# Supplementary material for: STTA: enhanced text classification via selective test-time augmentation
Source: PeerJ Comput Sci. 2023 Dec 19;9:e1757. doi: 10.7717/peerj-cs.1757 (PMC10773867; doi:10.7717/peerj-cs.1757)
Supplement: Supplemental Information 1 — The source code for our method and the startup file are explained in readme. main.py is the entry file, TTA Method. py contains different methods [file peerj-cs-09-1757-s001.zip]

Archive with 9 entries (9 files):
- data.py
- main.py
- model.py
- predict.py
- README.md
- requirements.txt
- run.py
- run_classification.py
- TTA_model.py
