# Supplementary material for: STTA: enhanced text classification via selective test-time augmentation
Source: PeerJ Comput Sci. 2023 Dec 19;9:e1757. doi: 10.7717/peerj-cs.1757 (PMC10773867; doi:10.7717/peerj-cs.1757)
Supplement: Supplemental Information 1 — The source code for our method and the startup file are explained in readme. main.py is the entry file, TTA Method. py contains different methods [file peerj-cs-09-1757-s001.zip › data.py]

import contextlib
import datasets
import numpy as np
import pandas as pd
import logging as log
from transformers import AutoTokenizer
# from torchnlp.encoders import LabelEncoder
from datasets import Dataset, load_from_disk
from sklearn.model_selection import train_test_split
from pytorch_lightning import LightningDataModule
from pytorch_lightning.trainer.supporters import CombinedLoader

from torch.utils.data import DataLoader
from prefetch_generator import BackgroundGenerator

from loguru import logger as log
class DataLoaderX(DataLoader):
    def __iter__(self):
        return BackgroundGenerator(super().__iter__())
    
from argparse import Namespace
class DataModule(LightningDataModule):
    task_test_text_field_map = {
        "cola": ["text"],
        "imdb": ["sentence"],
        "ChnSentiCorp": ["sentence"],
        "TNEWS": ["content"],
        "iflytek": ['sentence'],
        "DBPedia": ["sentence1", "sentence2"],
        "AG_news": ["sentence"],
        "yelp_2": ["sentence"],
        "yelp_5": ["sentence"],
        "SST-2": ["sentence"],
        "SST-5": ["sentence"],
        "mrpc": ["text1", "text2"],
        "trec": ["sentence"],
        "trec_coarse": ["sentence"],
        "trec_fine": ["sentence"],
        "rte": ["text1", "text2"],
        "qnli": ["text1", "text2"],
        "mnli": ["text1", "text2"],
        "qqp": ["text1", "text2"],
        "emotion": ["text"],
        "civilcomments":["text"],
        "tweet_eval_emoji":["text"],
        "CR": ["text"],
        "subj":["text"],
        "liar":["statement","subject","speaker","job_title","state_info","context"],
        "germ_eval21_toxic":["sentence"],
        "germ_eval21_factclaiming":["sentence"],
        "germ_eval21_engaging":["sentence"],
    }
    task_train_text_field_map = {
        "cola": ["text"],
        "imdb": ["sentence"],
        "ChnSentiCorp": ["content"],
        "TNEWS": ["content"],
        "iflytek": ['sentence'],
        "DBPedia": ["sentence1", "sentence2"],
        "AG_news": ["sentence"],
        "yelp_2": ["sentence"],
        "yelp_5": ["sentence"],
        "SST-2": ["sentence"],
        "SST-5": ["sentence"],
        "mrpc": ["text1", "text2"],
        "trec": ["sentence"],
        "trec_coarse": ["sentence"],
        "trec_fine": ["sentence"],
        "rte": ["text1", "text2"],
        "qnli": ["text1", "text2"],
        "mnli": ["text1", "text2"],
        "qqp": ["text1", "text2"],
        "emotion": ["text"],
        "civilcomments":["text"],
        "tweet_eval_emoji":["text"],
        "CR": ["text"],
        "subj":["text"],
        "liar":["statement","subject","speaker","job_title","state_info","context"],
        "germ_eval21_toxic":["sentence"],
        "germ_eval21_factclaiming":["sentence"],
        "germ_eval21_engaging":["sentence"],
    }
    task_split_field_map = {
        "ChnSentiCorp": ["train","test"],
        "TNEWS": ["train","test"],
        "iflytek": ["train","test"],

        "yelp_2": ["train","test"],
        "yelp_5": ["train","test"],
        "DBPedia": ["train","test"],
        "cola": ["train","test"],
        
        "trec_fine": ["train","test"],
        "trec_coarse": ["train","test"],
        "AG_news": ["train","test"],
        "imdb": ["train","test"],

        "SST-2": ["train","validation","test"],
        "SST-5": ["train","validation","test"],
        "mrpc": ["train","validation","test"],
        "emotion": ["train","validation","test"],
        "civilcomments":["train","validation","test"],
        "tweet_eval_emoji":["train","validation","test"],
        "liar": ["train","validation","test"],

        "CR":["train","test"],
        "subj":["train","test"],
        "germ_eval21_toxic":["train","test"],
        "germ_eval21_factclaiming":["train","test"],
        "germ_eval21_engaging":["train","test"],

        "rte": ["train","validation"], #796k test unlabel
        "qnli": ["train","validation"], #23m test unlabel
        "mnli": ["train","validation"], #66m test unlabel
        "qqp": ["train","validation"], #43m test unlabel
    }


    def __init__(
        self,
        dm_config,
        # model_name_or_path,
        **kwargs,
    ):
        super().__init__()
        self.dm_config = Namespace(**dm_config)

        self.save_hyperparameters(self.dm_config)


        self.dataset = {}
        self.tokenizer = AutoTokenizer.from_pretrained(f"{self.dm_config.model_name_or_path}", use_fast=True)

        self.all_csv = {}

        self.all_split = self.task_split_field_map[self.dm_config.task_name]
        

        self.text_fields = self.task_train_text_field_map[self.dm_config.task_name]
        self.loader_columns = [
            "datasets_idx",
            "input_ids",
            "token_type_ids",
            "attention_mask",
            "start_positions",
            "end_positions",
            "labels",
        ]

    def prepare_csv(self):
        raw_train = pd.read_csv(f"datasets/{self.dm_config.task_name}/train.csv")
        self.label_encoder = LabelEncoder(
            raw_train.label.astype(str).unique().tolist(),
            reserved_labels=[],
        )
        if 'validation' not in self.all_split:
            train_df, val_df = train_test_split(raw_train, test_size=0.25, random_state=0)
            self.all_csv['train'] = train_df
            self.all_csv['validation'] = val_df
            self.all_csv['test'] = pd.read_csv(f"datasets/{self.dm_config.task_name}/test.csv")

        elif 'test' not in self.all_split:
            train_df, val_df = train_test_split(raw_train, test_size=0.25, random_state=0)
            self.all_csv['train'] = train_df
            self.all_csv['validation'] = val_df
            self.all_csv['test'] = pd.read_csv(f"datasets/{self.dm_config.task_name}/validation.csv")
        else:
            self.all_csv['train'] = raw_train
            self.all_csv['validation'] = pd.read_csv(f"datasets/{self.dm_config.task_name}/validation.csv")
            self.all_csv['test'] = pd.read_csv(f"datasets/{self.dm_config.task_name}/test.csv")


        self.num_labels = len(self.label_encoder.index_to_token)

    def load_from_convert(self, split):
        try:
            log.info(f'Prepare [{split}] from convert_to_features')

            self.dataset[split] = datasets.Dataset.from_pandas(self.all_csv[split])
            self.dataset[split] = self.dataset[split].map(
                self.convert_to_features,
                batched=True,
                remove_columns=['label']
            )
            if self.stage == 'save_prediction':
                self.dataset[split].save_to_disk(f"datasets/{self.dm_config.task_name}/{self.dm_config.model_name}/tta_{split.lower()}_1+32_test")
            elif self.stage == 'save_validation_prediction':
                self.dataset[split].save_to_disk(f"datasets/{self.dm_config.task_name}/{self.dm_config.model_name}/tta_eda_0.1_1+32_validation.csv")
            else:
                self.dataset[split].save_to_disk(f"datasets/{self.dm_config.task_name}/{self.dm_config.model_name}/{split}")
            self.columns = [c for c in self.dataset[split].column_names if c in self.loader_columns]
            self.dataset[split].set_format(
                type="torch",
                columns=self.columns
            )
        except Exception as e:
            log.info(f'Prepare [{split}] from convert_to_features error: {e}')

    def load_data(self, split):
        if self.dm_config.is_load_from_disk:
            try:
                log.info(f'Try Prepare [{split}] from disc')
                if self.stage == 'save_prediction':
                    self.dataset[split] = load_from_disk(f"datasets/{self.dm_config.task_name}/{self.dm_config.model_name}/tta_{split.lower()}_1+32_test")
                elif self.stage == 'save_validation_prediction':
                    self.dataset[split] = load_from_disk(f"datasets/{self.dm_config.task_name}/{self.dm_config.model_name}/tta_eda_0.1_1+32_validation")
                else:
                    self.dataset[split] = load_from_disk(f"datasets/{self.dm_config.task_name}/{self.dm_config.model_name}/{split}")

                with contextlib.suppress(Exception):
                    remove_columns_list = [c for c in self.dataset[split].column_names if c not in self.loader_columns]
                    self.dataset[split] = self.dataset[split].remove_columns(remove_columns_list)
                    
                self.columns = [c for c in self.dataset[split].column_names if c in self.loader_columns]
                self.dataset[split].set_format(type="torch", columns=self.columns)
            except Exception as e:
                log.info(f'Except Prepare [{split}] from disc {e}')
                self.load_from_convert(split)
        else:
            self.load_from_convert(split)

    def setup(self, stage: str):
        self.stage = stage

        if self.stage == "fit":
            split_list = ['train', 'validation', 'test']
            for split in split_list:
                log.info(split)
                self.load_data(split)

        if self.stage == "TTA_train_prediction":
            for split in ['validation','test']:
                self.load_data(split)

        elif self.stage == "TTA_prediction":
            if 'test' not in self.dataset.keys():
                self.load_data("test")

        elif self.stage == "save_prediction":
            for split in self.dm_config.TTA_data:
                task_name = self.dm_config.task_name
                self.all_csv[split] = pd.read_csv(f"datasets/{task_name}/tta_{split}_1+32_test.csv")
                self.load_data(split)

        elif self.stage == "save_validation_prediction":
            task_name = self.dm_config.task_name
            self.all_csv['tta_eda_0.1_1+32_validation'] = pd.read_csv(f"datasets/{task_name}/tta_eda_0.1_1+32_validation.csv")
            self.load_data('tta_eda_0.1_1+32_validation')

    def dynamic_tta_dataloader(self,split):
        return DataLoaderX(
            self.dataset[split],
            shuffle=False,
            num_workers=self.dm_config.num_workers,
            batch_size=self.dm_config.eval_batch_size,
            pin_memory=False,
            drop_last=False
        )

    def train_dataloader(self):

        return DataLoaderX(
            self.dataset["train"],
            shuffle=True,
            num_workers=self.dm_config.num_workers,
            batch_size=self.dm_config.train_batch_size,
            pin_memory=False,
            drop_last=False
        )

    def TTA_train_dataloader(self,inputs,aug_num,batch_size):
        inputs_dl = DataLoaderX(
            inputs,
            shuffle=False,
            num_workers=self.dm_config.num_workers,
            batch_size= batch_size * aug_num,
            pin_memory=False,
            drop_last=False
        )
        labels_dl = DataLoaderX(
            self.dataset['validation']['labels'],
            shuffle=False,
            num_workers=self.dm_config.num_workers,
            batch_size=batch_size,
            pin_memory=False,
            drop_last=False
        )
        loaders = {"inputs": inputs_dl, "labels": labels_dl}
        return CombinedLoader(loaders, mode="max_size_cycle")

    def val_dataloader(self):
        return DataLoaderX(
            self.dataset["validation"],
            shuffle=False,
            num_workers=self.dm_config.num_workers,
            batch_size=self.dm_config.eval_batch_size,
            pin_memory=False,
            drop_last=False
        )

    def predict_dataloader(self):
        return DataLoaderX(
            self.dataset["test"],
            shuffle=False,
            num_workers=self.dm_config.num_workers,
            batch_size=self.dm_config.eval_batch_size,
            pin_memory=False,
            drop_last=False
        )

    def convert_to_features(self, example_batch, indices=None):
        if len(self.text_fields) >1:
            texts_or_text_pairs = list(
                zip(example_batch[self.text_fields[0]], example_batch[self.text_fields[1]])
            )
        else:
            texts_or_text_pairs = example_batch[self.text_fields[0]]

        features = self.tokenizer(
            texts_or_text_pairs,
            max_length=self.dm_config.max_seq_length,
            add_special_tokens=True,
            padding='max_length',
            truncation=True,
            return_offsets_mapping=False
        )
        if 'label' in example_batch.keys():
            features["labels"] = example_batch['label']
        return features

    def __post_init__(cls):
        super().__init__()
