# Supplementary material for: STTA: enhanced text classification via selective test-time augmentation
Source: PeerJ Comput Sci. 2023 Dec 19;9:e1757. doi: 10.7717/peerj-cs.1757 (PMC10773867; doi:10.7717/peerj-cs.1757)
Supplement: Supplemental Information 1 — The source code for our method and the startup file are explained in readme. main.py is the entry file, TTA Method. py contains different methods [file peerj-cs-09-1757-s001.zip › main.py]

import os
import sys
os.environ["TOKENIZERS_PARALLELISM"] = "false"
os.environ["TRANSFORMERS_OFFLINE"] = '1'
os.environ["HF_DATASETS_OFFLINE"] = '1'
sys.path.append(os.getcwd())
import gc
import time
import faiss
import wandb
import hydra
import warnings
import numpy as np
from tqdm import tqdm
from loguru import logger as log

from omegaconf import DictConfig, OmegaConf

from APEX_utils import *

from logger import log_callback


start_time=time.strftime("%Y%m%d-%H%M%S", time.localtime())

notifier = notifiers_handler()
cur_file_name = os.path.basename(__file__).split('.')[0]
warnings.filterwarnings("ignore")

@hydra.main(version_base=None, config_path="configs",config_name="base_config")
def main(cfg: DictConfig) -> None:
    # ========================
    # TRAINING ARGUMENTS
    # ========================
    Config = OmegaConf.structured(OmegaConf.to_yaml(cfg))
    # ========================
    #  ROOT DIR
    # ========================
    root_dir = f"{Config.basic.seed}"
    pin_path_tips = pin_path(Config.trainer.use_swa,Config.trainer.auto_lr_find,Config.model.encoder_lr)

    logger = log_callback(Config.basic.logging_dir,cur_file_name,start_time)
    logger.init()
    # ========================
    #  IMPORT
    # ========================
    from model import TrainingModule,PredictingModule
    from data import DataModule

    from predict import TTA_train_model_predictor

    import pytorch_lightning as pl
    from pytorch_lightning.profilers import PyTorchProfiler
    from pytorch_lightning.loggers import WandbLogger,CSVLogger,CometLogger #MLFlowLogger
    from pytorch_lightning.callbacks import ModelCheckpoint, EarlyStopping,DeviceStatsMonitor ,StochasticWeightAveraging,RichModelSummary
    from pytorch_lightning import Trainer, seed_everything

    import torch

    # ========================
    # SEED
    # ========================
    seed_everything(Config.basic.seed)

    make_dirs([
        f"{root_dir}/TTA",
        f"{root_dir}/label_change",
        Config.basic.checkpoint_path,
        Config.basic.logging_dir,
        Config.basic.profiler_path,
        Config.basic.config_path,
    ])
    # ========================
    # SET LOGGER
    # ========================
    log.info('===' * 20)
    log.info(f"{Config.basic.checkpoint_path}")
    log.info('===' * 20)

    # ========================
    # DataModule
    # ========================
    dm_config = {
        'model_name_or_path':f"models/{Config.model.model_name}",
        'model_name':Config.model.model_name,
        'task_name':Config.data.task_name,
        'TTA_data':Config.data.TTA_data,
        'seed':Config.basic.seed,
        'max_seq_length':Config.data.max_seq_length,
        'is_load_from_disk':Config.data.is_load_from_disk,
        'train_batch_size':Config.data.train_batch_size,
        'eval_batch_size':Config.data.eval_batch_size,
        'num_workers':Config.data.num_workers,
        'train_augnum':Config.data.train_augnum
    }
    

    dm = DataModule(
        dm_config
    )
    dm.prepare_csv()
    log.info(f"dm.self.hparams.keys():{dm.hparams.keys()}")
    # ---------------------
    #TTA_PREDICTION
    # ---------------------
    # del model
    predict_config = {
        'TTA_method': Config.data.TTA_method,
        'TTA_data': Config.data.TTA_data,
        'task_name': Config.data.task_name,
        'train_batch_size': Config.data.train_batch_size,
        'max_seq_length': Config.data.max_seq_length,
        'predict_from_checkpoint': Config.model.predict_from_checkpoint,
        'num_warmup_steps': Config.model.num_warmup_steps,
        'model_name': Config.model.model_name,
        'weight_decay': Config.model.weight_decay,
        'forward_type': Config.model.forward_type,
        'use_swa': Config.trainer.use_swa,
        'limit_train_batches': Config.trainer.limit_train_batches,
        'checkpoint_path': Config.basic.checkpoint_path,
        'logging_dir': Config.basic.logging_dir,
        'seed': Config.basic.seed,
        'num_labels':dm.num_labels,
    }
    dm.setup('TTA_train_prediction')
    TTA_trainer = Trainer(
        max_epochs = 200,
        devices = 1,
        accelerator = "gpu",
        auto_scale_batch_size = None,
        accumulate_grad_batches = 1,
        amp_backend = "native",
        precision = 16,
        deterministic = True,
        benchmark = False,
        enable_progress_bar = True,
        limit_train_batches = 1.0,
        limit_val_batches = 1.0,
        limit_test_batches = 1.0,
        limit_predict_batches = 1.0
    )
    predictor = TTA_train_model_predictor(
        dm = dm,
        predict_config=predict_config,
    )
    if len(Config.data.TTA_method_need_train) != 0:
        for TTA_train_method in Config.data.TTA_method_need_train:
            TTA_train_path = f"{Config.basic.checkpoint_path}/TTA_train/{TTA_train_method}"
            log.info(f"TTA_train_path {TTA_train_path} {len(os.listdir(TTA_train_path))}")
            if len(os.listdir(TTA_train_path)) != 5:
                TTA_train_data_path = f'{Config.basic.checkpoint_path}/{Config.data.task_name}_{Config.trainer.limit_train_batches}_{Config.data.train_batch_size}_{Config.data.max_seq_length}_{Config.model.model_name}_none_fold_eda_0.1_validation_predictions.npy'
                if os.path.exists(TTA_train_data_path) == False:
                    dm.setup('save_validation_prediction')
                    log.info(f'os.path.exists({TTA_train_data_path}) {os.path.exists(TTA_train_data_path)}')
                    with torch.no_grad():
                        prediction_results = FineTuneTrainer.predict(
                            model,
                            dataloaders = dm.dynamic_tta_dataloader('tta_eda_0.1_1+32_validation'),
                            return_predictions=True
                        )
                        tta_y_pred_logits = [batch_preds['logits'].detach().cpu().numpy() for batch_preds in prediction_results]
                        tta_y_pred_logits = np.concatenate(tta_y_pred_logits)
                        np.save(TTA_train_data_path, tta_y_pred_logits)

                        del tta_y_pred_logits
                        del prediction_results
                        gc.collect()
                        torch.cuda.empty_cache()
                        
                
                if os.path.exists(TTA_train_data_path) == True:
                    log.info(f'os.path.exists({TTA_train_data_path}) {os.path.exists(TTA_train_data_path)}')
                    log.info(f"TTA_train fit: {TTA_train_method}")
                    predictor.fit(
                        valid_DA_data = np.load(TTA_train_data_path),
                        TTA_train_method = TTA_train_method
                    )

    predictor.predict(
        root_dir,
        model,
        TTA_trainer
    )


    log.info(f"==>> train_time_elapsed:  {train_time_elapsed}")
    log.info(f"==>> predict_time_elapsed:  {predict_time_elapsed}")
    log.info(f"==>> validate_time_elapsed:  {validate_time_elapsed}")


if __name__ == "__main__":
    main()
