# Supplementary material for: STTA: enhanced text classification via selective test-time augmentation
Source: PeerJ Comput Sci. 2023 Dec 19;9:e1757. doi: 10.7717/peerj-cs.1757 (PMC10773867; doi:10.7717/peerj-cs.1757)
Supplement: Supplemental Information 1 — The source code for our method and the startup file are explained in readme. main.py is the entry file, TTA Method. py contains different methods [file peerj-cs-09-1757-s001.zip › model.py]

import torch
from transformers import DistilBertForSequenceClassification, DistilBertModel

import torch.nn as nn
import torch.nn.functional as F
from torch.optim import Adam, SGD, AdamW
from typing import Any, Dict, List, Type,Optional, Tuple, Union
import numpy as np
import torch.distributed as dist
from argparse import Namespace
from pytorch_lightning import LightningDataModule, LightningModule, Trainer, seed_everything ,Callback
from sklearn.metrics import f1_score, classification_report, accuracy_score,log_loss
from transformers import (
    AutoConfig,
    AutoModel,
    RobertaModel,
    DistilBertModel,
    get_linear_schedule_with_warmup,
    get_cosine_schedule_with_warmup,
)
from transformers.activations import ACT2FN

from loguru import logger as log
class DropoutContext(object):
    def __init__(self):
        self.dropout = 0
        self.mask = None
        self.scale = 1
        self.reuse_mask = True

def get_mask(input, local_context):
    if not isinstance(local_context, DropoutContext):
        dropout = local_context
        mask = None
    else:
        dropout = local_context.dropout
        dropout *= local_context.scale
        mask = local_context.mask if local_context.reuse_mask else None

    if dropout > 0 and mask is None:
        mask = (1 - torch.empty_like(input).bernoulli_(1 - dropout)).to(torch.bool)

    if isinstance(local_context, DropoutContext):
        if local_context.mask is None:
            local_context.mask = mask

    return mask, dropout

class XDropout(torch.autograd.Function):
    """Optimized dropout function to save computation and memory by using mask operation instead of multiplication."""

    @staticmethod
    def forward(ctx, input, local_ctx):
        mask, dropout = get_mask(input, local_ctx)
        ctx.scale = 1.0 / (1 - dropout)
        if dropout > 0:
            ctx.save_for_backward(mask)
            return input.masked_fill(mask, 0) * ctx.scale
        else:
            return input

    @staticmethod
    def backward(ctx, grad_output):
        if ctx.scale > 1:
            (mask,) = ctx.saved_tensors
            return grad_output.masked_fill(mask, 0) * ctx.scale, None
        else:
            return grad_output, None

    @staticmethod
    def symbolic(g: torch._C.Graph, input: torch._C.Value, local_ctx: Union[float, DropoutContext]) -> torch._C.Value:
        from torch.onnx import symbolic_opset12

        dropout_p = local_ctx
        if isinstance(local_ctx, DropoutContext):
            dropout_p = local_ctx.dropout
        # StableDropout only calls this function when training.
        train = True
        # TODO: We should check if the opset_version being used to export
        # is > 12 here, but there's no good way to do that. As-is, if the
        # opset_version < 12, export will fail with a CheckerError.
        # Once https://github.com/pytorch/pytorch/issues/78391 is fixed, do something like:
        # if opset_version < 12:
        #   return torch.onnx.symbolic_opset9.dropout(g, input, dropout_p, train)
        return symbolic_opset12.dropout(g, input, dropout_p, train)

class StableDropout(nn.Module):
    """
    Optimized dropout module for stabilizing the training
    Args:
        drop_prob (float): the dropout probabilities
    """

    def __init__(self, drop_prob):
        super().__init__()
        self.drop_prob = drop_prob
        self.count = 0
        self.context_stack = None

    def forward(self, x):
        """
        Call the module
        Args:
            x (`torch.tensor`): The input tensor to apply dropout
        """
        if self.training and self.drop_prob > 0:
            return XDropout.apply(x, self.get_context())
        return x

    def clear_context(self):
        self.count = 0
        self.context_stack = None

    def init_context(self, reuse_mask=True, scale=1):
        if self.context_stack is None:
            self.context_stack = []
        self.count = 0
        for c in self.context_stack:
            c.reuse_mask = reuse_mask
            c.scale = scale

    def get_context(self):
        if self.context_stack is not None:
            if self.count >= len(self.context_stack):
                self.context_stack.append(DropoutContext())
            ctx = self.context_stack[self.count]
            ctx.dropout = self.drop_prob
            self.count += 1
            return ctx
        else:
            return self.drop_prob

class ContextPooler(nn.Module):
    def __init__(self, config):
        super().__init__()
        self.dense = nn.Linear(config.pooler_hidden_size, config.pooler_hidden_size)
        self.dropout = StableDropout(config.pooler_dropout)
        self.config = config

    def forward(self, hidden_states):
        # We "pool" the model by simply taking the hidden state corresponding
        # to the first token.

        context_token = hidden_states[:, 0]
        context_token = self.dropout(context_token)
        pooled_output = self.dense(context_token)
        pooled_output = ACT2FN[self.config.pooler_hidden_act](pooled_output)
        return pooled_output

    @property
    def output_dim(self):
        return self.config.hidden_size

class DistilBertClassifier(DistilBertForSequenceClassification):
    def __init__(self, config):
        super().__init__(config)

    def __call__(self, x):
        input_ids = x['input_ids']
        attention_mask = x['attention_mask']
        outputs = super().__call__(
            input_ids=input_ids,
            attention_mask=attention_mask,
        )[0]
        return outputs

class pretraining_model(nn.Module):
    def __init__(self,
                 model_name_or_path: str,
                 forward_type: str,
                 num_labels : int,
                 pretrained : bool = True,
                 **kwargs
        ):
        super().__init__()
        self.model_name_or_path = model_name_or_path
        self.config = AutoConfig.from_pretrained(f"{self.model_name_or_path}", output_hidden_states=True)
        self.forward_type = forward_type

        model_class = None
        model_kwargs = {}
        model_kwargs['state_dict'] = torch.load(
            f'{model_name_or_path}/pytorch_model.bin', map_location='cuda'
        )
        self.model = DistilBertForSequenceClassification.from_pretrained(
            'distilbert-base-uncased',
            num_labels=num_labels, 
            **model_kwargs
        )

    def _init_weights(self, module):
        if isinstance(module, nn.Linear):
            module.weight.data.normal_(
                mean=0.0, std=self.config.initializer_range)
            if module.bias is not None:
                module.bias.data.zero_()
        elif isinstance(module, nn.Embedding):
            module.weight.data.normal_(
                mean=0.0, std=self.config.initializer_range)
            if module.padding_idx is not None:
                module.weight.data[module.padding_idx].zero_()
        elif isinstance(module, nn.LayerNorm):
            module.bias.data.zero_()
            module.weight.data.fill_(1.0)

    def loss(self, logits, labels):
        loss_fnc = nn.CrossEntropyLoss()
        loss = loss_fnc(logits, labels)
        return loss

    def forward(self, inputs,labels=None):
        logits = self.model(**inputs).logits
        loss = 0
        logits = F.log_softmax(logits, dim=1)
        loss = self.loss(logits, labels)
        return logits, loss


class TextDeferral(nn.Module):
    def __init__(self,aug_num, num_labels):

        super().__init__()
        self.num_labels = num_labels
        self.fc2 = nn.Linear(num_labels, num_labels *2)
        self.fc4 = nn.Linear(num_labels *2, 1)
        self.sigmoid = nn.Sigmoid()
        self.aug_num = aug_num
        nn.init.xavier_uniform(self.fc2.weight)
        nn.init.xavier_uniform(self.fc4.weight)
        
    def forward(self, inputs,labels=None):
        all_logits = torch.Tensor().to(inputs.device)
        for mini_inputs in torch.split(inputs, self.aug_num, dim=0):
            RAW_inputs = mini_inputs[0]
            DA_inputs = mini_inputs[1:]
            presig_s = self.fc2(DA_inputs)
            presig_s = F.relu(presig_s)
            presig_s = self.fc4(presig_s)
            s = self.sigmoid(presig_s)
            aug_pred = DA_inputs.mean(axis=1)
            logits = (1-s)*RAW_inputs + (s)*aug_pred
            all_logits = torch.cat((all_logits,logits.unsqueeze(0)),dim=0)

        loss = 0
        if labels is not None:
            loss = self.loss_fn(all_logits, labels)
        return all_logits, loss
        
class TextWeights(nn.Module): 
    def __init__(self, aug_num,num_labels):
        super().__init__()
        self.aug_num = aug_num
        self.num_labels = num_labels
        self.fc3 = nn.Linear(self.num_labels, self.num_labels *2)
        self.fc4 = nn.Linear(self.num_labels *2, aug_num-1)
        self.sm = nn.Softmax(dim=0)

        nn.init.xavier_uniform(self.fc3.weight)
        nn.init.xavier_uniform(self.fc4.weight)

    def forward(self, inputs,labels=None):
        all_logits = torch.Tensor().to(inputs.device)
        for mini_inputs in torch.split(inputs, self.aug_num, dim=0):
            DA_inputs = mini_inputs[1:]
            RAW_inputs = mini_inputs[0]
            DA_inputs = DA_inputs.permute(1, 0)
            w = self.fc3(torch.flatten(RAW_inputs))
            w = F.relu(w)
            w = self.fc4(w)
            w = self.sm(w).unsqueeze(0)
            
            DA_inputs = DA_inputs * w
            DA_inputs = DA_inputs.permute(1, 0)
            logits = DA_inputs.mean(axis=0)
            all_logits = torch.cat((all_logits,logits.unsqueeze(0)),dim=0)

        loss = 0
        if labels is not None:
            loss = self.loss_fn(all_logits, labels)
        return all_logits, loss

class TTAPartialRegression(nn.Module):
    def __init__(self, aug_num, num_labels, temp_scale=1, initialization='even'):
        super().__init__()
        self.coeffs = nn.Parameter(torch.randn((aug_num,1), requires_grad=True, dtype=torch.float))
        self.temperature = temp_scale
        self.loss_fn = nn.CrossEntropyLoss()
        self.aug_num = aug_num
        self.num_labels = num_labels

        if initialization == 'even':
            self.coeffs.data.fill_(1.0/self.aug_num) 
        elif initialization== 'original':
            self.coeffs.data[0,:].fill_(1)
            self.coeffs.data[1,:].fill_(0)

    def forward(self, inputs,labels=None):
        all_logits = torch.Tensor().to(inputs.device)
        for mini_inputs in torch.split(inputs, self.aug_num, dim=0):
            mini_inputs = mini_inputs/self.temperature
            mult = torch.matmul(mini_inputs.transpose(0, 1), self.coeffs / torch.sum(self.coeffs, axis=0))
            logits = mult.squeeze()
            all_logits = torch.cat((all_logits,logits.unsqueeze(0)),dim=0)

        loss = 0
        if labels is not None:
            loss = self.loss_fn(all_logits, labels)
        return all_logits, loss

class TTARegression(nn.Module):
    def __init__(self, aug_num, num_labels, temp_scale=1, initialization='even'):
        super().__init__()
        
        if initialization == 'even':
            self.coeffs = nn.Parameter(torch.randn((aug_num, num_labels), requires_grad=True, dtype=torch.float))
            self.coeffs.data.fill_(1.0/aug_num) 
        else:
            coeffs = torch.cat([torch.Tensor(initialization) for i in range(num_labels)], axis=1)
            self.coeffs = nn.Parameter(coeffs, requires_grad = True)

        self.temperature = temp_scale
        self.loss_fn = nn.CrossEntropyLoss()
        self.aug_num = aug_num
        self.num_labels = num_labels
    
    def forward(self, inputs,labels=None):
        # Computes the outputs / predictions
        all_logits = torch.Tensor().to(inputs.device)

        for mini_inputs in torch.split(inputs, self.aug_num, dim=0):
            mini_inputs = mini_inputs/self.temperature
            mult = self.coeffs * mini_inputs
            logits = mult.sum(axis=0).squeeze()
            all_logits = torch.cat((all_logits,logits.unsqueeze(0)),dim=0)
            
        loss = 0
        if labels is not None:
            loss = self.loss_fn(all_logits, labels)
        return all_logits, loss

class TTATrainingModule(LightningModule):
    def __init__(
        self,
        aug_num,
        num_labels,
        TTA_train_method,
        **kwargs,
    ):
        super().__init__()
        self.save_hyperparameters()
        self.TTA_train_method = TTA_train_method
        self.aug_num = aug_num
        if self.TTA_train_method == 'TTARegression':
            self.model = TTARegression(
                aug_num = aug_num,
                num_labels = num_labels,
                temp_scale = 1,
                initialization = 'even'
            )
        elif self.TTA_train_method == 'TTAPartialRegression':
            self.model = TTAPartialRegression(
                aug_num = aug_num,
                num_labels = num_labels,
                temp_scale = 1,
                initialization = 'even'
            )
        elif self.TTA_train_method == 'TextDeferral':
            self.model = TextDeferral(
                num_labels = num_labels
            )

    def forward(self, inputs, labels=None):
        logits, loss = self.model(inputs, labels)
        return logits, loss

    def training_step(self, batch, batch_idx):
        labels = batch['labels']
        inputs = batch['inputs']
        logits, loss = self.forward(inputs, labels)
        self.log("train_loss", loss, prog_bar=True)
        return {"loss": loss, "preds": logits, "labels": labels}

    def training_epoch_end(self, outputs):
        torch.cuda.empty_cache()


    def test_step(self, batch, batch_idx, dataloader_idx=0):
        inputs = batch['inputs']
        logits, _ = self.forward(inputs)
        return {"logits": logits}

    def predict_step(self, batch, batch_idx, dataloader_idx=0):
        inputs = batch['inputs']
        logits, _ = self.forward(inputs)
        return {"logits": logits}

    def configure_optimizers(self):
        return torch.optim.SGD(self.model.parameters(), lr=.01,momentum=.9,weight_decay=1e-4)
