# Supplementary material for: STTA: enhanced text classification via selective test-time augmentation
Source: PeerJ Comput Sci. 2023 Dec 19;9:e1757. doi: 10.7717/peerj-cs.1757 (PMC10773867; doi:10.7717/peerj-cs.1757)
Supplement: Supplemental Information 1 — The source code for our method and the startup file are explained in readme. main.py is the entry file, TTA Method. py contains different methods [file peerj-cs-09-1757-s001.zip › predict.py]

from TTA_model import *
import numpy as np
import pandas as pd
from scipy.special import softmax
from APEX_utils import *
from sklearn.metrics import f1_score, classification_report, accuracy_score,log_loss
import gc
from model import  TTATrainingModule
import torch
from pytorch_lightning import Trainer, seed_everything
from pytorch_lightning.callbacks import ModelCheckpoint, EarlyStopping ,Timer,DeviceStatsMonitor ,StochasticWeightAveraging
from loguru import logger as log
import portalocker

merged_columns = [
    'dataset',
    'model',
    'aug_num',
    'seq_length',
    'DA_method',
    'metric',
    'limit_train_batches',
    'seed',
    'raw',
    'smote',
    'mean',
    'max',
    'min',
    'TTAPartialRegression',
    'softvote'
]
text_columns = ['dataset',
 'model',
 'aug_num',
 'seq_length',
 'DA_method',
 'metric',
 'limit_train_batches',
 'seed',
]

def get_not_zero_columns(df):
    return [
        column
        for column in df.columns
        if column not in text_columns
        and column not in ['raw']
        and df[column].sum() != 0
    ]

class TTA_train_model_predictor:
    def __init__(self, predict_config, dm):
        self.predict_config = dict2class(predict_config)
        self.dm = dm
        self.final_result_files = np.array([])
        self.TTA_train_model = None
        # self.finetune_trainer = trainer

    def fit(self,valid_DA_data,TTA_train_method):
        self.valid_DA_data = valid_DA_data
        for aug_num in [2+1,4+1,8+1,16+1,32+1]:
            checkpoint_callback = ModelCheckpoint(
                save_top_k=1,
                monitor="train_loss",
                dirpath=f'{self.predict_config.checkpoint_path}' + f'/TTA_train_new/{TTA_train_method}',
                filename= f"Aug{aug_num}",
                auto_insert_metric_name=False,
                mode='min',
                save_last=False,
                verbose=True
            )
            earlyStopping_callback = EarlyStopping(
                monitor='train_loss',
                patience=50,
                mode='min'
            )
            self.trainer = Trainer(
                max_epochs = 30,
                devices = 1,
                accelerator = "gpu",
                auto_scale_batch_size = None,
                accumulate_grad_batches = 1,
                amp_backend = "native",
                precision = 32,
                deterministic = True,
                benchmark = False,
                callbacks = [checkpoint_callback,earlyStopping_callback],
                default_root_dir = self.predict_config.logging_dir,
                enable_progress_bar = True,
                limit_train_batches = 1.0,
                limit_val_batches = 1.0,
                limit_test_batches = 1.0,
                limit_predict_batches = 1.0
            )
            self.TTA_train_model = TTATrainingModule(
                aug_num,
                self.dm.num_labels,
                TTA_train_method
            )
            TTA_train_data = np.vstack(np.array([self.valid_DA_data[i:i+aug_num] for i in range(0, len(self.valid_DA_data), 33)]))
            
            TTA_train_dl = self.dm.TTA_train_dataloader(
                inputs=TTA_train_data,
                aug_num=aug_num,
                batch_size=32
            )
            self.trainer.fit(
                self.TTA_train_model, 
                train_dataloaders=TTA_train_dl
            )
            # self.trainer.save_checkpoint(
            #     check_point_path
            # )
            del self.TTA_train_model
            del self.trainer
            del TTA_train_dl
            gc.collect()

    def predict_by_TTA_train(self,predict_logits):
        predict_logits = torch.Tensor(predict_logits).cuda()
        self.TTA_train_model.eval()
        self.TTA_train_model.freeze()

        with torch.no_grad():
            Agg_logits,_ = self.TTA_train_model(predict_logits)
            Agg_logits = Agg_logits.mean(dim=0).detach().cpu().numpy()
            return np.argmax(Agg_logits)

    def load_TTA_train_model_ckpt(self,aug_num,TTA_method):
        self.TTA_train_model = TTATrainingModule(
            aug_num,
            self.dm.num_labels,
            TTA_method
        )
        predict_checkpoint_path = f'{self.predict_config.checkpoint_path}/TTA_train_new/{TTA_method}/Aug{aug_num}.ckpt'
        self.TTA_train_model = self.TTA_train_model.load_from_checkpoint(predict_checkpoint_path)
        self.TTA_train_model = self.TTA_train_model.cuda()

    def predict(self, root_dir,finetuned_model,finetune_trainer):
        finetuned_model_path = self.predict_config.checkpoint_path.split("TTA_train_new")[0]
        metric_results = locals()
        label_changed_results = locals()

        for TTA_method in self.predict_config.TTA_method:
            for DA_method in self.predict_config.TTA_data:
                for aug_num in [2+1,4+1,8+1,16+1,32+1]:
                    metric_results[f'{TTA_method}_{DA_method}_{self.predict_config.limit_train_batches}_f1'] = []
                    metric_results[f'{TTA_method}_{DA_method}_{self.predict_config.limit_train_batches}_acc'] = []
                    metric_results[f'{TTA_method}_RAW_{self.predict_config.limit_train_batches}_f1'] = []
                    metric_results[f'{TTA_method}_RAW_{self.predict_config.limit_train_batches}_acc'] = []
                    label_changed_results[f'{TTA_method}_{DA_method}_{aug_num}_{self.predict_config.limit_train_batches}'] = []

        for DA_method in self.predict_config.TTA_data:

            log.info(f'{finetuned_model_path}/{self.predict_config.task_name}_{self.predict_config.limit_train_batches}_{self.predict_config.train_batch_size}_{self.predict_config.max_seq_length}_{self.predict_config.model_name}_none_fold_{DA_method}_predictions.npy')

            predict_logits = np.load(
                f'{finetuned_model_path}/{self.predict_config.task_name}_{self.predict_config.limit_train_batches}_{self.predict_config.train_batch_size}_{self.predict_config.max_seq_length}_{self.predict_config.model_name}_none_fold_{DA_method}_predictions.npy'
            )

            self.final_result_files = np.append(
                self.final_result_files, 
                f'{finetuned_model_path}/{self.predict_config.task_name}_{self.predict_config.limit_train_batches}_{self.predict_config.train_batch_size}_{self.predict_config.max_seq_length}_{self.predict_config.model_name}_none_fold_{DA_method}_predictions.npy'
            )
            
            predict_logits = softmax(predict_logits, axis=1)
            predict_logits = predict_logits.astype(np.float32)

            if 'annoy' in "".join(self.predict_config.TTA_method):
                annoy_angular = AnnoyIndex(self.dm.num_labels, 'angular')
                annoy_angular.set_seed(self.predict_config.seed)
                for i in range(len(predict_logits)):
                    v = predict_logits[i]
                    annoy_angular.add_item(i, v)


            f1_default_data =  [[str(self.predict_config.task_name),str(self.predict_config.model_name),0,int(self.predict_config.max_seq_length),str(DA_method),'f1',float(self.predict_config.limit_train_batches),int(self.predict_config.seed),0,0,0,0,0,0,0,0,0,0,0,0,0,0,0,0,0,0,0,0,0,0,0,0,0,0] for i in range(5)]

            acc_default_data =  [[str(self.predict_config.task_name),str(self.predict_config.model_name),0,int(self.predict_config.max_seq_length),str(DA_method),'acc',float(self.predict_config.limit_train_batches),int(self.predict_config.seed),0,0,0,0,0,0,0,0,0,0,0,0,0,0,0,0,0,0,0,0,0,0,0,0,0,0] for i in range(5)]

            f1_default_data.extend(acc_default_data)

            mini_results_df = pd.DataFrame(
                columns=merged_columns,
                data= f1_default_data
            )
            mini_results_df['aug_num'] = [2,4,8,16,32,2,4,8,16,32]
            for TTA_method in self.predict_config.TTA_method:
                log.info(f'TTA_method {TTA_method} {DA_method}')
                for aug_num in [2+1,4+1,8+1,16+1,32+1]:
                    DA_y_pred_labels = []
                    RAW_y_pred_labels = []

                    if 'TTARegression' in self.predict_config.TTA_method:
                        self.load_TTA_train_model_ckpt(aug_num,"TTARegression")

                    if 'TTAPartialRegression' in self.predict_config.TTA_method:
                        self.load_TTA_train_model_ckpt(aug_num,"TTAPartialRegression")

                    for batch_index in trange(0, len(predict_logits), 33):
                        batch_logits = predict_logits[batch_index:batch_index+aug_num]
                        Agg_y_pred = None


                        if 'borderline' in TTA_method:
                            select_part = [i.split(",") for i in TTA_method.split("_")[1][2:-2].split("],[")]
                            Agg_y_pred = apply_borderline_select_TTA(batch_index,batch_logits,select_part)
                        
                        elif TTA_method == 'TTARegression':
                            Agg_y_pred = self.predict_by_TTA_train(batch_logits)

                        elif TTA_method == 'TTAPartialRegression':
                            Agg_y_pred = self.predict_by_TTA_train(batch_logits)

                        elif TTA_method == 'smote':
                            Agg_y_pred = eval(f"apply_{TTA_method}")(batch_index,batch_logits,self.predict_config.seed)

                        elif TTA_method == 'softvote':
                            Agg_y_pred = apply_softvote(batch_index,batch_logits)
                        else:
                            Agg_y_pred = eval(f"apply_{TTA_method}")(batch_index,batch_logits)

                        DA_y_pred_labels.append(Agg_y_pred)

                    label_changed_results[f'{TTA_method}_{DA_method}_{aug_num}_{self.predict_config.limit_train_batches}'] = DA_y_pred_labels
                    acc,f1 = get_f1_acc(self.dm.dataset['test']['labels'].detach().cpu().numpy().tolist(), DA_y_pred_labels)
                    
                    metric_results[f'{TTA_method}_{DA_method}_{self.predict_config.limit_train_batches}_f1'].append(f1)
                    metric_results[f'{TTA_method}_{DA_method}_{self.predict_config.limit_train_batches}_acc'].append(acc)
                    if 'TTARegression' in self.predict_config.TTA_method or 'TTAPartialRegression' in self.predict_config.TTA_method:
                        del self.TTA_train_model
                    gc.collect()

                f1_mini_results_df = metric_results[f'{TTA_method}_{DA_method}_{self.predict_config.limit_train_batches}_f1']
                acc_mini_results_df = metric_results[f'{TTA_method}_{DA_method}_{self.predict_config.limit_train_batches}_acc']
                f1_mini_results_df.extend(acc_mini_results_df)
                mini_results_df[f'{TTA_method}'] = f1_mini_results_df
                
            label_changed_df= pd.DataFrame()

            spec_pin = 'wm'
            if 'borderline' in self.predict_config.TTA_method :
                spec_pin = "wm_borderline"

            for TTA_method in self.predict_config.TTA_method:
                for aug_num in [2+1,4+1,8+1,16+1,32+1]:
                    label_changed_df[f"{TTA_method}_{aug_num-1}"] = label_changed_results[f'{TTA_method}_{DA_method}_{aug_num}_{self.predict_config.limit_train_batches}']
                    
                label_changed_df.to_csv(f'all_label_change/{spec_pin}_{self.predict_config.num_warmup_steps}_wd_{self.predict_config.weight_decay}_{self.predict_config.forward_type}_swa_{self.predict_config.use_swa}_{self.predict_config.task_name}_{self.predict_config.train_batch_size}_{self.predict_config.max_seq_length}_{self.predict_config.model_name}_{self.predict_config.limit_train_batches}_{DA_method}.csv', index=False)


            mini_results_df[mini_results_df.columns.difference(text_columns)] = mini_results_df[mini_results_df.columns.difference(text_columns)].apply(lambda x: x*100)

            mini_results_df.to_csv(f'{root_dir}/TTA/{spec_pin}_{self.predict_config.num_warmup_steps}_wd_{self.predict_config.weight_decay}_{self.predict_config.forward_type}_swa_{self.predict_config.use_swa}_{self.predict_config.task_name}_{self.predict_config.train_batch_size}_{self.predict_config.max_seq_length}_{self.predict_config.model_name}_{self.predict_config.limit_train_batches}_{DA_method}_acc_f1.csv', index=False)

                
            is_locked = check_is_IO_locked('status_file.csv')

            while is_locked:
                time.sleep(3)
                is_locked = check_is_IO_locked('status_file.csv')
                log.warning(f"==>> is_locked:  {is_locked}")
                if not is_locked:
                    break

            if os.name == 'posix':
                with open('status_file.csv', 'r') as csv_file:
                    portalocker.lock(csv_file, portalocker.LOCK_EX)
                    
                    if os.path.exists('STTA_all_experience_results.csv'):
                        all_results_df = pd.read_csv('STTA_all_experience_results.csv')
                    else:
                        all_results_df = pd.DataFrame(columns=merged_columns)
                    log.info(f"==>> all_results_df:  {all_results_df}")
                        
                    all_results_df.to_csv("STTA_all_experience_results_lastbefore.csv", index=False)
                    merged_df = pd.merge(all_results_df, mini_results_df, on=text_columns, how='inner')
                    if merged_df.shape[0] != 0:
                        need_merge_col = get_not_zero_columns(mini_results_df)
                        log.info(f"need merge col {need_merge_col}")
                        log.info(mini_results_df[need_merge_col])
                        index = mini_results_df.apply(lambda x: all_results_df[(all_results_df[text_columns] == x[text_columns]).all(axis=1)].index[0], axis=1)
                        all_results_df.loc[index, need_merge_col] = mini_results_df[need_merge_col].values
                    else:
                        all_results_df = pd.concat([all_results_df, mini_results_df], ignore_index=True,axis=0)

                    all_results_df = all_results_df.fillna(0)
                    all_results_df.to_csv("STTA_all_experience_results1.csv", index=False)
                    time.sleep(2)
                    portalocker.unlock(csv_file)
            else:                  
                if os.path.exists('STTA_all_experience_results.csv'):
                    all_results_df = pd.read_csv('STTA_all_experience_results.csv')
                else:
                    all_results_df = pd.DataFrame(columns=merged_columns)
                # log.info(f"==>> all_results_df:  {all_results_df}")
                    
                all_results_df.to_csv("STTA_all_experience_results_lastbefore.csv", index=False)
                merged_df = pd.merge(all_results_df, mini_results_df, on=text_columns, how='inner')
                if merged_df.shape[0] != 0:

                    need_merge_col = get_not_zero_columns(mini_results_df)
                    log.info(f"need merge col {need_merge_col}")
                    index = mini_results_df.apply(lambda x: all_results_df[(all_results_df[text_columns] == x[text_columns]).all(axis=1)].index[0], axis=1)
                    all_results_df.loc[index, need_merge_col] = mini_results_df[need_merge_col].values
                else:
                    all_results_df = pd.concat([all_results_df, mini_results_df], ignore_index=True,axis=0)


                all_results_df = all_results_df.fillna(0)
                all_results_df.to_csv("STTA_all_experience_results.csv", index=False)

            log.info(f"{spec_pin}_{self.predict_config.num_warmup_steps}_wd_{self.predict_config.weight_decay}_{self.predict_config.forward_type}_swa_{self.predict_config.use_swa}_{self.predict_config.task_name}_{self.predict_config.train_batch_size}_{self.predict_config.max_seq_length}_{self.predict_config.model_name}_{self.predict_config.limit_train_batches}_{DA_method}".center(40, "-"))


            self.final_result_files = np.append(
                self.final_result_files, 
                [
                    f'{root_dir}/label_change/{spec_pin}_{self.predict_config.num_warmup_steps}_wd_{self.predict_config.weight_decay}_{self.predict_config.forward_type}_swa_{self.predict_config.use_swa}_{self.predict_config.task_name}_{self.predict_config.train_batch_size}_{self.predict_config.max_seq_length}_{self.predict_config.model_name}_{self.predict_config.limit_train_batches}_{DA_method}.csv',
                    f'{root_dir}/TTA/{spec_pin}_{self.predict_config.num_warmup_steps}_wd_{self.predict_config.weight_decay}_{self.predict_config.forward_type}_swa_{self.predict_config.use_swa}_{self.predict_config.task_name}_{self.predict_config.train_batch_size}_{self.predict_config.max_seq_length}_{self.predict_config.model_name}_{self.predict_config.limit_train_batches}_{DA_method}_acc_f1.csv'
                ]
            )

        self.final_result_files = np.append(
            self.final_result_files, 
            [
                'STTA_all_experience_results.csv',
                'STTA_all_experience_results_lastbefore.csv'
            ]
        )
        self.final_result_files = self.final_result_files.tolist()
