# Supplementary material for: STTA: enhanced text classification via selective test-time augmentation
Source: PeerJ Comput Sci. 2023 Dec 19;9:e1757. doi: 10.7717/peerj-cs.1757 (PMC10773867; doi:10.7717/peerj-cs.1757)
Supplement: Supplemental Information 1 — The source code for our method and the startup file are explained in readme. main.py is the entry file, TTA Method. py contains different methods [file peerj-cs-09-1757-s001.zip › README.md]

Training command
```bash
export TASK_NAME=mrpc

python run.py \
  --model_name_or_path bert-base-cased \
  --task_name $TASK_NAME \
  --do_train \
  --do_eval \
  --max_seq_length 128 \
  --per_device_train_batch_size 32 \
  --learning_rate 2e-5 \
  --num_train_epochs 3 \
  --output_dir /tmp/$TASK_NAME/
```
Testing command


```bash
for seed in 0 1 2 3 4
do
    for model_name in 'bert-base-uncased'
    do
        for task_name in 'SST-5'
        do
            python APEX_main.py\
                basic.seed=$seed\
                basic.specify_gpu="[1]"\
                trainer.benchmark="False"\
                data.task_name=$task_name\
                data.TTA_data="[tta_eda_0.1_1+32_test]"\
                data.TTA_method='["raw"]'\
        done
    done
done

```
