# Supplementary material for: STTA: enhanced text classification via selective test-time augmentation
Source: PeerJ Comput Sci. 2023 Dec 19;9:e1757. doi: 10.7717/peerj-cs.1757 (PMC10773867; doi:10.7717/peerj-cs.1757)
Supplement: Supplemental Information 1 — The source code for our method and the startup file are explained in readme. main.py is the entry file, TTA Method. py contains different methods [file peerj-cs-09-1757-s001.zip › TTA_model.py]

import os
import os.path as osp
import faiss
from faiss import normalize_L2
from annoy import AnnoyIndex
import numpy as np
import pandas as pd
from datetime import datetime
from abc import ABC, abstractmethod
from copy import deepcopy
from typing import Any, Dict, List, Optional, Type
import torch
from torch import nn, optim
from torch.nn import Parameter
from torch.nn import functional as F

from abc import ABC, abstractmethod
from copy import deepcopy
from dataclasses import dataclass
from typing import Any, Dict, List, Optional, Type
from collections import OrderedDict
from tqdm import tqdm, trange
from sklearn.metrics import log_loss
from scipy.special import softmax
from scipy.optimize import nnls
import scipy.stats

import sys

def get_median(scores):
    scores = sorted(scores, reverse=True)
    l = len(scores)
    if l % 2 == 0:
        return (scores[int(l/2-1)]+scores[int(l/2)])/2
    else:
        return scores[int((l-1)/2)]

def get_quantiles(scores,repr):
    try:
        y_preds_max_max = scores.max()
        y_preds_max_min = scores.min()
        y_preds_max_mid = (y_preds_max_max+y_preds_max_min) /2
        y_preds_max_up = (y_preds_max_max+y_preds_max_mid) /2
        y_preds_max_low = (y_preds_max_mid+y_preds_max_min) /2
        weight_bar = {
            f'{repr}1':y_preds_max_up,
            f'{repr}2':y_preds_max_mid,
            f'{repr}3':y_preds_max_low
        }
        return weight_bar
    except Exception as e:
        print(e)

def get_quartiles(scores,repr):
    try:
        scores = sorted(scores, reverse=True)
        if len(scores) == 1:
            return {f'{repr}1': scores[0], f'{repr}2': scores[0], f'{repr}3': scores[0]}
        if len(scores) == 2:
            return {
                f'{repr}1': (scores[0]+(scores[0]+scores[1])/2)/2, 
                f'{repr}2': (scores[0]+scores[1])/2, 
                f'{repr}3': (scores[1]+(scores[0]+scores[1])/2)/2
            }

        l = len(scores)
        if l % 2 == 0:
            return {
                f'{repr}1': get_median(scores[:int(l/2)]), 
                f'{repr}2': get_median(scores), 
                f'{repr}3': get_median(scores[int(l/2):])
            }
        else:
            return {f'{repr}1': get_median(scores[:int((l-1)/2)]), f'{repr}2': get_median(scores), f'{repr}3': get_median(scores[int((l+1)/2):])}
    
    except Exception as e:
        print(e)
        print('scores', scores)


def JS_divergence(p,q):
    M=(p+q)/2
    return 0.5*scipy.stats.entropy(p,M)+0.5*scipy.stats.entropy(q, M)

def KL_divergence(p,q):
    return scipy.stats.entropy(p, q)

def apply_raw(batch_index,batch_logits):
    Agg_y_pred = np.argmax(batch_logits[0])
    return Agg_y_pred

from imblearn.over_sampling import SMOTE 

def apply_softvote(batch_index,batch_logits):
    Agg_y_pred = np.argmax(np.bincount(np.argmax(batch_logits, axis=1)))
    return Agg_y_pred

def apply_smote(batch_index,batch_logits,seed):
    RAW_logits = batch_logits[0]
    num_neighbors = batch_logits.shape[0] -1
    num_augmentations = batch_logits.shape[0]
    original_neighbors_labels = np.zeros((batch_logits.shape[0],))
    fake_neighbors_features = np.zeros((num_neighbors + num_augmentations, batch_logits.shape[1]))
    fake_neighbors_labels = np.ones((fake_neighbors_features.shape[0],))

    imblearn_features = np.concatenate([batch_logits, fake_neighbors_features])
    imblearn_labels = np.concatenate([original_neighbors_labels, fake_neighbors_labels])

    oversampling_obj = SMOTE(k_neighbors=num_neighbors, random_state=seed)
    smote_test_predict_logits, _ = oversampling_obj.fit_resample(imblearn_features, imblearn_labels)
    current_augmentations = smote_test_predict_logits[-num_augmentations:]
    Agg_logits = np.mean(current_augmentations, axis=0)
    Agg_y_pred = np.argmax(Agg_logits,axis=0)
    return Agg_y_pred


def apply_mean(batch_index,batch_logits):
    batch_logits = torch.Tensor(batch_logits)
    batch_logits = torch.softmax(batch_logits, dim=1)
    RAW_logits = batch_logits[0].detach().cpu().numpy()
    coeffs = np.zeros((batch_logits.shape[0],batch_logits.shape[1]))
    coeffs[:,:] = 1/batch_logits.shape[0]
    coeffs = torch.Tensor(coeffs)
    mult = batch_logits*coeffs
    Agg_logits = torch.sum(mult, dim=0).detach().cpu().numpy()

    Agg_y_pred = np.argmax(Agg_logits,axis=0)
    return Agg_y_pred


def apply_max(batch_index,batch_logits):
    batch_logits = torch.Tensor(batch_logits)
    batch_logits = torch.softmax(batch_logits, dim=1)
    RAW_logits = batch_logits[0].detach().cpu().numpy()
    max_indices = batch_logits.max(axis=1).values.max(axis=0).indices
    Agg_logits = batch_logits[max_indices].detach().cpu().numpy()

    Agg_y_pred = np.argmax(Agg_logits,axis=0)
    return Agg_y_pred

def apply_min(batch_index,batch_logits):
    RAW_logits = batch_logits[0]
    Agg_logits = batch_logits[0:]
    Agg_logits = np.min(Agg_logits, axis=0)

    Agg_y_pred = np.argmax(Agg_logits,axis=0)
    return Agg_y_pred

def apply_annoy(batch_index,batch_logits,annoy_angular):
    batch_logits = softmax(batch_logits, axis=1)
    RAW_logits = batch_logits[0]
    DA_logits = batch_logits[0:]
    DA_chose_list = []
    DA_chose_list.append(RAW_logits)
    for DA_logits_index in range(0,len(DA_logits)):
        if(annoy_angular.get_distance(batch_index, (batch_index + DA_logits_index)) != 0):
            # print(f'sim => {DA_logits_index}')
            DA_chose_list.append(DA_logits[DA_logits_index])
        else:
            # print(f'not sim => {DA_logits_index}')
            pass

    DA_chose_list = np.array(DA_chose_list)
    Agg_logits = np.mean(DA_chose_list, axis=0) * 0.4 + RAW_logits *0.6
    Agg_y_pred = np.argmax(Agg_logits,axis=0)
    return Agg_y_pred

def apply_mc_dropout(batch_index,batch_logits):
    DA_logits = np.mean(batch_logits, axis=0)
    return batch_logits[0],DA_logits

def apply_faiss_HNSWSQ(batch_index,batch_logits):
    RAW_logits = batch_logits[0]
    embeding_search = batch_logits[0:1]
    embeding_library = batch_logits[:]
    dim = embeding_library.shape[1]

    index = faiss.IndexHNSWSQ(dim, faiss.ScalarQuantizer.QT_8bit, 16)
    index.train(embeding_library)
    index.hnsw.efConstruction = 40

    index.add(embeding_library.astype(np.float32))

    results = index.search(embeding_search,len(batch_logits))
    DA_chose_list = []
    for distance,idx in zip(results[0],results[1]):
        mean_distance = np.mean(distance)
        for index in idx:
            if distance[index] < mean_distance:
                DA_chose_list.append(embeding_library[index])

    DA_chose_list = np.array(DA_chose_list)
    Agg_logits = np.mean(DA_chose_list, axis=0) * 0.4 + RAW_logits *0.6
    Agg_y_pred = np.argmax(Agg_logits,axis=0)
    return Agg_y_pred

def get_dict_value(dict,select_index):
    get_dict_value = np.array([])
    for part in select_index:
        get_dict_value = np.append(get_dict_value,dict[part])
    get_dict_value = np.unique(get_dict_value)
    return get_dict_value

def apply_borderline_select_TTA(batch_index,batch_logits,select_part):
    RAW_logits = batch_logits[0]
    #get confidence bucket
    batch_logits_confidence = np.max(batch_logits, axis=1)
    confidence_quartiles = get_quantiles(batch_logits_confidence,'C')
    # print(confidence_quartiles)
    confidence_index = {
        'C1': np.where(batch_logits_confidence >= confidence_quartiles['C1'])[0],
        'C2': np.where((batch_logits_confidence >= confidence_quartiles['C2']) & (batch_logits_confidence < confidence_quartiles['C1']))[0],
        'C3': np.where((batch_logits_confidence >= confidence_quartiles['C3']) & (batch_logits_confidence < confidence_quartiles['C2']))[0],
        'C4': np.where(batch_logits_confidence < confidence_quartiles['C3'])[0]
    }

    faiss_index = faiss.index_factory(
        batch_logits.shape[1], 
        'HNSW64', 
        faiss.METRIC_L2
    )
    faiss_index.add(batch_logits.astype(np.float32))
    D,I = faiss_index.search(batch_logits[0:1],len(batch_logits))
    similarity_quartiles = get_quantiles(D[0],'S')
    # similarity_quartiles1 = np.quantile(D[0], [0.25, 0.5, 0.75])
    # print(similarity_quartiles)
    similarity_index = {
        'S4': I[0][np.where(D[0] >= similarity_quartiles['S1'])[0]],
        'S3': I[0][np.where((D[0] >= similarity_quartiles['S2']) & (D[0] < similarity_quartiles['S1']))[0]],
        'S2': I[0][np.where((D[0] >= similarity_quartiles['S3']) & (D[0] < similarity_quartiles['S2']))[0]],
        'S1': I[0][np.where(D[0] < similarity_quartiles['S3'])[0]]
    }
    # print('similarity_index',similarity_index)
    select_similarity_index = get_dict_value(similarity_index,select_part[0])
    # print('select_similarity_index',select_similarity_index)
    select_confidence_index = get_dict_value(confidence_index,select_part[1])
    # print('select_confidence_index',select_confidence_index)
    select_index = np.intersect1d(select_similarity_index,select_confidence_index)
    select_index = select_index.astype(int)
    # print('select_index',select_index)
    select_index = np.append(select_index,0)
    selected_logits = batch_logits[select_index]
    
    selected_index_logits_mean = np.mean(selected_logits,axis=0)
    # selected_index_logits_sum = np.sum(selected_logits,axis=0)
    Agg_logits = selected_index_logits_mean * 0.5 + RAW_logits *0.5

    Agg_y_pred = np.argmax(Agg_logits,axis=0)
    return Agg_y_pred

def apply_borderline_HNSW64(batch_index,batch_logits):
    batch_logits = softmax(batch_logits, axis=1)
    RAW_logits = batch_logits[0]
    dim,measure= batch_logits.shape[1],faiss.METRIC_L2 
    param = 'HNSW64'
    faiss_index = faiss.index_factory(dim, param, measure)

    faiss_index.add(batch_logits.astype(np.float32))
    results = faiss_index.search(batch_logits[0:1],len(batch_logits))
    # print(results[0])
    min_distance = np.min(results[0])
    max_distance = np.max(results[0])
    median_distance = np.median(results[0])
    mean_distance = np.mean(results[0])
    bucket_distance_max = np.linspace(mean_distance,max_distance, 3)
    bucket_distance_min = np.linspace(min_distance,mean_distance, 3)[:2]
    bucket_distance = np.concatenate((bucket_distance_min,bucket_distance_max),axis=0)
    # print("==>> bucket_distance: ", bucket_distance)

    bucket_DA_chose_index = {
        0:[0],
        1:[0],
        2:[0],
        3:[0],
        # 4:[0]
    }
    for distance,idx in zip(results[0],results[1]):
        for index in idx:
            if distance[index] < bucket_distance[1]:
                bucket_DA_chose_index[0].append(index)
            elif distance[index] < bucket_distance[2]:
                bucket_DA_chose_index[1].append(index)
            elif distance[index] < bucket_distance[3]:
                bucket_DA_chose_index[2].append(index)
            elif distance[index] < bucket_distance[4]:
                bucket_DA_chose_index[3].append(index)
            # else:
            #     bucket_DA_chose_index[4].append(index)
    # print("==>> bucket_DA_chose_index: ", bucket_DA_chose_index)
    
    bucket_DA_chose_index_logits = {
        0:[],
        1:[],
        2:[],
        3:[],
        # 4:[]
    }
    for key in bucket_DA_chose_index:
        bucket_DA_chose_index_logits[key] = batch_logits[bucket_DA_chose_index[key]]
        if key == 0:
            bucket_DA_chose_index_logits[key] = np.mean(bucket_DA_chose_index_logits[key], axis=0) * 1.0
        elif key == 1:
            bucket_DA_chose_index_logits[key] = np.mean(bucket_DA_chose_index_logits[key], axis=0) * 0.8
        elif key == 2:
            bucket_DA_chose_index_logits[key] = np.mean(bucket_DA_chose_index_logits[key], axis=0) * 0.4
        elif key == 3:
            bucket_DA_chose_index_logits[key] = np.mean(bucket_DA_chose_index_logits[key], axis=0) * 0.2
        # elif key == 4:
        #     bucket_DA_chose_index_logits[key] = np.mean(bucket_DA_chose_index_logits[key], axis=0) * 0.0
    # print("==>> bucket_DA_chose_index_logits: ", bucket_DA_chose_index_logits)


    bucket_DA_chose_index_logits_mean = np.mean(np.array(list(bucket_DA_chose_index_logits.values())), axis=0)
    # print("==>> bucket_DA_chose_index_logits_mean: ", bucket_DA_chose_index_logits_mean)
    bucket_DA_chose_index_logits_sum = np.sum(np.array(list(bucket_DA_chose_index_logits.values())), axis=0)
    # print("==>> bucket_DA_chose_index_logits_sum: ", bucket_DA_chose_index_logits_sum)
    Agg_logits = bucket_DA_chose_index_logits_sum * 0.4 + batch_logits[0] *0.6

    Agg_y_pred = np.argmax(Agg_logits,axis=0)
    return Agg_y_pred


def apply_faiss_HNSW(batch_index,batch_logits):
    RAW_logits = batch_logits[0]
    embeding_search = batch_logits[0:1]
    embeding_library = batch_logits[:]
    dim = embeding_library.shape[1]

    faiss_index = faiss.IndexHNSWFlat(dim, 32)
    faiss_index.hnsw.efConstruction = 40
    faiss_index.add(embeding_library.astype(np.float32))

    results = faiss_index.search(embeding_search,len(batch_logits))
    DA_chose_list = []
    for distance,idx in zip(results[0],results[1]):
        mean_distance = np.mean(distance)
        for index in idx:
            if distance[index] < mean_distance:
                DA_chose_list.append(embeding_library[index])

    DA_chose_list = np.array(DA_chose_list)
    Agg_logits = np.mean(DA_chose_list, axis=0) * 0.4 + RAW_logits *0.6

    Agg_y_pred = np.argmax(Agg_logits,axis=0)
    return Agg_y_pred

def apply_faiss_HNSW64(batch_index,batch_logits):
    RAW_logits = batch_logits[0]
    embeding_search = batch_logits[0:1]
    embeding_library = batch_logits[:]
    dim,measure= embeding_library.shape[1],faiss.METRIC_L2 
    param = 'HNSW64'
    faiss_index = faiss.index_factory(dim, param, measure)
    #faiss_index = faiss.IndexFlatIP(dim)  #内积
    #faiss_index = faiss.IndexFlatL2(dim)  #欧氏距离

    faiss_index.add(embeding_library.astype(np.float32))
    results = faiss_index.search(embeding_search,len(batch_logits))
    DA_chose_list = []
    for distance,idx in zip(results[0],results[1]):
        mean_distance = np.mean(distance)
        for index in idx:
            if distance[index] < mean_distance:
                DA_chose_list.append(embeding_library[index])

    DA_chose_list = np.array(DA_chose_list)
    Agg_logits = np.mean(DA_chose_list, axis=0) * 0.4 + RAW_logits *0.6
    Agg_y_pred = np.argmax(Agg_logits,axis=0)
    return Agg_y_pred

def apply_faiss_cos(batch_index,batch_logits):
    RAW_logits = batch_logits[0]
    embeding_search = batch_logits[0:1]
    embeding_library = batch_logits[:]

    normalize_L2(embeding_search)
    normalize_L2(embeding_library)

    dim = embeding_library.shape[1]
    faiss_index = faiss.IndexFlatIP(dim)  #内积
    faiss_index.is_trained
    faiss_index.add(embeding_library.astype(np.float32))
    results = faiss_index.search(embeding_search,len(batch_logits))
    DA_chose_list = []
    for distance,idx in zip(results[0],results[1]):
        mean_distance = np.mean(distance)
        for index in idx:
            if distance[index] < mean_distance:
                DA_chose_list.append(embeding_library[index])

    DA_chose_list = np.array(DA_chose_list)
    Agg_logits = np.mean(DA_chose_list, axis=0) * 0.4 + RAW_logits *0.6
    Agg_y_pred = np.argmax(Agg_logits,axis=0)
    return Agg_y_pred


def apply_faiss_flat(batch_index,batch_logits):
    RAW_logits = batch_logits[0]
    embeding_search = batch_logits[0:1]
    embeding_library = batch_logits[:]
    dim, measure = embeding_library.shape[1] , faiss.METRIC_L2 
    param = 'Flat'
    faiss_index = faiss.index_factory(dim, param, measure)
    # faiss_index = faiss.IndexFlatIP(dim)  #内积
    # faiss_index = faiss.IndexFlatL2(dim)  #欧氏距离

    faiss_index.is_trained
    faiss_index.add(embeding_library.astype(np.float32))
    results = faiss_index.search(embeding_search,len(batch_logits))
    DA_chose_list = []
    for distance,idx in zip(results[0],results[1]):
        mean_distance = np.mean(distance)
        for index in idx:
            if distance[index] < mean_distance:
                DA_chose_list.append(embeding_library[index])

    DA_chose_list = np.array(DA_chose_list)
    Agg_logits = np.mean(DA_chose_list, axis=0) * 0.4 + RAW_logits *0.6
    Agg_y_pred = np.argmax(Agg_logits,axis=0)
    return Agg_y_pred

def apply_faiss_l2(batch_index,batch_logits):
    RAW_logits = batch_logits[0]
    embeding_search = batch_logits[0:1]
    embeding_library = batch_logits[:]
    dim,measure,param= embeding_library.shape[1],faiss.METRIC_L2 ,'l2'

    faiss_index = faiss.IndexFlatL2(dim)

    faiss_index.is_trained
    faiss_index.add(embeding_library.astype(np.float32))
    results = faiss_index.search(embeding_search,len(batch_logits))
    DA_chose_list = []
    for distance,idx in zip(results[0],results[1]):
        mean_distance = np.mean(distance)
        for index in idx:
            if distance[index] > mean_distance:
                DA_chose_list.append(embeding_library[index])

    DA_chose_list = np.array(DA_chose_list)
    Agg_logits = np.mean(DA_chose_list, axis=0) * 0.4 + RAW_logits *0.6
    Agg_y_pred = np.argmax(Agg_logits,axis=0)
    return Agg_y_pred

class sig_annoy(nn.Module): 
    def __init__(
            self,
            model_path,
            aug_num,
            class_num,
            nn_feature,
            annoy_angular
        ):
        super().__init__()
        self.annoy_angular = annoy_angular
        self.model_path = model_path
        self.aug_num = aug_num
        self.orig_idx = 0
        self.class_num = class_num
        
        self.sigmoid = nn.Sigmoid()
        self.softmax = nn.Softmax(dim=1)
        self.fc2 = nn.Linear(class_num, class_num *2)
        self.fc4 = nn.Linear(class_num *2, 1)
        nn.init.xavier_uniform(self.fc2.weight)
        nn.init.xavier_uniform(self.fc4.weight)

    def forward(self, batch_index,batch_logits):
        batch_logits = self.softmax(batch_logits)
        orig_pred = batch_logits[0]
        aug_preds = batch_logits[1:]

        presig_s = self.fc2(aug_preds)
        presig_s = F.relu(presig_s)
        presig_s = self.fc4(presig_s)
        s = self.sigmoid(presig_s)

        aug_preds_kl_loss_list = []
        aug_preds_index_list = []

        annoy_dis_list = []
        for aug_preds_index in range(0,len(aug_preds)):
            # print(self.annoy_angular.get_distance(batch_index, (batch_index + aug_preds_index)))
            annoy_dis_list.append(
                self.annoy_angular.get_distance(batch_index, (batch_index + aug_preds_index))
            )

        annoy_dis_list = np.array(annoy_dis_list)
        annoy_dis_list_mean = np.mean(annoy_dis_list)
        for aug_preds_index in range(0,len(aug_preds)):
            if(self.annoy_angular.get_distance(batch_index, (batch_index + aug_preds_index)) <= annoy_dis_list_mean):
                aug_preds_index_list.append(aug_preds_index)
                aug_preds_kl_loss_list.append(aug_preds[aug_preds_index])
            else:
                # print(f'not sim => {aug_preds_index}')
                pass
                
        aug_preds_kl_loss_list = torch.stack(aug_preds_kl_loss_list)
        aug_preds_kl_loss_list_s = [s[i] for i in aug_preds_index_list]
        aug_preds_kl_loss_list_s = torch.stack(aug_preds_kl_loss_list_s)
        aug_pred = (aug_preds_kl_loss_list * aug_preds_kl_loss_list_s).mean(axis=0)
        
        aug_preds_kl_loss_list_s_mean = aug_preds_kl_loss_list_s.mean(axis=0)

        return orig_pred.detach().cpu().numpy(), ((1-aug_preds_kl_loss_list_s_mean)*orig_pred + aug_pred).detach().cpu().numpy()


class sft_annoy(nn.Module): 
    def __init__(
            self,
            model_path,
            aug_num,
            class_num,
            nn_feature,
            annoy_angular
        ):
        super().__init__()
        self.annoy_angular = annoy_angular
        self.model_path = model_path
        self.aug_num = aug_num
        self.orig_idx = 0
        self.class_num = class_num
        
        self.sigmoid = nn.Sigmoid()
        self.softmax = nn.Softmax(dim=1)
        self.fc2 = nn.Linear(class_num, class_num *2)
        self.fc4 = nn.Linear(class_num *2, 1)
        nn.init.xavier_uniform(self.fc2.weight)
        nn.init.xavier_uniform(self.fc4.weight)

    def forward(self, batch_index,batch_logits):
        batch_logits = self.softmax(batch_logits)
        orig_pred = batch_logits[0]
        aug_preds = batch_logits[1:]

        presig_s = self.fc2(aug_preds)
        presig_s = F.relu(presig_s)
        presig_s = self.fc4(presig_s)
        s = self.sigmoid(presig_s)

        aug_preds_kl_loss_list = []
        aug_preds_index_list = []

        annoy_dis_list = []
        for aug_preds_index in range(0,len(aug_preds)):
            # print(self.annoy_angular.get_distance(batch_index, (batch_index + aug_preds_index)))
            annoy_dis_list.append(
                self.annoy_angular.get_distance(batch_index, (batch_index + aug_preds_index))
            )

        annoy_dis_list = np.array(annoy_dis_list)
        annoy_dis_list_mean = np.mean(annoy_dis_list)
        for aug_preds_index in range(0,len(aug_preds)):
            if(self.annoy_angular.get_distance(batch_index, (batch_index + aug_preds_index)) <= annoy_dis_list_mean):
                aug_preds_index_list.append(aug_preds_index)
                aug_preds_kl_loss_list.append(aug_preds[aug_preds_index])
            else:
                # print(f'not sim => {aug_preds_index}')
                pass
                
        aug_preds_kl_loss_list = torch.stack(aug_preds_kl_loss_list)
        aug_preds_kl_loss_list_s = [s[i] for i in aug_preds_index_list]
        aug_preds_kl_loss_list_s = torch.stack(aug_preds_kl_loss_list_s)
        aug_pred = (aug_preds_kl_loss_list * aug_preds_kl_loss_list_s).mean(axis=0)
        
        aug_preds_kl_loss_list_s_mean = aug_preds_kl_loss_list_s.mean(axis=0)

        return orig_pred.detach().cpu().numpy(), ((1-aug_preds_kl_loss_list_s_mean)*orig_pred + aug_pred).detach().cpu().numpy()

class TemperatureScaling(nn.Module):
    def __init__(self):
        super().__init__()
        self.temperature = torch.nn.Parameter(torch.ones(1))

    def forward(self, x):
        temperature = self.temperature.unsqueeze(1).expand(x.size(0), x.size(1))
        return x/temperature

def get_calibration(predict_logits,labels):
    orig_idx = [batch_index for batch_index in range(0, len(predict_logits), 1)][:]
    outputs = predict_logits
    outputs = torch.Tensor(outputs).cuda()
    labels = torch.Tensor(labels).long().cuda()
    
    ts_model = TemperatureScaling()
    ts_model = ts_model.cuda()
    nll_criterion = nn.CrossEntropyLoss().cuda()
    before_temperature_nll = nll_criterion(outputs, labels).item()
    optimizer = optim.LBFGS([ts_model.temperature], lr=0.01, max_iter=50)
    def eval():
        loss = nll_criterion(ts_model(outputs), labels)
        loss.backward()
        return loss
    optimizer.step(eval)
    after_temperature_nll = nll_criterion(ts_model(outputs), labels).item()
    print("CALIBRATION: ", before_temperature_nll, after_temperature_nll, ts_model.temperature)
    temp = ts_model.temperature.detach().cpu().numpy()[0]
    return temp
 
