# Supplementary material for: STTA: enhanced text classification via selective test-time augmentation
Source: PeerJ Comput Sci. 2023 Dec 19;9:e1757. doi: 10.7717/peerj-cs.1757 (PMC10773867; doi:10.7717/peerj-cs.1757)
Supplement: Supplemental Information 2 — This dataset is a port of the official mrpc dataset on the Hub. Note that the sentence1 and sentence2 columns have been renamed to text1 and text2 respectively. Also, the test split is not labeled; the label column values are always -1. [file peerj-cs-09-1757-s002.zip]

Archive with 15 entries (14 files):
- mrpc/
- mrpc/test.csv
- mrpc/train.csv
- mrpc/tta_aeda_1+32_test.csv
- mrpc/tta_delete_1_1+32_test.csv
- mrpc/tta_eda_0.1_1+32_test.csv
- mrpc/tta_eda_0.1_1+4_train.csv
- mrpc/tta_insert_1_1+32_test.csv
- mrpc/tta_rd_0.1_1+32_test.csv
- mrpc/tta_ri_0.1_1+32_test.csv
- mrpc/tta_rs_0.1_1+32_test.csv
- mrpc/tta_sr_0.1_1+32_test.csv
- mrpc/tta_sr_ri_rs_rd_0.1_4x8_1+32_test.csv
- mrpc/tta_swap_1_1+32_test.csv
- mrpc/validation.csv
