# Supplementary material for: STTA: enhanced text classification via selective test-time augmentation
Source: PeerJ Comput Sci. 2023 Dec 19;9:e1757. doi: 10.7717/peerj-cs.1757 (PMC10773867; doi:10.7717/peerj-cs.1757)
Supplement: Supplemental Information 2 — This dataset is a port of the official mrpc dataset on the Hub. Note that the sentence1 and sentence2 columns have been renamed to text1 and text2 respectively. Also, the test split is not labeled; the label column values are always -1. [file peerj-cs-09-1757-s002.zip › mrpc/train.csv]

text1	text2	label
Amrozi accused his brother , whom he called " the witness " , of deliberately distorting his evidence .	Referring to him as only " the witness " , Amrozi accused his brother of deliberately distorting his evidence .	1
Yucaipa owned Dominick 's before selling the chain to Safeway in 1998 for $ 2.5 billion .	Yucaipa bought Dominick 's in 1995 for $ 693 million and sold it to Safeway for $ 1.8 billion in 1998 .	0
They had published an advertisement on the Internet on June 10 , offering the cargo for sale , he added .	On June 10 , the ship 's owners had published an advertisement on the Internet , offering the explosives for sale .	1
Around 0335 GMT , Tab shares were up 19 cents , or 4.4 % , at A $ 4.56 , having earlier set a record high of A $ 4.57 .	Tab shares jumped 20 cents , or 4.6 % , to set a record closing high at A $ 4.57 .	0
The stock rose $ 2.11 , or about 11 percent , to close Friday at $ 21.51 on the New York Stock Exchange .	PG & E Corp. shares jumped $ 1.63 or 8 percent to $ 21.03 on the New York Stock Exchange on Friday .	1
Revenue in the first quarter of the year dropped 15 percent from the same period a year earlier .	With the scandal hanging over Stewart 's company , revenue the first quarter of the year dropped 15 percent from the same period a year earlier .	1
The Nasdaq had a weekly gain of 17.27 , or 1.2 percent , closing at 1,520.15 on Friday .	The tech-laced Nasdaq Composite .IXIC rallied 30.46 points , or 2.04 percent , to 1,520.15 .	0
The DVD-CCA then appealed to the state Supreme Court .	The DVD CCA appealed that decision to the U.S. Supreme Court .	1
That compared with $ 35.18 million , or 24 cents per share , in the year-ago period .	Earnings were affected by a non-recurring $ 8 million tax benefit in the year-ago period .	0
Shares of Genentech , a much larger company with several products on the market , rose more than 2 percent .	Shares of Xoma fell 16 percent in early trade , while shares of Genentech , a much larger company with several products on the market , were up 2 percent .	0
Legislation making it harder for consumers to erase their debts in bankruptcy court won overwhelming House approval in March .	Legislation making it harder for consumers to erase their debts in bankruptcy court won speedy , House approval in March and was endorsed by the White House .	0
The Nasdaq composite index increased 10.73 , or 0.7 percent , to 1,514.77 .	The Nasdaq Composite index , full of technology stocks , was lately up around 18 points .	0
But he added group performance would improve in the second half of the year and beyond .	De Sole said in the results statement that group performance would improve in the second half of the year and beyond .	1
He told The Sun newspaper that Mr. Hussein 's daughters had British schools and hospitals in mind when they decided to ask for asylum .	" Saddam 's daughters had British schools and hospitals in mind when they decided to ask for asylum -- especially the schools , " he told The Sun .	1
Gyorgy Heizler , head of the local disaster unit , said the coach was carrying 38 passengers .	The head of the local disaster unit , Gyorgy Heizler , said the coach driver had failed to heed red stop lights .	0
Rudder was most recently senior vice president for the Developer & Platform Evangelism Business .	Senior Vice President Eric Rudder , formerly head of the Developer and Platform Evangelism unit , will lead the new entity .	0
As well as the dolphin scheme , the chaos has allowed foreign companies to engage in damaging logging and fishing operations without proper monitoring or export controls .	Internal chaos has allowed foreign companies to set up damaging commercial logging and fishing operations without proper monitoring or export controls .	0
Sheena Young of Child , the national infertility support network , hoped the guidelines would lead to a more " fair and equitable " service for infertility sufferers .	Sheena Young , a spokesman for Child , the national infertility support network , said the proposed guidelines should lead to a more " fair and equitable " service for infertility sufferers .	1
" I think you 'll see a lot of job growth in the next two years , " he said , adding the growth could replace jobs lost .	" I think you 'll see a lot of job growth in the next two years , " said Mankiw .	0
The new Finder puts a user 's folders , hard drive , network servers , iDisk and removable media in one location , providing one-click access .	Panther 's redesigned Finder navigation tool puts a user 's favourite folders , hard drive , network servers , iDisk and removable media in one location .	1
But tropical storm warnings and watches were posted today for Haiti , western portions of the Dominican Republic , the southeastern Bahamas and the Turk and Caicos islands .	Tropical storm warnings were in place Thursday for Jamaica and Haiti and watches for the western Dominican Republic , the southeastern Bahamas and the Turks and Caicos islands .	1
A federal magistrate in Fort Lauderdale ordered him held without bail .	Zuccarini was ordered held without bail Wednesday by a federal judge in Fort Lauderdale , Fla .	1
A BMI of 25 or above is considered overweight ; 30 or above is considered obese .	A BMI between 18.5 and 24.9 is considered normal , over 25 is considered overweight and 30 or greater is defined as obese .	0
Six months ago , the IMF and Argentina struck a bare-minimum $ 6.8-billion debt rollover deal that expires in August .	But six months ago , the two sides managed to strike a $ 6.8-billion debt rollover deal , which expires in August .	1
Inhibited children tend to be timid with new people , objects , and situations , while uninhibited children spontaneously approach them .	Simply put , shy invividuals tend to be more timid with new people and situations .	1
I wanted to bring the most beautiful people into the most beautiful building , he said Sunday inside the Grand Central concourse .	" I wanted to bring the most beautiful people into the most beautiful building , " Tunick said Sunday .	1
The broad Standard & Poor 's 500 < .SPX > fell 10.75 points , or 1.02 percent , to 1,039.32 .	The S & P 500 index was up 1.26 , or 0.1 percent , to 1,039.32 after sinking 10.75 yesterday .	0
Duque will return to Earth Oct. 27 with the station 's current crew , U.S. astronaut Ed Lu and Russian cosmonaut Yuri Malenchenko .	Currently living onboard the space station are American astronaut Ed Lu and Russian cosmonaut Yuri Malenchenko .	0
Singapore is already the United States ' 12th-largest trading partner , with two-way trade totaling more than $ 34 billion .	Although a small city-state , Singapore is the 12th-largest trading partner of the United States , with trade volume of $ 33.4 billion last year .	1
The largest gains were seen in prices , new orders , inventories and exports .	Sub-indexes measuring prices , new orders , inventories and exports increased .	1
Trading in Loral was halted yesterday ; the shares closed on Monday at $ 3.01 .	The New York Stock Exchange suspended trading yesterday in Loral , which closed at $ 3.01 Friday .	1
Earnings per share from recurring operations will be 13 cents to 14 cents .	That beat the company 's April earnings forecast of 8 to 9 cents a share .	0
He plans to have dinner with troops at Kosovo 's U.S. military headquarters , Camp Bondsteel .	After that , he plans to have dinner at Camp Bondsteel with U.S. troops stationed there .	1
Retailers J.C. Penney Co . Inc . ( JCP ) and Walgreen Co . ( WAG ) kick things off on Monday .	Retailers J.C. Penney Co . Inc . JCP.N and Walgreen Co . WAG.N kick things off on Monday .	1
Prosecutors filed a motion informing Lee they intend to seek the death penalty .	He added that prosecutors will seek the death penalty .	1
Last year the court upheld Cleveland 's school voucher program , ruling 5-4 that vouchers are constitutional if they provide parents a choice of religious and secular schools .	Last year , the court ruled 5-4 in an Ohio case that government vouchers are constitutional if they provide parents with choices among a range of religious and secular schools .	1
He beat testicular cancer that had spread to his lungs and brain .	Armstrong , 31 , battled testicular cancer that spread to his brain .	0
Sorkin , who faces charges of conspiracy to obstruct justice and lying to a grand jury , was to have been tried separately .	Sorkin was to have been tried separately on charges of conspiracy and lying to a grand jury .	1
Graves reported from Albuquerque , Villafranca from Austin and Ratcliffe from Laredo .	Pete Slover reported from Laredo and Gromer Jeffers from Albuquerque .	0
The US chip market is expected to decline 2.1 percent this year , then grow 15.7 percent in 2004 .	The Americas market will decline 2.1 percent to $ 30.6 billion in 2003 , and then grow 15.7 percent to $ 35.4 billion in 2004 .	1
The group will be headed by State Department official John S. Wolf , who has served in Australia , Vietnam , Greece and Pakistan .	The group will be headed by John S. Wolf , an assistant secretary of state who has served in Australia , Vietnam , Greece and Pakistan .	1
The commission must work out the plan 's details , but the average residential customer paying $ 840 a year would get a savings of about $ 30 annually .	An average residential customer paying $ 840 a year for electricity could see a savings of $ 30 annually .	0
The company has said it plans to restate its earnings for 2000 through 2002 .	The company had announced in January that it would have to restate earnings for 2002 , 2001 and perhaps 2000 .	1
Results from No. 2 U.S. soft drink maker PepsiCo Inc . PEP.N were likely to be in the spotlight .	Results from No. 2 U.S. soft drink maker PepsiCo Inc . ( nyse : PEP - news - people ) were likely to be in the spotlight .	1
" The result is an overall package that will provide significant economic growth for our employees over the next four years . "	" The result is an overall package that will provide a significant economic growth for our employees over the next few years , " he said .	1
The songs are on offer for 99 cents each , or $ 9.99 for an album .	The company will offer songs for 99 cents and albums for $ 9.95 .	1
However , the talk was downplayed by PBL which said it would focus only on smaller purchases that were immediately earnings and cash flow accretive .	The talk , however , has been downplayed by PBL which said it would focus only on smaller purchases that were immediately earnings and cash flow-accretive .	1
Comcast Class A shares were up 8 cents at $ 30.50 in morning trading on the Nasdaq Stock Market .	The stock rose 48 cents to $ 30 yesterday in Nasdaq Stock Market trading .	1
The Washington Post said Airlite would shut down its first shift and parts of the second shift Monday to accommodate the president ’ s appearance .	The plant plans to shut down its first shift and parts of the second shift Monday to accommodate the president 's appearance , Crosby said .	1
A former teammate , Carlton Dotson , has been charged with the murder .	His body was found July 25 , and former teammate Carlton Dotson has been charged in his shooting death .	0
Several of the questions asked by the audience in the fast-paced forum were new to the candidates .	Several of the audience questions were new to the candidates as well .	1
Meanwhile , the global death toll approached 770 with more than 8,300 people sickened since the severe acute respiratory syndrome virus first appeared in southern China in November .	The global death toll from SARS was at least 767 , with more than 8,300 people sickened since the virus first appeared in southern China in November .	1
The battles marked day four of a U.S. sweep to hunt down supporters of Saddam Hussein 's fallen regime .	Twenty-seven Iraqis were killed , pushing the number of opposition deaths to about 100 in a U.S. operation to hunt down supporters of Saddam Hussein 's fallen regime .	0
The women then had follow-up examinations after five , 12 and 24 years .	The women had follow-up examinations in 1974-75 , 1980-81 and 1992-93 , but were not asked about stress again .	0
The Embraer jets are scheduled to be delivered by September 2006 .	The Bombardier and Embraer aircraft will be delivered to U.S. Airways by September 2006 .	0
Contrary to what PeopleSoft management would have you believe , Oracle intends to fully support PeopleSoft customers and products for many years to come . "	Ellison said that contrary to the contentions of PeopleSoft management , Oracle intends to " fully support PeopleSoft customers and products " for many years to come .	1
Application Intelligence will be included as part of the company 's SmartDefense application , which is included with Firewall-1 .	The new application intelligence features will be available June 3 and are included with the SmartDefense product , which comes with FireWall-1 .	0
American Masters : Arthur Miller , Elia Kazan and the Blacklist : None Without Sin ( Wed .	Note the subheading of this terrible parable in the " American Masters " series , " Arthur Miller , Elia Kazan and the Blacklist : None Without Sin . "	0
The downtime , to take place in May and June , is expected to cut production by 60 million to 70 million board feet .	The downtime is expected to take 60 million to 70 million board feet out of the companys system .	1
On July 3 , Troy is expected to be sentenced to life in prison without parole .	Troy faces life in prison without parole at his July 30 sentencing .	1
The University of Michigan released a new undergraduate admission process Thursday , dropping a point system the U.S. Supreme Court found unconstitutional in June .	The University of Michigan released today a new admissions policy after the U.S. Supreme Court struck down in June the way it previously admitted undergraduates .	1
The processors were announced in San Jose at the Intel Developer Forum .	The new processor was unveiled at the Intel Developer Forum 2003 in San Jose , Calif .	1
The Justice Department filed suit Thursday against the state of Mississippi for failing to end what federal officials call " disturbing " abuse of juveniles and " unconscionable " conditions at two state-run facilities .	The Justice Department filed a civil rights lawsuit Thursday against the state of Mississippi , alleging abuse of juvenile offenders at two state-run facilities .	0
It said the damage to the wing provided a pathway for hot gasses to penetrate the ship 's thermal armor during Columbia 's ill-fated reentry .	The document says the damage to the wing provided a pathway for hot gases to penetrate Columbia 's thermal armour during its fatal re-entry .	1
Also demonstrating box-office strength _ and getting seven Tony nominations _ was a potent revival of Eugene O 'Neill 's family drama , " Long Day 's Journey Into Night . "	Also demonstrating box-office strength -- and getting seven Tony nominations -- was a potent revival of Eugene ONeills family drama , Long Days Journey Into Night . "	1
But Secretary of State Colin Powell brushed off this possibility Wednesday .	Secretary of State Colin Powell last week ruled out a non-aggression treaty .	1
Thomas and Tauzin say , as do many doctors , that the Bush administration has the power to correct some of those flaws .	Like many doctors , Mr. Thomas and Mr. Tauzin say the Bush administration has the power to correct some of those flaws .	1
Based on experience elsewhere , it could take up to two years before regular elections are held , he added .	U.S. military officials have said it could take up to two years before regular elections are held , based on experiences elsewhere in the world .	1
The first biotechnology treatment for asthma , the constriction of the airways that affects millions around the world , received approval from the US Food and Drug Administration yesterday .	The first biotechnology treatment for asthma , the constriction of the airways that affects millions of Americans , received approval from the U.S. Food and Drug Administration on Friday .	1
FBI agents arrested a former partner of Big Four accounting firm Ernst & Young ERNY.UL on criminal charges of obstructing federal investigations , U.S. officials said on Thursday .	A former partner of accountancy firm Ernst & Young was yesterday arrested by FBI agents in the US on charges of obstructing federal investigations .	1
Kelly will begin meetings with Russian Deputy Foreign Minister Alexander Losyukov in Washington on Monday .	Russian Deputy Foreign Minister Alexander Losyukov said in Moscow Tuesday a firm date would be fixed by this months end .	0
The latest shooting linked to the spree was a November 11 shooting at Hamilton Central Elementary School in Obetz , about 3km from the freeway .	Another shooting linked to the spree occurred Nov. 11 at Hamilton Central Elementary in Obetz , about two miles from the freeway .	1
The Dow Jones Industrial Average ended down 128 points , or 1.4 % , at 9073 , while the Nasdaq fell 34 points , or 2.1 % , to 1610 .	In early trading , the Dow Jones industrial average was up 3.90 , or 0.04 percent , at 9,113.75 , having gained 36.90 on Tuesday .	0
PDC will also almost certainly fan the flames of speculation about Longhorn 's release .	PDC will also almost certainly reignite speculation about release dates of Microsoft 's new products .	1
Sales - a figure watched closely as a barometer of its health - rose 5 percent instead of falling as many industry experts had predicted .	It also disclosed that sales -- a figure closely watched by analysts as a barometer of its health -- were significantly higher than industry experts expected .	1
NEC is pitching its wireless gear and management software to a variety of industries , including health care and hospitality .	NEC 's pitching its wireless gear and management software to a variety of industries , including healthcare and hospitality , a company spokesman said .	1
Elena Slough , considered to be the nation 's oldest person and the third oldest person in the world , died early Sunday morning .	ELENA Slough , considered to be the oldest person in the US and the third oldest person in the world , has died .	1
" We are declaring war on sexual harassment and sexual assault .	" We have declared war on sexual assault and sexual harassment , " Rosa said .	1
The technology-laced Nasdaq Composite Index < .IXIC > added 1.92 points , or 0.12 percent , at 1,647.94 .	The technology-laced Nasdaq Composite Index .IXIC dipped 0.08 of a point to 1,646 .	0
The dollar was at 117.85 yen against the Japanese currency , up 0.1 percent .	Against the Swiss franc the dollar was at 1.3289 francs , up 0.5 percent on the day .	0
El Watan , an Algerian newspaper , reported that the kidnappers fiercely resisted the army assault this morning , firing Kalashnikov rifles .	El Watan , an Algerian newspaper , reported that the kidnappers put up fierce resistance during the army assault , firing Kalashnikov rifles .	1
But Mitsubishi Tokyo Financial ( JP : 8306 : news , chart , profile ) declined 3,000 yen , or 0.65 percent , to 456,000 yen .	Sumitomo Mitsui Financial ( JP : 8316 : news , chart , profile ) was down 2.5 percent at 198,000 yen .	0
" We 're just dealing with bragging rights here , who wins and who loses . "	" Leaving aside attorney fees , we 're dealing with bragging rights of who wins and who loses , " said Gammerman .	0
Shares of Hartford rose $ 2.88 to $ 46.50 in New York Stock Exchange composite trading .	Shares of Hartford were up $ 2.28 , or 5.2 percent , to $ 45.90 in midday trading .	1
This Palm OS smart phone is the last product the company will release before it becomes a part of palmOne .	This was almost certainly its last full quarter before the company becomes a part of Palm .	0
And they think the protein probably is involved in the spread of other forms of cancer .	They researchers say the research could be relevant to other forms of cancer .	0
Tokyo Electric Power Co . , Asia 's largest power company , won approval to restart the first of 17 nuclear reactors it shut down after it admitted falsifying inspection reports .	Tokyo Electric Power Co . , Asia 's largest power company , restarted the first of 17 nuclear reactors it shut down after admitting it falsified inspection reports .	1
Tuition at four-year private colleges averaged $ 19,710 this year , up 6 percent from 2002 .	For the current academic year , tuition at public colleges averaged $ 4,694 , up almost $ 600 from the year before .	1
Security lights have also been installed and police have swept the grounds for booby traps .	Security lights have also been installed on a barn near the front gate .	0
He said that with the U.S.-backed peace plan , or road map , “ in a coma , ” the attack could easily widen conflict through the region .	Mr Jouejati said that with the US-backed road map " in a coma " the attack could easily widen through the region .	1
A successful attack could be launched within any type of document that supports VBA , including Microsoft Word , Excel or PowerPoint .	But this could happen with any document format that supports VBA , including Word , Excel or PowerPoint .	1
Officials at Brandeis said this was an " extremely heartrending " time for the campus .	" This is an extremely heartrending time for the entire Brandeis University community .	1
" If that ain 't a Democrat , I must be at the wrong meeting , " he said .	And if that ain 't a Democrat , then I must be in the wrong meeting , " he said to thunderous applause from his supporters .	0
Fewer than a dozen FBI agents were dispatched to secure and analyze evidence .	Fewer than a dozen FBI agents will be sent to Iraq to secure and analyze evidence of the bombing .	1
Those who only had surgery lived an average of 46 months .	For those who got surgery alone , median survival was 41 months .	1
Tonight a spokesman for Russia 's foreign ministry said the ministry may issue a statement on Thursday clarifying Russia 's position on cooperation with Iran 's nuclear-energy efforts .	Tonight a spokesman for the Russian Foreign Ministry said it might issue a statement on Thursday clarifying Russia 's position on aiding Iran 's nuclear-energy efforts .	1
A day earlier , a committee appointed by reformist President Mohammad Khatami called for an independent judicial inquiry into Kazemi 's death .	A day earlier , a committee appointed by President Mohammad Khatami had called for an independent inquiry into the 54-year-old photojournalist 's death .	1
The suite comes complete with a word processor , spreadsheet , presentation software and other components , while continuing its tradition of utilizing an XML-based file format .	The suite includes a word processor , spreadsheet , presentation application ( analogous to PowerPoint ) , and other components -- all built around the XML file format .	1
Downstream at Mount Vernon , the Skagit River was expected to crest at 36 feet -- 8 feet above flood stage -- tonight , Burke said .	The Skagit was expected to crest during the night at 38 feet at Mount Vernon , 10 feet above flood stage , the National Weather Service said .	1
The blue-chip Dow Jones industrial average eased 44 points , or 0.47 percent , to 9,543 , after scoring five consecutive up sessions .	The Dow Jones industrial average .DJI rose 18.25 points , or 0.19 percent , to 9,586.71 .	0
The Nasdaq composite index inched up 1.28 , or 0.1 percent , to 1,766.60 , following a weekly win of 3.7 percent .	The technology-laced Nasdaq Composite Index .IXIC was off 24.44 points , or 1.39 percent , at 1,739.87 .	0
Physicians who violate the ban would be subject to fines and up to two years in prison .	Physicians who perform the procedure would face up to two years in prison , under the bill .	1
Standard & Poor 's 500 stock index futures declined 4.40 points to 983.50 , while Nasdaq futures fell 6.5 points to 1,206.50 .	The Standard & Poor 's 500 Index was up 1.75 points , or 0.18 percent , to 977.68 .	0
For example , Anhalt said , children typically treat a 20-ounce soda bottle as one serving , although it actually contains 2 ½ 8-ounce servings .	Anhalt said children typically treat a 20-ounce soda bottle as one serving , while it actually contains 2.5 .	1
The yield on the 3 percent note maturing in 2008 fell 22 basis points to 2.61 percent .	The yield fell 2 basis points to 1.41 percent , after reaching 1.4 percent on May 8 , the lowest since March 12 .	0
Kline 's opinion dealt specifically with abortion providers , but it also would apply to doctors providing other services , such as prenatal care , to a pregnant child under 16 .	Kline 's opinion dealt specifically with abortion providers , but later his office said it also would apply to doctors providing services such as prenatal care to pregnant girls under 16 .	1
The United Nations ' International Atomic Energy Agency asked for information on the allegation after the dossier was published , but Britain did not provide any , U.N. officials said .	The International Atomic Energy Agency asked for information on the uranium assertions after London 's dossier was published , but Britain did not provide any , U.N. officials said .	1
Sixteen days later , as superheated air from the shuttle 's reentry rushed into the damaged wing , " there was no possibility for crew survival , " the board said .	Sixteen days later , as superheated air from the shuttle ’ s re-entry rushed into the damaged wing , ‘ ‘ there was no possibility for crew survival , ’ ’ the board said .	1
" The free world and those who love freedom and peace must deal harshly with Hamas and the killers , " he told reporters as he emerged from a church service .	" It is clear that the free world , those who love freedom and peace , must deal harshly with Hamas and the killers , " he said .	1
The pressure will intensify today , with national coverage of the final round planned by ESPN and words that are even more difficult .	The pressure may well rise today , with national coverage of the final round planned by ESPN , the cable sports network .	0
Powell fired back : " He 's accusing the president of a ludicrous act , " he said .	If so , Powell said , he 's calling the president ludicrous , too .	1
The memo on protecting sales of Windows and other desktop software mentioned Linux , a still small but emerging software competitor that is not owned by any specific company .	The memo specifically mentioned Linux , a still small but emerging software competitor that is not owned by any specific company .	1
Also Tuesday , the United States also released more Iraqi prisoners of war , and officials announced that all would soon be let go .	Meanwhile in southern Iraq , the United States released more Iraqi prisoners of war , and officials announced that all would be let go soon .	1
The resulting lists led toa CBS special , AFI 's 100 Years . . . 100 Heroes & Villains , hosted by Arnold Schwarzenegger .	A prime-time special on the list , " AFI 's 100 Years . . . 100 Heroes & Villains " aired Tuesday on CBS .	0
Police warned residents on Friday not to travel alone and to avoid convenience stores and service stations stores at night .	Police advised residents Friday not to travel alone to convenience stores and to be watchful .	0
" We had nothing to do with @ Stake 's internal personnel decision , " Microsoft spokesman Sean Sundwell said .	" Microsoft had absolutely nothing to do with AtStake 's internal personnel decision , " Sundwall said .	1
Prosecutors said there is no question Waagner was behind the letters , which were sent at the same time of the anthrax attacks .	Prosecutors said there is no question Waagner was behind the letters , which were sent at the same time that real anthrax attacks were killing people in 2001 .	1
His plan would cost more than $ 200 billion annually , which Gephardt would pay for by repealing Bush 's tax cuts .	His plan would cost over $ 200 billion annually and be paid for by repealing Bush 's tax cuts .	1
There had been fears that the 35 year-old wouldn 't be able to conceive after suffering two ectopic pregnancies and cancer of the uterus .	There were fears that Heather would never have children after suffering two ectopic pregnancies and cancer of the uterus .	1
On Friday , the Food and Drug Administration approved the use of silicone breast implants with conditions .	The drug was approved for use Friday by the Food and Drug Administration .	0
Prosecutors said Paracha , if convicted , could face at least 17 years in prison .	Paracha faces at least 17 years in prison if convicted .	1
More than half of the songs were purchased as albums , Apple said .	Apple noted that half the songs were purchased as part of albums .	1
The ECB has cut interest rates six times over that period , from 4.75 percent in October 2000 to 2.5 percent .	The ECB has cut rates from 4.75 percent in October 2000 to 2.5 percent in that period .	0
" This deal makes sense for both companies , " Halla said in a prepared statement .	Brian Halla , CEO of NatSemi , claimed the deal made sense for both companies .	1
Smugglers in a van chased down a pickup and SUV carrying other smugglers and illegal immigrants , said Pinal County Sheriff Roger Vanderpool .	People in a van opened fire on a pickup and SUV believed to be transporting illegal immigrants , said Pinal County Sheriff Roger Vanderpool .	1
Tyco later said the loan had not been forgiven , and Swartz repaid it in full , with interest , according to his lawyer , Charles Stillman .	Tyco has said the loan was not forgiven , but that Swartz fully repaid it with interest , according to his lawyer , Charles Stillman .	1
While Bolton apparently fell and was immobilized , Selenski used the mattress to scale a 10-foot , razor-wire fence , Fischi said .	After the other inmate fell , Selenski used the mattress to scale a 10-foot , razor-wire fence , Fischi said .	1
The loonie , meanwhile , continued to slip in early trading Friday .	The loonie , meanwhile , was on the rise again early Thursday .	0
Ms. Haque , meanwhile , was on her turquoise cellphone with the smiley faces organizing the prom .	Fatima , meanwhile , was on her turquoise cell phone organizing the prom .	1
But he added that the New York-based actor and producer is " a private person and doesn 't care to have his treatment out for public consumption . "	But he added that De Niro is " a private person and doesn 't care to have his treatment out for public consumption . "	1
While a month 's supply of aspirin can cost less than $ 10 , the equivalent amount of ticlopidine can run significantly more than $ 100 .	While a month 's supply of aspirin can cost under $ 10 , the equivalent amount of ticlopidine can run well over $ 100 .	1
She estimated it would take three months and would require cancellation of a sub-audit of the Department of Environmental Quality .	She said it would take an estimated three months to conduct and require the cancellation of a sub-audit of the Department of Environmental Quality .	1
Arison said Mann may have been one of the pioneers of the world music movement and he had a deep love of Brazilian music .	Arison said Mann was a pioneer of the world music movement -- well before the term was coined -- and he had a deep love of Brazilian music .	0
The virus kills roughly 36,000 people in an average year , according to the U.S. Centers for Disease Control and Prevention .	Complications from flu kill roughly 36,000 Americans in an average year , according to the U.S. Centers for Disease Control and Prevention .	1
In two new schemes , people posing as IRS representatives target families of armed forces members and e-mail users .	Two new schemes target families of those serving in the military and e-mail users .	1
Wim Wenders directed a widely praised film of the same name , based on the sessions .	A widely praised film of the same name was directed by Wim Wenders .	0
Miss Novikova said while there is no standard weight for ballerinas , Miss Volochkova is ' bigger than others ' .	Commenting on the firing today , Ms. Novikova said that there was no standard weight for ballerinas but that Ms. Volochkova " is bigger than others . "	1
Both have aired videotapes of ex-president Saddam Hussein encouraging Iraqis to fight the U.S. occupation of Iraq .	Both have aired videotapes apparently from deposed Iraqi President Saddam Hussein , encouraging Iraqis to fight the U.S. occupation .	1
Under the program , U.S. officials work with foreign port authorities to identify , target and search high-risk cargo .	Under the program , US officials work with foreign port authorities to seek out high-risk cargo before it can reach the United States .	1
And if we don 't do this , innocent people on the ground are going to die , too . "	Crews are told : " If we don 't do this , innocent people on the ground are going to die " , he said .	1
" It 's probably not the easiest time to take over the shuttle program , " he added , " but I look forward to the challenge .	" It is probably not the easiest time to come in and take over the shuttle program , but then again , I look forward to the challenge , " he said .	1
As a result , Nelson now faces up to 10 years ' jail instead of life .	The verdict means Nelson faces up to 10 years in prison rather than a possible life sentence .	1
With all precincts reporting , Fletcher — a three-term congressman from Lexington — had an overwhelming 57 percent of the vote .	With all precincts reporting , Fletcher had 88,747 votes , or 57 percent of the total .	1
" His progress is steady , he 's stable , he 's comfortable , " Jack said Tuesday afternoon .	" His progress is steady , he is stable , " said Dr Jack .	0
Shadrin said Khodorkovsky 's aircraft was approached by officers identifying themselves as members of the FSB intelligence service , the domestic successor to the Soviet KGB .	Shadrin said Khodorkovsky 's aircraft was approached by officers identifying themselves as members of the FSB domestic intelligence service .	1
She claimed all the babies were born full-term and died within hours , he said .	" What she told our investigators was that all the babies were born full-term and then died within hours , " Hughes said .	1
French Foreign Minister Dominique de Villepin was scheduled to arrive Sharm el-Sheikh on Wednesday .	The French Foreign Minister , Dominique de Villepin , is also expected to attend .	1
They believe the same is true in humans , giving a 30 per cent higher risk of the disease .	The researchers believe the same is true in humans , translating to a 30 per cent greater risk of the disease .	1
Total sales for the period declined 8.0 percent to $ 1.99 billion from a year earlier .	Wal-Mart said sales at stores open at least a year rose 4.6 percent from a year earlier .	0
U.S. law enforcement officials are sneering at Dar Heatherington 's version of the events which thrust her into the public spotlight .	U.S. law enforcement officials are sneering at Dar Heatherington 's version of of the events -- including a police conspiracy to discredit her -- which thrust her into the public spotlight .	1
The Saudi newspaper Okaz reported Monday that suspects who escaped Saturday 's raid fled in a car that broke down on the outskirts of Mecca Sunday afternoon .	The newspaper Okaz reported that the six suspects arrested Sunday fled the raid in a car that broke down on the outskirts of Mecca .	1
Michael Mitchell , the chief public defender in Baton Rouge who is representing Lee , did not answer his phone Wednesday afternoon .	Michael Mitchell , the chief public defender in Baton Rouge who is representing Lee , was not available for comment .	1
In Canada , the booming dollar will be in focus again as it tries to stay above the 75 cent ( U.S. ) mark .	In Canada , the surging dollar was in focus again as it struggled and just failed to stay above the 75 cent ( U.S. ) mark .	1
They are tired of paying the high cost of CDs and DVDs and prefer more flexible forms of on-demand media delivery . "	Consumers , tired of paying high prices for CDs and DVDs , are looking for flexible forms of on-demand media delivery .	1
" The bolt catcher is not as robust as it is supposed to be , " the board 's chairman , retired Adm. Hal Gehman , said .	" The bolt catcher is not as robust " as it should be , said retired Navy Admiral Harold W. Gehman Jr . , the board chairman .	1
The Interior Minister , Al Mustapha Sahel , said the investigation " points to a group that has been arrested recently " , an apparent reference to Djihad Salafist .	Moroccan Interior Minister Al Mustapha Sahel told state-run 2M television late Saturday the investigation " points to a group that has been arrested recently " an apparent reference to Salafist Jihad .	1
The report was found Oct. 23 , tucked inside an old three-ring binder not related to the investigation .	The report was found last week tucked inside a training manual that belonged to Hicks .	1
Among Fox viewers , 41 percent describe themselves as Republicans , 24 percent as Democrats and 30 percent as Independents .	Among CNN viewers , 29 percent said they were Republicans and 36 percent called themselves conservatives .	0
Muslim immigrants have used the networks - which rely on wire transfers , couriers and overnight mail - to send cash to their families overseas .	Muslim immigrants have used the networks _ which rely on wire transfers , couriers and overnight mail _ to send stashes of cash overseas to their families .	1
Also arrested Friday was Claudia Carrizales de Villa , 34 , a Mexican citizen who lives in Harlingen .	Also arrested Friday was Claudia Carrizales de Villa , 34 , a citizen of Mexico residing in the border city of Harlingen , Texas .	1
" We condemn the Governing Council headed by the United States , " Muqtada al Sadr said in a sermon at a mosque .	" We condemn and denounce the Governing Council , which is headed by the United States , " Moqtada al-Sadr said .	1
Mrs Boncyk 's husband , Wayne , had taken the family car to work , so his wife and children had to ride with neighbours .	Mrs. Boncyk 's husband , Wayne , had taken the family 's only car to work , so she and the children had to catch a ride with neighbors .	1
Ukrainian President Leonid Kuchma today cut short a visit to Latin America as a bitter border wrangle between Ukraine and Russia deteriorates further .	The dispute has led Ukrainian president Leonid Kuchma to cut short a state visit to Latin America .	1
For the weekend , the top 12 movies grossed $ 157.1 million , up 52 percent from the same weekend a year earlier .	The overall box office soared , with the top 12 movies grossing $ 157.1 million , up 52 percent from a year ago .	1
Platinum prices soared to 23-year highs earlier this year after President Bush ( news - web sites ) proposed investing $ 1.2 billion for research on fuel cell-powered vehicles .	Platinum prices soared to 23-year highs earlier this year after U.S. President George W. Bush proposed investing $ 1.2 billion for research on fuel cell-powered vehicles .	1
" Nobody really knows what happened except me and that guard , " Kaye said , " and I can assure you that what he said happened didn 't happen . "	" Nobody really knows what happened there except for me and the guard , and I can assure you that what he said happened didn 't happen , " Kaye said .	1
Shares of Corixa fell 12 cents to $ 6.88 as of 3 : 59 p.m.	Shares of Corixa fell 12 cents to $ 6.88 on the Nasdaq stock market .	0
At the time federal investigators were looking into how CFSB allocated shares of initial public stock offerings .	A federal grand jury and the Securities and Exchange Commission were looking into how the company allocated shares of initial public stock offerings .	1
Qanbar said the council members would possibly elect a chairman later Sunday .	US authorities have said the council would include 20 to 25 members .	0
October heating oil futures settled .85 cent lower at 69.89 cents a gallon .	October heating oil ended down 0.41 cent to 70.74 cents a gallon .	1
By 2007 , antivirus solutions will carry a worldwide price tag of $ 4.4 billion--double that of five years earlier .	By 2007 , antivirus solutions will carry a worldwide price tag double that of 2002 : $ 4.4 billion .	1
The Securities and Exchange Commission brought a related civil case on Thursday .	The Securities and Exchange Commission filed a civil fraud suit against the teen in Boston .	0
ConAgra stock closed Monday on the New York Stock Exchange at $ 21.63 a share , down 11 cents .	ConAgra shares closed Monday at $ 21.63 a share , down 11 cents , on the New York Stock Exchange .	1
One of the features is the ability to delete data on a handheld device or lock down the device should a user lose it .	One of the features is the ability to delete data on a handheld device if a user loses or locks down the device .	1
" I just got carried away and started making stuff , " Byrne said .	Byrne says he got carried away with PowerPoint and just " started making stuff . "	1
Georgia cannot afford to not get funding , " said Dr. Melinda Rowe , Chatham County 's health director .	Georgia cannot afford to not get funding , " said county health director Dr. Melinda Rowe .	1
Handspring shareholders will get 0.09 shares of the parent company , Palm , Inc . , for each share of Handspring common stock they currently own .	Handspring 's shareholders will receive 0.09 Palm shares ( and no shares of PalmSource ) for each share of Handspring common stock they own .	1
Shares of Microsoft rose 50 cents Friday to close at $ 28.34 a share on the Nasdaq Stock Market .	Microsoft 's stock was up 50 cents , to $ 28.34 a share in New York yesterday .	1
Based on having at least one of the symptoms , most students had been hung over between three and 11 times in the previous year .	On average the students suffered at least one of the 13 symptoms between three and 11 times in the last year .	1
Tibco has used the Rendezvous name since 1994 for several of its technology products , according to the Palo Alto , California company .	Tibco has used the Rendezvous name since 1994 for several of its technology products , it said .	1
A few thousand troops , most from the division 's 3rd Brigade Combat Team based at Fort Benning in Columbus , began returning last week , with flights continuing through Friday .	Several thousand 3rd Infantry troops , including the 3rd Brigade Combat Team based at Fort Benning in Columbus , Ga . , began returning last week .	1
In a televised interview on Wednesday , ECB President Wim Duisenberg said it was too soon to discuss further interest rate cuts in the 12-nation euro zone .	European Central Bank President Wim Duisenberg said in a televised interview that it was too soon to discuss further interest rate cuts in the euro zone .	1
Teenagers at high schools where condoms were available were no more likely to have sex than other teens , a study published Wednesday finds .	Teen-agers at high schools where condoms are available are no more likely to have sex than other teens , a study says .	1
Later in the day , however , a former Intel executive turned the tables in a speech where he blasted wireless as being too complicated and too difficult to install .	And Thursday , a former Intel exec blasted wireless as too insecure , too complicated , and too difficult to install .	1
He is charged in three bombings in Atlanta _ including a blast at the 1996 Olympics _ along with the bombing in Alabama .	He is charged in three bombings in Atlanta including a blast at the 1996 Olympics and one in Alabama .	1
They were found in a stolen van , said James Flateau , a spokesman for the state Department of Correctional Services .	State troopers arrested the men in a stolen van at the Jubilee Market on Route 14 in Horseheads , said James Flateau , a Department of Correctional Services spokesman .	0
On Thursday , a Post article argued that a 50 basis point cut from the Fed was more likely .	On Thursday , a Post article argued that a 50-basis-point cut was most likely .	1
Sun was the lone major vendor to see its shipments decline , falling 2.9 percent to 59,692 units .	IBM ( NYSE : IBM ) was the fastest-growing vendor , with sales jumping 37 percent to 220,000 units .	0
He is one of two Democrats on the five-member FCC , and he is a strong advocate of harsher penalties against radio and television stations that violate indecency laws .	Copps , one of two Democrats on the five-member commission , has pushed for harsher penalties against radio and television stations that violate indecency laws .	1
The city index outperformed the Dow Jones industrial average , which fell 0.9 percent for the week .	The blue-chip Dow Jones industrial average .DJI tacked on 97 points , or 1.14 percent , to 8,699 .	0
State media said there were at least 770 dead and over 5,600 injured .	The latest toll given by officials to state media was 643 dead and over 4,600 injured .	1
The March downturn was the only break in what has been broad growth in services for the past 15 months .	A downturn in services activity in March was the only break in what has been broad growth in services for the past 15 months .	1
In the first three months of 2003 alone , weekly earnings adjusted for inflation fell 1.5 % -- the biggest drop in more than a decade , " Lieberman said .	In the first quarter of this year , weekly earnings adjusted for inflation fell 1.5 percent - the biggest drop in more than a decade .	1
The statistical analysis was published Tuesday in Circulation , a journal of the American Heart Association ( news - web sites ) .	Their findings were published Monday in Circulation : The Journal of the American Heart Association .	1
President George W. Bush and top administration officials cited the threat from Iraq 's banned weapons programs as the main justification for going to war .	President Bush and top officials in his administration cited the threat from Iraq 's alleged chemical and biological weapons and nuclear weapons program as the main justification for going to war .	1
The epidemic began in November in the mainland 's Guangdong province , but the People 's Republic of China refused to report truthfully about its spread for four months .	The PRC epidemic began in Guandong province in November , but the Communist Party government refused to report truthfully about its spread for four months .	1
" This man gambled with our lives and we , the passengers , lost , " said Andres Rivera Jr . , who was also on the bus .	" This man gambled with our lives and we , the passengers , lost , " said passenger Andres Rivera Jr . , whose 15-year-old niece , Jazmine Santiago , was killed .	0
IG Farben 's 500 properties were valued at around 38-million euros ( about R300-million ) and the firm had debts totalling about 28-million .	IG Farben 's 500 properties were valued at around 38 million euros ( $ 43.63 million ) and the firm had debts totalling some 28 million euros .	1
The company 's operating loss rose 59 percent to $ 73 million , from $ 46 million a year earlier .	Operating revenue fell 4.5 percent to $ 2.3 billion from a year earlier .	0
The agent , Bassem Youssef , filed the lawsuit on Friday in Federal District Court for the District of Columbia .	The lawsuit was filed on Friday at the US District Court for the District of Columbia .	1
" Smallpox is not the only threat to the public 's health , and vaccination is not the only tool for smallpox preparedness , " Strom said .	" Smallpox is not the only threat to the nation 's health , and vaccination is not the only tool for preparedness , " his introductory statement says .	1
Mr Abbas said : " Every day without an agreement is an opportunity that was lost .	His Palestinian counterpart , Mahmoud Abbas , replied that " every day without an agreement is an opportunity that was lost .	1
We remain hopeful that the city will agree to work with us and engage in good-faith discussions on this issue . "	Alhart said the governor " remains hopeful that the city will continue to work with us and engage in good-faith discussions . "	1
Later in the day , a standoff developed between French soldiers and a Hema battlewagon that attempted to pass the UN compound .	French soldiers later threatened to open fire on a Hema battlewagon that tried to pass near the UN compound .	1
" By its actions , the Bush administration threatens to give a bad name to a just war , " Lieberman said .	" By its actions , the Bush administration threatens to give a bad name to a just war , " the Connecticut Democrat told a Capitol Hill news conference .	1
Gillette shares rose $ 1.45 , or 4.5 percent , to $ 33.95 in afternoon New York Stock Exchange trading .	Shares of Gillette closed down 45 cents at $ 33.70 in trading Wednesday on the New York Stock Exchange .	0
Even without call center requests , companies using the handset option must have 95 percent of their customers using the technology by the end of 2005 .	Those that choose the handset option must have 95 percent of their customers using the technology by the end of 2005 .	0
About 120 potential jurors were being asked to complete a lengthy questionnaire .	The jurors were taken into the courtroom in groups of 40 and asked to fill out a questionnaire .	1
Microsoft fell 5 percent before the open to $ 27.45 from Thursday 's close of $ 28.91 .	Shares in Microsoft slipped 4.7 percent in after-hours trade to $ 27.54 from a Nasdaq close of $ 28.91 .	0
U.S. Airways ordered 85 Bombardier jets with 50 seats and 75 seats and 85 Embraer jets with 70 seats , it said in a release .	Bombardier and Embraer will each deliver 85 jets by September 2006 , U.S. Airways said in a release .	0
The acquisition has been approved by both companies ' board of directors and is expected to close in the third quarter this year .	Nvidia 's acquisition has been approved by directors at both companies , and is expected to close in the Nvidia 's third quarter of fiscal 2004 .	1
The 39-year-old Luster initially gave police a false name , but later revealed his true identity .	Barrera said Luster gave police a false name immediately after his arrest Wednesday but later revealed his true identity .	1
In a statement distributed Friday , 28 Chechen non-governmental organizations said they would boycott the vote .	In a statement distributed today , 28 Chechen non-governmental organisations said they would boycott the vote and warned voters to expect fraud .	0
If the companies won 't , their drugs could be prescribed to Medicaid patients only with the state 's say-so .	If a company won 't do so , its drugs could be prescribed to Medicaid patients only with the state 's say-so .	1
" It 's a huge black eye , " said New York Times Company chairman Arthur Sulzberger .	" It 's a huge black eye , " said publisher Arthur Ochs Sulzberger Jr . , whose family has controlled the paper since 1896 .	0
Singer Brandy and her husband , Robert Smith , have called it quits .	Brandy and Husband SplitR 'n'b star Brandy and Robert Smith , her husband of two years have split up .	1
She told Murray , " We ... we have ... the fresh air is going down fast ! "	" The fresh air is going down fast ! " she screamed at Murray .	1
" The president 's campaign in 2000 set a standard for disclosure in political fund raising , and the campaign will again in 2004 , " Bush campaign spokesman Dan Ronayne said .	" The president 's campaign in 2000 set a standard for disclosure in political fund raising and the campaign will again in 2004 , " said Dan Ronayne , a campaign spokesman .	1
On April 11 , Mayor Bart Peterson said it was " inconceivable " that the airline would resume operations at the base that had employed 1,500 workers , including 1,100 mechanics .	On April 11 , Mayor Bart Peterson conceded that the facility 's fate was inevitable , quashing the hopes of the airline 's 1,500 local workers , including 1,100 mechanics .	1
Dotson was arrested Monday in his native Maryland and charged with murder .	Dotson , 21 , was subsequently charged with Dennehy 's murder .	0
Another was in serious condition at Northwest Medical Center in Springdale .	At Northwest Medical Center of Washington County in Springdale , one child is in serious condition .	1
With the exception of dancing , physical activity did not decrease the risk .	Dancing was the only physical activity associated with a lower risk of dementia .	1
The 1 5 / 8 percent note maturing in April 2005 gained 1 / 16 to 100 13 / 32 , lowering its yield 1 basis points to 1.41 percent .	The yield on the 3 percent note maturing in 2008 fell 22 basis points to 2.61 percent .	0
Mr. Bush had sought to store his papers in his father 's presidential library , where they would have stayed secret for a half-century .	In Texas , public watchdog groups opposed Mr. Bush 's efforts to house his papers at his father 's presidential library , where they would have remained secret for a half-century .	0
Williams was White , and four of his victims were Black ; the fifth was White .	Four of those killed by Williams were black ; the other was white .	1
A hearing on the matter was held Thursday morning in Fulton County Superior Court , marking one of the early steps in deciding the case of Matthew Whitley .	A hearing Thursday morning before Judge Elizabeth Long in Fulton County Superior Court marked one of the first steps in deciding the case of Matthew Whitley .	1
Arts helped coach the youth on an eighth-grade football team at Lombardi Middle School in Green Bay .	The boy was a student at Lombardi Middle School in Green Bay .	0
Atlantic Coast will continue its operations as a Delta Connections carrier .	It will continue its regional service for Delta Air Lines DAL.N , Atlantic Coast said .	1
" It 's amazing to be part of an industry that rewards its young , " said Hernandez , who is a recent graduate of Parsons School of Design .	" It 's amazing to be part of an industry that rewards its young , " said Hernandez , who only graduated from Parsons School of Design last May .	1
The flamboyant entrepreneur flagged the plan after a meeting in London with Australian Tourism Minister Joe Hockey .	Sir Richard was speaking after a meeting in London with Australian Tourism Minister Joe Hockey .	1
Ryan Harvey , an outfielder from Dunedin High School in Florida , was selected with the sixth pick by the Chicago Cubs .	Ryan Harvey , a high school outfielder from Florida , was chosen sixth by the Cubs .	1
At 8 a.m. Friday , San Joaquin County Sheriff 's deputies found the body of Adan Avalos , 37 .	San Joaquin County sheriff 's deputies found 37-year-old Adan Avalos of Riverbank shot to death inside the SUV .	0
Technology stocks make up 42 percent of the Nasdaq , which fell 49.95 points , or 2.9 percent , to 1,698.02 .	The Nasdaq fell 49.95 points , or 2.86 percent , to end at 1,698.02 , based on the latest available data .	0
Thomas was joined in full by Rehnquist , and in parts by O 'Connor and Scalia .	He was joined by Chief Justice William H. Rehnquist and Justices Sandra Day O 'Connor and Antonin Scalia .	1
The bulk of the funds , some $ 65 billion , will go for military operations in Iraq and Afghanistan .	The bulk of the bill - $ 64.7 billion - goes for military operations primarily in Iraq and Afghanistan .	1
The new capabilities will provide IBM customers a way to create , publish , manage and archive Web-based content within a corporate intranet , extranet and Internet environment .	The product will be targeted at companies that need to create , publish , manage and archive web-based content within a corporate intranet , extranet and internet environment .	1
When you crossed the line , you violated the constitutional right , " said Charles Weisselberg , a UC Berkeley law professor .	When you crossed the line , you violated the constitutional right , " said Charles Weisselberg , who teaches law at the University of California , Berkeley .	1
A $ 500 million natural-gas-fired power plant , for example , could replace up to $ 100 million in boilers yearly without adding new smog controls .	A $ 500 million coal-fired power plant , for example , could replace $ 100 million in equipment yearly without adding new pollution controls .	1
On Sunday , the experts will perform the first simultaneous release of five whales from a single stranding incident in the United States .	Today , the experts will perform the United States ' first simultaneous release of five whales from a single stranding incident .	1
Shares of AstraZeneca AZN.N , Europe 's second biggest drugmaker , rose 3.71 percent to close at $ 43.05 on the New York Stock Exchange .	Shares of AstraZeneca , Europe ’ s second biggest drug company , rose 3 per cent on the New York Stock Exchange after the news .	0
Gov. Rick Perry has said that while he opposes gambling expansion , he would be reluctant to veto continuation of the Lottery Commission .	Gov. Rick Perry opposes expansion of gambling but has said he would be " hard-pressed " to veto the lottery sunset bill .	1
" This blackout was largely preventable , " Energy Secretary Spencer Abraham said .	" Things go wrong , " U.S. Energy Secretary Spencer Abraham said Wednesday at the Department of Energy .	0
Typhoon Maemi later moved out over the Sea of Japan , where it weakened considerably , the meteorology department said .	Typhoon Maemi was on Saturday night moving over the Sea of Japan , where it had weakened considerably , the meteorology department said .	1
Along with chip.m.aker Intel , the companies include Sony Corp. , Microsoft Corp. , Hewlett-Packard Co . , International Business Machines Corp. , Gateway Inc . , Nokia Corp. and others .	Along with chip maker Intel , the companies include Sony , Microsoft , Hewlett-Packard , International Business Machines , Gateway , Nokia and others .	1
Officials developed plans to burn about 2,000 acres of dense forest near the park 's southwest border by dropping incendiary devices , hoping to burn off fuel from the wildfire 's path .	Officials tentatively planned to burn about 2,000 acres of dense forest by dropping incendiary devices from the air , aiming to remove fuel from the wildfire 's path .	1
At last nights protest , demonstratorschanted " tapping our phones , reading our mail , the LEIU should go to jail . "	Protesters chanted , " Tapping our phones , reading our mail , the LEIU should go to jail , " put on small skits and danced to drumbeats .	0
" It still remains to be seen whether the revenue recovery will be short-lived or long-lived , " Mr. Sprayregen said .	" It remains to be seen whether the revenue recovery will be short- or long-lived , " said James Sprayregen , UAL bankruptcy attorney , in court .	1
Some 14,000 customers were without power in the area , Oklahoma Gas and Electric said .	About 38,000 OGE Energy Corp. customers are without power , the company said on its Web site .	1
" The SIA forecast reflects the new realities of the semiconductor industry of an 8-10 percent " growth rate , George Scalise , the trade association 's president , said in a statement .	" The SIA forecast reflects the new realities of the semiconductor industry of an 8-10 per cent ' ' growth rate " , said George Scalise , the association 's president .	1
Eighty-six seriously wounded U.N. workers were airlifted out for medical care .	Eighty-six U.N. workers who were wounded in Tuesday 's bombing were airlifted out for medical care .	1
Burns believed that confessing a crime he did not commit was the only way out , Richardson said .	To the frightened Burns , Richardson said , confessing a crime he did not commit looked like the only out .	1
Phone calls to Spitzer 's office , Citigroup and Goldman Sachs were not immediately returned .	A message left with Spitzer 's office as well as Citigroup and Goldman Sachs were not immediately returned .	1
Instead , the high court said that drug makers did not adequately show why the plan should be prevented from taking effect .	Stevens said that the drug manufacturers had not shown why the plan should be prevented from taking effect .	1
Medical experts said the condition was mildly worrying but easily-manageable .	Medical experts said Blair 's problem was worrying but relatively common and easily manageable .	1
Joan B. Kroc , the billionaire widow of McDonald 's Corp. founder Ray Kroc , died Sunday after a brief bout with brain cancer .	Joan B. Kroc , the billionaire widow of McDonald 's founder Ray Kroc known for her philanthropy , died Sunday of brain cancer .	1
The company has expanded into providing other services for buyers , including payment services .	The company has expanded those basic services , offering payment and even financing .	1
A Lamar mother arrested Saturday in Colorado Springs is accused of drowning her two children in a bathtub before slitting her wrists .	A 32-year-old mother of two is suspected of drowning her children in a bathtub before slashing her wrists in an unsuccessful suicide attempt , police said .	1
She was surrounded by about 50 women who regret having abortions .	She was surrounded by about 50 women who have had abortions but now regret doing so .	1
Revelations of the expenditures shocked some employees at Delta , an airline that is cutting jobs as it struggles with increased security costs and fewer passengers .	Revelations of the expenditures shocked some employees at Delta , an airline that has posted huge losses and cut jobs as it struggles with increased security costs and fewer passengers .	1
The search was concentrated in northeast Pennsylvania , but State Police Trooper Tom Kelly acknowledged that Selenski could have traveled hundreds of miles by now .	The search was concentrated in northeastern Pennsylvania , but State Police Trooper Tom Kelly acknowledged that Selenski could be out of the area .	1
The calculation shows that the number of deaths from pneumonia and influenza have exceeded the usual number for recent weeks .	One is a statistical calculation based on the number of deaths from pneumonia and influenza in 122 cities .	0
Researchers at Sweden 's Karolinska Institute reanalyzed data from more than 2,000 infants who had been treated with radiation for a benign birthmark condition between 1930 and 1959 .	Researchers at Sweden 's Karolinska Institute recently went over data from more than 2,000 children treated with radiation for a harmless birthmark condition between 1930 and 1959 .	1
Outside the court , Sriyanto , who faces up to 25 years ' jail , denied he had done anything wrong .	Outside the court , Sriyanto denied to The Age that he had done anything wrong .	0
The state , which previously conducted two triple executions and two double executions , says the policy is designed to reduce stress on its prison staff .	The state previously conducted two triple executions and two double executions , a practice it says is intended to reduce stress on the prison staff .	1
The little girl , the daughter of a teller , was taken to the bank after a doctor 's appointment .	Earlier in the evening , the mother , whom authorities did not identify , had brought her daughter to the bank after a doctor 's appointment .	1
At least 23 U.S. troops have been killed by hostile fire since Bush declared major combat in Iraq to be over on May 1 .	At least 26 American troops have been killed in hostile fire since major combat was officially declared over on May 1 .	1
" Apple is working with Oxford Semiconductor and affected drive manufacturers to resolve this issue , which resides in the Oxford 922 chipset , " the company said in a statement .	Apple is working with Oxford Semiconductor and affected drive manufacturers to resolve this issue , which resides in the Oxford 922 chip-set . "	1
Even later in life , he was still cashing in : lately , he earned money by calling fans on the telephone with the service www.HollywoodIsCalling.com.	Lately , he had earned money by calling fans on the telephone , taking part in the service www.HollywoodIsCalling.com.	1
The transaction will expand Callebaut 's sales revenues from its consumer products business to 45 percent from 23 percent .	The transaction will expand Callebaut 's sales revenues from its consumer products business by around 45 percent to some one-third of total sales .	0
A sign outside the Peachtree Restaurant reads : " Pray for Eric Rudolph . "	" Rudolph ate here " , joked a sign outside one restaurant .	0
In a statement , the company said both bids would allow Vivendi to " maintain a substantial minority interest in a U.S. media corporation with excellent growth potential . "	It also added that both proposals would allow Vivendi Uni to maintain " a substantial minority interest in a U.S. media corporation with excellent growth potential . "	1
In Vienna , the IAEA said ElBaradei would accept the invitation , although no date had yet been set .	In Vienna , the International Atomic Energy Agency said on Monday ElBaradei had accepted Iran 's invitation , but said no date had yet been set .	1
Strikingly , the poll saw little difference between women and men in their feelings towards Mrs Clinton .	Strikingly , the poll saw very little difference between women and men in their feelings about the former First Lady .	1
A 25 percent increase would raise undergraduate tuition to about $ 5,247 annually , including miscellaneous , campus-based fees .	The 25 percent hike takes annual UC undergraduate tuition to $ 4,794 and graduate fees to $ 5,019 .	0
From July 1 , 2002 , to June 30 , 2003 , the organization said it spent $ 114.3 million but took in only $ 39.5 million .	Between July 1 , 2002 and June 30 , 2003 , the Red Cross spent $ 114 million on disaster relief , while taking in only $ 39.5 million .	1
Hundreds of reporters and photographers swamped the courthouse grounds before the hearing , which was carried live on national cable networks .	Hundreds of reporters and photographers swamped the town and the short hearing involving the five-time All-Star was carried live on national cable networks .	0
The 20 master computers are located in the United States , Canada and Korea , Mr. Kuo said .	The computers were located in the United States , Canada and South Korea , he said .	1
They said : “ We believe that the time has come for legislation to make public places smoke-free .	" The time has come to make public places smoke-free , " they wrote in a letter to the Times newspaper .	1
Milwaukee prosecutors charged a church minister with physical abuse in the death of an 8-year-old autistic boy who died during a healing service .	A church minister was charged yesterday in the death of an 8-year-old autistic boy who suffocated as church leaders tried to heal him at a storefront church .	1
Niels told an interviewer in 1999 he thought the Old Man would outlive him by many years .	In 1999 , two years before his death , Mr. Nielsen told an interviewer that he thought the rock face would outlive him by many years .	0
The new effort , Taxpayers Against the Recall , will be formally launched Wednesday outside a Sacramento fire station .	Called " Taxpayers Against the Recall , " it was to be launched Wednesday afternoon outside a Sacramento fire station .	1
Furthermore , chest tightness after exercise and prevalence of asthma were both linked to the amount of time spent at the pool .	Chest tightness after exercise and overall prevalence of asthma were also linked to the total amount of time spent at indoor pools .	1
British police arrested 21 people early Tuesday in connection with the suspected ritual murder of an African boy whose torso was found in the Thames River .	Police have arrested 21 people in connection with the murder of a young Nigerian child whose headless and limbless torso was found floating in the river Thames .	1
Winners will be announced in a June 8 ceremony broadcast on CBS from Radio City Music Hall .	Tony winners will be announced June 8 in televised ceremonies from Radio City Music Hall .	1
A lawsuit has been filed in an attempt to block the removal of the Ten Commandments monument from the building .	Supporters asked a federal court Monday to block the removal of a Ten Commandments monument from the Alabama Judicial Building .	1
" I 'm quite positive about it except I wouldn 't want it to cut across anything now occurring and she accepts that , " he said .	" I 'm quite positive about it , except that I would not want to cut across things that are now occurring , " he said .	0
" I started crying and yelling at him , ' What do you mean , what are you saying , why did you lie to me ? ' "	Gulping for air , I started crying and yelling at him , ' What do you mean ?	0
Marisa Baldeo stated , however , the authority 's official uniform policy says " they are not supposed to wear anything on their heads but a NYC transit depot logo cap .	" As of now , they are not supposed to wear anything on their heads but a NYC transit depot logo cap , " Baldeo said .	1
The Dow Jones industrial average .DJI jumped 2.09 percent , while the Standard & Poor 's 500 Index .SPX leapt 2.23 percent .	The broad Standard & Poor 's 500 Index .SPX gained 11.22 points , or 1.13 percent , at 1,007.19 .	0
Between 50 and 100 persons die annually from these allergies , and thousands more suffer severe reactions such as constricted breathing and dramatic swelling .	Between 50 and 100 people die a year due to these allergies , and thousands more suffer severe reactions such as constricted breathing and dramatic swelling .	1
Only Intel Corp. has a lower dividend yield .	Only Intel 's 0.3 percent yield is lower .	1
Sean Harrigan of Calpers , the California fund , said : " Today we are trying to pull the pig from the trough .	" Today we are trying to pull the pig away from the trough , " Mr. Harrigan said .	1
That truck was spotted in the Campbells Creek area , fitting that description , Morris said .	A black pickup truck was also seen in the Campbells Creek area , Morris said .	1
Initial autopsy reports show they died of dehydration , hyperthermia and suffocation .	Two more died later , and initial autopsy reports show they succumbed to dehydration , hypothermia and suffocation .	0
Most of those on board were Lebanese but some were from Benin , Guinea and Sierra Leone .	Some of the passengers were from Benin , Guinea and Sierra Leone .	0
A pamphlet will be issued to the public through major hardware chains , local libraries and on the EPA Web site : www.epa.gov.	It will be distributed through major hardware store chains and local libraries and will be available on the EPA Web site : www.epa.gov.	1
The captain , Michael J. Gansas , was notified yesterday by the city 's Department of Transportation that an agency hearing officer recommended that he be fired .	Gansas got more bad news yesterday from the city Department of Transportation - a hearing officer recommended that he be fired .	1
Since then , police divers have searched nearby parts of Long Island Sound looking for the remaining three .	Since then , police divers have searched those waters looking for the remaining three .	1
Mr. Yandarbiyev resides in Doha , Qatar , and Russian authorities have unsuccessfully tried to have him extradited for nearly two years .	He resides in Doha , Qatar , from which Russian authorities have been trying to extradite him for nearly two years .	1
In December , he anticipated growth of 5.3 percent to nearly $ 154 billion .	In December , he had predicted a 5 percent growth rate .	0
Clearly Roman creams of any type do not normally survive in the archaeological record .	Clearly Roman creams of any type , paint or cosmetic , do not normally survive ... it 's pretty exceptional . "	1
" I 'm taking his office , and we 're gonna keep on building , ' ' he vowed . "	" Yes , I 'm taking his office and we 're going to keep on building and keep on fighting , " he added .	0
SARS has killed 296 people on China 's mainland and infected more than 5,200 .	Throughout China 's mainland , the disease has killed 300 people and infected more than 5,270 .	1
" Third . . . we are not allowed to kill women , except those who join the war [ against Islam ] . "	In jihad , we are not allowed to kill women , except those who join the war ( against Islam ) . "	1
The company will launch 800 hot spots , or " Wi-Fi Zones , " later this summer , and plans to have more than 2,100 by the end of the year .	The service will launch later this summer with 800 locations , and Sprint plans 2,100 locations by the end of the year .	1
The virus spreads when unsuspecting computer users open file attachments in emails that contain familiar headings like " Thank You ! " and " Re : Details " .	Sobig.F spreads when unsuspecting computer users open file attachments in e-mails that contain such familiar headings as " Thank You ! , " " Re : Details " or " Re : That Movie . "	1
From California , Bush flies to Japan on Thursday , followed by visits to the Philippines , Thailand , Singapore , Indonesia and Australia before returning home on Oct. 24 .	Besides Japan he will visit the Philippines , Thailand , Singapore , Indonesia and Australia before returning home on Oct. 24 .	1
The transfers would reduce P & G 's worldwide work force to slightly less than 100,000 .	The transfers would reduce P & G ’ s worldwide work force to slightly less than 100,000 , down from 110,000 several years ago .	0
Two Iraqis and two Saudis grabbed shortly after the blast gave information leading to the arrest of the others , said the official .	The official , who spoke on condition of anonymity , said that two Iraqis and two Saudis detained after the attack gave information leading to the arrest of the others .	1
In court papers filed Tuesday , Lee asked for an injunction against Viacom 's use of the name , saying he had never given his consent for it to be used .	In papers filed Tuesday in Manhattan 's state Supreme Court , Lee asked for an injunction against Viacom 's use of the name Spike for TNN .	0
The church was already grieving the death of Chief Warrant Officer 3 Kyran Kennedy , a congregation member who was killed in another helicopter crash in Iraq on Nov. 7 .	The church already was grieving for the death of a congregation member who was killed in another helicopter crash in Iraq on Nov. 7 .	1
Glover said the killer used a " peculiar slipknot " on the ligature he used to strangle some of the victims .	Glover said the killer used a ``peculiar slipknot , ' ' including a coaxial cable and an extension cord , to strangle some of the victims .	0
They weighed an average 220 pounds ( 100 kg ) and needed to lose between 30 and 80 pounds .	They weighed an average 100 kilograms and needed to lose between 14 and 36 kilograms .	1
" If it ain 't broke , don 't fix it , " said Senate Minority Leader Tom Daschle , D-S.D. " I don 't see much broken . "	" If it ain 't broke , don 't fix it , " said Senate Minority Leader Tom Daschle , a South Dakota Democrat .	0
Media Editor Jon Friedman contributed to this story .	Jon Friedman is media editor for CBS.MarketWatch.com in New York .	0
Her putt for birdie was three feet short but she saved par without difficulty .	She leaves her birdie putt some three feet short but drops her par putt .	1
The test was conducted by the University of California at Los Angeles and Riverside and was paid $ 450,000 from the ARB .	The test , conducted by UCLA and UC Riverside , was paid for with $ 450,000 from the ARB .	1
Against the Swiss franc CHF = , the dollar was at 1.3172 francs , down 0.60 percent .	Against the yen the dollar was down 0.7 percent at 110.73 yen .	0
Instead , Weida decided that Meester 's case on charges of rape , sodomy , indecent assault and providing alcohol to minors should proceed to a court-martial .	Douglas Meester , 20 , is charged with rape , sodomy , indecent assault , and providing alcohol to minors .	0
The name for the robot , due to be launched at 2 : 05 p.m. , was selected from among 10,000 names submitted by U.S. school children .	The name for the robot , due to be launched at 2 : 05 p.m. ( 7 : 05 p.m. ) on Sunday , was selected from among 10,000 names submitted by U.S.	1
Doris Brasher , who owns a grocery store near the police station , said many in the close-knit town knew the men who were killed .	Doris Brasher , who owns a grocery store on Highway 96 , said many in the close-knit town knew the three men who were killed .	1
" Craxi begged me to intervene because he believed the operation damaged the state , " Mr Berlusconi said .	" I had no direct interest and Craxi begged me to intervene because he believed that the deal was damaging to the state , " Berlusconi testified .	0
Mills affected by Thursdays announcement are sawmills in Grande Cache , Alta . , Carrot River , Sask . , Chapleau , Ont . , and Aberdeen , Wash .	They are located in Grande Cache , Alta . , Carrot River , Sask . , Chapleau , Ont . , and Aberdeen , Wash .	1
It was the biggest protest since hundreds of thousands marched in outrage over the massacre of democracy activists occupying Tiananmen Square in Beijing in 1989 .	Hong Kong has not seen such a protest since hundreds of thousands marched in outrage over the 1989 massacre of democracy activists occupying Beijing 's Tiananmen Square .	1
The company is highlighting the addition of .NET and J2EE support to its Enterprise Application Environment ( EAE ) with the new mainframe .	The company is also adding .Net and J2EE support to its Enterprise Application Environment development toolset , Sapp said .	1
Gov. Linda Lingle and members of her staff were at the Navy base and watched the launch .	Gov. Linda Lingle and other dignitaries are scheduled to be at the base to watch the launch .	1
That information was first reported in today 's editions of the New York Times .	The information was first printed yesterday in the New York Times .	1
The euro tagged another record high against the dollar on Tuesday as demand for higher-yielding euro-based assets overshadowed solid U.S. economic data .	The euro ros further into record territory on Tuesday as demand for higher-yielding euro-based assets overshadowed U.S. economic data showing rising consumer confidence and a strong housing market .	0
The technology-laced Nasdaq Composite Index .IXIC rose 17.33 points , or 1.07 percent , to 1,640.13 .	The broader Standard & Poor 's 500 Index .SPX gained 5.51 points , or 0.56 percent , to 981.73 .	0
" It 's going to happen , " said Jim Santangelo , president of the Teamsters Joint Council 42 in El Monte .	" That really affects the companies , big time , " said Jim Santangelo , president of the Teamsters Joint Council 42 in El Monte .	0
The seizure occurred at 4am on March 18 , just hours before the first American air assault .	The seizure at 4 a.m. on March 18 was completed before employees showed up for work that day .	0
Bloomberg said on Wednesday that all 16 crew members survived and would be tested for drugs and alcohol .	He said the ferry 's crew will be interviewed and tested for drugs and alcohol .	0
The moment of reckoning has arrived for this West African country founded by freed American slaves in the 19th century .	Taylor is now expected to leave the broken shell of a nation founded by freed American slaves in the 19th century .	0
However , commercial use of the 2.6.0 kernel is still months off for most customers .	Commercial releases of the 2.6 kernel by major Linux distributors still remain months away .	1
The Hulk weekend take surpasses the previous June record of $ 54.9-million for Austin Powers : The Spy Who Shagged Me .	It beat the previous record of $ 54.9 set by 1999 's " Austin Powers : The Spy Who Shagged Me . "	1
The time was about 4 a.m. on March 18 , just hours before the first pinpoint missiles rained down on the capital .	The seizure occurred at 4am on March 18 , just hours before the first American air assault .	0
Its attackers had to fire their rockets from hundreds of yards away , with a makeshift launcher hidden in a portable electric generator .	Its attackers had to launch their strike from hundreds of metres away , with a makeshift rocket launcher disguised as a portable electric generator .	1
In early U.S. trade , the euro was down 1.06 percent at $ 1.1607 < EUR = > .	In late afternoon trade in New York , the euro was down 0.83 percent against the dollar at $ 1.1633 < EUR = > .	0
" Deviant cannibalistic tendencies " were the primary motivation for the murders , and Brown 's body was mutilated , authorities said .	They were killed over a few days in April 2001 and " deviant cannibalistic tendencies " were the primary motivation for the murders , authorities said .	0
Also Tuesday , a soldier drowned in an aqueduct in northern Iraq .	Another soldier drowned after diving into an aqueduct in northern Iraq , the Central Command said .	1
Hunt 's attorneys filed a motion late Monday in Forsyth Superior Court to have Hunt 's murder conviction thrown out .	Hunt 's attorneys filed a motion Monday seeking to have Hunt 's conviction thrown out based on the new evidence .	1
Other data showed that buyers snapped up new and existing homes at a brisk pace in April , spurred by low mortgage rates .	Other data showed sales of existing and new homes grew at a robust pace in April , spurred by low mortgage rates .	1
But Close wondered whether the package would be worth the cost of licensing the third-party software , along with Salesforce.com 's rental price .	Close also questions whether it would be worth the cost of licensing third-party software , along with Salesforce.com 's rental price .	1
Still others cite the difficulty of assembling a group of subjects whose depression is of comparable severity , increasing the chances that the effectiveness of the medication will be diffused .	Still others cite the difficulty of assembling a group of subjects whose depression is of comparable severity , a problem that complicates the task of properly measuring effectiveness .	1
" I have always tried to be honest with you and open about my life , " Mr. Limbaugh told his audience , which numbers 22 million listeners a week .	You know I have always tried to be honest with you and open about my life , Limbaugh said during a stunning admission aired nationwide on Friday .	0
That 's the highest third-quarter growth rate we 've seen in over 25 years , " said Andy Bryant , Intel 's chief financial officer .	That 's the highest third-quarter growth rate we 've seen in over 25 years , " CFO Andy Bryant told the Associated Press .	1
Seattle Deputy Police Chief Clark Kimerer said the exercise here went well , with some aspects , including the communication system linking various agencies , working better than expected .	Police Deputy Chief Clark Kimerer said the exercise went well , with some aspects , including the communication system between varying agencies , working better than expected .	1
Telecommunications gear maker Lucent Technologies is being investigated by two federal agencies for possible violations of U.S. bribery laws in its operations in Saudi Arabia .	Two federal agencies are investigating telecommunications gear maker Lucent Technologies for possible violations of U.S. bribery laws in its operations in Saudi Arabia .	1
" This sale is part of our efforts to simplify our Foodservice Products business and improve its cost structure , " Multifoods chairman and chief executive officer Gary Costley said .	" This sale is part of our efforts to simplify our Foodservice Products business and improve its cost structure , " chairman and CEO Gary Costley said in a statement .	1
Three-year-old Jaryd Atadero vanished on Oct. 2 , 1999 while on a hiking trip with a church group .	He was on a hiking trip that day with a church group .	0
A DOD team is working to determine how hackers gained access to the system and what needs to be done to fix the breach .	A DoD team is on site to determine how this happened and what needs to be done to fix the breach , the release stated .	1
Parrado 's aunt believes her nephew , who has served a prison sentence in Cuba , will be persecuted if he is repatriated .	Maria Parrado believes her nephew , who served a 12-year prison sentence in Cuba after being arrested in Cuban waters , will be persecuted if he is sent back there .	1
The Securities and Exchange Commission yesterday said companies trading on the biggest U.S. markets must win shareholder approval before granting stock options and other stock-based compensation plans to corporate executives .	Companies trading on the biggest stock markets must get shareholder approval before granting stock options and other equity compensation under rules cleared yesterday by the Securities and Exchange Commission .	1
Microsoft is preparing to alter its Internet Explorer browser , following a patent verdict that went against the company , Microsoft said Friday .	Microsoft Corp. is preparing changes to its Internet Explorer ( IE ) browser because of a patent verdict against it , the company said Friday .	1
" It 's routine for IBM to challenge its internal IT teams to rigorously test new platforms and technologies inside IBM , " she said .	" It is routine for IBM to challenge its internal IT team to rigorously test new platforms and technology inside IBM . "	1
Nearly 6,000 MTA drivers and train operators joined the mechanics in the picket line .	Nearly 6,000 MTA drivers and train operators then walked off the job in solidarity .	1
The tech-laced Nasdaq Composite Index .IXIC shed 23.45 points , or 1.44 percent , to end at 1,603.97 , based on the latest data .	The Standard & Poor 's 500 Index was up 1.75 points , or 0.18 percent , to 977.68 .	0
The Infineon case began in August 2000 , when Rambus accused Infineon of patent infringement and Infineon counter-sued Rambus for breach of contract and fraud .	At that time , Rambus accused Infineon of patent infringement and Infineon countersued Rambus for breach of contract and fraud .	1
Low-income earners would pay a 5 percent tax on both types of investment income .	Low-income earners would pay a 5 percent rate for both capital gains and corporate dividends .	1
The technology-laced Nasdaq Composite Index .IXIC was off 5.53 points , or 0.33 percent , at 1,662.91 .	The broader Standard & Poor 's 500 Index edged up 1.01 points , or 0.1 percent , at 1,012.67 .	0
" The Princess ' marriage was not set up by force , " said Vasile Ionescu , of the Roma Centre for public policies .	Vasile Ionescu , of the Roma Centre for public policies , said : " The princess 's marriage was not set up by force .	1
Lord of the Rings director Peter Jackson and companion Fran Walsh arrive at the 74th Annual Academy Awards .	Lord of the Rings director Peter Jackson and longtime companion Fran Walsh .	0
Hynix CEO E.J. Woo condemned the decision calling the ruling an " outrageous act aimed at a hidden agenda . "	Meanwhile , Hynix Semiconductors voiced strong criticism of the United States , calling its decision an " outrageous tactic aimed at a hidden agenda . "	1
The U.S. Food and Drug Administration rejected ImClone 's original application in December 2001 , saying the trial had been sloppily conducted .	The Food and Drug Administration ultimately denied ImClone 's drug application in December 2001 , saying that an Erbitux clinical trial was deficient .	1
Gen. Sattler heads a Combined Joint Task Force based on ship in the Gulf of Aden and the Indian Ocean .	General Sattler heads a Combined Joint Task Force aboard the command ship Mount Whitney .	1
Massachusetts Attorney General Tom Reilly said he was satisfied with the reimbursement .	Massachusetts Attorney General Tom Reilly did not let the judge 's penny-pinching get him down .	0
AutoAdvice is available as a one-year subscription at $ 400 per CPU , scaling from one to 50,000 CPUs .	SAN Architect will run approximately $ 2,400 while AutoAdvice is available with coverage from one to 50,000 CPUs .	0
CAPPS II will not use bank records , records indicating creditworthiness or medical records . "	CAPPS II will not use bank records , credit records , or medical records , according to Loy and Kelly .	1
Moore had no immediate comment Tuesday .	Moore did not have an immediate response Tuesday .	1
" Fewer than 10 " FBI offices have conducted investigations involving visits to mosques , the Justice Department said .	In addition , the Justice Department said that the FBI has conducted ' ' fewer than 10 ' ' investigations involving visits to mosques .	1
Moore of Alabama says he will appeal his case to the nation 's highest court .	Moore has said he plans to appeal the matter to the U.S. Supreme Court .	1
" We 're confident that the new leadership will take responsibility for the past actions of the Archdiocese of Boston , " Lincoln said .	" We are confident that the new leadership in Boston will be willing to take responsibility for the past actions of the archdiocese , ' said Lincoln . "	1
Her body was found several weeks later in the Green River .	Aug. 15 , 1982 : Remains of Chapman , Hinds and Mills are found in the Green River .	0
One question was whether France , which infuriated Washington by leading the charge against U.N. authorization for the war , would vote " Yes " or abstain .	France , which infuriated Washington by leading the charge against U.N. approval for the war , also sought changes .	0
Money from Iraqi oil sales will go into that fund which will be controlled by the United States and Britain and used to rebuild the country .	Money from oil sales will now be deposited in a new Development Fund for Iraq , controlled by the United States and Britain and used to rebuild the country .	1
Car volume fell 8 per cent , while light truck sales -- which include vans , pickups and SUVs -- rose 2.7 per cent .	Car volume was down 8 percent , while light truck sales--which include vans , pickups and SUVs--rose 2.7 percent .	1
He said he had made it " very plain " to the US that Australia did not support the death penalty .	Mr Williams added that the Government had made it " very plain " to the US it did not support the death penalty for Hicks .	1
Special police detained Khodorkovsky early on Saturday in the Siberian city of Novosibirsk , where his plane had made a refuelling stop .	Police detained Khodorkovsky early on Saturday when his jet made a refueling stop in the Siberian city of Novosibirsk .	1
Robert Stewart , a spokesman for Park Place , the parent company of Caesars Palace , said he was surprised by the court 's decision .	Robert Stewart , spokesman for Park Place Entertainment , the parent company for Caesars , said the Supreme Court seemed to change the rules for lawsuits .	1
He has also served on the president 's Homeland Security Advisory Council .	Last year , Bush appointed him to the Homeland Security Advisory Council .	0
Altria shares fell 2.2 percent or 96 cents to $ 42.72 and were the Dow 's biggest percentage loser .	Its shares fell $ 9.61 to $ 50.26 , ranking as the NYSE 's most-active issue and its biggest percentage loser .	1
" And if there is a leak out of my administration , " he added , " I want to know who it is .	He added , " There 's just too many leaks in Washington , and if there is a leak out of my administration , I want to know who it is .	0
Mascia-Frye works in the state development office .	Mascia-Frye oversees European operations for the West Virginia Development Office .	1
Representatives for Puretunes could not immediately be reached for comment Wednesday .	Puretunes representatives could not be located Thursday to comment on the suit .	1
A key to that effort was the company 's introduction of a 10-year , 100,000-mile warranty , meant to reassure buyers that they could trust the Korean company .	Mr. O 'Neill had a solution : a 10-year , 100,000-mile warranty , meant to reassure buyers that they could trust Hyundai .	1
ECUSA is the U.S. branch of the 70 million-member Anglican Communion .	The Episcopal Church is the American branch of the Anglican Communion .	0
The word Advent , from Latin , means " the coming . "	The season 's name comes from the Latin word adventus , which means " coming . "	1
The companies said " it was not our intention to target or offend any group or persons or to incite hatred or violence . "	" In creating the game , it was not our intention to target or offend any group or persons or to incite hatred or violence against such groups persons . "	1
Another brother , Ali Imron , was sentenced to life in prison after cooperating with investigators and showing remorse .	Another brother , Ali Imron , received a life sentence after he cooperated with the authorities and expressed remorse .	1
Most times , wholesalers sold the questionable drugs to one of three huge national distributors that supply virtually all drugs in the country .	At one point in the chain , a wholesaler would sell the questionable drugs to one of three huge national companies that supply virtually all drugs in this country .	1
He said it was not possible to rule out that the chemical was a cancer risk to humans .	However , it is not possible to say whether it may pose a cancer risk to humans .	1
Attorney John Barnett , who represents Morse , showed photos of a scratch on Morse 's neck and the officer 's bloody ear .	After Jackson testified he never touched the officers during the struggle on the ground , Barnett showed photos of a scratch on Morse 's neck and the officer 's bloody ear .	0
The letter stated that a premature stillborn baby was placed on the bed in a blanket .	According to the writer of the letter , the infant was " placed on the bed in a baby blanket " by a nurse .	1
Galveston County District Attorney Kurt Sistrunk said his office received the recordings this week .	Galveston County District Attorney Kurt Sistrunk told Criss Wednesday his office only this week received the recordings .	1
" This is a wide-ranging and continuing investigation which is likely to result in numerous other charges , " Mr Spitzer said .	" This is a widening and continuing investigation , which is likely to result in numerous other charges , " Mr. Spitzer said yesterday at a news conference .	1
In early afternoon trading , the Dow Jones industrial average was up 7.58 , or 0.1 percent , at 9,381.79 .	The blue-chip Dow Jones industrial average .DJI was down 63.09 points , or 0.68 percent , at 9,270.70 .	0
Kyi , a U.N. envoy says , as Japan adds to growing international pressure by saying it will halt its hefty economic aid unless Suu Kyi is freed .	JAPAN added to growing international pressure on Burma yesterday , threatening to halt its hefty economic aid unless the military government released pro-democracy leader Aung San Suu Kyi .	1
The decision could also prove useful in the " war on terrorism " .	Tuesday 's decision could prove useful to the government in the war on terrorism .	1
Currently , the state 's congressional delegation is made up of 17 Democrats and 15 Republicans .	Although Republicans now hold every statewide office , the state 's congressional delegation comprises 17 Democrats and 15 Republicans .	0
In the first stage of the attack , the Lovsan worm began fouling computers around the world .	The first stage of the malicious software began Monday , when the Lovsan worm began spreading around the world .	1
U.S. Agriculture Secretary Ann Veneman , who announced Tuesdays ban , also said Washington would send a technical team to Canada to help .	U.S. Agriculture Secretary Ann Veneman , who announced yesterday 's ban , also said Washington would send a technical team to Canada to assist in the Canadian situation .	1
Only 29 families of frogs are known and most were identified and described in the mid-1800s and the last in 1926 .	Only 29 families of frogs are known , most of which were named by the mid-1800s .	0
The survey that found it covered only a narrow slice of the sky .	The survey which uncovered the star only covered a narrow slice of the sky .	1
However , the standards body warns that changes to Internet Explorer may affect a " large number " of existing Web sites .	Still , changes to IE " may affect a large number of existing Web pages , " according to the W3C 's notice .	1
Both Blair and Bush have faced accusations that they manipulated intelligence about weapons of mass destruction to make the case for military action .	At home , the premier has faced accusations that he overplayed intelligence about weapons of mass destruction to make the case for war .	1
" I think 70 percent of the work is already done , " Tauzin told reporters in the Capitol .	" About 70 percent of the work is already done , " Mr. Tauzin said .	1
" We must defend those whom we dislike or even despise , " said Neal R. Sonnett , a Miami lawyer who led an association panel on enemy combatants .	" We must defend those whom we dislike or even despise , " said Neal Sonnett , a Miami lawyer who headed an ABA task force on enemy combatants .	1
Likewise , the 30-year bond US30YT = RR slid 23 / 32 for a yield of 4.34 percent , up from 4.30 percent .	The 30-year bond US30YT = RR lost 16 / 32 , taking its yield to 4.20 percent from 4.18 percent .	0
China has threatened to execute or jail for life anyone who breaks their quarantine and intentionally spreads the killer SARS virus .	China , haunted by the spread of SARS in its vast countryside , has threatened to execute or jail for life anyone who intentionally spreads the killer virus .	0
Earlier , they had defied a police order and cried " Allahu Akbar " ( God is Greatest ) as Bashir walked to his seat in the tightly guarded courtroom .	Earlier , Bashir 's supporters had defied a police order and cried " Allahu Akbar ( God is Greatest ) " as he walked to his seat .	1
The announcement comes one day after Microsoft ’ s global security chief , Scott Charney , reiterated Microsoft ’ s promises to simplify the way it distributes patches to users .	The announcement comes one day after Scott Charney , Microsoft 's global security chief , reiterated Microsoft 's promises to simplify the way it distributes patches to customers .	1
The fighting around Bunia began after neighboring Uganda completed the withdrawal of its more than 6,000 soldiers from the town .	The fighting begun May 7 after neighboring Uganda completed the withdrawal of its more than 6,000 soldiers from in an around Bunia .	1
An officer in the People 's Liberation Army selected from a pool of 14 , Lt-Col Yang is the son of a teacher and an official at an agricultural firm .	A lieutenant colonel in the People 's Liberation Army , Yang is the son of a teacher and an official at an agricultural firm .	1
The Yankees , however , had big trouble handling Victor Zambrano ( 4-4 ) for the second straight time .	The Yankees wasted no time breaking through against Zambrano ( 4-4 ) in the rematch .	0
A former candidate for governor of New York , he styled himself an advocate of better corporate governance .	Mr. McCall , who ran unsuccessfully for governor of New York in 2002 , styled himself an advocate of better corporate governance .	1
Yeager said the suspect in the Target attack showed tendencies of being a prior offender .	Yeager said the incident appeared to be isolated , but the suspect showed tendencies of being a prior offender .	0
Tenet has been under scrutiny since November , when former Chief Executive Jeffrey Barbakow said the company used aggressive pricing to trigger higher payments for the sickest Medicare patients .	In November , Jeffrey Brabakow , the chief executive at the time , said the company used aggressive pricing to get higher payments for the sickest Medicare patients .	0
His decision means that the case against Gary Lee Sampson , including the capital charges against him , will be tried in September .	That means the case against Gary Lee Sampson , including the capital charges , will now to trial in September .	1
Meanwhile , rival contender , General Electric 's NBC , submitted a letter of interest , a source familiar with the matter said .	Other contenders included General Electric 's GE.N NBC , which submitted a letter of interest , a source familiar with the matter said .	1
Freeman 's civil hearing may be , on the surface , about a driver 's license .	Freeman said not having a driver license has been a burden .	0
" This deal makes sense for both companies , " Brian Halla , National 's chief executive , said in a statement .	" This deal makes good sense for both companies , " said Brian L. Halla , National 's chairman , president and CEO .	1
The priest , the Rev. John F. Johnston , 64 , of 35th Avenue in Jackson Heights , was charged with aggravated harassment and criminal possession of a weapon .	The Rev. John Johnston , 64 , was charged with aggravated harassment in the phone call case and with criminal possession of a weapon , according to a police statement .	1
" Qualcomm has enjoyed many years of selling ... against little or no competition , " Hubach said in the statement .	" Qualcomm has enjoyed many years of selling CDMA chips against little or no competition , " said TI General Counsel Joseph Hubach .	1
That state will not emerge until the interim government decides on a process for writing a new constitution and for holding the first democratic elections .	That state will not emerge until the interim government decides on a process to write a new constitution and to hold the first democratic elections .	1
Sendmail said the system can even be set up to permit business-only usage .	The product can be instructed to permit business-only use , according to Sendmail .	1
The Senate Armed Services Committee will hold a separate hearing Thursday .	It has not come to a vote yet in the Senate Armed Services Committee .	0
The telephone survey had a margin of error of 2 percentage points .	The poll conducted between Oct. 24 and Nov. 2 had a margin of error of 2 percentage points .	1
Tonight , 21-year-old Morgan and as many as 1,200 fellow students at Wheaton College will gather in the gym for the first real dance in the school 's 143-year history .	As many as 1,200 students at Wheaton College will gather in the gym Friday night for the first real dance in the Christian school 's 143-year history .	1
The bodies of former Invercargill man Warren Campbell , 32 , and climbing companion Jonathan Smith , 47 , were recovered from below Mt D 'Archiac late yesterday morning .	Warren David Campbell , 32 , and climbing companion Jonathan Smith , 47 , did not return as expected on Tuesday from climbing on Mt D 'Archiac in the McKenzie District .	0
In 2001 , President Bush named Kathy Gregg to the Student Loan Marketing Association board of directors .	In 2001 , President Bush named her to the Student Loan Marketing Association , the largest U.S. lender for students .	0
Beckham will receive a yearly salary of $ 10 million plus bonuses , earning him about $ 220,000 a game .	Beckham will pocket a weekly salary of about $ 213,000 and earn $ 10 million a year , plus bonuses .	1
Deaths in rollover crashes accounted for 82 percent of the number of traffic deaths in 2002 , the agency says .	Fatalities in rollover crashes accounted for 82 percent of the increase in 2002 , NHTSA said .	0
This week 's tour will take Bush to Senegal , South Africa , Botswana , Uganda and Nigeria , and is aimed at softening his warrior image at home and abroad .	In his first trip to sub-Saharan Africa as president , Mr. Bush will visit Senegal , South Africa , Botswana , Uganda and Nigeria before returning home on Saturday .	0
Executive recruiters say that finding a seasoned chief merchandising officer will perhaps be the trickiest of all hires because there is such a dearth of good ones .	Executive recruiters say that finding a seasoned chief merchandising officer perhaps will be the trickiest of all hires .	0
" We have sent a message to the nation that this is a new Louisiana , " she told a victory party in New Orleans .	" We have sent a new message out to the nation — that this is a new Louisiana . "	1
Five more human cases of West Nile virus , were reported by the Mesa County Health Department on Wednesday .	As of this week , 103 human West Nile cases in 45 counties had been reported to the health department .	0
It said the operation , which began on Monday , was part of " the continued effort to eradicate Baath Party loyalists , paramilitary groups and other subversive elements . "	A statement from the allied command said that the raid was part of " the continued effort to eradicate Baath Party loyalists , paramilitary groups and other subversive elements . "	1
NBC probably will end the season as the second most popular network behind CBS , although it 's first among the key 18-to- 49-year-old demographic .	NBC will probably end the season as the second most-popular network behind CBS , which is first among the key 18-to-49-year-old demographic .	0
In Europe , France 's CAC-40 rose 0.6 percent , Britain 's FTSE 100 slipped 0.02 percent and Germany 's DAX index advanced 0.8 percent .	In afternoon trading in Europe , France 's CAC-40 fell 1.6 percent , Britain 's FTSE 100 dropped 1.2 percent and Germany 's DAX index lost 1.9 percent .	0
Advancing issues outnumbered decliners about 8 to 5 on the New York Stock Exchange .	Declining issues outnumbered advancers slightly more than 3 to 1 on the New York Stock Exchange .	0
Some 660 prisoners from 42 countries , including Canada , are held , many captured during the war against in Afghanistan the al-Qaida network .	Some 660 prisoners from 42 countries are being held at the Naval base at Guantanamo Bay , many captured during the war against Al Qaeda in Afghanistan .	1
" Beginning ; early stages ; not life-threatening ; treatable , " he said at a news conference at the Capitol .	Beginning , early stages , not life threatening , treatable , Bruno told a state Capitol news conference .	1
Oracle 's offer " undervalues the company and is not in the best interest of stockholders , " PeopleSoft CEO Craig Conway said .	" Oracle 's offer undervalues the company and is not in the best interest of PeopleSoft stockholders , " said PeopleSoft President and CEO Craig Conway , in the statement .	1
Bryant surrendered to authorities on Friday and posted a $ 25,000 bond .	Bryant presented himself to authorities last Friday and was released after posting $ 25,000 bail .	1
Roberson was bitten on the back and scratched on the leg , according to her mother , Shamika Woumnm of Dorchester .	She was bitten on the back and scratched on the leg , her mother said .	1
He says information released about a tarot card left at one shooting scene may have prolonged the spree by cutting off fragile communications with the sniper .	He says the release of a tarot card left at a shooting scene may have prolonged the spree by cutting off fragile communications with the sniper .	1
It was the 23-9 Yankees ' third straight defeat - their longest skid of the season .	The Yankees are in their first team-wide slump of the season .	0
Solomon 5.5 is available initially in the United States and Canada , for a starting price of about $ 12,700 .	Solomon 5.5 is now available in the U.S. and Canada through Microsoft Business Solutions resellers .	0
The report released Monday simply says , This report does not attempt to address the complexities of this issue .	The document stated : " This report does not attempt to address the complexities of this issue . "	1
The SEC said on Thursday its staff was preparing to draw up rules to combat trading abuses .	Last week the Securities and Exchange Commission said its staff was preparing to draw up rules to combat trading abuses .	1
History will remember the University of Washington 's Dr. Belding Scribner as the man who has saved more than a million lives by making long-term kidney dialysis possible .	Dr. Belding Scribner , inventor of a device that made long-term kidney dialysis possible and has saved more than a million lives , has died in Seattle at age 82 .	0
In the United States , 20.7 percent of all women smoke .	Nevada is where the most women smoke , 28 percent .	0
But he will meet the French President , Jacques Chirac , privately .	They include French President Jacques Chirac and German Chancellor Gerhard Schroeder .	0
He is temporarily serving as Chechnya 's acting president while his boss , Akhmad Kadyrov , is on the campaign trail .	He is temporarily serving as Chechnya 's acting president while his boss , Akhmad Kadyrov , is running in the region 's Oct. 5 presidential election .	1
The technology-laced Nasdaq Composite Index dipped 0.08 of a point to 1,646 .	The technology-laced Nasdaq Composite Index < .IXIC > added 1.92 points , or 0.12 percent , at 1,647.94 .	0
The hearing came one day after the Pentagon for the first time singled out an officer , Dallager , for failing to address the scandal .	The hearing occurred a day after the Pentagon for the first time singled out an officer , Dallager , for not addressing the scandal .	1
Chechen officials working for the Moscow-backed government are a frequent target for rebels and tension is running high ahead of next Sunday 's presidential election in war-torn Chechnya .	Officials in Chechnya 's Moscow-backed government are a frequent target for rebels , and tension is running high ahead of Sunday 's presidential election in the war-ravaged region .	1
Columbia was destroyed during re-entry Feb. 1 , killing its seven astronauts .	The Columbia broke apart during descent on Feb. 1 , killing all seven astronauts aboard .	1
Feral 's group was behind a successful tourism boycott about a decade ago that resulted in then-Gov . Walter J. Hickel imposing a moratorium on wolf control in 1992 .	Friends of Animals , which touts 200,000 members , was behind a successful tourism boycott that resulted in then-Gov . Walter J. Hickel imposing a moratorium on wolf control in 1992 .	1
She concludes that what her husband did was morally wrong but not a betrayal of the public .	Mrs Clinton said her husband action 's were morally wrong but did not constitute a public betrayal .	1
Sen. Bob Graham , Florida Democrat , raised $ 2 million after getting a late start .	Further back , Sen. Bob Graham of Florida reported about $ 1.7 million on hand .	0
The exam contains four sections and tests a students knowledge of algebra and geometry as well as probability and statistics .	The test , in four sections , includes algebra and geometry , along with some questions on probability and statistics .	1
Top U.S. executives are feeling increasingly sunny about business conditions and corporate profits , according to a survey released Monday .	Business confidence among top U.S. executives hit a 12-month high in the second quarter , according to a survey released Monday .	0
Massachusetts is one of 12 states that does not have the death penalty , having abolished capital punishment in 1984 .	Massachusetts is one of 12 states without the death penalty , having abolished it in 1984 .	1
Taylor 's aides warn an abrupt departure could trigger more chaos , a view shared by many in Liberia and , in private , even by mediators .	His aides warn an abrupt departure could trigger more bloodshed , a view shared by many in Liberia .	1
Recall advocates say they have turned in 1.6 million signatures to counties .	Recall proponents say they have turned in nearly twice the number of necessary signatures .	1
Mr. Gettelfinger said at that news conference that " we are going to continue to hammer away at the negotiations process until we reach an agreement , " with Ford and G.M.	" We are going to continue to hammer away at the negotiations process until we reach an agreement , " he said .	1
Country-music station KKCS has suspended two disc jockeys for playing songs by the Dixie Chicks in violation of a ban imposed after one group member criticized President George Bush .	A radio station has suspended two disc jockeys for locking themselves in the studio and continuously playing Dixie Chicks songs , violating the station 's two-month-old ban on the group 's music .	0
Their difference was over whether the court should pay attention to legal opinions of other world courts , such as the European Court of Human Rights .	Their difference was over whether the court should take into account the legal opinions of other world courts , like the European Court of Human Rights .	1
It 's also a strategic win for Overture , given that Knight Ridder had the option of signing on Google 's services .	It 's also a strategic win for Overture , given that Knight Ridder had been using Google 's advertising services .	0
BOSTON The Catholic archdiocese in Boston has offered $ 55 million to settle more than 500 clergy sex abuse lawsuits , according to a document obtained by The Associated Press .	The American Roman Catholic archdiocese of Boston has offered $ 55 million to settle more than 500 sex abuse lawsuits involving priests .	1
Lewis said that the third-quarter results were driven by deposit and loan growth , strong investment banking and trading results , and improved mortgage and card revenues .	Deposit and loan growth , strong investment banking and trading results and strong growth in mortgage and card revenues drove this quarter 's results .	1
Swedish telecom equipment maker Ericsson ( nasdaq : QCOM - news - people ) scrambled up $ 2.19 , or almost 12 percent , to $ 20.59 .	Telecom equipment maker Lucent Technologies Inc . ( nyse : QCOM - news - people ) rallied 43 cents , or 12.3 percent , to $ 3.95 .	0
They were not supplied or given to us but unearthed by our reporter , David Blair , in the Foreign Ministry in Baghdad . "	They were not supplied or given to us , but unearthed by our reporter " in Iraq 's foreign ministry , he said .	1
Congress twice before passed similar restrictions , but President Bill Clinton vetoed them .	Congress twice passed similar bills , but then-President Clinton vetoed them both times .	1
Brian Brabazon said his son would get upset but then turn around and befriend his taunters .	Her son would get upset , his mom said , but then turn around and befriend his taunters .	1
At his sentencing , Avants had tubes in his nose and a portable oxygen tank beside him .	Avants , wearing a light brown jumpsuit , had tubes in his nose and a portable oxygen tank beside him .	1
McKnight 's lawyers say there is no proof her cocaine use caused the child 's death .	McKnight 's lawyers said she had no intention of harming the child .	0
The number of extremely obese American adults - those who are at least 100 pounds overweight - has quadrupled since the 1980s to about 4 million .	The number of Americans considered extremely obese , or at least 100 pounds overweight , has quadrupled since the 1980s to a startling 4 million , the research shows .	1
The verbal flareup with Keating stemmed from Cardinal Mahony 's initial refusal to participate in that survey unless procedures were changed .	A verbal flare-up between Keating and Mahony began when the cardinal initially refused to participate in that survey unless procedures were changed .	1
An animal rights group waited Friday to find out if it has succeeded in putting a stop to a state-sponsored program allowing hunters to shoot wolves from airplanes in Alaska .	An Alaska judge has rejected an attempt by an animal rights group to stop a state-sponsored program allowing hunters to shoot wolves from airplanes in Alaska .	0
The CFTC has been investigating several energy companies , including at least three Colorado companies , for manipulating energy markets by reporting false natural-gas trading prices to industry publications .	The federal agency has been investigating whether several energy companies manipulated energy markets by reporting false natural gas trading prices to industry publications .	1
" In relation to the second paper , one part of that should have been sourced to a reference work .	He went on : " One part of that should have been sourced to a reference work .	0
The court then stayed that injunction , pending an appeal by the Canadian company .	The injunction was immediately stayed pending an appeal to the Federal Circuit Court of Appeals in Washington .	0
He was eventually taken to London 's Hammersmith hospital , where doctors regulated Blair 's heart beat via electric shock .	He was taken to Hammersmith hospital , where doctors regulated Blair 's heart beat via electric shock in a procedure called " cardio-version " .	1
Under the legislation , a physician who performs the procedure could face up to two years in prison .	Physicians who perform the procedure would face up to two years in prison , under the bill .	1
Dotson was taken to Chester River Hospital Center where he stayed overnight .	Dotson was taken to an area hospital for a psychiatric evaluation .	0
When police removed the four from the home , they weighed 136 pounds combined .	Each boy weighed less than 50 pounds when they were removed from the home Oct. 10 .	1
The second company , temporarily dubbed ``InternationalCo . ' ' , includes 19 international power and pipeline holdings .	The second company , to be called Prisma Energy International Inc . , includes 19 international power and pipeline holdings .	1
He was convicted by a Ventura County Superior Court jury and sentenced in absentia to 124 years in prison .	He was convicted in his absence in January and sentenced to 124 years .	1
The draft of the report was forthright : " Climate change has global consequences for human health and the environment . "	The original report had concluded that ' ' climate change has global consequences for human health and the environment , ' ' according to an internal EPA memo .	1
Civilian reservists also could be sent overseas for jobs such as the reconstruction of Afghanistan and Iraq .	Civilian reservists also could be sent overseas for jobs such as reconstruction in Afghanistan and Iraq , working in positions from translator to truck driver .	0
Westfield , which owns Galleria in Morley , also will continue discussions about the other co-owned centres such as Knox City in Melbourne , half-owned by Deutsche Bank .	Westfield also will continue discussions over the other co-owned centres , such as Knox City in Melbourne , where Deutsche Bank owns a 50 per cent stake .	1
Last year Bloomberg boycotted the parade because he wanted to march with two actors from " The Sopranos . "	Last year , Bloomberg snubbed the affair after being told he couldn 't march with cast members of the " The Sopranos . "	1
Federal agents said Friday they are investigating the theft of 1,100 pounds of an explosive chemical from construction companies in Colorado and California in the past week .	Federal investigators are looking for possible connections between the theft of 1,100 pounds of an explosive chemical from construction companies in Colorado and California in the past week .	1
Like-for-like sales for the 17 weeks to 27 December were flat , while the gross margin fell by 2 percentage points , the company said .	UK retail like-for-like sales for the 17 weeks to December 27 were flat , with gross margin down two percentage points .	1
Investigators were searching his home in Muenster in the presence of his wife when news of his death came , prosecutor Wolfgang Schweer told The Associated Press .	A prosecutor said investigators were searching his home in Muenster in the presence of his wife when news of his death arrived .	1
" What this allows us to do is have a crossover that is much more fuel efficient and aimed at young families . "	" What this allows us to do is have a crossover that is much more fuel- efficient , aimed at young families , " Mr. Cowger said .	1
The teen was in surgery at Sacred Heart Medical Center , and the extent of his injuries was not available , Bragdon said .	The teen was in critical condition at Sacred Heart Medical Center , police said in a news release .	0
The goal will be to reduce congestion by upgrading road , building tollways , facilitating public transit or any other means to improve mobility .	The money can be used for road upgrades , tollways , public transit or any other means to improve mobility .	1
The conservancy helped in the purchase of the land from the Estate of Samuel Mills Damon for $ 22 million .	The park service purchased the land from the estate of Samuel Mills Damon for $ 22 million .	0
Sir Paul already has three children fashion designer Stella , 31 , Mary , 33 , and James , 25 by his wife Linda , who died from breast cancer in 1998 .	McCartney has three children - fashion designer Stella , 31 , Mary , 33 , and James , 25 - by first wife Linda .	0
In recent years , Mr. Hampton continued to run into trouble , facing charges of fare-beating and credit-card theft .	In recent years , Hampton kept in touch with friends and stayed in trouble : He faced charges of fare-beating and credit-car theft .	0
SCO has also alleged that the generic Linux kernel contains code which is from its Unix property .	SCO claims that the Linux kernel holds Unix intellectual property owned by SCO .	1
But Amrozi did not reveal and was not asked the company 's or his boss 's name .	Amrozi did not reveal , and was not asked , the identity of his boss .	1
General Jeffery announced he would give his substantial military pension accumulated over 40 years to charity during his stay at Government House .	Maj-Gen Jeffery said he would give his military pension to charity while he served at Yarralumla .	1
The rest said they belonged to another party or had no affiliation .	The rest said they had no affiliation or belonged to another party .	1
Blair himself took the reins of the Labour Party after its leader John Smith died of a heart attack in 1994 .	Mr Blair became Labour leader in 1994 after the then leader , John Smith , died of a heart attack .	1
In 2002 , for example , the Dow dropped more than 1,500 points , or 15.6 percent , between May and October , due largely to terrorism fears driven by headlines .	For example , the Dow dropped more than 1,500 points , or 15.6 percent , from May to October 2002 , largely because of terrorism fears driven by the headlines .	1
The House and Senate are expected to vote on the omnibus bill in the next two months .	The House Republican leadership said it expected to call members back Dec. 8 for a vote on the omnibus bill .	0
She said six were from Douglas County , the southwestern Oregon county that includes Roseburg , and two were from the Portland area .	Six were from Douglas County , which includes Roseburg , and two from the Portland area .	1
PeopleSoft gained 94 cents , or 5.5 percent , to $ 18.09 .	PeopleSoft gained $ 1.09 , or 6.3 percent , to $ 18.24 and was Nasdaq 's most active issue .	0
A rival distributor , Mike Selwyn from United International Pictures , says that unlike The Matrix Revolutions , he cannot detect any advance scepticism , even within the business .	A rival distributor , Mike Selwyn , of United International Pictures , says he cannot detect , unlike The Matrix Revolutions , any advance scepticism .	1
" The law has several weaknesses which terrorists could exploit , undermining our defenses , " Ashcroft said .	He admits that the law " has several weaknesses which terrorists could exploit , undermining our defenses . "	1
" Canada is a small country , and it needs companies like this , deals like this . "	A passionate nationalist , Mr. D 'Alessandro said : " Canada is a small country , and we need more companies like this . "	0
Revenue rose to $ 616.5 million from $ 610.6 million a year earlier .	Revenue was up a tad , from $ 610.6 million to $ 616.5 million .	0
The winner of the Williams-Mauresmo match will play the winner of Justine Henin-Hardenne vs. Chanda Rubin .	The Williams-Mauresmo winner will play the winner of the match between Justine Henin-Hardenne and Chanda Rubin .	1
" By its actions , the Bush administration threatens to give a bad name to a just war , " the Connecticut Democrat told a Capitol Hill news conference .	" By its actions , " Lieberman said , " the Bush administration threatens to give a bad name to a just war . "	1
I urge Congress to quickly resolve any differences and send me the final bill as soon as possible so that I can sign it into law . "	He urged Congress to " send me the final bill as soon as possible so that I can sign it into law . "	0
The House passed a similar measure by a wide margin on Sept . 9 .	The House of Representative passed an identical amendment on Sept . 9 , by a 227-188 vote .	1
Reuters reported Braun ended June with $ 22,126 in the bank , according to her FEC report , and the Rev. Al Sharpton reported $ 12,061 in the bank .	Former Illinois Sen. Carol Moseley Braun ended June with $ 22,126 in the bank , according to her FEC report .	0
After learning she would no longer get an experimental drug that treated her severe peanut allergy , Allison Smith reacted with panic .	The nurse called Allison Smith with the news : The experimental drug that so effectively treated her severe peanut allergy was being taken away .	0
Darren Dopp , a Spitzer spokesman , declined to comment late Thursday .	John Heine , a spokesman for the commission in Washington , declined to comment on Mr. Spitzer 's criticism .	0
Using bookmarks and back and forth buttons - we had about eighteen different things we had in mind for the browser , " he told an industry audience in London yesterday .	Using bookmarks and back and forth buttons -- we had about eighteen different things we had in mind for the browser . "	1
Against the dollar , the euro rose as high as $ 1.1535 -- a fresh four-year high -- in morning trade before standing at $ 1.1518 / 23 at 0215 GMT .	Against the dollar , the euro rose as high as $ 1.1537 , a fresh four-year high and up a half cent from around $ 1.1480 in late U.S. trade .	0
Three American warships are off the Liberian coast carrying a total of 2,300 marines .	There are three warships with 2,300 Marines lingering off its coast .	1
Those involved were allegedly told to never speak of the incident again , according to the letter .	The letter said staff was told to never speak of the incident .	1
Shares of Berkeley , California-based Xoma dropped $ 1.49 or 27 percent , to $ 4 in Instinet trading .	Shares in Berkeley-based Xoma lost 77 cents , or 14 percent , to close at $ 4.72 each in trading on the Nasdaq Stock Market .	0
" Removing the waiver means nothing when Oracle still has pending litigation in Delaware that opposes the PeopleSoft / J.D. Edwards transaction , " PeopleSoft responded .	In a public statement , a spokesperson said : " Removing the waiver means nothing when Oracle still has pending litigation in Delaware that opposes the PeopleSoft / J.D. Edwards transaction . "	1
At best , Davydenko 's supporters were naively ignorant of tennis etiquette ; at worst , they cheated - yet went without penality from umpire Lars Graf .	At best , Davydenko 's supporters were naively ignorant to tennis etiquette ; at worst , they cheated – yet went unpenalised by umpire Lars Graf .	1
The Pentagon says it 's a technique that 's been successful in predicting elections , even box-office receipts .	The Pentagon insists the technique has successfully predicted elections and even box office receipts .	1
Treatment guidelines , many written by medical-specialty organizations , recommend approaches to many ailments , such as painkillers and exercise for arthritis .	Treatment guidelines , many written by medical specialty organizations , outline recommended approaches to many common ailments , ranging from painkillers and exercise for arthritis to surgery for breast cancer .	1
After three months , Atkins dieters had lost an average of 14.7 pounds compared with 5.8 pounds in the conventional group .	Three months into the study , the Atkins group had lost an average of about 15 pounds , compared with five for the low-fat group .	1
" It 's probably not the easiest time to come in and take over the shuttle program , but I look forward to the challenge , " Parsons told reporters at NASA headquarters .	" It 's probably not the easiest time to come in and take over the shuttle program , " Mr. Parsons said at a news conference at NASA headquarters .	1
None of Deans opponents picked him as someone to party with , nor was Dean asked that question .	None of Dean 's opponents picked him as someone to party with and Dean was not asked the question .	1
Mr. Kozlowski contends that the event included business and that some of those attending were Tyco employees .	Mr. Kozlowski contends that the event was in large part a business function .	1
The Mariners torched Randy Choate and Juan Acevedo in the eighth for four runs and a 12-5 bulge .	The Mariners piled on against Randy Choate and Juan Acevedo in the bottom of the inning .	0
In a statement , the Redmond , Wash . , company said that it was acquiring the " intellectual property and technology assets " of GeCAD .	Microsoft said Tuesday it intends to acquire the intellectual property and technology assets of Romanian antivirus firm GeCAD Software Srl .	1
The horrific nature of the attacks is often fueled by a mix of tribal hatreds and a desire to spread terror in the region .	The attacks are often fuelled by a mix of tribal hatreds and a desire to spread terror in the region .	1
The Ireland Palestine Solidarity Campaign , of which Mr O Muireagáin was a member , welcomed his release .	The Ireland Palestine Solidarity Campaign , of which he was a member , said he was researching a schools exchange project .	0
A spokeswoman for Interscope Geffen A & M declined to confirm how many employees were affected .	A spokeswoman for Interscope Geffen A & M Records declined to elaborate .	1
In that same time , the S & P and the Nasdaq have gained about 3.5 percent .	The Nasdaq composite gained 4.78 to 1,955.80 , having edged up 0.1 percent last week .	0
On Monday , U.S. Army Pfc. Jessica Lynch was awarded the Bronze Star , Purple Heart and Prisoner of War medals at Walter Reed Army Medical Center .	Lynch , who returns to the hills of West Virigina Tuesday , also received the Purple Heart and Prisoner of War medals at Walter Reed Army Medical Center in Washington .	0
He urged member states that contribute police and soldiers to U.N. peacekeeping operations to provide more women .	Undersecretary-General for Peacekeeping Jean-Marie Guehenno urged member states contributing police and soldiers to U.N. peacekeeping operations to provide more women .	1
Other changes in the plan refine his original vision , Libeskind said .	Many of the changes are improvements to the original plan , Libeskind said .	1
The new contract extends the guarantee that his annual pay and bonus will be at least $ 2.4 million a year .	The contract sets his annual base salary at $ 1.4 million and his target bonus at a minimum of $ 1 million .	1
A rebel who was captured said more than 2,000 insurgents were involved in the attack .	A captured rebel said 2,100 combatants had been involved in the offensive .	1
Under Kansas law , it is illegal for children under the age of 16 to have sexual relations .	In the opinion , Kline noted that it is illegal for children that young to have sexual relations .	1
Aside from meeting Chinese Premier Wen Jiabao on the sidelines of the Forum , Mr Goh also met Pakistani President Pervez Musharraf and Tajikistan President Emomali Sharipovich Rakhmonov .	On the sidelines of the Bo 'ao forum , Mr Goh also met Pakistani President Pervez Musharraf and held talks with Tajikistan President Emomali Sharipovich Rakhmonov .	0
Fires in Spain 's Extremadura region , which borders Portugal , have forced hundreds of people to evacuate their homes .	Fires in Spain 's Extramadura region bordering Portugal , and Avila province forced hundreds of people to leave their homes .	1
On a planet that takes nearly 165 years to orbit the sun , spring can last more than 40 years .	Because it takes Neptune 165 years to orbit the Sun its seasons will last for decades .	1
SSE CEO Marchant said he would sell on Midlands ' power generation assets in Turkey and Pakistan to fellow British utility International Power Plc IPR.L for 21 million pounds .	After the deal SSE will sell on Midlands 's power generation assets in Turkey and Pakistan to fellow UK utility International Power Plc for 21 million pounds .	1
Crossing Jordan will be back in January after star Jill Hennessy gives birth .	NBC also plans to shelve Crossing Jordan until January as star Jill Hennessy has her first child .	1
Yale spokesman Tom Conroy said the university was prepared to keep the campus running with temporary workers and managers doing extra work .	Yale spokesman Tom Conroy said the university planned to keep the campus running with managers and temporary workers performing union workers ' jobs .	1
A member of the chart-topping collective So Solid Crew dumped a loaded pistol in an alleyway as he fled from police , a court heard yesterday .	A member of the rap group So Solid Crew threw away a loaded gun during a police chase , Southwark Crown Court was told yesterday .	1
They passed through the Lemelson Medical , Educational and Research Foundation Limited Partnership in 2001 to Syndia .	It said the patents were " allegedly " assigned to Syndia in 2001 through the Lemelson Medical , Educational and Research Foundation Limited Partnership .	1
Shares of USA Interactive rose $ 2.28 , or 7 percent , to $ 34.96 on Friday in Nasdaq Stock Market composite trading and have gained 53 percent this year .	Shares of LendingTree rose $ 6.03 , or 41 percent , to close at $ 20.72 on the Nasdaq stock market yesterday .	0
We believe them to be without merit , and will defend ourselves vigorously .	" We believe it is without merit and we will defend ourselves rigorously . "	1
The Russell 2000 index , which tracks smaller company stocks , was up 1.02 , or 0.21 percent , at 496.83 .	The Russell 2000 index , the barometer of smaller company stocks , rose 3.28 , or 0.7 percent , to 494.20 .	1
The law does not regulate how much individuals can contribute to their own campaigns , a decided advantage for millionaires like Mr. Schwarzenegger and Mr. Ueberroth , both Republican candidates .	The law does not regulate how much individuals can contribute to their own campaigns , a decided advantage for millionaires such as Schwarzenegger and Ueberroth .	1
Dixon put his style on display Sunday afternoon in winning the Honda Indy 225 at Pikes Peak International Raceway .	Scott Dixon eventually made winning the Honda Indy 225 look easy Sunday at Pikes Peak International Raceway .	1
In a statement later , he said it appeared his side may have fallen a bit short .	Zilkha conceded in a statement issued today that his group may have fallen " a bit short . "	1
Among the most recent additions to the list , which to date includes more than 360 groups and individuals , is Zelimkhan Yandarbiev , the former president of Chechnya .	The most recent addition to the list , which to date includes 125 names , is Zelimkhan Yandarbiev , the former president of Chechnya .	1
As of Tuesday , almost 250 health-care workers were in quarantine .	In addition , 6,800 people were in quarantine and thousands of health-care workers in working quarantine .	0
About 1,000 people attended the ceremony , kicking off two days of observances tied to the March on Washington .	About 1,000 people came in stifling heat to begin two days of observances tied to the coming 40th anniversary of the March on Washington on Aug. 28 , 1963 .	1
Second quarter sales came in at $ 645 million , up from $ 600 million the year before , AMD said .	Revenue in the second quarter ended June 29 was $ 645 million , up from $ 600 million a year ago .	1
The other 18 people inside the building - two visitors and 16 employees , including Harrison 's ex-girlfriend - escaped without injury , Aaron said .	The other 18 people in the building , including Harrison 's ex-girlfriend , were not injured , police spokesman Don Aaron said .	1
Southwest exercised nine 2004 options and six 2005 options , which were accelerated for delivery next year .	Southwest said it recently exercised remaining options for the delivery of nine Boeing 737-700s next year .	0
Professor Hermon-Taylor adds , An unexpected finding of the research showed that patients suffering with Irritable Bowel Syndrome ( IBS ) were also infected with the MAP bug .	Hermon-Taylor said an unexpected finding of the research showed that patients suffering from irritable bowel syndrome ( IBS ) may also be infected with MAP .	1
Preliminary reports were that the men were not seen together at the airport , sources said .	The men had Pakistani passports and reportedly were seen together at the airport earlier in the evening , law enforcement sources said .	0
Details of the research appear in the Nov. 5 issue of the Journal of the American Medical Association .	The results , published in the Journal of the American Medical Association , involved just 47 heart attack patients .	0
Six countries have advised their citizens not to travel to Taiwan for any reason , the ministry said .	Spain , Poland , United Arab Emirates and Lithuania have advised their citizens not to travel to Taiwan for any reason .	1
The technology-laced Nasdaq Composite Index < .IXIC > tacked on 5.91 points , or 0.29 percent , to 2,053.27 .	The technology-focused Nasdaq Composite Index < .IXIC > advanced 6 points , or 0.30 percent , to 2,053 , erasing earlier losses .	0
United Airlines plans to become the first domestic airline to offer e-mail on all its domestic flights by the end of the year , the company announced yesterday .	United Airways plans to offer in-flight , two-way e-mail on all domestic flights by the end of the year , becoming the first U.S. carrier to do so .	1
Volodymyr Gorbanovsky , deputy general director of the plane 's owners , Mediterranean Airlines , said it appeared to have veered from its flight path because of the fog .	Volodymyr Gorbanovsky , deputy general director of the plane 's owners , Mediterranean Airlines , said initial information indicated it had veered from its flight path because of fog .	1
Meteorologists predicted the storm would become a Category 1 hurricane before landfall .	It was predicted to become a Category I hurricane overnight .	1
I called the number and the lady told me she was talking on the phone to Toby Studabaker , ' ' Sherry Studabaker told BBC television .	I called the number and the lady told me she was talking on the phone to Toby Studabaker . "	1
Sweeney said he would formally announce the formation of the new union on Wednesday in Detroit .	Sweeney is to formally announce the campaign in a speech Wednesday in Detroit .	1
Shares in Safeway rose 1-1 / 4p to 290-1 / 2p while Morrison shares rose 1-3 / 4p to 222-3 / 4p in early morning trade .	Shares in Safeway rose 1-1 / 4p to 288-1 / 4p in morning trade in London .	0
Emeryville-based Ask Jeeves agreed to sell a business software division to a Sunnyvale-based rival , Kanisa , for $ 4.25 million .	Ask Jeeves Wednesday announced it plans to sell its enterprise software division , Jeeves Solutions , to Kanisa .	1
" I picked prostitutes as my victims because I hate most prostitutes and I did not want to pay them for sex . "	It went on : " I picked prostitutes as my victims because I hated most prostitutes and I did not want to pay them for sex .	1
A positive PSA test has to be followed up with a biopsy or other procedures before cancer can be confirmed .	Before confirming a diagnosis of cancer , a positive PSA test must be followed up with a biopsy or other procedures .	1
But Mr. Peterson added , " I don 't know anybody in the conference committee who 's fighting to keep it out completely . "	But Peterson added , I dont know anybody in the conference committee whos fighting to keep it out completely .	1
The technology-heavy Nasdaq Composite Index gained 25.75 points , or 1.5 percent , to 1,746.46 , its highest close in about 15 months .	The technology-laced Nasdaq Composite Index .IXIC was down 1.55 points , or 0.09 percent , at 1,744.91 .	0
In 1998 Intel invested $ 500 million in Micron , but later sold the equity it had bought , Mulloy said .	Earlier this year , Intel invested $ 123 million in Elpida Memory over two funding rounds , Mulloy said .	0
So far , however , only four companies have licensed the protocols , according to the report to the judge yesterday .	So far , only four companies have licensed Microsoft 's communications protocols : EMC , Network Appliance , VeriSign and Starbak Communications , the report noted .	1
The speaker issued a one-paragraph statement , saying , " I am advised that certain allegations of criminal conduct have been interposed against my counsel , J. Michael Boxley .	" I am advised that certain allegations of criminal conduct have been interposed against my counsel J. Michael Boxley , " Silver said .	1
In the second quarter , Anadarko now expects volume of 46 million BOE , down from 48 million BOE .	Production for the second quarter was cut to 46 million barrels from 48 million barrels .	0
The Institute for Supply Management 's manufacturing index dipped to 53.7 from 54.7 in August .	The Institute 's national manufacturing barometer slipped to 53.7 in September from 54.7 in August .	1
It got up on his personal radar screen this past week , I 've given him my pitch and he was quite supportive , " he said .	" It got up on his personal radar screen in the past week , and I had to get my pitch .	0
" It 's just too important to keeping crime down , " he said of Operation Impact , which began Jan. 3 .	" It 's just too important to keeping crime down in the city to let it lapse , " the mayor said of Operation Impact .	0
The couple was granted an annulment in September 2001 and Joanie Harper was given sole custody of Marques and Lyndsey , court records show .	Joanie Harper and Brothers were granted an annulment in September 2001 , and Harper was given sole custody of Marques and Lyndsey , court records show .	1
Iraq 's economy was ravaged during years of U.N. sanctions over ex-president Saddam Hussein 's 1990 occupation of Kuwait and by the U.S.-led war to oust him which ended in April .	Iraq 's economy was shattered under former president Saddam Hussein and by the U.S.-led war to oust him which ended in April .	0
Nationwide , severe acute respiratory syndrome has infected more than 5,300 people , about two-thirds of world 's total , and killed 343 of them .	Severe acute respiratory syndrome has infected more than 8,300 worldwide and killed at least 790 , most of them in Asia .	0
Under the settlement , Solutia will pay $ 50 million in equal installments over a period of 10 years .	Under the agreement , Solutia will pay $ 50 million and Monsanto will pay $ 390 million .	0
Smith found the cigarette tax falls on the tobacco consumer , not the tribe , meaning the tribe is simply an agent for collecting a tax .	Smith ruled that the state 's tax falls on the tobacco consumer , not the tribe , making the tribe simply an agent for collecting the tax .	1
Hoffa , 62 , vanished on the afternoon of July 30 , 1975 , from a Bloomfield Township parking lot in Oakland County , about 25 miles north of Detroit .	Hoffa , 62 , vanished on the afternoon of July 30 , 1975 , from a parking lot in a Detroit suburb in Oakland County .	1
After Mao 's death in 1976 , Madame Mao was sentenced to life imprisonment for her role in the oppressive Cultural Revolution .	After Mao 's death in 1976 , she was tried and sentenced to death , later commuted to life .	0
Six vehicles , including one belonging to the army , were damaged in the powerful explosion .	Several passing vehicles and an adjacent shop were also damaged in the explosion .	0
If convicted , they face up to five years in prison and a $ 250,000 fine on each of the 11 counts .	If convicted , each faces up to five years in prison and a fine of $ 250,000 or more based on the amount of gains involved .	0
There will be no vote on the issue but those opposed to Robinson 's appointment are thought to outnumber those who accept it by around 20 to 17 .	There will be no vote on the issue but those opposed to Robinson 's appointment are thought to be in the majority .	1
" Writing safe programs that demonstrate an infection vector is adequate [ to demonstrate a vulnerability ] without building in the reproductive sequences .	Writing safe programs that demonstrate an infection vector is adequate without building in the reproductive sequences . "	1
In other words , Cablevision is obligated to pay for YES Network 's lawsuit against Time Warner Cable .	Ironically , Cablevision will be footing the bill for YES ' lawsuit against Time Warner Cable .	1
Germany 's Foreign Ministry said it believed the passengers were from the northern states of Lower Saxony and Schleswig-Holstein , but had no further details .	Germany said most of the passengers were from the northern states of Lower Saxony and Schleswig-Holstein .	0
A gunman who had ``a beef with the Postal Service ' ' stormed into a suburban post office and took two employees hostage Wednesday , authorities said .	A gunman stormed into the Lakeside post office and took two employees hostage Wednesday , San Diego County authorities said .	1
The agency will " consider as timely any tax returns or payments due " Aug. 15 if they are submitted by Aug. 22 .	The agency said it would consider as timely any tax returns or payments due from Friday through Aug. 22 if they are completed by Aug. 22 .	1
Appleton said police continue to hold out the possibility that more than one person was involved in the poisonings .	He said investigators have not ruled out the possibility that more than one person was behind the poisonings .	1
" My judgment is 95 percent of that information should be declassified , become uncensored , so the American people would know . "	My judgment is 95 percent of that information could be declassified , become uncensored so the American people would know , " Mr. Shelby said on NBC 's " Meet the Press . "	1
Shares of Microsoft fell 1 cent to close at $ 25.65 on the Nasdaq Stock Market .	Microsoft shares ( MSFT : news , chart , profile ) fell 1 cent to close at $ 25.65 .	1
His other films include " Malcolm X , " " Summer of Sam " and " Jungle Fever . "	His movies include " Malcolm X , " " Summer of Sam , " " Jungle Fever " and " Do the Right Thing . "	1
She was arraigned in New York state on three counts of murder and ordered held without bail .	She was arraigned on three counts of second-degree murder and ordered held without bail in Sullivan County Jail .	1
He acted as an international executive producer on Who Wants to be a Millionaire and The Weakest Link .	A Melbourne TV producer who worked on shows including Who Wants To Be a Millionaire ?	1
After 9 / 11 , Connolly said , agents spent thousands of hours investigating al-Bayoumi .	Connolly said FBI agents in San Diego and abroad spent thousands of hours investigating al-Bayoumi .	1
The Dow Jones industrial average fell 98.30 , or 1.1 percent , while bond values fell , too .	The Dow Jones industrial average finished the day down 98.32 points at 9,011.53 .	0
Proving that the Millville son 's sacrifice would not go unsung , Mayor James Quinn ordered all city flags flown at half-mast for the next 30 days .	In Millville yesterday , Mayor James Quinn ordered all city flags flown at half-staff for the next 30 days .	0
With an estimated net worth of $ 1.7 billion , Mrs. Kroc ranked No. 121 on Forbes magazine 's latest list of the nation 's wealthiest people .	Kroc ranked No. 121 on Forbes magazine 's latest list of the nation 's wealthiest people , with an estimated net worth of $ 1.7 billion .	1
The biggest threat to order seemed to be looting and crime , including robberies by some of the prisoners freed by Saddam before the war .	The biggest threat to order seemed to be looting and crime , including robberies by some of the tens of thousands of prisoners that Mr. Hussein freed last year .	1
Pratt & Whitney had said that 75 per cent of the engine equipment would be outsourced to Europe , with final assembly in Germany .	Pratt & Whitney had said that if it won the contract 75 per cent of the engine equipment would be outsourced to European suppliers , with final assembly in Germany .	0
" People who are high in positive emotions sleep better , they have better diets , they exercise more , they have lower levels of these stress hormones , " Cohen said .	" Happy people sleep better , have better diets , exercise more and have less levels of stress hormones , " Cohen said .	1
Robin Saunders , head of the bank 's London-based principal finance unit , is also expected to quit .	Robin Saunders , head of the principal finance unit , has made clear she has funding to buy parts of the business .	0
But the new study , from the Women 's Health Initiative , said the opposite .	The discovery so alarmed researchers that they stopped the study , known as the Women 's Health Initiative .	0
It wants to force him to return his allegedly ill-gotten gains , with interest , and pay penalties .	The agency wants him to return the illegal proceeds with interest and pay civil monetary penalties .	1
Mahmud was seized near Tikrit , the area from which he and Hussein hail , about 90 miles north of Baghdad , U.S. military officials said Wednesday night .	Mahmud was seized near Tikrit , the area from which he and Saddam hail , about 150 kilometres north-west of Baghdad , US military officials said .	1
They remain 40 percent below the levels prior to February 's initial overstatement news .	The stock remains 43 percent below levels prior to the February overstatement news .	1
The arrests revealed new details about the four-month investigation at Selenski 's Mount Olivet Road home .	Kerkowski and Fassett 's bodies were unearthed at Selenski 's Mount Olivet Road home on June 5 .	0
The broad Standard & Poor 's 500 Index < .SPX > lost 6 points , or 0.71 percent , to 927 .	The broad Standard & Poors 500-stock index was down 4.77 points to 929.62 .	1
Bond voiced disappointment that neither President Bush nor his brother attended the 2002 conference in Texas or the 2003 meeting in Florida .	Bond also voiced his disappointment that neither President Bush nor his brother attended this conference in Florida or last year 's conference in Texas .	1
Now , Blanca 's American husband , 63-year-old Roger Lawrence Strunk , faces a murder indictment issued in February by the Philippine government , which says he 's the leading suspect .	Now , Blanca 's husband , 63-year-old Roger Lawrence Strunk of Tracy , faces a murder indictment issued by the Philippine government in February .	0
A key question was whether France , which infuriated Washington by leading the charge against U.N. authorization for the war , would vote " Yes " or abstain .	France , which infuriated Washington by leading the charge against U.N. approval for the war , also sought changes .	0
" Certainly what we know suggests that we should take what they 're saying very seriously , " he added .	" We don 't know everything [ but ] what we know suggests that we should take what they 're saying seriously , " he said .	0
On Wall Street , trading resumed with some glitches from the blackout that continued to affect parts of New York City .	Stocks barely budged Friday as trading resumed with some glitches from the blackout in New York .	0
Tony Blair has taken a hardline stance arguing nothing should be done to lessen the pressure on Mugabe at the gathering in the capital Abuja .	The Prime Minister has taken a hardline stance arguing nothing should be done to lessen the pressure on Mugabe .	0
Emmy and Golden Globe Award-winners James Brolin and Judy Davis star as Ronald and Nancy Reagan in The Reagans .	James Brolin and Judy Davis play Ronald and Nancy Reagan in the CBS film .	1
The Securities and Exchange Commission also filed a civil fraud complaint against Dinh , of Phoenixville .	The Securities and Exchange Commission brought a related civil case on Thursday .	0
Levin 's attorney , Bo Hitchcock , declined to comment Friday .	Hitchcock has declined to comment on the case , as has Levin .	0
A month ago a military C-17 transporter returned to Baghdad when an engine exploded .	A month ago a military transport plane returned to Baghdad when an engine exploded in what officials called a " safety incident . "	0
The Swiss franc rose nearly a third of a centime against the dollar and was last at 1.2998 < CHF = > to the greenback .	The Swiss franc rose three quarters of a percent against the dollar and was last at 1.2980 to the greenback .	1
Associated Press Writers Michelle Morgante in San Diego and Ken Ritter in Las Vegas contributed to this article .	Associated Press Writer Ken Ritter in Las Vegas contributed to this article .	0
The purchase is the largest conservation transaction in Hawaii 's history , the agencies said .	The $ 22 million deal , announced Thursday , is also the largest land conservation transaction in Hawaii history .	1
She said Nelson heard someone shout , " Let 's get the Jew ! "	Mr. Nelson heard people shout : " There 's a Jew .	0
The FCC said existing televisions , VCRs , DVD players and related equipment would remain fully functional under the new broadcast flag system .	It also required that existing televisions , VCRs , DVD players and related equipment will remain fully functional under the new broadcast flag system .	1
Motorola had scheduled its earnings report to be released today after the close of trading .	The Schaumburg , Ill.-based company had scheduled its earnings report to be released on Tuesday after the close of trading .	1
For the third time in the past four years , wildfires are the problem .	It was the third time in four years that wildfires forced the park to close .	1
Most of those killed were labourers from Jharkhand and Nepal who were working at Rohtang tunnel .	The majority of the dead were labourers from Jharkhand and Nepal .	0
Axcan 's shares closed down 63 Canadian cents , or 4 percent , at C $ 16.93 in Toronto on Tuesday .	Axcan 's shares were down 3.8 percent , or 66 Canadian cents , at C $ 16.90 in Toronto on Tuesday .	1
It forecast 445 billion yen in loan-loss charges for the year ending next March .	The bank booked 820 billion yen in loan-loss charges compared with 1.9 trillion yen a year ago .	0
Iraqi doctors who treated former prisoner of war Jessica Lynch dismissed on Friday claims made in her biography that she was raped by her Iraqi captors .	Former prisoner of war Pfc. Jessica Lynch is winning admiration in her hometown all over again for the courage to reveal she was raped by her Iraqi captors .	0
On Thursday , Lee won a preliminary injunction in New York preventing Viacom from using the name " Spike TV . "	On Thursday , a New York City judge ordered Viacom to stop using the name Spike TV pending a trial .	1
A grief-stricken old woman , disconsolate with grief , smeared her face with dirt , uttering : " My child , my child . "	One old woman , disconsolate with grief , smeared her face with dirt , only able to utter : " My child , my child . "	1
In 1999 a California legislator proposed a law requiring driving tests for those over the age of 75 who sought to renew their licenses .	In 1999 a California state senator proposed a law requiring motorists over the age of 75 to take driving tests to renew their licenses .	1
More than 400 people have been killed since August , including Afghan and foreign aid workers , U.S. and Afghan soldiers , officials and police , and many guerrillas .	They have included local and foreign aid workers , U.S. troops , Afghan soldiers , officials and police , as well as many guerrillas .	0
The results will be published the July 10 issue of the journal Nature .	The results appear in Thursday ’ s issue of the journal Nature .	1
The Opposition Leader , Simon Crean , said John Howard had been forced to make changes by the incompetence of his ministers .	The Leader of the Opposition , Simon Crean , said from Jakarta that the reshuffle had been forced by ministerial incompetence .	1
In fact , 10 million shares of the sale went to an unidentified charitable trust - which promptly sold them .	Turner said he transferred 10 million additional shares to a charitable trust , which also liquidated them .	1
The airline says only Robert Milton is taking a 15-per-cent reduction in pay .	The airline 's pilots , for example , are taking a 15-per-cent cut .	0
The WHIMS study found that combination hormone therapy doubled the risk for probable dementia in women 65 and older and did not prevent mild cognitive impairment .	One study found that combination therapy doubled the risk of probable dementia and did not prevent less-severe mental decline .	1
The broader Standard & Poor 's 500 Index gained 16.02 points , or 1.62 percent , at 1,004.63 .	The technology-laced Nasdaq Composite Index added 28.73 points , or 1.77 percent , at 1,655.22 .	0
Researchers found that people 65 and older who had fish once a week had a 60 % lower risk of Alzheimer 's than those who never or rarely ate fish .	Older people who eat fish at least once a week could cut their risk of Alzheimer 's by more than half , a study suggests .	1
The product also features an updated release of the Apache Web server , as well as Apache Tomcat and Apache Axis .	Panther Server also includes an updated release of Apache , along with Apache Tomcat and Apache Axis for creating powerful web services .	0
Clayton 's shares were also suspended from trading on the New York Stock Exchange .	Clayton Homes ' stock ceased trading on the New York Stock Exchange after Wednesday 's close .	1
The cleanup , including new carpeting , electrical wiring and bathrooms , cost about $ 130 million .	The $ 130 million cleanup included new carpet , electrical wiring and bathrooms .	1
Three such vigilante-style attacks forced the hacker organiser , who identified himself only as " Eleonora67 ] , " to extend the contest until 8am ( AEST ) today .	Three such vigilante-style attacks forced the hacker organizer , who identified himself only as " Eleonora67 , " to extend the contest until 6 p.m. EDT Sunday .	1
They said many had been beaten , and police officers also stormed private wards at the hospital and harassed patients .	They said the police officers also entered various private wards at the clinic and attacked patients .	0
US authorities blame Al Qaeda for the attacks , which killed 231 people , including 12 Americans .	U.S. authorities blame Osama bin Laden 's al-Qaida network for the attacks , which killed 231 people , including 12 Americans .	1
Standing with reporters and photographers about 150 yards from the prison gates was Brent Newbury , president of the Rockland County Patrolmen 's Benevolent Association .	" The whole thing is a travesty , " fumed Brent Newbury , president of the Rockland County Patrolmen 's Benevolent Association .	0
Bremer said one initiative is to launch a US $ 70 million nationwide program in the next two weeks to clean up neighborhoods and build community projects .	Bremer said he would launch a $ 70-million program in the next two weeks to clean up neighborhoods across Iraq and build community projects , but gave no details .	1
Earlier this year , the company announced a restatement of its 2002 , 2001 and 2000 financial results .	Earlier this year , the company said it would restate its 2000 , 2001 and 2002 financial results .	1
U.S. same-store sales last months at Tim Hortons rose 8.8 per cent .	Tim Hortons ' same-store sales in Canada rose by 6.7 per cent .	1
World economic leaders hailed signs of a global revival on Tuesday but agreed it had to be handled with care to prevent any setback .	DUBAI , SEPTEMBER 23 : The world economic leaders hailed on Tuesday signs of a global revival but agreed it had to be handled with care to prevent any setback .	1
Sterling was down 0.8 percent against the dollar at $ 1.5875 GBP = .	The dollar rose 0.15 percent against the Japanese currency to 115.97 yen .	0
Police said they believe Cruz knew of the girl through one of her former schoolmates - though neither the girl nor her family knew him .	Police said on Monday they believed Cruz knew of the fourth-grade girl through one of her former schoolmates , although neither the girl nor her family knew him .	1
Peck died peacefully at his Los Angeles home early Thursday with his wife of 48 years , Veronique , by his side .	Peck , who was 87 , died peacefully at his Los Angeles home last Thursday with his French-born wife of 48 years , Veronique , at his side .	1
Holden toured Northmoor , a small town in Platte County , Mo . , where between 25 and 30 homes were either damaged or destroyed .	Mr. Holden toured Northmoor , where between 25 and 30 homes were either damaged or destroyed and the town hall and police station also were damaged .	0
But in the end , all the worm did was visit a pornography site , said Vincent Weafer , a security director with Symantec Security Response in California .	But Vincent Weafer , security director with Symantec Security Response , said all the virus did was visit a pornography site .	1
While it was being called mandatory , Dupont said authorities were not forcing people from their homes .	It was called mandatory , but Dupont said authorities did not force people to leave .	1
Shares in Juniper Networks jumped more than 10 per cent on Monday after the networking equipment maker inked a sales and marketing deal with Lucent Technologies .	The stock of Juniper Networks Inc. rose sharply Monday after the Mountain View , Calif.-based network-equipment maker announced a distribution and development deal with Lucent Technologies Inc .	1
The legislation came after U.S. District Judge Lee R. West in Oklahoma City ruled last week that the FTC lacked authority to run the registry .	U.S. District Judge Lee R. West ruled Tuesday in Oklahoma City that the FTC lacks authority to run the registry .	0
The report said the Corpus Christi-based agent twice called Escobar while the legislator was with the other protesting Democrats in Ardmore , Okla .	The report said the agent twice called state Rep. Juan Escobar while he was with the other protesting Democrats in Ardmore , Okla .	1
Yesterday , shares closed up 29 cents , or 0.54 percent , at $ 54.32 .	Amazon 's shares yesterday closed at $ 54.32 on the Nasdaq Stock Market , up 29 cents .	1
North American futures pointed to a sub-par start to trading on Tuesday , with investors ready to get their first taste of quarterly earnings .	North American stock markets got off to a slow start Tuesday , with investors ready to get their first taste of quarterly earnings .	1
President Bush and top officials in his administration cited the threat from Iraq 's alleged chemical and biological weapons and nuclear weapons program as the main justification for going to war .	President George Bush and top administration officials cited the threat from Iraq 's banned weapons programs as the main justification for war .	1
Officials with Rescue California , one of the groups leading the recall campaign , called the lawsuit laughable .	The director of Rescue California , the group leading the recall campaign , called the lawsuit " laughable . "	1
The agreement resolves a lawsuit AOL filed against Microsoft in January 2002 on behalf of its subsidiary , Netscape Communications .	The legal settlement resolves the private anti-trust lawsuit filed against Microsoft in January 2002 by AOL Time Warner 's America Online unit on behalf of its Netscape subsidiary .	1
The street-racing sequel " 2 Fast 2 Furious " won the pole position at the box office , taking in an estimated $ 52.1 million in its opening weekend .	The PG-13 sequel " 2 Fast 2 Furious " raked in an estimated $ 52.1 million during its opening weekend , jumping over last weekend 's catch , " Finding Nemo . "	0
Dell has about 32 percent of the U.S. market , but much lower share in the rest of the world .	Dell has 32 percent of the PC market in the United States , but it has only a 10 percent share in the rest of the world .	1
He was sent to Larned State Hospital , where he was evaluated and treated .	He ordered him sent to the Larned State Security Hospital for continued evaluation and treatment .	1
Two weeks later on New Year 's night , Nikia Shanell Kilpatrick was discovered bound and strangled in her apartment .	On Jan. 1 , Nikia Shanell Kilpatrick , who was pregnant , was found bound and strangled in her apartment .	0
With the power back on , state workers headed back to their jobs Friday morning .	Pataki said if power was restored , state workers would be back on the job Friday morning .	0
The report shows that drugs sold in Canadian pharmacies are manufactured in facilities approved by Health Canada - the FDA 's counterpart in Canada .	The report shows that drugs sold in Canadian pharmacies are manufactured in facilities approved by Health Canada , which serves a similar role as the FDA for the Canadian government .	1
Democrats argue they are not constitutionally required to redraw the lines , and that proposed maps would disenfranchise minorities and rural Texas .	They argue that proposed congressional redistricting maps reviewed by the Legislature would disenfranchise minorities and rural Texas .	0
After about three hours of negotiations , the gunman released the hostages after authorities delivered on his request for soft drinks .	After about three hours of negotiations , the gunman released the hostages when authorities delivered on his request for a six-pack of soda .	1
Lee Peterson testified that he reached his son on his cell phone and talked to him for a couple of minutes .	Lee said he reached Scott on his cell phone and they talked for a couple minutes between noon and 2 p.m. on Dec. 24 .	1
Both bidders agreed to assume about $ 90 million in debt owed on the planes .	Wexford had agreed to assume about $ 90 million in debt to buy the planes and certificate .	0
In 1999 , the building 's owners , the Port Authority of New York and New Jersey , issued guidelines to upgrade the fireproofing to a thickness of 1 { inches .	The NIST discovered that in 1999 the Port Authority issued guidelines to upgrade the fireproofing to a thickness of 1 1 / 2 inches .	0
A woman was listed in good condition at Memorial 's HealthPark campus , he said .	His injured co-worker , a woman , was hospitalized as well but listed in good condition , Reichert said .	0
Palm plans to issue about 13.9 million shares of Palm common stock to Handspring 's shareholders , on a fully diluted basis .	Palm will issue approximately 13.9 million shares of Palm common stock to Handspring 's shareholders .	0
The judge ordered the unsealing yesterday at the request of several news agencies , including The Seattle Times , The Associated Press and the Seattle Post-Intelligencer .	The depositions were made public yesterday at the request of the P-I , The Seattle Times and The Associated Press .	1
Assani said Tuesday he did not know what to charge the men with because US officials refused to share information with him .	Prosecutors said they did not know what crimes to charge the men with because U.S. officials refused to share information with them .	1
Researchers predicted an additional 23 cases of dementia a year for every 10,000 women on the therapy .	This represents an additional 23 cases of dementia per year in every 10,000 women treated .	1
Jacob has pushed consolidation for years , but he has said many communities , especially rural ones , have opposed it .	Jacob has pushed consolidation for years but said it has been opposed by many communities , especially rural ones .	1
A slit the size of one created in the test would let in a stream of gas three times as hot as a blowtorch . "	A slit the size of one created in the test would let in a stream of gas three times hotter than a blowtorch .	1
Legato stockholders will get 0.9 of a share of EMC stock for every share of Legato they own .	Under terms of the agreement , Legato stockholders will receive 0.9 shares of EMC common stock for each Legato share they hold .	1
" The Republicans went into a closet , met with themselves , and announced a ' compromise . ' "	" The Republicans went into a closet , met with themselves , and announced a compromise , " Hollings said in a statement .	1
Defense Secretary Donald Rumsfeld is awaiting recommendations from his commanders .	Rumsfeld is awaiting recommendations from his commanders about troop needs in Iraq .	0
Goodrem , 18 , announced on Friday that she was suffering Hodgkin 's disease , a curable form of lymphoma cancer .	It was announced on Friday that Goodrem had been diagnosed with Hodgkin 's disease , a form of cancer which affects the lymph nodes .	1
He says that " this is a time when we priests need to be renewing our pledge to celibacy , not questioning it .	" This is the time we priests need to be renewing our pledge to celibacy , not questioning it , " he wrote .	1
Myanmar 's pro-democracy leader Aung San Suu Kyi will be kept under house arrest following her release from a hospital where she underwent surgery , her personal physician said Friday .	Burma pro-democracy leader Aung San Suu Kyi will be released from a hospital after recovering from surgery but remain under detention at home , her personal physician said today .	1
United already has paid the city $ 34 million in penalties for not meeting the first round of employment targets .	United has paid $ 34 million in penalties for failing to meet employment targets .	1
The budget fell steadily until dropping as low as $ 2.93 billion in 1998 and has gradually risen to $ 3.27 billion for fiscal 2002 .	It fell steadily until it dropped as low as $ 2.93 billion in 1998 and rose gradually to $ 3.27 billion for fiscal 2002 .	1
A council of up to nine Iraqis probably will lead the countrys interim government through the coming months , the U.S. civil administrator said Monday .	A council of up to nine Iraqis will probably lead the country 's still unformed interim government through the coming months , the American civil administrator said Monday .	1
They found molecules that can only be produced when ozone breaks down cholesterol .	And all of the samples contained molecules that can only be produced when cholesterol interacts with ozone .	1
Ghulam Mahaiuddin , head of administration in the southern province of Helmand , said the bus blast happened early in the morning , west of the provincial capital Lashkargah .	The bus blast in Helmand happened early in the morning in Nadi Ali district , west of the provincial capital Lashkargah .	1
Synthes-Stratec 's cash payment for Mathys would be financed with cash on hand plus bank borrowings being arranged by Credit Suisse First Boston .	Synthes-Stratec 's cash payment for Mathys will be made up of money on hand , plus bank borrowings arranged by Credit Suisse First Boston .	1
Defense Secretary Donald H. Rumsfeld and others argued that Saddam Hussein possessed chemical and biological weapons and was hiding them .	Defense Secretary Donald H. Rumsfeld and others argued that Saddam Hussein ( news - web sites ) possessed chemical , biological and other weapons and was hiding them .	1
The numbers highlight a conundrum : the difficulty of classifying racial and ethnic categories in an increasingly fluid and multi-ethnic society .	As stark as the numbers themselves , is the conundrum they highlight : the growing difficulty of classifying racial and ethnic categories in an increasingly fluid and multi-ethnic society .	1
" Kmart needs to dramatically overhaul management in the areas of buying , store operations and sourcing , " he said .	Overall , " Kmart needs to dramatically overhaul management in the areas of buying , store operations and sourcing , " said Burt Flickinger of Strategic Resource Group .	1
The fight over online music sales was disclosed in documents filed last week with the judge and made available by the court yesterday .	The fight over online music sales was disclosed in documents made available Monday by the court .	1
The two cases concerned the admissions policies of the University of Michigan 's law school and undergraduate college .	The two cases were from the University of Michigan , one involving undergraduate admissions and the other , law school admissions .	1
With the test , Hubbard said , " I believe that we have found the smoking gun .	" We have found the smoking gun , " investigating board member Scott Hubbard said .	0
Scribner 's body was found floating in the city 's Portage Bay , where he lived with his wife in a houseboat .	A kayaker found Dr. Scribner 's body floating near the doctor 's houseboat in Portage Bay , where he was eating lunch when his wife , Ethel , left for an appointment .	0
Congo 's war began in 1998 when Uganda and Rwanda invaded to back rebels fighting to topple the central government .	The Democratic Republic of Congo 's war began in 1998 when Uganda and Rwanda invaded together to back rebels trying to topple Kinshasa .	1
The Pentagon , saying that Boykin requested it , is investigating his remarks .	The Pentagon has begun an official investigation into Boykin 's remarks .	0
She said Jane Doe 's lawyers asked Verizon to withhold her name because she was planning on challenging the subpoena .	Jane Doe , deciding to fight the subpoena , asked Verizon to withhold her name .	1
The two men were allegedly trying to engage Russian exiles in Britain in the assassination plot .	The informant alleged that the two arrested men were trying to engage Russian exiles in Britain in the conspiracy to kill Mr Putin .	1
The council comprises 13 Shi 'ites , five Sunni Arabs , five Kurds , an Assyrian Christian and a Turkmen .	The council includes 13 Shiites , five Kurds , five Sunnis , one Christian and one Turkoman .	1
Eyewitnesses told how Sally , 62 , originally from Coatbridge , Lanarkshire , screamed as the escalator collapsed then sucked her in .	Mother-of-two Sally , originally from Coatbridge , Lanarkshire , had stepped on to the escalator when it collapsed .	0
The company is working with the ObjectWeb consortium , Apache Software Foundation and the Eclipse IDE development community as part of the effort .	This framework will be based on the company 's work with the ObjectWeb consortium , Apache Software Foundation and the Eclipse IDE community .	1
The United States has accused Iran of masking plans to make nuclear weapons behind a civilian nuclear programme .	The United States has repeatedly accused Iran of trying to develop nuclear weapons .	0
A new variant of Blaster also appeared Wednesday and seemed to be spreading , according to antivirus companies .	The new variation of Blaster was identified Wednesday , according to antivirus company Sophos .	0
Directed by Jonathan Lynn from a script by Elizabeth Hunter and Saladin K. Patterson .	Whole Nine Yards , " and written by first-time screenwriters Elizabeth Hunter and Saladin K. Patterson .	0
The U.N. nuclear watchdog reprimanded Iran on Thursday for failing to comply with its nuclear safeguards obligations and called on Tehran to unconditionally accept stricter inspections by the agency .	The U.N. atomic watchdog rapped Iran Thursday for failing to comply with nuclear safeguards , issuing a statement Washington said underlined international opposition to Tehran developing any banned weapons .	0
She said he persisted and she eventually allowed him to fix her bike while she sat in the front seat of his car .	She said she eventually allowed him to fix her bike while she sat in his car , and they chatted .	0
A base configuration with a 2.0GHz Intel Celeron processor , 128M bytes of memory , a 40G-byte hard drive , and a CD-ROM drive costs US $ 729 .	A base configuration with a 2.4GHz Pentium 4 , 128MB of RAM , a 40GB hard drive , and a CD-ROM drive costs $ 699 .	1
" We have some small opportunities in November and maybe January , " Mr. Parsons said optimistically .	" I think we have some opportunities -- some small opportunities -- in November and possibly January , " he said .	1
Tidmarsh will compete in today 's third round .	Two kids from Michigan are in today 's third round .	0
Foam flaking off from all over the tank left dozens of pockmarks each flight on the thermal tiles that cover much of the shuttle , Turcotte said .	During the problem liftoffs , foam left dozens of pockmarks on the thermal tiles that cover much of the shuttle , Turcotte said .	0
Mr Eddington described Monday 's talks with union leaders as " sensible " .	Mr Eddington is to meet union leaders today and tomorrow .	0
Vaccine makers have been thrust into the limelight as government programs to encourage wider vaccination and fears of biological attacks on civilian and military targets .	Vaccine makers have been thrust into the limelight as government programs encourage wider vaccination amid fears of biological attacks .	1
During the same quarter last year , EDS declared a profit of $ 354 million , or 72 cents per share .	EDS reported a first-quarter loss of $ 126 million , or 26 cents per share .	0
ICANN has criticised the changes and asked VeriSign to voluntarily suspend them .	ICANN asked VeriSign to voluntarily suspend Site Finder while the Internet community studied the issues .	0
Less than a month after departing her anchor 's chair at " Dateline NBC , " Jane Pauley has signed a new deal with NBC to host a syndicated daytime talk show .	Less than a month after leaving as host of " Dateline NBC , " Pauley agreed Thursday to launch a daytime talk show for NBC Enterprises .	1
" The releases are the latest in a series of efforts by the government to move Myanmar to multi-party democracy and national conciliation . "	" The releases are the latest in a series of efforts by the government to move Myanmar closer to multiparty democracy and national reconciliation , " a government statement said .	1
The administration cited those links as primary justification for invading Iraq and toppling the regime of Saddam Hussein .	The Bush administration cited that intelligence as primary justification for invading Iraq .	0
A few hours later , the House voted 256 to 170 to pass the Healthy Forest Restoration Act sponsored by Rep. Scott McInnis , R-Colo .	The House voted 256-170 on Tuesday to approve the bill sponsored by Rep. Scott McInnis , R-Colo .	1
I would like to publicly thank Sir Alex Ferguson for making me the player I am today . "	I would like to publicly thank Sir Alex Ferguson for making me the player I am today , Beckham said in the statement .	1
Bremer will focus on the politics , Garner said , adding that he expects Bremer to arrive in Iraq by next week .	Bremer will focus on the politics and Garner on the rest of the reconstruction efforts , Garner said , adding that Bremer will arrive in Iraq by next week .	0
More than 130 people and $ 17 million have been seized nationwide in operations by the FBI and other agencies to stop cybercrime .	More than 130 people have been arrested and $ 17 million worth of property seized in an Internet fraud sweep announced Friday by three U.S. government agencies .	1
The family stopped for lunch at Freshwater Spit , where several children went to the water 's edge to play in the surf shortly after noon .	Several children , including the 8-year-old , went down to the water 's edge to play in the surf .	0
Island Def Jam must pay $ 52 million in punitive damages , and Cohen must pay the remaining $ 56 million , the jury said .	TVT Records sought $ 360 million in punitive damages and $ 30 million in compensatory damages , officials said .	0
Without going into specifics , Oracle managers also indicated PeopleSoft 's roughly 8,000 workers could expect mass layoffs .	Oracle managers also indicated PeopleSoft 's roughly 8,000 workers could expect mass layoffs , though they did not get into specifics .	1
" I am happy to be here in the United States , far away from the clutches of the tyrant Castro , " Wilson said through a Spanish interpreter .	" I am very happy to be here in the United States far away from the clutches of the tyrant Castro , " Wilson told the judge .	1
Excluding one-time items , the company enjoyed a profit of 6 cents a share .	Excluding one-time items , it expects profit of 11 cents to 15 cents a share .	0
In January 1996 , two of his nude models were arrested atop of a Manhattan snowdrift , posed beneath an ice-cream parlor sign that advertised Frozen Fantasies .	On Jan. 12 , 1996 , two of his nude models were arrested atop of a Manhattan snowdrift , posed beneath an ice-cream parlor sign that advertised " Frozen Fantasies . "	1
Lakhani was charged with attempting to provide material support and resources to a terrorist group and acting as an arms broker without a license .	He was charged with attempting to provide material support and resources to terrorists , and dealing arms without a licence .	1
General Motors Corp. posted a record 8.4 percent improvement in 2000 .	General Motors Corp. posted the best-ever improvement in 2000 at 8.4 percent .	1
Woodley , who underwent a liver transplant in 1992 , died of liver and kidney failure .	Mr. Woodley died Sunday at age 44 of liver and kidney failure in his native Shreveport , La .	0
Her detention brings to 19 the number of the 55 most-wanted Iraqis now in US custody .	Her detention brings to 19 the number of the 55 who have been caught .	1
Just five months ago , Dean committed to accepting taxpayer money and vowed to attack any Democrat who didnt .	Just five months ago , Dean committed to accepting taxpayer money and the spending limits that come with it and vowed to attack any Democrat who didnt .	0
" Contrary to the court 's decision , we firmly believe Congress gave the FTC authority to implement the national Do Not Call list .	" Contrary to the court 's decision , we firmly believe Congress gave the F.T.C. authority to implement the national do-not-call list , " the congressmen said in a statement .	1
Ruffner , 45 , doesn 't yet have an attorney in the murder charge , authorities said .	Ruffner , 45 , does not have a lawyer on the murder charge , authorities said .	1
It also faces significant regulatory delays and uncertainty , and threatens serious damage to the company 's business , he added .	" It is highly conditional , faces significant regulatory delays and uncertainty , and threatens serious damage to our business . "	1
Mason said al-Amoudi was arrested at Dulles International Airport on Sunday as he came into the country .	Al-Amoudi was arrested at Dulles International Airport after arriving on a British Airways flight from London .	1
I never thought I 'd write these words , but here goes : I miss Vin Diesel .	I never thought I 'd say this , but I almost missed Vin Diesel at first .	1
The report ranked 45 large companies based on employment , marketing , procurement , community reinvestment and charitable donations .	Of those three , only Dillard 's responded to the survey that ranked 45 large companies on employment , marketing , procurement , community reinvestment and charitable donations .	0
Those findings , published in today 's Journal of the American Medical Association , are the latest bad news about estrogen-progestin therapy .	The findings , published Tuesday in the Journal of the American Medical Association , were the latest bad news about estrogen-progestin therapy .	1
A view of the devastation left behind when a man drove his car through a crowded farmers market in Santa Monica on Wednesday .	The body of a victim lies under a yellow tarp in front of a car that plowed through a crowded farmers market in Santa Monica .	0
Experts said the case marks one of the first times in which a parent was charged with contributing to a child 's suicide .	Legal experts say the case may mark the first time a parent has been convicted of contributing to a child 's suicide .	1
An amendment to remove the exemption for the state-sanctioned sites failed on a much closer 237-186 vote .	An amendment to remove such protections failed by a vote of 186 to 237 .	1
The AP quotes a local policeman as saying the British troops were targeted by townspeople angry over civilian deaths during a demonstration yesterday in the town of Majar Al-Kabir .	Associated Press quotes a local policeman as saying that the British troops were targeted by townspeople angry over civilian deaths during an earlier demonstration in the town of Majar al-Kabir .	1
Baer said he had concluded that lawyers for the two victims " have shown , albeit barely ... that Iraq provided material support to bin Laden and al-Qaeda " .	Judge Harold Baer concluded Wednesday that lawyers for the two victims " have shown , albeit barely ... that Iraq provided material support to bin Laden and al-Qaida . "	1
Mayor Michael R. Bloomberg said yesterday that the men 's behavior " was a disgrace , and totally inappropriate for city employees . "	Mayor Bloomberg said the " behavior of the people in question was a disgrace and totally inappropriate for city employees . "	1
Right now , only six states do : Arkansas , Michigan , Minnesota , New Jersey , Virginia , and Wisconsin .	Manuals produced by only six states _ Arkansas , Michigan , Minnesota , New Jersey , Virginia and Wisconsin _ now have such sections .	1
Mr. Brendsel is expected to remain with the Freddie Mac Foundation .	Freddie expects Brendsel to continue serving as chair of the Freddie Mac Foundation .	1
They also are reshaping the retail business relationship elsewhere , as companies take away ideas and practices that change how they do business in their own firms and with others .	They also are reshaping the retail-business relationship , as companies take away concepts and practices that change how they do business internally and with others .	1
The technology-laced Nasdaq Composite Index .IXIC rose 39.39 points , or 2.2 percent , to 1,826.33 , after losing more than 2 percent on Tuesday .	The blue-chip Dow Jones industrial average .DJI jumped 194.14 points , or 2.09 percent , to 9,469.20 after sinking more than 1 percent a day earlier .	0
Frank Quattrone , the former Credit Suisse First Boston technology investment-banking guru , reportedly pleaded not guilty Tuesday to charges of obstruction of justice and witness tampering .	NEW YORK - ( Dow Jones ) - Former star investment banker Frank Quattrone pleaded not guilty Tuesday to criminal charges of obstruction of justice and witness tampering .	1
It is the fifth such election in Iraq , after the northern city of Mosul and three cities in Iraq 's south .	Other elections have taken place in the northern city of Mosul and three cities in Iraq 's south .	1
It said a civil complaint by the Securities and Exchange Commission is expected as well .	Stewart also faces a separate investigation by the Securities and Exchange Commission .	1
" This individual 's lawyers are trying to obtain from the court a free pass to download or upload music online illegally . "	" Her lawyers are trying to obtain a free pass to download or upload music on-line illegally .	1
The 30-year bond US30YT = RR firmed 26 / 32 , taking its yield to 4.17 percent , after hitting another record low of 4.16 percent .	The 30-year bond US30YT = RR firmed 14 / 32 , taking its yield to 4.19 percent from 4.22 percent .	0
The shooter ran away , police said , eluding an officer who gave chase .	Police said the shooter ran away from an officer who chased him , and still was being sought Thursday night .	0
But SCO has hit back , saying : " We view IBM 's counterclaim filing today as an effort to distract attention from its flawed Linux business model .	In a statement , an SCO spokeman said , " We view IBM 's counterclaim filing today as an effort to distract attention from its flawed Linux business model .	1
Helicopters hovered over al-Khalidiya into the early hours of Sunday .	Helicopters hovered throughout the day over the Al-Khalidiya neighborhood where the raid took place .	1
If Walker appeals Parrish 's ruling , it would stop the extradition process and could take several months , Rork said .	The appeal would stop the extradition process and could take several months , Rork said .	1
Boykin ’ s also referred to Islamist fighters as America ’ s “ spiritual enemy ” that , “ will only be defeated if we come against them in the name of Jesus ” .	Our " spiritual enemy , " Boykin continued , " will only be defeated if we come against them in the name of Jesus . "	1
The first vulnerability is a buffer overrun that results from IE 's failure to properly determine an object type returned from a Web server .	First up , Microsoft said a buffer overrun vulnerability occurs because IE does not properly determine an object type returned from a Web server .	1
" To make sure that we avoided any perception of wrongdoing , we are not co-mingling appropriated and non-appropriated funds ( from Congress ) , " said Faletti .	" To make sure that we avoided any perception of wrongdoing , we are not comingling appropriated and nonappropriated funds [ from Congress ] , " said Faletti .	1
In Falluja on Thursday , two grenades were thrown at soldiers from the Third Armored Cavalry Regiment , wounding seven .	In Al-Fallujah , two grenades were thrown Thursday at soldiers from the 3rd Armored Cavalry Regiment , wounding seven , none seriously .	1
Prince Saud said , " The Kingdom of Saudi Arabia has been wrongfully and morbidly accused of complicity in the tragic terrorist attacks of September 11 , 2001 . "	" The kingdom of Saudi Arabia has been wrongfully and morbidly accused of complicity in the tragic terrorist attacks of Sept . 11 , 2001 , " he said .	1
" If the voluntary reliability standards were complied with , we wouldn 't have had a problem . "	" If the voluntary reliability standards had been complied with , we wouldn 't have had a problem , " Mr. Dhaliwal said .	1
China accounted for about 14 percent of Motorola 's sales last year , and the company has large manufacturing operations there .	China accounted for 14 % of Motorola 's $ 26.7 billion in sales last year .	0
Shares of MONY were gaining $ 2.57 , or 9 % , to $ 31.90 in after-hours trading on Instinet .	MONY shares rose 8.76 per cent to $ 31.90 in after-hours trading in New York .	1
Founded in 1996 , the LendingTree exchange consists of more than 200 banks , lenders , and brokers .	LendingTree matches borrowers via the Internet with more than 200 mortgage brokers , banks and other lenders .	0
Houston fourth-graders also performed similarly to national peers in writing .	" New York City and Houston fourth-graders were at the national average in writing .	0
If achieved it would represent an increase of 10 per cent from the same quarter a year ago .	That would represent an increase of some 10 per cent from the year before , it added .	1
It cut taxes while balancing the budget for three years and reduced Europe 's second highest per capita national debt .	It cut taxes while still balancing the budget for three years and bringing down Europe 's highest national debt as a proportion of gross domestic product after Italy .	0
" We continue to work with the Saudis on this , but they did not , as of the time of this tragic event , provide the additional security we requested . "	" But they did not , as of the time of this particular tragic event , provide the security we had requested , " Mr Jordan said .	0
In the second quarter last year , the company experienced a net loss of $ 185 million , or 54 cents a share , on sales of $ 600 million .	The company posted a net loss of $ 185 million , or 54 cents per share , in the year-earlier period , it said in a statement Wednesday .	1
We don 't know if any will be SARS , " said Dr. James Young , Ontario 's commissioner of public safety .	" We 're being hyper-vigilant , " said Dr. James Young , Ontario 's commissioner of public safety .	0
We need a certifiable pay as you go budget by mid-July or schools wont open in September , Strayhorn said .	Texas lawmakers must close a $ 185.9 million budget gap by the middle of July or the schools wont open in September , Comptroller Carole Keeton Strayhorn said Thursday .	1
In 1995 , Schwarzenegger expanded the program nationwide to serve 200,000 children in 15 cities , most who come from housing projects or homeless shelters .	In 1995 , Schwarzenegger expanded the program nationwide to 15 cities , serving 200,000 children , most of whom come from housing projects or homeless shelters .	1
A spokesman said : " Further testing is under way but at this stage , given the early detection , the outlook is positive . "	" Further testing is still under way , but at this stage , given the early detection , the outlook in such instances would be positive , " the specialist said yesterday .	1
Except for a few archaic characteristics , they are as recognizable as Hamlet 's poor Yorick .	Except for a few archaic characteristics , the skulls are readily recognizable .	1
He is a brother to three-year-old Mia , from Kate 's first marriage , to film producer Jim Threapleton .	Winslet , 28 , has a three-year-old daughter Mia by her first husband , British film producer Jim Threapleton .	0
Only two other countries , Germany and the Dominican Republic , have publicly expressed reservations , and Germany has since said it will sign it .	Only two other countries , the Dominican Republic and Germany , publicly expressed reservations about the treaty , and Germany has since said it will support the pact .	1
The settlement includes $ 4.1 million in attorneys ' fees and expenses .	Plaintiffs ' attorneys would get $ 4.1 million of the settlement .	1
It reports a mailing list of 50,000 and support from about 500 congregations and 50 bishops .	The group has the support of about 215 churches and an estimated 25 bishops .	0
Dick is going to be there as long as Dick wants to be there , " Reuters reports Langone as saying .	" Dick is going to be there as long as Dick wants to be there . "	1
The state has received 19 entries in a competition for a World Trade Center Memorial and is working with families of victims to select a winner .	The state has received 19 entries in that competition and is working with families of victims to select a winner .	1
However , John Clare , chief executive of the Dixons Group , expressed his disappointment .	John Clare , Dixons chief executive , objected to the Commission 's findings .	1
" The same three Response Team members also met with Monsignor Grass , who while manifestly repentant , admitted that the allegations were true .	" Monsignor Grass ... while manifestly repentant , admitted that the allegations were true , " the statement said .	0
U.S. manufacturing growth expanded for the third straight month in September but at a slower pace , according to a report released shortly after the opening bell .	US manufacturing grew for the third consecutive month in September , but at a slower rate than in previous months , according to a survey released Wednesday .	1
Microsoft has described the technology as " a brand new client platform for building smart , connected , media rich applications in Longhorn . "	Microsoft calls it : " A brand new client platform for building smart , connected , media-rich applications in Longhorn . "	1
But for more than a century , an untold amount of money intended for some of the nation 's poorest residents was lost , stolen or never collected .	For more than a century , an undetermined amount of money was lost , stolen , or never collected .	0
It is rare for a legal challenge to occur before a bill becomes law .	Experts say legal challenges are rare before a bill becomes law .	1
St. Paul Chairman and Chief Executive Jay S. Fishman , 51 , will be CEO of the combined company .	Jay Fishman , 51 , chairman and chief executive of St Paul , will be chief executive of the combined company .	1
There are now 37 active probable cases in the GTA , compared with 70 cases on June 6 .	And , globally , the number of active probable cases has declined to 573 .	0
The constitutionality of outlawing partial birth abortion is not an open question .	Defenders of the partial birth abortion ban downplayed the legal challenges .	0
" It should have reported that it was sailing with an atomic bomb cargo , " Anomeritis said , referring to the quantity of explosives on board .	" It should have declared that it was sailing with a cargo that was like an atomic bomb , " said Anomeritis .	1
Mr. Bergonzi was the finance chief from 1995 until his departure in 1999 , and was intimately involved in the alleged scheme to pump up Rite Aid 's earnings .	Mr. Bergonzi was the chief financial officer from 1995 until his departure , and was intimately involved in many of the alleged schemes to pump up Rite Aid 's earnings .	1
The Aspen Fire had charred more than 12,400 acres by today on Mount Lemmon just north of Tucson , and more than 250 homes had been destroyed .	The fire has so far charred 11,400 acres on Mount Lemmon just north of Tucson , and more than 250 homes have been destroyed .	1
They said he would be open to letting that license go to the city of Chicago .	Schafer said the governor would be open to offering that last license for a riverboat in Chicago .	1
It argued that such access " is not required by domestic or international law and should not be treated as a precedent . "	The Pentagon statement said that allowing Hamdi access to a lawyer " is not required by domestic or international law and should not be treated as a precedent . "	1
The male eagle was found by a zookeeper early Thursday , suffering from severe puncture wounds in his abdomen .	The 21-year-old eagle , found by a zookeeper early Thursday , had severe puncture wounds to his abdomen and back , spokeswoman Julie Mason said .	1
He served as a marine in the Second World War and afterward began submitting articles to magazines .	After serving as a marine in World War II , he began submitting articles to magazines .	1
The Legislature on Wednesday sent Gov. Jeb Bush a bill it hopes will lower malpractice insurance rates and keep doctors from limiting their practices or moving out of state .	The Legislature on Wednesday approved a bill that caps damages received by medical malpractice plaintiffs in the hopes it will lower insurance rates and help the state retain doctors .	0
In Taiwan , the capital 's mayor and other officials handed out free thermometers in a islandwide ``take-your-temperature ' ' campaign Sunday , amid evidence that containment efforts were also paying off .	In Taiwan , officials handed out free thermometers in an island-wide ``take-your-temperature ' ' campaign amid signs containment efforts were paying off .	1
Lawtey is not the first faith-based program in Florida 's prison system .	But Lawtey is the first entire prison to take that path .	0
American forces here organized the elections , which officials say are important steps toward establishing democracy in Iraq .	U.S. forces organized the elections , which officials said were a step toward establishing democracy in the nation .	1
Negotiators talked with the boy for about an hour and a half , Bragdon said .	Negotiators talked with the boy for more than an hour , and SWAT officers surrounded the classroom , Bragdon said .	0
" If draining the ponds in Maryland will help further establish [ his ] innocence , we welcome it .	If draining the ponds in Maryland will further help establish Steve 's innocence , we welcome it . "	1
But Cruz resembled a police sketch of the suspect and had injuries consistent with what police expected from the struggle he had with the girl 's mother , Lansdowne said .	Cruz looked like a police sketch of the suspect and had injuries consistent with what police expected from the struggle he had with Jennette 's mother , Chief William Lansdowne said .	1
Passed in 1999 but never put into effect , the law would have made it illegal for bar and restaurant patrons to light up .	Passed in 1999 but never put into effect , the smoking law would have prevented bar and restaurant patrons from lighting up , but exempted private clubs from the regulation .	0
A number below 50 suggests contraction in the manufacturing sector , while a number above that indicates expansion .	A reading above 50 suggests growth in the sector , while a number below that level indicates contraction .	1
Half of the women were given a daily dose of the drug and half took a placebo .	Half the women received a daily tablet of the combination oestrogen plus progestin while the rest were given a placebo .	1
It would be difficult to overestimate the potential dangers of the Remote Procedure Call ( RPC ) vulnerability .	The flaw involves the Remote Procedure Call ( RPC ) protocol , which deals with inter-computer communications .	0
Mr. Bloomberg later told reporters that the agreement " will be a compromise , like the real world requires . "	" It will be a compromise , like the real world requires , " he said .	1
The man , who entered the post office in Lakeside shortly before 3 p.m. , gave up to deputies about 6 : 30 p.m.	The man had entered the post office on Woodside Avenue at Maine Avenue shortly before 3 p.m.	0
Rock singer Ozzy Osbourne , recovering from a quad bike crash , is conscious and joking in his hospital bed , his daughter Kelly said tonight .	Doctors hope rock singer Ozzy Osbourne , who is recovering from a quad bike crash , will begin breathing unassisted again soon , they said today .	0
The New York senator 's new book , " Living History , " appears a certain bestseller .	Hillary Clinton , the New York senator and former first lady , has a book out Monday titled Living History .	0
IBM is also " pursuing membership in the group " and plans to be an active participant , according to the CELF statement .	CELF said IBM is pursuing membership and plans to be an active participant in the forum .	1
Through Thursday , Oracle said 34.75 million PeopleSoft shares had been tendered .	Some 34.7 million shares have been tendered , Oracle said in a statement .	1
The company 's chief executive retired and chief financial officer resigned .	A third executive , chief operating officer David Glenn was fired .	0
The FBI is trying to determine when White House officials and members of the vice president ’ s staff first focused on Wilson and learned about his wife ’ s employment at the agency .	The FBI is trying to determine when White House officials and members of the vice president 's staff focused on Wilson and learned about his wife 's employment .	1
The tech-heavy Nasdaq Stock Markets composite index added 1.16 points to 1,504.04 .	The Nasdaq Composite index , full of technology stocks , was lately up around 18 points .	0
He will replace Ron Dittemore , who announced his resignation April 23 .	Dittemore announced his plans to resign on April 23 .	0
Pen Hadow , who became the first person to reach the geographic North Pole unsupported from Canada , has just over two days of rations left .	Pen Hadow became the first man last week to reach the geographic North Pole on an unsupported trek through Canada , a journey of about 770 km .	0
Many of the victims had been headed home for R & R or emergency leave when they were killed .	Many of the victims of Sunday 's attack were headed out of Iraq for R & R or emergency leave .	0
The face of President Saddam Hussein was added to Iraqi currency after the 1991 Gulf War .	Saddam 's portrait was added to Iraq 's currency after the Gulf War .	1
" It 's safe to assume that the Senate is prepared to pass some form of cap , " King said .	Its safe to assume the Senate is prepared to pass some form of a cap .... The level of it is to be debated .	0
He was also accused of masterminding bombings that killed 22 people in Manila in December 2000 .	During interrogation , he admitted that he helped organise and carry out near-simultaneous bombings that killed 22 people in Manila in December 2000 .	0
The Nikkei average ended trading down 1.83 percent at 10,310.04 , a four-week low .	The Nikkei average .N225 was down 1.83 percent or 192.25 points at 10,310.04 , its lowest close since August 28 .	1
That exploit works on unpatched Windows 2000 machines with Service Pack 3 and 4 .	Both Counterpane and iDefense contend that the exploit works effectively against Windows 2000 systems running Service Pack 3 and 4 .	1
The center has a budget of $ 45 million , most of which will be spent on research and testing , Bridges said .	The safety center has a $ 45 million budget for its first year , much of which will be spent on tests and analyses .	1
Out of the nearly $ 20 billion , $ 18.6 billion is earmarked for reconstruction of Iraq and $ 1.2 billion for Afghanistan .	The $ 87 billion budget includes $ 51 billion for military operations in Iraq , another $ 20 billion for reconstruction and about $ 11 billion for Afghanistan .	0
" For me , the Lewinsky imbroglio seemed like just another vicious scandal manufactured by political opponents , " according to extracts released yesterday .	" For me , the Lewinsky imbroglio seemed like just another vicious scandal manufactured by political opponents , " Mrs Clinton writes .	1
Associated Press Writer Sara Kugler contributed to this report from New York City .	Associated Press Writer Michael Gormley contributed to this report from Albany .	0
That compares with a profit of $ 1 million , or breakeven , on $ 1.39 billion in revenue during the same period last year .	Total revenue for the second quarter was $ 1.48 billion , up 7 % from $ 1.39 billion in the same period last year .	0
The company reported quarterly revenue of $ 388.1 million , compared with $ 318.5 million in the same period a year ago .	That compared with a loss of $ 55.4 million , or $ 4.92 per share in the same period a year earlier .	0
The study was presented yesterday in Chicago at the annual meeting of the Radiological Society of North America .	Both sets of findings were presented Monday at the annual meeting of the Radiological Society of North America in Chicago .	1
Under the plan , Maine would act as a " pharmacy benefit manager " to lower the cost of prescription drugs .	Under Maine Rx , which state lawmakers approved in 2000 , Maine would act as a " pharmacy benefit manager " to lower the cost of prescription drugs .	0
" The impact of increased prices has only begun to be seen in the financial numbers of the company , " Noranda president and chief executive officer Derek Pannell said .	" The impact of increased prices has only begun to be seen in the financial numbers of the company , " president and CEO Derek Pannell said in a statement .	1
In exchange , North Korea would be required to end its nuclear weapons program .	" In return we expect North Korea to give up nuclear weapons . "	1
Nine years ago , they were married by a justice of the peace .	His wife , married to Moore by a justice of the peace , started planning her dream wedding .	0
Thousands of people in the South of England caught a glimpse of a lunar eclipse as they gazed up at the sky on Saturday night .	Thousands of people in the South of England caught a glimpse of the lunar eclipse as they gazed up at the night sky early today .	1
The rats that consumed the tomato powder had a 26 percent lower risk of prostate cancer death than the control rats , researchers found .	Rats on the tomato powder diet had a 26 percent lower risk of prostate cancer death than the control rats , allowing for diet restriction .	0
It is a national concern that will touch virtually every American , " Abraham said .	The impact of natural-gas shortages " will touch virtually every American , " Energy Secretary Spencer Abraham warned yesterday .	1
It will also unveil a version of its Windows Server 2003 operating system tuned specifically for storage devices .	It also unveiled an update to its Windows Server 2003 operating system , which is tuned specifically for storage devices .	1
At 12 , Lionel Tate was charged with first-degree murder over the death of Tiffany Eunick .	Tate was 12 when he was charged with beating Tiffany Eunick , 6 , to death in July 1999 .	1
About 1,417 schools statewide receive Title I money .	That applies only to schools that get federal Title I money .	0
Now , nearly two years later , Mallard prepares for trial on charges of murder and tampering with evidence .	Chante Jawaon Mallard , 27 , is charged with murder and tampering with evidence .	1
In Nairobi , Kenya , the Very Rev. Peter Karanja , provost of All Saints Cathedral , said the U.S. Episcopal Church " is alienating itself from the Anglican Communion . "	The Episcopal Church ' ' is alienating itself from the Anglican Communion , ' ' said the Very Rev. Peter Karanja , provost of the All Saints Cathedral , in Nairobi .	1
Recall backers say they have collected 1,600,000 signatures , approaching twice the 897,158 needed to force an election .	Recall proponents say they have turned in nearly twice the number of necessary signatures .	1
The book , called " Lies and the Lying Liars Who Tell Them : A Fair and Balanced Look at the Right , " hits stores this weekend .	Fox was seeking an injunction to halt distribution of " Lies and the Lying Liars Who Tell Them : A Fair and Balanced Look at the Right . "	0
Selenski had previously spent seven years in prison on a bank robbery conviction .	Selenski had served about seven years in prison for bank robbery .	1
The decision was among the most significant steps toward deregulation undertaken during the Bush administration .	The decision is among the far-reaching deregulatory actions made during the Bush administration .	1
" For us , that doesn 't make a difference - the sexual orientation , " Archbishop Tutu said in the black urban centre of Soweto .	" For us that doesn 't make a difference , the sexual orientation , " Tutu told Reuters Television in South Africa 's sprawling Soweto township .	1
Around 9 : 00 a.m. EDT ( 1300 GMT ) , the euro was at $ 1.1566 against the dollar , up 0.07 percent on the day .	Against the Swiss franc the dollar was at 1.3289 francs , up 0.5 percent on the day .	0
Sony 's portfolio gives subscribers a variety of personalized services including the ability to download and experience images , ring tones , music videos and other music entertainment services .	Sony Music 's portfolio of products and services currently enable carriers to offer subscribers the ability to download images , ring tones , music videos and other entertainment services .	1
He said the local organized crime police were investigating a suspect , but he would not confirm if it was the 24-year-old cited by Bitdefender .	He said the local organized crime police were investigating a suspect , but he would not say if it was Ciobanu .	1
Previously , it had reported a profit of $ 12 million , or 0 cents a share , for that period .	Previously , it had reported a small profit of $ 12 million , or break-even on a per-share basis , for the period .	0
The life expectancy for boys born in 2001 was 74.4 years , up two years since 1990 .	According to the report , average life expectancy has increased by nearly two years since 1990 .	0
Big Blue says the SEC calls the action a fact-finding investigation and has not reached any conclusions related to this matter .	The SEC specifically advised IBM that this is a fact-finding investigation and that it has not reached any conclusions related to this matter .	1
They were held under Section 41 of the Terrorism Act 2000 on suspicion of involvement in the commission , preparation or instigation of acts of terrorism .	Badat was arrested under section 41 of the Terrorism Act “ on suspicion of involvement in the commission , preparation or instigation of acts of terrorism , ” Scotland Yard confirmed .	1
Starting on Saturday , every computer infected with MSBlast is expected to start flooding Microsoft 's Windows Update service with legitimate-looking connection requests .	Starting on Aug. 16 , every computer infected with MBlast will start flooding Microsoft 's Windows Update service with legitimate-looking connection requests .	1
" We see the First Amendment to protect religious liberty , not crush religious liberty , " said Patrick Mahoney , director of the Christian Defense Coalition .	" We put the call out , " said the Rev. Patrick J. Mahoney , director of the Christian Defense Coalition .	0
Florida 's Third District Court of Appeal saidon Wednesdaythe original proceedings were " irretrievably tainted " by misconduct by lawyers representing the class .	Florida ’ s Third District Court of Appeal said on Wednesday the original proceedings were “ irretrievably tainted ” by misconduct by attorneys for the class .	1
Courant Staff Writers Matt Eagan and Ken Davis contributed to this story .	Courant Staff Writer Jeff Goldberg contributed to this story .	0
In addition , the committee noted , " while spending is firming , the labour market has been weakening " .	" The evidence accumulated over the intermeeting period confirms that spending is firming , although the labor market has been weakening .	1
Nigeria and other African oil producers are increasingly important in U.S. plans to lessen dependence on Middle Eastern suppliers for its energy security .	Nigeria and other African producers are increasingly important in the former Texas oilman 's plans to lessen dependence on Middle Eastern suppliers for energy security .	1
Appeals had kept him on death row longer than anyone else in the U.S. , AP said .	Isaacs had been on death row longer than anyone in the nation .	0
While many likely now will quit – as millions of women already have – Soltes said she likely will continue to prescribe the supplements for relief of change-of-life symptoms .	While many likely now will quit - as millions of women already have - Soltes said she is likely to continue prescribing the supplements for relief of change-of-life symptoms .	1
The federal and local governments remained largely shut down in the aftermath of Hurricane Isabel , as were schools , and much of the region 's transportation network was slowed .	In the aftermath of Hurricane Isabel , federal and local governments remained shut down , as did schools and many businesses .	0
Ursel Reisen confirmed it operated the coach , but gave no details other than to say the passengers were of mixed ages .	Ursel Reisen confirmed it had been operating the coach , but declined to give details of the passengers other than to say they were of mixed ages .	1
But he is the only candidate who has won national labor endorsements so far , picking up his 11th union on Tuesday when the United Steelworkers of America endorsed him .	But he is the only candidate who has won national labor endorsements so far , picking up his 11th on Tuesday .	0
The judge also refused to postpone the trial date of Sept . 29 .	Obus also denied a defense motion to postpone the Sept . 29 trial date .	1
Regardless , its first quarter saw a profit of $ 721 million , or 29 cents , on revenue of $ 17.9 billion .	Analysts expected earnings of 27 cents a share on revenue of $ 17.7 billion , Thomson First Call says .	0
Under the proposal , Slocan shareholders will get 1.3147 Canfor shares for each common share .	Under a proposed plan of arrangement , Slocan shareholders will receive 1.3147 Canfor shares for every Slocan share they own .	1
BellSouth also added 654,000 net long-distance customers in the third quarter .	BellSouth added 111,000 DSL customers during the quarter to reach a total of 1.3m subscribers .	0
The day after Wilkie resigned , Howard said in a televised address that Iraq possessed " chemical and biological weapons capable of causing death and destruction on a mammoth scale " .	In a televised address back in March , Mr Howard declared Iraq had weapons capable of " causing death and destruction on a mammoth scale " .	1
The Dow Jones industrial average .DJI slipped 9.54 points , or 0.1 percent , at 9,558.92 .	The blue-chip Dow Jones industrial average eased 44 points , or 0.47 percent , to 9,543 , after scoring five consecutive up sessions .	0
Earlier on Monday , Grant Thornton SpA repeated previous statements that it was " a victim of fraudulent action " .	Grant Thornton claims that it too was the “ victim ” of a fraud .	1
The winner of this year 's Most Popular New Talent Logie , Goodrem first went to a specialist on Monday feeling tired and unwell .	She first went to a specialist for initial tests last Monday , feeling tired and unwell .	0
All three were studied for fingerprints , DNA and other traces of evidence , but prosecutors have not yet testified to what , if anything , they yielded .	All three were studied for fingerprints , DNA and other traces of evidence , but there has been no testimony yet about what the tests might have yielded .	1
Cambone said U.S forces found the tractor-trailer April 19 at a Kurdish checkpoint near the city of Mosul in northern Iraq .	Kurdish forces at a checkpoint near Mosul in northern Iraq seized the trailer on April 19 .	0
Sony Ericsson also said it would shut down its GSM / UMTS R & D center in Munich , Germany , to increase profitability .	Sony Ericsson also said it plans to close its R & D site in Munich , Germany , for GSM and UMTS handsets .	0
J.D. Edwards shareholders will receive 0.86 of a share of PeopleSoft for each share of J.D. Edwards .	Shareholders will get 0.86 PeopleSoft share , or $ 13.11 , for each J.D. Edwards share , based on recent trading prices .	1
That failure to act contributed to September the 11th and the failure to act today continues ( to put ) Americans in a vulnerable circumstance , " Graham said .	" That failure to act contributed to September 11 and the failure to act today continues [ to put ] Americans in a vulnerable circumstance , " said Graham .	1
The Intel C + + Compiler for Platform Builder for Microsoft .NET is available for the suggested list price of $ 1,499 and is intended for OEM and system integrator use .	The Intel C + + Compiler for Platform Builder for Microsoft Windows CE.Net is available for $ 1,499 and is intended for use by device manufacturers and systems integrators .	1
" There were , " said board member and Nobel-prize winning Stanford physicist Douglas Osheroff , " some extremely bad decisions .	Board member Douglas Osheroff , a Nobel-prize winning Stanford physicist , said : " There were some extremely bad decisions .	1
He later learned that the incident was caused by the Concorde 's sonic boom .	He later found out the alarming incident had been caused by Concorde 's powerful sonic boom .	1
Zulifquar Ali , a worshiper slightly wounded by shrapnel , said the attackers first targeted the mosque 's guards .	Witness Zulfiqar Ali , who was slightly wounded by shrapnel , said the attackers had focused on the mosque 's guards .	1
He said the problem needs to be corrected before the space shuttle fleet is cleared to fly again .	He said the prob lem needs to be corrected before the space shuttle fleet flies again .	1
Doctors would face fines and up to two years in prison for performing the procedure , except as a lifesaving step .	Physicians who perform the procedure would face up to two years in prison , under the bill .	0
" We make no apologies for finding every legal way possible to protect the American public from further terrorist attack , " Barbara Comstock said .	" We make no apologies for finding every legal way possible to protect the American public from further terrorist attacks , " said Barbara Comstock , Ashcroft 's press secretary .	1
Since March 11 , when the market 's major indices were at their lowest levels since hitting multi-year lows in October , the tech-laden Nasdaq has climbed nearly 20 per cent .	Since March 11 , when the markets major indexes were at their lowest levels since hitting multiyear lows in October , the tech-laden Nasdaq has climbed nearly 20 percent .	1
The two men , whose names were not released , both were using Pakistani passports and were seen together at the airport earlier in the evening , police said .	The men had Pakistani passports and reportedly were seen together at the airport earlier in the evening , law enforcement sources said .	1
" We 've put a lot of effort and energy into improving our patching progress , probably later than we should have .	" We have put a lot of energy into patching , later than we should have , " he said .	1
Rebels sought to consolidate their grip on a troubled northeastern Congolese town Tuesday after a week of fighting that killed at least 112 people .	Rebels consolidated their grip on a troubled northeastern Congolese town Tuesday as residents identified at least 112 dead after a week of fighting .	1
This was around the time Congress was debating a resolution granting the President broad authority to wage war .	Within four days , the House and Senate overwhelmingly endorsed a resolution granting the president authority to go to war .	0
After their arrests , the men told investigators they paid to be smuggled into Blaine , Wash . , from Canada last month , two sources said .	After their arrests , the men told investigators they paid to be smuggled into the United States from Canada last month .	1
But Adora Obi Nweze , the NAACP state president , said the state only tried to prove its conclusion of suicide , rather than consider the possibility of murder .	Adora Obi Nweze , the NAACP state president , said the state has refused to consider the possibility of murder .	0
" We can 't change the past , but we can do a lot about the future , " Sheehan said at a news conference Wednesday afternoon .	" We can 't change the past , but we can do a lot about the future , " Sheehan said hours after arriving in Phoenix .	1
Subsequently , some bondholders have filed suit to block the exchange offer .	Bondholders of Mirant Americas Generation subsequently filed suit against Mirant seeking to block the exchange offer .	1
Officer Evans did not respond to requests for an interview last week .	Officer Evans had declined written and telephone requests for an interview .	1
Sixty players and five coaches from the school attended the training camp in August in Preston Park , about 125 miles north of Philadelphia .	Sixty players and five coaches from Mepham High School in Bellmore , Long Island attended the training camp in August .	0
The official would not name the leakers for the record and said he had no indication that Mr Bush knew about the calls .	The official would not name the leakers for the record and would not name the journalists .	0
In his new position , Dynes will earn $ 395,000 , a significant increase over Atkinson 's salary of $ 361,400 .	Dynes will be paid $ 395,000 a year ; Atkinson 's salary is $ 361,400 .	1
Schering-Plough shares fell 72 cents to close at $ 18.34 on the New York Stock Exchange .	The shares fell 72 cents , or 3.8 percent , to $ 18.34 Monday on the New York Stock Exchange .	1
Defense Secretary Donald Rumsfeld and other top Pentagon officials downplayed Wallace 's comments .	The Defence Secretary , Donald Rumsfeld , and other top Pentagon officials played down his comments .	1
One , Fort Carson-based Sgt. Ernest Bucklew , 33 , was on his way home to attend his mother 's funeral in Pennsylvania , relatives said .	Sgt. Ernest Bucklew , 33 , was coming home from Iraq to bury his mother in Pennsylvania .	1
And " although the preconditions for recovery remain in place , " it said the prospects for British exports were " weaker than previously expected . "	" Although the preconditions for recovery remain in place , the prospect for external demand for UK output is weaker than previously expected . "	1
Israel 's defense minister on Sunday raised the specter of an Israeli invasion in the Gaza Strip , where Palestinian militants already face a deadly air campaign .	Shaul Mofaz , Israel 's Defence Minister , raised the prospect of a ground offensive into the Gaza Strip , in addition to a growing air campaign to assassinate Hamas militants .	1
The broader Standard & Poor 's 500 Index .SPX eased 7.57 points , or 0.76 percent , at 990.94 .	The technology-laced Nasdaq Composite Index was down 25.36 points , or 1.53 percent , at 1,628.26 .	0
The Organization of Petroleum Exporting Countries defied expectations on Wednesday and lowered its output ceiling by 900,000 barrels a day to 24.5 million barrels starting in November .	The Organization of Petroleum Exporting Countries decided yesterday to lower its output ceiling by 900,000 barrels a day to 24.5 million barrels starting in November .	0
Though that slower spending made 2003 look better , many of the expenditures actually will occur in 2004 .	Though that slower spending made 2003 look better , many of the expenditures will actually occur in 2004 , making that year 's shortfall worse .	0
But Odette is the first to form over the Caribbean Sea in December , the Center said .	It is the first named storm to develop in the Caribbean in December .	1
Announced last week , Apple 's iTunes Music Store has sold over 1 million songs in the first week , the company announced on Monday .	Apple Computer 's new online music service sold more than 1 million songs during its first week of operation , the company said Monday .	1
" Such communication will help adult smokers make more informed choices , " company vice president Richard Verheij told a House Energy and Commerce subcommittee at a separate hearing .	" Such communication will help adult smokers make more informed choices , " company vice president Richard Verheij told a separate hearing , before a House Energy and Commerce subcommittee .	1
The dollar was last at $ 1.1149 to the euro , close to its strongest level since April 30 .	The dollar pushed as high as $ 1.1115 to the euro in early trade , extending Tuesday 's one percent rally to hit its strongest level since April 30 .	0
After their arrests , the men told investigators they paid to be smuggled into the United States from Canada last month .	After their arrests , sources said the men admitted they were smuggled into Washington state from Canada in July .	1
The Production Index rose by 1.4 percentage points from 51.5 percent in May to 52.9 percent in June .	The production index rose to 52.9 percent from 51.5 percent in May .	1
Germany , another opponent of the war currently on the U.N. Security Council , has moved closer to the United States , and did not insist on a timetable Monday .	Germany , another opponent of the war currently on the U.N. Security Council , in recent weeks has moved closer to Washington and did not insist on a timetable .	1
Power5 , like Power4 , includes two processor cores in a single slice of silicon .	Like the Power4 , the Power5 contains two processor cores on one chip .	1
She said in 2003 , not one U.S. state had an obesity rate below 15 percent .	She said in 2003 , not one American state had an obesity level less than 15 percent of the population .	1
Special , sensitive light sensors pick up the telltale glow , he said .	A sensitive light detector then looks for the telltale blue glow .	1
The federal government is approving new pesticides without basic information such as whether they harm children , says Canada 's environment commissioner .	The federal government is approving new pesticides without even knowing whether they pose a threat to children , Canada 's environment watchdog warned yesterday .	1
In September 2002 , the nearby Gard region was hit by similar floods .	In September 2002 , floods in the Gard region killed 23 people .	0
Overall , 83 percent of women washed up , compared with 74 percent of men .	But in San Francisco , 80 percent of men and only 59 percent of women washed their hands .	1
Analysts had expected 53 cents a share , according to research firm Thomson First Call .	Home Depot is expected to report earnings per share of 46 cents for the third quarter , according to Thomson First Call .	0
The number of people in the UK infected by HIV , the virus that causes Aids , increased by almost 20 per cent last year to nearly 50,000 .	The global epidemic of HIV , the virus that causes Aids , is tightening its grip on Britain with a record number of new cases diagnosed last year .	0
But stocks have rallied sharply over the past 3-1 / 2 months amid hopes for an economic rebound later this year .	But stocks have roared higher in the past 3-1 / 2 months amid hopes for an economic rebound .	1
" Spring has arrived in Estonia -- we 're back in Europe , " Prime Minister Juhan Parts told a news conference on Sunday .	" Spring has arrived in Estonia - we 're back in Europe , " Juhan Parts , prime minister , told a news conference last night .	1
AMD will own a 60 percent interest in the new company and Fujitsu owns 40 percent .	Fujitsu will own 40 percent of the company , which will be headquartered in Sunnyvale , Calif .	0
He was then given leave to appeal against the sentence to the Supreme Court of Appeal .	He was given leave to appeal against part of his conviction and sentence .	0
Songs can be burned to CDs , but the same playlist can only be burned up to five times - Apple 's puts the limit at ten burns .	Tracks can be burned to CDs , but the same playlist may only be burned up to five times .	0
SSE shares were little changed , up 0.3 percent at 654 pence by 1018 GMT , but analysts welcomed the move .	SSE shares were unchanged at 652 pence by 0835 GMT but analysts welcomed the deal .	1
Shares of EDS gained $ 1.49 , or 6.6 percent , to $ 23.999 early Wednesday on the New York Stock Exchange .	Shares were off 30 cents , or 1.3 percent , at $ 22.58 on Tuesday on the New York Stock Exchange .	0
The deficit is still expected to top $ 500 billion in 2004 -- even with an improving economy .	But Mr. Bolten cautioned that the deficit was still likely to exceed $ 500 billion in the 2004 fiscal year .	0
" As a responsible leader we feel it necessary to make these changes because online chat services are increasingly being misused , " Microsoft told the BBC .	" As a responsible leader we felt it necessary to make these changes because online chat services are increasingly being misused , " stated Gillian Kent , director at MSN UK .	1
We have already found two trailers , both of which we believe were used for the manufacture of biological weapons .	We have already found two trailers that we and the Americans believe were used for chemical and biological weapons . "	1
America Online last quarter lost 846,000 dial-up subscribers .	No wonder AOL lost 846,000 subscribers last quarter .	0
Governor Gray Davis estimated yesterday that the fires could cost nearly $ 2 billion .	State officials estimated the cost at nearly $ 2 billion .	1
None of the Prairie Plant Systems marijuana can be distributed until the document is made available , she said .	None of Prairie Plant 's marijuana can be distributed until the Health Canada 's user manual is made available , she said .	1
He left the ship after the collision , went to his home , and attempted suicide .	Captain Smith left the ferry terminal after the crash , went to his home and attempted suicide .	1
He reportedly claims Prime Minister Sir Allan Kemakeza had made a deal with him to keep his guns while Harold Keke 's group was armed .	He was reported as saying Prime Minister Sir Allan Kemakeza had made a deal with him to keep his guns while notorious warlord Harold Keke 's group was armed .	1
" The woman was taken to New Charing Cross Hospital by ambulance and her condition is critical .	She was taken to Charing Cross Hospital , where she remained critically ill last night .	1
If sufficient evidence exists at the end of what is expected to be a five-day hearing , Peterson will be held for trial on the charges .	If the judge decides that is so at the end of what is expected to be a five-day hearing , Peterson will be held for trial on the charges .	1
They returned in 1999 after rebel raids on a neighboring Russian region and a series of deadly apartment-building bombings that were blamed on the rebels .	In 1999 , troops returned after rebel raids on a neighbouring Russian region and a series of deadly apartment-house bombings in Russian cities that were blamed on the rebels .	1
Tropical Storm Claudette continued its slow churn toward the Texas coast early Sunday , with forecasters expecting the plodding storm system to make landfall as a hurricane by early Tuesday .	Tropical Storm Claudette headed for the Texas coast Saturday , with forecasters saying the sluggish storm system could reach hurricane strength before landfall early Tuesday .	1
" Everything is going to move everywhere , " Doug Feith , undersecretary of defence for policy , said in an interview .	" Everything is going to move everywhere , " Douglas J. Feith , undersecretary of defence force policy , is quoted as saying .	1
According to Sanmina-SCI , Newisys , based in Austin , Texas , will become a wholly-owned subsidiary .	Newisys , an Austin , Texas , startup headed by former IBM and Dell execs , will become a wholly-owned subsidiary .	1
Several black Democratic leaders were attempting to arrange a meeting with DNC chairman Terry McAuliffe to discuss the layoffs .	Black Democratic leaders were trying to arrange a meeting with Democratic National Committee Chairman Terry McAuliffe to discuss the layoffs of 10 minority staffers at party headquarters .	1
The company 's shares fell 3.6 percent to close at $ 66.89 on the Nasdaq .	Shares of Express Scripts ESRX.O fell about 4 percent to $ 66.73 on the Nasdaq in late morning trade .	0
The Emeryville-based toy company filed suit Friday in federal court in Wilmington , Del . , claiming Fisher-Price is violating its 1998 patent on interactive learning books for toddlers and preschoolers .	The Emeryville-based toy company filed suit Friday claiming Fisher-Price is violating its 1998 patent on interactive-learning books for toddlers and preschoolers .	1
They also drafted a non-binding priorities list specifying that a quarter of it may be used to reduce planned 5 percent cuts in fees paid to health-care providers .	They also drafted a nonbinding priorities list specifying that one-quarter may be used to reduce planned cuts of 5 percent in fees paid to health care providers .	1
The Thomson First Call consensus was for earnings of 19 cents a share .	Analysts surveyed by Thomson First Call had expected earnings of 19 cents per share in the third quarter .	0
Mr Hadley , who has a new partner and child , said : " I am absolutely delighted .	In a statement issued by his solicitors , Mr Hadley said : " I am absolutely delighted with the outcome of proceedings .	0
" I love the Catholic Church with all my heart , mind , soul and strength , " said Troy , who spoke quickly but in a steady voice .	" I love the Catholic Church with all my heart , mind , soul and strength , " he said .	1
A divided Supreme Court ruled that Congress can force the nation 's public libraries to equip computers with anti-pornography filters .	The Supreme Court said Monday the government can require public libraries to equip computers with anti-pornography filters , rejecting librarians ' complaints that the law amounts to censorship .	0
Under NASD regulations , Mr. Young can file a response and request a hearing before an NASD panel .	The analyst , already let go by Merrill , can request a hearing before a NASD panel .	0
" We make no apologies for finding every legal way possible to protect the American public from further terrorist attacks , " said Barbara Comstock , Ashcroft 's press secretary .	" We make no apologies for finding every legal way possible to protect the American public from further terrorist attack , " said Barbara Comstock , Justice Department spokeswoman .	1
One man died and 15 others were hospitalized after drinking tainted coffee following the April 27 worship service at Gustaf Adolph Lutheran Church in New Sweden .	The victims drank tainted coffee after the April 27 worship service at Gustaf Adolph Lutheran Church in New Sweden .	0
The Dow Jones industrial average < .DJI > rose 98.74 points , or 1.12 percent , to 8,949.00 .	The city index outperformed the Dow Jones industrial average , which rose 2.9 percent during the four-day trading week .	0
Analysts ' consensus estimate from Thomson First Call was for a loss of $ 2.08 a share , excluding one-time items .	The estimate of analysts surveyed by Thomson First Call was for a loss of $ 2.75 a share .	0
He blamed guerrillas from the Taliban regime ousted in late 2001 and said it was possible the bomber died in the blast .	He blamed the blast on guerillas from the Taliban regime overthrown in late 2001 and said it was possible the bomber was killed in the blast .	1
Responding later , Edward Skyler , a spokesman for the mayor , said , " The comptroller 's statements , while noteworthy for their sensationalism , bear no relation to the facts .	Jordan Barowitz , a spokesman for Republican Mayor Michael Bloomberg said : " The Comptroller 's statements , while noteworthy for their sensationalism , bear no relation to the facts . "	0
Hannum was five and a half months pregnant when her mother died .	In her testimony , Kate Hannum said she was 5 1 / 2 months pregnant when her mother was killed .	1
Goold said reporters ' calls to Peterson may have been monitored .	Prosecutors said interviews Peterson gave reporters may have been monitored in case the fertilizer salesman confessed .	0
The state 's population was 6,080,485 in 2000 , according to the U.S. census .	Between 1960 and 2000 , however , the state 's population grew by 30.4 percent to 6,080,485 .	0
The other 18 people in the building , including Harrison 's ex-girlfriend , were not injured , police spokesman Don Aaron said .	The other 18 people inside the building - two visitors and 16 employees , including Harrison 's ex-girlfriend - escaped unharmed , Aaron said .	1
He also accused royal courtiers of poisoning the brothers ’ “ little minds ” .	He said the royal family has poisoned the princes ' " little minds . "	1
The total for the Johnny Depp swashbuckler rose to $ 232.8 million .	Its cumulative total is $ 232.8 million , heading for $ 275 million .	0
I would like to congratulate Russia on the successful World Climate Change Conference last week .	Momentous happenings at the World Climate Conference in Moscow last week .	0
At least seven other governments have signed agreements , but have asked not to have them publicized .	Egypt , Mongolia , the Seychelles , Tunisia and at least three other governments have signed unpublicized agreements .	0
The G + J executive was testifying in Manhattan 's State Supreme Court where O 'Donnell and G + J are suing each other for breach of contract .	He spoke in Manhattan 's State Supreme Court , where O 'Donnell and G + J sued each other for breach of contract .	1
By 10 p.m. , Claudette was centered about 320 miles east of Brownsville , with maximum sustained winds of 65 mph , 9 mph shy of hurricane strength .	Early Monday , the center of Claudette was about 300 miles east of Brownsville , with maximum sustained wind blowing at 65 mph , 9 mph shy of hurricane strength .	1
Jim Furyk celebrated his first Father 's Day as a father by winning his first major golf championship .	His first Father 's Day as a dad , his first major as a champion .	1
" We must not engage in borough warfare , " Thompson testified at a budget hearing by the City Council 's Finance Committee .	" We must not engage in borough warfare , " the Comptroller William Thompson told the Council , according to his written testimony .	1
The Standard & Poor 's 500 Index slipped 3.14 points , or 0.29 percent , to 1,071.99 .	The Standard & Poor 's retail index < .RLX > was up more than 1.5 percent .	0
He took batting practice on the field for the second time Tuesday since his opening-day injury .	Jeter , who dislocated his left shoulder in a collision March 31 , took batting practice on the field for the first time Monday .	1
The redesigned Finder also features search , coloured labels for customized organization of documents and projects and dynamic browsing of the network for Mac , Windows and UNIX file servers .	It also supports coloured labels to better organise documents , and dynamic browsing of the network for Mac , Windows and Unix file servers .	0
But to see those pages , users would be required by Amazon to register , and Amazon plans to limit the amount of any single book a customer can view .	But to see those pages Amazon would require users to register , and it plans to limit the amount of any single book a browser can view .	1
Also Thursday , the NYSE 's board elected six new directors - three non-industry representatives and three industry representatives .	Also Thursday , the NYSE 's board elected six new directors to the board and re-elected six others .	0
Between 1993 and 2002 , 142 allegations of sexual assault were reported .	From 1993 to 2002 , there were 142 reported sexual assaults at the academy .	1
" Mr Gilbertson would have been entitled to these superannuation payments irrespective of ... ( how ) he left the company , " Mr Argus said .	" Mr Gilbertson would have been entitled to these ( pension ) payments irrespective of the circumstances in which he left the company , " Mr Argus said .	1
Five Big East schools , Connecticut , Pittsburgh , Rutgers , Virginia Tech and West Virginia , filed the lawsuit June 6 .	Pittsburgh , West Virginia , Rutgers , Connecticut and Virginia Tech filed the lawsuit this month in Hartford , Conn .	1
Graham said the surgery was not exactly the way to begin a campaign , but he is recovered .	Graham acknowledged that surgery was not exactly the way to begin a campaign , but he said he feels strong and has the go-ahead from his doctors .	1
As temperatures soar above 50 degrees ( 120 Fahrenheit ) , fridges and air conditioners have stuttered to a halt in Basra .	As temperatures soar above 120 Fahrenheit in Basra , fridges and air conditioners have stuttered to a halt .	1
Chief merchandising officers oversee the buying and development of merchandise , deciding the merchandising direction of the company , or basically what it should stand for .	He or she decides the merchandising direction of the company , or basically what it should stand for .	1
" September and third-quarter data confirm that demand in the global semiconductor market is rising briskly , " George Scalise , the SIA 's president , said in the statement .	" September and third quarter data confirm that demand in the global semiconductor market is rising briskly , " stated SIA President George Scalise , in a statement .	1
The ISM noted that " with the exception of March 2003 , growth in business activity has been reported by ISM members every month beginning with February 2002 . "	" With the exception of March 2003 , growth in business activity has been reported by ISM members every month beginning with February 2002 , " the Arizona-based group said .	1
That investigation closed without any charges being laid .	The investigation was closed without charges in 2001 .	1
Officials at Mortazavi 's office and the judiciary declined to respond to Reuters ' requests for comment on the accusations .	Judiciary officials did not immediately respond to Reuters ' requests for comment on the criticism of Mortazavi 's appointment .	0
Beagle 2 is attached to Mars Express by what is known as a Spin-Up and Ejection Mechanism ( Suem ) .	A command is sent to Mars Express to release Beagle 2 by what is known as a Spin-Up and Eject Mechanism .	0
Gary Nicklaus , the 34-year-old son of Jack Nicklaus who is playing on a sponsor 's exemption , birdied five of his first nine holes before faltering to a 69 .	Gary Nicklaus , the 34-year-old son of the Golden Bear who is playing on a sponsor 's exemption , birdied five of his first nine holes before shooting 69 .	1
The broader Standard & Poor 's 500 Index .SPX was up 3.41 points , or 0.35 percent , at 967.00 , also its highest close so far this year .	The broader Standard & Poor 's 500 Index .SPX was down 0.04 points , or 0 percent , at 971.52 .	0
" There is no conscious policy on the part of the United States to move the dollar at all , " Snow said .	" There is no conscious policy of the United States , I can assure you of this , to move the dollar at all , " he said .	1
" Events on our system , in and of themselves , could not account for the widespread nature of the outage , " FirstEnergy Chief Executive Peter Burg told the House panel .	" Events on our system , in and of themselves , could not account for the widespread nature of the outage , " Burg said .	1
Kinsley , for example , wrote in the Post Monday : " Sinners have long cherished the fantasy that William Bennett , the virtue magnate , might be among our number .	" Sinners have long cherished the fantasy that William Bennett , the virtue magnate , might be among our number , " Michael Kinsely wrote .	1
He projected Vanderpool will be available within the next five years .	Products featuring Vanderpool will be released within five years , he said .	1
The ambassador said it was up to the Americans to press the Iraqis to make the invitation , which he said the United States appears unwilling to do .	The ambassador said it was up to the Americans to press the Iraqi council to make the invitation - a move he said the United States appears unwilling to make .	1
In afternoon trading in Europe , France 's CAC-40 advanced and Britain 's FTSE 100 each gained 0.7 percent , while Germany 's DAX index rose 0.6 percent .	In Europe , France 's CAC-40 rose 1.3 percent , Britain 's FTSE 100 declined 0.2 percent and Germany 's DAX index gained 0.6 percent .	0
The tech-heavy Nasdaq composite index fell 3.99 , or 0.2 percent , to 1,682.72 , following a two-day win of 55.93 .	The technology-laced Nasdaq Composite Index .IXIC eased 8.52 points , or 0.51 percent , to 1,670.21 .	0
He was released on $ 3-million bail and immediately returned to Las Vegas , where he had been filming a video .	After posting $ 3 million bail , Jackson flew to Las Vegas , where he had been working on a video .	1
Florida 's primary isn 't until March 9 - following 28 other states .	Florida 's primary will be March 9 , after 28 states ' primaries or caucuses .	1
" It still remains to be seen whether the revenue recovery will be short- or long-lived , " Sprayregen said .	" It remains to be seen whether the revenue recovery will be short- or long-lived , " said James Sprayregen , UAL bankruptcy attorney , in court .	1
Dividends are currently taxed at ordinary income tax rates of as much as 38.6 per cent .	Under current law , dividends are taxed at standard income tax rates up to 38.6 percent .	1
Dr. William Winkenwerder , assistant secretary of Defense for health affairs , said the vaccine poses little danger .	" We stand behind this program , " said Dr. William Winkenwerder , assistant secretary of defense for health affairs .	0
There was no way the man could hear him , but he turned in the rescuers ' direction , forlorn , hopeless .	There was no way the man could hear him , but he turned and mouthed something .	0
Senate Majority Leader Bill Frist , a Tennessee Republican , said he intended to work to get the loan provision removed from the final bill .	Senate Majority Leader Bill Frist , a Tennessee Republican , said he intended to work to see that the loan provision was not in the final bill .	1
A final decision on his fate , including the power of the death penalty , lay with President Bush .	A final decision on his fate would lie with US President George Bush .	0
" And about eight to 10 seconds down , I hit .	" I was in the water for about eight seconds .	0
" I ´ m very proud of the citizens of this state , " Gov. John Baldacci said after votes from Tuesday ´ s referendum were counted .	" I 'm very proud of the citizens of this state , " said Gov. John Baldacci , a casino foe .	0
The two blond opponents appeared almost identical in matching powder-blue outfits – to their dismay .	The two blond opponents appeared almost identical because they wore matching powder-blue outfits - to their dismay . "	1
The decision unnerved voting officials who already have been warning that they have barely enough time to organize the election before the balloting is scheduled to begin .	The decision unnerved voting officials who already have been warning they have barely enough time to organize the election .	1
The House Government Reform Committee rapidly approved the legislation this morning .	The House Government Reform Committee passed the bill today .	1
The broader Standard & Poor 's 500 Index < .SPX > edged down 9 points , or 0.98 percent , to 921 .	The Standard & Poor 's 500 Index shed 5.20 , or 0.6 percent , to 924.42 as of 9 : 33 a.m. in New York .	1
The seizure of the money was confirmed by a US Treasury official assigned to work with Iraqi financial officers in Baghdad in rebuilding the country 's banking and financial system .	The seizure of the money was confirmed by a United States Treasury official assigned to work with Iraqi financial officers here to rebuild the country 's banking and financial system .	1
That was a reversal from a loss of $ 35 million , or 20 cents , a year earlier .	Net income was 12 cents a share , compared with a net loss of $ 35 million , or 20 cents , a year earlier .	0
The lawsuit , filed after a 19-month investigation by the Employee Benefits Security Administration , names Lay and Skilling among others .	The lawsuit , filed after a 19-month investigation by the Employee Benefits Security Administration , names former Enron Chairman Kenneth Lay and former chief executive Jeff Skilling , among others .	1
We can make life very difficult for terrorist elements , we can scatter them , we can cut off one head here and one tentacle there .	We can scatter them , we can cut off one head here and one tentacle there , but often the beast survives .	0
Overall , students are most likely to be taught by a 15-year veteran with a growing workload and slightly eroding interest in staying in teaching , the work-force portrait shows .	The average teacher is a 15-year veteran with a growing workload and slightly eroding interest in staying in teaching , the work force portrait shows .	1
Carnival Corp. stock was trading at $ 31.29 during midday trading Wednesday , down 72 cents or 2.25 percent .	Carnival Corp. stock was down 2.5 percent , or 81 cents , at $ 31.20 on the New York Stock Exchange .	1
According to the 2000 Census , Long Beach 's Hispanic or Latino population was listed at 35.8 percent .	According to the Census Bureau , the Hispanic population increased by 9.8 percent from the April 2000 census figures .	1
Lewis , the WBC champion , can still fight June 21 at the Staples Center in Los Angeles against another opponent .	With Johnson 's injury , the fight card at the Staples Center in Los Angeles is in question .	0
With 2.3 million members nationwide , the Episcopal Church is the U.S. branch of the 77 million-member global Anglican Communion .	The Episcopal Church , with 2.3 million members , is the U.S. branch of the 77 million-member Communion .	1
BEA Systems Inc . BEAS.O on Thursday said second-quarter profits rose 28 percent , as revenues grew amid a contracting overall market for business software .	BEA Systems Inc . BEAS.O said on Thursday second-quarter profits rose 28 percent , as revenues grew slightly more than Wall Street expected amid a contracting overall market for business software .	1
It will appear in the next few weeks on the Web site of the Proceedings of the National Academy of Sciences .	Details of the research will appear in a future issue of the Proceedings of the National Academy of Sciences .	1
The market 's broader gauges also posted big gains , having climbed higher for four consecutive weeks .	The broader market also retreated , having climbed higher for four consecutive weeks .	0
Mr. Geoghan had been living in a protective custody unit since being transferred to the prison on April 3 .	He had been in protective custody since being transferred to Souza-Baranowski in April , officials said .	1
WinFS will require that applications be rewritten to exploit such capabilities .	However , applications will have to be rewritten to take advantage of such capabilities .	1
The pilot decided to fly to Kennedy , which has longer runways than Newark Airport .	" Realizing this , the pilot changed course and diverted to Kennedy , which has longer runways . "	1
The number of probable cases dropped to 64 on Tuesday from 66 on Monday in and around Toronto , a city of four million people .	As of Monday , there were 66 probable cases in and around Toronto , a city of 4 million people .	1
Despite their differences , U.S. and EU leaders said there were areas of agreement .	Despite these and other differences , U.S. and EU leaders insisted they were working well together .	1
Bolland told the News of the World : “ I was astonished at Sir Michael ’ s question .	Mr Bolland said : " I was astonished at Sir Michael 's question .	1
Symbol 's former chief accounting officer , Robert Korkuc , is expected to plead guilty in a federal court in Long Island later Thursday , according to reports .	The Securities and Exchange Commission announced that Robert Korkuc was expected to plead guilty Thursday in federal court on Long Island to securities fraud charges .	1
Two partners in Grant Thornton 's Italian business were arrested last week and questioned by magistrates investigating the collapse of Parmalat , the Italian dairy company .	Two partners in Grant Thornton 's Italian business have been arrested and are being questioned by magistrates over the collapse of the giant food group .	1
But Senate criticism of the House plan Tuesday came on several fronts .	And several Senate Republicans are cranky about the House map .	1
He proposed a system under which it would take fewer and fewer votes to overcome a filibuster .	Frist proposed a process in which it would take gradually fewer votes to overcome filibusters preventing final votes on judicial confirmations .	0
The industry censor forbade the sexual innuendo contained in the play and would not allow the characters to sleep together .	The industry censor forbade the sexual innuendo of the play and would not allow Ewell 's character to sleep with Monroe 's .	1
A month ago , the Commerce Department estimated that GDP had grown at a 7.2 percent rate in the third quarter .	A month ago , the Commerce Department said GDP grew at a 7.2 percent rate .	1
Mark Kaiser , vice-president of marketing , and Tim Lee , vice-president of purchasing , were dismissed last week .	Mark Kaiser and Tim Lee , respectively US Foodservice vice-presidents for marketing and purchasing , have been dismissed .	1
The transaction will grant Handspring stockholders 0.09 of a share of Palm--and no shares of PalmSource--for each share of Handspring common stock .	Under the proposed terms of the transaction , and following the spinoff of PalmSource , Palm will exchange 0.09 shares for each share of Handspring .	0
Shares of San Diego-based Jack In The Box closed at $ 21.49 , up 78 cents , or 3.8 percent , on the New York Stock Exchange .	Shares of Tampa-based Outback Steakhouse Inc. closed at $ 44.50 , up $ 1.78 , or 4.2 percent , on the New York Stock Exchange .	0
It doesnt appear the children struggled , Prowers County Coroner Joe Giadone said Saturday .	The cause of death is drowning , and the manner of death is homicide , Prowers County Coroner Joe Giadone said .	0
The most recent was in 1998 , when Dr Barnett Slepian was killed in his home in Amherst , New York .	The most recent killing was in 1998 , when Dr. Barnett Slepian was shot and killed in his home in Amherst , N.Y.	1
Meanwhile , Lt. Gov. David Dewhurst alluded to an interparty political struggle : " Sounds like the Republican primary started early this year . "	Lt. Gov. David Dewhurst suggested a political motive for the report , saying : " It sounds like the Republican primary started early this year . "	1
In Washington on Sunday , FBI spokesman John Iannarelli said the bureau will join the investigation in An-Najaf .	In Washington , FBI spokesman John Iannarelli said Sunday the bureau will provide forensic analysis of the wreckage .	0
Jason Giambi capitalized with an RBI single to center .	Jason Giambi contributed a two-out RBI single .	1
Cabrera was called up to help in left field because Todd Hollandsworth has not been productive .	Cabrera was called up Friday from Double A Carolina and started in left field .	0
Months later , another clinic doctor , Dr. Wayne Patterson , was killed away from the clinic .	Months later , an unknown shooter killed Dr. Wayne Patterson , who ran Gunn 's clinic .	0
" Although some firms show BPO savings , vendors overstate their current offerings , " John C. McCarthy , Forrester Group director , said .	" Although some firms show BPO savings , vendors overstate their current offerings , " McCarthy said in a statement .	1
Bloodsworth was ultimately cleared with evidence gathered from a semen stain on the victim 's panties .	In 1993 , after nine years in prison , Bloodsworth was cleared with evidence gathered from a semen stain on the victim 's panties .	1
Rescue workers had to scrounge for boats to retrieve residents stranded by high water .	Wagner and Wolford both said that rescue workers were scrounging for boats to retrieve residents stranded by high water .	1
Advancing issues outnumbered decliners nearly 2 to 1 on the New York Stock Exchange .	Declining issues outnumbered advancers slightly more than 3 to 1 on the New York Stock Exchange .	0
In the year-ago period , Pearson posted a 26 million pre-tax profit .	A year ago the firm posted a profit of 26 million pounds .	1
World Airways Inc. and North American Airlines Inc. also have filed applications seeking authority to provide service to Iraq .	Cargo carriers World Airways Inc. and North American Airlines Inc. have also applied for permission to fly to Baghdad , Mosley said .	1
When the manager let him in the apartment , Brianna was in her mother 's bedroom lying in a baby 's bathtub , covered with a towel and watching cartoons .	When a manager let him into the apartment , the youngster was lying in a baby 's bathtub , covered with a towel and was watching a TV cartoon channel .	1
DeVries did make one stop in town Wednesday - registering as a sex offender at the Soledad Police Department .	Convicted child molester Brian DeVries spoke out in response to community outrage Wednesday afternoon after registering as a sex offender at the Soledad Police Department .	0
Inflation-index bonds are carrying an interest rate of 4.66 percent .	The interest rate on Series EE savings bonds for May through October is 2.66 percent .	0
The state wants to kill the wolves in approximately a 1,700-square-mile area near the village of McGrath .	The state wants to kill the wolves in approximately a 1,700-square-mile area near McGrath to establish a moose nursery of sorts .	0
Air Transport Association spokeswoman Diana Cronan said that travel was down in May through July and that she also expected it to be off over Labor Day .	ATA spokeswoman Diana Cronan said travel was down in May through July , and she also expects it to be down some over Labor Day .	1
" NASA 's organizational culture and structure had as much to do with this accident as the ( loose ) foam . "	" The NASA organizational culture had as much to do with this accident as the foam , " the report said .	1
Durst was acquitted this week in the murder of his elderly neighbor , 71-year-old Morris Black .	Durst , a millionaire , pleaded self-defense in the death of his neighbor Morris Black .	0
Civil liberties groups protested and a US district judge ruled that the monument was an unconstitutional promotion of religion .	Civil liberties groups filed suit , and U.S. District Judge Myron Thompson ordered the monument moved last October , calling it an unconstitutional promotion of religion by government .	1
They are due to appear in the Brisbane Magistrates Court today .	The men will appear in Brisbane Magistrates Court on Monday .	1
Jordan Green , the prelate 's private lawyer , said he had no comment .	O 'Brien 's attorney , Jordan Green , declined to comment .	1
Shares closed on NASDAQ just below their 52-week high , at $ 32.17 , up $ 1.54 .	Trading of EchoStar 's stock closed Tuesday at a 52-week high of $ 32.17 , up $ 1.54 .	0
Some state lawmakers say they remain hopeful Bush will sign it , though they acknowledge pressure on the governor to do otherwise .	Some state legislators behind the bill say they remain hopeful Bush will sign the legislation , though they acknowledge pressure is building on the governor to do otherwise .	1
A total of 114 soldiers were killed in the active combat phase that began March 20 .	A total of 114 U.S. soldiers were killed between the start of the war March 20 and the end of April .	0
Gillespie sent a letter to CBS President Leslie Moonves asking for a historical review or a disclaimer .	Republican National Committee Chairman Ed Gillespie issued a letter Friday to CBS Television President Leslie Moonves .	0
" Dan brings to Coca-Cola enormous experience in managing some of the world 's largest and most familiar brands , " Heyer said in a statement .	In a statement , Heyer said , " Dan brings to Coca-Cola enormous experience in managing some of the world 's largest and most familiar brands .	1
However , official statistics published this week showed a surprise 0.6 per cent fall in manufacturing output in August .	The ONS this week reported a surprise 0.6 per cent fall in manufacturing output in August .	1
Printer maker Lexmark International Inc. spurted $ 3.95 to $ 63.35 , recouping some of the $ 14.10 it lost Monday .	Other gainers included Lexmark , which rose $ US3.95 to $ US63.35 , recouping some of the $ US14.10 it lost Monday .	1
Representatives of abuse victims were dismayed by the development .	Representatives of abuse victims expressed dismay at the possibility .	1
Bloodsworth was ultimately cleared with evidence gathered from a semen stain on the victim 's underwear .	In 1993 , after nine years in prison , Bloodsworth was cleared with evidence gathered from a semen stain on the victim 's panties .	0
He said the issue of disclosing classified information about a C.I.A. officer was " a very serious matter " that should be " pursued to the fullest extent " by the Justice Department .	The White House said that leaking classified information was a serious matter that should be " pursued to the fullest extent " by the Justice Department .	1
Unemployment across the state fell a half of a percentage point last month to 6.1 percent from August 's mark of 6.6 percent .	The unemployment rate in San Joaquin County dipped last month to 8.5 percent , down nearly a full percentage point from August .	0
Under the U.S. Constitution , the other chamber of Congress , the House of Representatives , does not vote on foreign alliances .	The U.S. House of Representatives , the other chamber of Congress , does not vote on treaties .	1
Shares in Wal-Mart closed at $ 58.28 , up 16 cents , in Tuesday trading on the New York Stock Exchange .	Wal-Mart shares rose 16 cents to close at $ 58.28 on the New York Stock Exchange .	1
" And they will learn the meaning of American justice , " he said to strong and extended applause .	" The U.S. will find the killers and they will learn the meaning of American justice , " Bush told the crowd , which burst into applause .	0
Two of the Britons , Sandy Mitchell from Glasgow and Glasgow-born William Sampson , face the death penalty .	Sandy Mitchell , 44 , from Kirkintilloch , Glasgow , and William Sampson , a British citizen born in Glasgow , face beheading in public .	1
During a period of nearly a decade , Telemarketing Associates raised more than $ 7 million .	Telemarketing Associates , hired by VietNow , raised $ 7.1 million from 1987 to 1995 .	1
In the present case , Mr. Day said he hoped there would be another mediated out-of-court settlement , and he estimated that it could approach $ 30 million .	In the present case , too , Mr. Day said he hoped there would be an out-of-court settlement , which he estimated could approach $ 30 million .	1
" That doesn 't mean to say it doesn 't exist , " said Mr. Chandler , but simply that his team hasn 't uncovered evidence indicating such a link .	" That doesn 't mean to say it doesn 't exist , " Mr. Chandler said , but simply that his team has found no such evidence .	1
In 2002 , the chairman of the Senate Judiciary Committee took in $ 18,009 from moonlighting as a songwriter , according to his latest Senate financial disclosure .	In 2002 , Senator Trapdoor took in $ 18,009 from moonlighting as a songwriter , according to his latest Senate financial disclosure .	1
Mr Levine confirmed that Ms Cohen Alon had tried to sell the story during the World Cup .	Ms Cohen Alon 's lawyer , Donald Levine , confirmed she tried to sell the story in February .	1
In addition to HP , vendors backing SMI-S include Computer Associates , EMC , IBM , Sun and Veritas .	Computer Associates , EMC , IBM , Sun Microsystems , and VERITAS are also onboard to support the storage standard .	1
Business groups and border cities have raised concerns that US-VISIT will mean longer waits to cross borders and will hurt commerce .	Business groups and border cities have raised concerns that US-VISIT will mean longer lines that will damage cross-border commerce .	1
With the economy sluggish , producers have had a tough time trying to raise prices .	Economists said the report on wholesale prices showed producers were having a tough time trying to raise prices .	0
In next week 's drill , " our objective is to improve the nation 's capacity to save lives in ... a terrorist event , " Ridge said .	" Our objective is to improve the nation 's capacity to save lives in ... a terrorist event , " including use of weapons of mass destruction , Ridge said .	0
Easynews Inc. was subpoenaed late last week by the FBI , which was seeking account information related to the uploading of the virus to the ISP 's Usenet news group server .	Easynews Inc. said Monday that it was cooperating with the FBI in trying to locate the person who uploaded the virus to a Usenet news group hosted by the ISP .	1
Excluding legal fees and other charges it expected a loss of between 1 and 4 cents a share .	Excluding litigation charges it made a profit of $ 7.8 million , or 10 cents a share .	0
" They are trying to turn him into a martyr , " said Vicki Saporta , president of the National Abortion Federation , which tracks abortion-related violence .	" We need to take these threats seriously , " said Vicki Saporta , president of the National Abortion Federation .	0
Two women lost their battle in a British court yesterday to save their frozen embryos and use them to have children without the consent of their former partners .	Two British women lost a desperate court battle on Wednesday to have babies using frozen embryos their former partners want destroyed .	1
BOB HOPE , master of the one-liner and Americas favourite comedian , died with a smile on his face yesterday just months after celebrating his 100th birthday .	Bob Hope , the master of one-line quips , died Sunday night " with a smile on his face , " his daughter said yesterday .	0
Prior to joining Kodak , Palumbo worked for Procter & Gamble Corp. , where he managed products such as Folgers and Pantene shampoo .	Prior to joining Eastman Kodak , Mr. Palumbo held senior marketing positions for Procter & Gamble .	0
But Davis adviser Roger Salazar said the governor 's focus is on his job , not the recall petition .	But Davis adviser Roger Salazar said the governor 's focus " is on doing the work that he 's being paid to do . "	0
The Standard & Poor 's 500 Index lost 6.77 , or 0.7 percent , to 927.62 as of 10 : 33 a.m. in New York .	The broad Standard & Poor 's 500 Index .SPX shed 0.17 of a point , or just 0.02 percent , to 934 .	1
Instead of being reprimanded by court security officers , a smiling senior policeman shook hands with Mr Laczynski and patted him on the shoulder .	Instead of being reprimanded by court security officers , a senior policeman smiled and shook Mr Lacsynski 's hand and patted him on the shoulder .	1
" He just heard two huge bangs and the balloon shuddered and fell , " Nicky Webster , a spokesman for Hempleman-Adams , said .	Partway across the Atlantic , " He just heard two huge bangs and the balloon shuddered and fell , " the balloonist 's spokesperson Nicky Webster said .	1
The long-running newsmagazine Dateline NBC has been cut from three to two airings per week and is searching for a replacement for retiring co-anchor Jane Pauley .	The long-running newsmagazine Dateline NBC has been cut from three to two airings per week , losing its Tuesday berth .	0
A Commerce spokesman issued a brief statement late Friday , noting that the task force " evaluated regions of the world that are vital to global energy supply . "	" The energy task force evaluated regions of the world that are vital to global energy supply , " the statement said .	1
Each count has a maximum penalty of 10 years in prison and $ 1 million fine .	Both executives face up to 10 years in prison and a $ 1 million fine for securities fraud .	0
Revenue jumped 26 percent to $ 817 million , the South San Francisco-based company said in a statement .	Revenue rose 26 percent , to $ 817 million , the company , based in South San Francisco , Calif . , said .	1
" PeopleSoft has consistently maintained that the proposed combination of PeopleSoft and Oracle faces substantial regulatory delays and a significant likelihood that the transaction would be prohibited . "	PeopleSoft has argued that an Oracle takeover would face substantial regulatory delays and a significant likelihood that the transaction would be prohibited .	1
Cruz came to the United States in 1960 , a year after the Cuban revolution .	Cruz came to the United States in 1960 , a year after Fidel Castro overthrew a dictatorship and installed a Communist government .	1
The Association of South East Asian Nations groups Brunei , Cambodia , Indonesia , Laos , Malaysia , Myanmar , the Philippines , Singapore , Thailand , and Vietnam .	ASEAN comprises Brunei , Cambodia , Indonesia , Laos , Malaysia , Myanmar , the Philippines , Singapore , Thailand and Vietnam .	1
The fight about online music sales was disclosed in documents filed last week with the judge and made available by the court Monday .	The fight over online music sales was disclosed in documents made available Monday by the court .	1
The dollar 's slide against the yen was curbed by wariness that Japanese authorities could intervene to stem the yen 's rise .	Despite hefty losses against the euro , the dollar 's slide versus the yen was curbed by wariness that Japanese authorities could intervene to stem the yen 's rise .	0
Referring to a battle against a Muslim warlord in Somalia , Boykin told another audience , " I knew my God was bigger than his .	Referring to a Muslim fighter in Somalia , Boykin said that " my God was bigger than his .	1
Meester , a 20-year-old sophomore , could face life in prison if convicted on charges of rape , forcible sodomy , indecent assault and providing alcohol to minors .	Douglas Meester , 20 , is charged with rape , sodomy , indecent assault , and providing alcohol to minors .	0
The Dow Jones Industrial Average was up 0.3 per cent at 9,886.75 , while the Nasdaq Composite index was 0.4 per cent higher at 1,986.97 .	On Wall Street , the Dow Jones Industrial Average rose 0.5 per cent at 9,905.8 and the Nasdaq Composite added 0.7 per cent at 1,995.1 .	1
His decision was delayed by concerns over the budget process in Washington and the war in Iraq .	Daniels told the Star April 20 he was holding back because of concerns over the budget process in Washington and the war in Iraq .	1
Woori Finance is the only large bank remaining to be sold but the government still has large stakes in several other lenders .	Woori Finance is the only large bank still to be sold but the state retains large stakes in several others , leading to suspicions of government meddling in lending decisions .	0
Democratic Lt. Gov. Cruz Bustamante and Republican state Sen. Tom McClintock are in different political worlds .	Democratic Lt. Gov. Cruz Bustamante was first choice of 25 percent , followed by state Sen. Tom McClintock with 18 percent .	0
In addition , juries in both state and federal cases have become increasingly reluctant to impose the death penalty .	Juries in state and federal cases alike have also grown reluctant to impose the death penalty .	1
The broad Standard & Poor 's 500 index slipped 12.27 points or 1.23 percent to 981.73 .	The S. & P. 500 slipped 12.27 points , or 1.2 percent , to 981.73 .	1
The other 18 people inside the building -- two visitors and 16 employees , including Harrison 's ex-girlfriend -- escaped unharmed , Aaron said .	The other 18 people in the building , including Harrison 's ex-girlfriend , were not injured , police spokesman Don Aaron said .	1
BT said the combination would have an immediate impact on subscriptions with 60,000 additional customers between September and March , 2004 .	BT said it expected the combination to reap 60,000 additional customers between September and March , 2004 .	1
The King of Prussia-based company could liquidate the other two chains if it cannot find a buyer by then , the company said .	The company , based in King of Prussia near Philadelphia , said it could liquidate the other two chains if it cannot find a buyer for them .	1
He has declined to comment on the charges , but court documents indicate a lingering medical problem could be part of his defense .	He has declined to comment on the charges , but court documents show that a lingering medical condition could contribute to his defense .	1
They used discarded skin from consenting patients who had undergone surgery and exposed it to UVA light at intensities similar to that of sunlight .	Sanders and colleagues at RAFT exposed skin samples removed from consenting patients during surgery to UVA light at intensities similar to that of sunlight .	1
And Alabama Chief Justice Roy Moore , who installed the monument in the courthouse two years ago , said he will fight to keep his job .	It was the culmination of a row caused by Alabama Chief Justice Roy Moore , who installed the 2400kg monument in the Alabama Judicial Building in 2001 .	0
Regional utility Tohoku Electric Power Co Inc said an 825,000-kilowatt ( kW ) nuclear reactor , the Onagawa No.3 unit near Sendai automatically shut down due to the quake .	Japan 's Tohoku Electric Power Co Inc said an 825,000-kilowatt ( kW ) nuclear reactor , the Onagawa No.3 unit in northern Japan , automatically shut down due to the quake .	1
Blagojevich reiterated his stance Wednesday to not prop up the budget with a gambling expansion .	Governor Rod Blagojevich said he would not balance the state budget with gambling revenues .	1
" I 'm pleased by the fact that we are bringing this to a conclusion , " he said .	" I 'm pleased we are bringing it to a conclusion , " Garton said .	1
Shares of National were losing 95 cents , or 3.9 % , to $ 23.73 in afternoon New York Stock Exchange trading .	Walgreen 's shares were up 4.6 % , or $ 1.42 , to $ 32.11 in midday New York Stock Exchange trading .	0
Intel Corp. narrowed its fourth-quarter sales estimate to the top end of earlier estimates Thursday , anticipating that customers will buy more personal computers during the key holiday season .	Intel Corp. narrowed its fourth-quarter sales estimate to the top end of earlier estimates Thursday , and announced it will take an accounting charge on one of its businesses .	0
" This proposed investment starts the process of raising the funding we need to increase our capacity , " Elpida President Yukio Sakamoto said in a news release .	" The proposed investment starts the process of raising the funding we need to increase our capacity to better support our customer requirements , " said Yukio Sakamoto , Elpida 's president .	0
Many women complain that they become more forgetful around the time of menopause , and some doctors believe that hormonal changes are the reason .	Many women complain that they become more forgetful after menopause , and some doctors have come to believe the hormonal changes brought on by menopause are the reason .	1
Sobig.F became one of the most widespread viruses ever , crippling corporate e-mail networks and filling home users ' inboxes with a glut of messages .	Since surfacing late Monday , Sobig.F has been crippling corporate e-mail networks and filling home users ' inboxes with a glut of messages .	1
The girl turned up late Sunday at a convenience store in East Palo Alto , about 30 miles from her home .	The girl turned up late Sunday night at an East Palo Alto convenience store about 30 miles from her home .	1
" We haven 't decided whether to use an unbroken or dotted white line , but this is an experiment worth introducing , " said David Richardson , the ICC 's cricket manager .	" We haven 't decided whether to use an unbroken or dotted white line , " said Dave Richardson , the ICC 's cricket manager .	0
BaFin and the head of the principal finance group , Robin Saunders , were not immediately available to comment .	BaFin , Germany 's chief financial regulator , and the prosecutor 's office were not immediately available for comment .	0
The SEC specifically advised IBM that this is a fact-finding investigation and that it has not reached any conclusions related to this matter , IBM said in a statement .	Big Blue says the SEC calls the action a fact-finding investigation and has not reached any conclusions related to this matter .	1
" His advice to the House Republicans is to pass it , to send it to him , so he can sign it . "	The president 's " advice to the House Republicans is to pass it , to send it to him , so he can sign it , " said White House spokesman Ari Fleischer .	1
At his request , he will be reassigned within the district .	District Superintendent J. Chester Floyd told reporters Monday that McCrackin will be reassigned within the district .	1
The US Federal Trade Commission has also filed a lawsuit challenging Rambus .	Still pending against Rambus is a lawsuit brought by the Federal Trade Commission .	1
Andrew M. Cuomo and Kerry Kennedy Cuomo plan to divorce .	Kerry Kennedy Cuomo and Andrew Cuomo have been married 13 years .	0
That would give smokers the right to take complaints to the Human Rights Commission or Human Rights Review Tribunal .	He agrees that technically smoking could be considered a disability , giving smokers the right to take complaints to the Human Rights Commission or Human Rights Review Tribunal .	1
Drugs are up to 50 percent cheaper in Canada than the United States because of government price controls .	Brand-name drugs in Canada tend to be cheaper than in the United States because of government price controls and a favorable exchange rate .	0
Their father had pleaded with the doctors to stop the fight after his wife 's euthanasia bid left their son in a coma and he was put on life-support .	Their father had pleaded with doctors to abandon their efforst after his wife 's euthanasia bid left their son in a coma and he was put on life support .	1
Brian Florence , 38 , died Sept . 25 of a heart attack in Alexandria , said the couple 's lawyer , Maranda Fritz .	" Mr. Florence died Thursday of heart failure , " said the couple 's lawyer , Maranda Fritz .	1
Health Minister Peter Coleman said about 300 people had been killed and 1,000 wounded in the past few days .	Health Minister Peter Coleman said about 300 people had been killed and 1,000 injured as the rebels fought into the capital .	0
A West Knoxville restaurant has reported several cases of hepatitis A to the Knox County Health Department .	The news has caused a rush of people to the Knox County Health Department to get vaccinated .	0
The review outlines the tariffs ' impact on domestic steel industry and steel consumers halfway through the three-year program .	The ITC midpoint review of the tariffs outlines their impact so far on the domestic steel industry and steel consumers .	1
Besides the fact that Americans want to be liked , she said , there is a " huge cost when world opinion is negative to the United States .	Americans just want to be liked , she said , but there also is a " huge cost " when world opinion is negative toward the United States .	1
John Logsdon , a board member , said that " human spaceflight had become a place where dissent was not welcome . "	In fact , said John Logsdon , a board member and George Washington University expert on space policy , " human spaceflight had become a place where dissent was not welcome . "	1
PC-related products were the strongest sector in July , with microprocessors up 5.6 % and DRAMs up 8.2 % from June , the industry group said .	PC-related products were the strongest sellers , with microprocessors up 5.6 percent and DRAMs up 8.2 percent , the SIA said .	1
The Prime Ministers of China , Russia and four central Asian nations have met in Beijing and approved a budget for their regional security grouping .	The prime ministers of China , Russia and four Central Asian countries signed agreements on Tuesday that set plans in motion for a long-awaited regional anti-terrorism centre in Uzbekistan .	1
The two Democrats on the five-member FCC held a press conference to sway opinion against Powell and the two other Republicans on the panel .	The two Democrats on the five-member FCC panel held a news conference to sway opinion against Powell .	0
It will cost about $ 20,000 per eight-week course of treatment , comparable to other injected cancer therapies , a spokeswoman said .	It will cost about $ 20,000 per average course of treatment -16 to 17 weeks .	0
The OneNote note-taking tool is listed at £ 169.99 while the InfoPath XML ( Extensible Markup Language ) data gathering application is priced at £ 179.99 .	The OneNote note-taking tool is listed at $ 273 while the InfoPath XML data gathering application is priced at $ 289 .	1
The current plan is to release the videotapes of the sessions , after U.S. review , on Friday , said Jim Landale , a spokesman for the tribunal .	The current plan is to release videotapes of the sessions on Friday , after the review , said Jim Landale , a tribunal spokesman .	1
Forty to 50 years ago , the ratio was 3 to 1 , Kessler said , and 10 years ago , it was 2 to 1 .	Forty to 50 years ago , the ratio was about 3-to-1 , Kessler said , and 10 years ago , it was about 2-to-1 .	1
Before addressing the economy , Bush discussed the terrorist attacks in Saudi Arabia , which killed as many as 29 people , including seven Americans .	The president began his speech by acknowledging the terrorist attacks in Saudi Arabia that killed at least 29 people , including seven Americans .	1
Sens. John Kerry and Bob Graham declined invitations to speak .	The no-shows were Sens. John Kerry of Massachusetts and Bob Graham of Florida .	1
Senate passage of the Medicare bill was almost certain , possibly as early as today .	Senate passage of the Medicare bill is almost certain Monday .	1
Five foreign embassies , including the Singapore embassy , in Bangkok were among the targets , it said .	Five foreign embassies in Bangkok , including the Singapore embassy , were among those targeted .	1
SARS has also taken a toll on Taiwan 's economy , as it has on economies across the region , hammering consumer spending and leaving shops , restaurants and airports empty .	SARS has also taken a toll on Taiwan 's economy , hammering consumer spending , with shops , restaurants and airports empty while people stay at home .	1
Minister Saud al-Faisal visit was disclosed Monday by two administration officials who discussed it on condition of not being identified by name .	Minister Saud al-Faisal 's visit was disclosed by two administration officials , who spoke on condition of anonymity .	1
Spot gold was quoted at $ 367.90 / 368.60 an ounce at 1000 GMT , having marched up to $ 369.50 -- a level not seen since February 10 .	Spot gold was quoted at $ 358.65 / 359.15 an ounce at 0500 GMT , having darted as high as $ 359.25 -- a level not seen since February 25 .	0
Parson has been charged on one count of intentionally causing or attempting to cause damage to a computer .	Parson faces one federal count of intentionally causing damage to a protected computer .	1
She appeared in federal court there Monday and was expected to be transferred to Houston in two weeks .	Holloway surrendered in Cleveland on Friday and was expected to be transferred to Houston in two weeks .	0
There is , however , no photo of Peter Hollingworth in the June issue examined by the Herald yesterday .	There is , however , no photograph of Dr Hollingworth in the June issue of the magazine examined by The Age yesterday .	1
The bank also said its offer was subject to the agreement of Drax 's senior banks , senior bond holders and hedging banks by 30 September 2003 .	The offer is also subject to Goldman signing an agreement with Drax 's senior banks , senior bond holders and hedging banks by Sept . 30 , it said .	1
Hill , 50 , would be the first person executed for killing an abortion doctor .	On Wednesday , Hill is scheduled to become the first person executed for murdering an abortion doctor .	1
On Jan. 10 , Shawanda Denise McCalister , who was also pregnant , was found bound and strangled in her apartment in the same neighbourhood .	On Jan. 1 , Nikia Shanell Kilpatrick , who was pregnant , was found bound and strangled in her apartment .	0
It ended a diplomatic drought between the two nations , at odds for months over North Korea 's nuclear program and American demands that it cease .	The contact between the delegations ended a diplomatic drought between the two nations , at odds over the nuclear program and U.S. demands that it cease immediately .	1
Scientists have reported a 90 percent decline in large predatory fish in the world 's oceans since a half century ago .	Scientists reported a 90 percent decline in large predatory fish in the world 's oceans since a half-century ago , a dire assessment that drew immediate skepticism from commercial fishers .	0
The Nasdaq composite index fell 25.17 , or 1.4 percent , to 1,792.07 following a loss of 26.46 the previous session .	The technology-laced Nasdaq Composite Index .IXIC dropped 25.17 points , or 1.39 percent , to 1,792.07 , based on the latest available figures .	0
Congress twice before passed similar restrictions only to see President Bill Clinton veto them .	Congress twice passed similar bills , but then-President Clinton vetoed them both times .	1
" He said they were in distress , " said Kingsville Police Chief Sam Granato .	We 're asphyxiating , ' ' ' said Sam Granato , chief of the Kingsville police .	1
Calvin Hollins Jr . ' s attorney , Thomas Royce , has repeatedly said his client had no link with the company that owned and operated E2 .	The lawyer for Hollins Jr . , Thomas Royce , has said his client had no link to the company that owned and operated E2 .	1
But none of them opposed the idea outright , ministers said .	But none of the ministers opposed Mr. Powell 's suggestion outright on Thursday , the ministers said .	1
No one has been killed in the attacks , which have continued despite major setbacks for al Qaeda in a battle with Saudi security forces .	No one has been killed in the recent attacks , which have continued despite serious setbacks for al-Qaeda following battles with Saudi security forces .	1
The company also earned 14 cents a share a year earlier .	A year ago , the company posted a profit of 12 cents a share .	1
That ought to be the standard — not how many people sign up , " he said .	" That ought to be the standard , not how many people actually signed up , " Mr. Rule told the judge .	1
Among three major candidates , Schwarzenegger is wining the battle for independents and crossover voters .	Schwarzenegger picks up more independents and crossover voters than Bustamante .	0
The chief merchandising officer decides what the store is going to sell , giving it a signature to attract shoppers and hopefully lure them back .	The chief merchandising officer decides what the store is going to sell , giving it that signature that draws in shoppers and brings them back again and again .	1
" For customers to get the most of the Internet , several factors are crucial , " Pierre Danon , CEO of BT 's retail unit .	" For customers to get the most out of the internet , several factors are crucial , " Mr Danon said .	1
A representative for Phoenix-based U-Haul declined to comment on the case before the judge 's opinion was released .	Anthony Citrano , a representative for WhenU , declined to comment on the case .	0
He has also directed " The Flintstones , " " Beethoven , " and " Jingle All The Way . "	Levant 's other credits include " The Flintstones , " " Jingle All the Way " and " Beethoven . "	1
As he left court , McCartney cast one long angry glare at Amrozi , who almost hid behind his lawyer to the side .	As he left the court , McCartney cast a long , angry glare at Amrozi , who tried to hide behind his lawyer .	1
" We are starting the epidemic with more cases and more areas affected than last year .	" It indicates we are starting the epidemic with more cases than last year , " Gerberding said .	1
The $ 19.50-a-share bid , comes two days after PeopleSoft revised its bid for smaller rival J.D. Edwards & Co . JDEC.O to include cash as well as stock .	Oracle 's $ 19.50-a-share bid comes two days after PeopleSoft added cash to its original all-share deal with smaller rival J.D. Edwards & Co . JDEC.O .	1
CIA Director George Tenet said the two men were " defined by dedication and courage . "	" [ They ] were defined by dedication and courage , " said the CIA 's director George Tenet .	1
The FTC also asked the judge to suspend his ruling pending its appeal .	The FTC asked the court Wednesday to block the ruling and filed for an appeal .	1
Gerry Kiely , a EU agriculture representative in Washington , said EU ministers were invited but canceled because the union is closing talks on agricultural reform .	The EU 's agriculture representative in Washington said EU ministers were invited but canceled because the union is wrapping up talks on agricultural reform .	1
Even the pizza man took part , delivering a flier with the missing girl 's picture along with the pizza and a two-liter bottle of Pepsi to Cruz 's house .	Even the pizza delivery took part , unwittingly delivering a leaflet with the missing girl 's picture during his run to Cruz 's house .	1
The Institute for Supply Management said its index of non-manufacturing activity rose to 50.7 from 47.9 in March .	The Institute for Supply Management said its index of non-manufacturing activity rose to 50.7 , bouncing back from a one-month contraction in March at 47.9 .	1
It will also boost SuSE 's sales reach worldwide and enhance HP 's Linux business , they said .	The deal also boosts SuSE 's sales reach worldwide and enhances HP 's Linux business , they said .	1
To create the condyle , Dr Mao and colleague Adel Alhadlaq used adult stem cells taken from the bone marrow of rats .	He and a colleague created the articular condyle using stem cells taken from the bone marrow of rats .	1
New research indicates that some 540,000 high-tech jobs were lost in the United States during 2002 .	In 2001 , there were 6.5 million high-tech jobs in the United States .	0
Of personal vehicles , 57 percent are cars or station wagons , 21 percent vans or SUVs , 19 percent light trucks .	Of all personal vehicles , 57 percent are cars or station wagons , 21 percent are vans or sport utility vehicles and 19 percent are light trucks .	1
Network security products maker Secure Computing Inc. said Tuesday it is acquiring content-filtering vendor N2H2 for $ 20 million , furthering consolidation in an already-competitive market .	Network security products maker Secure Computing said Tuesday it is acquiring content filtering firm N2H2 for $ 20 million , furthering consolidation in an already competitive market .	1
Mel Gibson 's passion-stirring Biblical epic " The Passion of Christ " will open in the United States on Feb. 25 - Ash Wednesday on the Roman Catholic calendar .	Mel Gibson is negotiating with Newmarket Films to distribute his embattled Biblical epic " The Passion of Christ " in the United States .	0
Justice John Paul Stevens compared the interrogation of Martinez to " an attempt to obtain an involuntary confession from a prisoner by torturous methods . "	Writing for the minority , Justice John Paul Stevens said the interrogation was akin to " an attempt to obtain an involuntary confession from a prisoner by torturous methods . "	1
Illinois State Police accident reconstruction experts were investigating the cause .	State Police were investigating , Vazzi said .	1
They were released to authorities after officers delivered the soda to the gunman , using a long stick to pass the six-pack through a door .	They were released to authorities after officers delivered a six-pack of Dr Pepper to the gunman , using a long stick to pass the soda through a door .	1
The children were last seen July 4 at a fireworks display in Concord with their father , Manuel Gehring .	Authorities believe the children , who were last seen with their father at a fireworks display in Concord on July 4 , are dead .	0
The hall will be home to the Los Angeles Philharmonic and the LA Master Chorale .	The Los Angeles Master Chorale and the Los Angeles Philharmonic Brass Ensemble also performed .	0
Kerry Kennedy Cuomo and Andrew Cuomo have been married 13 years .	Andrew Cuomo and Kerry Kennedy were married 13 years .	1
The Senate majority leader , Bill Frist , Republican of Tennessee , said he hoped Congress would finish work on the legislation by the end of September .	The Senate majority leader , Bill Frist , R-Tenn . , said he hoped Congress would finish work on the legislation by late September .	1
The crime report surveyed 11,600 police and law enforcement agencies nationwide .	The report details crime reported to law enforcement agencies statewide .	0
The state wants to lower wolf numbers in approximately a 1,700-square-mile area near the village of McGrath .	The state wants to kill the wolves in approximately a 1,700-square-mile area near McGrath to establish a moose nursery of sorts .	0
It was expected to raise the $ 90 million McGreevey expected .	The tax is expected to raise $ 90 million .	1
O 'Donnell wrote in her autobiography , " Find Me , " that she was " an abused child . "	In her autobiography , " Find Me , " O 'Donnell wrote , " I was an abused kid .	1
The poll , conducted by KRC Communications Research of Newton , was taken Wednesday and Thursday .	The poll of 405 registered Massachusetts voters was conducted Wednesday through Friday by RKM Research and Communications .	0
Pressure also came last night from religious circles as three Anglican bishops said it was time for their former colleague to step down .	The pressure on Peter Hollingworth to resign as Governor-General intensified last night as three Anglican bishops said it was time for their former colleague to step down .	1
The attack on the al-Rashid Hotel , during the visit of Deputy Defence Secretary Paul Wolfowitz underscores the nature of the problem .	The attack on the Rashid Hotel on Sunday , during the visit of the deputy secretary of defense , Paul D. Wolfowitz , underscores the nature of the problem .	1
" He would often call me for advice , " said Ronald L. Kuby , a friend and well-known lawyer who had represented him in the harassment case .	" He would often call me for advice , " said lawyer Ron Kuby , a friend who had represented him in court .	1
The United States wants the measure passed by June 3 , when the oil-for-food program needs to be renewed .	The Bush administration wants the measure approved by June 3 , when the existing oil-for-food program is up for renewal .	1
Police spokesman Brig. Gen. Edward Aritonang confirmed Saturday that another two had been arrested , one in Jakarta and another in Magelang , Central Java .	Brigadier General Edward Aritonang , a police spokesman , confirmed yesterday that another two had been arrested , one in Jakarta and another in Magelang , Central Java .	1
Late last year , for example , more than 1800 US soldiers were placed in Djibouti to conduct counter-terrorism operations in the Horn of Africa .	Since late last year , for example , more than 1,800 members of the American military have been placed in Djibouti to conduct counterterrorism operations in the Horn of Africa .	1
" I think it should have been released years ago , " said Brian Rohrbough , whose son , Daniel , was killed at Columbine .	Brian Rohrbough , whose son , Daniel , was killed at Columbine , said the tape raises disturbing issues .	0
The bureau report shows significant increases in uninsured rates occurred among whites , blacks , people 18 to 24 , and middle- and higher-income earners nationwide .	Reflecting the broad scope of the recession and its aftermath , significant increases in uninsured rates occurred among whites , blacks , people 18-to-64 , and middle- and higher-income earners .	0
The technology-laced Nasdaq Composite Index < .IXIC > added 8.27 points , or 0.51 percent , to 1,633.53 .	The broader Standard & Poor 's 500 Index .SPX crept up 4.3 points , or 0.44 percent , to 980.52 .	0
Carlow and his group peddled drugs by forging paperwork showing the shipments ' prior owners .	The network peddled drugs by forging paperwork showing prior owners of the shipments .	1
A spokesman for the U.S. Attorney 's Office in Atlanta also refused to comment .	Coca-Cola announced Friday morning that the U.S. Attorney 's office in Atlanta has started an inquiry .	0
Blair has said there is not ' ' a shred of truth ' ' in allegations the government manipulated evidence , and has resisted calls for a full public inquiry .	Blair has said there is not ``a shred of truth ' ' in allegations that the government manipulated evidence about Iraq 's weapons programs .	0
They were just making sure they dotted all the I 's and crossed all the T 's , " said Schooff .	They were just making sure they dotted all the I 's and crossed all the T 's , " said Blair Schoof , executive director of music for AOL Europe .	1
The comment period was to have expired on Monday .	A public comment period on the proposed new taxes will end on Monday .	1
It even struck a deal for distribution and advertising with popular P2P service Grokster .	Puretunes has also lost a distribution deal with the popular Grokster file-swapping software company .	0
The group criticizing Schwarzenegger , the League of United Latin American Citizens , said the Austrian-born actor 's advisory board position brings into question his commitment to Latinos .	The League of United Latin American Citizens , the group criticizing Schwarzenegger , said the Austrian-born actor 's advisory board position brings into question his commitment to Hispanics .	1
He said European governments " have blocked all new bio-crops because of unfounded , unscientific fears .	" They have blocked all new bio-crops because of unfounded , unscientific fears , " Bush said .	1
Market sentiment was subdued after International Business Machines Inc . IBM.N said U.S. securities regulators were investigating the accounting of the world 's largest computer company .	Market sentiment was also cautious after International Business Machines Inc . IBM.N said that federal securities regulators had begun an investigating into its accounting .	1
Oh yeah , Miami , Boston College and Syracuse leaving the Big East to take a seat in the Atlantic Coast Conference .	Boston College , Miami and Syracuse are considering leaving the Big East for the Atlantic Coast Conference by the end of the month .	1
Community college students will see their tuition rise by $ 300 to $ 2,800 or 12 percent .	Tuition at the six two-year community colleges will leap by $ 300 , to $ 2,800 .	1
U.S. forces recently apprehended some 40 suspected foreign militants near the Syrian border and are now interrogating them .	The Third Armored Cavalry Regiment recently apprehended about 40 suspected fighters near the Syrian border , officials said .	0
" No one has anything to fear from being correctly identified but everything to fear from their identity being stolen or misused , " Mr Blunkett said .	He added : " No one has anything to fear from being correctly identified , but everything to fear from their identity being stolen or misused . "	1
They suspect the same anarchist group that claimed responsibility for the Dec. 21 explosions near his house , according to Italian news agency ANSA .	Italian police investigating the Prodi bomb suspect an anarchist group that claimed responsibility for Dec. 21 explosions near his house , according to Italian news agency ANSA .	1
Supporters say a city casino will attract tourists and conventioneers who will gamble and spend money in restaurants and stores .	Supporters say those people will gamble and have enough money left over to spend in restaurants and stores .	1
Currently , about 37,000 U.S. troops are stationed in South Korea .	There are 100,000 U.S. troops in Asia , most of them in South Korea and Japan .	0
Lee said Brianna had dragged food , toys and other things into the bedroom .	Lee , 33 , said the girl had dragged the food , toys and other things into her mother 's bedroom .	1
Peterson told police he fished alone in San Francisco Bay on Christmas Eve , returning to an empty house .	Peterson told police he left his wife at about 9 : 30 a.m. on Dec. 24 to fish alone in San Francisco Bay .	0
North American markets finished mixed in directionless trading Monday as earnings season begins to slow and economic indicators move into the spotlight .	North American markets grabbed early gains Monday morning , as earnings season begins to slow and economic indicators take the spotlight .	0
Mosel was unable to present financial statements in time due to mergers among subsidiaries and a change of accountants , the company said on Monday .	Mosel had been unable to present financial statements in time because of mergers among subsidiaries and a change of accountants , the company said yesterday .	1
A navy official on the scene said divers were scanning the river bed with metal finders before rain drove them to shore .	A navy official said divers scanned the river bed with metal detectors before rain drove them to shore .	1
" The Matrix Reloaded , " which opened in limited previews Wednesday night , took in an estimated $ 135.8 million for all five days .	Matrix Reloaded opened in limited previews Wednesday night , and its total for all five days was estimated at $ 135.8 million .	1
At first blush , then , the distinction drawn by the creators of the do-not-call registry would seem to draw the line in precisely the right place .	At first blush , then , the creators of the registry would seem to have drawn the line between exempted and banned calls in the right place .	1
They said no decisions had been made about how many troops would be moved , where they would come from , or where they would end up .	They added that decisions have been made about how many troops will be moved , where they will come from , or where they will end up .	1
" The bank requires growth from elsewhere in the economy and needs the economy to rebalance , " he said in an interview with the Press Association news agency .	The Bank of England " requires growth from elsewhere in the economy and needs the economy to rebalance , " he told the Press Association news agency .	1
Voters in Cleveland Heights , Ohio , were asked to decide whether to allow same-sex couples - and also unmarried heterosexual couples - to officially register as domestic partners .	Voters in Cleveland Heights , Ohio , approved a proposal allowing same-sex couples -- and also unmarried heterosexual couples -- to officially register as domestic partners .	1
Cisco has signed similar deals with AT & T Corp. T.N , SBC Communications Inc . SBC.N and Sprint Corp. FON.N .	Cisco has similar relationships with BellSouth competitors SBC Communications , AT & T and Sprint Communications .	1
The Dow Jones industrial average advanced for the fourth week in a row .	The Dow Jones industrial average .DJI rose 41.61 points , or 0.44 percent , to 9,415.82 .	0
Also missing is Al Larsen , 31 , of Fort Worth , Texas , who was in another vehicle swept off the turnpike .	The other victim recovered Tuesday morning was Al Larsen , 31 , of Fort Worth , Texas .	0
He also could be barred permanently from the securities industry .	Young faces a fine , suspension or being permanently barred from the securities industry .	0
The Cradle of Liberty Council isn 't the first one to buck the national group 's stance .	Philadelphia 's council is not the first to defy the national policy .	1
It would be cumbersome for restaurants that serve different meals each day , she said .	It would be especially cumbersome for restaurants that change their menus daily , she said .	1
Debra Mitchell , a member of the church , said Wilson had recently lost her job .	Mitchell said many knew Wilson , 43 , to be unstable and that she recently lost her job .	0
Today , we preserve essential tools to foster voice competition in the local market .	" We preserve essential tools to foster voice competition , " Copps said .	1
" The discovery that the MAP bug is present in the vast majority of Crohn 's sufferers means it is almost certainly causing the intestinal inflammation , " it said in a statement .	The researchers say that the fact the MAP bug is present in the vast majority of Crohns sufferers means it is almost certainly causing the intestinal inflammation .	1
A big surge in consumer confidence has provided the only positive economic news in recent weeks .	Only a big surge in consumer confidence has interrupted the bleak economic news .	1
" I have heard the people of New York say , ' Enough is enough , ' " Pataki said . "	" I have every reason to believe that people understand enough is enough , " Mr. Pataki said .	0
The government says the changes are necessary if Israel is to compete successfully in the global marketplace and attract investment .	However , the Israeli government argues that changes in Israel ’ s state-controlled economy are necessary if the state is to compete in the global marketplace .	1
The computers were located in the United States , Canada , and South Korea .	The PCs are scattered across the United States , Canada and South Korea .	1
He was voluntarily castrated in 2001 , an operation he contends removed his ability to become sexually aroused .	DeVries , who was voluntarily castrated in August 2001 , has said the surgery took away his ability to become sexually aroused .	1
Diana was at her lowest ebb when she wrote the letter to Paul Burrell claiming there was a plot to kill her .	Burrell said Diana wrote a letter in October 1996 claiming there was a plot to kill her in a smash and gave it to him to keep as insurance .	0
SARS , the deadly respiratory disease first detected in China last November , gave the agency its first real test of a new state-of-the-art emergency operations center .	And SARS , the deadly respiratory disease first detected in China last November , tested the agency 's new state-of-the-art emergency operations center .	1
This morning , at UM 's New York office , Coen revised his expectations downward , saying that spending would instead rise 4.6 percent to $ 247 billion .	Speaking to reporters at a New York news conference , Universal McCann 's Coen projected that total U.S. ad spending will rise 4.6 percent to $ 247.7 billion this year .	1
Cross-dressing teens from Harvey Milk High School offered sex for money in Greenwich Village and then robbed the would-be johns by pretending to be cops , sources said last night .	Four Harvey Milk High School students who dressed as women were arrested yesterday for robbing men in the West Village - and pretending to be police officers , sources said .	1
Massachusetts does not have a state death penalty , and only once before - in Michigan - has the federal death penalty been given in a state without capital punishment .	Massachusetts has no state death penalty , and only once before -- in Michigan -- has the federal death penalty been given in a state without capital punishment .	1
In Toronto , police said they arrested 38 people and reported 114 incidents , mostly for looting and other thefts .	Toronto police made 38 arrests linked to the blackout and reported 114 incidents , mostly for looting and other thefts , said Constable Mike Hayles .	1
We caught this ... and haven 't sent it into the blood supply , " said Dr. Dale Towns , CBS Calgary medical director .	" We 're delighted the testing has worked -- we caught this ... and haven 't sent it into the blood supply , " said Dr. Dale Towns , Calgary medical director of CBS .	0
The Senate 's proposal will need the support of the Democrat-led Assembly and Pataki to become law .	Even if the Senate approves the proposals , they would require the support of the Democrat-led Assembly and Gov. George Pataki to become law .	0
The stock lost about 75 percent of its value after that bombshell and remains 40 percent below pre-disclosure levels .	The stock lost some three quarters of its value after the initial February 24 bombshell disclosure .	0
The crates are full of hardback copies of " Harry Potter and the Order of the Phoenix . "	On June 4 , Amazon said it had received orders for over 1 million copies of " Harry Potter and the Order of the Phoenix . "	0
French special police raided a farm in Corsica on Friday , capturing the top suspect in the 1998 murder of France 's highest official on the Mediterranean island , officials said .	Police arrested on Friday the chief suspect in the murder of the top state official on the unruly French island of Corsica , Interior Minister Nicolas Sarkozy said .	0
Tom Kasmer , a 14-year-old from Belmont , N.C. , got a word that sounded like " zistee " during yesterday 's competition .	The 14-year-old national spelling finalist who attends school in Belmont , N.C. , got a word that sounded like " zistee " during competition Wednesday .	1
The blue-chip Dow Jones industrial average .DJI fell 86.56 points , or 0.94 percent , to 9,109.99 , after giving up more than 1 percent earlier .	The Dow Jones industrial average .DJI fell 79.43 points , or 0.86 percent , to 9,117.12 on Friday .	0
General Wesley Clark finally confirmed this week that he would seek the Democratic nomination to run against President George Bush in next year 's presidential elections .	Retired General Wesley Clark 's entry into the race for the Democratic presidential nomination will almost certainly strengthen anti-war forces determined to unseat US President George W Bush next year .	0
China would become only the third nation to put a human in space .	China would become the third nation to achieve manned spaceflight .	1
ImClone Systems Inc. and Genentech Inc. led shares of U.S. biotechnology companies higher after medicines they are developing helped cancer patients in studies .	ImClone Systems and Genentech led shares of biotechnology companies higher yesterday after studies showed the medicines they are developing helped cancer patients .	1
The technology-laced Nasdaq Composite Index .IXIC was down 27.13 points , or 1.64 percent , at 1,626.49 , based on the latest data .	The technology-laced Nasdaq Composite Index < .IXIC > declined 25.78 points , or 1.56 percent , to 1,627.84 .	1
The American Express Corp. has pledged at least $ 3 million of more than $ 5 million needed .	The city had requested federal funds , but withdrew that request when American Express pledged at least $ 3 million .	0
Privately-held GeCAD Software , founded in 1992 , has supplied antivirus and security products since 1994 under the name RAV AntiVirus .	GeCAD , founded in 1992 and based in Bucharest , provides anti-virus , anti-spam and content-filtering products under the name RAV AntiVirus .	1
Kelly Boggs ' column will appear daily during the June 17-18 Southern Baptist Convention annual meeting in Phoenix .	Kelly Boggs , Baptist Press ' weekly columnist , will be writing a column each day during the Southern Baptist Convention 's annual meeting this week in Phoenix .	1
This is the only planet that has been found in orbit around a binary star system .	The new found planet is the only one known to orbit such a double-star system .	1
More than 1,000 people staged mostly peaceful protests during the talks , proclaiming that genetically modified foods weren 't the answer to the world 's food problems .	More than 1,000 people rallied over three days , proclaiming that genetically modified foods weren 't the answer to the world 's food problems .	1
Lee Janzen , who was tied atop the leaderboard with five holes left , finished with a 68 and tied for sixth .	Lee Janzen , tied atop the leaderboard with five holes left , finished with a 68 to tie for sixth with Bob Crane ( 67 ) at 269 .	0
The equivalent of 75,000 55-gallon barrels of waste thought to contain transuranic waste are stored underground at Hanford .	The equivalent of 75,000 55-gallon barrels of transuranic and low-level radioactive waste , some of it mixed with hazardous chemicals , is buried at Hanford .	0
There are more surprises than you can possibly imagine , " Gov. Gray Davis told reporters at a campaign stop in Compton .	There are more surprises than you can possibly imagine , " Davis said after appearing with former U.S. president Bill Clinton at a school dedication .	0
Officials said all three would be charged with conspiracy to commit murder .	All three of the teens were charged with offenses including conspiracy to commit murder .	1
Less than 20 percent of Boise 's sales would come from making lumber and paper after the OfficeMax purchase is completed .	Less than 20 percent of Boise 's sales would come from making lumber and paper after the OfficeMax purchase is complete , assuming those businesses aren 't sold .	0
But they are split over whether the Fed will acknowledge risks are tilted toward weakness , or say they are balanced .	Wall Street is debating whether the central bank will say risks are tilted toward weakness or balanced with inflation .	1
Yehuda Abraham , a 76-year-old jeweler in New York 's diamond district , allegedly accepted a $ 30,000 down payment on behalf of Lakhani for the missiles , the government said .	Yehuda Abraham , a 76-year-old jeweler from New York 's diamond district , accepted a $ 30,000 down payment on behalf of Lakhani for the first missile , investigators said .	1
Samudra claims the meeting agreed with this and fine-tuning was handed to Dulmatin , a bombmaker still on the run and so-called smiling Bali bomber , Amrozi .	He claims they agreed on this plot and that fine-tuning was handed to Dulmatin , a bombmaker who is still on the run .	0
The seventh person charged in the case - Habis Abdu al Saoub - remains at large .	The seventh member of the cell , Habis Abdullah al Saoub , 37 , a Jordanian , remains at large .	1
Vivendi shares closed 1.9 percent at 15.80 euros in Paris after falling 3.6 percent on Monday .	In New York , Vivendi shares were 1.4 percent down at $ 18.29 .	0
The Bank of England starts its two-day meeting on Wednesday , but was expected to leave British interest rates steady .	The Bank of England starts a two-day policy meeting on Wednesday and is expected to leave British interest rates steady at 3.75 percent on Thursday .	0
Wall Street analysts had expected 22 cents a share , according to Thomson First Call .	The results were 3 cents a share lower than the forecast of analysts surveyed by Thomson First Call .	0
Annika Sorenstam gets her first opportunity to test that objective this week at the McDonald 's LPGA Championship .	The appetizer devoured , Annika Sorenstam moves on to the entree this week at the McDonald 's LPGA Championship .	0
The dollar gained against the euro , yen and Swiss franc after September U.S. retail sales figures came in slightly weaker than consensus forecasts .	The greenback rose steeply against the euro , yen and Swiss franc despite weaker-than-expected September U.S. retail sales figures .	1
The San Jose-based company posted a net income of $ 64.2 million , or 27 cents per share , in the quarter ended May 30 .	That was up from the year-ago quarter , when the company earned $ 54.3 million , or 22 cents a share .	0
He claims it may seem unrealistic only because little effort has been devoted to the concept .	" This proposal is modest compared with the space programme , and may seem unrealistic only because little effort has been devoted to it .	0
" And if that ain 't a Democrat , then I must be at the wrong meeting . "	" If that ain 't a Democrat , then I must be at the wrong meeting , " he said to a standing ovation .	0
" After what happened here ... it 's tacky and unpatriotic , " said JoAnn Marquis , visiting the site with her husband from Salem , Mass .	" It 's nasty , " said JoAnn Marquis , visiting with her husband from Salem , Mass . " After what happened here .	1
An hour later , an Israeli helicopter fired missiles at a car in Gaza City , killing two Hamas officials and at least five other people .	An hour later Israeli attack helicopters rained missiles on a car in Gaza City , killing seven people , Palestinian sources said .	1
He also called Hovan a " person of good reputation " who had worked as a bus driver since 1967 .	Hovan , a resident of Trumbull , Conn . , had worked as a bus driver since 1967 and had no prior criminal record .	0
The 30-year bond < US30YT = RR > was down 10 / 32 for a yield of 4.91 percent , up from 4.89 percent late Thursday .	The 30-year bond was down 14 / 32 to yield 4.92 percent , up from 4.89 percent on Thursday but off an earlier yield high of 4.95 percent .	0
The companies also announced plans to collaborate on the design for future generations of memory technologies .	The two groups said they would collaborate on the design of future memory technologies .	1
A judge ordered the child placed in state custody Aug. 8 .	On Aug. 8 , Juvenile Court Judge Robert Yeates ordered that Parker be placed in protective custody .	1
The British ambassador to the United Nations , Sir Jeremy Greenstock , is scheduled to lead a Security Council Mission to the region in mid-May .	Sir Jeremy Greenstock , the UK 's ambassador to the UN , is due to lead a week-long Security Council mission to West Africa in mid-May .	1
This year , local health departments hired part-time water samplers and purchased testing equipment with a $ 282,355 grant from the Environmental Protection Agency .	This year , Peninsula health officials got the money to hire part-time water samplers and purchase testing equipment thanks to a $ 282,355 grant from the Environmental Protection Agency .	1
Roslyn shares gained 82 cents to close at $ 20.79 yesterday in Nasdaq trading .	In recent dealings , shares of Roslyn were up 40 cents , or 1.9 percent , to $ 21.25 .	1
American has laid off 6,500 of its Missouri employees since Dec. 31 , according to Driskill .	Since October 2001 , American has laid off 6,149 flight attendants , according to George Price , a union spokesman .	1
She met Lady Mary at her Double Bay home yesterday to thank her for the donation .	She met Lady Mary for the first time at her Double Bay home in Sydney yesterday to thank her in person for the donation .	1
Acting Police Chief Francisco Ortiz said the explosion was being treated as a criminal matter , but no possibility had been ruled out .	Acting New Haven Police Chief Francisco Ortiz said police were treating the explosion as a criminal matter .	0
The value will total about $ 124 million , including convertible securities , according to Corel .	Including convertible securities , the total estimated value of the deal is $ 124 million , according to Corel .	1
" I can say I am being forced into exile by the world superpower , " he said .	" I am being forced into exile by the world 's superpower , " Taylor said in an address videotaped at his home .	1
Goss said CIA Director George Tenet has provided the committee with 19 volumes of documents on prewar intelligence which has been made available to House members .	He also noted that Tenet has provided the committee with 19 volumes of documents on prewar intelligence which has been made available to House members .	1
The 30-year bond US30YT = RR slid 1-10 / 32 for a yield of 4.30 percent , up from 4.23 percent .	The 30-year bond US30YT = RR jumped 20 / 32 , taking its yield to 4.14 percent from 4.18 percent .	0
The service also features a " self-healing " option that can provide continuous access to critical applications .	It also offers a " self-healing " option so businesses have continuous access to critical servers , data and applications .	0
Shares of the Smithfield rose more than 8 percent as the company said it expected the transaction to boost earnings immediately .	Smithfield shares rose more than 8 per cent yesterday as the company said it expected the transaction to boost earnings immediately .	1
Consolidated volume was heavy , with 2.17 billion shares traded , compared with 1.92 billion on Tuesday .	Consolidated volume was moderate , with 1.91 billion shares traded on the New York Stock Exchange , compared to 1.5 billion Monday .	0
Chief Executive Rod Eddington is to meet the three unions separately on Monday afternoon .	Eddington is to meet the other two unions separately later on Monday .	1
He had said before the meeting that he planned to urge Chinese officials to move quickly to adopt a more flexible currency system .	He has said he plans to urge Chinese officials during the G20 meeting to move more quickly to adopt a more flexible currency system .	1
With Claritin 's decline , Schering-Plough 's best-selling products now are two drugs used together to treat hepatitis C , the antiviral pill ribavirin and an interferon medicine called Peg-Intron .	With Claritin 's decline , Schering-Plough 's best-selling products are now antiviral drug ribavirin and an interferon medicine called Peg-Intron -- two drugs used together to treat hepatitis C.	1
Shares of Smithfield closed up $ 1.64 , or 8.5 percent , at $ 20.85 , on the New York Stock Exchange .	Shares of Smithfield rose $ 1.64 yesterday to close at $ 20.85 , a rise of 8.5 per cent , on the New York Stock Exchange .	1
He planned Monday to formally announce the effort alongside several union presidents .	He plans to announce the effort formally tomorrow in Cincinnati alongside several union presidents .	1
TSMC also accused Syndia of trying to interfere with its customer relationships .	TSMC feels that Syndia 's actions are designed to interfere with TSMC 's customer relationships , the company said .	1
Also at increased risk are those whose immune systems suppressed by medications or by diseases such as cancer , diabetes and AIDS .	Also at increased risk are those with suppressed immune systems due to illness or medicines .	1
Upscale department store chain Nordstrom Inc . ( nyse : JWN - news - people ) jumped $ 1.49 , or 9.4 percent , to $ 17.35 .	Upscale department store chain Nordstrom Inc . JWN.N jumped $ 1.49 , or 9.4 percent , to $ 17.35 .	1
" I figure we 've destroyed about one-half of Al Qaeda , the top operators of Al Qaeda , and that 's good , " Mr. Bush said .	" We 've destroyed about one half of al Qaeda , the top operators of al Qaeda , and that 's good .	1
Her knees were swollen for days and she still bears scars there and on her legs and ankles .	Grieson said both of her knees were swollen for days and that she still has scars on her legs from the incident .	1
The new 25-member Governing Council 's first move was to scrap holidays honoring Saddam and his party and to create a public holiday marking the day of his downfall .	Its first decisions were to scrap all holidays honoring Saddam and his outlawed Baath Party and to create a new public holiday marking the day of his downfall .	1
Al Qaeda , the terror network led by Saudi-born Osama bin Laden and blamed for the Sept . 11 , 2001 , attacks , has been linked to both cases .	Al-Qaida , the terror network led by Saudi-born bin Laden and blamed for the Sept . 11 , 2001 attacks on the United States , has been linked to both cases .	1
He praised the work of the Rhodes Trust , saying that it was a Rhodes scholar at Oxford who first interested him in politics .	Blair praised the work of the Rhodes Trust , saying it was an Australian Rhodes Scholar he met while at Oxford who first interested him in politics .	1
Turki Nasser al-Dandani , another key Saudi operator for Al Qaeda and a second main suspect in the Riyadh bombings remains at large .	Turki Nasser al-Dandani , another suspected Saudi operative for Osama bin Laden 's al-Qaida terror network and top suspect in the Riyadh bombings , remains at large .	1
" What they have done is a thinly veiled attempt to do an end run around the Constitution , " she said .	The church 's lawyer , Shirley Phelps-Roper , was clear : " What they have done is a thinly veiled attempt to do an end run around the constitution , " she said .	1
" There were a number of bureaucratic and administrative missed signals -- there 's not one person who 's responsible here , " Gehman said .	In turning down the NIMA offer , Gehman said , ' ' there were a number of bureaucratic and administrative missed signals here .	0
H. Carl McCall , co-chairman of the exchange 's special committee on governance , resigned Thursday , saying Reed should start with a " clean slate . "	Reed arrived a day after H. Carl McCall , co-chairman of the exchange 's special committee on governance , resigned saying Reed should have a " clean slate " to make changes .	0
He hugged his lawyers and their assistants and then said , " Thank you so much . "	Moments later , he hugged his defense lawyers , softly saying , " Thank you , so much . "	1
The department also sent water and soil samples to the state health laboratory .	Water samples are being sent to the state health department for analysis .	1
Pat Anderson , the attorney representing the parents , Bob and Mary Schindler , declined to comment .	Pat Anderson , the lawyer representing the Schindlers , declined to comment on the filing .	1
The company has agreed terms on the purchase of the paper division of the Dutch office supplies group Buhrmann , the largest paper distributor in Europe .	The company has reached agreement on the terms for buying the paper division of the Dutch office supplies group Buhrmann , the largest paper distributor in Europe .	1
A power cut in New York in 1977 left 9 million people without electricity for up to 25 hours .	The outage resurrected memories of other massive power blackouts , including one in 1977 that left about 9 million people without electricity for 25 hours .	0
But Gelinas says only six have been fully re-evaluated .	Ms. Gelinas said only 1.5 per cent of those have been fully re-evaluated .	1
Idaho Gem also is the first sterile animal to be cloned .	" He is the first and only cloned sterile hybrid . "	1
It is almost certain to exacerbate the bitter divisions between Washington and Europe that have not abated since the end of the war in Iraq .	It is almost certain to exacerbate the divisions between Washington and Europe that emerged before the war in Iraq .	1
Resigning along with Brendsel was Vaughn Clarke , the company 's executive vice president and chief financial officer .	Chairman and chief executive Leland Brendsel and Vaughn Clarke , the company 's executive vice president and chief financial officer , resigned .	1
The vast majority of trades will be priced at 20 cents per contract or less depending on participation in incentive schemes . "	Eurex said " the vast majority " of trades on Eurex US would be priced at 20 cents per contract or less depending on " participation in incentive schemes " .	1
Associated Press Writer Curt Anderson at the Justice Department in Washington , D.C. , contributed to this story .	Associated Press Writer Jay Reeves in Birmingham , Ala . , contributed to this story .	0
Hewlett-Packard Co . HPQ.N , the No. 2 computer maker , rose 41 cents , or 2.4 percent , to $ 17.29 .	Hewlett-Packard Co . ( nyse : HPQ - news - people ) , the No. 2 computer maker , rose 41 cents , or 2.4 percent , to $ 17.29 .	1
He urged patience from Americans eager for the service , which is intended to block about 80 percent of telemarketing calls .	The free service was originally intended to block about 80 percent of telemarketer calls .	0
" Everyone who has a cell phone wishes they had a better one , " Huang said .	They have a cell phone and everybody that has a cell phone wishes they had a better one . "	1
Taher , acting against his attorney 's advice , became the fifth member of a group of six Yemeni-Americans to enter a plea agreement with the government in the case .	Taher , acting against his attorney 's advice , became the fifth member of the six to enter a plea agreement with the government .	1
" We 're still confident that Gephardt will get the lion 's share of union support . "	Whether or not we get to the two-thirds , we 're going to have the lion 's share of union support . "	0
" The accusation that I misappropriated money from Jennifer Lopez is both untrue and offensive , " Medina said in a statement .	In response , Medina issued the following statement : " The accusation that I misappropriated money from Jennifer Lopez is both untrue and offensive .	1
On Jan. 10 , 20-year-old Shawanda Denise McCalister , who also was pregnant , was found bound and strangled in her apartment in the same neighborhood .	On Jan. 1 , Nikia Shanell Kilpatrick , who was pregnant , was found bound and strangled in her apartment .	0
After the further analysis of the subset data , the companies plan to discuss the results with regulators and then determine how to proceed .	The two companies plan further analysis of the subset data and will discuss the results with regulatory agencies .	0
The broader Standard & Poor 's 500 Index .SPX gained 3 points , or 0.39 percent , at 924 .	The technology-laced Nasdaq Composite Index < .IXIC > rose 6 points , or 0.41 percent , to 1,498 .	1
The case is Illinois v. Telemarketing Associates , 01-1806 .	The case decided Monday centered around an Illinois fund-raiser , Telemarketing Associates .	0
They are being held on immigration violations as the incident is investigated .	Both men are being held for investigation of administrative immigration violations .	1
" Rendezvous has been a TIBCO mark for many years and is one of our flagship products , " said George Ahn , chief marketing officer , Tibco .	Tibco 's chief marketing officer George Ahn said : " Rendezvous has been a Tibco mark for many years and is one of our flagship products .	1
Bad publicity has already weakened sales which are highly profitable for retailers .	Bad publicity surrounding warranties has already sent sales into decline .	0
Turner , who held about 105 million shares before the sale , also transferred 10 million AOL shares to a charitable trust .	Mr. Turner transferred about 10 million shares to a charitable trust before they were sold .	0
Several cities are competing for the headquarters , including Miami ; Panama City ; Atlanta ; Port-of-Spain , Trinidad ; and Puebla , Mexico .	But Miami is competing with eight other cities , including Atlanta ; Panama City ; Port-of-Spain , Trinidad ; and Cancn , Mexico .	1
Beagle 2 has no propulsion system of its own ; it is " in the hands of Mr Newton now " , as an astronaut once put it .	It is " in the hands of Mr Newton " as a US space agency ( Nasa ) astronaut once put it .	0
Diane Lade of the South Florida Sun-Sentinel , a Tribune Publishing newspaper , contributed to this report .	Staff Writer Diane Lade and The Associated Press contributed to this report .	0
But the Russell 2000 index , the barometer of smaller company stocks , had a weekly gain of 3.71 , or 0.9 percent , closing at 418.40 .	But the Russell 2000 , the barometer of stocks of smaller companies , had a weekly gain of 3.71 , or 0.9 percent , closing at 418.40 .	1
At 5 p.m. EDT , Grace 's center was near latitude 25.6 north , longitude 93.7 west or about 280 miles east-southeast of Corpus Christi .	At 11 a.m. EDT , Fabian 's center was near latitude 18.1 north and longitude 53.2 west , or about 550 miles east of the Leewards .	0
The National Transportation Safety Board has subpoenaed Gansas , arguing his immediate testimony remains critical to its investigation .	The National Transportation Safety Board had subpoenaed him , but he initially ignored the order .	0
Janet Racicot heard the thud from the kitchen , where she was getting a glass of water , she said in an interview Tuesday .	His wife , Janet , said she heard the thud from the kitchen , where she was getting a glass of water .	1
But as more people were shot , Moose had to admit that he couldn 't give the public the safety it needed .	But as time passed and more people were shot , Moose had to admit that he couldn 't give the public what it needed most from the police - safety .	1
" The longer this series goes , the better chance Dirk has to play . "	" I think the longer the series goes , the more chance Dirk has to play , " Nelson said .	1
The seal will ultimately be used to identify DHS badges , vehicles , signs , sea vessels and aircraft .	The seal will ultimately be used on department materials , signage , credentials , badges , vehicles , sea vessels and aircraft .	1
There are an estimated 25,000 to 28,000 tribal fighters in the region , with thousands deployed in and around the town .	Bunia has about 750 U.N. troops , compared with an estimated 25,000 to 28,000 tribal fighters in the region , with thousands deployed in and around Bunia .	0
Neither Iowa State athletic director Bruce Van De Velde nor Morgan could be reached for comment .	Iowa State athletic director Bruce Van de Velde would not confirm an offer was made to Lebo .	0
The Dow Jones Industrial Average held on to small gains , up 19.96 to 9,092.91 , while the S & P 500 index shed 0.39 to 981.25 .	The Dow Jones industrial average was up 17 points to 9,090 , while the Nasdaq composite index fell 10 points to 1,601 .	0
An airplane carrying Spanish peacekeepers back from Afghanistan crashed into a fog-shrouded mountain in Turkey and exploded Monday , killing all 75 people aboard .	A charter plane crashed in Turkey on Monday , killing all 75 people aboard , including 62 Spanish peacekeepers returning from Afghanistan , officials said .	1
But the subject of oil market debate , Iraq , will not be present , an issue which has rankled Iraqi officials .	Meanwhile , the main subject of oil market debate , Iraq , will not send a delegation , an issue that has rankled Iraqi officials .	1
Security forces stormed the building , but 129 hostages were killed along with the attackers .	Russian forces stormed the building to free the hostages but 129 people died in the operation .	0
So far , Georgia has been returned all but $ 70,000 of the money it wired .	Georgia has received all but $ 70,000 of its money back with the help of the FBI .	0
Lee told the newspaper that the girl had dragged the food , toys and other things into her mother 's bedroom , where he found her .	Lee , 33 , said the girl had dragged the food , toys and other things into her mother 's bedroom .	1
" With the target funds rate at 1 percent , substantial further conventional easings could be implemented if the FOMC judged such policy actions warranted , " he said .	Furthermore , with the target fed funds rate at 1 percent , " substantial further conventional easings could be implemented if the FOMC judged such policy actions warranted . "	1
The US responded coolly to the EU deadline , warning that trade sanctions would backfire by hurting European consumers .	The US administration responded coolly to the EU deadline , warning that trade sanctions would backfire by hurting European consumers but pledging " to comply with our international obligations " .	0
Derek Jeter took batting practice on the field for the first time since dislocating his left shoulder on Opening Day and expects to begin a minor league rehab assignment tomorrow .	Jeter , who dislocated his left shoulder in a collision March 31 , took batting practice on the field for the first time Monday .	0
Water management officials in Florida were worried about some of the already-swollen rivers and lakes , because a direct hit from a hurricane could cause severe flooding .	Water management officials in Florida were worried about the storm 's possible effect on some of their already-swollen rivers and lakes .	0
It was to fly a plane in the White House . "	" It was to fly a plane into the White House , " Mr. Karas said .	1
Wal- Mart , Kohl 's Corp. , Family Dollar Stores Inc . , and Big Lots Inc. posted May sales that fell below Wall Street 's modest expectations .	Wal-Mart , Kohl 's Corp. and Big Lots Inc. were among the merchants posting May sales below Wall Street 's modest expectations .	1
Rambus Inc . ( nasdaq : RMBS - news - people ) shot up 38 percent , making it the biggest percentage gainer on the Nasdaq .	Rambus Inc. shot up almost 33 percent , making it the biggest percentage gainer on the Nasdaq .	1
Pines said he would convene the relevant party bodies within 10 days to discuss whether new elections would be held or whether a temporary leader would be appointed .	Mitzna and party secretary Ophir Pines agreed to convene party organizations within 10 days to discuss whether new primaries would be held or a temporary leader appointed .	0
The tendency to feel rejection as an acute pain may have developed in humans as a defensive mechanism for the species , said Eisenberger .	Feeling rejection as an acute pain may have developed as a defence mechanism for the species , Eisenberger said .	1
A discouraging outlook from General Electric Co. sent its share down 81 cents ( U.S. ) or 2.7 per cent to $ 29.32 .	A discouraging outlook from GE sent the company 's shares down 81 cents ( U.S. ) or 2.7 per cent to $ 29.32 .	1
This was double the $ 818 million reported for the first three months of 2001 .	Berkshire Hathaway made profits of $ 1.7 billion in the first three months of this year alone , its best performance .	0
U.S. Attorney Patrick Fitzgerald said the wholesalers were not to blame and were " victims in this . "	U.S. Attorney Patrick Fitzgerald declined to name the wholesalers , whom he called " victims in this . "	0
At the very long end , the 30-year bond US30YT = RR slid a full point for a yield of 4.47 percent from 4.41 percent .	At the very long end , the 30-year bond US30YT = RR lost 2 / 32 for a yield of 4.41 percent .	1
And yes , Marilyn Monroe is definitely part of the story , titled " Arthur Miller , Elia Kazan and the Blacklist : None Without Sin . "	Note the subheading of this terrible parable in the " American Masters " series , " Arthur Miller , Elia Kazan and the Blacklist : None Without Sin . "	0
The Institute for Supply Management said its manufacturing index was 49.4 percent last month , up from 45.4 in April .	The Institute for Supply Management 's manufacturing index rose to 49.4 in May from 45.4 in April , the biggest monthly gain since December .	0
Mr. Parsons has been director of the Stennis Center , which specializes in rocket engine research and testing , since August .	Mr. Parsons has served as the director at the Stennis Space Center , which employs 4,600 people , since August .	0
As part of the changes , Microsoft will also tie stock awards for its top 600 or so executives to the growth and " satisfaction " in its customer base .	Microsoft also said it will tie stock awards for 600 or so executives to the growth and " satisfaction " in its customer base .	1
The 30-year bond US30YT = RR grew 1-3 / 32 for a yield of 4.30 percent , down from 4.35 percent late Wednesday .	At 11 a.m. ( 1500 GMT ) , the 10-year note US10YT = RR was up 11 / 32 for a yield of 3.36 percent from 3.40 percent Wednesday .	0
In December 1998 , a 33-year-old woman died when she was hit by a metal cleat that came loose from the Columbia sailing ship .	In 1998 , a 33-year-old man died after he was struck by a metal cleat at the Columbia ship attraction .	1
Last year , he was forced to repay $ 3,000 in bar tabs that he and his staff incurred while he was labour minister but had originally billed to taxpayers .	Last year , Stockwell was forced to repay $ 3,000 in bar tabs that he and his staff rang up while he was labour minister .	0
Peterson was arrested near Torrey Pines Golf Course in La Jolla on April 18 , the day DNA testing identified the bodies .	Peterson , 30 , was arrested in La Jolla April 18 after the two bodies were identified through DNA tests .	1
The Institute for Supply Management 's manufacturing index rose to 49.4 in May from 45.4 in April , the biggest monthly gain since December .	The Purchasing Managers Index , released on Monday by the Institute for Supply Management , rose to 49.4 in May from 45.4 in April .	0
The decomposed remains of 17-year-old Max Guarino of Manhattan were found floating near City Island April 25 .	Max Guarino , 17 , was found April 25 in the water off City Island .	1
Kodak earned 85 cents per share excluding one-time items in the quarter a year earlier .	Kodak expects earnings of 5 cents to 25 cents a share in the quarter .	0
Scholars in medical ethics have said the issue of medicating patients to improve their mental health to execute them might present formidable obstacles for doctors .	Scholars in medical ethics have said the notion of medicating people to improve their mental health to the point where they may be executed can present formidable obstacles for doctors .	1
The man , Fazul Abdullah Mohammed , a Comoros islander , is on the U.S. FBI 's list of most wanted suspects .	A Comoros islander , he is on the United States ' list of most wanted suspects .	1
Asked about the controversy , Bloomberg said , " I didn 't see either one today , but if they 're here and wave from the side I 'll certainly wave to them .	" I didn 't see either one today , but if they 're here and wave from the side , I 'll certainly wave to them , " Bloomberg said .	1
He said it was a mistake , and he reimbursed the party nearly $ 2,000 .	The governor said the use of the credit card was a mistake , and has since reimbursed the party for the expense .	1
Both NASA and Russian space officials said it posed no danger to the crew .	American and Russian space officials stressed there is no immediate danger to the crew or the operation of the orbiting outpost .	0
The Bluetooth SIG made its announcement at the Bluetooth World Congress in Amsterdam this week .	A new version of the Bluetooth specification was officially launched today at the start of the Bluetooth World Congress in Amsterdam .	1
Respondents who rated current business conditions as " bad " increased to 30.4 % from 28.1 % in June .	" Those rating present business conditions as ' bad ' increased to 30.4 per cent from 28.1 per cent , " the report said .	1
The singer has been on a ventilator since the crash at his Buckinghamshire estate last night , but his condition was described as “ stable ” and “ comfortable ” .	The singer has been on a ventilator since the crash at his Buckinghamshire estate on Monday , with his condition last night described as “ stable and comfortable ” .	1
He added , " I am not giving any consideration to resignation . "	I am not giving any consideration to resignation , " Shumaker said in a statement .	1
At least 61 people were killed and dozens injured across Afghanistan yesterday in the worst outbreak of violence for more than a year .	Sixty-one people were killed and dozens wounded in outbreaks of violence across Afghanistan in the troubled country 's bloodiest 24 hours in more than a year , officials said Wednesday .	1
The Dow Jones industrials climbed more than 140 points to above the 9,000 mark , the first time since December .	The Dow Jones industrials briefly surpassed the 9,000 mark for the first time since December . "	1
Emergency crews said some of the passengers were thrown partly out of the open side of the bus .	Emergency crews said no passenger was ejected , but some were thrown partly out of the open side of the bus .	1
" I feel that people that are sending these messages are infringing on my rights and everyone else 's rights to use their computers , " said McKechnie .	The people who are sending these messages are infringing on my rights and everyone else 's rights to use your computer , " McKechnie said .	1
Page said it 's also possible that genes on the Y chromosome may influence gender-specific differences in disease susceptibility .	He added that genes on the Y might play a role in influencing gender-specific differences in disease susceptibility .	1
The Nasdaq composite index fell 2.95 , or 0.2 percent , for the week to 1,912.36 after stumbling 37.78 yesterday .	The Nasdaq eased 0.15 percent for the week after two consecutive up weeks .	0
The House version pays 80 percent of a senior 's first $ 2,000 in drug costs after a $ 250 deductible .	Under the House-passed plan , seniors would pay 20 percent of drug costs , plus a $ 250 deductible annually .	0
Overture 's listings are generated by more than 100,000 advertisers who bid for placement on keywords relevant to their business .	Overture generates its search listings from more than 100,000 advertisers who bid for placement on keywords relevant to their business .	1
The company said that with proper funding , ABthrax could be available for emergency use as early as the end of 2004 .	Human Genome said ABthrax could be available for emergency use as early as the end of 2004 .	1
A really robust program could be had for about 20 cents a day , " Griffin said .	" A really robust space program could be had for a mere 20 cents a day from each person , " he said .	1
His birth on 4 May is revealed today in the journal Science .	The scientists ' research is being published today in the journal Science ( www.sciencemag.org ) .	0
" We don 't know at this point if the current investigation includes one or more outside contractors .	" We do not know if the current investigation involves one or more multiple contractors , " she said .	1
We intend to appeal vigorously and still expect to be vindicated ultimately .	We think this was bad law , and we still expect to be vindicated ultimately .	0
Shares of LendingTree soared $ 5.99 , or 40.1 percent , to $ 20.68 in afternoon trading on the Nasdaq Stock Market .	Shares of LendingTree rose $ 6.21 , or 42 percent , to $ 20.90 after hitting $ 21.36 earlier .	0
Shares in the big mortgage lenders also fell to record lows .	Shares of other mortgage lenders and home construction companies also fell .	0
July Brent rose 31 cents to $ 28.39 per barrel on London 's International Petroleum Exchange .	Brent crude for July delivery fell 38 cents to $ 27.45 a barrel on London 's International Petroleum Exchange .	1
It would now take place some time before August 8 in Auckland .	The meeting would now be held before August 8 .	0
Also helping Tokyo stocks were hopes the government would next week adopt some of the market boosting proposals discussed on Thursday at a meeting of its top economic advisory panel .	Stocks rebounded on Friday on hopes the government would next week adopt some of the market boosting proposals discussed on Thursday at a meeting of the top economic advisory panel .	1
However , scientists led by physicist Frank McDonald of the University of Maryland disagree .	It 's just a matter of time , said Frank McDonald , of the University of Maryland .	0
" It was brazen intimidation to keep people on the reservation , " said a Republican who attended but did not want to be named .	" It was a brazen attempt at intimidation , " said a Republican legislator who attended the meeting .	1
At midday Monday , the 10-year note US10YT = RR had slipped 12 / 32 in price giving a yield of 3.16 percent from 3.12 percent .	Further out the curve , the benchmark 10-year note US10YT = RR shed 25 / 32 in price , taking its yield to 3.26 percent from 3.17 percent .	0
Axelrod died in his sleep of heart failure , said his daughter , Nina Axelrod .	Axelrod died of heart failure while asleep at his Los Angeles home , said his daughter , Nina Axelrod .	1
But it said that the Danish ban had been effective in reducing the spread among food animals .	But , in a 58-page report , WHO said the Danish ban had been effective in reducing the spread among food animals .	1
Montgomery was one of the first places to enact such a law , but many places , including New York City , now ban smoking in bars .	While Montgomery was one of the first to enact such a law , it 's now relatively common - even New York City bans smoking in bars .	1
" 30 years waiting for you , " read one banner hoisted over the crowd , as many wept tears of happiness at finally seeing and hearing their idol .	" 30 years waiting for you , " read one banner hoisted over the crowd , as many concert-goers wept tears of happiness .	1
He also noted Tom Siebel had turned in 26 million stock options valued at more than $ 50-million ( U.S. ) earlier this year .	He also said that Tom Siebel had turned in 26 million stock options with a value of $ 54 million to $ 56 million earlier this year .	1
Catholic Church officials reported that two miners were killed and six other protesters injured 50 miles ( 110 km ) outside of La Paz .	A Catholic priest said two miners were killed and nine other protesters injured 110 kilometres outside La Paz as a convoy of miners threw dynamite at soldiers manning a roadblock .	0
ATA shares were down $ 1.85 at $ 8.07 on the Nasdaq Stock Market in Tuesday afternoon trading .	ATA shares closed down $ 1.66 , or 16.7 percent , at $ 8.26 on the Nasdaq Stock Market .	1
There was no immediate response from North Korea or the United States .	North Korea has demanded one-to-one talks with the United States .	0
But the new vaccine will not even begin to be tested in people until 2005 and will not be approved for use for several years after that .	However , the new vaccine won 't begin to be tested in people until 2005 and won 't be approved for use for several years after that .	1
But authorities have been unable to stop the tragedies , which they blame on overcrowding , poor vessel construction and lax enforcement of safety rules .	But authorities have been unable to stop the tragedies , which they blame on overcrowding , rickety vessels and lax safety standards .	1
The euro < EUR = > was up 0.67 percent against the dollar at $ 1.1784 after rising to a three-month high earlier in the session above $ 1.18 .	In early U.S. trading , the euro < EUR = > was down 0.6 percent to $ 1.1741 , after rising to a four-month high of $ 1.1860 .	0
Grass ' plea will leave Rite Aid 's former vice chairman and chief counsel , Franklin C. Brown , to stand trial alone in federal court starting Monday .	If accepted by the judge , Grass ' plea will leave Rite Aid 's former vice chairman and chief counsel , Franklin C. Brown , to stand trial alone next month .	1
He started in the 1983 Super Bowl , which Miami lost 27-17 to Washington .	He played four seasons in Miami , including the Dolphins ' 27-17 loss to Washington in the Super Bowl .	0
However , George Heath , a Fort Campbell spokesman , said shortly after the attack that Akbar had " an attitude problem " .	However , a Fort Campbell spokesman , said that Akbar had " an attitude problem . "	1
" Dan brings to Coca-Cola enormous experience in managing some of the world 's largest and most familiar brands , " Mr. Heyer said .	In a statement , Heyer said , " Dan brings to Coca-Cola enormous experience in managing some of the world 's largest and most familiar brands .	1
The new WPAN standard uses the 2.4-GHz unlicensed frequency band and specifies raw data rates of 11M , 22M , 33M , 44M and 55Mbit / sec .	The new WPAN standard uses the 2.4 GHz unlicensed frequency band and specifies raw data rates of 11 , 22 , 33 , 44 and 55Mbit / s .	1
" We believe that it is not necessary to have a divisive confirmation fight over a Supreme Court appointment .	" We believe that it is not necessary to have a divisive confirmation fight , " Daschle of South Dakota wrote the Republican president .	1
Nterprise Linux Services is expected to be available before then end of this year .	Beta versions of Nterprise Linux Services are expected to be available on certain HP ProLiant servers in July .	0
With a wry smile , Mr. Bush replied , " You 're looking pretty young these days . "	Bush shot back : " You 're looking pretty young these days . "	1
The blue-chip Dow Jones industrial average .DJI edged down 28.08 points , or 0.3 percent , at 9,256.49 .	The Dow Jones industrial average closed down 18.06 , or 0.2 per cent , at 9266.51 .	1
" This is extraordinarily fast , " said Matt Geller , an analyst at CIBC World Markets .	They are actually going to record sales for Velcade this year , " said Matt Geller , an analyst at CIBC World Markets .	0
Agnew said Pinellas began baiting when rabies cases " went from zero to 30 " in 1995 .	Still , Pinellas rabies cases fell sharply to 17 in 1996 and 3 in 1997 , Agnew said .	0
And now it 's anything he wants to say , " Alesha Badgley , Stone County Nursing and Rehabilitation Center social director , said this week .	And now it 's anything he wants to say , " confirmed Stone County Nursing and Rehabilitation Center social director Alesha Badgley .	1
Bond also voiced his disappointment that neither President Bush nor his brother attended this conference in Florida or last year 's in Texas .	Bond voiced disappointment that neither President Bush nor his brother attended the 2002 conference in Texas or the 2003 meeting in Florida .	1
The 30-year bond < US30YT = RR > firmed 24 / 32 , taking its yield to 4.18 percent , after hitting another record low of 4.16 percent .	The 30-year bond US30YT = RR firmed 14 / 32 , taking its yield to 4.19 percent from 4.22 percent .	0
British-based GlaxoSmithKline Plc said earlier this year it would cut off supplies to Canadian drugstores that ship to the United States .	GlaxoSmithKline , the UK drugmaker , has said it would cut off supplies to Canadian stores shipping drugs to the US .	1
Those in their twenties who ejaculated more than five times a week were one-third less likely to develop aggressive prostate cancer later in life , they say .	Those who ejaculated more than five times a week were a third less likely to develop serious prostate cancer in later life .	1
But the prime minister told the BBC he wasn 't bothered by polls and that he would continue to do what he believed to be right .	He said he wasn 't bothered by polls and that he would continue to do what he believed to be right , in both foreign and domestic policy .	0
We need to challenge old habits and seriously rethink business-as-usual , " he wrote .	" We need to change old habits and seriously rethink business-as-usual . "	1
The plea makes Grass the second high-ranking Rite Aid executive to strike a deal with federal prosecutors in the past two weeks .	Grass is the second of the Rite Aid defendants to strike a deal with federal prosecutors this month .	1
Class-action suits expand exponentially the number of plaintiffs and damages in a lawsuit by allowing initial plaintiffs to plea on behalf of a far larger group with common interest .	Class-action suits expand sharply the number of plaintiffs and damages in a suit by allowing initial plaintiffs to sue on behalf of a larger group with common interests .	1
The benchmark 10-year Bund yield was down 5.2 basis points at 3.60 percent .	The Swedish central bank cut interest rates by 50 basis points to 3.0 percent .	0
Powers said almost all supercomputer users would rather pay companies like IBM to do all that than try to build their own .	Powers said almost all supercomputer users would rather pay the $ 100,000 to $ 10 million for a supercomputer than try to build their own .	1
One of the Oregon species was acclimated to a temperature of 65 , but survived until the aquarium temperature reached 87 .	One of the Oregon species was acclimated to a temperature of 65 ( 18.33 Celsius ) , but survived until the aquarium temperature reached 87 ( 30.56 Celsius ) .	1
It was developed with consultation from more than 300 leaders in academia , industry , government and the public .	The plan , called The NIH Roadmap , was developed over 14 months with help from more than 300 consultants in industry and academia .	0
The judge 's decision ended an 18-month process that included a frenzy of last-minute negotiations between bidders and creditors during a standing-room only purchasing hearing in U.S. Bankruptcy Court .	Jones ' decision Friday ended an 18-month process that included a frenzy of last-minute negotiations between bidders and creditors .	0
The value of the deal has increased since BP first announced it in February .	The value of BP 's investment has risen since the deal was announced in February .	1
Hoy confirmed the woman 's age Tuesday and said she has left on vacation with her family .	Hoy confirmed the woman 's age Tuesday and said she was on vacation with her family , but is expected to return this week .	0
Chapman was not immediately arrested and is expected to appear for arraignment July 3 .	Mr. Chapman , who hasn 't been arrested , is expected to appear for arraignment next Thursday , prosecutors said .	1
Their worst-case scenario is the accidental deletion or malicious falsification of ballots from the 1.42 million Californians who could vote on electronic touch-screen machines .	Their worst-case scenario is the accidental deletion or malicious falsification of ballots from the 1.42 million Californians voting electronically - 9.3 percent of the state 's 15.3 million registered voters .	0
Tech stocks were hurt by a sour forecast from Sun Microsystems , which was viewed as a bad omen for the upcoming quarterly earnings season .	A sour forecast from Sun Microsystems Inc . SUNW.O put more pressure on Wall Street before the quarterly earnings season .	1
" Let 's show we won 't let them off , " said Marc Blondel , leader of the Force Ouvriere union .	" The movement to defend pensions is gaining momentum , and we won 't give up , " said Marc Blondel , leader of the Force Ouvriere union .	0
An artist who painted a fake " CAUTION Low Flying Planes " sign on a building near ground zero said Tuesday that he did not mean to offend anyone .	An artist painted a sign reading ``CAUTION Low Flying Planes ' ' on a building near ground zero , angering neighbors and stirring complaints .	0
Utah 's median household income also took a hit , falling 1.8 percent , from $ 48,875 to $ 47,978 .	Georgia 's median household income dropped about 0.9 percent to $ 43,096 -- a $ 408 dip .	0
Culturecom is confident it will make a significant impact on market share with this new development , " Frank Cheung , chairman of Culturecom , said in a statement .	He added : " Culturecom is confident it will make a significant impact on market share with this new development . "	1
Larger rivals , including Tesco and Sainsbury ’ s , were excluded from the bid battle following a Competition Commission inquiry last month .	A Competition Commission inquiry last month has already excluded larger rivals Tesco , Asda and J Sainsbury from the bid race .	0
The move to rein in losses at its four boutique outlets comes as the retailer seeks to cap the cost of doing business .	The move to rein in the losses of the four upmarket food outlets comes as the retailer seeks to cap the cost of doing business .	1
Defence lawyers sought to have those charges thrown out , claiming the Bali court had no jurisdiction over those crimes .	Defence lawyers sought to have those charges thrown out , claiming the Bali court hearing Mr Samudra 's case did not have jurisdiction over those crimes .	1
Many compensation experts had predicted Carty would get a generous severance deal because his voluntary resignation helped keep the concessions deals in place .	Many compensation experts had predicted that Carty would get a generous severance package because his voluntary resignation helped preserve the concessions , the Fort Worth Star-Telegram reported .	1
The broader Standard & Poor 's 500 Index .SPX declined 10.65 points , or 1.07 percent , to 987.86 .	The technology-laced Nasdaq Composite Index < .IXIC > declined 25.78 points , or 1.56 percent , to 1,627.84 .	0
Nine traffic deaths were blamed on the storm in North Carolina , Virginia , Maryland , Pennsylvania and Washington .	At least 36 deaths have been blamed on the storm , 20 of them in Virginia .	0
He faces 25 years in prison when he is sentenced in federal court July 7 .	He faces an additional 25 years in prison on the federal charges when he is sentenced July 7 .	1
Also in Mosul , rebel gunmen on Friday assassinated a Sunni Muslim tribal leader who backed the coalition .	Near a mosque in the northern town of Mosul , rebel gunmen also assassinated a Sunni Muslim tribal leader who backed the coalition .	1
Mr. Manuel and his group entered the United States by walking across the bridge linking Matamoros and Brownsville .	Manuel and his group entered the US the same way thousands of people do every day , by walking across the bridge between Matamoros and Brownsville .	1
Goldman is trying to sell the shares to institutional investors at $ US13.15 each , said the traders , who received calls from the securities firm 's sales force .	Goldman offered the shares for sale to institutional investors at $ 13.15 each , said the traders , who received calls from the securities firm 's sales force .	1
Daughter Renee Jackson said she often made " huge pots of , like , beans and rice with , like , meat and casseroles " for the whole family .	Their biological daughter Renee Jackson , 29 , said she made huge pots of beans and rice , and meat and casseroles .	1
Dotson , 21 , was arrested and charged on July 21 after reportedly telling authorities he shot Dennehy after Dennehy tried to shoot him .	Dotson was arrested July 21 after telling FBI agents he shot Dennehy when Dennehy tried to shoot him , according to the arrest warrant affidavit .	1
The identical rovers will act as robotic geologists , searching for evidence of past water .	The rovers act as robotic geologists , moving on six wheels .	0
Shellfire could be heard in the background as Ghafar spoke by satellite telephone .	As he spoke by satellite phone , shellfire could be heard in the background .	1
" As expected , second-quarter sales were weak driven by the combination of declining retail inventories and market-share losses , " said Robert A. Eckert , chief executive .	" As expected , second-quarter sales were weak driven by the combination of declining retail inventories and market-share losses , " Chief Executive Robert Eckert said in a statement .	1
He added International Business Machines Corp. ' s ( IBM ) endorsement of Linux has " added credibility and an illusion of support and accountability . "	Complicating the situation , he continued , are companies , like IBM , whose support of Linux " has added credibility and an illusion of support and accountability . "	1
His dissent was joined by Chief Justice William H. Rehnquist and Justice Clarence Thomas .	Chief Justice William H. Rehnquist and Justices Antonin Scalia and Clarence Thomas dissented .	1
Davis , who appointed all of the PUC commissioners , called the proposed settlement ``too expensive for the ratepayers .	" The proposed settlement is too expensive for the ratepayers , " the governor said in a statement .	0
The Iranian refugee who sewed up his eyes , lips and ears in protest at the handling of his asylum claim has won his fight to remain in Britain .	An Iranian Kurd who stitched up his eyes , lips and ears in protest at being refused asylum has been granted refugee status .	1
Justice Anthony Kennedy dissented in an opinion joined by Chief Justice William Rehnquist and Justices Antonin Scalia and Clarence Thomas .	He was joined by Chief Justice William H. Rehnquist and Justices Antonin Scalia and Clarence Thomas .	1
Seven Air Force Academy cadets face punishment for allegedly drinking with two high school girls .	Seven Air Force Academy cadets face punishment for drinking with two high school girls in the latest incident to embarrass the academy .	0
About 130,000 U.S. troops remain in Iraq , with others deployed in Afghanistan , South Korea and elsewhere .	About 130,000 US soldiers remain in Iraq , with others serving in Afghanistan , South Korea , Japan , Germany and elsewhere .	1
Spot gold was fetching $ 365.25 / 366.25 an ounce at 0520 GMT , having galloped as high as $ 368.90 -- a level not seen since February 10 .	Spot gold was quoted at $ 367.90 / 368.60 an ounce at 1000 GMT , having marched up to $ 369.50 -- a level not seen since February 10 .	0
Henri was centered about 75 miles southwest of Cedar Key and was moving east-northeast at 5 mph , forecasters said .	It was centered about 100 miles southwest of Cedar Key and drifting erratically southward , forecasters said .	0
Branch was later fired by the company and eventually filed a wrongful-termination suit that included details about the documents , the Journal story said .	The former employees filed wrongful-termination suits , dismissed in July 2002 , that included details about the documents , the Journal story said .	0
The stretch of Danube river passing through the Balkans dropped so low that wrecks of World War II boats became visible .	Rivers were also drying up - a stretch of Danube passing through the Balkans dropped so low that wrecks of World War II boats became visible .	1
Police arrested a " potential suspect " Monday in the case of a nine-year-old girl who turned up safe two days after being violently abducted from her home .	Police arrested a " potential suspect " Monday in the abduction of a 9-year-old who was found safe after two days , the police chief said .	1
Bush is spending the weekend at his Crawford ranch , where he will play host to Italian Prime Minister Silvio Berlusconi .	He is to play host to Italian Prime Minister Silvio Berlusconi on Sunday and Monday .	0
Rep. Dennis Kucinich of Ohio is expected to raise more than $ 1 million .	Ohio Rep. Dennis Kucinich passed $ 1 million last week and was still counting money .	1
But a state judge has ruled that the so-called " double jeopardy " protections do not apply in the case .	A judge already has ruled that double-jeopardy protections don 't apply in the case .	1
After protesters rushed the stage and twice cut power to the microphone , Hedges drew the speech to an early close .	After protesters rushed the stage and twice cut power to the microphone , Hedges cut his speech short .	1
The worst-affected area was South Kyongsang province where at least 15 people drowned and roads were swept away .	The worst affected area was South Kyeongsang province where at least 15 people drowned and roads were swept away in mud sides .	1
She said the president 's eyes filled with tears when she told him he would have to confess to their teenage daughter as well .	Mrs Clinton writes her husband 's eyes filled with tears when she told him he would have to confess to Chelsea as well .	1
The Legislature returns today for a special session and they 're expected to pass a compromise bill aimed at lowering doctors ' medical malpractice insurance rates .	Florida legislators return today for a special session in which they 're expected to pass a compromise bill aimed at lowering doctors ' medical malpractice insurance rates .	1
Mr Berlusconi is accused of bribing judges to influence the sale of the state-controlled SME food company in 1985 .	Mr Berlusconi is accused of bribing judges to influence a takeover battle in the 1980s involving SME , a state-owned food company .	1
The stock closed Friday at $ 5.91 , down $ 1.24 , or 17 percent , on the Nasdaq Stock Market .	Shares of Brocade closed at $ 5.91 , down $ 1.24 , or 17.3 percent .	1
Shelia Chaney Wilson seemed agitated when she came to help prepare for Turner Monumental A.M.E. Church 's upcoming 104th anniversary celebration , worshippers said .	Congregants of Turner Monumental AME Church said Shelia Chaney Wilson , 43 , was agitated when she came to the church , in the Kirkwood neighborhood on the city 's east side .	0
" SCO has not shown us any evidence that we 've violated our agreements in any way , " IBM spokesperson Trink Guarino told internetnews.com.	" SCO has not shown us any evidence that we violated our agreements , " spokeswoman Trink Guarino said .	1
In March , Rowland 's former deputy chief of staff pleaded guilty to accepting gold and cash in return for steering state contracts .	Lawrence E. Alibozek , his former deputy chief of staff , pleaded guilty to accepting cash and gold coins in exchange for influencing state contracts .	1
" It ' ' s absurd , " Funny Cide 's trainer Barclay Tagg said .	Meanwhile , Funny Cide 's trainer , Barclay Tagg , called the allegations " ridiculous . "	1
Further out the curve , the benchmark 10-year note US10YT = RR shed 25 / 32 in price , taking its yield to 3.26 percent from 3.17 percent .	Early Wednesday , the benchmark 10-year US10YT = RR had lost 16 / 32 in price , driving its yield up to 3.33 percent from 3.26 percent late Tuesday .	0
" United is continuing to deliver major cost reductions and is now coupling that effort with significant unit revenue improvement , " chief financial officer Jake Brace said in a statement .	" United is continuing to deliver major cost reductions and is now coupling that effort with significant unit revenue improvement , " he said .	1
Minister Saud al-Faisal 's visit was disclosed Monday by two administration officials who discussed it on condition of not being identified by name .	Minister Saud al-Faisal 's visit was disclosed by two administration officials , who spoke on condition of anonymity .	1
SAN Architect and AutoAdvice can be used by themselves or as extensions to the ControlCenter family of storage management applications .	SAN Architect and AutoAdvice can be used as stand-alone applications or as an extension to EMC 's ControlCenter applications .	1
Teams of inspectors walked into a restricted area at one park without being stopped ; others took pictures of sensitive areas without being challenged .	Teams of inspectors walked into a restricted area at one park without being stopped by employees ; others took pictures of security-sensitive areas without anyone challenging them .	1
When Biggs 's body was found , authorities had no leads until four months later , when a tipster said Mallard talked about the incident at a party .	Authorities had no leads in Biggs ' death until four months later , when a tipster said Mallard talked about the incident at a party .	1
He is accused of obstructing justice , witness tampering and destroying evidence .	Quattrone , 47 , is charged with obstruction of justice and witness tampering .	0
Mr. Stevens has also told his officers that information from British intelligence indicates there are more al Qaeda agents in Britain than previously thought .	Sir John has also told his officers that information from British intelligence indicates there are more al-Qa 'eda agents in Britain than previously thought .	1
The victims included seven Lebanese , four Egyptians , one Saudi and one Sudanese , the ministry official said .	State television said the dead included seven Lebanese , four Egyptians , one Saudi , one Sudanese and four whose nationalities were not named .	0
He said some issues _ such as division break-up _ really can only be resolved if and when the conference is expanded .	He said some issues - including division alignments - will be resolved if the conference expands .	1
But in the first 30 seconds after Young entered the ring , the family knew it was an uneven match , Meyers said .	But in the first 30 seconds of the bout , family members knew it was an uneven match , Jodie Meyers , Stacy Young 's sister , said .	1
" This blackout was largely preventable , " said Spencer Abraham , US energy secretary .	" This blackout was largely preventable , " Energy Secretary Spencer Abraham said at a press conference this afternoon .	1
Nearly all of Ford 's second-quarter profit came from Ford Credit , which earned a net $ 401 million , up 21.5 percent .	Nearly all of Ford 's second-quarter profit came from its Ford Credit finance arm , which earned $ 401 million , up 21.5 percent from a year earlier .	1
The suit is to be filed against Secretary of State Kevin Shelley and election officials in Los Angeles , Orange and San Diego counties .	The lawsuit names Shelley , a Democrat , and registrars in Los Angeles , Orange and San Diego counties .	1
Marissa Jaret Winokur , as Tracy , won for best actress in a musical .	Newcomer Marissa Jaret Winokur in " Hairspray " bested Broadway veteran Bernadette Peters in " Gypsy " for best actress in a musical .	0
But while Microsoft 's share of the low-end server software market has increased since the EU 's investigation started five years ago , the firm has denied anti-competitive practices are to blame .	Microsoft 's share of the low-end server software market has increased since the probe started five years ago , but the firm denied anti-competitive practices were the reason for this .	1
No country seems likely to oppose proposals for a long-term European Council president , replacing the current rotating presidency , as well as an EU foreign minister .	No country now opposes plans for a long-term European Council president , replacing the current rotating presidency , as well as an EU foreign minister .	1
Early voting will run weekdays from 8 a.m. to 5 p.m. through Sept . 9 .	Early voting polls will be open from 7 a.m. to 7 p.m. Sept . 8 and Sept . 9 .	1
Third-quarter revenue declined to $ 36.9 billion from $ 39.3 billion , primarily reflecting lower vehicle sales .	Revenue fell to $ 36.9bn from $ 39.3bn a year ago , mainly due to lower vehicle sales .	1
Gartner analysts said that businesses are not yet feeling confident enough to upgrade corporate PCs .	What 's more , companies are not feeling confident enough to replace older PCs , the analyst firm said .	1
Cubs outfielder Sammy Sosa was suspended for eight games by major league baseball Friday for using a corked bat .	Sammy Sosa was suspended for eight games by major league baseball Friday for using a corked bat , and he immediately appealed the decision .	0
For proof , look no further than this week 's Consumer Electronics Show ( CES ) in Las Vegas .	The company is expected to unveil the console on Thursday at the Consumer Electronics Show ( CES ) in Las Vegas .	0
Shirley Hazzard and Edward P. Jones , both of whom needed more than a decade to complete their current novels , are among this year 's nominees .	Shirley Hazzard and Edward P. Jones , both of whom needed more than a decade to complete their current novels , were also among the fiction finalists announced Wednesday .	1
U.S. troops encountered no resistance during the five-hour sweep near Tikrit , Saddam Hussein 's hometown and the center of a region of Baath Party supporters .	Tikrit is Saddam Hussein 's hometown and the region around it is known as a hotbed of Baath Party supporters and former high-ranking Iraqi military officials .	0
His 1996 Chevrolet Tahoe was found abandoned June 25 in a Virginia Beach , Va . , parking lot .	His sport utility vehicle was found June 25 , abandoned without its license plates in Virginia Beach , Va .	1
It also named Robert Willumstad chief operating officer , also to take effect by Jan. 1 , 2004 .	Robert B. Willumstad , 57 , Citigroup 's president , was named chief operating officer .	0
" These despicable acts were committed by killers whose only faith is hate , " Bush said , adding that the United States will find the killers .	These despicable acts were committed by killers whose only faith is hate and the United States will find the killers and they will learn the meaning of American justice .	0
A second bomb , evidently carried by the other woman , did not explode ; the authorities detonated the explosives later .	A second bomb , evidently carried by the other woman , did not explode ; the authorities found explosives and detonated them afterward .	1
AN artist has infuriated New Yorkers by painting a sign reading " CAUTION Low Flying Planes " on a building near Ground Zero .	An artist painted a sign reading ``CAUTION Low Flying Planes ' ' on a building near ground zero , angering neighbors and stirring complaints .	1
" During the investigation , Bryant was cooperative with investigators and remains cooperative with authorities , " the sheriff 's office said .	Bryant was " interviewed and was cooperative , " said Kim Andree , a spokeswoman for the sheriff 's office .	1
Seniors would then have to pay 50 percent of their drug costs up to $ 3,450 .	Above that , Medicare would pay 90 percent of all drug costs .	0
The National Association of Purchasing Management-Chicago 's factory index increased to 58.9 from 55.9 in July .	The National Association of Purchasing Management-Chicago 's monthly index rose to 58.9 from 55.9 in July , the highest in 15 months .	0
Adrian Lamo , 22 , had told reporters he planned to surrender to the FBI in Sacramento Friday , but he then had second thoughts .	Lamo had told reporters he would surrender to the FBI on the federal courthouse steps in Sacramento on Friday , but he didn 't show up .	1
" While many good people work in the telemarketing industry , " Bush said in prepared remarks , " the public is understandably losing patience with these unwanted phone calls , unwanted intrusions .	While he said " many good people work in the telemarketing industry , the public is understandably losing patience with these unwanted phone calls , unwanted intrusions .	1
General Jeffrey said he would donate his military pension to charity for the period he was in office at Yarralumla .	Maj-Gen Jeffery said he would give his military pension to charity while he served at Yarralumla .	1
The technology-laced Nasdaq Composite Index .IXIC climbed 40.09 points , or 2.46 percent , to 1,666.58 , based on the latest data , and marking its highest close since May 23 , 2002 .	The technology-laced Nasdaq Composite Index < .IXIC > was up 40.09 points , or 2.46 percent , at 1,666.58 , marking its highest close since May 23 , 2002 .	1
Quattrone 's action , prosecutors argue , amounted to criminal obstruction of justice .	Quattrone , 47 , is charged with obstruction of justice and witness tampering .	1
SEA 05D is the Naval Sea Systems Command ’ s technical authority for surface ship design and engineering .	The Future Concepts and Surface Ship Design Group is the Naval Sea Systems Command ’ s technical authority for all surface ship design and engineering .	1
Results from No. 2 U.S. soft drink maker PepsiCo Inc . ( nyse : PEP - news - people ) were likely to be in the spotlight .	Wall Street was also waiting for aluminum maker Alcoa Inc . ( nyse : PEP - news - people ) to report earnings after the close .	0
About $ 250,000 worth of her jewelry was discovered last week at Kennedy International Airport , where it had up and disappeared before a flight to the BET Awards .	An estimated $ 250,000 worth of jewelry belonging to the hip-hop performer was recovered Friday at Kennedy Airport , where it had disappeared June 20 .	1
The diocese reached a settlement in 2001 involving five priests and 26 plaintiffs for an undisclosed sum .	In 2001 , the diocese reached a $ 15 million settlement involving five priests and 26 plaintiffs .	1
The U.S. government and private technology experts warned Wednesday that hackers plan to attack thousands of Web sites Sunday in a loosely co-ordinated " contest " that could disrupt Internet traffic .	THE US government and private technology experts have warned that hackers plan to attack thousands of websites on Sunday in a loosely co-ordinated " contest " that could disrupt Internet traffic .	1
But Mr Kenny said his advice to Mr Hicks - if they are ever allowed to meet or speak - may well be that he accept a deal .	But Mr Kenny said his advice to David Hicks , should they be allowed to meet , might be that he accept a deal .	1
Mr Kenny and the Hicks family 's American lawyer , Michael Ratner , are trying to get access to Mr Hicks before he faces a planned military tribunal .	Mr Kenny and the family 's American lawyer , Michael Ratner , want access to Hicks before he faces a military tribunal .	1
The two forms account for about 30 percent of the approximately 7 million immigration benefits applications received annually , immigration officials said .	The two forms constitute 30 percent of the 7 million applications filed to the bureau each year .	1
The unions also staged a five-day strike in March that forced all but one of Yale 's dining halls to close .	The unions also staged a five-day strike in March ; strikes have preceded eight of the last 10 contracts .	0
FBI spokesman Steve Lazarus did not immediately return a phone call for comment on Friday .	Adaptable and Carter 's Trading Co. did not immediately return calls seeking comment on Wednesday .	0
Wyles previous feature credits include White Oleander , Enough and Donnie Darko .	Wyle 's feature credits also include " White Oleander , " " Enough " and " Donnie Darko . "	1
Treasurys long-range plan is to provide retail buyers of all Treasury securities the ability to manage their holdings online in a single account .	The Treasury said wants to give retail buyers of all Treasury securities the ability eventually to manage holdings online in a single account .	1
White House officials say Iran has one last chance to comply with IAEA inspection demands .	A White House spokesman added that Iran had " one last chance " to comply with its disarmament obligations .	1
After he was led into the execution chamber and strapped to a gurney , Swisher raised his head and appeared to smile as his spiritual adviser spoke to him .	After he was led into the execution chamber and strapped to a gurney , Swisher raised his head and appeared to smile as the prison chaplain spoke in his ear .	1
Parrado remained on a Coast Guard cutter Wednesday as immigration officials attempt to determine his status , the Coast Guard said .	Parrado remained on a Coast Guard cutter Wednesday as officials determined his status and immediate future , the Coast Guard said .	1
A month ago , the Commerce Department said GDP grew at a 7.2 percent rate .	A month ago , the Commerce Department estimated that GDP had a grown at a 7.2 percent rate in the third quarter .	1
Roxio , which is based in Santa Clara , Calif . , would get access to the music libraries of the major labels and the Pressplay distribution system .	Roxio , would get access to more than 300,000 tracks from the music libraries of the major labels , and the Pressplay distribution system .	1
Boeing shares fell nearly 4 percent to $ 27.54 in afternoon New York Stock Exchange trade , while Lockheed slipped 1.6 percent to $ 49.42 .	Boeing shares fell 95 cents , or 3.3 percent , to $ 27.67 at 3 : 30 p.m. in New York Stock Exchange composite trading .	0
The technology-laced Nasdaq Composite Index < .IXIC > was up 7.42 points , or 0.45 percent , at 1,653.44 .	The broader Standard & Poor 's 500 Index .SPX was 0.46 points lower , or 0.05 percent , at 997.02 .	0
Jakarta has boosted the number of troops and police in the resource-rich province in recent weeks from 38,000 to more than 45,000 .	While the shape of any military operation is unclear , Jakarta has boosted the number of troops and police in the resource-rich province to more than 45,000 from 38,000 .	0
Five alternate jurors were also chosen , with a final one set to be selected Friday morning from the panel .	Five alternate jurors also were selected , with a sixth alternate to be picked on Friday .	1
In interviews with engineers , most of whom have not spoken publicly until now , the lines of discord between NASA 's engineers and managers are evident .	In interviews with numerous engineers , most of whom have not spoken publicly until now , the lines of discord between NASA 's engineers and managers stand out in stark relief .	1
A suburban Chicago man was arrested Wednesday on charges of secretly gathering information on Iraqi opposition figures as an unregistered agent of Saddam Hussein 's intelligence service .	The FBI arrested a suburban Chicago man Wednesday and charged him with secretly collecting information on individuals in the United States who opposed Saddam Hussein 's Iraqi government .	1
Another million barrels , bought by Spanish refiner Cepsa SA , was to be loaded onto a Spanish tanker , Sandra Tapias .	A Spanish tanker , Sandra Tapias , was to be loaded with another million barrels , bought by Spanish refiner Cepsa SA , in the afternoon .	1
The contractors convicted last month , Brian Rose , 36 , and Joseph Quattrone , 35 , are to be sentenced in January .	Contractors Brian Rose , 36 , and Joseph Quattrone , 35 , who were convicted of submitting hundreds of phony invoices to Blue Cross , are to be sentenced in January .	0
" The board did so and accepted that resignation , " said McCall , who chaired the meeting .	" The board did so , and accepted that resignation , " said the chairman of the exchange 's compensation committee , H. Carl McCall .	1
" He died doing something he loved , " William Dusenbery , Sr. , who lives in Fairview Heights , just outside St. Louis , Mo .	" He died doing something he loved , which was flying his helicopters , " said the father , who lives in Fairview Heights , just outside St. Louis , Mo .	1
The answer is clearly yes , " said Dr. Larry Norton , deputy physician-in- chief for breast cancer programs at Memorial Sloan-Kettering Cancer Center .	The answer is clearly yes , " said Dr. Larry Norton , deputy physician-in-chief for breast-cancer programs at Memorial Sloan-Kettering Cancer Center in New York City .	1
Quattrone , 47 , was highly influential at Credit Suisse First Boston during the tech bubble .	Quattrone , 47 , was highly influential working in the Palo Alto office of Credit Suisse First Boston during the tech bubble .	1
This change in attitude gave upscale purveyors including Neiman Marcus , the parent of Bergdorf Goodman ; and Nordstrom strong sales gains in May .	This change in attitude gave upscale purveyors including Neiman Marcus Group Inc. and Nordstrom Inc . , along with some boutique retailers , strong sales gains in May .	1
President Vlad imir Putin threw his weight behind Russia ’ s main pro-Kremlin political party for the first time last week , ahead of parliamentary elections .	President Vladimir Putin threw his weight for the first time on Saturday behind Russia 's main pro-Kremlin political party ahead of parliamentary elections .	1
Officials in Malawi said the five suspects had been on the CIA 's " watch list " since the twin 1998 truck bombings of U.S. embassies in Kenya and Tanzania .	Officials in Malawi said the men were on the CIA 's ' ' watch list ' ' since the twin 1998 bombings at the US embassies in Kenya and Tanzania .	1
Passengers would be given a refund and voucher for another trip , she said .	Passengers on that cruise are to be given a refund and voucher for another trip .	1
A monthlong grace period in New York City ended May 1 , and now bars and restaurants that allow people to puff can face hefty fines .	In New York City , bars and restaurants that allow people to smoke can face hefty fines .	0
First , it 's found in most versions of Windows , including the new Windows Server 2003 .	It is the first " critical " flaw discovered and fixed in the new Windows Server 2003 .	0
No Americans were reported among the casualties , according to Capt. Michael Calvert , a spokesman for the regiment .	None of the casualties was Americans , said Capt. Michael Calvert , regiment spokesman .	1
Suspected rebels also blew up an oil pipeline in north-east Colombia .	Also Sunday , suspected rebels dynamited an oil pipeline in northeast Colombia .	1
The capsule landed on its side and drifted about 12 metres , probably dragged by the main parachute .	The capsule ended up on its side and appeared to have been dragged about 40ft by the main parachute after landing .	1
Frank Partnoy , a securities law professor at the University of San Diego , said the case suggested that Merrill 's oversight and control of its executives were inadequate .	Frank Partnoy , a securities-law professor at the University of San Diego School of Law , said the case suggests Merrill Lynch 's oversight and control of its executives was inadequate .	1
The parents want her kept alive ; her husband says she never wanted to be kept alive artificially .	Michael Schiavo has argued that his wife never wanted to be kept alive artificially .	0
While robbery appeared to be the motive , the suspects drove off before taking anything .	While robbery appeared to be the motive , the suspects fled before they could take anything , he said .	1
However , Hayes , the CDC official , said there are many complicated interactions in play .	But Hayes , of the CDC said , " Many complicated interactions come into play that are often difficult to predict . "	0
Microsoft , which acquired Virtual PC from Connectix in February , said a fix for the problem is not around the corner .	Virtual PC , which Microsoft acquired from Connectix Corp. in February , will not run on the G5 , the company said .	0
Mr. Bankhead said the crime scenes indicated that the killer was " very methodical . "	GBI spokesman John Bankhead said the murder scenes showed that the killer was very methodical .	1
ISC and NASCAR officials declined to comment .	NASCAR officials could not be reached for comment Tuesday .	0
A tradition of Labor Day racing was established long ago in the Inland Empire .	There is a tradition of Labor Day racing in the Inland Valley .	1
In his female disguise , the real estate heir used the name Dorothy Ciner , a childhood friend .	In his female disguise , he used the name Dorothy Ciner , a childhood friend , and rented an apartment in Galveston .	0
Its shares fell 71 cents , or 3.5 percent , in after-hours trading to $ 19.55 .	The stock had risen 63 cents , or 3 percent , to close at $ 20.26 in regular-session Nasdaq trading .	0
Last week , his lawyers asked Warner to grant clemency under conditions that would have lead to a new sentencing hearing .	Last week , his lawyers asked Gov. Mark R. Warner to grant clemency , but the governor declined to intervene .	0
" We have an incredible amount of work to do , but it 's not in [ designing new ] instruction set architectures .	" We 've got an incredible amount of work to do , but it ain 't in the instruction set , " he said .	1
Defense attorneys said Durst accidentally shot Black in the face as they struggled for a gun after the elderly man illegally entered his apartment .	Durst 's attorneys contend their client accidentally shot Black in the face as they struggled for a gun after Black illegally entered his apartment .	1
The technology-laced Nasdaq Composite Index rose 4.64 points , or 0.27 percent , to 1,735.34 , according to the latest available data .	The broader Standard & Poor 's 500 Index .SPX climbed 17.08 points , or 1.74 percent , to 998.68 .	0
Fanned by the hot , dry Santa Ana winds and minimal humidity , major fires were raging in at least 10 places , having already burned nearly 80 937 hectares .	Those hot , dry Santa Ana winds and minimal humidity created optimal conditions for raging fires in at least 10 places that have already burned nearly 200,000 acres .	1
The condition is associated with heart disease , chronic kidney disease , blindness , and amputations .	Those with diabetes run the risk of severe complications , including heart disease , chronic kidney disease , blindness and amputations .	1
" The United States welcomes a greater NATO role in Iraq 's stabilization , " Powell said .	" The United States welcomes a greater NATO role in Iraq 's stabilization , " Mr. Powell told his colleagues in a speech today .	1
Since March 11 , when the market 's major indexes were at their lowest levels since hitting multi-year lows in October , the Nasdaq has barreled back 21.2 percent .	Since March 11 , when the market 's major indices were at their lowest levels since hitting multi-year lows in October , the tech-laden Nasdaq has climbed nearly 20 per cent .	1
In September , a 27-year-old Singapore researcher contracted SARS while working in a laboratory .	In a case in August , a 27-year-old laboratory worker in Singapore developed SARS .	1
He characterized the hostile bid as " atrociously bad behavior from a company with a history of atrociously bad behavior . "	Conway called the move " atrociously bad behaviour from a company with a history of atrociously bad behaviour . "	1
In March 2002 , 63 percent of home broadband users connected via cable modem ; 34 percent used a DSL service .	In the earlier survey , 63 percent of home broadband users had cable modems , compared with 34 percent who connected with DSL technology .	1
Eustachy acknowledged at a news conference Wednesday that he was an alcoholic and was seeking treatment .	Eustachy disclosed this week that he is an alcoholic and is seeking treatment .	1
Seven of the nine Democratic presidential candidates were also scheduled to address the forum .	Seven of nine Democratic candidates for president also said they would participate in the conference Monday .	1
Miodrag Zivkovic , of the Liberal Alliance of Montenegro , won 31 percent of the vote , while the independent Dragan Hajdukovic got 4 percent .	A pro-independence radical , Miodrag Zivkovic , of the Liberal Alliance , came in second with 31 percent of the vote .	0
Moffitt said the results need to be replicated in another study before testing of individuals for presence of the long or short versions of the gene will be pursued .	Professor Moffitt said the results needed to be replicated before pursuing testing of individuals for the presence of the long or short versions of the gene .	1
The first trial of a suspect in last year 's Bali nightclub bombings that killed more than 200 people opened in Indonesia today , Sky News reported .	One of the key suspects in the October nightclub bombings that killed more than 200 people in Bali went on trial Monday amid tight security .	0
[truncated: 2,030 more rows]
