# Supplementary material for: STTA: enhanced text classification via selective test-time augmentation
Source: PeerJ Comput Sci. 2023 Dec 19;9:e1757. doi: 10.7717/peerj-cs.1757 (PMC10773867; doi:10.7717/peerj-cs.1757)
Supplement: Supplemental Information 2 — This dataset is a port of the official mrpc dataset on the Hub. Note that the sentence1 and sentence2 columns have been renamed to text1 and text2 respectively. Also, the test split is not labeled; the label column values are always -1. [file peerj-cs-09-1757-s002.zip › mrpc/tta_aeda_1+32_test.csv]

label	text1	text2
1	PCCW 's chief operating officer , Mike Butcher , and Alex Arena , the chief financial officer , will report directly to Mr So .	Current Chief Operating Officer Mike Butcher and Group Chief Financial Officer Alex Arena will report to So .
1	PCCW ! 's chief operating officer , Mike Butcher ? , and Alex Arena ! , ; the chief , financial ; officer , will report directly to Mr So , .	Current Chief Operating ; Officer : Mike Butcher and Group ; Chief Financial Officer Alex Arena will report to So .
1	PCCW 's chief . operating officer , Mike Butcher , : and Alex Arena , the chief financial officer , will report directly to Mr ! So .	Current Chief Operating ! Officer Mike Butcher ; and Group Chief Financial Officer : Alex Arena will report to So , .
1	: PCCW : 's : chief operating officer , Mike Butcher . , and Alex Arena ; , the ? chief financial ! officer , , will report directly to Mr So .	Current Chief , Operating , Officer Mike Butcher ; and Group Chief ? Financial . Officer Alex Arena will . report to So .
1	PCCW 's chief : operating officer , Mike Butcher , . and Alex Arena , the chief ; financial ! officer ; , will report directly , to Mr So .	Current ? Chief Operating Officer Mike Butcher and Group Chief ! Financial Officer Alex Arena will ; report to , So ! .
1	PCCW ; 's chief operating officer : , ! Mike Butcher , and Alex Arena , the chief financial officer , will report directly to Mr So .	Current Chief , Operating Officer . Mike Butcher and Group Chief Financial Officer Alex Arena will . report to So : .
1	PCCW 's chief operating officer , ? Mike ; Butcher ! , and Alex Arena , the chief financial ? officer , ? will report directly to : Mr : So .	Current ; Chief : Operating Officer Mike Butcher and ! Group Chief , Financial , Officer . Alex Arena will report to So .
1	PCCW 's chief ! operating officer ? , Mike . Butcher , and Alex . Arena , the chief financial officer , will report directly to , Mr So .	, Current ; Chief ; Operating Officer Mike Butcher and . Group Chief Financial ? Officer Alex Arena will report to . So .
1	: PCCW . 's chief ? operating officer , , : Mike Butcher , and Alex Arena , the chief financial officer , will . report directly to Mr So .	, Current . Chief Operating : Officer ! Mike Butcher and Group Chief Financial Officer Alex Arena ! will report to ? So .
1	PCCW . 's chief operating officer , Mike Butcher , and Alex Arena , the ; chief financial . officer , will report directly to Mr So .	Current Chief Operating Officer Mike ; Butcher , and : Group : Chief Financial Officer , Alex . Arena will report to So .
1	PCCW 's chief operating officer ! , Mike Butcher , and . Alex Arena , the chief financial ; officer , will report directly to Mr So .	? Current Chief Operating Officer Mike ; Butcher and Group Chief Financial ; Officer Alex Arena will report ! to So .
1	? PCCW 's chief operating : officer , Mike Butcher . , and Alex Arena ! , the chief financial officer : , will report directly . to Mr So .	Current Chief Operating Officer ! Mike Butcher and ; Group ! Chief Financial Officer Alex : Arena will report ! to So .
1	PCCW 's chief operating officer , Mike Butcher , : and Alex Arena ? , the chief financial officer , will report directly to : Mr So .	; Current Chief Operating Officer Mike Butcher and Group Chief Financial Officer Alex Arena will report to So .
1	PCCW 's chief operating officer , , Mike : Butcher , and ? Alex Arena , the chief financial officer , will report directly to ? Mr So .	Current ? Chief Operating Officer Mike Butcher and Group Chief : Financial Officer : Alex . Arena , will report to So ? .
1	PCCW 's chief operating officer , Mike Butcher , , and Alex Arena , the chief financial officer , will report directly to ? Mr So .	! Current ? Chief Operating Officer Mike . Butcher and ? Group Chief Financial Officer Alex Arena will report , to So .
1	PCCW 's chief operating . officer , Mike Butcher , and Alex Arena , the chief financial officer , will report directly to Mr ? So .	. Current Chief Operating : Officer Mike Butcher and Group Chief Financial ; Officer ; Alex Arena . will report , to So .
1	PCCW 's chief operating officer , Mike Butcher , and Alex Arena , the chief financial officer , will , report ! directly to Mr So .	Current Chief Operating ? Officer Mike : Butcher and Group Chief Financial Officer Alex Arena will report . to So .
1	PCCW 's chief operating officer , Mike Butcher ? , and Alex Arena , the chief financial officer , will report directly to Mr So .	Current Chief Operating Officer Mike Butcher and Group , Chief Financial Officer Alex Arena will report to So .
1	, PCCW : 's chief ! operating ; officer , Mike Butcher ! , and Alex Arena , the chief financial officer , will report ! directly to Mr So .	Current ! Chief Operating Officer Mike Butcher ; and Group Chief Financial , Officer Alex Arena will , report ? to So .
1	: PCCW 's chief operating . officer , Mike Butcher ! , and ; Alex . Arena , the chief financial officer , will report directly to Mr So .	Current Chief Operating Officer Mike Butcher and Group , Chief Financial Officer Alex Arena will report to So .
1	PCCW 's chief operating officer , Mike Butcher , ? and Alex ; Arena , the chief financial officer , , will report directly to Mr So .	Current Chief Operating . Officer Mike Butcher and ! Group Chief Financial Officer Alex Arena will report , to So .
1	PCCW 's chief operating officer , Mike Butcher , ! and Alex Arena ! , the chief financial officer , will report directly to Mr So .	Current Chief Operating ! Officer Mike Butcher and ! Group Chief Financial Officer Alex Arena will report . to So ? .
1	PCCW 's chief operating officer , Mike Butcher , and Alex Arena , the chief ? financial officer , will report directly to . Mr So .	Current Chief Operating Officer : Mike ; Butcher and Group Chief Financial ? Officer Alex Arena will report to So .
1	PCCW 's : chief operating officer , , Mike Butcher , and Alex Arena , the chief financial officer , will report directly to Mr So .	Current Chief Operating Officer Mike Butcher and Group Chief Financial Officer Alex . Arena will report to So .
1	PCCW 's chief operating officer , Mike Butcher , and Alex Arena ; , the chief financial officer ! , will report directly to Mr So .	Current ! Chief Operating Officer Mike Butcher , and Group Chief Financial Officer Alex Arena ! will report ; to So .
1	PCCW 's chief operating officer , . Mike Butcher , and Alex . Arena , : the chief financial officer , will report directly to Mr So .	Current Chief Operating Officer Mike Butcher and Group Chief Financial Officer Alex Arena will report to ? So .
1	PCCW 's chief , operating officer , Mike Butcher : , and Alex Arena . , the chief , financial officer , will report directly to Mr So .	Current Chief Operating ! Officer ; Mike Butcher , and . Group Chief Financial Officer Alex Arena will report ; to So .
1	PCCW 's chief operating ? officer , Mike Butcher , and ? Alex Arena : , : the chief , financial ; officer , ; will report , directly to Mr So .	Current Chief Operating Officer Mike Butcher and Group Chief Financial : Officer Alex Arena will report to So .
1	PCCW , 's chief operating ? officer , Mike Butcher ; , and ! Alex Arena , the chief financial : officer , will : report directly to Mr So .	Current , Chief , Operating Officer Mike Butcher and Group Chief Financial Officer Alex Arena will report . to So ! .
1	PCCW 's chief operating officer , Mike Butcher , and Alex Arena , the chief financial officer , will report directly to Mr So ? .	Current Chief Operating Officer ! Mike ; Butcher and Group Chief Financial Officer Alex Arena will ? report to So .
1	PCCW 's chief operating officer , Mike Butcher , and Alex Arena , the chief financial officer , . will report directly to Mr So .	Current Chief ! Operating ; Officer Mike Butcher and Group Chief Financial Officer Alex ; Arena ? will ? report to ? So .
1	! PCCW 's chief operating officer ; , Mike Butcher , and Alex Arena , the chief financial officer , will report directly ; to Mr ! So .	Current Chief ! Operating Officer Mike Butcher and Group ? Chief Financial Officer Alex Arena will report ? to So .
1	PCCW . 's chief operating . officer ? , Mike ? Butcher , , and ? Alex Arena , the chief financial officer , will report ; directly to Mr So .	? Current Chief ? Operating Officer ? Mike Butcher . and Group Chief . Financial Officer ? Alex Arena will report to So .
1	The world 's two largest automakers said their U.S. sales declined more than predicted last month as a late summer sales frenzy caused more of an industry backlash than expected .	Domestic sales at both GM and No. 2 Ford Motor Co. declined more than predicted as a late summer sales frenzy prompted a larger-than-expected industry backlash .
1	; The , world 's two largest automakers said their U.S. sales declined more than predicted last month as a late : summer sales frenzy caused more of an industry backlash than expected .	Domestic sales at ? both GM and ? No. 2 Ford Motor Co. . declined more than predicted as a . late summer sales ; frenzy prompted : a larger-than-expected industry backlash .
1	The world 's ! two largest automakers said their U.S. sales , declined more than predicted last month as a late ? summer ! sales : frenzy : caused more of an industry backlash than . expected ; .	Domestic ! sales at both GM and No. 2 Ford Motor Co. declined , more than ? predicted as a late summer sales frenzy prompted a larger-than-expected industry ! backlash .
1	The . world 's two largest automakers said their U.S. sales declined more than predicted last month as a late summer sales frenzy caused more of an industry backlash than expected ? .	, Domestic sales at both GM and . No. 2 Ford Motor Co. declined more than predicted as : a late ; summer sales frenzy : prompted a larger-than-expected industry backlash .
1	The world . 's ? two . largest automakers said their U.S. . sales declined more than ? predicted last month , as a : late summer sales frenzy caused more of . an industry backlash than expected ? .	! Domestic sales . at both GM and No. 2 . Ford Motor ! Co. declined more : than predicted . as a late summer sales frenzy ! prompted a larger-than-expected industry backlash .
1	. The world 's two largest ; automakers said , their U.S. sales declined , more than predicted last month as a late summer sales frenzy caused more of an . industry backlash , than expected .	! Domestic sales at both GM and No. 2 Ford Motor Co. declined more than predicted as a late summer sales frenzy prompted a ! larger-than-expected industry backlash .
1	The world 's two largest automakers said their U.S. sales declined more than predicted last month as a late summer sales frenzy caused more of an industry backlash than ; expected .	Domestic sales at ? both ! GM : and No. 2 Ford Motor Co. declined more than ! predicted as a late summer sales frenzy prompted a larger-than-expected industry backlash .
1	! The world 's two largest automakers ! said their U.S. sales declined more than predicted last month as a late summer sales frenzy caused more of an industry backlash than expected ? .	Domestic sales at both GM ; and No. 2 Ford . Motor . Co. declined more than predicted as a ; late summer sales ; frenzy prompted a larger-than-expected industry backlash .
1	The world 's two , largest , automakers said their U.S. sales declined more ! than predicted last month as a late summer sales frenzy caused more of an industry backlash ; than expected , .	Domestic sales at both GM ? and No. 2 Ford : Motor Co. . declined more than predicted as a late summer sales frenzy prompted a larger-than-expected , industry backlash .
1	: The world , 's two ; largest automakers said their U.S. ? sales declined more ! than : predicted last month as ! a late summer sales frenzy . caused more , of an industry backlash ? than expected .	? Domestic : sales at both GM and No. 2 Ford Motor Co. declined ! more ? than predicted as , a late summer sales ! frenzy prompted a larger-than-expected industry backlash .
1	The world . 's two largest ! automakers said their U.S. sales declined more than predicted last . month as a late summer sales frenzy caused more of ; an industry backlash than expected ; .	Domestic sales at both GM and No. 2 Ford Motor Co. declined more than ? predicted as a late summer sales frenzy prompted , a larger-than-expected industry ? backlash .
1	The world 's two ? largest : automakers said : their U.S. sales . declined ? more than predicted , last month ! as a late summer sales frenzy caused more of an industry backlash than expected .	Domestic sales at both GM and No. 2 Ford Motor Co. declined more than predicted as a late summer sales frenzy prompted a larger-than-expected industry backlash : .
1	! The world 's ; two largest automakers ; said their U.S. , sales declined more than predicted ? last month as a late : summer ? sales frenzy caused more . of an industry backlash than expected .	! Domestic sales at : both GM and No. . 2 . Ford Motor Co. declined ! more than predicted as a ? late summer sales ; frenzy prompted a larger-than-expected ; industry backlash .
1	The world 's : two largest automakers said their , U.S. ; sales declined . more than predicted . last month as a late summer sales frenzy caused . more ! of an industry backlash than expected .	Domestic sales at , both GM and No. . 2 Ford Motor ? Co. declined more than predicted as ! a ! late summer sales frenzy prompted a larger-than-expected industry backlash .
1	The world 's ; two ? largest automakers : said their U.S. sales declined more than ! predicted last month ! as ? a ! late summer ; sales frenzy caused more of an industry : backlash than expected .	Domestic sales at . both GM ? and No. 2 Ford Motor Co. declined more than predicted as a late summer sales frenzy prompted ? a larger-than-expected industry backlash .
1	The world 's two ? largest automakers ? said their U.S. : sales declined ; more than ! predicted ? last : month as . a late summer ? sales ! frenzy caused more of an industry backlash than expected .	Domestic ; sales at both GM and No. 2 Ford Motor Co. declined more than predicted , as a late summer sales frenzy prompted a . larger-than-expected industry backlash .
1	: The world . 's two largest automakers said their U.S. sales declined more : than predicted last : month : as a late summer sales frenzy caused more of an industry backlash ? than expected .	Domestic sales at both GM and No. 2 Ford Motor Co. . declined more than predicted as a late summer sales frenzy prompted a larger-than-expected industry backlash .
1	! The world 's two largest automakers said their U.S. sales declined more than predicted last month as a late : summer sales frenzy caused more of an industry backlash than expected .	Domestic sales at both ! GM and No. , 2 Ford Motor Co. declined more than predicted as a late . summer sales frenzy prompted a ? larger-than-expected ? industry backlash .
1	The world 's two largest ? automakers said their U.S. sales , declined more ? than : predicted last month as a late summer , sales ; frenzy caused more of an industry backlash than expected .	Domestic sales at both ? GM ? and ? No. 2 Ford Motor Co. : declined , more than , predicted as a late summer sales frenzy prompted a larger-than-expected industry backlash .
1	The : world 's two largest automakers . said , their U.S. sales declined more ! than predicted last month as a . late summer sales frenzy : caused more of an : industry backlash than expected : .	Domestic sales at both GM and No. ; 2 Ford . Motor Co. declined more than predicted as a late summer : sales frenzy prompted a larger-than-expected industry backlash .
1	The ; world 's two largest automakers said their U.S. : sales declined : more than ; predicted : last month as a late summer ? sales frenzy ; caused more ? of an industry backlash than expected ? .	Domestic sales at both GM and . No. 2 . Ford Motor . Co. declined more than predicted , as a late summer sales frenzy prompted ! a larger-than-expected industry backlash .
1	The world 's two largest automakers said their U.S. : sales declined more than predicted last month as a late summer sales frenzy caused more of an industry backlash than expected .	Domestic sales at both . GM and No. 2 Ford Motor Co. declined more than predicted as a late summer sales frenzy prompted a larger-than-expected industry backlash .
1	The world 's two largest automakers said , their U.S. sales declined more ! than predicted ; last month as . a late ; summer sales . frenzy caused more of an industry backlash than ! expected .	. Domestic sales at both GM and No. 2 , Ford Motor ! Co. declined more than . predicted as , a ; late summer sales frenzy prompted a larger-than-expected industry backlash .
1	The world 's two largest automakers : said their ! U.S. sales declined more than predicted last month as a late summer sales ! frenzy caused ; more of an ? industry backlash than expected ! .	? Domestic ? sales : at both GM and No. ? 2 Ford . Motor Co. ? declined more than predicted as a ? late summer sales frenzy prompted ? a larger-than-expected industry backlash .
1	The world , 's ? two ; largest automakers said . their U.S. sales declined more than ? predicted last month as a late summer sales frenzy caused more ; of an industry backlash than ? expected . .	Domestic sales at both ! GM and No. ! 2 Ford Motor Co. declined more than predicted ! as a late summer sales frenzy prompted a larger-than-expected industry backlash .
1	The world 's : two largest automakers ! said their U.S. ? sales declined more than predicted last month as ; a late ; summer sales frenzy caused more of an industry backlash ? than ; expected .	: Domestic sales at . both GM and No. , 2 : Ford Motor Co. declined more than predicted as a late summer ? sales frenzy prompted a larger-than-expected industry backlash .
1	The world 's two largest automakers : said their U.S. . sales declined more than predicted last month as a late summer sales frenzy caused : more of an industry backlash ; than expected .	Domestic , sales at : both GM and No. 2 : Ford Motor Co. : declined ; more : than predicted as a late ! summer sales , frenzy prompted a larger-than-expected : industry backlash .
1	The world ! 's two largest automakers said their U.S. , sales declined more than predicted last month ! as a late summer sales : frenzy caused more of an industry backlash than expected .	! Domestic sales at both ; GM : and No. 2 Ford . Motor , Co. declined more than predicted as ? a , late , summer sales frenzy prompted a larger-than-expected industry backlash .
1	The world , 's two , largest automakers : said their U.S. sales declined more than predicted last , month as a , late summer sales frenzy ? caused more ! of ; an industry backlash ; than expected .	Domestic sales at ; both GM and No. 2 Ford Motor Co. declined more than predicted . as a late summer sales ; frenzy prompted a larger-than-expected industry backlash .
1	? The world 's two largest : automakers said ? their U.S. ; sales declined ! more than predicted : last . month as ! a late summer , sales ; frenzy caused more of an industry backlash than expected .	Domestic . sales at both GM and ! No. 2 Ford : Motor : Co. declined , more than predicted as a late summer sales frenzy prompted ! a larger-than-expected industry ? backlash .
1	The world 's two largest ! automakers said their . U.S. sales declined ! more than predicted last month as a late summer sales ; frenzy caused more of an industry backlash than expected .	, Domestic . sales at both . GM and No. 2 Ford Motor Co. , declined more than predicted : as a late summer sales ! frenzy . prompted a . larger-than-expected industry backlash ! .
1	The world 's two ! largest automakers , said their U.S. sales declined : more than ! predicted : last month as a late summer sales frenzy caused more of an industry backlash : than expected ? .	. Domestic sales at both GM and No. 2 ; Ford Motor Co. declined more . than ? predicted as a ? late summer sales frenzy , prompted a . larger-than-expected industry backlash .
1	The world ! 's two , largest automakers said their U.S. sales declined more than predicted last month , as a late , summer sales . frenzy , caused : more of an industry : backlash than expected ; .	Domestic sales ; at both GM and No. 2 Ford Motor Co. declined more . than predicted as a late summer sales frenzy prompted ; a larger-than-expected industry backlash .
1	According to the federal Centers for Disease Control and Prevention ( news - web sites ) , there were 19 reported cases of measles in the United States in 2002 .	The Centers for Disease Control and Prevention said there were 19 reported cases of measles in the United States in 2002 .
1	According : to the federal ? Centers for Disease Control . and Prevention : ( news - web sites ) , there were . 19 reported cases ? of . measles in the United States ! in 2002 .	The Centers for Disease , Control and Prevention said there were 19 reported cases of ; measles in the United States in 2002 ! .
1	According to the federal Centers for Disease Control and Prevention ( news ! - web sites ) , there were 19 reported cases of ! measles ? in the United States in 2002 .	? The Centers for Disease Control and Prevention said there . were 19 reported cases of measles in ; the ; United States in 2002 .
1	According ! to the ? federal Centers for Disease Control . and Prevention ( news . - web ! sites ) , there were 19 reported : cases of . measles in ! the United States in : 2002 .	The Centers for Disease Control and ? Prevention said there ! were , 19 reported cases of measles in . the United ; States in 2002 ! .
1	According to the federal Centers for Disease Control and Prevention ( news - web sites ) , : there ! were 19 reported , cases of , measles in the United States in 2002 .	; The , Centers for Disease Control and Prevention said there were 19 reported cases of measles in the United ! States in 2002 .
1	According to the federal Centers for Disease Control and ? Prevention ; ( news - web sites ? ) , there were 19 , reported cases of measles in . the United States in 2002 , .	: The ? Centers for Disease : Control and Prevention said there were : 19 reported cases of ! measles in the United States in 2002 .
1	According to : the federal Centers , for ; Disease Control . and Prevention ( news - ; web sites ) : , ; there were 19 reported ; cases of measles in ? the United States in ? 2002 .	: The Centers for Disease Control and Prevention said there ! were 19 reported cases ! of measles in the United States in 2002 .
1	; According to the federal , Centers for : Disease Control and Prevention : ( news - ; web sites ) ? , ! there were 19 reported cases ? of measles in the United States . in 2002 .	! The Centers for Disease Control and Prevention ; said there were 19 reported cases , of measles in the United States : in , 2002 .
1	, According to the federal Centers for Disease Control and Prevention ( news - web sites ; ) , there were 19 , reported cases ! of , measles in the ? United States in 2002 .	The Centers for Disease Control and Prevention said there were 19 reported cases of measles in the United ? States in 2002 .
1	According to the federal Centers for Disease Control and Prevention ( news - web ; sites ) , there were 19 reported cases : of . measles in the United , States in 2002 .	The Centers ? for Disease Control and Prevention said there were 19 reported cases of : measles in the United States in 2002 .
1	According to the federal Centers for Disease Control ; and Prevention ( ! news - . web sites ) , there were 19 reported cases of measles ! in the . United States in ? 2002 . .	The ; Centers for Disease Control and ? Prevention said ! there were 19 reported ; cases , of measles in the United ; States : in 2002 .
1	; According to the federal Centers for Disease Control and Prevention , ( news . - web sites . ) , there were 19 reported cases of measles in the ; United States in 2002 .	. The Centers ! for . Disease Control and ! Prevention said there were 19 ? reported cases of measles , in the United States in 2002 : .
1	According to the federal ! Centers for Disease Control and Prevention ( news ; - . web sites ) , there were , 19 reported , cases of measles in the United States in 2002 .	The Centers for Disease Control and Prevention said there were 19 reported cases of measles : in the United States in : 2002 .
1	According to the federal Centers for Disease Control and Prevention ( news - web sites ) , there were 19 reported cases of ; measles in the United States in 2002 .	The Centers for Disease Control and Prevention said there were 19 reported cases of measles in the : United States in 2002 .
1	According to ; the federal Centers , for Disease Control and Prevention ( ! news - web sites ) , there , were 19 reported cases of measles in ! the United ! States in 2002 : .	The Centers for Disease ; Control and Prevention said , there were 19 reported cases of . measles in : the United ; States in 2002 , .
1	According ; to , the federal Centers for ? Disease Control and Prevention ; ( news - web , sites ) , there were 19 : reported cases of measles ! in the : United States , in 2002 .	The ! Centers . for Disease Control and Prevention said there were 19 reported cases of measles in . the . United States in 2002 .
1	According to the federal Centers for Disease Control and Prevention ! ( : news . - web , sites ) ! , there . were , 19 reported cases of measles in the United States in 2002 .	: The . Centers for Disease : Control and ! Prevention said there were ? 19 reported cases . of measles in the United States in 2002 .
1	According ; to ; the federal Centers ! for Disease Control and Prevention ( : news - ! web ; sites ) , there were 19 reported cases ? of measles ? in , the . United States in 2002 .	The Centers ! for Disease Control and . Prevention said . there were 19 reported . cases of measles in the United States in 2002 .
1	. According to the federal Centers ! for Disease Control and Prevention ( news ? - web sites ) , there were ; 19 : reported cases : of measles in the United States in 2002 .	The ? Centers ! for Disease Control and Prevention said there were 19 reported cases of measles . in the : United States in 2002 .
1	According , to ; the : federal Centers for Disease Control and Prevention ! ( . news - web sites . ) , there were 19 reported cases of measles in the ? United States in ! 2002 , .	The Centers for Disease ; Control ! and Prevention . said there were 19 reported cases of measles in the United States in ? 2002 : .
1	According , to the federal Centers ! for Disease , Control and , Prevention ? ( news - web sites ) , there were 19 ? reported cases of measles in the United States in ! 2002 .	; The Centers for Disease . Control : and Prevention said there were 19 reported ? cases of measles in the United : States in 2002 .
1	! According to the federal ; Centers for Disease Control and Prevention ( news - web sites ) , there were 19 reported cases of measles in the . United States in 2002 .	The . Centers for Disease Control and Prevention said there were 19 reported cases of measles in the United States in 2002 .
1	; According to the federal : Centers for Disease Control and Prevention ( news ! - : web sites ) , there were , 19 reported , cases ! of measles ; in , the United States in ; 2002 .	The Centers : for Disease ! Control and Prevention said there were 19 reported cases . of measles in the United ? States in 2002 .
1	According to the federal Centers for Disease ? Control and Prevention ( news ? - web sites ; ) , there were 19 . reported cases of measles in the United ! States ! in 2002 ; .	; The Centers for Disease Control and Prevention said there were 19 reported cases of measles in the ? United States , in 2002 .
1	According ? to the federal Centers for Disease Control and Prevention : ( news - web sites ) , there were . 19 reported cases of measles in ; the United . States in 2002 .	? The Centers for Disease Control and Prevention said there were 19 reported : cases of measles in the United States in 2002 .
1	According to the , federal Centers for Disease Control and Prevention ( news - , web ! sites ) , there were ? 19 reported cases ? of measles in the , United States in ; 2002 .	The Centers for ? Disease : Control and Prevention said there ; were 19 . reported cases of measles in , the ! United , States in 2002 .
1	According ? to the federal Centers for Disease Control and ! Prevention ? ( news : - , web sites ) , ! there were 19 , reported , cases of measles in the . United States in ; 2002 .	; The Centers for Disease Control ? and Prevention said there were 19 reported cases ? of measles in the United States in 2002 .
1	According to the federal Centers for Disease Control and Prevention ( news - web sites ) , there were 19 : reported cases : of measles in the United States in 2002 .	The Centers for Disease Control and Prevention said there were 19 reported cases ; of measles in the United States in 2002 .
1	? According to the federal ! Centers ; for : Disease ! Control and Prevention ( news - web sites ) : , there were 19 reported cases of measles in the United States ! in : 2002 . .	The Centers for Disease ? Control : and Prevention said : there were ; 19 reported cases ! of measles in , the United ? States in 2002 .
1	According to the federal Centers for Disease Control and . Prevention ( news : - , web sites , ) . , there were 19 reported cases of measles in the ; United States in 2002 .	The Centers for : Disease Control and ; Prevention said there were 19 reported cases of measles in ; the United States . in ! 2002 .
1	. According : to ? the ! federal Centers ; for Disease Control and Prevention : ( ! news : - web sites ? ) , there were 19 reported cases of measles in , the United States in 2002 .	The Centers ; for Disease Control and Prevention said there were 19 reported cases of measles in the , United States in 2002 .
1	According to the federal Centers for Disease Control and Prevention ( news - web sites ) , there were 19 reported cases of measles in the : United States in 2002 .	The Centers for Disease Control . and ; Prevention said , there were 19 reported ? cases , of ? measles in ; the United States in 2002 .
1	According to the federal Centers for Disease Control and Prevention ( news - web sites ) , there were 19 reported cases of measles in the United States in ? 2002 .	The Centers . for Disease Control and Prevention ? said there were ; 19 reported . cases of ! measles in the United ; States in ? 2002 .
0	A tropical storm rapidly developed in the Gulf of Mexico Sunday and was expected to hit somewhere along the Texas or Louisiana coasts by Monday night .	A tropical storm rapidly developed in the Gulf of Mexico on Sunday and could have hurricane-force winds when it hits land somewhere along the Louisiana coast Monday night .
0	A tropical storm rapidly developed ! in the ; Gulf , of Mexico Sunday ? and . was expected to . hit somewhere ? along the Texas ? or Louisiana ; coasts by Monday night .	A tropical , storm ! rapidly developed in the . Gulf , of : Mexico on Sunday and could have . hurricane-force winds : when it hits land somewhere along the Louisiana coast Monday night .
0	A tropical storm rapidly developed in . the Gulf of Mexico Sunday and was expected to hit somewhere . along ? the Texas or Louisiana coasts by Monday night .	A tropical storm ! rapidly developed in the Gulf of Mexico on Sunday and could have ! hurricane-force winds . when it : hits land somewhere . along the , Louisiana , coast Monday ? night ! .
0	! A tropical storm rapidly developed in the . Gulf of Mexico Sunday . and was expected to ! hit ; somewhere along the Texas or Louisiana coasts by Monday night .	A tropical storm rapidly ! developed in the , Gulf of Mexico on : Sunday ? and could have hurricane-force winds when it hits land somewhere along : the ! Louisiana coast Monday night ! .
0	A tropical storm ? rapidly , developed in the Gulf of Mexico Sunday : and : was expected to hit ! somewhere along the : Texas or Louisiana coasts by ! Monday night .	A tropical storm rapidly developed in the Gulf . of ? Mexico on ! Sunday . and could have hurricane-force winds when it hits land somewhere ? along the , Louisiana ! coast Monday night .
0	A tropical storm rapidly developed , in the Gulf of Mexico . Sunday and was expected to : hit somewhere along the Texas or Louisiana coasts ? by Monday night .	A tropical storm rapidly developed in the ? Gulf of Mexico on Sunday and could ; have hurricane-force ! winds when ? it , hits land ! somewhere along the Louisiana coast Monday night ; .
0	A tropical ? storm rapidly developed in the Gulf of Mexico Sunday and was expected to hit somewhere along the Texas or Louisiana coasts by Monday night .	A . tropical storm rapidly developed in the ? Gulf of Mexico on Sunday . and ! could have hurricane-force winds when , it hits land somewhere along the Louisiana coast : Monday night .
0	, A tropical storm . rapidly developed . in the Gulf of Mexico Sunday ? and was expected to hit somewhere along the Texas or Louisiana ; coasts by Monday night . .	A tropical storm ; rapidly developed in the Gulf of Mexico on Sunday and could have hurricane-force winds when it , hits land somewhere along the Louisiana coast . Monday night .
0	, A tropical , storm rapidly developed ? in ? the Gulf of Mexico Sunday and was ? expected to hit . somewhere ? along the , Texas or Louisiana coasts by Monday night .	: A ! tropical storm rapidly developed in the Gulf ! of Mexico on : Sunday and could have hurricane-force winds when ? it : hits land somewhere along the , Louisiana coast Monday night .
0	? A tropical , storm ; rapidly : developed in the Gulf ! of Mexico Sunday and was expected to hit somewhere along the , Texas or Louisiana ? coasts by ; Monday ; night .	A tropical storm : rapidly developed in the Gulf of Mexico on Sunday and could have hurricane-force winds ? when it hits land somewhere along the Louisiana coast Monday night .
0	A tropical storm rapidly developed in the Gulf of Mexico Sunday and was expected ? to hit , somewhere along the Texas or Louisiana coasts by Monday night .	A tropical ; storm rapidly ! developed in the Gulf , of Mexico ? on Sunday , and ! could have hurricane-force winds ? when ? it hits land somewhere along the Louisiana coast Monday night .
0	A tropical storm rapidly developed in the Gulf of Mexico Sunday and was expected : to hit somewhere along the Texas or Louisiana coasts by Monday night .	A tropical storm rapidly developed in the Gulf of Mexico on Sunday and could have hurricane-force winds ? when it hits land somewhere along the Louisiana coast Monday night .
0	A tropical storm rapidly ? developed in the ! Gulf ! of Mexico Sunday and was : expected to ? hit somewhere along the Texas or Louisiana ; coasts by , Monday night ; .	A tropical storm rapidly developed in ; the Gulf of : Mexico on Sunday and could have hurricane-force winds when it hits land somewhere along the Louisiana coast Monday night .
0	A ! tropical storm rapidly . developed in the Gulf of Mexico Sunday and was expected to hit somewhere along the Texas or Louisiana coasts by Monday night .	A tropical storm rapidly developed ? in the Gulf of Mexico on Sunday and could : have hurricane-force winds when it , hits land somewhere along the ? Louisiana ? coast Monday , night .
0	A ! tropical storm rapidly developed in the Gulf of Mexico Sunday and : was expected to hit somewhere along the Texas or Louisiana coasts by Monday ; night .	A tropical storm rapidly developed ; in the Gulf of Mexico : on Sunday and could have hurricane-force ; winds when it hits land somewhere along ; the Louisiana coast Monday night .
0	A tropical storm rapidly , developed in the Gulf of Mexico Sunday and was expected to ; hit somewhere along ? the . Texas , or ? Louisiana ; coasts by Monday night .	, A , tropical storm rapidly developed in ? the Gulf of Mexico on Sunday and could have hurricane-force winds : when it hits land somewhere along ; the , Louisiana coast Monday night .
0	A tropical storm rapidly developed in the Gulf of Mexico Sunday and was expected to hit ? somewhere along the Texas or Louisiana coasts by : Monday night .	A tropical storm rapidly developed in , the Gulf of Mexico ! on Sunday and could have ; hurricane-force winds when it hits land ! somewhere along the Louisiana coast Monday night : .
0	A tropical . storm rapidly , developed in the ? Gulf of Mexico ? Sunday and : was expected ; to hit somewhere along the Texas or , Louisiana coasts by Monday ! night .	? A tropical storm rapidly developed in the Gulf of Mexico on Sunday and could have hurricane-force winds when it hits land somewhere along the Louisiana coast Monday night .
0	A tropical ? storm rapidly developed in the Gulf of Mexico Sunday and was ; expected to hit somewhere along , the Texas or Louisiana coasts by Monday : night .	A tropical storm rapidly developed in the Gulf of Mexico on Sunday and could have hurricane-force winds when it hits land , somewhere along the Louisiana coast Monday night .
0	A tropical . storm rapidly developed in the Gulf of , Mexico Sunday and ? was expected to ; hit somewhere ! along the Texas ! or Louisiana . coasts by Monday : night . .	; A tropical storm rapidly developed in the Gulf of Mexico on Sunday and could have hurricane-force winds when ! it , hits land somewhere along the Louisiana coast Monday ? night .
0	A tropical storm , rapidly developed in the Gulf ? of Mexico Sunday and was expected ? to hit somewhere along : the Texas or Louisiana coasts by Monday night ; .	A , tropical ! storm rapidly developed in the : Gulf ; of Mexico on Sunday and could have hurricane-force winds when ; it hits land somewhere along the Louisiana coast ? Monday night .
0	A tropical storm rapidly developed in the Gulf of Mexico Sunday and was expected to ? hit ! somewhere along the Texas or Louisiana coasts by Monday night .	, A tropical storm , rapidly developed in the Gulf of Mexico on Sunday and . could have hurricane-force winds when it . hits land : somewhere along ? the Louisiana coast Monday , night .
0	A tropical storm rapidly developed in the Gulf of Mexico Sunday and was expected to hit somewhere along the Texas ! or Louisiana coasts by Monday night .	A tropical storm : rapidly developed in the Gulf of , Mexico on : Sunday ; and could have hurricane-force winds when it ; hits land somewhere along the Louisiana coast Monday night .
0	A tropical storm rapidly developed in the Gulf of Mexico ; Sunday and was expected to hit somewhere along the Texas or Louisiana coasts by Monday night .	. A tropical storm rapidly ; developed ; in the Gulf ? of Mexico . on ! Sunday and could have ; hurricane-force winds when it hits . land somewhere along the Louisiana coast Monday night ; .
0	A tropical storm rapidly ? developed in the Gulf of Mexico Sunday and was expected to hit somewhere along . the Texas or Louisiana coasts by Monday night .	A tropical storm : rapidly developed : in , the ? Gulf of Mexico on , Sunday and could have hurricane-force winds ; when it hits land somewhere : along the Louisiana : coast ? Monday night .
0	A tropical storm rapidly developed , in ? the Gulf ! of Mexico Sunday , and was expected to hit somewhere ! along the Texas or Louisiana coasts ; by Monday night .	A tropical : storm rapidly developed in the Gulf of Mexico on Sunday and could have hurricane-force winds when it hits land somewhere along the Louisiana coast Monday night .
0	A . tropical ! storm rapidly developed in the Gulf of . Mexico , Sunday and was expected to hit somewhere along the : Texas or Louisiana ! coasts by Monday night .	A tropical storm rapidly developed in the Gulf of Mexico on ? Sunday and could have hurricane-force . winds ? when it hits land somewhere along the Louisiana coast Monday ; night .
0	A tropical , storm : rapidly developed ? in the Gulf of : Mexico : Sunday and was ! expected . to hit somewhere along . the Texas or Louisiana coasts by Monday night . .	A tropical : storm rapidly developed in the Gulf of Mexico ! on Sunday and could have hurricane-force winds . when it hits land : somewhere along the Louisiana coast Monday , night .
0	A ! tropical storm rapidly ! developed in the ; Gulf ? of Mexico Sunday and ? was : expected to hit somewhere along . the ? Texas or Louisiana coasts by Monday ! night .	A : tropical storm rapidly developed in the ? Gulf of Mexico on Sunday and could have hurricane-force ? winds when it hits land somewhere along the Louisiana coast Monday night .
0	A tropical storm rapidly developed in the . Gulf of Mexico Sunday and was expected to hit somewhere along the Texas or Louisiana coasts by Monday night .	A tropical storm ? rapidly . developed ! in the Gulf of Mexico on Sunday and could have hurricane-force winds when it hits land somewhere along the Louisiana coast ; Monday night ? .
0	A tropical storm rapidly developed in the ? Gulf of Mexico Sunday and was expected to hit ! somewhere along the Texas or Louisiana coasts by Monday night .	A , tropical storm rapidly developed in the Gulf of Mexico on Sunday : and ; could have ! hurricane-force winds when it hits land somewhere , along the Louisiana coast Monday night .
0	A tropical storm rapidly , developed in the , Gulf of ; Mexico Sunday and was expected to hit somewhere along the Texas or Louisiana coasts by Monday ! night .	, A tropical storm rapidly developed ; in the : Gulf of Mexico on Sunday and , could have hurricane-force winds : when it hits land somewhere , along ; the Louisiana coast ! Monday : night .
0	A tropical storm rapidly developed in the Gulf of Mexico Sunday and was expected to hit somewhere along the Texas or Louisiana coasts ? by Monday night .	A ; tropical storm rapidly developed ? in the Gulf of Mexico on Sunday , and ? could have hurricane-force winds when it hits land somewhere along the Louisiana coast Monday night .
0	The company didn 't detail the costs of the replacement and repairs .	But company officials expect the costs of the replacement work to run into the millions of dollars .
0	The . company . didn 't detail the costs of . the replacement and repairs : .	But company officials expect the costs of the replacement work to run : into the ! millions of dollars .
0	The company didn 't : detail . the , costs of the replacement ; and repairs .	But . company officials expect the costs ; of the replacement work to run into the millions of dollars .
0	The company didn 't detail the costs of the replacement and ? repairs .	But company officials expect ; the costs of the replacement work to run into the : millions of dollars .
0	! The company : didn 't detail the costs of the ! replacement and repairs .	But company officials expect the costs of the , replacement . work to run into the millions of ? dollars .
0	The company didn 't detail the ! costs of the ? replacement and repairs .	But company officials expect ! the costs of the replacement work to run into the : millions ! of dollars .
0	The company didn 't detail the ? costs of the ; replacement ? and repairs .	But company officials ! expect the costs ; of , the replacement ; work to run into the , millions of ; dollars .
0	The company didn 't ? detail : the ; costs of the replacement and . repairs .	, But ; company officials expect the costs . of the ! replacement work to . run into the , millions of dollars .
0	The company : didn 't detail the costs of the ! replacement and repairs .	, But company officials expect the costs of the ! replacement , work to run into the millions ? of ? dollars .
0	The ? company didn 't detail . the costs of the : replacement and repairs .	But company officials expect the . costs of the replacement work to run into the millions of dollars .
0	The company didn ? 't detail , the costs of the replacement and ! repairs .	But company officials expect the : costs of the replacement work to run into the millions , of dollars .
0	. The company didn ? 't detail the costs of the ; replacement . and repairs .	But company : officials expect : the ; costs , of the replacement work to run into the millions of : dollars . .
0	The company : didn 't detail ! the costs of the replacement ? and repairs .	But company , officials expect the costs of . the ; replacement work ! to run into the millions of dollars .
0	The company ; didn 't detail the ? costs , of the : replacement and repairs .	But company officials : expect : the . costs of : the replacement work to ? run into the millions of dollars ! .
0	The ! company didn 't detail the costs of the replacement ; and repairs ; .	. But company officials expect the costs of the replacement work to run into the millions of dollars .
0	The company didn 't detail the costs of the replacement and repairs , .	But company officials expect the costs of the replacement work to run into ? the millions of dollars .
0	. The company : didn 't detail ? the costs of the replacement : and repairs .	. But ; company officials expect the costs ? of , the replacement work to run into the millions ; of dollars .
0	The company didn 't detail the . costs of : the replacement and repairs ? .	But company . officials expect ; the costs ? of the replacement ! work to run into the millions of dollars ! .
0	The company didn . 't detail the : costs of the replacement . and repairs .	, But company ; officials expect the costs of the replacement , work to run . into the millions of dollars ! .
0	The company didn 't detail the costs of the replacement and ! repairs .	But company . officials expect the costs of the replacement work ! to run into the millions of dollars .
0	The company didn 't ! detail the costs : of the replacement and repairs .	But ! company ? officials expect the costs of the replacement work to run into the millions ? of ? dollars .
0	The , company didn 't detail the , costs of : the replacement and repairs ? .	But company . officials expect ? the costs of the replacement work : to run into the ; millions . of dollars .
0	The company didn 't detail the costs of ! the replacement and repairs .	But company officials expect the costs ! of the replacement : work to : run into the millions ; of dollars ? .
0	: The company didn ? 't detail the costs of ! the replacement and repairs .	; But company officials expect the costs of . the replacement work to run into the millions of ? dollars .
0	The company didn 't detail ? the costs of the replacement and repairs .	! But company officials . expect the costs of ! the replacement , work to run into the millions of ! dollars .
0	The company didn 't detail the . costs : of the replacement and repairs , .	: But company officials expect the ? costs of the replacement work to ; run : into the , millions ? of dollars .
0	The company didn 't detail the costs , of the . replacement : and repairs .	But company officials expect the ! costs of the replacement ? work ; to run into the : millions of dollars .
0	The company didn 't detail the ? costs of , the replacement and repairs .	But company officials expect the costs of , the replacement ! work to run , into the millions of dollars .
0	The company didn ! 't detail the costs ; of the : replacement and repairs .	But company officials expect the costs of , the replacement work ! to run into the millions of dollars .
0	The company didn 't detail the costs of : the replacement and ; repairs .	But company officials expect the costs of the replacement work to run into the ? millions of dollars .
0	The company ; didn 't detail the costs of the replacement and ! repairs .	But company ! officials ? expect the costs of ! the replacement work to run into the ; millions , of dollars .
0	. The company didn 't detail , the , costs of the replacement and repairs .	But company ! officials expect : the ? costs of the ? replacement work to run into the ! millions of dollars .
0	, The ! company didn 't detail ; the costs of the replacement and repairs : .	But company officials expect the costs of ! the replacement , work to run into : the . millions : of dollars .
1	The settling companies would also assign their possible claims against the underwriters to the investor plaintiffs , he added .	Under the agreement , the settling companies will also assign their potential claims against the underwriters to the investors , he added .
1	The settling ; companies would also assign their possible claims against the underwriters to the investor plaintiffs , he added .	Under the agreement , the settling companies will also assign their potential claims against the underwriters to the investors , he ; added .
1	. The : settling companies ! would also assign their . possible claims against ; the underwriters to the investor plaintiffs , he added .	Under the agreement , ! the settling , companies will , also assign their potential ; claims against the underwriters , to the , investors , , he added .
1	The settling companies would also assign their possible ! claims against the underwriters to the investor , plaintiffs , he added .	Under the , agreement , , the settling ; companies will . also assign their potential claims ! against the underwriters to the investors ; , he added .
1	The settling ; companies would : also assign their possible , claims against the underwriters . to the investor , plaintiffs , , he added .	? Under the agreement , ; the settling companies will also assign their potential claims . against the underwriters to the ; investors , he ! added , .
1	The settling companies would also : assign their : possible claims against ! the underwriters to the : investor plaintiffs , : he , added .	Under the agreement , the settling companies will also assign their ? potential claims against the underwriters to the investors , he added .
1	The settling companies would also assign their possible claims , against the ! underwriters to the investor plaintiffs , ; he added .	Under the ; agreement : , the . settling companies will also assign their potential ; claims against the underwriters to the investors , he added .
1	The settling companies would ; also assign their possible , claims against the , underwriters to : the . investor plaintiffs , he ! added ? .	Under ! the agreement , the settling companies will also assign their potential ? claims against the underwriters : to the investors , he added .
1	The ; settling companies would ? also assign their possible claims against the underwriters ; to the investor plaintiffs ; , ? he , added .	Under the ; agreement ? , the settling . companies will also assign their potential ; claims against the underwriters to the investors , he added .
1	The . settling companies ; would also ? assign ? their . possible claims against the underwriters to the ; investor plaintiffs , he added .	Under the agreement , the settling , companies will also assign their potential claims against the underwriters ? to the investors , he added .
1	The settling companies would also assign . their possible claims against the underwriters to the investor plaintiffs , he added .	Under the agreement , ; the settling : companies will also assign their potential claims against the underwriters to ; the ? investors ; , he added .
1	! The settling companies would also assign their possible , claims against the : underwriters to the investor : plaintiffs , he added .	Under the agreement , the settling ? companies will also assign their potential claims against the underwriters to the investors , he added .
1	The settling companies would also assign . their possible claims against the underwriters to the investor plaintiffs , , he added .	Under the agreement , the settling companies will also assign their potential claims against . the ; underwriters to the investors , he added .
1	The settling companies would also assign their possible claims : against : the underwriters : to the investor plaintiffs , he added .	Under the ! agreement ; , the settling companies will also ; assign their potential claims against the : underwriters to the investors . , he , added .
1	; The settling : companies would ! also assign their : possible claims against the underwriters to : the investor , plaintiffs , he added . .	Under the , agreement , the settling ! companies will also assign ; their : potential claims against the underwriters to the investors , he ? added .
1	The ! settling companies would : also assign their possible claims against the underwriters : to the , investor plaintiffs , ; he added , .	Under the agreement , ! the settling companies will also assign their : potential claims , against the . underwriters to the , investors , , he added ? .
1	The ; settling companies would also . assign their : possible claims ! against the underwriters : to . the investor plaintiffs , . he added .	: Under : the agreement , the settling companies ; will also assign their potential claims against the underwriters . to the investors , he added .
1	The settling companies would also assign their possible , claims against the underwriters , to the investor plaintiffs , he : added . .	, Under the agreement , the , settling companies : will also assign their potential claims against the ; underwriters : to the , investors , he added .
1	The ! settling ; companies ? would ; also ! assign their possible claims against the underwriters to the investor plaintiffs , he ; added ? .	Under the agreement , the settling companies will also assign their potential claims against the underwriters to the investors , he added . .
1	The ! settling companies would also assign their possible claims against the underwriters to the ! investor plaintiffs , he added .	Under the agreement , the settling companies will also assign their potential . claims ! against the underwriters to the investors , : he added .
1	The settling ; companies would also assign : their possible claims against the underwriters to the investor plaintiffs , he added .	Under the agreement , the settling companies , will also assign their potential claims against the underwriters ? to the investors , he added .
1	; The settling companies would also assign their possible ; claims against the underwriters to ; the investor plaintiffs , he added .	Under the agreement , the settling companies will also assign : their potential claims against the underwriters to the investors , he added ; .
1	The settling companies : would also assign : their ! possible claims , against the underwriters : to the investor plaintiffs , ! he added .	: Under the ? agreement , . the settling companies will also : assign their ! potential ; claims against ; the underwriters to the investors , he added .
1	! The settling companies would also . assign ? their possible claims against the underwriters to : the ! investor plaintiffs , , he added ? .	Under the agreement , ; the settling companies will ? also assign their potential ! claims against the underwriters , to the investors , he added .
1	. The settling companies ? would also assign ! their possible ! claims against ; the underwriters to the investor plaintiffs , : he added .	Under the agreement , the settling companies will also assign , their potential claims : against the underwriters to the investors , he added .
1	The settling companies would also assign their ! possible claims against the underwriters to the investor plaintiffs , he added .	Under the agreement , the ! settling companies will also assign their ; potential claims . against . the ; underwriters to ? the , investors , he added .
1	; The settling companies would also assign their possible claims against the underwriters to the investor plaintiffs , he added .	Under the agreement ? , the settling companies . will also assign their potential : claims against the ! underwriters to the investors , ; he , added ! .
1	The settling companies : would also assign their possible claims against the underwriters to the investor plaintiffs : , ! he added .	Under the agreement , . the settling companies will also assign their potential claims against the underwriters to the investors , he added .
1	The settling companies would also assign their possible claims against ! the underwriters to the investor plaintiffs , he added .	Under the agreement , the settling ; companies ? will also assign their ! potential claims against the underwriters to the investors , he ; added .
1	The settling companies would also assign their possible claims against the underwriters . to the . investor plaintiffs , he added .	Under the agreement ! , the settling companies will also assign their potential claims against the underwriters to the investors , he added .
1	The settling companies . would also assign . their possible claims ; against the underwriters to the ; investor plaintiffs , ! he : added .	Under the agreement , the settling companies . will also assign their potential claims against the underwriters to the investors , he added .
1	The settling companies would : also , assign their possible claims against the underwriters to the ? investor plaintiffs , : he ; added . .	: Under the ? agreement , , the settling companies will also ! assign their potential : claims against the underwriters to the investors , he added .
1	The settling companies would also assign their , possible claims against the ? underwriters to the : investor plaintiffs . , he added .	Under the agreement , the settling companies ; will also ! assign their ? potential claims : against the underwriters to the investors : , he added .
0	Air Commodore Quaife said the Hornets remained on three-minute alert throughout the operation .	Air Commodore John Quaife said the security operation was unprecedented .
0	Air Commodore Quaife said ! the , Hornets remained on three-minute alert throughout , the operation , .	; Air Commodore John Quaife said : the security ! operation was unprecedented : .
0	? Air : Commodore Quaife said the Hornets remained on three-minute alert throughout the operation .	Air Commodore John : Quaife said the ; security operation was unprecedented .
0	? Air Commodore ? Quaife said the Hornets remained on ? three-minute alert throughout the operation .	. Air Commodore John ? Quaife said , the security operation : was unprecedented .
0	Air Commodore Quaife said the Hornets remained on three-minute alert throughout ; the operation .	Air ? Commodore John . Quaife ; said the security operation was ? unprecedented .
0	; Air Commodore Quaife ! said the Hornets remained on three-minute alert throughout ? the operation .	. Air ! Commodore John Quaife ? said the security operation : was unprecedented .
0	Air Commodore Quaife said the Hornets , remained on three-minute alert ! throughout ? the ? operation .	Air Commodore John Quaife said the security operation was unprecedented ? .
0	Air Commodore ? Quaife said the Hornets remained : on three-minute alert ? throughout the operation .	Air Commodore John Quaife ; said the security ! operation was ! unprecedented ? .
0	? Air Commodore ? Quaife said the ? Hornets remained on three-minute alert ! throughout the . operation .	Air Commodore John ? Quaife said . the security operation was unprecedented .
0	Air . Commodore , Quaife said the ; Hornets remained . on three-minute alert throughout the , operation .	: Air Commodore John Quaife said the security operation ? was unprecedented .
0	Air Commodore ! Quaife said ; the Hornets . remained , on three-minute alert throughout the operation .	Air : Commodore ! John Quaife said the security : operation was ! unprecedented .
0	! Air Commodore Quaife said the Hornets ! remained on three-minute ? alert throughout the operation .	: Air Commodore John Quaife said the security operation was unprecedented .
0	Air Commodore Quaife ! said the Hornets remained ; on three-minute alert , throughout the operation .	. Air ! Commodore John Quaife said the . security operation ! was unprecedented .
0	; Air Commodore Quaife said the Hornets remained on three-minute alert throughout the . operation , .	Air ; Commodore John Quaife said the security , operation was unprecedented .
0	Air Commodore Quaife said the Hornets remained on three-minute alert throughout ; the operation .	Air : Commodore John Quaife said the security operation was unprecedented . .
0	Air ? Commodore Quaife ? said the Hornets remained on three-minute alert . throughout . the ? operation .	Air , Commodore ! John Quaife said the security operation : was unprecedented ? .
0	: Air ; Commodore , Quaife said the Hornets remained on . three-minute alert : throughout the operation .	Air Commodore John Quaife said ! the , security operation ; was unprecedented : .
0	Air Commodore ; Quaife said the Hornets remained on three-minute alert throughout the operation .	Air Commodore John Quaife . said . the security operation . was unprecedented , .
0	Air Commodore Quaife said the Hornets remained on three-minute alert , throughout : the operation , .	Air : Commodore John Quaife said the security ? operation was unprecedented .
0	Air Commodore Quaife said , the Hornets remained on three-minute alert throughout the operation . .	Air Commodore John Quaife said : the security operation was unprecedented ! .
0	Air ; Commodore Quaife said the Hornets remained on three-minute alert ? throughout the operation .	Air Commodore John Quaife ! said the security operation was unprecedented , .
0	Air Commodore Quaife said the Hornets remained on three-minute : alert throughout the operation .	Air Commodore John Quaife said . the ! security operation was unprecedented .
0	! Air Commodore Quaife said the , Hornets remained on ? three-minute alert . throughout the operation .	Air Commodore . John Quaife : said the security operation ! was : unprecedented .
0	Air Commodore Quaife said the : Hornets remained on three-minute alert throughout the operation .	! Air Commodore ! John ; Quaife : said the security operation was unprecedented .
0	Air Commodore ? Quaife said the Hornets remained on three-minute alert throughout the operation .	Air Commodore John Quaife said the security operation was ; unprecedented . .
0	! Air Commodore Quaife said . the Hornets remained on three-minute alert . throughout ; the operation .	Air Commodore ? John Quaife said , the security operation was unprecedented .
0	, Air Commodore Quaife ? said the Hornets remained on ; three-minute alert : throughout the operation ? .	Air . Commodore John Quaife said ? the security operation was unprecedented ! .
0	Air Commodore Quaife : said the Hornets remained : on three-minute alert throughout the operation .	? Air Commodore John ? Quaife said the security , operation was , unprecedented .
0	Air Commodore Quaife said the Hornets : remained , on three-minute alert ! throughout . the operation .	! Air Commodore John Quaife said the security operation was : unprecedented .
0	Air ! Commodore , Quaife said the Hornets remained on three-minute alert throughout the operation .	Air Commodore John Quaife ; said : the ? security operation ? was unprecedented .
0	Air ! Commodore Quaife said ! the : Hornets remained on three-minute ! alert throughout the operation .	: Air Commodore John Quaife said the security ; operation ; was , unprecedented .
0	Air Commodore Quaife said : the Hornets . remained on three-minute alert . throughout ? the operation .	Air Commodore John Quaife : said the security operation was unprecedented .
0	? Air Commodore Quaife said the Hornets remained on three-minute alert throughout the operation .	Air Commodore John Quaife said ; the security ? operation ; was unprecedented : .
1	A Washington County man may have the countys first human case of West Nile virus , the health department said Friday .	The countys first and only human case of West Nile this year was confirmed by health officials on Sept . 8 .
1	, A Washington County man may ! have the countys first human case ? of West Nile virus . , the health , department said . Friday .	The countys first and only human case of West Nile this year was confirmed : by health officials on Sept , . 8 .
1	A Washington County man ! may have the countys first human ? case of West Nile ! virus : , the health department said Friday .	The ? countys first and only human case ; of : West Nile this ; year was confirmed by health . officials on Sept . 8 .
1	A Washington ! County man , may have the countys first human case of West Nile virus , . the health department said Friday .	The countys first and only human case of West Nile this year was confirmed by ? health officials on Sept . 8 .
1	A Washington County man may have the countys first human case of West Nile virus , the health ; department said Friday .	The countys first and : only human case of West Nile this year was confirmed by health officials on Sept . 8 .
1	A Washington ! County man ! may have the countys , first human case of West Nile virus , the health ? department said Friday .	The . countys first ; and only human case of West Nile : this year was confirmed by health officials on Sept . 8 .
1	A Washington County man may have the countys first : human case of West Nile virus , the health department said Friday .	The countys first and only . human case of West Nile this : year was confirmed by health officials on ? Sept . 8 .
1	A Washington ? County man may have ! the countys first human case of ? West Nile virus , the health department said ? Friday .	The countys first and : only human , case of West Nile this year ! was . confirmed by , health officials on ? Sept . 8 .
1	A Washington County man may have the countys first ! human case , of West Nile , virus , the health department said Friday .	The countys first and , only human case . of West Nile ; this year was confirmed by ; health officials on Sept . 8 .
1	A Washington ! County man may , have the countys first human ! case of West Nile ! virus , the health department said Friday : .	The countys first ! and only human case of West . Nile , this year : was confirmed by health officials on : Sept . 8 ! .
1	A Washington County man may . have the : countys first human case of West Nile virus ; , the ! health department said : Friday . .	The countys first and only human case of West Nile this year : was confirmed by health officials on Sept . 8 .
1	A Washington County man may have the countys first human case of ? West Nile virus , the health department said Friday .	The , countys first : and . only human case of West Nile this year was confirmed by health officials on Sept . 8 ? .
1	A Washington : County ! man may have ? the countys first , human case of West Nile virus , the health ; department said Friday .	The countys first and only : human case of ? West Nile ! this year was confirmed by health officials on Sept . , 8 .
1	A Washington : County man may have ; the countys first human case of West Nile virus , the health department said Friday .	The countys ? first and only human case of West . Nile , this ! year was , confirmed ? by health , officials on Sept . 8 .
1	A Washington ? County man ? may have the countys first human case of West Nile virus , the health department said Friday .	The countys first and only human case of West Nile this , year was confirmed by health officials on Sept . 8 .
1	A Washington County man may have the countys first human , case of West Nile virus , the health department said Friday .	The countys first and only human case ; of West Nile this year was confirmed by health officials on Sept ! . 8 .
1	A Washington County man may have the countys ! first human . case of West Nile virus ; , : the health ; department said Friday , .	The countys first and only human : case of West Nile this year was confirmed by health . officials ! on Sept . 8 .
1	A ; Washington County ; man may ; have the countys first human case of West Nile ; virus , the health department said Friday .	The countys first and only human case of West Nile ; this year ! was , confirmed by health officials ! on Sept . 8 ? .
1	: A Washington County man may have the countys first human case of West Nile virus , ? the health department said Friday .	. The countys ! first ! and : only human case of West Nile this year was confirmed by health officials , on Sept . . 8 : .
1	A Washington County man may have the : countys first human case of West Nile virus , the health department said Friday .	The countys first and only human case of West Nile this : year ; was confirmed by health officials on Sept . 8 .
1	A Washington County man may have : the countys first human case . of ; West : Nile virus , the health department said Friday , .	. The countys first and ; only human : case of West Nile this year was , confirmed ! by health officials on Sept . 8 .
1	A Washington County man may have the countys ! first ! human ; case of West ! Nile ? virus ; , ! the health department said Friday .	The countys first and only human case of : West Nile . this year , was confirmed by health officials on Sept . 8 : .
1	A Washington County man may have the countys first , human case of , West ? Nile virus , the health department said Friday , .	The countys first and only human . case of West Nile this year was confirmed by health officials on Sept ! . 8 .
1	A Washington County man may . have the countys first human case of West Nile virus ? , , the health ? department said Friday , .	The ; countys first and only human case of West Nile this year was confirmed by health officials on Sept . 8 .
1	A Washington : County man may have the countys first human case of West Nile virus , the health department said Friday .	The countys first ! and . only human . case of West Nile this ? year was confirmed by health officials on ? Sept , . 8 .
1	A Washington County man may have ; the countys first human case of West Nile virus , , the health ; department said Friday .	The countys first ? and . only human case of West : Nile this year was confirmed , by health officials on Sept : . 8 .
1	A Washington County man may ! have the countys : first human case of West Nile virus , the health department said Friday .	The countys first and only ; human case of West Nile . this year was confirmed . by health officials on Sept . 8 .
1	? A , Washington County man may have ! the countys first human ? case of West Nile virus , the health department said Friday .	The countys ? first ! and only human case of West Nile , this year was confirmed by ? health officials on Sept : . 8 .
1	A Washington County man may have the countys first human case ! of West Nile virus , the health department said Friday .	The countys ! first and only human case of West Nile this year was confirmed by health officials ? on Sept . 8 .
1	A Washington County man may have the countys first human case of West Nile virus , the health department : said Friday .	The countys first and ; only human case of West Nile this year was confirmed by health officials ! on Sept . 8 .
1	A Washington . County man may have the countys ? first . human case of ? West Nile . virus , the health department said Friday , .	; The countys first and ! only human case of West , Nile ? this year was confirmed . by ! health officials on Sept . 8 , .
1	A Washington ; County man may : have the countys first human case of West , Nile ? virus , ! the health department said Friday .	The countys first and only human case of West Nile this ; year was confirmed by health officials , on Sept . 8 .
1	A Washington . County ? man may have ! the ! countys first human case of West Nile virus ! , the ; health department said Friday ! .	The ? countys first and only human case of West , Nile this year was confirmed : by health : officials on Sept . 8 .
1	Moseley and a senior aide delivered their summary assessments to about 300 American and allied military officers on Thursday .	General Moseley and a senior aide presented their assessments at an internal briefing for American and allied military officers at Nellis Air Force Base in Nevada on Thursday .
1	, Moseley and a senior aide delivered their summary assessments to ; about 300 ! American and allied military ! officers on Thursday .	General Moseley and a senior ! aide presented their assessments at an internal briefing for American and allied military officers at Nellis Air , Force . Base in Nevada on Thursday .
1	Moseley and a senior ! aide delivered their summary assessments : to about 300 ; American and allied military officers on Thursday .	: General Moseley and a senior aide presented their assessments at an internal . briefing for American and allied military officers at Nellis Air Force Base in Nevada on , Thursday .
1	Moseley and ; a senior aide delivered their . summary assessments to about 300 American , and allied military officers on ! Thursday .	General Moseley and ; a senior ; aide presented their assessments at an internal briefing for American and allied . military officers ? at Nellis Air ! Force , Base in ; Nevada . on Thursday .
1	, Moseley ? and : a senior aide delivered , their summary assessments to about 300 American and allied military officers on Thursday .	; General Moseley ! and a : senior aide presented their assessments ! at an ; internal briefing for American and allied , military ; officers at Nellis Air Force ! Base in Nevada on . Thursday .
1	Moseley and ! a senior aide delivered their summary . assessments to ! about ; 300 American , and allied military officers on Thursday .	. General ? Moseley and a senior aide presented their assessments at an internal , briefing for American and allied military officers ? at ; Nellis Air Force ? Base in Nevada on Thursday .
1	; Moseley and a senior aide . delivered their summary assessments to about 300 American and : allied military officers on Thursday .	General Moseley and a senior aide presented their assessments at an internal briefing for American and allied military officers at Nellis . Air Force Base in Nevada on Thursday .
1	Moseley and : a ; senior . aide . delivered their summary assessments to about . 300 ? American and allied military officers ? on Thursday .	! General Moseley and a senior : aide presented their assessments at an internal ? briefing for American and allied military officers at Nellis ; Air Force Base in Nevada , on Thursday .
1	Moseley ; and a senior aide delivered their : summary assessments to about . 300 American , and allied ! military officers on Thursday .	General ! Moseley and ! a senior ! aide : presented their assessments at an internal briefing for American and allied military ! officers at Nellis Air Force , Base , in ; Nevada on Thursday .
1	Moseley ; and a ? senior aide delivered their summary , assessments to about 300 ? American , and allied military ? officers on Thursday .	General Moseley and a . senior aide presented their assessments at an : internal briefing for ; American and allied ; military officers , at , Nellis Air ; Force Base in Nevada on Thursday .
1	Moseley and , a , senior aide delivered their ! summary assessments to about 300 American and allied . military officers on Thursday .	General Moseley and , a ; senior aide presented their assessments at an internal briefing for American and ? allied military officers ! at . Nellis Air Force Base in Nevada ! on Thursday .
1	Moseley , and a senior aide delivered their summary assessments to about 300 American and allied military : officers on Thursday .	General ! Moseley and a senior aide presented , their ! assessments at an internal briefing : for American and allied military . officers : at Nellis ! Air Force Base ? in Nevada on Thursday .
1	Moseley : and a senior aide delivered their summary . assessments ! to about 300 American and allied military officers on Thursday .	General Moseley and a senior aide ? presented . their assessments at ; an internal briefing for American and allied military officers at Nellis ! Air Force Base in Nevada : on Thursday .
1	Moseley and a senior aide delivered their summary assessments to about . 300 ; American and allied military officers on Thursday .	General Moseley and a senior aide presented their assessments at an internal briefing for American and allied ? military officers at Nellis Air Force Base in Nevada on Thursday .
1	Moseley and a . senior aide delivered . their summary ; assessments ? to about : 300 American and allied military ; officers on Thursday .	General Moseley and : a ! senior , aide presented their assessments ? at an internal briefing for American and allied military officers at Nellis Air Force ! Base in , Nevada on Thursday .
1	Moseley and ! a ? senior aide delivered their ! summary assessments to about 300 ! American and allied . military officers , on ? Thursday .	General Moseley ? and a ! senior aide presented their assessments at an internal ; briefing for ! American and ? allied military officers at Nellis Air Force Base , in Nevada on Thursday .
1	Moseley ? and ; a senior aide delivered their summary assessments to about 300 American , and allied military officers on Thursday .	General Moseley and ? a senior aide presented their assessments at an internal briefing for American and allied military officers at Nellis Air Force Base , in Nevada on Thursday .
1	Moseley and a ; senior aide delivered their summary assessments . to about 300 American ; and allied military officers on Thursday .	General Moseley and a senior aide presented their assessments at an internal : briefing for American and allied military officers at Nellis Air Force Base in Nevada on Thursday .
1	Moseley and a senior aide delivered their , summary assessments to about : 300 American and allied military : officers . on Thursday .	General Moseley and a senior aide presented their assessments at an internal briefing for American and allied , military officers ! at Nellis Air Force Base in Nevada on Thursday .
1	Moseley and a senior aide delivered their ? summary assessments to about 300 American and allied , military ; officers on Thursday .	General Moseley and a senior : aide presented their assessments at . an internal briefing for American and allied military officers at Nellis Air Force Base ! in Nevada on Thursday .
1	Moseley and a ! senior aide delivered their summary assessments to about 300 American and allied military ; officers on Thursday .	General Moseley and . a senior aide presented their assessments at an internal briefing for American and allied : military officers at Nellis Air Force : Base in Nevada on Thursday ? .
1	Moseley and , a senior aide delivered their summary assessments . to : about 300 American and allied ? military officers on Thursday ! .	General Moseley , and a senior aide presented . their : assessments at . an internal briefing for ? American and allied military : officers at Nellis Air ! Force Base in Nevada on ! Thursday ! .
1	! Moseley and a senior aide delivered their : summary assessments to ! about 300 American and allied military officers on ! Thursday .	? General Moseley and a senior aide ; presented their assessments . at an internal ; briefing for American and allied . military ! officers at . Nellis Air Force Base in Nevada on Thursday .
1	Moseley : and ; a senior ! aide delivered their summary assessments to about 300 American and allied military officers on Thursday , .	General Moseley ? and a senior aide presented ! their assessments at an internal briefing for American and allied military : officers at Nellis : Air Force Base : in Nevada on Thursday : .
1	! Moseley and : a senior aide delivered their summary assessments to about 300 American and ? allied military officers on Thursday .	, General Moseley and a senior . aide presented their assessments at an internal briefing for , American and allied military officers at Nellis Air Force ; Base in Nevada on Thursday .
1	Moseley , and ? a senior aide delivered their ! summary assessments to about ! 300 American ; and allied military officers on Thursday ! .	General , Moseley and a senior aide presented : their assessments at , an internal briefing for American , and . allied military officers , at . Nellis Air . Force Base ; in Nevada on Thursday .
1	Moseley and ? a senior aide delivered their summary assessments to about 300 American . and : allied military ; officers on : Thursday .	General Moseley and a ! senior aide : presented their assessments ? at ; an internal briefing for American and ; allied . military officers ? at ; Nellis Air ; Force Base in Nevada on Thursday .
1	Moseley and a senior aide delivered their summary ; assessments to about 300 : American and allied military officers on Thursday .	General Moseley and : a senior aide presented their assessments at ! an internal briefing for American and allied military : officers at Nellis Air Force ; Base in Nevada ! on Thursday .
1	Moseley and a : senior aide delivered their summary assessments . to : about 300 American and ? allied military officers on Thursday .	; General Moseley and . a senior aide presented their assessments at ; an internal briefing for American and allied military officers at Nellis Air , Force ; Base in : Nevada on Thursday .
1	; Moseley : and a senior aide delivered their summary assessments . to about 300 American and ? allied military officers on : Thursday , .	General Moseley and a senior aide presented their , assessments : at an internal briefing for American and ? allied military officers at Nellis Air Force Base in ; Nevada on ? Thursday .
1	. Moseley and a senior aide delivered their summary assessments ! to : about 300 American and allied military officers on Thursday . .	General Moseley and a senior aide presented their ! assessments at an internal ! briefing for ; American and allied military officers at Nellis Air Force Base in Nevada on Thursday .
1	Moseley and a senior ? aide . delivered their . summary assessments to about 300 American and : allied military , officers ; on Thursday .	General Moseley and a senior aide presented their assessments at an internal briefing for American and allied military officers at Nellis Air Force Base ! in Nevada on Thursday .
1	Moseley ? and a senior aide delivered their summary assessments to : about ! 300 American and allied military officers on Thursday .	General Moseley and a senior aide presented their assessments . at an internal briefing for American ; and allied military officers at Nellis Air Force Base in Nevada on Thursday ; .
0	The broader Standard & Poor 's 500 Index < .SPX > was 0.46 points lower , or 0.05 percent , at 997.02 .	The technology-laced Nasdaq Composite Index .IXIC was up 7.42 points , or 0.45 percent , at 1,653.44 .
0	The broader Standard & Poor 's 500 Index : < .SPX ! > was 0.46 points lower , or 0.05 percent . , at 997.02 .	! The technology-laced Nasdaq Composite Index ; .IXIC was up 7.42 points , or 0.45 percent ! , at 1,653.44 .
0	! The broader Standard & Poor , 's 500 . Index : < .SPX > was 0.46 points . lower ? , or 0.05 percent , at 997.02 .	: The . technology-laced Nasdaq Composite Index .IXIC was up 7.42 points ? , or ! 0.45 percent , at 1,653.44 .
0	The broader Standard & Poor ? 's 500 Index < .SPX > was 0.46 points lower , or 0.05 percent , at 997.02 . .	. The ! technology-laced ? Nasdaq Composite Index .IXIC was up ; 7.42 points , or : 0.45 percent , at ; 1,653.44 .
0	The broader ; Standard & Poor 's 500 Index < .SPX ! > was 0.46 points lower ! , or 0.05 percent , at 997.02 .	The ? technology-laced Nasdaq Composite Index .IXIC was ; up 7.42 points , or 0.45 percent , at 1,653.44 : .
0	The broader Standard & Poor 's 500 Index < .SPX > was 0.46 points lower , or 0.05 percent , at ? 997.02 .	The : technology-laced Nasdaq Composite Index .IXIC : was up 7.42 points , or 0.45 percent , at . 1,653.44 .
0	: The broader Standard & , Poor 's 500 ; Index < .SPX ? > was 0.46 points lower , or ; 0.05 percent , at 997.02 .	The technology-laced Nasdaq Composite , Index . .IXIC was up 7.42 points , or 0.45 ! percent : , at 1,653.44 .
0	The broader Standard & Poor 's 500 Index , < .SPX ? > was 0.46 points lower , or 0.05 percent , . at 997.02 .	The technology-laced Nasdaq , Composite Index .IXIC was up 7.42 points , or 0.45 percent , at 1,653.44 .
0	; The , broader Standard & Poor ; 's 500 Index < .SPX , > was 0.46 points lower , or 0.05 . percent , at 997.02 .	The technology-laced Nasdaq Composite ? Index ? .IXIC was up 7.42 points , or 0.45 percent , at 1,653.44 .
0	The broader Standard & Poor 's 500 Index < .SPX > ! was 0.46 points lower , or 0.05 percent , at 997.02 .	! The technology-laced Nasdaq Composite Index .IXIC was ! up 7.42 points , or 0.45 percent , at 1,653.44 ! .
0	The broader Standard & Poor 's 500 Index < .SPX > was 0.46 points lower , or 0.05 : percent , at 997.02 .	The technology-laced ; Nasdaq ! Composite Index , .IXIC , was up 7.42 points , ; or 0.45 percent , at 1,653.44 , .
0	The broader Standard ; & ; Poor 's 500 Index < .SPX : > was 0.46 points lower , ; or 0.05 . percent , at 997.02 .	The technology-laced Nasdaq Composite ? Index , .IXIC was ? up ? 7.42 points , ! or 0.45 percent , at 1,653.44 .
0	The broader Standard & Poor 's 500 Index < .SPX , > was 0.46 points lower , or 0.05 percent , at 997.02 .	The technology-laced Nasdaq Composite Index . .IXIC was up 7.42 points ! , or 0.45 percent ! , at 1,653.44 .
0	The broader Standard & ? Poor 's 500 Index < .SPX > , was 0.46 points lower , or 0.05 percent , at , 997.02 .	The technology-laced Nasdaq Composite Index .IXIC was up 7.42 points , or 0.45 : percent ; , at 1,653.44 .
0	? The broader Standard & ; Poor 's 500 . Index < .SPX > . was 0.46 points ? lower , or 0.05 percent , at ! 997.02 .	; The technology-laced Nasdaq Composite Index .IXIC , was up 7.42 points , ? or 0.45 ; percent , at ? 1,653.44 .
0	The , broader Standard & Poor 's 500 Index < , .SPX > was ! 0.46 . points lower ; , or 0.05 percent ; , at ? 997.02 .	The technology-laced Nasdaq Composite Index .IXIC was : up 7.42 points , or , 0.45 percent , at 1,653.44 .
0	? The broader Standard & Poor 's 500 Index < .SPX ! > was 0.46 points ; lower , or 0.05 percent , at 997.02 .	? The technology-laced Nasdaq Composite Index .IXIC was up 7.42 : points , or 0.45 percent , at 1,653.44 .
0	The broader Standard & Poor 's ! 500 Index . < .SPX > was 0.46 points lower , or 0.05 percent , at 997.02 .	, The technology-laced Nasdaq Composite Index .IXIC was ; up 7.42 points , or 0.45 ? percent , at 1,653.44 .
0	The broader Standard & Poor 's 500 Index ; < .SPX > was 0.46 points lower , or 0.05 percent , ; at 997.02 .	The technology-laced Nasdaq Composite ; Index .IXIC was up 7.42 points , or : 0.45 percent , at 1,653.44 .
0	: The broader Standard & ? Poor 's 500 Index < .SPX > ! was ! 0.46 points lower , , or 0.05 percent ! , at 997.02 ? .	The technology-laced Nasdaq Composite Index .IXIC was , up 7.42 points , or : 0.45 percent , , at 1,653.44 .
0	The ; broader Standard & Poor 's ! 500 Index < .SPX > was 0.46 : points ? lower , or 0.05 percent , at 997.02 .	The technology-laced Nasdaq Composite Index .IXIC was up 7.42 ! points , or 0.45 percent , at 1,653.44 .
0	The broader Standard & ! Poor 's , 500 Index < .SPX > was 0.46 points lower , or 0.05 percent , at 997.02 .	The technology-laced Nasdaq Composite Index .IXIC ; was up 7.42 points , ; or 0.45 percent , at 1,653.44 .
0	The , broader Standard . & ! Poor ; 's 500 Index ! < . .SPX > was 0.46 points lower , or ? 0.05 percent , at 997.02 .	The technology-laced Nasdaq Composite Index .IXIC was up . 7.42 points ; , or 0.45 percent , at ; 1,653.44 .
0	. The ? broader Standard & Poor 's 500 ? Index < .SPX : > was 0.46 . points lower ; , or 0.05 percent , ! at 997.02 .	? The ! technology-laced . Nasdaq Composite ! Index .IXIC was up 7.42 points , ! or 0.45 percent , at 1,653.44 .
0	The broader Standard . & Poor 's 500 Index < .SPX > was ; 0.46 points lower , or ; 0.05 , percent , at 997.02 , .	The technology-laced Nasdaq Composite . Index .IXIC was up 7.42 points , or . 0.45 percent , at 1,653.44 . .
0	The broader Standard , & Poor 's ! 500 Index < .SPX > . was 0.46 . points lower , or 0.05 : percent , , at 997.02 .	The technology-laced Nasdaq Composite Index ? .IXIC ? was , up 7.42 points , or 0.45 percent , at 1,653.44 .
0	. The broader Standard & Poor 's ; 500 Index ! < .SPX > was 0.46 : points lower , ! or 0.05 percent , ! at 997.02 ; .	The technology-laced Nasdaq Composite Index .IXIC ; was up 7.42 points , or 0.45 percent , . at 1,653.44 .
0	The broader Standard . & Poor 's 500 Index . < .SPX > was 0.46 . points lower , or 0.05 percent , ! at ! 997.02 .	The technology-laced Nasdaq Composite Index .IXIC was up 7.42 . points , or 0.45 percent , at 1,653.44 .
0	The broader Standard & Poor 's 500 Index < . .SPX > was 0.46 points lower , or 0.05 . percent , at 997.02 .	The technology-laced Nasdaq , Composite , Index .IXIC was up 7.42 points , , or 0.45 percent , . at 1,653.44 .
0	The , broader Standard & Poor 's 500 Index < .SPX > was 0.46 points ? lower , , or , 0.05 ; percent , at 997.02 . .	The technology-laced Nasdaq ? Composite Index ? .IXIC was up 7.42 , points , or 0.45 percent , at 1,653.44 .
0	The broader Standard & Poor ; 's , 500 Index ; < .SPX > was 0.46 points ? lower ! , or 0.05 percent , at 997.02 ? .	The technology-laced Nasdaq Composite : Index ; .IXIC was up 7.42 points , or ; 0.45 percent , at 1,653.44 .
0	The broader Standard : & Poor 's 500 ; Index < .SPX > ! was 0.46 points lower , or 0.05 percent . , at 997.02 .	The technology-laced Nasdaq Composite Index .IXIC , was up 7.42 points , or ! 0.45 percent ; , at 1,653.44 .
0	? The : broader Standard & Poor 's 500 Index < .SPX > . was 0.46 points lower , or 0.05 percent , at 997.02 .	; The ! technology-laced Nasdaq Composite Index .IXIC ? was up 7.42 points , or 0.45 percent , at ! 1,653.44 : .
1	Consumers would still have to get a descrambling security card from their cable operator to plug into the set .	To watch pay television , consumers would insert into the set a security card provided by their cable service .
1	Consumers would still have to get a descrambling security card from their cable operator to plug into ? the set .	To watch pay television , consumers would insert into the set a security ! card provided by their cable service .
1	Consumers : would still have to get a descrambling security card : from . their ; cable operator to plug into : the : set . .	To ; watch pay ? television , consumers ! would insert into . the set a security card provided by . their , cable service .
1	Consumers would still have ; to get a descrambling security card from their cable operator to plug into the set .	To watch pay television , consumers would ; insert into the set a security card provided ! by their cable service .
1	Consumers ? would still have to get . a descrambling security card from their cable operator to plug , into , the set .	To watch . pay television , consumers would , insert into the set a security card ? provided by their : cable service .
1	Consumers ; would still have to get : a descrambling : security card from their cable ? operator to plug into the set .	To watch pay television , consumers would insert into the set a security card provided , by their cable . service .
1	Consumers would still have to get a descrambling security card from their : cable operator to ? plug into the ; set .	To watch ; pay television ; , consumers would , insert into the ! set a security : card provided by their ! cable service .
1	Consumers would still have to get a descrambling security card from their cable ! operator to plug ! into the set .	To watch pay , television . , consumers , would insert into the ? set a ; security card , provided by their cable ! service .
1	Consumers would still have to get a descrambling security card from their cable , operator ! to plug into the set .	To watch : pay television , consumers would insert into the set . a , security card : provided . by their cable service .
1	. Consumers would still ; have to get , a descrambling . security card from their ? cable operator to plug ? into the ! set .	To : watch pay television , consumers would insert ; into the set a ; security card provided . by their cable service .
1	Consumers , would still have to get a descrambling security card from their cable operator to plug into the set .	To watch pay television , , consumers would ; insert into the ! set a security ? card provided by their , cable service .
1	Consumers would . still have : to get . a ? descrambling ! security card from their cable operator to plug into the set ! .	, To watch pay television , : consumers would insert into the set a . security card ; provided by ? their cable ! service .
1	Consumers would still have to get a descrambling security card . from their cable operator to plug into the set .	? To watch pay television , consumers would ? insert ? into the set a , security card , provided by : their cable service .
1	Consumers would still have to get a descrambling security card from their cable operator to plug into ; the set .	To watch pay television , consumers would insert into the set a security card provided by , their cable service .
1	Consumers would still have to get a ; descrambling . security card ! from : their ! cable operator to plug into . the set .	To watch pay . television , ? consumers would insert into the set a ! security card ! provided by their cable ? service , .
1	Consumers would still have to get a descrambling security card from their cable operator to plug , into the set .	. To ; watch pay : television , ! consumers ! would insert into ? the set a security : card provided by their cable service .
1	Consumers would still have to get a descrambling , security . card : from ? their cable operator to plug ; into the set .	To watch pay , television , consumers would insert into the set a security card provided by their cable service .
1	Consumers would still have to get a descrambling security card , from their cable ; operator to plug into the set .	To watch pay television , consumers would insert ; into the set : a security card provided by their cable service . .
1	Consumers would . still : have to get a descrambling security card from their cable . operator : to plug into the ? set .	To ! watch pay television ! , , consumers . would insert into the set a : security ; card provided by their ? cable service .
1	Consumers ? would still have to get : a : descrambling security card : from their cable operator to plug into ; the set .	To : watch pay television , , consumers would insert into the set a security card provided by their ! cable ; service .
1	Consumers ; would still have to get a descrambling ! security card from their cable operator to plug into the set .	To ! watch pay television , , consumers ? would insert into ! the set a . security card provided by their cable service . .
1	: Consumers would still have to . get a descrambling security card from their cable ! operator to plug into ? the set .	To watch pay television , consumers would insert ; into the set a ! security card provided by their cable service .
1	Consumers ? would ? still have ! to get ! a descrambling security card , from their cable operator to plug into the set .	To , watch pay television , consumers would ! insert into the set a security card provided , by their cable , service ? .
1	Consumers , would ? still have to get a descrambling security card from their cable operator to plug into the set .	: To watch pay television ! , consumers would insert into : the set a security . card provided by their cable service .
1	Consumers would still ; have to get : a descrambling security : card from their ! cable operator to . plug into the set .	To : watch pay ? television , , consumers would ! insert into the set ! a security card : provided by their cable service .
1	. Consumers would still have to get a descrambling security card from their cable operator to plug into the set .	To watch pay television , consumers ; would : insert into the set a security : card provided ? by their ; cable ? service , .
1	? Consumers would still have to get a descrambling security card from their cable operator to plug . into the set .	To watch , pay television , : consumers would ? insert into : the ? set a security . card provided by their cable , service .
1	Consumers would still have to get a descrambling security : card from their cable operator to plug into ? the set ; .	To watch pay television , consumers would insert into the set a security card provided . by their cable service .
1	Consumers would still have to get a descrambling security ? card from ; their cable operator . to plug into : the set .	To watch pay television , consumers ! would insert into the set a security ? card : provided by their cable service .
1	Consumers would still have to get a descrambling security card from . their cable operator to ! plug into the set .	To watch pay television . , consumers , would insert into : the . set a security card provided by ; their cable ; service .
1	Consumers would . still have to get a descrambling : security card from their cable operator ? to ! plug into ! the set ? .	To . watch pay television , consumers would insert into the set a security card provided by their cable service .
1	Consumers would . still have to get a descrambling security card from their cable ? operator to plug into the set .	To watch pay . television , consumers , would insert ? into the set a security card provided by their cable service ; .
1	Consumers would . still have to get a descrambling security card from their cable operator to plug into the set .	To watch pay television , , , consumers would insert into the set a security card : provided by their cable service .
1	The increase reflects lower credit losses and favorable interest rates .	The gain came as a result of fewer credit losses and lower interest rates .
1	. The increase reflects lower credit losses and favorable ? interest rates .	The . gain : came as a ; result of fewer credit losses . and lower interest rates .
1	The increase reflects lower credit losses and favorable interest rates , .	? The gain came as ! a result of fewer credit losses and lower . interest rates ; .
1	The : increase reflects lower credit ! losses and favorable interest rates .	The gain came ; as a result of fewer ; credit losses , and lower interest ; rates ; .
1	The increase , reflects ! lower credit losses and favorable . interest rates .	The gain came as ? a result of fewer credit losses and lower interest rates .
1	The increase . reflects lower ! credit losses and favorable ? interest rates . .	? The gain came as a result of fewer credit losses and lower interest ; rates .
1	The increase reflects lower credit losses and favorable interest ! rates .	. The gain came . as a , result of fewer credit losses and ! lower interest rates . .
1	The increase reflects lower ! credit losses and favorable interest rates .	, The ! gain came as a result ! of fewer credit losses and lower ; interest rates .
1	The increase ; reflects lower credit losses and favorable interest rates .	The gain came as a ! result of fewer credit losses and lower interest rates .
1	? The ! increase reflects lower credit ! losses and favorable interest rates .	? The gain ! came as a result of fewer credit losses and lower interest , rates .
1	The ! increase reflects lower credit losses ; and favorable interest rates .	The gain , came as a result of fewer credit losses and lower interest rates .
1	The ! increase reflects lower credit losses and favorable : interest rates .	! The gain came as a result , of fewer credit losses ? and lower ; interest rates ; .
1	The increase reflects lower credit losses and . favorable ? interest rates .	The gain came as a ; result of fewer credit losses and lower interest ! rates .
1	? The increase reflects lower credit losses and favorable interest : rates : .	The gain came as a ? result of fewer credit losses and lower interest rates .
1	The increase ? reflects ? lower credit : losses and favorable interest rates ; .	The gain came as a result of fewer credit losses and : lower interest , rates , .
1	The increase reflects lower credit losses , and favorable interest rates .	! The gain came ? as a result of fewer credit losses and lower interest rates .
1	The ; increase reflects lower credit losses and favorable interest rates .	! The gain ? came as a ? result of fewer credit ! losses and ! lower interest rates .
1	The increase ? reflects lower credit : losses , and favorable interest rates .	The gain ! came as a result ! of fewer . credit losses . and lower interest rates .
1	The increase reflects lower credit : losses and favorable interest rates , .	The gain came as a result of fewer credit losses and ! lower interest rates .
1	: The ? increase reflects lower credit losses and favorable interest : rates .	? The gain came ? as a result of fewer credit . losses , and lower interest . rates .
1	The increase reflects , lower credit losses and favorable interest ! rates .	! The gain came as : a result of fewer credit losses and . lower interest rates .
1	, The increase reflects lower credit ? losses and favorable interest . rates .	The gain : came as a result of fewer ? credit losses and ? lower interest rates ; .
1	. The increase reflects lower credit ? losses and favorable interest rates ? .	The gain came ; as a result of fewer credit losses and lower interest rates .
1	The increase reflects lower credit losses and favorable interest rates . .	The ; gain ; came as a result ! of ; fewer credit losses and lower interest rates .
1	, The increase reflects ; lower credit losses and favorable , interest rates ? .	The gain came . as a result of ; fewer credit losses and lower interest rates .
1	The increase reflects lower credit losses and favorable ? interest rates .	The gain came as ! a result ; of ; fewer credit losses ; and lower interest rates .
1	The increase ; reflects lower credit losses and favorable interest rates .	The gain came as a result of ? fewer credit losses and lower interest rates .
1	. The increase reflects : lower : credit losses ! and favorable interest rates .	The gain came . as a result of ; fewer credit : losses and lower , interest rates .
1	The increase ; reflects ; lower : credit losses and favorable interest rates .	The gain came as a result ; of fewer credit losses and lower interest . rates .
1	The ; increase reflects ! lower credit losses ? and favorable interest rates .	The gain came as a result of fewer credit losses and lower : interest rates ? .
1	The ! increase reflects lower ? credit ! losses ? and favorable interest rates .	! The gain came , as a result of . fewer credit losses and lower interest rates .
1	, The increase reflects lower credit losses ; and favorable interest ? rates .	The gain came as a result of fewer credit losses : and lower interest rates : .
1	: The ! increase reflects . lower credit , losses and favorable interest rates .	The , gain came , as a result of fewer credit losses and lower interest rates ; .
1	The device plays Internet radio streams and comes with a 30-day trial of RealNetworks ' Rhapsody music service .	The product also streams Internet radio and comes with a 30-day free trial for RealNetworks ' Rhapsody digital music subscription service .
1	The device plays ; Internet radio ? streams and comes with . a , 30-day trial of ? RealNetworks ' Rhapsody music : service .	, The product ; also streams Internet radio and comes ; with , a 30-day free trial for : RealNetworks ' Rhapsody digital music subscription service .
1	The device plays Internet ? radio : streams and comes with ! a ! 30-day trial ? of RealNetworks ' ? Rhapsody music service .	The product also streams Internet : radio ? and comes ? with a 30-day free trial . for ! RealNetworks ' Rhapsody digital music ? subscription service ! .
1	The ? device plays Internet radio streams and comes with a . 30-day . trial of RealNetworks : ' ; Rhapsody music ! service .	The product also ! streams Internet radio and comes with : a ? 30-day free trial : for ? RealNetworks ' Rhapsody digital music ; subscription service .
1	The device plays Internet radio streams and comes with a 30-day trial ; of RealNetworks ' Rhapsody music service .	. The product also streams Internet radio and comes with a 30-day ; free trial for RealNetworks ' Rhapsody digital music subscription ? service .
1	The ; device plays Internet radio streams and , comes ; with ; a 30-day trial of , RealNetworks ' Rhapsody music service .	The ! product also ! streams Internet radio and comes with a 30-day free ! trial for RealNetworks ' . Rhapsody ? digital music subscription service : .
1	! The device plays Internet ; radio streams and : comes with a 30-day trial of ; RealNetworks ' Rhapsody : music service , .	The product also streams Internet ? radio : and , comes with a 30-day free trial for RealNetworks ' Rhapsody digital music subscription service .
1	The device plays Internet radio streams and comes , with a 30-day ; trial of RealNetworks ' Rhapsody music service .	The product ; also streams ; Internet radio , and comes with a ? 30-day free , trial for RealNetworks ' Rhapsody ? digital music subscription service .
1	. The device ! plays . Internet radio streams and comes with ? a 30-day trial of RealNetworks ' Rhapsody ! music service ! .	The product also streams Internet radio and ; comes ! with a 30-day free ; trial for RealNetworks ' Rhapsody digital music subscription service ; .
1	The device plays Internet radio streams and comes with a ? 30-day trial of RealNetworks ' Rhapsody music service .	The product also ; streams ? Internet radio and comes with a 30-day free trial for RealNetworks ' Rhapsody ; digital music subscription service .
1	The device plays Internet radio streams and comes , with a 30-day : trial , of RealNetworks ' . Rhapsody , music service .	The product also streams Internet radio and comes . with a 30-day free trial for RealNetworks ' Rhapsody digital music subscription service .
1	The device plays Internet radio : streams and . comes : with a 30-day : trial ; of RealNetworks ' Rhapsody : music service .	. The product also streams Internet radio ? and comes with a 30-day free trial : for RealNetworks ? ' Rhapsody ; digital music subscription service .
1	The device ! plays ? Internet radio streams and ; comes with a 30-day trial of ! RealNetworks ' Rhapsody music : service .	The product also streams Internet radio and comes with a 30-day free trial for , RealNetworks : ' Rhapsody digital music subscription service .
1	The device plays Internet radio . streams and comes with : a 30-day trial . of RealNetworks ' ! Rhapsody ! music service ? .	The product also streams Internet radio and comes . with a 30-day free trial for RealNetworks ' Rhapsody . digital music subscription service .
1	The device plays Internet , radio ; streams and comes with . a 30-day trial of RealNetworks ' : Rhapsody music service .	The product also streams Internet radio and comes with a 30-day free trial for RealNetworks ' : Rhapsody digital music subscription service , .
1	The ! device plays ? Internet radio streams and comes with a 30-day ! trial of RealNetworks ' Rhapsody , music service .	The product also streams Internet radio and comes with a 30-day free trial : for RealNetworks ' Rhapsody digital music subscription service .
1	The device ! plays Internet radio streams and comes with a 30-day trial of RealNetworks . ' Rhapsody ! music service ; .	The product also . streams Internet radio and comes with ; a 30-day free trial for RealNetworks ' Rhapsody ! digital music subscription service . .
1	The device plays Internet radio ? streams and comes with , a ? 30-day trial of ! RealNetworks ' Rhapsody music service : .	? The product also streams Internet radio ; and comes with a : 30-day ; free trial for ! RealNetworks ' Rhapsody ? digital music subscription service ? .
1	The , device plays Internet radio . streams ? and comes with a 30-day trial of RealNetworks ' . Rhapsody music service .	The product also ; streams Internet , radio and comes with a 30-day free trial for RealNetworks ' Rhapsody digital music subscription service .
1	, The device plays ? Internet radio streams , and comes . with a 30-day trial of ? RealNetworks ' Rhapsody music service ! .	The . product also , streams Internet radio and ; comes with a 30-day free trial for . RealNetworks ' Rhapsody digital music subscription service . .
1	? The device ; plays Internet ; radio , streams and comes with a 30-day trial of RealNetworks ' Rhapsody music service ! .	The product also streams Internet radio and , comes : with : a ? 30-day free trial for RealNetworks ' Rhapsody digital , music subscription ! service .
1	The device plays Internet . radio streams ; and , comes with a 30-day trial ; of RealNetworks ' Rhapsody music . service ! .	The ? product also streams Internet radio and comes with a 30-day free trial for RealNetworks ' Rhapsody digital music subscription service .
1	The device plays Internet , radio streams and comes with a 30-day trial of RealNetworks ' Rhapsody music service .	The product . also streams Internet radio ; and comes with a 30-day free trial for RealNetworks ' Rhapsody digital music subscription service ? .
1	The device plays Internet radio streams : and comes : with a 30-day trial of . RealNetworks ' : Rhapsody music service .	The product also streams Internet radio and comes with a ; 30-day free trial . for RealNetworks : ' Rhapsody digital music subscription service .
1	The device plays ; Internet radio streams and comes with a 30-day trial of RealNetworks ' Rhapsody music service .	! The product also streams Internet radio , and comes with a 30-day free trial for . RealNetworks , ' ! Rhapsody digital music subscription service .
1	The , device plays Internet radio , streams and comes , with a 30-day ! trial . of RealNetworks ' Rhapsody ; music service .	The ; product ? also ! streams Internet radio and : comes with a 30-day , free trial for RealNetworks ' Rhapsody digital music subscription service , .
1	The device ; plays Internet radio streams and ; comes with a 30-day trial of RealNetworks , ' Rhapsody music service : .	The product also streams Internet radio and comes with a ; 30-day free trial for RealNetworks ' Rhapsody digital music subscription service .
1	The device : plays Internet radio streams and comes ? with a 30-day trial of RealNetworks ' Rhapsody music service .	The product also : streams , Internet radio : and comes with a 30-day free trial for RealNetworks ' Rhapsody digital music subscription service .
1	The device plays Internet radio streams and comes . with . a 30-day trial of RealNetworks ' Rhapsody music service .	The product , also ; streams ; Internet radio and comes , with a 30-day free trial for RealNetworks , ' Rhapsody , digital music subscription service ? .
1	The device plays Internet radio streams and comes with a 30-day trial of RealNetworks ' . Rhapsody music service ! .	: The product also streams Internet ; radio and comes with a 30-day free trial ; for RealNetworks ' Rhapsody , digital music subscription service .
1	The device plays Internet : radio streams , and comes with a 30-day ! trial , of ; RealNetworks ' Rhapsody music service .	The : product also streams Internet radio and comes with a 30-day free trial ? for RealNetworks ' Rhapsody digital music . subscription ; service .
1	The device plays Internet radio . streams ! and comes with a ? 30-day trial of RealNetworks ' Rhapsody music service .	The product : also streams Internet . radio and ? comes with . a 30-day free : trial for RealNetworks ' Rhapsody : digital music , subscription service .
1	: The device plays Internet radio streams and comes with ; a 30-day trial of RealNetworks ' Rhapsody music ! service ! .	, The . product . also streams Internet radio and comes with a 30-day free trial for ! RealNetworks ' Rhapsody digital music ! subscription : service .
0	Hong Kong was flat , Australia , Singapore and South Korea lost 0.2-0.4 percent .	Australia was flat , Singapore was down 0.3 percent by midday and South Korea added 0.2 percent .
0	Hong Kong was flat , Australia , Singapore and South Korea lost 0.2-0.4 percent . .	Australia was flat , Singapore was down ; 0.3 percent by midday and South Korea added 0.2 percent .
0	; Hong Kong was flat , ; Australia , Singapore and South ? Korea . lost ; 0.2-0.4 percent .	, Australia was flat , Singapore was down 0.3 percent ! by midday and ! South ! Korea added , 0.2 percent ? .
0	. Hong Kong was flat , Australia ! , Singapore and South Korea lost 0.2-0.4 percent .	Australia was . flat , Singapore was : down 0.3 percent ? by midday and South Korea added ! 0.2 percent , .
0	; Hong Kong was flat , Australia , Singapore and South Korea lost 0.2-0.4 percent .	Australia was flat , , Singapore was down 0.3 percent by midday and South Korea ; added 0.2 percent .
0	Hong Kong was flat ; , Australia : , Singapore and South . Korea lost 0.2-0.4 percent .	! Australia was flat , ; Singapore was down ! 0.3 ; percent by midday and South Korea added ! 0.2 percent .
0	Hong Kong was flat ! , Australia , Singapore and South Korea ; lost 0.2-0.4 percent .	Australia was flat , Singapore was down 0.3 . percent by midday and : South Korea added . 0.2 percent .
0	Hong Kong : was , flat , Australia , Singapore and South ! Korea lost 0.2-0.4 ! percent .	Australia was flat , Singapore was down 0.3 percent ? by midday , and ; South Korea ? added 0.2 ! percent . .
0	Hong Kong was flat , Australia , ! Singapore and ; South Korea lost 0.2-0.4 percent .	. Australia was flat , Singapore was down 0.3 percent by midday and South Korea added 0.2 percent .
0	Hong Kong was flat , Australia , Singapore and South : Korea lost 0.2-0.4 percent .	Australia ? was flat , Singapore was down ! 0.3 : percent by ? midday and South ? Korea added 0.2 . percent .
0	Hong Kong was flat , Australia , Singapore ? and South ! Korea lost 0.2-0.4 percent ; .	Australia ; was flat , , Singapore was down , 0.3 percent by midday and South Korea added 0.2 ; percent .
0	! Hong Kong was flat , Australia , Singapore and South . Korea lost 0.2-0.4 percent .	Australia was ; flat , Singapore was down 0.3 percent by ? midday ? and South , Korea added 0.2 percent .
0	? Hong Kong : was ? flat , . Australia , Singapore and South Korea lost 0.2-0.4 percent .	Australia was flat , . Singapore was down 0.3 , percent by ; midday ! and South Korea ! added , 0.2 percent .
0	Hong Kong was flat , Australia , . Singapore and South Korea lost 0.2-0.4 percent .	Australia was flat , . Singapore . was down 0.3 , percent by , midday and South Korea added ! 0.2 percent .
0	Hong Kong , was flat , ! Australia , Singapore and South Korea , lost 0.2-0.4 : percent ; .	Australia was flat , Singapore was down 0.3 percent by midday and ! South Korea added 0.2 percent .
0	Hong : Kong was flat . , Australia . , Singapore and South Korea lost 0.2-0.4 percent .	, Australia was flat , ; Singapore was down ; 0.3 ! percent by midday : and South Korea added 0.2 percent .
0	Hong Kong ? was flat , Australia , Singapore and . South Korea lost 0.2-0.4 percent .	Australia was flat , Singapore was down ! 0.3 percent . by , midday , and South Korea , added , 0.2 percent .
0	Hong Kong was flat ? , Australia , ! Singapore , and South Korea lost 0.2-0.4 percent .	Australia was flat , ? Singapore was , down 0.3 percent by midday and South Korea ; added 0.2 percent .
0	Hong Kong was flat , Australia ? , Singapore and South Korea lost ! 0.2-0.4 percent .	Australia was flat , Singapore was down 0.3 percent ? by midday : and South Korea added 0.2 percent .
0	Hong Kong was flat , Australia ? , Singapore and South Korea ? lost 0.2-0.4 percent .	Australia ; was flat , Singapore was : down 0.3 . percent : by midday and South Korea added 0.2 percent .
0	; Hong Kong was flat , Australia ; , Singapore and , South Korea lost 0.2-0.4 . percent .	Australia was flat , Singapore was down 0.3 , percent by midday and South Korea added 0.2 percent .
0	Hong Kong was flat , Australia , Singapore and South Korea lost 0.2-0.4 . percent .	? Australia was flat , Singapore was down 0.3 percent . by ? midday and South Korea added 0.2 percent .
0	Hong Kong was : flat , , Australia , Singapore and South Korea , lost ; 0.2-0.4 percent .	Australia was flat , Singapore was down 0.3 : percent by , midday and ; South Korea . added 0.2 percent .
0	Hong , Kong was flat , Australia , ! Singapore and ; South Korea lost 0.2-0.4 percent .	Australia was flat , Singapore was down 0.3 percent by : midday and South Korea added 0.2 ? percent .
0	Hong . Kong was flat , . Australia , , Singapore and South Korea lost , 0.2-0.4 percent : .	Australia was flat , , Singapore was down ! 0.3 ! percent by midday and South Korea added 0.2 percent .
0	Hong Kong was . flat , Australia , Singapore and ; South Korea lost : 0.2-0.4 , percent ; .	Australia was flat , Singapore ? was down , 0.3 percent by midday ? and ; South Korea added 0.2 percent .
0	Hong ; Kong was : flat ? , Australia , Singapore and South Korea ? lost 0.2-0.4 percent .	Australia , was : flat , Singapore was down 0.3 , percent by ? midday and ; South Korea added 0.2 percent .
0	, Hong Kong was flat , Australia , ; Singapore and South Korea lost 0.2-0.4 percent .	; Australia was . flat ! , ! Singapore was down 0.3 percent by midday and South Korea ? added ! 0.2 percent .
0	Hong Kong was flat , . Australia , Singapore and ! South Korea lost 0.2-0.4 : percent .	Australia was ! flat , Singapore was down 0.3 percent ? by . midday and South Korea added : 0.2 percent .
0	Hong Kong was flat , Australia , Singapore and South . Korea lost 0.2-0.4 percent .	Australia was flat , Singapore was down 0.3 percent by midday , and South Korea added 0.2 percent . .
0	Hong Kong was flat , Australia , Singapore . and South Korea lost 0.2-0.4 percent .	Australia was flat , ? Singapore . was down 0.3 percent , by midday and ! South : Korea added 0.2 ! percent .
0	. Hong Kong was flat , . Australia , Singapore and South Korea lost . 0.2-0.4 ! percent .	Australia ! was flat , ; Singapore was down 0.3 percent : by midday and , South Korea added : 0.2 percent .
0	Hong Kong was , flat , ; Australia , Singapore ? and South Korea ? lost : 0.2-0.4 percent .	Australia was : flat , Singapore was down 0.3 : percent by midday and South Korea added 0.2 percent .
1	Evidence suggests two of the victims were taken by surprise , while the other two might have tried to flee or to defend themselves or the others , police said .	Evidence suggests two victims were taken by surprise , while the others may have tried to flee or perhaps defend themselves or their friends , police said .
1	Evidence suggests two of the victims were taken by ! surprise : , while the , other two might have tried to flee : or . to defend themselves or the others : , police ? said .	Evidence suggests , two victims ; were taken by surprise , while , the others may have tried to flee or perhaps defend themselves or their friends , police said .
1	Evidence : suggests two of ; the victims were taken by ? surprise , while the other . two might have ; tried ; to flee or to , defend themselves or the others ? , police said .	; Evidence ? suggests two victims were taken by : surprise , , while , the others may have tried to flee , or perhaps defend themselves or their friends , police said : .
1	Evidence : suggests two of , the . victims were taken by surprise , while the ; other two might . have tried to , flee or ; to defend themselves . or the others . , police : said .	Evidence suggests two victims were taken , by surprise , while the others may have tried to flee or perhaps defend themselves or their friends , police said .
1	Evidence suggests two of the victims ; were taken by surprise ? , while the . other two might have tried to flee or to defend themselves or the others , police said .	Evidence suggests ; two ! victims were taken by surprise , while . the others . may have tried to flee or . perhaps defend ! themselves or their friends , police said .
1	Evidence . suggests two of the ! victims were taken by surprise , while the other two might have tried to flee or to ! defend themselves or ! the others , , police said .	Evidence suggests ? two , victims were taken ? by ; surprise , while the others may ; have tried to flee or perhaps defend ? themselves ; or their friends : , police said .
1	, Evidence suggests two ! of ; the . victims were taken by surprise , while the other two . might have tried to flee or to ; defend themselves ; or the others ! , police , said .	Evidence suggests two ? victims were taken by surprise , while : the others may . have tried to flee or perhaps defend themselves or their : friends , police said ! .
1	Evidence suggests two of the victims were taken by . surprise . , while the ? other two : might have tried to , flee or to . defend themselves or the others , : police . said , .	Evidence suggests two , victims were taken by ; surprise , while the others may have tried to ! flee or perhaps defend ? themselves or ! their friends , police said .
1	Evidence suggests two of the victims , were taken by surprise , while the : other two . might have tried : to , flee or to defend ! themselves or the others , : police , said .	Evidence ? suggests two victims were taken ; by surprise , while the others may ! have tried to flee , or perhaps defend themselves or their friends , , police said .
1	Evidence . suggests , two of : the victims were taken by surprise . , while the other two might have tried to flee or to defend themselves or the others , police ; said .	Evidence suggests two . victims were taken by surprise , while the others may have tried to flee or perhaps defend themselves or their . friends , police said .
1	Evidence suggests two of the victims were taken by surprise , while ; the other two might have tried to flee or to defend themselves or the others ! , police said . .	, Evidence suggests two , victims were taken . by surprise , while the others may have tried to ; flee ? or perhaps ! defend themselves or their ! friends , ; police said .
1	Evidence suggests two ; of the , victims were taken by surprise ? , while , the other two might . have tried to ; flee or to defend . themselves or the ! others , , police . said .	Evidence suggests two victims were taken by ! surprise : , while the others may have ; tried ; to flee or perhaps defend themselves or their friends , ? police said .
1	Evidence suggests two ? of the victims were , taken by . surprise , while the : other ! two might have : tried to : flee or to defend themselves or : the others , police said .	; Evidence suggests two victims were taken by surprise , while the others may have tried to flee or perhaps defend themselves : or their . friends , police said . .
1	Evidence suggests two . of the victims : were taken by surprise ? , ? while the ! other two might have tried to flee or to ! defend themselves or the others , police ? said .	. Evidence suggests two victims , were taken by surprise , while the others . may have tried to flee or ! perhaps defend ; themselves or their friends , police said .
1	Evidence suggests two of the victims ? were taken by surprise , while the . other ! two might : have tried to flee or to defend themselves or ; the ? others , police said .	Evidence suggests two : victims were taken by surprise , , while the others ! may have tried to flee or , perhaps : defend themselves or their friends : , police ; said ; .
1	Evidence suggests ? two of ; the victims were taken . by ? surprise , while , the ; other two might have tried ! to flee , or to defend themselves . or the others , police said .	Evidence suggests two , victims were taken by surprise , ! while the . others . may . have tried to flee or perhaps ; defend themselves or ; their : friends : , police said .
1	Evidence suggests two : of the victims were ! taken by surprise ! , while the , other two might have tried to flee ! or to defend themselves or ! the others , . police said .	Evidence suggests two victims were taken by surprise , while ! the others may have tried to flee or perhaps defend : themselves or their ! friends , , police ? said .
1	Evidence suggests two , of ! the victims were . taken . by , surprise , while ! the other ! two might have tried to : flee : or to defend themselves or the others , police . said .	Evidence . suggests two victims . were taken ! by ? surprise ? , while ! the others may have tried ? to flee or perhaps defend : themselves or their friends , police said .
1	Evidence suggests . two of the , victims were taken by surprise , while the other two might have ? tried ! to flee or to defend themselves . or the others , police said ; .	Evidence suggests two victims were ? taken by surprise , while the others may have tried , to ! flee or perhaps defend themselves or ! their friends , police said ! .
1	Evidence suggests two ? of the ? victims ! were taken ? by : surprise , while the other two might have tried to flee or to defend themselves . or the others , police said .	Evidence suggests two victims were taken by surprise , while the others may have tried to flee or perhaps defend themselves or their friends , police ; said , .
1	Evidence suggests two of the victims ! were taken by surprise , while the other ! two might have tried . to flee or to defend themselves or the others , police said .	! Evidence suggests two victims were taken by surprise , while the others may have tried to flee or perhaps defend themselves or ? their friends , ! police said .
1	, Evidence suggests two of the . victims were taken by ? surprise ? , while the other two might have tried . to flee ? or : to : defend themselves or the : others , police said ? .	Evidence : suggests two victims were taken by surprise , while the others may have : tried to flee or perhaps defend themselves or their friends , police said .
1	Evidence suggests : two of ! the victims were : taken ? by surprise , while the other ; two ! might have tried ? to flee or to defend themselves or the others , police said .	Evidence suggests , two : victims were taken by surprise , ? while ? the others may have . tried to flee or ; perhaps defend themselves or ? their : friends , police said .
1	Evidence suggests two of the victims were taken by surprise , while the other two might have tried to flee or to defend themselves or the others , police ; said .	Evidence suggests two victims : were taken by surprise , while the others may have tried to flee or perhaps defend themselves or their friends ? , ; police said .
1	Evidence suggests two of the ? victims were ? taken by surprise , , while the other two might have tried to flee or to . defend themselves or the others , police ! said , .	Evidence ! suggests two ! victims , were taken by surprise , ; while : the others may have tried to flee or perhaps defend themselves or , their friends , police ? said ? .
1	; Evidence suggests two ; of the victims were taken ? by ! surprise , ! while . the other two might have tried ? to flee : or to defend themselves , or the others , police said .	. Evidence suggests two ! victims were taken by ? surprise , while the others may have tried , to flee or perhaps defend themselves or their friends , ! police said .
1	Evidence suggests two . of the victims were taken by surprise , while the other two might have tried to flee or to defend themselves or the others , police said .	Evidence suggests two victims ? were taken by surprise , ! while the others may have ! tried to flee or perhaps defend themselves or their ! friends , police ? said .
1	Evidence suggests two of the victims were taken by ? surprise , while the other two , might : have tried : to flee or to defend themselves or , the others , police : said ? .	Evidence suggests two ! victims ! were . taken by surprise ! , while the others may have tried to flee or . perhaps defend themselves or their friends , police said .
1	Evidence suggests two of the victims . were taken by surprise , while the other two might have tried to flee or to defend themselves or the others , police said .	Evidence ? suggests two victims were taken by surprise . , while the others may have tried , to ! flee or perhaps : defend : themselves or their friends , police said .
1	Evidence suggests two of the victims were , taken by surprise . , while the other two might have tried to . flee or to defend themselves or the others , police said . .	Evidence ? suggests two . victims were taken by surprise , while the others may have tried to flee or perhaps defend themselves ! or their , friends , police said .
1	Evidence suggests two of the ; victims were : taken by surprise , ; while the ; other two might have tried to flee , or to ? defend themselves ? or the others , , police . said .	Evidence suggests two victims ; were taken by surprise , while the others may ; have tried ; to flee or : perhaps . defend themselves or , their friends ; , police , said ! .
1	Evidence suggests two of the ? victims were taken by surprise , ! while the , other two might have tried to ? flee ? or ; to defend themselves or the ? others ; , : police , said .	! Evidence ! suggests ! two victims were taken by surprise , while the others may have tried ? to : flee or : perhaps defend themselves ; or their friends , ! police said .
1	Evidence : suggests , two of the : victims were taken . by . surprise , while the other two might ; have tried to flee or to , defend themselves or the others . , ! police said ? .	: Evidence , suggests : two victims were taken by surprise , while the others may have tried to , flee or perhaps . defend themselves or their friends , police said .
0	Ballmer has been vocal in the past warning that Linux is a threat to Microsoft .	In the memo , Ballmer reiterated the open-source threat to Microsoft .
0	Ballmer has been vocal : in the past warning that ; Linux is ! a . threat to Microsoft .	In the memo ; , Ballmer reiterated the . open-source threat to Microsoft .
0	Ballmer has ? been vocal in the past ; warning ! that Linux is a threat , to Microsoft , .	In the memo , ? Ballmer reiterated the open-source threat to Microsoft .
0	Ballmer ? has been ; vocal in the , past warning that Linux is a threat ? to . Microsoft .	In the memo , Ballmer reiterated the open-source , threat to Microsoft .
0	; Ballmer . has , been vocal in the past warning that Linux is : a : threat to Microsoft .	In the memo , Ballmer , reiterated . the open-source threat to Microsoft .
0	Ballmer has : been vocal in the , past warning that Linux is ? a ; threat to Microsoft .	In the ! memo , : Ballmer ? reiterated the open-source threat to Microsoft ! .
0	Ballmer has been vocal in the past , warning that Linux is ? a threat to Microsoft .	In the memo , , Ballmer reiterated , the open-source threat to Microsoft .
0	Ballmer has been vocal in the past warning that Linux : is a threat to Microsoft .	! In the memo , Ballmer reiterated the open-source threat , to ? Microsoft .
0	Ballmer , has been vocal in the past warning that Linux is ; a threat to Microsoft .	In the memo , Ballmer ? reiterated the , open-source threat to Microsoft .
0	Ballmer has ; been vocal ; in the past , warning that Linux : is a . threat to Microsoft .	In the memo , Ballmer reiterated , the open-source threat to Microsoft .
0	Ballmer has been vocal in the : past warning that Linux is a threat to Microsoft .	; In the memo ; , Ballmer reiterated . the ! open-source threat to Microsoft .
0	Ballmer ? has been vocal in . the past warning that Linux is a ? threat , to Microsoft .	In the memo , Ballmer reiterated the open-source threat ! to Microsoft ? .
0	Ballmer ; has been : vocal in the past warning that Linux is a threat to Microsoft : .	In ? the memo , Ballmer reiterated the open-source threat to Microsoft .
0	Ballmer , has been vocal in ! the ? past warning that Linux is a threat to Microsoft .	In the memo . , Ballmer reiterated ? the open-source ? threat to . Microsoft .
0	! Ballmer has been ; vocal in the ; past warning that Linux is a threat , to Microsoft .	In the memo , Ballmer reiterated the ; open-source threat to Microsoft .
0	. Ballmer has . been vocal in the past warning that Linux is a ? threat ; to Microsoft .	In , the memo , Ballmer reiterated the open-source threat to Microsoft .
0	; Ballmer has been vocal : in the past warning that Linux ; is a ; threat to Microsoft .	In : the memo , Ballmer ! reiterated the open-source ! threat to Microsoft . .
0	Ballmer . has been vocal in the past warning that Linux ? is a threat ! to Microsoft .	In the memo , Ballmer reiterated the ; open-source threat to Microsoft .
0	Ballmer has been : vocal in , the past warning that Linux is a ; threat to Microsoft .	In the memo , ? Ballmer reiterated the open-source threat to ? Microsoft .
0	Ballmer has been vocal , in the : past warning that Linux is a threat to Microsoft .	In the memo , Ballmer reiterated the open-source threat to , Microsoft .
0	Ballmer has ? been vocal ? in the past warning that Linux is a threat to Microsoft .	, In the ! memo , Ballmer reiterated the open-source threat to : Microsoft .
0	Ballmer . has been vocal in the past warning that Linux is a threat to ! Microsoft .	? In the memo , Ballmer reiterated the open-source threat ! to Microsoft .
0	Ballmer has been ? vocal in the past warning that Linux ! is a threat to ! Microsoft .	In the memo , Ballmer , reiterated ; the open-source threat ! to Microsoft : .
0	! Ballmer has been vocal , in the ; past warning that Linux is a threat to : Microsoft .	, In the memo ; , ! Ballmer reiterated , the open-source threat to Microsoft .
0	Ballmer has been vocal . in the past warning that : Linux ! is a threat to Microsoft . .	In the memo , Ballmer : reiterated the open-source ! threat to : Microsoft .
0	Ballmer has been ! vocal in the past . warning ; that Linux is , a threat to ! Microsoft .	In the memo , ! Ballmer reiterated the open-source threat , to Microsoft .
0	Ballmer has been vocal in the ! past warning ! that Linux is : a threat ? to Microsoft .	In ! the memo . , ! Ballmer reiterated the open-source ? threat to Microsoft .
0	Ballmer has been vocal in the past warning . that Linux is a threat to Microsoft ! .	In ! the ! memo , Ballmer reiterated the open-source threat to Microsoft .
0	! Ballmer has ? been vocal in . the past warning ; that Linux is a threat to Microsoft , .	. In the memo ; , ! Ballmer reiterated the open-source threat to ; Microsoft .
0	; Ballmer has been vocal in . the past warning ; that Linux is a threat ? to Microsoft , .	In the memo , , Ballmer reiterated the ? open-source threat to . Microsoft , .
0	Ballmer has been vocal in the past warning that Linux is a : threat . to Microsoft .	In the memo , Ballmer reiterated the open-source threat to ! Microsoft .
0	Ballmer has been vocal in the past warning that Linux : is a threat to Microsoft .	In . the memo , Ballmer reiterated , the open-source threat to Microsoft .
0	Ballmer has been vocal in , the past warning that Linux is a threat to Microsoft .	In the memo , Ballmer . reiterated the open-source ; threat to Microsoft .
1	A charter plane crashed in Turkey on Monday , killing all 75 people aboard , including 62 Spanish peacekeepers returning from Afghanistan , officials said .	A plane carrying 75 people , including 62 Spanish peacekeepers returning from Afghanistan , crashed in thick fog in Turkey early on Monday , killing all aboard , officials said .
1	A charter plane crashed in Turkey on Monday : , killing all 75 people aboard , including 62 Spanish peacekeepers returning from , Afghanistan , officials ; said , .	A plane ; carrying 75 people , : including 62 Spanish peacekeepers returning from Afghanistan , crashed in thick fog in Turkey early on Monday , killing : all ? aboard , , officials said .
1	A charter plane crashed in Turkey on Monday , killing all . 75 people aboard , including 62 Spanish ; peacekeepers returning from Afghanistan , officials said .	; A plane carrying 75 people : , : including 62 Spanish peacekeepers returning from Afghanistan , crashed in thick fog in Turkey early ? on Monday , killing all aboard , : officials said .
1	A charter plane crashed ; in Turkey on ; Monday , killing all , 75 ? people aboard , including 62 Spanish peacekeepers . returning from Afghanistan , officials said , .	A plane carrying 75 people . , including 62 : Spanish peacekeepers returning ? from Afghanistan ! , crashed . in thick fog in . Turkey early on Monday ; , killing all aboard , : officials said .
1	A charter plane crashed in Turkey on Monday , killing all 75 people aboard , including 62 Spanish peacekeepers returning from Afghanistan , officials said ! .	A plane carrying , 75 people , including 62 Spanish peacekeepers returning from Afghanistan : , crashed . in thick fog ! in Turkey ? early on Monday , killing all ! aboard ! , officials ; said ; .
1	A charter ! plane ! crashed ? in Turkey on Monday , killing . all ! 75 people aboard , including 62 Spanish peacekeepers returning from Afghanistan , officials said ; .	A plane carrying 75 people , including 62 Spanish peacekeepers returning from ! Afghanistan , crashed in ! thick fog in Turkey early on Monday , killing all ! aboard , officials said .
1	A , charter plane ? crashed in Turkey on Monday , killing all 75 people aboard , including 62 Spanish . peacekeepers returning from Afghanistan , officials said .	A plane carrying 75 people ? , including : 62 , Spanish peacekeepers returning from Afghanistan , ; crashed in thick fog in Turkey early on Monday , killing ; all aboard ; , officials said .
1	A charter plane crashed : in ; Turkey on Monday , killing all : 75 people aboard , ; including 62 : Spanish peacekeepers returning from . Afghanistan , , officials , said .	A plane carrying 75 people , including 62 Spanish peacekeepers returning from Afghanistan , crashed in thick fog in Turkey early on ! Monday , killing all ? aboard , officials said .
1	A , charter plane crashed ! in Turkey on Monday , killing : all 75 : people aboard , including , 62 Spanish ; peacekeepers , returning from Afghanistan , officials said ? .	A plane carrying 75 people , including 62 Spanish peacekeepers returning from Afghanistan , crashed in thick fog in ! Turkey early on Monday ; , killing all aboard , officials said .
1	A charter plane crashed in Turkey on Monday , killing all 75 ! people aboard , including 62 , Spanish peacekeepers ; returning ; from Afghanistan , officials said .	A plane carrying : 75 people , including 62 Spanish : peacekeepers ! returning from ? Afghanistan , ? crashed in . thick fog , in Turkey early on Monday , killing all ? aboard ? , officials said ? .
1	A charter plane crashed in Turkey , on Monday , killing all 75 people aboard , including 62 Spanish peacekeepers returning from Afghanistan , : officials . said .	A plane carrying 75 ; people : , including 62 Spanish peacekeepers returning from Afghanistan , crashed in ; thick fog ? in Turkey early on Monday , killing , all , aboard , officials said .
1	A ! charter plane crashed in ; Turkey on Monday . , killing all 75 people aboard , . including ? 62 Spanish peacekeepers ! returning ? from Afghanistan , officials said .	A plane carrying 75 people , including 62 Spanish peacekeepers returning from Afghanistan , crashed in thick fog in Turkey early on Monday , killing all aboard , : officials said .
1	A ; charter plane crashed in Turkey on Monday , killing all 75 people aboard , ! including 62 : Spanish : peacekeepers returning from Afghanistan , officials ? said .	A , plane , carrying 75 people , including 62 , Spanish peacekeepers returning from Afghanistan , crashed in thick ! fog in : Turkey early on Monday , killing : all aboard , officials said ! .
1	A charter plane crashed in Turkey on , Monday , killing all 75 ; people aboard , including 62 . Spanish peacekeepers returning from Afghanistan , officials said .	A plane carrying 75 people , including 62 Spanish peacekeepers returning from Afghanistan , crashed in thick fog in Turkey early on Monday , ! killing all aboard , officials said .
1	A charter plane crashed in ! Turkey on Monday , killing all 75 people aboard , including 62 Spanish peacekeepers returning from Afghanistan , officials said .	A ; plane carrying 75 . people , including 62 Spanish peacekeepers returning ! from Afghanistan , crashed , in thick fog in Turkey early ? on : Monday , : killing all aboard , officials said .
1	A charter plane crashed in ! Turkey on ! Monday , killing ; all 75 people aboard , , including 62 Spanish ; peacekeepers returning from ? Afghanistan , officials : said .	A plane carrying 75 people , including 62 Spanish peacekeepers , returning from Afghanistan ? , crashed in thick . fog in Turkey early on Monday : , killing : all aboard ! , officials said ? .
1	? A charter plane crashed in Turkey on Monday , killing all 75 people aboard , including , 62 Spanish peacekeepers returning from Afghanistan ! , officials . said .	A plane carrying 75 people , including 62 Spanish peacekeepers returning from Afghanistan , crashed in thick fog in Turkey early on Monday , killing ! all aboard , officials said .
1	A ; charter plane crashed in Turkey on Monday , killing all 75 people aboard , including 62 Spanish peacekeepers returning from Afghanistan , officials said .	A plane carrying 75 people , including 62 Spanish peacekeepers ! returning . from Afghanistan , crashed in ; thick fog in Turkey early on Monday , killing all aboard ; , officials said .
1	; A ! charter . plane crashed ; in Turkey on Monday , killing all 75 people aboard , including 62 Spanish peacekeepers returning from Afghanistan , officials said : .	A plane carrying 75 ; people , including 62 Spanish peacekeepers returning : from Afghanistan , crashed in thick fog in Turkey , early on Monday , killing ; all aboard , officials said . .
1	A charter plane crashed in Turkey on Monday , killing : all 75 . people ; aboard . , including 62 ? Spanish peacekeepers returning from ! Afghanistan : , officials said .	A plane ? carrying 75 people , including 62 Spanish peacekeepers returning ! from Afghanistan , crashed in thick fog in Turkey early on Monday , killing all aboard , officials said .
1	: A charter plane ? crashed in ! Turkey on Monday , killing all 75 . people . aboard , including 62 : Spanish peacekeepers ; returning from Afghanistan , officials said .	A plane carrying 75 people ? , including 62 Spanish peacekeepers returning ! from Afghanistan , crashed in thick fog in Turkey early on Monday , killing ; all aboard , officials said .
1	A charter plane ? crashed in . Turkey on Monday , : killing ? all ? 75 people aboard , including 62 Spanish peacekeepers returning ! from Afghanistan ! , officials said , .	A plane carrying 75 people , including 62 Spanish peacekeepers returning , from Afghanistan , crashed in thick fog in Turkey early on Monday , killing all aboard , officials said .
1	A charter plane crashed in Turkey ? on Monday , killing all 75 people aboard , including 62 Spanish peacekeepers returning from Afghanistan , officials said ! .	; A plane carrying 75 people , including 62 Spanish peacekeepers returning from Afghanistan ! , crashed in thick fog in Turkey early on Monday , killing ; all aboard , officials said .
1	A charter plane crashed in : Turkey ; on Monday ! , ? killing all ; 75 people ; aboard , including 62 : Spanish : peacekeepers returning from Afghanistan , officials said .	A ? plane carrying : 75 people , : including 62 Spanish peacekeepers returning from ! Afghanistan ; , crashed in thick fog in Turkey early on , Monday ; , : killing , all aboard , ? officials said .
1	A charter plane . crashed ; in Turkey on : Monday ; , killing : all 75 people aboard , including 62 Spanish peacekeepers returning from ; Afghanistan ? , officials , said .	A : plane carrying 75 people , including 62 ! Spanish peacekeepers returning ? from Afghanistan , ; crashed in thick fog in Turkey early on Monday , killing all aboard ? , officials ; said . .
1	; A charter plane crashed in Turkey on ? Monday , ; killing all 75 people ; aboard , ? including 62 Spanish peacekeepers returning from Afghanistan , ? officials : said .	A plane carrying 75 ! people , including 62 Spanish peacekeepers returning ; from Afghanistan , crashed in thick fog in ? Turkey early on Monday , , killing ; all aboard , officials , said .
1	A charter , plane ! crashed ; in Turkey on Monday : , killing all 75 people aboard ? , including 62 Spanish peacekeepers returning from Afghanistan , officials said .	A . plane carrying 75 people : , ; including 62 ! Spanish peacekeepers returning from Afghanistan . , crashed in thick : fog in : Turkey ! early ! on . Monday , killing all aboard , officials said .
1	A ? charter : plane crashed in Turkey on Monday , killing all 75 ; people aboard , including 62 ! Spanish peacekeepers returning from Afghanistan , officials said .	A plane carrying ! 75 ; people , including 62 Spanish peacekeepers returning from Afghanistan , crashed in thick , fog in Turkey early on Monday , killing all aboard : , officials said .
1	A charter plane crashed in Turkey on Monday , killing all 75 people aboard , including ? 62 Spanish peacekeepers returning : from Afghanistan , , officials ? said .	A plane carrying 75 people , including 62 ! Spanish peacekeepers returning from Afghanistan , crashed in thick fog in Turkey early on Monday , killing all aboard , officials said .
1	! A charter plane crashed in Turkey on Monday , killing all 75 people aboard ! , including 62 Spanish peacekeepers returning from Afghanistan , officials said .	A , plane carrying 75 people , including 62 Spanish peacekeepers returning from Afghanistan ; , crashed in thick fog in . Turkey early on Monday , , killing all aboard . , officials said , .
1	A charter plane ! crashed in Turkey on . Monday , killing : all 75 people , aboard , including 62 Spanish peacekeepers returning , from Afghanistan ; , officials , said .	A plane ; carrying 75 people , including : 62 Spanish peacekeepers returning from Afghanistan ! , crashed in ! thick fog ; in ? Turkey early on Monday , killing all aboard , officials ? said . .
1	A charter plane crashed in Turkey on Monday , killing all 75 people aboard , including 62 Spanish peacekeepers returning ? from Afghanistan , officials said .	A plane carrying 75 people , including 62 Spanish peacekeepers returning ! from Afghanistan , crashed in thick fog in Turkey early on Monday , killing ; all aboard , officials said .
1	A ! charter plane crashed in Turkey on Monday , killing all 75 people aboard , including 62 Spanish peacekeepers returning from Afghanistan , officials said .	A plane carrying ; 75 people , including . 62 Spanish peacekeepers returning ! from Afghanistan , crashed in thick fog in Turkey early on Monday , killing all aboard , officials said .
1	Moroccan Interior Minister Al Mustapha Sahel said the investigation " points to a group that has been arrested recently " , an apparent reference to Djihad Salafist .	Moroccan Interior Minister Al Mustapha Sahel told state-run 2M television late Saturday the investigation " points to a group that has been arrested recently " an apparent reference to Salafist Jihad .
1	Moroccan ! Interior ? Minister ? Al Mustapha Sahel said : the investigation " : points to a group that has been arrested ? recently " , ? an apparent ! reference to Djihad Salafist ! .	Moroccan Interior Minister Al Mustapha Sahel told state-run ? 2M television late Saturday the investigation " points to a group that has been arrested recently " an apparent reference to Salafist Jihad .
1	Moroccan Interior Minister Al Mustapha Sahel said the investigation " , points to a group that has been ? arrested recently " , an apparent reference to Djihad Salafist .	Moroccan Interior , Minister Al Mustapha Sahel told state-run 2M television late Saturday the ! investigation ? " points to a group ? that has been arrested recently " an apparent reference , to ! Salafist Jihad .
1	Moroccan Interior Minister Al Mustapha Sahel said the investigation " points to a group that has been arrested recently " , ; an apparent reference to Djihad Salafist .	Moroccan Interior Minister Al ? Mustapha ? Sahel told state-run 2M television late , Saturday the investigation " : points to a group that has been arrested recently " an apparent reference to Salafist Jihad .
1	: Moroccan Interior Minister . Al Mustapha Sahel said the investigation " points to a group that . has been arrested recently , " , : an apparent reference to Djihad Salafist .	Moroccan Interior Minister Al Mustapha Sahel told state-run 2M television late Saturday the investigation " points to a group that has been arrested recently " an apparent reference to Salafist , Jihad .
1	Moroccan Interior Minister Al . Mustapha Sahel said the investigation " points to a , group that has been arrested recently " , , an apparent reference to ; Djihad Salafist .	Moroccan Interior Minister Al Mustapha Sahel told state-run 2M television late Saturday the . investigation " points to a group that has been arrested recently " an apparent reference to Salafist Jihad .
1	, Moroccan Interior Minister Al Mustapha Sahel said the investigation " points to a group that has been ? arrested recently " , an apparent reference : to Djihad Salafist .	. Moroccan Interior Minister Al Mustapha Sahel told state-run ? 2M television late Saturday : the investigation : " points , to a group ? that has been , arrested recently " an apparent reference to Salafist . Jihad , .
1	? Moroccan Interior Minister ; Al Mustapha : Sahel said the investigation " ; points to : a group that has been arrested recently " , ? an apparent reference ! to , Djihad Salafist .	Moroccan Interior Minister ? Al Mustapha Sahel told state-run 2M television late Saturday the investigation " points : to : a group that . has been arrested recently " ! an : apparent reference to . Salafist Jihad .
1	Moroccan Interior Minister Al Mustapha Sahel said the investigation ? " points ; to ; a group , that . has been arrested ! recently " , , an apparent , reference to Djihad Salafist ! .	Moroccan , Interior Minister Al Mustapha Sahel told state-run , 2M television late Saturday the investigation " points to ; a ? group that has been arrested recently " an apparent , reference to Salafist Jihad .
1	Moroccan . Interior Minister Al Mustapha Sahel said the investigation " points to a group that . has been : arrested recently : " , ; an apparent reference . to : Djihad , Salafist ; .	Moroccan Interior Minister Al Mustapha Sahel told state-run 2M ? television late Saturday the investigation " ; points to a group that has been arrested recently " an apparent reference to Salafist Jihad .
1	Moroccan Interior Minister Al ! Mustapha Sahel ; said the investigation " points to a group that has been arrested recently " ; , an apparent reference to ? Djihad ! Salafist .	Moroccan Interior Minister Al Mustapha Sahel told state-run 2M , television late Saturday the : investigation . " points ; to a group that has been arrested recently " an , apparent reference to Salafist Jihad .
1	Moroccan Interior Minister Al Mustapha Sahel said , the : investigation " points . to a group that has been arrested ; recently " , an apparent reference to ; Djihad Salafist .	Moroccan Interior Minister Al Mustapha Sahel told state-run 2M television late Saturday the investigation " points to ; a group that has been arrested recently " an apparent reference to Salafist Jihad , .
1	Moroccan Interior Minister Al Mustapha Sahel said the investigation " points ? to a group that has been arrested recently " , an apparent reference to Djihad Salafist .	Moroccan Interior Minister Al Mustapha Sahel told state-run 2M television late : Saturday the ! investigation " points to ! a group that has been ; arrested recently ! " : an apparent reference ! to Salafist Jihad .
1	. Moroccan Interior Minister Al Mustapha Sahel said the investigation " points ? to a group that has been arrested recently " , an ! apparent ; reference to Djihad ? Salafist .	, Moroccan Interior Minister Al . Mustapha , Sahel told state-run 2M television late Saturday , the investigation " points to ! a ! group that has been arrested ? recently " ; an apparent reference to Salafist Jihad .
1	Moroccan , Interior Minister Al ; Mustapha Sahel said ! the investigation ! " points to a group that has : been arrested recently " , an apparent reference to Djihad Salafist .	Moroccan ? Interior Minister . Al Mustapha Sahel ? told state-run . 2M television late Saturday ? the , investigation " : points to a group that : has been arrested recently " an apparent reference to Salafist ! Jihad . .
1	Moroccan Interior Minister Al Mustapha Sahel said the investigation " points to a group ? that has : been arrested recently " , an apparent ? reference to Djihad Salafist .	Moroccan . Interior ; Minister Al . Mustapha Sahel told . state-run 2M television late Saturday the investigation " ; points to a group that has been arrested recently ! " : an apparent reference to Salafist . Jihad ! .
1	Moroccan Interior Minister Al Mustapha Sahel ? said the investigation " points to a group that has been arrested recently " , an apparent reference to Djihad Salafist .	, Moroccan Interior Minister Al ? Mustapha Sahel : told state-run 2M , television late Saturday the investigation " points to a , group that has been arrested ! recently : " . an apparent reference . to Salafist Jihad .
1	; Moroccan . Interior Minister Al Mustapha , Sahel said the investigation " ? points to : a group that has ; been ; arrested recently " , an apparent reference ; to Djihad Salafist .	, Moroccan Interior Minister . Al Mustapha Sahel told state-run 2M television late Saturday the investigation , " points to a group that has been arrested recently " an apparent reference ? to Salafist Jihad .
1	Moroccan Interior Minister : Al Mustapha Sahel said the investigation " points to a group that : has been arrested recently " , ! an apparent reference to Djihad Salafist : .	Moroccan Interior ! Minister Al Mustapha Sahel told : state-run 2M television late Saturday the investigation ? " points to a ? group that ? has been arrested recently : " , an apparent ! reference to : Salafist Jihad .
1	, Moroccan Interior Minister Al Mustapha Sahel , said the ? investigation " points to a group that has been arrested recently . " , an apparent reference to Djihad Salafist . .	? Moroccan Interior : Minister Al Mustapha Sahel told state-run 2M television late ? Saturday the investigation " . points to a group that ! has been ; arrested recently " an apparent reference : to Salafist Jihad .
1	Moroccan Interior Minister Al Mustapha ! Sahel ! said the investigation " points to a group that has been ; arrested recently . " , an apparent reference to Djihad . Salafist .	Moroccan Interior ; Minister Al Mustapha Sahel told state-run 2M television late ! Saturday the investigation " points ! to a group that ? has been arrested recently ? " an apparent reference ? to Salafist Jihad ? .
1	Moroccan Interior Minister ; Al ; Mustapha Sahel said the ; investigation " points to a ? group that has : been . arrested recently " , an ! apparent reference to Djihad Salafist .	Moroccan Interior : Minister Al Mustapha Sahel told state-run 2M television late Saturday the investigation " points to a group ! that has been arrested recently " : an apparent reference to Salafist Jihad .
1	. Moroccan Interior Minister Al Mustapha Sahel said the investigation " points to a group that has been arrested recently " , an apparent reference to Djihad Salafist .	Moroccan Interior Minister Al . Mustapha Sahel told state-run 2M television late Saturday , the : investigation " points to a group that has been arrested ; recently " an apparent reference to Salafist Jihad .
1	Moroccan Interior Minister Al Mustapha Sahel said the ? investigation " points . to a group that has been : arrested recently " , an apparent reference to Djihad Salafist .	? Moroccan Interior Minister Al Mustapha ! Sahel told state-run 2M . television late . Saturday the ! investigation " points to a , group ; that has been arrested recently " an apparent reference ; to Salafist Jihad .
1	Moroccan Interior Minister Al Mustapha , Sahel ! said the investigation " points to ? a group that ; has been arrested ! recently ; " , an ? apparent reference ; to ! Djihad Salafist .	Moroccan Interior Minister . Al Mustapha Sahel told state-run 2M . television late Saturday the investigation " ! points ? to a group ; that has been : arrested : recently " an apparent reference to Salafist Jihad .
1	Moroccan : Interior Minister Al Mustapha Sahel . said the investigation " points to : a group that has : been arrested ! recently " ? , an , apparent reference to Djihad Salafist .	Moroccan . Interior Minister Al Mustapha Sahel told state-run 2M television late Saturday the investigation " points to a , group ? that ? has ? been : arrested recently " an apparent reference to Salafist Jihad .
1	! Moroccan Interior . Minister Al Mustapha Sahel said the investigation . " points to a group that has been arrested recently , " , an apparent reference to Djihad ; Salafist .	Moroccan . Interior Minister , Al Mustapha . Sahel told . state-run 2M television late ? Saturday the ? investigation " ? points to a group that , has been arrested recently ! " ? an apparent reference to Salafist Jihad .
1	Moroccan Interior Minister Al Mustapha Sahel said the investigation " points to a group that has been : arrested recently " , an apparent reference to Djihad Salafist .	Moroccan Interior Minister Al Mustapha Sahel told state-run 2M television ? late Saturday the investigation " ; points to a group ; that has ! been arrested recently " an apparent reference to Salafist Jihad .
1	Moroccan Interior Minister : Al Mustapha Sahel said the investigation " points to ! a group that has . been arrested recently " , an apparent reference : to Djihad Salafist ! .	Moroccan Interior Minister Al Mustapha Sahel told state-run 2M television late Saturday the ! investigation " points to a . group that has . been arrested recently : " an apparent reference to ? Salafist Jihad : .
1	Moroccan Interior Minister Al Mustapha Sahel said . the investigation " points to a group that has been arrested recently " , an apparent reference to Djihad Salafist .	Moroccan Interior Minister : Al Mustapha Sahel : told ; state-run 2M television late Saturday the investigation " points ? to a group that has been arrested recently " an apparent , reference to Salafist Jihad .
1	Moroccan Interior , Minister ; Al . Mustapha Sahel ? said the investigation " points , to , a group : that has : been ! arrested recently " , an apparent reference to Djihad Salafist .	? Moroccan Interior Minister Al Mustapha Sahel told state-run 2M television late Saturday the investigation " points to a group . that has been arrested recently " an apparent , reference to Salafist Jihad .
1	? Moroccan Interior . Minister Al Mustapha ! Sahel said , the investigation " points to a group ; that ? has been arrested recently " , , an apparent . reference to . Djihad Salafist .	Moroccan Interior Minister Al Mustapha Sahel told state-run 2M television late Saturday the ! investigation " points to a group that has been arrested recently " . an apparent reference to Salafist Jihad .
1	Moroccan Interior Minister Al Mustapha Sahel said the investigation " points ; to a group that has been arrested recently " , an apparent reference to , Djihad Salafist .	Moroccan ! Interior , Minister ; Al , Mustapha Sahel told state-run 2M television late Saturday : the investigation : " points to a group that has been : arrested recently " an apparent ! reference to . Salafist Jihad : .
1	" I 'm delighted that David Chase has decided to give us another chapter in the great ' Sopranos ' saga , " HBO chairman and chief executive Chris Albrecht said .	" I 'm delighted that David Chase has decided to give us another chapter in the great Sopranos saga , " said HBO Chairman Chris Albrecht in a statement .
1	" I 'm delighted that David Chase has decided . to : give us another chapter in the great , ' , Sopranos ' ? saga , ? " HBO chairman and chief executive Chris Albrecht said , .	" I . 'm delighted that David Chase : has decided . to give us another ? chapter in the great Sopranos saga , " said ? HBO ! Chairman . Chris Albrecht ? in . a statement . .
1	" . I 'm delighted that David Chase has decided to give us another chapter in the great ' . Sopranos ' saga , " HBO chairman and chief executive Chris Albrecht said .	" I 'm . delighted ; that David Chase has decided to give us another chapter in . the great ? Sopranos saga , , " said HBO Chairman , Chris Albrecht in a statement , .
1	" I 'm delighted . that David Chase has decided to give us another chapter in the great ' Sopranos ' saga , " HBO chairman and chief executive Chris Albrecht said .	" I 'm delighted that David ? Chase has decided to give us another chapter in the great Sopranos saga , ! " said HBO Chairman ; Chris ! Albrecht in a statement .
1	? " I 'm delighted that David Chase has decided to give us ! another , chapter in . the great ' , Sopranos ' saga , " HBO chairman and chief executive Chris , Albrecht said .	" I 'm delighted : that David Chase has : decided to give us ; another chapter in ; the great Sopranos saga , " said HBO . Chairman ? Chris Albrecht ! in a statement .
1	" . I 'm delighted that David Chase has decided to give : us another chapter in the great ' Sopranos ' , saga , " HBO chairman and : chief executive Chris Albrecht said .	" I 'm delighted that , David Chase has decided to ; give us , another chapter in the great Sopranos saga , " ? said HBO Chairman Chris Albrecht . in a statement ? .
1	! " I 'm delighted that ; David Chase has decided ! to give ; us another chapter in ? the great ' : Sopranos ' saga , " ? HBO , chairman ! and chief executive . Chris Albrecht said .	" I 'm delighted that David . Chase has decided to give ! us another chapter in the great Sopranos saga , " ; said HBO Chairman Chris : Albrecht in a statement .
1	" I 'm delighted that David Chase has decided to give us another chapter in the ; great ' Sopranos ' saga , " : HBO chairman and chief executive Chris Albrecht said .	" I ! 'm delighted that David Chase has decided to give us another chapter in the great Sopranos saga , " said HBO Chairman Chris Albrecht in a statement .
1	" I 'm delighted that David Chase has decided to give us another chapter in the great . ' ; Sopranos ' saga , " HBO chairman and chief executive . Chris Albrecht said .	" ! I : 'm . delighted . that David Chase , has decided to give us another chapter in the great ; Sopranos , saga ! , " said HBO Chairman Chris , Albrecht in a statement ! .
1	! " I 'm delighted that David Chase , has ! decided to give us another chapter in the great , ' Sopranos ' ? saga , ? " HBO ! chairman and chief executive Chris ! Albrecht . said .	" I 'm delighted ; that David Chase . has . decided ? to ! give us another chapter in the great Sopranos saga , " said HBO ; Chairman Chris . Albrecht , in a : statement : .
1	. " ! I ! 'm delighted that David Chase has decided to : give us another chapter in the great ! ' Sopranos ' saga , " HBO chairman and chief executive Chris Albrecht said .	" I 'm delighted ; that David Chase has decided to give us another : chapter in the great Sopranos saga . , ; " ? said ? HBO Chairman Chris Albrecht in a ! statement .
1	" I 'm delighted that David ? Chase . has decided to give us another chapter in the great ' Sopranos ' saga , " HBO chairman and chief ! executive ? Chris Albrecht ! said .	" I 'm delighted ; that David Chase has decided to give us ? another chapter in the great Sopranos saga , , " said HBO Chairman Chris Albrecht in a statement .
1	" I 'm delighted that , David Chase has decided to ! give us another chapter ! in the great ' Sopranos ' saga , " HBO chairman and chief executive Chris Albrecht said .	" I 'm delighted that David Chase has decided to give us another chapter ; in . the ! great Sopranos saga , " said HBO Chairman Chris ! Albrecht in a statement ! .
1	: " I 'm delighted that David : Chase has decided . to give us another , chapter in the great ' ! Sopranos ' saga , " HBO chairman and chief executive Chris : Albrecht said ; .	. " I 'm delighted that David Chase has decided to give us another ; chapter in the great Sopranos saga , " said HBO Chairman Chris Albrecht in a ; statement , .
1	" I 'm delighted that David ; Chase has decided to give us another chapter in the ? great ' Sopranos ' saga , " HBO chairman and chief executive Chris Albrecht said .	! " I ? 'm , delighted that , David Chase has ! decided to give us another chapter ! in the great Sopranos saga , " said HBO Chairman Chris Albrecht in a , statement .
1	" I 'm delighted that David Chase has decided ? to give us another , chapter in the great ' Sopranos ' saga , " HBO chairman and chief executive Chris Albrecht said , .	. " I 'm delighted : that David Chase has ? decided to give us another chapter in the great Sopranos saga , ; " ; said HBO Chairman Chris Albrecht in a statement , .
1	" . I 'm delighted that David Chase has decided to give ? us another chapter ! in ; the great ; ' Sopranos ' . saga : , " HBO chairman and chief executive Chris Albrecht said .	! " I ; 'm ! delighted that . David : Chase has decided to give , us another ! chapter in the great Sopranos saga , " said HBO Chairman Chris Albrecht in ! a statement .
1	" I 'm delighted , that . David Chase ! has decided to ! give us another , chapter in the great , ' Sopranos ' ! saga , ? " HBO chairman and . chief executive Chris Albrecht said .	: " I 'm ; delighted that ? David . Chase has , decided to give us another chapter in the great ? Sopranos saga ? , ? " said HBO Chairman ; Chris Albrecht in a statement .
1	" I 'm delighted that David Chase has decided to give us another chapter ? in the . great ' Sopranos ' ! saga . , " ? HBO : chairman and chief , executive Chris Albrecht : said .	" I . 'm delighted that David Chase has decided to give ? us another chapter in the great Sopranos saga , " said HBO Chairman Chris Albrecht in a statement .
1	" ; I 'm delighted that David , Chase has decided to ! give us another chapter in ! the great ' Sopranos ' saga , " HBO chairman ; and : chief executive Chris : Albrecht said .	" I 'm delighted . that David Chase has decided to give us another chapter in the great Sopranos saga , " said HBO Chairman Chris Albrecht in a statement .
1	" I 'm delighted that David Chase has decided to give us another chapter in the great ; ' Sopranos ' ! saga , " HBO chairman ? and chief executive Chris Albrecht said .	" I 'm delighted that David : Chase has decided to ! give us another chapter in , the great Sopranos saga , " said HBO Chairman Chris . Albrecht in a statement .
1	" I 'm delighted that David Chase ? has decided ? to give us another chapter ? in the great ? ' Sopranos ' saga , " HBO chairman : and chief executive Chris Albrecht said .	; " I : 'm delighted that David : Chase : has decided , to give us another chapter in the great Sopranos saga , " said HBO Chairman Chris Albrecht , in ? a statement .
1	" I , 'm delighted that David Chase has decided to give us . another chapter in the great ' Sopranos ' saga , " HBO chairman and chief . executive Chris Albrecht said .	" I . 'm delighted . that David ! Chase has , decided to give us another ; chapter in the great Sopranos saga ; , " said : HBO Chairman . Chris Albrecht : in ! a statement .
1	" I ? 'm delighted ? that David Chase ; has decided to ; give us another chapter : in the great : ' Sopranos ; ' saga , " HBO chairman and chief executive Chris ? Albrecht ; said .	" : I 'm . delighted that David Chase . has decided to give us another chapter ? in the great ; Sopranos ? saga ? , " said HBO , Chairman . Chris Albrecht in ! a statement .
1	" I 'm delighted that David Chase has decided to give us another chapter in the great ' Sopranos ' saga , " HBO chairman and chief : executive Chris Albrecht said .	" I , 'm : delighted that David ! Chase has , decided to give us another : chapter in . the great Sopranos : saga : , " said HBO Chairman Chris , Albrecht ? in a statement .
1	" ? I 'm delighted . that David Chase has decided to give ? us ! another chapter . in the great ' Sopranos ' saga ! , , " HBO chairman and chief executive , Chris Albrecht said ? .	" ? I 'm delighted that . David Chase , has decided to . give ! us : another chapter in the , great Sopranos saga , " ? said HBO Chairman : Chris Albrecht in a statement ; .
1	" I 'm delighted that David ; Chase has decided to give us another chapter in the great ' Sopranos ' saga , " HBO chairman and chief executive Chris Albrecht ! said .	? " I 'm delighted that , David ? Chase has decided to give us another chapter ! in the ; great Sopranos saga , . " said ? HBO Chairman Chris Albrecht in , a statement .
1	" I 'm delighted ; that David Chase has . decided to give us another chapter in the great ' Sopranos ' saga , " HBO , chairman and chief executive Chris Albrecht said ? .	" I ? 'm : delighted that David Chase has decided : to give us another chapter ? in the , great Sopranos saga , , " said HBO ! Chairman Chris Albrecht in a statement . .
1	" I 'm delighted that David Chase has decided to give us another chapter in the : great ' Sopranos ' saga , " HBO chairman and chief executive Chris Albrecht said .	" I : 'm delighted , that David Chase has decided to ; give us another chapter in the great Sopranos saga , " said HBO Chairman Chris ? Albrecht in a statement .
1	" I 'm delighted that David Chase has decided to give us another chapter in the great ' . Sopranos ' saga , " HBO chairman and chief executive Chris Albrecht said .	" I 'm delighted that David Chase has decided to give us another chapter in the great Sopranos saga ? , " said HBO Chairman ; Chris Albrecht in a statement .
1	" I : 'm delighted that David Chase has decided to give us another chapter in the great ' Sopranos ' saga , " HBO ; chairman and chief executive Chris Albrecht said .	" I 'm delighted that David Chase has decided to give us another chapter in the great Sopranos saga , " said HBO Chairman . Chris , Albrecht in a statement .
1	" I ? 'm delighted that David Chase has decided to give us another chapter in the great ' Sopranos ' saga , " HBO chairman and ! chief executive Chris Albrecht said .	! " . I 'm delighted that David Chase has decided ! to give ! us , another chapter in , the great : Sopranos saga , " ! said , HBO Chairman Chris ; Albrecht in a statement .
1	" I 'm delighted that David Chase has decided to give us ? another chapter ? in the great ' Sopranos ' saga , " HBO chairman and chief executive Chris Albrecht said .	; " I 'm delighted that David Chase has decided to give us another chapter in the great Sopranos saga , " said HBO Chairman Chris Albrecht in a , statement .
1	The two had argued that only a new board would have had the credibility to restore El Paso to health .	He and Zilkha believed that only a new board would have had the credibility to restore El Paso to health .
1	The two had ? argued that ; only a new board would have had the credibility to restore El Paso to health .	He ! and Zilkha believed that only , a ; new board would have had the credibility . to ? restore El ! Paso to ! health .
1	The two had argued that only a new : board would have had ! the credibility to ; restore El ! Paso to health ? .	He and ! Zilkha ! believed . that only a new board would have had the credibility to ? restore El Paso : to health ! .
1	The ; two had argued that ! only a new board ; would have had , the credibility to restore ? El Paso , to health .	He : and : Zilkha believed that only ; a new ? board : would have had the , credibility : to restore El Paso to health .
1	The , two ? had argued that ! only a new ! board would . have had the credibility to restore El Paso to health .	He and Zilkha believed : that only a new board would have had the credibility to restore El Paso to health .
1	; The two ; had argued that only a new board would have ! had the : credibility to restore El Paso to ; health ! .	He and Zilkha : believed that only a new board would have had the credibility : to restore El Paso to health .
1	The two had argued ? that only a new board would have had ; the credibility ! to restore El : Paso : to : health .	? He and Zilkha believed that only , a new board would ; have had the ! credibility to ! restore El Paso to health , .
1	The two had argued that only , a new board would have had the credibility to restore El Paso to health .	He ! and Zilkha believed that only a new : board would ? have had the . credibility to . restore El Paso . to health .
1	The two had argued that only a new : board would have had the ; credibility to restore El Paso to health , .	He and : Zilkha ! believed that only a ; new board would have had the credibility to restore El Paso . to health .
1	The two had argued that ; only ; a new board : would have . had : the credibility to restore El Paso ; to health ? .	He and Zilkha ; believed that only a new , board would ? have had the credibility to restore El Paso to health .
1	; The two had , argued that ! only : a . new board would : have had the credibility ! to restore El Paso to health .	He and ; Zilkha believed that : only a new board would have had the credibility to restore El Paso to health .
1	The two ; had argued that only a new board would have had the credibility to ; restore El Paso to ! health .	He ! and Zilkha believed that only a new board would have had the credibility to restore El Paso to health .
1	The two had ? argued that only a new board would have had the credibility to restore El Paso to health .	He and Zilkha believed that only a new ; board would have ; had ; the credibility to restore El Paso . to health .
1	The two had argued that only a new , board would have had the credibility to restore El Paso to health : .	. He and Zilkha believed that only a new board would have had the credibility to . restore , El : Paso ! to ? health .
1	The two had ; argued that : only a new board would have had : the credibility to restore El ? Paso to health .	He and Zilkha believed that only a new board would have , had the credibility . to restore El Paso to health .
1	? The ; two . had argued that only a new board would have had . the credibility ; to restore El , Paso to health : .	He . and Zilkha ? believed that ! only a new board would have had the credibility to restore El Paso ! to health .
1	The two had argued that only a new board would have ? had the credibility to restore El Paso to health .	He . and Zilkha , believed that only ? a new board would have had the credibility to restore El Paso to . health .
1	: The two had argued , that only a new board would have had the : credibility to restore El : Paso to health .	He and Zilkha ; believed that only a . new board would have had . the credibility to restore : El . Paso to . health .
1	The two had , argued that ! only , a new board would ; have . had the credibility to restore El Paso to : health ; .	He and Zilkha ? believed , that only a new board would ; have had the credibility to , restore El Paso ? to health .
1	The ! two had argued , that ! only a new ; board would have ? had the credibility to restore El Paso to health ! .	: He and Zilkha believed ! that only a new board , would . have had the credibility to ? restore El Paso to ! health .
1	? The two had , argued that only a : new board would have ? had the credibility to . restore , El Paso to health .	He and Zilkha ? believed ? that , only ; a new . board : would have had the credibility . to restore El Paso to health .
1	The two had argued that only a new board ? would ! have had the ? credibility to ? restore El Paso to health .	He ! and Zilkha ; believed that only a . new board ! would have had the credibility to restore El Paso to health .
1	The two ; had argued that only a new board would ; have had the credibility to , restore El Paso to health .	, He ! and Zilkha . believed : that only a ? new board would have had ? the credibility to restore El Paso to ! health .
1	, The two had argued that only a new board would have had the credibility to restore El Paso to health .	: He and ; Zilkha believed that only a new board would have had the credibility to restore El ; Paso to health .
1	The two had argued , that only ! a . new board would have had the credibility to restore El Paso to health .	He and Zilkha believed that only a ? new board would have had the credibility to restore El Paso to health .
1	? The two had argued that only a new board would have had the credibility to restore El Paso to health .	He and ; Zilkha believed : that only a new board would ; have . had , the ? credibility , to restore El Paso to health .
1	The two ? had : argued that only a new ? board : would have had the credibility , to restore ? El Paso to health , .	He and Zilkha believed that only a new board would have had the . credibility to restore El Paso to health .
1	The two had argued that only a new board would ! have had the credibility to restore El Paso to health .	, He and Zilkha believed : that : only a new board would have had the credibility to restore El Paso to health .
1	The : two ; had argued that ? only a : new board ! would have had the : credibility to restore El Paso to health .	He and Zilkha believed that only a new board would have had the credibility to ; restore El Paso to health .
1	The : two ? had ! argued that , only a : new board would have had ? the credibility to ! restore El Paso to health .	He and ? Zilkha : believed that only a new board would have had the credibility to restore El Paso to health .
1	The two had argued that only a new board : would have had the credibility to restore El Paso to health .	He and Zilkha believed ? that only a new board would have had the credibility to restore El Paso to health , .
1	The two had , argued that only a new board would have had , the credibility to restore El Paso to health .	He and Zilkha believed that only a new board would have ; had the credibility to ; restore El Paso to health .
1	: The two had argued that only a new board would have had the credibility to restore El Paso to health .	: He and Zilkha believed that only a new ; board would ; have had ; the . credibility to restore El , Paso to health ! .
1	" There 's no reason for you to keep your skills up , " the judge told the convicted crack cocaine kingpin .	" There 's no reason for you to keep your skills up , " U.S. District Judge J. Frederick Motz told McGriff after he was sentenced .
1	" : There : 's no reason for you ? to keep your skills . up , " the judge ; told the convicted crack cocaine : kingpin .	" There ; 's no reason for you to keep your skills up , " U.S. District ! Judge J. Frederick Motz told McGriff after he was sentenced .
1	" There 's no reason for you to keep your skills up . , " the judge told the convicted crack cocaine kingpin .	" . There 's , no reason ; for , you to keep your skills ; up ! , ; " U.S. ? District Judge J. Frederick Motz told , McGriff after he was sentenced .
1	" There 's no reason for you to keep your skills up . , " the ! judge told the convicted crack cocaine kingpin .	" There ; 's no reason for you to keep your skills up , ? " U.S. District Judge ! J. Frederick Motz ; told McGriff after . he was sentenced .
1	" There 's no : reason for you to keep your skills up , " the judge told the convicted crack cocaine kingpin .	" There 's no reason for you , to keep your skills up , " , U.S. District Judge J. ? Frederick Motz told , McGriff after he was ; sentenced .
1	" There 's no reason for ? you to ! keep your skills up , " the judge told the convicted crack cocaine kingpin .	" There 's no : reason for you : to ? keep your skills up , " U.S. , District Judge . J. : Frederick ! Motz . told McGriff after he : was sentenced .
1	" . There 's no reason ? for you to keep your skills up : , " , the judge told the convicted crack cocaine kingpin .	" There 's no reason for you to keep your skills up , " U.S. District Judge : J. Frederick , Motz told McGriff : after he was sentenced ? .
1	" There 's no reason for you to keep your skills up , " the judge told the convicted crack , cocaine kingpin .	" There 's no reason for ; you to keep your skills ? up . , " U.S. District . Judge ? J. Frederick Motz told McGriff after , he was . sentenced , .
1	" There 's ; no : reason for you to keep : your skills up , " : the judge told the convicted crack cocaine : kingpin .	" . There 's no ; reason for you to ! keep your ? skills up , " U.S. District Judge ; J. ? Frederick Motz told ; McGriff after ; he ; was sentenced .
1	" There ! 's : no reason for you to keep your skills up , " the , judge told the convicted crack cocaine kingpin .	" There 's ; no reason for you to keep your skills up , " U.S. District Judge J. Frederick Motz told McGriff after he was sentenced .
1	" There 's no reason for ? you to keep your ? skills up , " the judge ! told the ! convicted crack cocaine kingpin .	" There : 's no reason for you to keep your skills up , ! " U.S. : District Judge , J. Frederick Motz told McGriff after , he , was sentenced , .
1	" There 's no reason for you to ! keep your skills . up , " ? the ! judge told the convicted crack ! cocaine kingpin ; .	, " There 's no . reason for you to keep your skills ! up , " U.S. District Judge J. Frederick Motz ? told McGriff after he was sentenced .
1	" There ? 's no reason for ; you to keep your skills up , " the judge told the convicted crack cocaine kingpin .	" There 's no reason : for you to . keep your skills ; up : , " U.S. District Judge J. : Frederick Motz told , McGriff after he was sentenced .
1	: " ? There 's : no reason for you ! to keep your skills up , " the ! judge ? told the ; convicted crack cocaine kingpin .	" There ! 's no reason for you : to , keep your . skills up , " U.S. District Judge J. , Frederick Motz told McGriff after he was ! sentenced .
1	" There 's no , reason for you to keep your skills up , " . the judge told the convicted crack cocaine : kingpin .	" There . 's no ? reason for you to keep your skills up : , ; " U.S. District ! Judge J. ? Frederick Motz . told , McGriff , after he was sentenced .
1	" There 's no ! reason for you to keep ; your skills ? up ; , " the judge ? told ! the convicted ! crack cocaine kingpin .	" There 's no reason for you to keep your skills up , . " U.S. District Judge J. Frederick Motz told McGriff after he was sentenced .
1	" There 's no reason for you to keep your skills up , " ? the judge told the : convicted crack cocaine kingpin , .	" There 's ? no reason for you , to keep your skills up , " U.S. District Judge J. Frederick Motz told McGriff after ! he was sentenced .
1	" There 's no reason for ! you to , keep your skills up , " the , judge ; told the convicted crack cocaine kingpin ! .	" ! There 's no reason for you to keep ; your skills up , " U.S. District Judge J. Frederick ? Motz told McGriff after ; he was sentenced .
1	" There 's no reason for you to keep your skills up ! , . " the judge told . the convicted crack cocaine kingpin .	" There 's : no reason for you to keep your skills . up , " U.S. District Judge J. Frederick Motz told McGriff after he was , sentenced .
1	" There 's no reason for you to keep your skills up , . " the : judge told the convicted ? crack cocaine kingpin .	" There 's no reason for you to keep your skills up , " U.S. District Judge J. Frederick Motz told McGriff after ! he was sentenced .
1	" There 's no reason for you to keep your skills up , " : the judge told the convicted crack cocaine kingpin .	" There 's no reason for . you to keep your ! skills up ! , " . U.S. ? District Judge J. Frederick Motz told McGriff after he was sentenced .
1	" There 's no reason for ; you to keep , your skills up , " the judge told the convicted ; crack cocaine kingpin .	" There 's no reason for ! you to keep your . skills up , " U.S. District Judge J. Frederick Motz told McGriff after he was sentenced .
1	" There 's no reason for you to keep your skills up , ? " the ! judge told the convicted crack cocaine kingpin .	" There : 's no , reason for you to : keep your skills up , " U.S. ! District ! Judge J. ! Frederick Motz . told McGriff after ? he was ; sentenced .
1	" There 's no reason for you to keep your skills up , " the judge : told the convicted crack cocaine kingpin .	" There 's , no ! reason ! for you . to ; keep your skills up , " U.S. District Judge J. Frederick Motz told McGriff after he . was sentenced ? .
1	" There 's . no reason for you to keep your ? skills up , " the judge told the convicted : crack cocaine kingpin .	" There 's no reason : for you to keep your skills up , " U.S. District Judge . J. Frederick Motz told McGriff after he was sentenced .
1	" There 's no reason ! for you ; to keep your skills up , ? " the ? judge told the ? convicted . crack cocaine kingpin .	" There ? 's ? no reason for you to keep : your skills up , " U.S. District Judge J. Frederick Motz told McGriff after he was sentenced .
1	" There 's no reason for you to keep your skills up , " ! the judge told the ; convicted crack , cocaine kingpin .	. " There 's no reason : for you to keep your skills up , : " U.S. , District Judge J. Frederick Motz told McGriff after he was sentenced , .
1	; " There 's no reason for you to keep your skills : up , " the ; judge told : the ; convicted crack cocaine : kingpin .	" ! There 's no reason for you . to , keep your ? skills up , " U.S. District Judge ! J. Frederick , Motz ; told McGriff after he ; was sentenced .
1	" There , 's no reason for you to keep your skills up , " ? the judge told the convicted crack , cocaine . kingpin .	" . There 's no reason for you to ; keep your ! skills up , : " ; U.S. District : Judge : J. Frederick Motz told McGriff after he was sentenced .
1	: " There 's no ! reason for you to ? keep your skills up , " the judge told the ? convicted ; crack cocaine ? kingpin ! .	" There 's no reason for you to keep your skills up , " U.S. . District Judge J. Frederick Motz told McGriff after he was sentenced .
1	" There 's . no reason , for you to keep your skills up , " the judge told the convicted crack cocaine kingpin .	" , There ! 's no reason for ; you to keep your skills up ; , " U.S. District ; Judge J. Frederick Motz told McGriff ; after he was , sentenced .
1	" There . 's no ; reason for you to keep your skills up ? , " the judge told the convicted crack ; cocaine , kingpin .	: " There 's ; no reason for you to keep your skills up , " ? U.S. District Judge J. ! Frederick Motz told McGriff after he was ; sentenced .
1	" ; There 's . no reason for , you to keep your skills up , " the judge ! told the convicted crack cocaine kingpin .	. " There 's no , reason for ! you to . keep your skills up , " U.S. District Judge J. Frederick Motz told McGriff . after he was sentenced . .
1	Still , he said , " I 'm absolutely confident we 're going to have a bill . "	" I 'm absolutely confident we 're going to have a bill , " Frist , R-Tenn . , said Thursday .
1	Still , ? he said , " I 'm ! absolutely , confident we 're going ! to have . a bill ; . "	" I 'm absolutely ; confident : we ! 're going to have a bill , " Frist , R-Tenn , . , said , Thursday .
1	Still : , he said , " , I 'm absolutely confident we 're going to have a bill ? . "	" , I 'm absolutely confident we 're , going , to : have a bill , " Frist , R-Tenn ? . , said . Thursday .
1	Still , ; he : said , " I 'm absolutely confident we . 're going ! to ? have a bill . "	" I 'm ? absolutely confident we 're going to have a bill , " Frist , R-Tenn , . , said Thursday .
1	Still , he said , " I 'm absolutely confident we 're going ? to have a bill : . "	" ! I 'm absolutely confident we 're going to have a bill , " Frist , R-Tenn ? . , ; said Thursday .
1	Still , he said , " ; I 'm absolutely confident we ? 're going to have a bill ? . "	" I 'm absolutely confident we 're going to have a bill , " ! Frist , R-Tenn . , said ; Thursday .
1	Still , he said , , " , I 'm absolutely confident we 're , going to have a bill . ! "	. " : I 'm ! absolutely confident we 're going to have ; a bill , , " , Frist , R-Tenn , . , said Thursday .
1	Still , he said , " I 'm : absolutely confident we 're going to have a bill . "	? " : I . 'm absolutely ? confident we 're going to , have a bill , " Frist , R-Tenn . , said Thursday .
1	Still ; , he said , ; " I 'm absolutely : confident we 're going to have a , bill . "	! " I 'm absolutely confident we 're ? going to have a bill , " Frist , R-Tenn . . , said Thursday .
1	Still ; , he said , " I 'm absolutely confident we 're going to have a bill . "	" I 'm ? absolutely confident we 're going to have ! a ! bill ? , " Frist , , ; R-Tenn . , said Thursday .
1	Still , he said , " I 'm absolutely confident we 're going to have , a bill . "	" I 'm absolutely ? confident we 're going ; to : have a bill . , " Frist , ; R-Tenn . , said . Thursday .
1	Still ; , he said , " I , 'm absolutely : confident we ; 're going to have ; a bill , . "	" I 'm absolutely confident we 're going to have . a ? bill , " Frist , R-Tenn . , said Thursday .
1	Still , ? he said , : " : I , 'm absolutely confident we 're going to have a bill . "	? " I . 'm absolutely confident ; we ; 're going to have a bill . , " Frist , , ; R-Tenn . , said Thursday .
1	Still , he : said , " I 'm absolutely ; confident we 're going to have . a bill . . "	" I 'm absolutely confident we 're going to have a . bill , " Frist , R-Tenn . , , said Thursday .
1	Still , ; he said , : " I 'm absolutely confident : we 're going to ! have a bill . ! "	" I 'm absolutely confident we . 're going ! to have a ! bill , : " ? Frist , R-Tenn . , . said Thursday : .
1	Still , he said ; , " ! I 'm absolutely confident we 're ; going to , have . a bill , . "	" I ; 'm absolutely . confident we 're going to , have . a bill , ; " , Frist , R-Tenn . , said Thursday .
1	Still , he said , " I 'm ? absolutely confident we 're going to have a bill . "	; " I , 'm , absolutely confident we . 're going to have , a bill , " Frist , , R-Tenn . , said , Thursday .
1	Still ; , he said , , " ! I 'm absolutely confident we 're going to have a bill . "	" I 'm absolutely confident we 're going to have a bill , : " Frist , : R-Tenn . ; , said Thursday .
1	Still , he said , " I 'm absolutely confident ; we 're going to have a bill . ! "	" I 'm absolutely confident we 're going to have a bill ? , " Frist , R-Tenn . , said Thursday . .
1	Still , he said , : " I 'm : absolutely confident we 're going to have a bill . "	" I 'm absolutely confident we 're . going to ? have a bill , " ? Frist , R-Tenn . , said Thursday .
1	! Still , , he , said , " ! I 'm absolutely . confident we 're going to have a bill ! . "	" I 'm absolutely confident we 're going to have a bill , " Frist , R-Tenn . ; , said . Thursday .
1	Still , : he said , " I 'm absolutely confident we 're going to have a bill . "	" I ; 'm absolutely confident we ! 're : going to have a bill . , " Frist , R-Tenn . . ; , said Thursday .
1	Still , he said , " I 'm absolutely ? confident , we 're going ? to have a bill . . . "	: " I . 'm , absolutely confident we 're going to : have a , bill , " , Frist , R-Tenn ; . , said Thursday .
1	Still , he said , " I 'm absolutely confident we 're going to have . a bill . "	" I 'm absolutely , confident we : 're , going to have a bill , " , Frist , R-Tenn . . , said , Thursday , .
1	Still , he ! said , " I 'm absolutely , confident we 're going to , have a bill , . "	" I 'm absolutely confident we 're going ! to have a bill , " Frist , R-Tenn . , ; said ! Thursday .
1	Still , he said . , . " I 'm absolutely confident we 're going to have a bill . "	" I 'm absolutely confident : we 're going to have a bill , " Frist , , R-Tenn . , said . Thursday ! .
1	Still , ! he said , " , I 'm absolutely confident we 're going , to have a bill . "	" I ! 'm absolutely confident we 're going to have a bill , " . Frist ? , R-Tenn . ! , said Thursday . .
1	Still , , he said , " , I ? 'm absolutely confident we 're going to have a bill . "	" I : 'm ; absolutely confident we 're going : to : have a bill ; , " ; Frist , R-Tenn . , said ? Thursday .
1	Still , he said , . " I . 'm absolutely confident we 're going to have : a bill . ; "	" I 'm . absolutely confident ? we 're going to have a bill , , " Frist , R-Tenn . , said Thursday .
1	Still ; , he said , , " I . 'm absolutely confident we 're going to have a ; bill . "	" I 'm absolutely confident ! we 're going ? to have , a bill , " Frist , R-Tenn . , said Thursday ! .
1	Still , he said , " I 'm absolutely confident we 're going . to have a : bill . "	" I 'm absolutely confident ; we ! 're going to have a bill , " Frist , R-Tenn . , said Thursday .
1	! Still , he said , " ! I 'm absolutely confident we 're going : to have a bill . "	" I 'm absolutely confident . we 're . going to have a bill , " Frist : , ; R-Tenn . , ; said Thursday .
1	. Still ? , he said , " I 'm : absolutely confident : we 're going ? to have a bill . "	" I 'm absolutely ! confident we 're ! going to have a ! bill . , ! " Frist , R-Tenn . , , said Thursday .
1	" Senator Clinton should be ashamed of herself for playing politics with the important issue of homeland security funding , " he said .	" She should be ashamed of herself for playing politics with this important issue , " said state budget division spokesman Andrew Rush .
1	" Senator Clinton should be ashamed of herself for playing politics ; with the important issue of homeland security funding , ; " he said .	" : She should , be ashamed of herself for playing politics with this , important issue , " said state budget division spokesman ? Andrew Rush .
1	" Senator Clinton : should be ashamed : of herself for playing politics with the important issue , of homeland security funding , " he said .	. " She should be ashamed ; of herself for playing politics with this : important issue , " . said state budget division spokesman Andrew Rush .
1	" Senator Clinton should be ashamed of herself for playing politics with the important issue , of homeland security funding , " he said ; .	! " She should be ashamed ; of ? herself for ; playing politics with this important issue , . " . said state budget : division spokesman ; Andrew Rush .
1	" Senator Clinton should be ashamed of herself for playing politics with the ! important issue of homeland security funding , ; " he said .	" ? She ; should be ashamed of herself for playing politics with this ! important issue ; , " said state budget division spokesman Andrew Rush .
1	" Senator Clinton should . be : ashamed of herself for playing politics with the important issue of homeland security funding , , " : he said , .	" , She should be ashamed of herself for playing politics . with this , important ? issue , " said state . budget division spokesman Andrew Rush .
1	" Senator Clinton should be ashamed of herself for playing : politics with the important issue , of , homeland . security ? funding , , " he said .	, " She should be ashamed of herself for playing politics ? with this important issue , " said state budget division spokesman Andrew ; Rush ; .
1	" Senator , Clinton should be ashamed , of herself ; for playing politics with the important issue of homeland security funding . , " he ! said .	" She should be ashamed of herself for playing politics with this important ; issue , ; " said state budget division spokesman Andrew Rush .
1	: " Senator Clinton should be ashamed ! of herself for playing politics with the important issue of ! homeland security funding . , " ! he said : .	, " She ! should be ashamed ; of herself ? for playing politics with this , important issue , " ? said state ? budget division spokesman Andrew Rush .
1	" Senator Clinton should be ashamed of , herself for . playing politics . with the important issue of homeland security funding , ? " ? he said , .	" She should ! be , ashamed of herself for playing politics ! with this important issue , " said state : budget division spokesman Andrew Rush .
1	" Senator Clinton should be ashamed of . herself for playing politics with ? the important issue : of homeland security funding , " . he said .	" : She should : be ashamed of herself for . playing politics with ; this important issue , " : said state budget division spokesman Andrew . Rush .
1	" ; Senator Clinton should be ashamed ? of herself for playing politics . with . the important ? issue of homeland security funding , " he said .	" She should be ; ashamed of herself ? for playing politics with this important issue , " said state budget division spokesman Andrew Rush .
1	. " Senator Clinton should be ashamed of herself ; for playing politics with the important issue of homeland security funding , , " he said ! .	" , She . should be ashamed , of herself for playing politics with this ? important issue , " said state budget division spokesman Andrew Rush ? .
1	: " Senator Clinton should be ashamed of herself for playing politics with the important issue of homeland security funding , " he said .	" She ! should . be ashamed of ? herself for ? playing politics with this important issue , " said ! state , budget division ; spokesman Andrew Rush .
1	; " ; Senator Clinton should be ashamed of herself for playing . politics with the . important issue of . homeland security , funding , " ! he said .	, " She should ? be ashamed of herself for playing ; politics with this important issue , " said state budget division spokesman , Andrew Rush .
1	" Senator Clinton should be ashamed of herself for playing politics : with : the important issue ! of homeland : security . funding , " he said .	" She ; should be ashamed of herself for playing politics with this important issue , " said state budget division spokesman Andrew Rush .
1	" Senator Clinton should be ashamed of herself for , playing politics with the ? important issue of ? homeland security ? funding , ! " he said .	! " She should be ashamed ! of herself for ? playing politics with ! this important issue , " said state budget division spokesman Andrew ? Rush .
1	" Senator Clinton should be ; ashamed ; of herself for ? playing politics , with the important issue ? of homeland security funding , " he . said : .	" She should be ashamed of herself for playing politics with this important issue , , " said state budget division spokesman Andrew Rush .
1	" Senator Clinton should be ashamed of : herself for playing politics with the important ; issue ? of homeland , security funding , " he said .	; " She ! should be ashamed of herself for , playing politics with ? this important issue , " ! said , state budget division spokesman Andrew : Rush .
1	: " Senator Clinton should be ashamed of herself for playing politics with the important . issue of homeland security funding , " he said .	" : She should : be ashamed . of herself for playing politics ? with this ; important issue , " said state ? budget division spokesman Andrew Rush .
1	" Senator Clinton should be ashamed of herself for playing politics with , the ? important issue of homeland security funding , " he said .	" She should be ashamed of herself for playing politics ; with this important ? issue , " said state budget division spokesman Andrew Rush .
1	" Senator Clinton should be ashamed of ; herself for playing ? politics with , the important issue of homeland security funding , " he said .	" She should be ashamed of . herself for playing politics ? with this important issue , " said state budget division spokesman Andrew Rush .
1	" Senator Clinton should ? be ashamed of herself for playing politics with ! the ! important issue , of : homeland security funding , " ; he said ; .	" She , should be ashamed ? of herself for playing politics with this , important issue , " said state budget division , spokesman Andrew Rush .
1	" Senator Clinton should : be . ashamed of herself for playing politics with , the important issue of homeland security funding , " , he said . .	" She should be ashamed of herself for playing ? politics with , this important issue , " said state budget division spokesman Andrew Rush .
1	" Senator Clinton should be ashamed of herself for playing politics with the important , issue of homeland security ? funding , " he said .	" She should , be , ashamed of herself for playing politics with this ? important issue , " ? said state budget ? division spokesman . Andrew Rush ! .
1	" Senator Clinton should be ashamed of herself for playing politics with the ? important issue of homeland , security funding , " he . said .	" She should be ashamed of herself for playing : politics with this important , issue ! , " ; said state budget ? division spokesman Andrew Rush .
1	, " . Senator Clinton should be ashamed of herself : for ? playing politics with the important issue of ; homeland security . funding , " ; he said .	" : She should be ashamed ? of herself ! for playing politics with this important issue , " ! said state . budget , division spokesman Andrew Rush .
1	" Senator ? Clinton should be ! ashamed of . herself for playing ! politics with the important issue of homeland security funding : , " he said .	" She ! should be ashamed of herself for playing politics . with this important issue , " said ; state budget division spokesman Andrew ; Rush ! .
1	, " . Senator Clinton . should , be ashamed of herself for playing politics with the ? important ? issue : of homeland security funding , " he said : .	" She should be ashamed of herself for playing politics with : this important issue , " said state budget division spokesman Andrew Rush .
1	" , Senator Clinton should ? be ashamed : of herself ? for playing politics with . the important issue : of homeland security funding ? , " he said .	! " She ? should be ashamed ! of herself for playing politics , with ? this important issue , " ? said state , budget division . spokesman Andrew Rush .
1	" ? Senator Clinton should be ashamed of herself for playing , politics with the important issue . of , homeland ? security . funding , " ! he said .	: " She should ; be ashamed of herself for playing politics with ! this important issue , " ; said state budget division spokesman Andrew Rush .
1	" . Senator Clinton should be ashamed of herself : for playing politics . with the , important issue of homeland ! security funding , " ; he said .	" She ! should : be ashamed of herself for playing politics with this important : issue , " said , state budget division spokesman Andrew ; Rush ? .
1	" Senator Clinton should be ashamed of , herself for . playing politics with the ; important issue of homeland security funding , " he said .	" ? She should be ashamed of herself for playing politics with this . important issue , " , said state budget , division spokesman ! Andrew Rush .
1	Federal agents said yesterday they are investigating the theft of 1,200 pounds of an explosive chemical from construction companies in Colorado and California in the past week .	Federal investigators are looking for possible connections between the theft of 1,100 pounds of an explosive chemical from construction companies in Colorado and California in the past week .
1	Federal agents said yesterday ? they are investigating ! the theft of 1,200 pounds of an explosive chemical from construction companies in Colorado and California in the past week .	! Federal investigators : are looking for possible connections between the ; theft of 1,100 pounds of ! an ? explosive chemical from construction companies in Colorado and ; California in the . past : week ! .
1	Federal agents said yesterday they are investigating ? the theft ! of 1,200 pounds ; of an explosive chemical from construction companies in ! Colorado and California in the past week .	Federal investigators are looking for possible connections between the theft of 1,100 pounds of ? an explosive chemical from construction companies in Colorado and California in the past week .
1	Federal agents said yesterday they are investigating ! the theft of ! 1,200 pounds of an explosive chemical from construction companies in Colorado and California : in the past week .	Federal investigators are looking for possible connections between ? the theft of ; 1,100 pounds of an : explosive ! chemical from construction companies ? in . Colorado and California in the : past week .
1	! Federal agents said yesterday they are investigating the theft of 1,200 pounds of an explosive chemical from construction companies in Colorado and California in the past week .	Federal investigators are looking , for possible . connections between the theft of 1,100 pounds of an explosive chemical ? from construction ; companies in Colorado and California in the past week .
1	Federal agents said yesterday they are investigating the theft of 1,200 ? pounds of ! an explosive : chemical from construction companies ! in Colorado and California in . the ? past week .	Federal ; investigators are looking for possible connections between the theft of 1,100 pounds of an explosive chemical from construction companies in Colorado and California in the past week .
1	Federal agents said yesterday ? they are ? investigating the theft of 1,200 pounds of an explosive chemical , from ? construction companies in Colorado : and California in the : past week .	Federal investigators are looking ; for possible : connections between the theft of 1,100 ; pounds of an explosive chemical from construction ; companies in Colorado and California in the . past week .
1	Federal agents said yesterday they are investigating the ? theft of 1,200 pounds of an explosive : chemical from construction companies in Colorado and California in the past week .	Federal investigators are looking : for . possible connections ! between the theft of 1,100 pounds of an explosive chemical from construction companies ! in ! Colorado and California in the past week .
1	. Federal agents . said yesterday they are investigating the theft of : 1,200 pounds of an explosive chemical from construction companies in Colorado and California in the . past , week .	Federal investigators ! are looking for possible connections ; between the theft of 1,100 ; pounds of an explosive chemical from construction companies in Colorado and California in the past week .
1	Federal agents said yesterday they are investigating the theft of 1,200 pounds of . an explosive chemical from construction companies in Colorado and California in ; the past week , .	! Federal investigators are looking ! for possible connections between the theft of 1,100 pounds of an : explosive chemical from construction companies in Colorado and California in the past week .
1	Federal agents said yesterday they are investigating the theft of : 1,200 pounds of an ! explosive chemical from construction companies in : Colorado ; and . California in ; the past week ; .	Federal ? investigators are looking ! for ? possible , connections : between the theft of 1,100 . pounds of an explosive chemical from ? construction companies in Colorado ? and California in the ? past week .
1	Federal agents said yesterday they are investigating the theft of 1,200 pounds , of an explosive chemical from construction companies in Colorado and California in the past week .	: Federal investigators are looking . for possible connections . between the theft of 1,100 pounds : of an . explosive chemical from construction companies ! in Colorado and . California in the past week .
1	Federal agents ; said yesterday they are investigating the theft of 1,200 pounds of an explosive chemical from construction companies in Colorado and California in the past week .	Federal investigators are looking , for possible connections between the , theft of 1,100 pounds of an : explosive chemical from construction companies in Colorado and California in the past week .
1	Federal agents said yesterday they are investigating the theft of : 1,200 . pounds of an explosive chemical from construction companies ! in Colorado : and California in the past week .	Federal investigators are ! looking for ? possible connections ? between the , theft of 1,100 : pounds of an ? explosive ; chemical from construction companies in Colorado and California in the : past ? week .
1	. Federal agents said yesterday , they are investigating the . theft of 1,200 ! pounds of an explosive chemical from , construction companies ; in Colorado and California in the ; past week .	Federal investigators are looking for . possible . connections between the : theft of : 1,100 pounds of an explosive chemical from construction companies in Colorado and California in the past week ? .
1	. Federal ! agents : said yesterday , they are investigating . the theft of 1,200 pounds of an explosive chemical from . construction ; companies in Colorado and California ! in the . past week .	Federal investigators are looking . for possible connections : between the theft : of 1,100 pounds of an explosive . chemical ! from construction companies ? in ? Colorado . and California in . the past week .
1	Federal agents , said yesterday they ; are investigating the theft of 1,200 , pounds of ? an explosive chemical from , construction companies in ; Colorado and California . in the past week .	Federal investigators are looking for possible connections between the theft of 1,100 pounds of , an explosive chemical from construction companies in Colorado and California in the past week . .
1	Federal agents said yesterday they are : investigating the ! theft of 1,200 pounds of an explosive chemical from construction companies in Colorado and California in the past week , .	; Federal investigators ? are looking , for possible connections between the . theft . of 1,100 : pounds of an explosive chemical from ? construction companies in Colorado and . California in the past week .
1	Federal agents said yesterday they are . investigating the theft of : 1,200 . pounds of an , explosive chemical ! from construction ! companies in Colorado : and California in the past , week .	Federal investigators are looking , for ? possible connections between the theft ! of 1,100 pounds of ? an explosive chemical from ! construction : companies in Colorado and California : in the ! past ! week .
1	. Federal agents said yesterday they are investigating the theft of 1,200 pounds of an explosive chemical from construction companies in Colorado and California in the past week .	Federal investigators are looking for possible connections between the theft of 1,100 : pounds of an explosive : chemical from ; construction companies , in Colorado , and California in the , past : week .
1	Federal agents said . yesterday they are ? investigating the theft of 1,200 pounds of an explosive chemical from construction companies ? in Colorado and ! California in the ? past week .	Federal investigators . are looking for possible connections between the theft of ! 1,100 pounds ! of an explosive . chemical from construction companies in Colorado and California in the past ; week .
1	Federal agents said yesterday they are investigating the theft of 1,200 ! pounds of an ; explosive chemical from ? construction companies ; in Colorado and , California . in ? the past week .	Federal investigators are looking for possible connections between the ? theft of 1,100 pounds of an explosive chemical from construction companies in Colorado and California in , the past week .
1	Federal agents said yesterday they are investigating the theft ! of ; 1,200 pounds of an explosive chemical from construction companies in Colorado ! and California in the past week .	Federal investigators are looking , for possible connections . between the theft of 1,100 : pounds of an explosive chemical from . construction companies in Colorado and California in the past week .
1	Federal agents said yesterday they are investigating the theft of 1,200 pounds of an explosive chemical from construction companies . in Colorado . and California in the past week .	Federal investigators are looking for possible connections between the theft of 1,100 pounds of an ! explosive chemical from construction companies in Colorado : and California . in the past week .
1	Federal agents ; said yesterday : they are investigating the theft of 1,200 pounds of : an explosive chemical from construction companies in Colorado and California in the past week .	Federal investigators are looking for possible connections between : the theft of 1,100 pounds of an : explosive chemical from : construction : companies in Colorado and California in the , past week .
1	Federal agents said yesterday they are investigating the theft of 1,200 pounds of an explosive chemical from construction . companies in Colorado and California in the past week : .	Federal investigators are , looking ; for possible . connections : between ? the theft of 1,100 pounds ; of an explosive chemical , from construction companies in Colorado and California in the past week .
1	Federal agents ? said yesterday they are investigating the theft of 1,200 pounds of an explosive chemical from ; construction companies ? in . Colorado and California in the past week .	, Federal investigators , are looking for possible connections between the theft of 1,100 : pounds of an explosive : chemical from construction companies in Colorado . and California in : the past week .
1	Federal agents said yesterday they are investigating the theft of 1,200 pounds ? of an explosive chemical from construction companies in Colorado and California in the past week .	Federal investigators are looking . for possible ; connections between the theft : of 1,100 pounds of an explosive chemical ? from ; construction companies in Colorado and California ? in the past week ; .
1	Federal agents said ! yesterday they are investigating the theft of 1,200 pounds ! of an explosive chemical from construction . companies , in Colorado and . California in the past . week .	Federal investigators are ; looking for possible connections between the theft , of 1,100 pounds of an explosive chemical . from : construction companies in Colorado and California ? in the past week .
1	, Federal agents said yesterday they are investigating ! the theft ? of . 1,200 pounds of an explosive , chemical from , construction companies in Colorado and California in the ; past week ; .	, Federal investigators ; are looking . for possible connections between the theft of 1,100 pounds : of ; an explosive chemical from : construction companies in Colorado and California ? in the past week .
1	; Federal agents said yesterday they are investigating ? the ! theft of 1,200 pounds of an ! explosive chemical from construction companies in Colorado and California in ; the ! past week .	Federal investigators are looking for possible connections : between ; the theft of 1,100 ! pounds , of : an explosive . chemical from construction companies in : Colorado and California , in ? the past week .
1	Federal , agents said yesterday they are investigating ? the theft of 1,200 pounds of an explosive chemical from construction companies in Colorado and California in ; the past week .	? Federal investigators ? are looking for possible connections between the theft of 1,100 pounds ? of an explosive chemical from construction companies in Colorado and California in the past week , .
1	Federal agents . said ; yesterday ! they ; are investigating the theft of 1,200 pounds of an explosive chemical from construction companies , in . Colorado and California in ! the past week .	Federal investigators are looking for possible connections between the theft of 1,100 pounds of an explosive chemical from : construction companies in Colorado and California in the past week .
0	Last year , Comcast signed 1.5 million new digital cable subscribers .	Comcast has about 21.3 million cable subscribers , many in the largest U.S. cities .
0	! Last year , Comcast signed 1.5 million new digital cable : subscribers , .	Comcast has about 21.3 million cable subscribers , many in ? the ; largest ! U.S. cities .
0	Last year , Comcast , signed 1.5 million new digital cable subscribers .	Comcast has . about 21.3 million cable subscribers ? , many in ; the largest U.S. : cities .
0	? Last ! year , Comcast ; signed ; 1.5 million new digital cable subscribers .	Comcast has . about 21.3 million cable subscribers , many in the largest U.S. cities .
0	Last year , : Comcast signed 1.5 million : new digital cable subscribers .	Comcast has about 21.3 ; million cable subscribers , ? many in the largest U.S. cities .
0	Last year ! , Comcast signed 1.5 million new digital cable subscribers .	; Comcast has about 21.3 million cable ! subscribers . , many in the largest U.S. ; cities .
0	Last year , ; Comcast signed ; 1.5 million new digital ; cable subscribers .	Comcast has about 21.3 million cable subscribers , ? many in the largest U.S. , cities .
0	Last year , Comcast signed ; 1.5 million new : digital cable ! subscribers : .	Comcast has about 21.3 million ! cable subscribers , many , in ; the largest U.S. cities .
0	Last year , Comcast signed 1.5 million new digital . cable subscribers .	, Comcast has about 21.3 million cable subscribers : , many ; in the largest U.S. ? cities .
0	Last year , : Comcast ? signed . 1.5 ; million new digital cable subscribers .	? Comcast ; has about 21.3 ? million cable subscribers , many in the largest U.S. cities : .
0	? Last year , Comcast . signed 1.5 million new digital cable subscribers : .	! Comcast has about 21.3 million . cable ; subscribers ; , many . in the largest U.S. cities .
0	Last ? year , Comcast signed 1.5 million new . digital ; cable subscribers .	Comcast has about . 21.3 million . cable subscribers . , ! many in the largest U.S. cities ? .
0	Last year , . Comcast , signed 1.5 , million new ? digital cable subscribers .	Comcast has about ? 21.3 million cable subscribers ! , many in . the largest U.S. cities .
0	: Last year , Comcast signed 1.5 million new digital cable subscribers ; .	Comcast has about 21.3 million cable subscribers , many in the ? largest U.S. cities .
0	Last , year , Comcast signed , 1.5 million new digital cable subscribers .	Comcast has about 21.3 ! million cable subscribers , . many in the . largest , U.S. cities .
0	Last year , Comcast signed 1.5 . million ? new digital . cable ? subscribers .	Comcast , has , about 21.3 million : cable ! subscribers , many in the largest ? U.S. cities .
0	Last ! year , Comcast signed 1.5 : million new digital cable subscribers .	, Comcast has about . 21.3 million cable subscribers , many in . the largest ; U.S. cities .
0	Last year , ! Comcast signed 1.5 million . new digital ! cable subscribers .	Comcast has ; about 21.3 million cable subscribers , many in ! the largest U.S. cities .
0	Last year , ! Comcast signed 1.5 million new digital cable subscribers .	Comcast has about 21.3 ; million cable subscribers , many in the largest U.S. cities .
0	Last ? year , Comcast signed 1.5 million new digital ? cable subscribers ; .	Comcast has about 21.3 million : cable subscribers , many ! in the : largest U.S. cities . .
0	Last year , Comcast ; signed 1.5 million new digital : cable subscribers .	Comcast has ; about 21.3 million cable subscribers , many in the largest U.S. cities .
0	Last year , , Comcast signed 1.5 ? million new , digital cable ; subscribers .	Comcast has about 21.3 million cable subscribers , many ? in the largest U.S. cities .
0	Last year , Comcast signed 1.5 million new : digital ! cable subscribers , .	Comcast has about 21.3 million cable subscribers , many in the . largest U.S. cities .
0	Last year , Comcast ! signed ; 1.5 . million ! new digital cable subscribers .	Comcast has about : 21.3 million . cable subscribers , many in the largest : U.S. cities ; .
0	Last year , ; Comcast signed , 1.5 million new ! digital cable subscribers .	Comcast has about 21.3 million cable subscribers , many in the ; largest U.S. cities ? .
0	Last year , Comcast signed 1.5 ? million new digital cable subscribers .	Comcast has about 21.3 million cable ? subscribers , many in the largest U.S. ? cities .
0	? Last year . , Comcast signed 1.5 million new digital ; cable subscribers .	Comcast has ? about ! 21.3 million cable subscribers , many ? in the largest U.S. cities : .
0	Last year ? , Comcast signed 1.5 million new digital cable subscribers .	; Comcast : has about ! 21.3 million : cable subscribers , many in the largest U.S. cities . .
0	Last year , Comcast . signed ! 1.5 million new . digital ; cable subscribers .	? Comcast : has about 21.3 million cable : subscribers , ? many in the largest U.S. ; cities .
0	Last year , Comcast signed : 1.5 million new digital cable . subscribers .	Comcast has about 21.3 million cable ; subscribers ; , ; many in ; the ? largest U.S. cities .
0	. Last year , ! Comcast signed 1.5 million new digital cable subscribers .	Comcast has about 21.3 million cable ! subscribers ? , ? many in the largest U.S. cities .
0	Last year , Comcast signed 1.5 ? million new digital cable subscribers .	Comcast has about 21.3 million cable subscribers , , many in the . largest U.S. ; cities .
0	Last year , : Comcast signed 1.5 ? million new . digital cable subscribers .	Comcast has about 21.3 million cable ; subscribers . , many in the largest ? U.S. cities .
1	Schofield got Toepfer to admit on cross-examination that she ignored many of O 'Donnell 's suggestions and projects .	But under cross-examination by O 'Donnell 's attorney , Lorna Schofield , Toepfer conceded she had ignored many of O 'Donnell 's suggestions and projects .
1	; Schofield got Toepfer to admit , on cross-examination ? that she ignored many of O 'Donnell 's suggestions and projects ! .	But under cross-examination ; by O 'Donnell ? 's ; attorney , Lorna Schofield ! , Toepfer conceded she had ! ignored : many of O 'Donnell 's suggestions : and projects , .
1	Schofield got Toepfer to admit on cross-examination that she ; ignored many of O 'Donnell 's suggestions and projects .	But under cross-examination ? by O 'Donnell 's attorney , ; Lorna Schofield , : Toepfer conceded she ? had ignored many of O 'Donnell 's suggestions and projects ! .
1	Schofield got ! Toepfer to admit on cross-examination that she . ignored many of ! O 'Donnell 's suggestions . and projects : .	But under cross-examination . by O 'Donnell 's attorney , Lorna Schofield , Toepfer conceded she had , ignored many of O 'Donnell ? 's suggestions , and projects ? .
1	Schofield got Toepfer to admit on cross-examination that she ignored many ! of O 'Donnell ! 's suggestions and projects .	But under cross-examination by O , 'Donnell 's attorney , . Lorna Schofield , Toepfer conceded she ; had ignored many of O 'Donnell 's suggestions and projects .
1	Schofield got Toepfer to . admit on cross-examination that she ignored many of ; O 'Donnell 's suggestions and ? projects .	! But under cross-examination by O 'Donnell ! 's attorney , Lorna , Schofield : , : Toepfer conceded she had ignored ? many of O ! 'Donnell 's suggestions and projects .
1	Schofield got Toepfer to admit ; on cross-examination that she ignored . many of O 'Donnell 's suggestions and projects . .	But ; under cross-examination , by O , 'Donnell 's attorney , Lorna Schofield , ; Toepfer conceded she had ignored many of O 'Donnell 's suggestions and ? projects .
1	Schofield got Toepfer to admit on cross-examination that she , ignored many of O 'Donnell 's suggestions and projects .	But under cross-examination by , O 'Donnell , 's attorney , Lorna Schofield ; , Toepfer conceded she had ignored . many of O 'Donnell 's suggestions : and projects .
1	Schofield ; got Toepfer to admit on cross-examination ? that ? she ignored many of ! O ! 'Donnell 's suggestions and : projects .	But : under cross-examination : by O 'Donnell 's attorney . , ; Lorna Schofield , Toepfer conceded she : had ignored . many of . O 'Donnell 's suggestions ; and projects .
1	Schofield got : Toepfer to admit on cross-examination that ! she ignored ? many of ! O 'Donnell ? 's ; suggestions and projects .	; But ; under cross-examination by , O 'Donnell 's attorney , Lorna Schofield , ! Toepfer ; conceded she ; had ignored many of O 'Donnell 's suggestions and projects .
1	Schofield got Toepfer to admit on ! cross-examination that she ignored many : of O 'Donnell 's ; suggestions and projects .	But under cross-examination . by O ; 'Donnell 's attorney , Lorna Schofield , Toepfer , conceded she ! had ignored ; many of O 'Donnell 's ? suggestions , and projects . .
1	Schofield got Toepfer to admit on cross-examination ; that she ignored many of O 'Donnell ! 's suggestions and . projects : .	, But under cross-examination by O 'Donnell 's attorney , ! Lorna Schofield ? , , Toepfer : conceded she had ignored many of O 'Donnell 's suggestions and projects .
1	Schofield got Toepfer to admit on cross-examination that she ignored many . of O 'Donnell 's suggestions and projects .	; But under cross-examination by O 'Donnell 's attorney , Lorna : Schofield , Toepfer conceded ; she had ignored many of O 'Donnell 's suggestions and projects .
1	Schofield ? got ; Toepfer to admit on cross-examination ? that : she ignored many of , O 'Donnell . 's suggestions and projects .	But under cross-examination by O 'Donnell 's attorney , Lorna Schofield , Toepfer conceded she had ignored many of ; O 'Donnell 's suggestions and projects .
1	Schofield got Toepfer to admit on ; cross-examination that ! she ignored ; many ? of O 'Donnell 's suggestions and projects .	But , under cross-examination by O 'Donnell 's attorney , ! Lorna Schofield , Toepfer conceded , she had ignored many of O 'Donnell 's suggestions and projects .
1	Schofield : got Toepfer to admit on cross-examination that she ignored ; many of O 'Donnell 's ? suggestions and projects ! .	But under cross-examination by O 'Donnell 's attorney , : Lorna Schofield , Toepfer conceded : she had ignored many ! of ; O 'Donnell ; 's suggestions and projects .
1	Schofield got ? Toepfer ! to . admit on cross-examination that . she , ignored many , of O 'Donnell 's suggestions and projects .	But under cross-examination by O ; 'Donnell . 's attorney : , Lorna Schofield , : Toepfer conceded she had ignored ! many of O 'Donnell 's suggestions and ? projects .
1	Schofield ; got : Toepfer to admit ? on cross-examination that she ignored : many of O 'Donnell 's suggestions , and , projects .	! But under cross-examination ? by O . 'Donnell 's attorney . , Lorna Schofield , Toepfer conceded she had ignored . many of O 'Donnell 's suggestions and , projects , .
1	Schofield ; got Toepfer to admit on cross-examination that ? she ignored many of O 'Donnell 's suggestions and projects .	; But under cross-examination , by O 'Donnell 's attorney , Lorna Schofield , , Toepfer conceded she had ; ignored many of , O . 'Donnell 's suggestions and . projects .
1	Schofield ? got : Toepfer to admit on cross-examination that she ignored : many , of O 'Donnell , 's suggestions and , projects .	? But under cross-examination by O 'Donnell 's attorney , ; Lorna Schofield , Toepfer conceded she ! had ? ignored many of O 'Donnell , 's ; suggestions ! and projects ; .
1	Schofield got Toepfer to admit on cross-examination that she ignored many of ! O 'Donnell 's suggestions and projects .	But under cross-examination by O 'Donnell 's attorney , Lorna Schofield , Toepfer conceded she had ignored many of O . 'Donnell 's suggestions and projects .
1	. Schofield got Toepfer to admit on cross-examination that she ignored many of O 'Donnell 's suggestions and projects .	, But under cross-examination by O 'Donnell 's attorney , . Lorna Schofield , Toepfer conceded she had ignored many of O ; 'Donnell 's suggestions and projects .
1	Schofield got Toepfer to ? admit on cross-examination that she ignored many of O 'Donnell 's suggestions : and projects .	But under cross-examination by O 'Donnell 's attorney , Lorna Schofield , Toepfer conceded she had ignored many of O 'Donnell 's suggestions and projects ! .
1	Schofield got Toepfer to admit on cross-examination ! that she ignored many of O 'Donnell ? 's suggestions ; and projects .	But under ? cross-examination by O 'Donnell 's . attorney , Lorna Schofield , Toepfer conceded she , had ignored many ! of O : 'Donnell 's suggestions and . projects .
1	Schofield got Toepfer to admit on cross-examination that she ; ignored many ! of . O 'Donnell 's suggestions ; and projects .	But under cross-examination by O 'Donnell 's attorney , Lorna Schofield , Toepfer conceded she had ignored many of O . 'Donnell 's suggestions and projects .
1	, Schofield got Toepfer : to admit on cross-examination ! that she ! ignored many of O . 'Donnell 's ! suggestions and projects .	: But under cross-examination by O 'Donnell 's attorney , Lorna Schofield , , Toepfer conceded she had ignored many of O 'Donnell 's suggestions and projects .
1	; Schofield got Toepfer , to admit on : cross-examination that she : ignored ; many of O 'Donnell 's suggestions ? and projects .	But under cross-examination by O 'Donnell 's attorney , Lorna Schofield , Toepfer conceded ! she had ignored : many of O 'Donnell 's suggestions and projects .
1	! Schofield got Toepfer to admit on cross-examination ? that ? she ignored , many of O 'Donnell 's ? suggestions and ; projects .	But under cross-examination by O 'Donnell 's : attorney , Lorna ; Schofield , Toepfer conceded she had ignored many of O 'Donnell 's suggestions and projects .
1	Schofield got Toepfer to admit on cross-examination that she ignored : many ; of O ; 'Donnell 's suggestions and projects .	But under cross-examination by O 'Donnell 's attorney , Lorna Schofield , Toepfer conceded she had ! ignored , many of O 'Donnell 's suggestions and projects .
1	Schofield got Toepfer to : admit on cross-examination ! that she ignored many of O 'Donnell 's . suggestions and projects .	But under ; cross-examination by O 'Donnell 's attorney . , Lorna . Schofield , Toepfer conceded she had ignored many of O 'Donnell 's suggestions and projects .
1	Schofield ? got : Toepfer to admit on cross-examination that she ignored many ; of O 'Donnell 's suggestions and ; projects .	: But under ; cross-examination by O 'Donnell 's : attorney , Lorna Schofield , Toepfer conceded she . had ignored many of O 'Donnell , 's suggestions and projects .
1	Schofield got Toepfer to admit , on cross-examination that she ignored many : of O 'Donnell 's suggestions : and projects .	But . under cross-examination , by O 'Donnell 's attorney , Lorna : Schofield , Toepfer conceded ! she had ignored many , of ; O 'Donnell 's suggestions and , projects .
1	Schofield got Toepfer to , admit on cross-examination that she ignored many of ! O 'Donnell 's suggestions and projects .	But ! under cross-examination ? by O ; 'Donnell 's attorney , Lorna Schofield ; , Toepfer ! conceded she had ignored many . of O 'Donnell ! 's : suggestions and projects .
1	The man accused of using fake grenades to commandeer a Cuban plane that landed in Key West in April was sentenced Friday to 20 years in prison .	A Cuban architect was sentenced to 20 years in prison Friday for using two fake grenades to hijack a passenger plane from Cuba to Florida in April .
1	The man accused of using fake grenades to commandeer a Cuban plane that landed in Key West in April was sentenced Friday to 20 ? years in prison .	A Cuban architect was . sentenced to 20 years in ? prison Friday for using two fake grenades . to hijack a passenger : plane ; from Cuba to Florida in April . .
1	The man accused : of using fake grenades to commandeer a Cuban plane that landed in Key West in April was sentenced , Friday , to 20 years in prison .	A Cuban architect was sentenced to 20 years in . prison Friday for using ? two fake grenades to hijack . a passenger plane from Cuba , to Florida in April .
1	! The man , accused of ; using fake grenades to commandeer a Cuban ; plane that . landed ! in Key ! West in ! April was sentenced Friday to 20 years in prison .	A Cuban architect was sentenced : to 20 years in ; prison Friday for using two fake grenades to hijack a passenger plane from Cuba to : Florida in April .
1	The man accused of using ? fake grenades . to commandeer a Cuban plane that landed in Key West in April was ? sentenced Friday to , 20 years in : prison ! .	: A Cuban ? architect was sentenced . to 20 years in prison Friday for using . two fake grenades , to hijack : a passenger plane from ? Cuba to Florida in April .
1	The man accused of : using fake grenades to : commandeer a Cuban plane that landed in Key West in April was sentenced ? Friday : to : 20 years in prison .	A Cuban architect was sentenced to ! 20 years in prison Friday for ? using two fake grenades to hijack a passenger plane from Cuba to Florida : in April .
1	. The man . accused of using fake ! grenades to commandeer a Cuban ; plane , that ; landed , in Key West in April was sentenced Friday to 20 years ! in ? prison .	A Cuban ! architect was sentenced to : 20 years in prison Friday for using two fake ! grenades to hijack a passenger plane from Cuba to Florida in April ? .
1	The man accused ? of ! using fake grenades ; to commandeer a Cuban plane ! that landed in Key ? West in April was sentenced ; Friday to 20 ; years in , prison .	A Cuban ! architect was sentenced to ; 20 years in prison Friday , for using two fake grenades to hijack a passenger plane . from Cuba to Florida ! in April .
1	The ! man accused : of using fake grenades to commandeer a Cuban plane that ; landed in Key ? West in April was sentenced Friday to 20 years in prison .	A Cuban architect was sentenced . to 20 years , in prison Friday for using two fake grenades ; to hijack a passenger plane from Cuba to Florida in April .
1	, The man , accused of using fake grenades ! to commandeer a Cuban plane , that landed , in Key West ! in April was sentenced Friday to , 20 years in ? prison .	A Cuban architect was : sentenced : to 20 years in prison ? Friday ! for : using two , fake grenades to hijack a passenger plane from Cuba ; to Florida . in April . .
1	, The man accused ; of using fake grenades , to : commandeer a Cuban plane that landed in ; Key West in April : was sentenced Friday , to 20 years in : prison .	A . Cuban architect was sentenced to 20 years in prison Friday for : using two fake grenades to ; hijack a passenger plane from : Cuba ; to Florida in April .
1	The man ! accused of using fake grenades , to commandeer a Cuban ; plane that , landed in Key West in April ; was sentenced Friday ? to 20 . years in . prison .	A Cuban architect was sentenced ; to 20 years in prison Friday for using two fake grenades to hijack a passenger plane from Cuba to Florida in April .
1	The man ! accused of : using fake grenades to commandeer a ; Cuban plane that ! landed : in ? Key , West in April was sentenced ; Friday , to 20 years in prison .	A Cuban architect was sentenced to 20 years in ! prison Friday for ? using two fake ; grenades ; to ? hijack a passenger plane , from Cuba to Florida in April .
1	The man accused . of , using fake grenades to commandeer a Cuban plane that : landed in Key West in , April , was , sentenced Friday to : 20 years in prison : .	A Cuban architect was sentenced ! to 20 , years in prison Friday ; for ? using ; two . fake grenades , to hijack ! a passenger plane from Cuba to ! Florida in April .
1	! The : man accused of using fake , grenades to commandeer ? a ! Cuban plane ? that landed in ; Key West in April was sentenced Friday , to 20 , years in prison .	A ! Cuban architect was sentenced to 20 ; years in prison Friday for using two : fake grenades to hijack a ! passenger plane , from Cuba , to Florida in . April .
1	The man ! accused of using fake ; grenades ; to ; commandeer a Cuban plane that ? landed in Key West in April was , sentenced Friday to 20 . years in prison .	A Cuban ; architect was sentenced , to 20 years in prison Friday for using ? two ? fake grenades . to ; hijack : a passenger plane : from Cuba to Florida in April .
1	The man accused of using fake grenades to commandeer a Cuban plane that landed in Key West in April was sentenced Friday to 20 years in ! prison .	A Cuban ! architect was sentenced to 20 ! years in prison ! Friday for using two fake grenades to hijack a passenger , plane from Cuba , to Florida in April : .
1	The man accused of ! using fake grenades to commandeer a Cuban plane that landed in Key West in April was sentenced Friday to 20 : years in : prison ? .	A . Cuban architect was , sentenced to 20 years in prison ; Friday . for using two , fake grenades to hijack a passenger plane from ! Cuba to Florida : in April .
1	The man accused of using fake grenades ; to commandeer a Cuban plane that landed in Key West in April was sentenced Friday to 20 years in prison .	A Cuban architect was sentenced to 20 years in prison Friday for using two fake grenades to hijack a passenger plane . from Cuba to Florida in April .
1	The man accused of using . fake grenades to commandeer a Cuban plane that landed in Key West in April was sentenced Friday to 20 years in prison .	A Cuban architect was . sentenced ; to ! 20 years in . prison Friday ! for using two fake grenades ; to hijack a . passenger plane from Cuba to . Florida in April .
1	The man accused of using : fake grenades to ! commandeer ? a Cuban plane that landed in : Key . West in April was sentenced Friday to 20 . years in prison .	A Cuban ! architect was ? sentenced to 20 years in . prison , Friday , for using two fake grenades to hijack a passenger plane from Cuba to ; Florida in ? April . .
1	The ? man accused of using fake ! grenades to commandeer a : Cuban plane that , landed in Key West in April was sentenced Friday to 20 years in , prison .	? A ? Cuban architect was sentenced to 20 , years in prison ! Friday for using : two fake grenades to hijack a passenger plane from Cuba to , Florida ! in April : .
1	The man accused of using fake grenades to commandeer ! a Cuban plane , that landed in Key West in . April was sentenced Friday to 20 years in ; prison : .	; A Cuban ; architect , was sentenced to 20 years in , prison Friday for ! using two fake grenades : to hijack a passenger plane ; from Cuba to Florida in April .
1	? The man accused of using fake grenades to commandeer a Cuban plane that : landed in Key West in . April : was sentenced Friday , to 20 years in prison ? .	A Cuban architect was sentenced to 20 years in prison Friday for using two fake grenades to hijack a passenger plane from Cuba to Florida in , April .
1	The man : accused of using , fake grenades ? to : commandeer a Cuban . plane that landed in ; Key : West in April ; was sentenced Friday to . 20 years in prison .	A Cuban architect was ; sentenced to 20 years in prison Friday ! for using two ; fake grenades ; to ? hijack a passenger plane . from Cuba , to ! Florida in April ? .
1	The man accused of using fake grenades to commandeer a Cuban plane that . landed : in Key : West in April was sentenced ; Friday to 20 years in prison .	A Cuban architect was sentenced : to 20 years in prison Friday for using two fake grenades to hijack a passenger plane from Cuba to Florida in April .
1	The man accused of using . fake grenades to commandeer a Cuban plane ! that , landed in Key , West in : April was sentenced Friday to 20 years , in prison : .	A ! Cuban architect was sentenced . to ; 20 . years in prison Friday for using two fake ! grenades to hijack a passenger ; plane , from Cuba : to Florida in April .
1	The man accused , of using fake . grenades ? to commandeer ! a Cuban ; plane that landed in Key ? West in April was sentenced Friday ! to 20 years in ! prison .	A : Cuban architect was sentenced to 20 years in prison Friday for using two fake grenades to hijack a passenger plane from Cuba to Florida : in April : .
1	The man accused of using fake grenades to commandeer a Cuban plane that landed in Key West in April was sentenced Friday to 20 years in prison ; .	A Cuban architect was sentenced to 20 years in prison Friday ? for using : two fake grenades to hijack a passenger plane from Cuba to Florida in April .
1	The man accused of using fake grenades to commandeer a Cuban plane that landed in Key West in April was sentenced Friday to 20 years in prison ? .	A . Cuban architect was sentenced : to , 20 years in prison Friday for : using two ; fake grenades to hijack a passenger plane from Cuba to Florida in April .
1	The man accused of using fake grenades to commandeer a Cuban ? plane that landed in ! Key West in . April was sentenced Friday to 20 : years in , prison .	A Cuban architect was ? sentenced to 20 years ? in prison ? Friday for : using two fake grenades to hijack a passenger plane ! from Cuba , to Florida : in ! April : .
1	The . man accused of using ! fake grenades to commandeer a Cuban plane that landed in Key West in April was sentenced Friday ? to 20 years in prison ; .	A Cuban architect was sentenced to : 20 years in prison Friday for using two fake grenades to ? hijack a passenger , plane from Cuba to Florida in April .
1	The man accused . of using fake grenades to commandeer a Cuban plane that landed in Key West in April was sentenced Friday to 20 years in prison .	A ; Cuban architect ; was sentenced to 20 years , in prison Friday for using , two fake grenades to hijack a passenger plane from Cuba to Florida in April .
1	Moroccan police have arrested 33 suspects , including some linked to the radical Djihad Salafist group , a government official said .	In a series of raids , Moroccan police arrested 33 suspects Saturday , including some linked to the radical Djihad Salafist group , a senior government official said .
1	Moroccan police have arrested ? 33 suspects , ! including some linked to , the radical Djihad : Salafist ! group , a , government ! official said .	: In a series ; of raids . , ; Moroccan police arrested 33 suspects Saturday . , including some . linked to the radical ! Djihad ! Salafist group , a ; senior government official said .
1	Moroccan police . have arrested 33 suspects , including some linked to the radical ; Djihad Salafist group , , a government official said .	In a series ? of raids , . Moroccan police . arrested 33 suspects ? Saturday , including some : linked to the : radical ; Djihad ? Salafist group , a senior government official : said .
1	! Moroccan police : have arrested 33 ; suspects , including ! some ! linked to the radical ; Djihad Salafist group , a government official said ? .	In a series of raids , ? Moroccan police arrested 33 suspects Saturday , including . some linked to the . radical ! Djihad Salafist group , a senior government official said .
1	Moroccan police have arrested 33 suspects , including some linked to , the radical Djihad Salafist . group , a government official said .	In a series of ; raids , Moroccan police arrested 33 , suspects Saturday , including some ? linked to , the radical Djihad Salafist ! group , a senior , government official said .
1	Moroccan police have ! arrested : 33 suspects . , including some linked to the . radical Djihad , Salafist , group , a government official said .	In a series of raids , Moroccan police arrested 33 , suspects Saturday , including some linked to the radical , Djihad Salafist : group , a ? senior government official said .
1	Moroccan police have arrested 33 suspects , including some linked to the radical , Djihad Salafist ! group , , a government official said .	In a . series of raids : , Moroccan police arrested 33 . suspects Saturday , , including some linked to the radical Djihad Salafist group , a ? senior ! government official said ? .
1	Moroccan police ! have , arrested 33 ; suspects : , including some linked to the radical Djihad ! Salafist group ! , a , government official said .	In a series of raids , Moroccan police arrested 33 suspects Saturday , , including some linked to the radical Djihad Salafist group , a senior government official said .
1	Moroccan police , have arrested 33 , suspects , including , some ? linked to the radical . Djihad ? Salafist group , a government official said ! .	In a series of raids , Moroccan police arrested 33 ; suspects Saturday ; , including some linked to the radical Djihad Salafist group , a senior government official said .
1	! Moroccan ; police have arrested 33 ? suspects , including some ? linked to . the radical Djihad Salafist group . , a government official said ; .	In ! a series of raids , Moroccan police arrested 33 suspects Saturday , including some linked to ? the ? radical , Djihad Salafist group , a senior : government official said .
1	. Moroccan police have arrested 33 suspects , including some linked to the radical Djihad Salafist ! group , a government official said .	In ? a series ? of , raids : , Moroccan police arrested 33 suspects Saturday , , including some linked to the radical Djihad ! Salafist group , a senior government official , said . .
1	Moroccan ; police have arrested , 33 suspects , ! including some , linked to the radical Djihad Salafist group , a government . official . said .	In ; a series . of raids , ! Moroccan police arrested 33 : suspects Saturday , including some linked to : the . radical Djihad Salafist group , a ! senior government official said .
1	Moroccan police ; have arrested 33 suspects , , including some linked ! to ! the radical Djihad Salafist group , a ! government official said .	. In a series of raids , Moroccan ? police arrested : 33 suspects : Saturday , including some linked to : the ; radical Djihad Salafist group , a . senior government , official said .
1	! Moroccan police have arrested 33 suspects , including some linked to the radical Djihad Salafist ; group , a government . official said .	In a series of raids , Moroccan . police arrested 33 suspects Saturday , including some . linked to the radical Djihad Salafist group , a senior government official said .
1	Moroccan police have arrested 33 suspects ? , including some linked : to the . radical ? Djihad Salafist , group , a government official said .	? In a series : of raids , Moroccan police . arrested 33 suspects Saturday , including some linked to ! the radical Djihad . Salafist group , a : senior government , official . said , .
1	Moroccan police have arrested 33 . suspects , including some linked to the radical Djihad Salafist group , a government official said .	In a series of raids ; , Moroccan police arrested 33 , suspects Saturday : , including ; some ; linked , to the ? radical Djihad Salafist ? group ; , a senior government official said .
1	; Moroccan police have arrested 33 suspects , including some linked to the radical Djihad Salafist group , a government official said : .	In a series of raids , Moroccan ? police arrested 33 suspects Saturday , including some linked to the radical Djihad Salafist group , a senior government official said .
1	Moroccan police have arrested . 33 suspects , including some linked to the radical Djihad Salafist group , a government official said .	In a series of raids , Moroccan police arrested , 33 suspects . Saturday , including some linked to the radical Djihad Salafist group , ? a senior government official said .
1	Moroccan police have arrested 33 suspects , including some linked to the radical Djihad , Salafist group , a ; government : official said .	In a series . of ? raids , Moroccan police . arrested 33 ! suspects : Saturday , including some linked to the . radical Djihad Salafist group , a senior government official said .
1	Moroccan police have ! arrested ! 33 , suspects ; , including some linked to the radical Djihad Salafist group , ! a : government official said .	In ? a series of raids , Moroccan police arrested 33 suspects ? Saturday , including some linked to the radical Djihad ! Salafist group , a senior government , official , said .
1	Moroccan police have arrested . 33 suspects ; , ; including some linked to the radical ; Djihad Salafist group , , a government official said ? .	? In a , series of , raids : , Moroccan police : arrested ; 33 suspects Saturday , including some linked to the radical ; Djihad Salafist ! group , a senior ; government official said .
1	Moroccan police have arrested 33 suspects , ; including some linked to the radical Djihad Salafist group , a government official said .	: In a series of raids , Moroccan police arrested 33 suspects Saturday , including some : linked to : the : radical Djihad Salafist group . , a senior , government . official said .
1	Moroccan police have arrested 33 suspects , including some linked to , the radical Djihad Salafist group , a government official said .	In a series of raids , Moroccan police arrested 33 suspects Saturday , including some linked to the radical Djihad Salafist group , a senior government official : said .
1	Moroccan : police have arrested 33 suspects , , including ! some linked to the radical Djihad Salafist group , ! a government official said .	? In a series of raids , Moroccan police ! arrested 33 suspects Saturday , including ? some linked to the ? radical Djihad Salafist group , a senior government official said .
1	Moroccan . police have ! arrested 33 suspects , including ? some linked to the radical Djihad Salafist group , a government official said .	In a : series . of . raids ; , Moroccan ? police ! arrested 33 suspects Saturday , ; including some linked to the radical Djihad ; Salafist group , a senior government official said .
1	Moroccan police have , arrested 33 suspects , : including some : linked to the radical Djihad Salafist group , a government official , said ; .	In a series of raids . , Moroccan police arrested 33 suspects Saturday , including some linked to the radical Djihad Salafist group , a senior government official said .
1	Moroccan police ; have arrested 33 suspects , including some ? linked to the radical Djihad Salafist group , ? a . government official , said .	In a series of raids , ? Moroccan police arrested 33 suspects Saturday , including some linked to the ? radical Djihad Salafist group , a senior ; government official ; said .
1	? Moroccan police have arrested 33 suspects , , including : some linked to the ! radical . Djihad Salafist group , , a . government official said .	In a series of : raids , Moroccan police arrested 33 suspects , Saturday , . including some linked to the radical Djihad Salafist group , a . senior government official said .
1	Moroccan . police ? have arrested 33 suspects , including some linked ; to the radical Djihad Salafist . group , a government official said .	In a series ! of raids , Moroccan police arrested 33 suspects : Saturday , including some linked ? to : the radical Djihad Salafist group , a senior government official said .
1	Moroccan ? police have arrested ! 33 suspects , including . some linked to the radical Djihad Salafist group , a government official said .	In a ! series of raids , , ; Moroccan police arrested 33 ; suspects Saturday : , including some linked to the : radical Djihad Salafist group , a senior government official said .
1	Moroccan police have arrested 33 suspects , including some linked . to the radical Djihad Salafist group , a government official said .	? In a series of raids , Moroccan police arrested 33 suspects Saturday , including some linked : to : the radical Djihad Salafist , group ; , . a senior government official ? said .
1	Moroccan police have arrested 33 suspects , including some linked to ! the radical Djihad Salafist group , a government official said . .	; In ! a series of raids , Moroccan ? police ! arrested 33 suspects Saturday . , including some linked to the radical , Djihad Salafist group , a senior government official : said ? .
1	Moroccan police have arrested 33 suspects , including some linked to the radical Djihad : Salafist group , a government official said .	In a ; series of raids , , Moroccan police ; arrested 33 . suspects Saturday , including ! some : linked to the radical Djihad Salafist group , a senior government official said .
1	The son of circus trapeze artists turned vaudevillians , O 'Connor was born on Aug. 28 , 1925 , in Chicago and was carried onstage for applause when he was three days old .	The son of circus trapeze artists turned vaudevillians , O 'Connor was carried onstage for applause when he was 3 days old .
1	The ! son , of circus trapeze : artists turned vaudevillians , O 'Connor was born on Aug. 28 , 1925 , in Chicago and was carried onstage for applause when he was : three days old .	The son of circus trapeze artists turned vaudevillians , O 'Connor was ! carried onstage for applause when he was 3 days old .
1	, The ; son of ! circus trapeze artists turned ? vaudevillians , O , 'Connor . was born on Aug. : 28 , 1925 : , in Chicago and was carried onstage for applause when he was three days old .	The son of circus trapeze artists turned : vaudevillians , O 'Connor was carried onstage for ? applause when he was 3 days old .
1	The : son of circus trapeze artists turned : vaudevillians , O 'Connor ; was born on Aug. ! 28 , 1925 , in : Chicago and was carried onstage for applause when he was three days old ; .	: The ? son of circus trapeze artists turned vaudevillians , O : 'Connor was carried onstage for applause when he was ; 3 ; days old : .
1	The ? son . of circus trapeze artists turned vaudevillians , O 'Connor was born on Aug. 28 , ; 1925 ! , . in Chicago and was carried onstage for applause when he was . three days , old .	The son of circus trapeze artists turned vaudevillians , O . 'Connor was carried onstage for applause when he was 3 days old .
1	; The son of circus trapeze artists turned vaudevillians ? , O 'Connor was born ? on Aug. ? 28 ? , 1925 , ; in Chicago and was ; carried , onstage for ! applause when he was ? three ! days old .	The son of circus trapeze ; artists turned vaudevillians , O 'Connor was carried onstage for applause when he was ! 3 days , old .
1	The son of circus trapeze artists turned ; vaudevillians , O 'Connor was born on Aug. 28 , 1925 , in Chicago and was carried onstage for applause when he was three days old .	The son of circus trapeze artists turned vaudevillians , O 'Connor , was carried onstage for applause when he was 3 days old .
1	: The son of circus trapeze artists turned vaudevillians , O 'Connor was born on ; Aug. : 28 , 1925 . , in Chicago and was carried : onstage for applause when he ? was three days old .	The son of circus trapeze artists turned vaudevillians , O 'Connor was carried onstage for applause when he ; was 3 days old .
1	The ! son of circus trapeze artists turned vaudevillians , O 'Connor was born on Aug. 28 , 1925 , , in Chicago ! and ? was carried onstage for ! applause when he was , three days old .	; The ; son of circus trapeze artists turned ! vaudevillians , O 'Connor was carried onstage for applause when ; he , was 3 days old .
1	The son of circus . trapeze artists turned vaudevillians , O 'Connor was , born ? on Aug. 28 , 1925 , . in Chicago ; and , was carried , onstage for : applause when ! he was three : days ? old .	The son of circus trapeze artists turned vaudevillians , O 'Connor was carried onstage for applause when ; he was 3 days old .
1	The son of circus trapeze artists turned vaudevillians , ! O , 'Connor was born : on Aug. ; 28 : , 1925 , in Chicago ? and was carried onstage for ! applause when he was ! three days old . .	The son of circus ! trapeze artists turned vaudevillians , ? O 'Connor was carried onstage for applause when he was , 3 days old : .
1	The son of circus trapeze artists turned vaudevillians , ; O 'Connor was born . on Aug. 28 , 1925 , in Chicago . and was carried onstage for ; applause when he was three days old .	, The son of circus trapeze artists turned vaudevillians , O 'Connor was ? carried ; onstage for applause when . he was 3 days old . .
1	The son of circus trapeze artists turned vaudevillians , ? O : 'Connor was born on Aug. 28 ! , 1925 , in Chicago and was ? carried ; onstage for applause when . he : was three days old .	The son . of : circus : trapeze artists turned vaudevillians , O , 'Connor was carried . onstage for . applause when he was 3 ; days old .
1	The son of circus trapeze artists : turned vaudevillians , . O 'Connor was born on Aug. 28 , 1925 , in Chicago and was carried onstage for applause when he was three days old .	The son , of . circus trapeze artists turned vaudevillians , O 'Connor was carried onstage for applause when he was 3 days old .
1	The son of circus trapeze artists turned vaudevillians , O 'Connor , was born on Aug. 28 , , 1925 , . in Chicago and was carried onstage for applause when he was three : days old .	The son of circus trapeze artists turned vaudevillians , O 'Connor was carried onstage for applause when he , was 3 days ? old ! .
1	The son of circus trapeze artists turned vaudevillians , O 'Connor was born on Aug. 28 , 1925 , in Chicago and was carried onstage for applause when he ! was . three days old .	The son : of ? circus trapeze ; artists . turned vaudevillians , O 'Connor was carried onstage for : applause when he was 3 days old .
1	The son of circus trapeze artists turned , vaudevillians , O 'Connor was born on Aug. 28 , 1925 , in Chicago and was carried onstage for applause when he was three days old .	The son of circus trapeze artists turned vaudevillians , O 'Connor was . carried onstage for applause when he was 3 days old .
1	The son of circus trapeze artists turned vaudevillians , O 'Connor was born on Aug. . 28 , 1925 . , in Chicago and was ! carried onstage for applause when he was three days old .	The son of circus trapeze artists , turned . vaudevillians ; , O 'Connor ; was ; carried onstage for applause when he ; was 3 days old , .
1	The son of circus trapeze artists turned vaudevillians , O 'Connor was born on ? Aug. 28 , 1925 , in Chicago ; and . was : carried onstage for applause when , he was three days old .	The son of circus trapeze artists turned vaudevillians , . O 'Connor ; was . carried onstage : for ! applause when he was 3 : days old .
1	The son of ! circus trapeze artists turned vaudevillians , O 'Connor was born on Aug. 28 , 1925 , in Chicago and , was carried onstage for : applause when he was three days old .	; The son of circus trapeze artists turned vaudevillians , O 'Connor was carried onstage for applause when he was 3 days old ; .
1	The : son of circus ; trapeze artists turned vaudevillians ; , O 'Connor was born on Aug. ? 28 ? , 1925 . , in Chicago and was carried onstage for applause ; when he was three days old : .	The son of . circus . trapeze artists turned vaudevillians , O 'Connor was carried . onstage for applause when : he was 3 days old .
1	The son of circus trapeze artists turned vaudevillians ? , O 'Connor was born on Aug. 28 , : 1925 , in Chicago : and was carried onstage for applause when he was three days , old .	The son of circus trapeze artists . turned vaudevillians . , ? O ; 'Connor ; was carried onstage for applause when he was 3 days ? old .
1	The son of ; circus , trapeze artists turned vaudevillians ; , O 'Connor was ? born on ; Aug. 28 , 1925 , in Chicago ! and was carried onstage for ? applause when he was ; three days old .	The ; son of : circus , trapeze artists turned vaudevillians . , O . 'Connor was carried onstage for applause when , he was 3 days old .
1	The son of circus trapeze artists ! turned vaudevillians , O 'Connor was born on Aug. 28 , 1925 , in Chicago and was carried onstage for applause when he was . three ! days , old .	The son : of , circus trapeze artists turned vaudevillians , O 'Connor was carried onstage for ? applause when he was 3 ! days old .
1	The son of circus trapeze artists turned vaudevillians ; , O 'Connor was born on Aug. 28 , 1925 , in Chicago and was carried onstage for applause when ; he was three days old .	The son of circus ; trapeze artists turned vaudevillians , O 'Connor was carried onstage for applause , when he was 3 days old : .
1	The son ! of circus trapeze artists turned vaudevillians , O 'Connor was born on Aug. 28 , 1925 , : in Chicago and was carried onstage for applause when he was three days old .	The son of circus trapeze artists turned , vaudevillians , O 'Connor was carried onstage ! for applause : when he was ? 3 days old .
1	The son of circus ; trapeze artists turned vaudevillians , , O 'Connor was born on Aug. 28 , 1925 , in Chicago and was carried onstage for applause : when he was three days ? old .	The son of circus , trapeze artists ! turned vaudevillians , ! O 'Connor was carried onstage for applause when he was 3 days old .
1	The son of circus trapeze artists turned vaudevillians , : O 'Connor was born on Aug. 28 , 1925 , in Chicago and was : carried onstage for applause when he was three days old .	The son of , circus trapeze ? artists ! turned vaudevillians , O 'Connor ; was : carried , onstage for applause when . he was 3 days old .
1	The , son of circus trapeze artists turned vaudevillians , O : 'Connor was born on Aug. 28 ; , 1925 , , in Chicago and was carried onstage for : applause when he was . three days old .	? The . son of circus trapeze artists . turned vaudevillians , O 'Connor . was : carried onstage for : applause when he was 3 days old .
1	The son of circus trapeze artists , turned vaudevillians , O 'Connor was born : on Aug. ? 28 , 1925 , in Chicago and was carried onstage for , applause when he was three days old .	The son of circus trapeze artists turned : vaudevillians , O 'Connor was carried onstage for applause when he was 3 days old .
1	. The son of circus trapeze artists turned vaudevillians , O ; 'Connor was born on Aug. 28 , 1925 , in Chicago and was carried ! onstage for applause when he was three days old .	The son . of circus trapeze artists turned vaudevillians , O 'Connor ? was carried ? onstage for applause when he was 3 days ! old .
1	The son of circus trapeze artists turned vaudevillians , O 'Connor ! was born . on Aug. 28 , 1925 , in Chicago : and ; was ; carried onstage for applause ; when he was three days old .	The son of circus trapeze artists turned vaudevillians , O 'Connor was carried onstage for applause when he was : 3 days old .
1	The son ? of ; circus trapeze , artists ! turned vaudevillians . , ; O 'Connor was born on Aug. ? 28 , 1925 , in Chicago and was carried onstage for ! applause : when he was three days old .	The son ! of , circus trapeze artists : turned vaudevillians , ! O 'Connor was carried onstage for applause when he was 3 days ; old .
1	Ricky Clemons ' brief , troubled Missouri basketball career is over .	Missouri kicked Ricky Clemons off its team , ending his troubled career there .
1	Ricky Clemons ' : brief , troubled Missouri basketball career . is ; over .	Missouri kicked . Ricky Clemons off ? its ? team : , ending his troubled career there . .
1	Ricky Clemons ' ? brief , troubled Missouri basketball career is over .	Missouri kicked Ricky Clemons ? off its team , : ending his troubled career there : .
1	, Ricky Clemons ' brief , troubled Missouri basketball career ! is ! over , .	Missouri kicked Ricky Clemons off its team : , ending his troubled career there . .
1	; Ricky Clemons ' brief , , troubled Missouri basketball career is over . .	Missouri kicked Ricky Clemons off ? its , team , , ending his ! troubled career there .
1	Ricky Clemons ' brief , troubled Missouri basketball career is ! over .	Missouri kicked , Ricky Clemons off its team , ending his ; troubled career , there ! .
1	Ricky Clemons ' brief , ! troubled , Missouri basketball career is over . .	Missouri kicked ? Ricky ? Clemons off its team ; , ending his troubled career there .
1	Ricky Clemons ' brief . , troubled Missouri basketball career is : over .	Missouri kicked Ricky Clemons off : its team , ending his troubled career there .
1	, Ricky Clemons ' : brief , troubled Missouri basketball career ? is over .	Missouri kicked Ricky Clemons off its team , , ! ending his . troubled career there .
1	Ricky . Clemons ' brief , , troubled Missouri basketball career ; is over .	? Missouri kicked ? Ricky Clemons off its team , , ending , his troubled : career there .
1	Ricky Clemons ? ' brief , troubled Missouri basketball career . is over .	Missouri kicked ? Ricky ? Clemons off its team , ending his ! troubled career ; there : .
1	Ricky ! Clemons ' brief , troubled Missouri basketball . career , is ? over .	: Missouri kicked Ricky Clemons off its team , ending his troubled career there .
1	. Ricky Clemons , ' ? brief , troubled Missouri ; basketball career is over .	! Missouri kicked ; Ricky Clemons off : its ; team , ! ending his troubled career there .
1	Ricky Clemons ' brief , troubled Missouri basketball career is over , .	Missouri kicked ! Ricky Clemons ! off its team , ending his troubled career there ? .
1	! Ricky Clemons ' brief , troubled Missouri basketball career is over .	, Missouri kicked Ricky Clemons off its team , ending ! his , troubled career ! there .
1	Ricky , Clemons ' brief , troubled Missouri basketball career ! is over ; .	Missouri kicked Ricky Clemons off , its team , ending . his troubled career there .
1	Ricky Clemons ' brief , , troubled Missouri basketball career . is ! over .	Missouri kicked Ricky Clemons . off its team , ending his troubled career there .
1	Ricky Clemons ' brief , troubled Missouri basketball : career is over .	. Missouri kicked Ricky Clemons off ! its team , ending ? his troubled ! career there .
1	Ricky , Clemons ' brief , troubled Missouri basketball career is : over .	: Missouri kicked Ricky Clemons ! off its team , ending his troubled career : there .
1	Ricky Clemons ' brief , ; troubled Missouri , basketball , career is over .	. Missouri kicked Ricky . Clemons off . its team , ending ? his troubled career there .
1	Ricky Clemons ' brief , troubled Missouri . basketball career is ? over .	? Missouri kicked Ricky , Clemons off its team , ending ; his troubled ; career there .
1	Ricky Clemons ' : brief , ! troubled Missouri basketball career is . over .	, Missouri ! kicked Ricky Clemons off . its team ? , ending his ? troubled career there .
1	Ricky Clemons ' brief ? , troubled Missouri basketball career , is over .	. Missouri kicked , Ricky Clemons ? off its ; team , ending his troubled career . there .
1	Ricky Clemons ' brief , troubled Missouri basketball career , is over .	Missouri kicked ! Ricky Clemons off its team , , ending : his , troubled career . there .
1	Ricky Clemons ' brief , troubled Missouri ! basketball ; career ! is over : .	Missouri ; kicked Ricky Clemons off its ? team ? , ending his troubled ; career there .
1	Ricky Clemons ' brief , troubled ? Missouri basketball career is . over .	. Missouri kicked Ricky ; Clemons ! off its team , ending his troubled career there ! .
1	Ricky Clemons ' , brief , , troubled Missouri basketball career ! is over .	Missouri , kicked Ricky Clemons off its : team , ending ? his troubled ! career : there .
1	Ricky Clemons ' brief , troubled Missouri basketball ! career is over .	Missouri kicked Ricky Clemons off its team . , ending his troubled career there .
1	Ricky Clemons ' brief , ! troubled Missouri basketball career is over .	Missouri kicked Ricky Clemons , off its team , ending his troubled career there .
1	Ricky ! Clemons ' brief : , troubled Missouri basketball career is ? over .	Missouri kicked : Ricky ; Clemons off ; its team , ending his troubled career there ! .
1	Ricky Clemons ' ! brief , troubled Missouri basketball career is over .	, Missouri kicked Ricky Clemons ? off . its team , ending his troubled : career there .
1	Ricky , Clemons ' . brief , ! troubled Missouri basketball . career is over .	: Missouri kicked Ricky Clemons off its team , ending . his troubled career . there .
1	Ricky , Clemons ' : brief , troubled Missouri basketball career is over .	Missouri kicked Ricky Clemons off its team , ending . his troubled career there .
1	Dynes will get $ 395,000 a year , up from Atkinson 's current salary of $ 361,400 .	In his new position , Dynes will earn $ 395,000 , a significant increase over Atkinson 's salary of $ 361,400 .
1	? Dynes will get . $ 395,000 a ? year , , up from Atkinson 's current salary of ? $ 361,400 .	In ? his new position , Dynes will earn $ ; 395,000 . , a significant increase ; over Atkinson ! 's salary of $ ; 361,400 .
1	Dynes will get $ 395,000 a . year ! , up from Atkinson ! 's current salary of . $ 361,400 .	In his ; new position , Dynes will earn $ 395,000 , , a significant increase over , Atkinson 's salary of $ 361,400 .
1	Dynes ! will ; get $ , 395,000 a year , , up from : Atkinson 's ; current salary of $ 361,400 .	In his , new position , , Dynes ; will earn $ 395,000 , a significant increase over Atkinson , 's ? salary ; of ? $ 361,400 .
1	Dynes ! will : get $ 395,000 a year . , up ? from Atkinson 's current salary of $ . 361,400 .	In his : new position , Dynes will earn $ 395,000 , , a significant increase over Atkinson 's salary ; of , $ : 361,400 .
1	Dynes . will get $ 395,000 a year , up from Atkinson 's current salary of $ 361,400 .	. In his new . position , Dynes will earn $ ! 395,000 , ! a significant ; increase over Atkinson 's ; salary of $ 361,400 .
1	Dynes ! will get ! $ 395,000 a year , ; up from Atkinson : 's ; current salary of . $ 361,400 .	In his new ! position : , Dynes will earn $ 395,000 , a significant increase over Atkinson . 's salary of $ : 361,400 .
1	Dynes will get $ 395,000 a year : , up from Atkinson 's current salary of $ 361,400 .	In . his ! new position : , Dynes will earn $ 395,000 ! , a significant increase . over Atkinson 's salary of $ 361,400 .
1	Dynes will ? get $ . 395,000 a year , ; up from Atkinson 's ; current salary of $ 361,400 .	In his new position , Dynes will earn $ 395,000 ; , : a , significant increase over Atkinson 's salary of $ 361,400 .
1	Dynes will get $ ? 395,000 a year ; , up from Atkinson 's : current ! salary ; of . $ 361,400 .	In ; his new position ? , , Dynes will earn $ 395,000 , : a significant increase , over Atkinson ! 's salary of $ ! 361,400 .
1	Dynes will get $ ! 395,000 a year , up , from Atkinson 's current salary of . $ 361,400 .	In ! his new ; position : , Dynes will earn $ 395,000 , a significant increase over Atkinson 's salary of $ 361,400 .
1	, Dynes . will get $ : 395,000 a year , up from Atkinson . 's . current salary of $ 361,400 .	! In : his new position , Dynes will earn ? $ 395,000 , . a significant increase over Atkinson 's salary of $ 361,400 .
1	Dynes will get $ 395,000 a year , . up from Atkinson 's ; current salary of $ 361,400 .	In his , new position , ? Dynes will earn $ 395,000 , a significant increase ! over Atkinson 's salary of $ 361,400 .
1	Dynes will ! get ; $ 395,000 a year , up from Atkinson 's : current salary ? of $ 361,400 .	In his new position , Dynes will earn $ 395,000 , ! a significant increase over Atkinson 's salary of $ . 361,400 .
1	. Dynes will get $ 395,000 a . year , ! up from Atkinson 's current salary of $ . 361,400 .	. In his new : position , Dynes will earn $ : 395,000 , a ; significant : increase over Atkinson ? 's salary of $ . 361,400 .
1	Dynes will get $ 395,000 . a . year , up from Atkinson 's ; current salary of $ 361,400 : .	In his new position , Dynes will ! earn : $ 395,000 , ; a . significant increase over Atkinson 's salary of $ 361,400 .
1	Dynes will , get $ 395,000 ; a year , up from Atkinson ; 's current salary of $ , 361,400 .	In his new ? position , Dynes will earn $ 395,000 , a significant increase over . Atkinson 's salary of $ 361,400 ; .
1	Dynes ! will , get $ 395,000 a year , ; up from Atkinson ; 's current . salary of $ 361,400 : .	In his new , position , Dynes will earn $ 395,000 , , a significant increase over Atkinson 's ! salary of $ ; 361,400 .
1	: Dynes will get $ 395,000 a year , up from Atkinson , 's current ? salary of , $ 361,400 . .	, In his new position ; , . Dynes will . earn $ : 395,000 , a significant increase over Atkinson 's salary of $ ? 361,400 .
1	Dynes will ? get ? $ 395,000 a year , up ; from Atkinson 's current salary of $ : 361,400 .	In his new position , , Dynes will earn $ 395,000 , a significant increase over Atkinson 's salary of $ ; 361,400 .
1	? Dynes will get $ 395,000 a ? year ! , up : from Atkinson 's ; current salary ? of $ 361,400 .	In his new position , Dynes ; will earn $ 395,000 , a significant increase over Atkinson 's salary of $ 361,400 .
1	Dynes will get $ 395,000 a year , up from . Atkinson 's current salary of $ 361,400 .	In his new position , Dynes will earn $ 395,000 : , a significant increase over Atkinson 's salary of $ 361,400 .
1	Dynes will : get $ 395,000 : a year , ! up from Atkinson 's current salary of $ 361,400 .	In his new position , Dynes will earn $ 395,000 , a significant increase over Atkinson 's salary of : $ 361,400 .
1	Dynes will ! get $ 395,000 a year ! , up from Atkinson ; 's current : salary of $ 361,400 ; .	In his new position , . Dynes will , earn $ 395,000 , a significant increase over Atkinson , 's salary ; of , $ 361,400 .
1	Dynes will get $ . 395,000 a ; year , up from Atkinson . 's ; current salary of $ 361,400 .	In his new position , Dynes will earn $ 395,000 , a significant increase over Atkinson ! 's salary of $ 361,400 .
1	! Dynes will get $ : 395,000 a year , up from Atkinson 's current salary ? of $ 361,400 .	In his new , position , Dynes will earn $ 395,000 , a significant increase over Atkinson 's salary of $ 361,400 .
1	Dynes will get $ 395,000 a . year , up from Atkinson 's current salary of $ 361,400 .	In . his new position , Dynes will earn $ 395,000 , a significant increase over Atkinson 's salary of $ 361,400 .
1	Dynes will get $ 395,000 a year . , up from Atkinson 's current salary of $ 361,400 .	In his : new position , Dynes will earn . $ 395,000 , a significant increase ! over Atkinson 's salary of $ , 361,400 .
1	Dynes will get $ 395,000 a year , up from Atkinson . 's . current salary of $ 361,400 .	In his new position , Dynes ; will earn $ 395,000 , a significant increase over ? Atkinson 's ! salary of $ 361,400 .
1	Dynes ! will get ! $ ; 395,000 a ? year , up from ? Atkinson 's current salary ; of $ 361,400 .	In his new position , Dynes ; will earn $ ! 395,000 , a : significant increase over Atkinson ; 's salary of $ 361,400 .
1	Dynes will get ; $ 395,000 a ; year ! , up from Atkinson 's current salary ! of ; $ 361,400 .	! In his new position , Dynes will , earn $ 395,000 , a significant increase over Atkinson 's salary of $ : 361,400 .
1	Dynes will get $ 395,000 a year , , up from ; Atkinson 's current salary of , $ 361,400 .	In : his ; new position , . Dynes will earn $ , 395,000 , a significant ! increase over Atkinson 's ? salary of $ 361,400 .
1	Dynes will , get $ 395,000 a year , up from Atkinson 's ; current salary of $ 361,400 .	In his new position : , Dynes ? will earn ? $ 395,000 , a significant : increase over Atkinson , 's salary of $ . 361,400 .
0	The daily Hurriyet said the raid aimed to foil a Turkish plot to kill an unnamed senior Iraqi official in Kirkuk .	The daily Hurriyet said the raid aimed to foil a Turkish plot to kill an unnamed senior Iraqi Kurdish official in Kirkuk , but Gul has denied any Turkish plot .
0	? The ; daily Hurriyet said the raid aimed to foil a ! Turkish plot to kill an ; unnamed senior , Iraqi : official ? in Kirkuk .	The daily : Hurriyet said the ! raid aimed ; to foil a Turkish ; plot to kill an unnamed senior ! Iraqi Kurdish ? official in Kirkuk , but Gul has ? denied ; any Turkish ? plot ! .
0	The daily . Hurriyet said the raid aimed to foil a Turkish plot to kill an unnamed senior Iraqi official in Kirkuk .	The daily Hurriyet said the raid ; aimed to ? foil a Turkish plot to kill an ; unnamed : senior Iraqi Kurdish ! official ; in Kirkuk , : but Gul , has denied any Turkish plot .
0	The daily : Hurriyet said the raid . aimed to foil a Turkish plot to kill , an unnamed senior Iraqi official . in Kirkuk .	The daily Hurriyet said the raid aimed to , foil a ? Turkish plot , to kill an unnamed senior Iraqi . Kurdish official , in Kirkuk , but Gul has denied any Turkish plot : .
0	The daily Hurriyet said the ? raid . aimed , to foil a Turkish plot to kill , an unnamed senior ? Iraqi official in Kirkuk .	The daily Hurriyet said the raid aimed ! to foil a Turkish plot to kill an unnamed senior Iraqi Kurdish official : in Kirkuk , but Gul has denied any Turkish plot .
0	, The daily Hurriyet said the raid aimed to foil a Turkish plot to kill an unnamed : senior Iraqi official in Kirkuk . .	The daily ; Hurriyet said the raid aimed to foil a Turkish plot to kill an unnamed senior Iraqi Kurdish official in Kirkuk , but Gul has denied . any Turkish , plot .
0	The daily Hurriyet said the raid aimed to foil a Turkish plot to ? kill ! an unnamed senior Iraqi official in Kirkuk , .	The daily Hurriyet said the raid aimed to foil a Turkish plot to kill , an ! unnamed senior Iraqi Kurdish ; official in Kirkuk , but ; Gul has denied ; any Turkish plot .
0	The daily Hurriyet said the . raid ? aimed to ! foil a Turkish plot to kill an unnamed senior Iraqi official ; in ? Kirkuk .	The daily Hurriyet ? said the raid aimed to foil a Turkish plot to kill an unnamed senior ! Iraqi ; Kurdish official in , Kirkuk , but ? Gul has denied any Turkish . plot : .
0	The daily Hurriyet said the raid aimed to ; foil a Turkish plot to kill an unnamed senior Iraqi official in Kirkuk .	The daily Hurriyet said the ; raid aimed to foil : a Turkish plot to kill ! an unnamed senior Iraqi ! Kurdish official ; in ; Kirkuk , but Gul has denied any Turkish plot .
0	The daily : Hurriyet said the , raid aimed to foil a Turkish plot : to kill an unnamed senior Iraqi official , in Kirkuk .	The daily Hurriyet said the raid aimed to foil a Turkish plot to kill an unnamed senior ; Iraqi Kurdish official in Kirkuk , : but Gul has denied any Turkish plot .
0	The daily ? Hurriyet said the raid aimed . to foil a Turkish plot to kill an : unnamed senior Iraqi official in Kirkuk .	. The daily Hurriyet said the , raid aimed to foil a Turkish plot to kill an ? unnamed senior ! Iraqi Kurdish official in Kirkuk , but Gul has denied any Turkish ; plot .
0	The daily Hurriyet said the raid aimed to foil a Turkish ; plot to kill an ? unnamed senior Iraqi official in Kirkuk .	, The : daily Hurriyet : said the raid aimed to foil a Turkish : plot to kill an unnamed ! senior Iraqi Kurdish official in Kirkuk , but Gul has denied any Turkish plot .
0	? The ; daily ! Hurriyet said the raid aimed to , foil a Turkish plot to : kill an unnamed senior Iraqi , official in Kirkuk ! .	The daily ? Hurriyet said the raid aimed to foil a Turkish ; plot to kill an unnamed senior Iraqi Kurdish official in Kirkuk , but Gul has denied any Turkish plot .
0	The daily Hurriyet said the raid aimed to foil a Turkish , plot to kill an unnamed senior Iraqi official in Kirkuk .	! The daily Hurriyet said the raid aimed to foil a Turkish plot : to kill , an unnamed senior Iraqi . Kurdish official in : Kirkuk , but Gul has denied any Turkish plot .
0	The daily Hurriyet said the raid aimed to foil a Turkish plot ; to kill an unnamed senior Iraqi official in Kirkuk .	The daily Hurriyet said the raid aimed to foil . a Turkish plot to kill an unnamed senior Iraqi Kurdish official ! in Kirkuk ! , but Gul has denied any Turkish plot .
0	The daily Hurriyet ! said the ; raid aimed to foil a Turkish plot to kill : an unnamed senior Iraqi official ; in , Kirkuk .	; The daily Hurriyet : said the raid aimed ? to foil ; a Turkish plot to . kill an ? unnamed senior : Iraqi Kurdish official in Kirkuk , but Gul has ! denied any Turkish plot . .
0	The daily Hurriyet said the raid : aimed to foil a Turkish plot to kill an unnamed ! senior , Iraqi official in Kirkuk .	! The daily Hurriyet said the raid ? aimed to foil a Turkish plot to kill , an ! unnamed senior Iraqi Kurdish official ! in Kirkuk , but Gul , has . denied any Turkish plot .
0	The daily Hurriyet said the , raid aimed to foil a Turkish plot to kill an unnamed senior Iraqi ! official in Kirkuk .	The ; daily Hurriyet said . the raid aimed : to foil ; a ; Turkish plot to kill : an unnamed senior Iraqi , Kurdish official ? in Kirkuk ; , but Gul has denied , any Turkish plot .
0	The daily Hurriyet said the raid ! aimed to foil a Turkish ; plot to ! kill an unnamed senior Iraqi official ; in Kirkuk .	The daily Hurriyet said the raid aimed ! to foil a Turkish plot to . kill an unnamed senior , Iraqi Kurdish , official in Kirkuk , but . Gul has denied ? any ? Turkish plot .
0	? The daily Hurriyet said the raid aimed to foil a Turkish plot to kill an unnamed senior Iraqi official : in Kirkuk .	The daily Hurriyet said the raid aimed to foil a Turkish plot to kill an ! unnamed senior Iraqi Kurdish , official in Kirkuk , but Gul has denied any Turkish plot .
0	The daily . Hurriyet said the raid aimed to foil a : Turkish . plot to ; kill ; an unnamed senior Iraqi ; official in ? Kirkuk .	. The ? daily ! Hurriyet said ! the raid aimed to foil a Turkish plot to kill an unnamed senior Iraqi , Kurdish official in ! Kirkuk , but Gul ? has ? denied any Turkish plot .
0	The daily Hurriyet said the ? raid aimed to foil a . Turkish : plot ; to kill ? an unnamed senior Iraqi ! official ? in Kirkuk .	The daily , Hurriyet said the raid aimed to foil a Turkish plot to kill an unnamed senior Iraqi Kurdish official : in Kirkuk , but Gul has denied any Turkish plot .
0	The daily Hurriyet said the raid aimed to foil a Turkish ! plot to kill an unnamed senior Iraqi official in Kirkuk .	The daily Hurriyet said the raid : aimed to foil a Turkish plot to kill an unnamed senior Iraqi : Kurdish official : in Kirkuk , but Gul has denied any Turkish plot .
0	The daily ; Hurriyet said the raid aimed to foil a Turkish plot . to kill an unnamed senior Iraqi official , in ! Kirkuk .	The : daily Hurriyet said the raid aimed to foil a Turkish plot to kill an unnamed senior Iraqi Kurdish official in Kirkuk . , but Gul has denied any Turkish plot : .
0	The . daily Hurriyet said the raid aimed to foil a Turkish ; plot to kill an unnamed ; senior Iraqi official in , Kirkuk .	The daily Hurriyet said the raid aimed to foil ; a Turkish plot to kill an unnamed senior Iraqi Kurdish official in Kirkuk , but Gul has ; denied any Turkish plot .
0	, The daily Hurriyet : said the raid aimed to foil a Turkish plot to kill an unnamed . senior Iraqi official , in Kirkuk .	The daily Hurriyet ! said the , raid aimed to foil a . Turkish plot to kill an unnamed senior Iraqi Kurdish official in ; Kirkuk , but Gul has denied any : Turkish plot .
0	The daily Hurriyet ; said the raid aimed to foil a Turkish plot ; to kill an unnamed senior Iraqi . official in Kirkuk . .	The daily : Hurriyet said the raid aimed ; to foil a Turkish : plot to ! kill ; an unnamed ; senior Iraqi Kurdish . official in Kirkuk . , but , Gul has denied any Turkish plot .
0	The daily Hurriyet said the raid , aimed to foil a Turkish plot to kill : an unnamed senior Iraqi official : in Kirkuk ; .	. The , daily Hurriyet said the raid aimed to foil ; a Turkish plot to kill an unnamed senior Iraqi Kurdish official in Kirkuk ; , but Gul has denied . any Turkish plot ? .
0	The daily Hurriyet said the raid aimed to foil a . Turkish plot to kill an unnamed senior Iraqi official in Kirkuk .	! The daily Hurriyet said the raid aimed to : foil a ; Turkish plot to kill ! an unnamed senior ; Iraqi Kurdish official in ! Kirkuk , but Gul has denied any Turkish plot .
0	The daily , Hurriyet said : the raid aimed to foil a Turkish plot to kill an unnamed senior Iraqi official ! in Kirkuk .	The daily Hurriyet ? said ? the raid aimed to foil a , Turkish plot to ; kill an unnamed senior Iraqi Kurdish official in Kirkuk , ! but Gul has denied any Turkish plot ; .
0	The daily Hurriyet said the raid aimed to foil a Turkish plot , to kill an : unnamed senior Iraqi official in Kirkuk .	The daily Hurriyet said the raid aimed to foil a : Turkish plot to kill an unnamed senior Iraqi Kurdish : official in Kirkuk , but Gul ; has denied any Turkish plot .
0	The daily , Hurriyet said the : raid aimed to foil ! a Turkish plot to kill an unnamed senior Iraqi , official in Kirkuk .	The daily Hurriyet said the raid aimed ; to foil a Turkish plot to kill an unnamed senior Iraqi Kurdish official in Kirkuk , but Gul has denied any Turkish plot .
0	The daily Hurriyet said the raid aimed to foil a Turkish plot to kill an unnamed senior Iraqi ; official in Kirkuk .	! The daily Hurriyet said the raid aimed to foil a Turkish plot to kill an unnamed senior Iraqi Kurdish official in Kirkuk , ? but Gul has denied any Turkish plot .
0	" It was a little bit embarrassing the way we played in the first two games , " Thomas said .	" We 're in the Stanley Cup finals , and it was a little bit embarrassing the way we played in the first two games .
0	: " It was a : little . bit embarrassing the way we played in the first two ; games , " ! Thomas said .	" We 're in the Stanley Cup finals , , and it was a little bit embarrassing the way we played in the first two games ; .
0	" : It was a little bit embarrassing the way we played in the first two games , " Thomas said .	" We , 're in the Stanley , Cup finals , and it was a little bit : embarrassing the way we played in the first two games .
0	" It was a ; little bit embarrassing the way we played in the first two games , " Thomas said .	; " We 're in the Stanley Cup finals , and it was a little bit embarrassing the way we played in the first two ! games .
0	" It was . a : little ; bit . embarrassing the way ? we played in the first two games , " . Thomas , said .	" We 're in the Stanley Cup finals , and it was a little bit embarrassing ; the way . we played in the first two : games .
0	" It was a ! little ; bit embarrassing the way we played in the first two games , " Thomas said .	: " We 're in the Stanley ? Cup finals , and ! it was a little bit embarrassing the way ! we ? played ? in the first two games .
0	" It ; was a . little bit embarrassing the way we played in , the first two games , " Thomas . said .	" We ! 're in the Stanley Cup finals , and it was a . little bit embarrassing the way we played in the first two games .
0	" : It was a little bit ? embarrassing the way we played ? in , the first two ! games , " Thomas ? said : .	; " ? We 're in the ? Stanley Cup ! finals ! , and it . was ! a little bit embarrassing ! the way we played in the first two games .
0	" It was a little bit embarrassing the way we played ! in the ? first two games , " Thomas said .	" We , 're in the : Stanley Cup ; finals , . and ! it was a , little ; bit ! embarrassing the way we played in the first two games .
0	" It was a little bit embarrassing ? the way we ? played in the first two games , " Thomas said .	. " We 're : in the Stanley Cup finals , ? and ! it was a little bit embarrassing the way . we played in the first two games .
0	: " ! It ! was a little bit embarrassing the way we played in . the first two games ! , " : Thomas said .	" We 're in the Stanley Cup finals , and it was a little bit embarrassing the way we played in the first : two games .
0	" It was a ! little bit embarrassing ; the way we played in ; the first two games , " Thomas said .	" We 're in the Stanley Cup finals , and it was a little bit embarrassing the way we played in the first two ! games .
0	" It , was a little bit embarrassing the way we played ! in the first : two games , , " ? Thomas said : .	" We 're ; in the Stanley Cup finals ; , and : it , was a little ; bit embarrassing the way . we played in ? the first two games .
0	" It was a little bit embarrassing the way we played ! in , the first ? two games , " Thomas said .	" We 're in the Stanley Cup finals ! , and it was a little bit embarrassing the way we played in the first two games .
0	" It was a little , bit embarrassing the way we : played in the first two games , " Thomas said .	" We . 're in the Stanley : Cup finals , and ! it was a ; little : bit ; embarrassing the way we played in , the first two games .
0	" ! It was a little bit embarrassing the way we played in the first two games , " Thomas said .	" We 're in : the Stanley Cup finals , : and it was a little bit embarrassing the way we played in the first ; two games .
0	" It was a little bit embarrassing the way we played in the first two ; games , ! " Thomas said .	? " We 're in . the Stanley Cup finals , and it was a little bit embarrassing ; the way . we played in the first two games .
0	" : It was a little bit embarrassing the way we played in the first two games , " : Thomas said .	" We ! 're in the Stanley Cup finals , and , it was , a little bit embarrassing the : way we played ; in : the first . two games .
0	" It was a little bit : embarrassing the way we played in the . first two games , , " ; Thomas said .	; " We 're in the Stanley Cup ; finals ; , , and ! it ? was a little bit embarrassing the way we , played in . the first two games .
0	" ? It was a little bit ; embarrassing the way ; we played in the first , two games . , " Thomas said .	" We 're ? in the . Stanley Cup finals , and it was a . little ! bit embarrassing the way we played in the first two games , .
0	" ? It , was a little : bit , embarrassing the : way : we played in the first two games , " Thomas said ; .	" We 're in the Stanley Cup finals , and it was a . little bit embarrassing : the way we played in the first two games .
0	? " It was a little bit ! embarrassing the : way we ? played ? in the first two games , : " Thomas said ? .	" : We 're in the Stanley Cup finals , and it was a little bit embarrassing the way we played in ; the first two games .
0	, " It was a little bit embarrassing the way we played in the first : two games , " : Thomas said .	" We . 're in the Stanley Cup . finals , ! and it , was a little bit . embarrassing the way we played in , the first two ? games ? .
0	" It : was a little bit embarrassing the way we played in the first two games , " Thomas said .	" We 're in the Stanley Cup finals , , and it was a little bit embarrassing the way we played in the first two games .
0	" It was a little bit embarrassing the way we played : in the first two games , " Thomas . said .	" We 're in the Stanley Cup finals , and : it was a little bit embarrassing the way we played ; in the first two games .
0	" It : was a little bit embarrassing the way we played in the first two games , , " Thomas said : .	" ! We 're in . the Stanley Cup finals , and it was a ? little bit embarrassing the way we played in the first two games . .
0	: " It was a little bit embarrassing the way we played in the , first two games , , " ! Thomas said .	" We 're in the Stanley Cup finals , and it . was a little bit embarrassing the way we played in the first two games .
0	" It was . a little bit , embarrassing the way we , played in the first two ! games , " ; Thomas said .	: " We 're ? in the Stanley Cup finals ; , and it ! was a little bit embarrassing : the way we played in . the first two games .
0	: " It , was . a little bit : embarrassing the way : we played ! in the first ? two games , " Thomas said .	" , We 're in the ! Stanley Cup finals . , and it was a little bit embarrassing the ! way , we played ; in ! the first two , games .
0	" It was ! a ? little ! bit embarrassing the way we ; played in the first two ? games , ? " Thomas said .	" We 're in the Stanley Cup finals , and it was a ? little bit embarrassing the way we , played in the first two . games .
0	" It was a little bit embarrassing the way we played in the first two games , ; " Thomas said .	! " We 're in the Stanley Cup finals , and it was , a little bit embarrassing the way we played in ! the first two games .
0	, " It was a little . bit embarrassing the way we ; played in the first two games , " ? Thomas said .	; " We 're in the Stanley Cup finals , and it was a little bit embarrassing the way we played in the first two games .
0	" ? It was a little bit : embarrassing the way we played in ! the first two games . , " Thomas said . .	" . We 're : in the ? Stanley Cup finals , : and it was a little ! bit embarrassing ! the way ? we played in ! the first two games .
0	Against the Japanese currency , the euro was at 135.92 / 6.04 yen against the late New York level of 136.03 / 14 .	The dollar was at 117.85 yen against the Japanese currency , up 0.1 percent .
0	Against the Japanese currency , the euro : was at : 135.92 / 6.04 yen against : the ? late New ? York level , of 136.03 / . 14 .	The dollar was at 117.85 yen against the Japanese currency . , up 0.1 percent .
0	Against the Japanese currency , the euro was at 135.92 / 6.04 yen against the late : New York level of 136.03 / 14 .	The dollar was at 117.85 yen against the ! Japanese . currency , up 0.1 percent .
0	Against the Japanese currency , . the euro was at 135.92 / 6.04 : yen against the late New York ! level of 136.03 / , 14 .	The ? dollar was at 117.85 yen against the Japanese currency , up 0.1 percent .
0	Against the Japanese currency , ? the euro was at 135.92 / 6.04 yen against the late New York level of 136.03 / 14 .	The dollar was at 117.85 ? yen against the Japanese ; currency , up 0.1 : percent .
0	Against : the Japanese currency ! , ; the euro was at 135.92 ? / 6.04 yen against the late ! New York . level of 136.03 / 14 .	The dollar was ! at 117.85 yen : against the Japanese currency , up 0.1 percent .
0	; Against the Japanese currency , ! the euro was at 135.92 / 6.04 yen against the late New York level of 136.03 . / 14 .	The dollar was at 117.85 yen ? against the : Japanese currency , ; up 0.1 percent .
0	Against the Japanese currency , ? the euro was at 135.92 , / 6.04 yen against , the ; late New York level of 136.03 / 14 , .	The dollar was at 117.85 yen against the Japanese currency , up ; 0.1 percent .
0	Against the Japanese currency , the euro was at 135.92 / , 6.04 yen against the late New York level of 136.03 / 14 .	The dollar ! was at 117.85 yen against the . Japanese ? currency , up 0.1 percent .
0	Against the Japanese currency : , the euro was at 135.92 / 6.04 yen against the late New York level of ? 136.03 ! / 14 .	The , dollar was ! at 117.85 yen ; against the Japanese currency , ? up 0.1 percent .
0	Against the Japanese currency , . the euro was at 135.92 ; / ; 6.04 : yen against ; the late New ? York ! level of 136.03 ; / 14 .	The , dollar was at ; 117.85 yen against the Japanese currency , up 0.1 ! percent .
0	Against the Japanese currency , the euro was at 135.92 / 6.04 yen against the late New York level of ! 136.03 / ! 14 .	The dollar was at 117.85 yen , against the Japanese currency , . up 0.1 percent .
0	Against the Japanese currency , : the , euro ? was , at : 135.92 / 6.04 . yen against the late : New York level ! of 136.03 / 14 .	The dollar was at 117.85 yen against the , Japanese currency , ? up 0.1 percent .
0	; Against ; the ; Japanese currency , ? the euro . was at 135.92 / 6.04 yen against . the late New York level of 136.03 / 14 , .	The dollar ! was at , 117.85 yen against the Japanese currency , up 0.1 percent .
0	Against the Japanese currency , the euro was at 135.92 / 6.04 yen against the late New York , level of 136.03 . / 14 .	The dollar was at 117.85 yen against the Japanese currency , up 0.1 , percent .
0	Against the Japanese currency , the euro : was , at 135.92 / 6.04 yen ! against the late New York level of ! 136.03 ! / 14 .	; The dollar was : at 117.85 yen against the Japanese ? currency , up 0.1 percent .
0	: Against the Japanese currency , the euro was at 135.92 / 6.04 yen against the late New York ! level of 136.03 / 14 .	; The ! dollar was at 117.85 yen against : the : Japanese , currency , up 0.1 percent .
0	, Against the Japanese currency , , ? the , euro was at 135.92 / 6.04 yen against the ! late New York level of 136.03 / 14 .	; The . dollar was ! at 117.85 yen against the Japanese ; currency , up ? 0.1 percent .
0	. Against the Japanese currency , the euro was at 135.92 / 6.04 yen . against ; the late New York level . of 136.03 / . 14 .	, The dollar was . at , 117.85 yen against . the Japanese currency , up 0.1 ? percent .
0	Against the Japanese . currency , the euro was , at : 135.92 / 6.04 , yen ! against the ; late New York ; level of 136.03 ; / 14 .	The dollar was at . 117.85 yen against ? the Japanese currency , up 0.1 percent ! .
0	Against ; the Japanese currency , the euro was , at 135.92 / 6.04 yen against the late New York level of 136.03 / 14 .	: The dollar was at 117.85 yen : against the Japanese ? currency , up 0.1 percent .
0	. Against the Japanese currency , the euro was : at 135.92 / ! 6.04 yen against the late New York level of 136.03 / . 14 .	: The . dollar was at 117.85 yen ! against the Japanese currency , up : 0.1 percent .
0	Against the Japanese currency , the euro was at 135.92 / 6.04 yen against the late New York level of 136.03 . / 14 .	The dollar was at , 117.85 . yen against the Japanese currency ? , up 0.1 ! percent .
0	Against the Japanese currency , the euro was at 135.92 / : 6.04 yen against the late New York level of 136.03 / 14 .	: The ; dollar was at 117.85 yen , against the Japanese currency , up ; 0.1 ; percent .
0	Against the Japanese currency , the : euro was at 135.92 / 6.04 yen against . the late ? New York level of 136.03 / 14 .	The dollar was at : 117.85 ? yen ! against the ; Japanese ? currency , up 0.1 percent .
0	Against ! the Japanese currency , the euro was at 135.92 / ? 6.04 yen against the . late ; New : York level of : 136.03 / 14 .	The dollar was at 117.85 yen ; against the Japanese . currency , up 0.1 percent .
0	Against the Japanese currency , the euro was ? at 135.92 / 6.04 ; yen against the late : New York ! level of 136.03 / 14 .	The dollar was at 117.85 yen against the Japanese currency , , up 0.1 percent .
0	Against . the Japanese ! currency , . the ; euro was ; at , 135.92 / 6.04 yen against the late . New York level of 136.03 / 14 : .	The dollar was at 117.85 yen , against the Japanese currency ; , ? up 0.1 percent .
0	. Against the Japanese currency , the euro was at 135.92 / 6.04 yen against the late New York level of 136.03 / 14 .	; The dollar was at 117.85 yen . against the Japanese currency , up 0.1 percent ? .
0	, Against the Japanese currency , the euro . was at 135.92 / 6.04 yen against the late New York level of 136.03 / 14 . .	The dollar was at 117.85 ! yen against the Japanese currency , up 0.1 percent .
0	: Against the , Japanese currency , ? the euro was at 135.92 / 6.04 ! yen against the late New York level of ! 136.03 / 14 .	The dollar was ; at 117.85 yen against the Japanese currency , up 0.1 , percent ? .
0	Against the Japanese currency , the euro was at 135.92 / 6.04 yen against the late New York : level ; of 136.03 / 14 .	The ! dollar was at , 117.85 yen against ; the Japanese currency , up ! 0.1 , percent .
0	Against the Japanese currency , the euro . was at 135.92 / 6.04 yen against the late New York level of 136.03 / 14 .	The dollar was at 117.85 yen against the Japanese currency , up 0.1 , percent .
1	Snow 's remark ``has a psychological impact , ' ' said Hans Redeker , head of foreign-exchange strategy at BNP Paribas .	Snow 's remark on the dollar 's effects on exports ``has a psychological impact , ' ' said Hans Redeker , head of foreign- exchange strategy at BNP Paribas .
1	Snow 's remark ``has ; a psychological impact , ' ' said Hans Redeker , head of foreign-exchange , strategy at ? BNP Paribas .	Snow 's remark on the dollar 's effects on exports ``has ; a psychological impact , ' ' said Hans Redeker , head of foreign- , exchange strategy at BNP ! Paribas .
1	Snow 's remark ``has a psychological impact , ' ' said Hans Redeker , head of foreign-exchange strategy at . BNP ! Paribas .	Snow 's remark on , the dollar . 's effects ? on exports : ``has a ! psychological impact , ' . ' said , Hans Redeker , head ; of foreign- exchange ? strategy at BNP , Paribas .
1	Snow 's remark ``has a psychological : impact , ' ' said Hans Redeker , head of foreign-exchange strategy at BNP Paribas .	Snow 's remark on the dollar 's ? effects on exports ``has a psychological impact , ' ' said Hans Redeker , head of foreign- exchange strategy at BNP Paribas .
1	Snow ; 's remark ``has a psychological impact , ' ' said Hans Redeker , head of foreign-exchange strategy ! at BNP Paribas .	Snow ! 's remark on . the dollar 's effects on exports ``has a psychological impact , ' ? ' ! said , Hans Redeker , head of : foreign- exchange strategy at BNP Paribas .
1	? Snow 's remark ``has a psychological impact , ' ' said Hans Redeker , head of . foreign-exchange strategy at BNP Paribas ! .	! Snow 's remark on the ! dollar , 's effects on exports ``has a psychological impact , ' ' said Hans , Redeker , head ? of foreign- exchange strategy at BNP Paribas .
1	Snow 's ! remark ``has a ? psychological impact , ' ' said Hans ; Redeker , , head of foreign-exchange strategy ! at BNP Paribas .	Snow : 's remark on the dollar 's : effects on ! exports ``has a ? psychological impact , ' : ' said Hans Redeker , head of . foreign- exchange strategy : at BNP Paribas .
1	Snow 's remark ``has a psychological impact , ' ; ' : said Hans Redeker , ! head of ! foreign-exchange ! strategy at BNP , Paribas .	! Snow 's remark on the dollar 's effects on exports ``has a psychological impact ; , , ' ' said Hans Redeker , head , of foreign- exchange ! strategy ; at BNP Paribas .
1	Snow 's remark ``has a psychological impact , ' ' , said Hans Redeker , head . of . foreign-exchange strategy , at BNP Paribas .	Snow 's remark ! on the . dollar 's effects on exports , ``has a . psychological impact , ' ' said Hans Redeker ; , head of foreign- exchange . strategy ? at BNP ? Paribas .
1	. Snow , 's . remark ; ``has a psychological . impact , ' ' said ; Hans Redeker , head of foreign-exchange ? strategy at BNP Paribas .	Snow ; 's remark on the dollar , 's effects on exports ! ``has a psychological impact . , ' ' . said Hans Redeker , head of foreign- exchange strategy : at BNP Paribas . .
1	Snow 's remark ``has a psychological impact , ' ' ! said Hans Redeker , head . of : foreign-exchange strategy ; at BNP Paribas .	Snow : 's : remark on the dollar ; 's effects : on exports ``has , a psychological impact . , . ' ' said Hans Redeker , head . of ; foreign- exchange strategy at BNP ; Paribas .
1	Snow 's remark ``has a . psychological ; impact , ' ' . said Hans Redeker , head of foreign-exchange : strategy at BNP , Paribas .	Snow 's remark on the dollar 's effects on exports , ``has a ; psychological impact , ' ' said Hans Redeker , head of foreign- exchange strategy at BNP Paribas .
1	Snow 's remark ``has a psychological impact , ' ! ' said Hans Redeker . , . head of foreign-exchange strategy at BNP Paribas .	Snow . 's remark on the dollar 's effects on exports ``has a psychological impact , ' ' said Hans Redeker , head of foreign- exchange strategy at BNP Paribas .
1	Snow 's remark ; ``has : a ? psychological impact ? , ' ' said Hans Redeker , head of foreign-exchange ? strategy , at BNP Paribas .	Snow 's . remark on the dollar 's effects on ; exports ``has a psychological impact , ' ' said Hans Redeker , head of foreign- . exchange : strategy at BNP Paribas .
1	Snow 's remark ? ``has a psychological impact , ' ' said Hans Redeker , head of foreign-exchange ; strategy at BNP Paribas .	Snow ; 's remark on the dollar 's ; effects on exports ``has : a psychological impact ; , ' ? ' said Hans Redeker , head of foreign- exchange strategy at BNP Paribas .
1	: Snow 's remark ``has : a psychological impact ; , ' ' said Hans Redeker , head of foreign-exchange strategy at BNP Paribas .	Snow 's remark on the dollar 's effects on exports ``has a psychological impact , ' ' said Hans Redeker , : head of foreign- exchange strategy at BNP Paribas .
1	Snow 's remark ``has a ! psychological impact , ' ' said Hans Redeker , , head ; of foreign-exchange strategy at BNP Paribas : .	Snow 's ! remark on the dollar 's effects on exports ``has a psychological impact ! , ' ' said Hans Redeker ? , head of foreign- exchange strategy at BNP Paribas .
1	Snow 's remark ``has a psychological impact ? , ' ' said . Hans Redeker , head of foreign-exchange strategy at BNP Paribas .	, Snow 's , remark on the : dollar 's effects on exports ``has a ; psychological . impact , , ' ' said ? Hans ; Redeker , head of ! foreign- . exchange strategy at BNP Paribas .
1	Snow 's remark ``has a psychological impact , ' ' said Hans Redeker , head of foreign-exchange strategy at BNP ? Paribas .	, Snow 's remark , on ? the dollar 's effects on exports ``has a psychological ? impact , ' : ' said Hans Redeker ; , head : of foreign- exchange strategy at BNP Paribas , .
1	Snow 's remark ``has a psychological impact , ' ' said Hans Redeker , head of foreign-exchange strategy ? at ! BNP Paribas .	Snow 's remark on ; the dollar 's , effects on exports ``has a psychological impact : , ' ' said Hans ; Redeker , , head of foreign- exchange strategy at BNP . Paribas .
1	Snow : 's remark ``has a , psychological impact ! , ' ? ' said Hans . Redeker , head ; of foreign-exchange : strategy at BNP Paribas .	Snow 's . remark . on the dollar 's effects on exports ``has a ; psychological impact , ! ' ' said Hans Redeker , head of foreign- exchange strategy ; at BNP Paribas .
1	Snow . 's remark ``has a psychological . impact , ' ' : said Hans Redeker ; , head of , foreign-exchange . strategy ? at BNP Paribas .	? Snow 's remark ! on ; the dollar : 's . effects on exports ``has . a . psychological impact , ' ' said . Hans Redeker , : head of foreign- exchange strategy at . BNP Paribas .
1	! Snow 's remark ``has a psychological impact , ' ' said Hans Redeker , head of : foreign-exchange ; strategy ! at BNP Paribas .	! Snow 's remark on ! the dollar ; 's ; effects on exports . ``has a psychological impact , ' ; ' said Hans Redeker , head ? of foreign- exchange strategy . at BNP : Paribas : .
1	Snow 's remark ``has a psychological impact , ' ' said : Hans Redeker , head of foreign-exchange strategy at BNP Paribas .	Snow 's remark on the , dollar ! 's effects : on exports ``has a : psychological impact , ' ' said Hans ; Redeker , ; head of ! foreign- ; exchange strategy : at BNP Paribas . .
1	: Snow 's remark ``has , a psychological impact ! , ' ' said Hans Redeker , ; head of foreign-exchange strategy at BNP Paribas .	Snow ; 's remark on the , dollar 's effects on : exports ``has a psychological ! impact , , ' ' said Hans ! Redeker , head : of foreign- : exchange strategy at BNP Paribas .
1	Snow 's remark : ``has a psychological ! impact , ' ' said ; Hans Redeker , head ! of foreign-exchange strategy at BNP , Paribas .	Snow . 's remark on the dollar . 's effects : on exports ``has ; a : psychological impact , ' , ' said Hans Redeker , head of foreign- . exchange strategy at BNP ; Paribas .
1	Snow 's ! remark ``has a psychological impact , ' ' said Hans Redeker , head , of foreign-exchange ! strategy at ; BNP . Paribas . .	Snow 's , remark on the : dollar 's effects on exports ``has a psychological impact , ' ' said Hans Redeker , head of ? foreign- exchange strategy , at BNP Paribas , .
1	? Snow 's remark ``has a psychological impact , , ' ' : said : Hans Redeker , ; head of foreign-exchange strategy at ? BNP Paribas .	. Snow 's remark on the dollar . 's effects on exports ``has a psychological impact , ' : ' said Hans Redeker , head of foreign- exchange strategy at BNP Paribas .
1	Snow ; 's remark ``has a psychological : impact , , ' ! ' said Hans Redeker , ! head of foreign-exchange strategy at BNP Paribas .	; Snow 's remark on the dollar 's effects on exports ``has a psychological impact : , ' ' said Hans Redeker , head of , foreign- : exchange ? strategy : at BNP . Paribas .
1	Snow 's remark ``has a . psychological impact , ' ' said Hans Redeker , head of foreign-exchange , strategy ! at , BNP : Paribas .	Snow 's ? remark on the , dollar 's effects on exports ``has a : psychological , impact , ' . ' ; said ! Hans Redeker : , head of foreign- exchange strategy at BNP ? Paribas . .
1	Snow ? 's : remark ``has a psychological impact , ' ' said Hans . Redeker , . head of foreign-exchange strategy at BNP ! Paribas . .	Snow 's remark on the dollar 's effects on exports ``has a . psychological . impact , ' ' said Hans : Redeker , : head of , foreign- exchange strategy at ? BNP Paribas . .
1	Snow ; 's . remark ``has a psychological impact , ' ' said ? Hans ! Redeker , , head of foreign-exchange strategy at , BNP Paribas .	Snow ; 's remark on the dollar 's effects . on exports ``has a psychological impact , ' . ' said Hans Redeker , head of foreign- exchange . strategy at BNP Paribas .
1	? Snow 's remark ``has a psychological impact , ' ' said Hans ? Redeker ? , head of foreign-exchange strategy at BNP Paribas .	Snow 's remark on the ! dollar ; 's effects , on ? exports ! ``has a psychological impact , ' . ' said Hans Redeker , head . of foreign- exchange , strategy : at , BNP Paribas .
0	The women said victims of rape who came forward routinely were punished for minor infractions while their assailants escaped judgment .	The women said victims of rape who came forward were routinely punished for minor infractions while their attackers escaped judgment , prompting most victims to remain silent .
0	The ! women said ? victims of rape who came forward ! routinely , were punished . for minor infractions while their assailants escaped judgment ; .	; The women said victims of ? rape who came forward were routinely punished for minor infractions while their , attackers escaped judgment , prompting most victims to ? remain silent .
0	. The women said victims of rape who came forward routinely ! were punished ? for minor infractions while . their assailants escaped , judgment .	The ! women said victims of rape who came forward were routinely ; punished for minor infractions while their attackers escaped judgment , prompting ; most victims to remain silent .
0	The women said victims of ? rape ! who : came forward routinely were punished for minor infractions while their assailants escaped judgment .	; The ? women said victims , of rape who came forward were routinely punished for minor infractions while , their attackers escaped judgment , prompting most victims , to ? remain silent .
0	The women said victims of : rape who came forward routinely were punished for , minor infractions while their assailants ! escaped ? judgment . .	The , women said ? victims of ? rape who came forward were routinely punished for minor infractions while their attackers escaped judgment , prompting ; most victims to remain silent .
0	The women said victims of rape who came forward routinely were punished : for minor infractions , while their assailants escaped . judgment .	The women said victims of rape who came forward were ? routinely punished for minor infractions while their attackers escaped judgment , prompting most victims to remain silent .
0	The women said victims of rape who came forward routinely were punished , for minor infractions while their assailants escaped judgment ? .	The women said victims of rape . who came forward were routinely punished ? for minor infractions while : their attackers ? escaped ; judgment , prompting ? most victims to remain silent .
0	? The women said , victims of rape who came forward routinely . were punished . for minor infractions ? while . their : assailants escaped judgment .	The women said victims ? of rape ? who came forward were routinely ! punished for minor ! infractions while their ; attackers escaped judgment : , prompting ! most victims . to remain : silent .
0	The women ? said victims of ? rape who came forward routinely were punished for minor infractions while their assailants escaped judgment .	: The : women said , victims of , rape who came ! forward were routinely . punished for minor infractions while ! their attackers escaped judgment , prompting most victims to remain silent ! .
0	The women said ? victims of ; rape who came forward . routinely were punished for minor infractions while their assailants escaped judgment .	The women said ! victims of ? rape who came ; forward were routinely punished for minor infractions ; while their attackers escaped judgment , prompting most victims to remain silent .
0	The women said victims of rape who came , forward routinely were punished for minor infractions while their assailants escaped judgment .	The women said ! victims of rape who came forward were routinely punished for minor infractions while their attackers escaped judgment , ! prompting most victims to remain silent .
0	The women said victims of rape who , came . forward , routinely were punished . for minor infractions . while their ! assailants escaped ; judgment .	The women said victims of rape , who came forward were routinely punished for minor infractions while their ! attackers escaped judgment , , ! prompting most victims to remain silent .
0	The women said victims of rape who came forward routinely were punished for minor infractions while their assailants escaped judgment : .	The , women said victims of rape . who came forward were routinely punished : for ? minor infractions while their attackers escaped judgment , , prompting : most victims : to : remain silent : .
0	The women said victims of rape who came forward : routinely were punished ; for minor infractions ; while their assailants escaped judgment .	. The women said victims of rape : who , came : forward . were routinely punished for : minor infractions ; while their attackers escaped judgment . , prompting most victims : to remain silent .
0	, The women said , victims ? of rape who came forward routinely were ; punished for minor : infractions ; while their assailants escaped . judgment .	The women said victims of rape who came ; forward were routinely punished for minor infractions while their attackers escaped judgment , prompting most ! victims ; to , remain . silent .
0	The women : said victims of rape who came forward routinely were punished ; for minor infractions while : their ? assailants escaped , judgment .	. The women said victims of rape who came forward were routinely punished for minor infractions while their attackers escaped judgment , prompting most victims to remain silent .
0	The women said victims of ; rape who came . forward routinely were punished ? for minor , infractions while their assailants escaped judgment .	The women said victims of rape who came forward were routinely punished for minor infractions while : their attackers escaped judgment , prompting most victims to remain silent .
0	The women said victims of rape who came forward ; routinely were punished for minor ! infractions while their assailants escaped judgment .	The women said ? victims of rape who came forward were routinely punished for minor ! infractions ! while their ! attackers escaped judgment ! , prompting most victims to . remain silent .
0	The women said victims of rape who came forward ; routinely were ! punished for minor infractions : while their assailants escaped judgment .	The women ; said victims ; of rape who came . forward were routinely punished for minor infractions , while their attackers escaped judgment , prompting most victims to remain silent .
0	The ! women said victims of rape ; who came ! forward routinely were punished for ? minor infractions while their assailants escaped judgment .	The women ? said victims of rape who came forward were routinely ? punished for minor infractions while their attackers escaped judgment , prompting most victims to remain silent .
0	The women said victims of rape who came , forward routinely were punished for minor ; infractions while their ; assailants escaped judgment .	The , women said victims of rape : who came forward were . routinely punished for minor infractions while their attackers escaped judgment , prompting most victims to remain silent .
0	; The women said : victims of rape who ? came : forward routinely were punished for minor , infractions , while their , assailants escaped judgment .	The women said ! victims : of rape who came ? forward . were routinely punished for minor , infractions while their attackers escaped judgment , prompting most victims to remain silent .
0	The women ; said victims of ? rape who came forward routinely were punished for minor . infractions while their assailants escaped judgment ; .	The women said victims of rape who came forward were routinely punished for minor infractions while their attackers ! escaped judgment , prompting most victims to remain silent .
0	The women said victims of rape who came forward routinely were ; punished for minor infractions ; while : their assailants escaped judgment .	The women said victims : of rape who came forward were , routinely punished for minor infractions : while ; their ; attackers escaped judgment , prompting most victims to remain silent .
0	The women said victims of ? rape who ; came . forward routinely were punished for minor ! infractions ; while their assailants escaped judgment , .	The women said victims of rape who came forward were routinely punished for minor infractions while their attackers escaped judgment , prompting , most victims to remain silent .
0	. The women said ; victims of rape who came . forward routinely were punished for ; minor infractions , while their ? assailants escaped judgment : .	The women said victims of rape who came forward were ; routinely punished for . minor infractions while their attackers escaped judgment , prompting most victims to ! remain silent .
0	! The women said victims of rape ? who came : forward ; routinely were . punished for minor infractions ! while their assailants escaped judgment ; .	, The , women , said victims of rape ! who came forward ! were routinely punished for minor infractions while their ? attackers escaped judgment , prompting most victims to remain silent .
0	The women said victims of rape who came forward routinely were punished . for minor infractions while their assailants escaped judgment .	The women said victims . of rape who came forward were routinely punished for : minor infractions while their , attackers ! escaped ! judgment . , prompting most victims to remain silent .
0	The women said victims of rape who came forward routinely were punished for minor infractions while ; their assailants escaped judgment .	The women said , victims of rape who came forward were routinely punished for minor infractions while , their attackers escaped judgment , prompting most victims to remain silent .
0	The women said victims of rape who came forward routinely were punished for minor infractions while their assailants , escaped judgment .	The women said victims of rape who came forward were routinely punished ? for minor infractions while , their attackers escaped judgment , , prompting most victims to remain silent .
0	The women said . victims of rape who came ! forward ! routinely , were punished for minor infractions , while their assailants escaped judgment .	The women ; said victims of ! rape ! who came forward were ? routinely punished for minor ! infractions while their attackers escaped judgment , prompting most : victims , to remain silent .
0	? The women . said victims of rape who came ? forward routinely were punished . for minor infractions while their : assailants escaped ; judgment ? .	The women : said victims : of rape who came ! forward were routinely punished ? for minor infractions while . their attackers escaped judgment , prompting most victims to remain , silent .
0	The women said victims ; of . rape who came forward routinely . were punished for minor , infractions . while their assailants escaped : judgment . .	The women said victims of rape who came forward were routinely punished for minor infractions while their attackers escaped judgment , prompting : most victims to remain silent .
1	" The National has no interest in acquiring AMP while AMP owns its UK business , " Cicutto added .	" The National has no interest in acquiring AMP while AMP owns its U.K. business , " NAB chief executive Frank Cicutto said .
1	" The National ! has no interest in acquiring AMP while AMP owns its UK business , , " Cicutto ; added ! .	" The National has no interest : in ; acquiring ; AMP ! while : AMP owns its U.K. business , " NAB chief executive Frank Cicutto said ; .
1	" ! The National has no ! interest in acquiring AMP while ; AMP owns its UK business : , ! " Cicutto ! added .	? " The National ? has no . interest in acquiring AMP while . AMP owns its U.K. business , " ! NAB chief ! executive ; Frank Cicutto said .
1	, " The National has no interest in acquiring AMP , while , AMP owns its UK business , , " Cicutto . added .	" The : National has no interest in : acquiring , AMP while ! AMP owns its U.K. business , , " , NAB chief executive Frank Cicutto said .
1	" The ? National has : no interest , in . acquiring AMP while AMP owns its UK business , " Cicutto added : .	" The National has : no , interest in ; acquiring AMP while AMP owns ? its U.K. business , ; " , NAB chief ; executive Frank ? Cicutto said .
1	" ! The National has ! no ? interest ! in : acquiring AMP while ! AMP owns its UK : business , " Cicutto added .	" , The National . has no interest in acquiring AMP while AMP owns its U.K. business , " NAB chief executive Frank Cicutto said .
1	" The National has no interest in acquiring ; AMP while AMP owns its UK business , " Cicutto added .	" The ? National has no , interest in : acquiring AMP while . AMP , owns ; its U.K. business , " NAB chief executive Frank , Cicutto said ; .
1	, " The ; National has ? no interest , in acquiring AMP ; while AMP owns its UK business , : " Cicutto : added .	" ; The National has no interest in acquiring AMP while AMP ! owns its U.K. business , , " NAB chief executive ? Frank Cicutto said .
1	" The National has no interest in acquiring AMP . while . AMP owns its UK business , " Cicutto added .	" The National : has no interest in acquiring AMP while : AMP owns its U.K. business , " NAB . chief . executive Frank Cicutto said ? .
1	" The National has no interest in acquiring AMP while AMP owns its UK business . , " Cicutto added .	" The National has , no interest in acquiring . AMP while ? AMP owns its U.K. business , " ? NAB chief executive Frank . Cicutto said .
1	" The National has no interest in acquiring ! AMP while AMP owns its UK business , " , Cicutto added .	" The National has no interest in acquiring AMP while AMP owns its U.K. business , " NAB ; chief executive Frank Cicutto , said .
1	" . The National has no : interest in . acquiring AMP while AMP owns its . UK , business , " Cicutto added .	" The National has no , interest , in acquiring AMP while : AMP owns its , U.K. business , ! " NAB chief ? executive Frank Cicutto said .
1	" ? The National has no interest . in acquiring AMP . while AMP owns its UK business ; , " ! Cicutto . added . .	" ! The National has no , interest in acquiring AMP while ? AMP owns its U.K. business ? , . " NAB chief . executive , Frank Cicutto said .
1	" ! The National has . no interest ? in acquiring AMP while ? AMP owns its UK business ; , " ? Cicutto added .	" . The National has no , interest ! in . acquiring AMP while . AMP owns , its U.K. business , " NAB : chief executive . Frank Cicutto said .
1	" The National has no interest ? in acquiring AMP ! while AMP owns ; its UK business , " , Cicutto added .	; " ; The ! National has no interest in acquiring AMP while . AMP owns its , U.K. business , , ? " NAB chief executive Frank Cicutto said .
1	" The National . has no interest in acquiring AMP while AMP owns its , UK business , " Cicutto added : .	" The National has no interest ; in acquiring AMP while AMP owns ; its U.K. business , " , NAB chief executive Frank Cicutto said .
1	" The . National ? has : no interest in acquiring AMP while AMP owns its UK ! business . , , " : Cicutto added .	" The ? National has no ? interest in acquiring AMP while AMP owns its U.K. business , " NAB chief executive Frank Cicutto ! said .
1	, " ? The National has no interest , in acquiring , AMP ; while AMP owns . its UK business . , " Cicutto added .	" The National ? has no interest in acquiring AMP while : AMP owns its U.K. business , " NAB chief executive Frank Cicutto said .
1	" The ? National has no ! interest in acquiring : AMP while AMP owns ; its UK . business , " Cicutto added .	" The National has no interest , in acquiring AMP while AMP owns its U.K. business , " NAB chief executive Frank Cicutto said .
1	" . The National has no interest , in acquiring AMP while , AMP owns its UK business ? , " Cicutto added , .	" ; The , National ? has no , interest in acquiring AMP while AMP owns its U.K. business , " NAB chief executive Frank Cicutto said ; .
1	" The , National . has no interest in acquiring AMP : while AMP , owns : its UK business , " Cicutto added ! .	, " The ? National has no interest in acquiring AMP while AMP owns . its U.K. business , " , NAB chief executive Frank Cicutto ? said ? .
1	" The National has no interest in acquiring AMP while , AMP owns its UK business , " Cicutto added .	" The National has no interest in acquiring AMP while AMP , owns its U.K. business , " NAB chief executive Frank : Cicutto said .
1	" The ; National ; has : no interest in . acquiring AMP : while AMP owns its UK business , " Cicutto added ? .	; " The National has no : interest ! in , acquiring AMP while AMP owns its ! U.K. business , " NAB chief : executive Frank Cicutto said .
1	" ! The National has no interest in . acquiring AMP while AMP owns its UK , business , " Cicutto . added .	? " The National has no interest in ; acquiring AMP while ! AMP owns its U.K. business , " NAB chief executive ? Frank ; Cicutto ! said ! .
1	" The National has no interest in acquiring AMP while AMP owns its UK business , " Cicutto added . .	" The National has no interest in acquiring . AMP while , AMP owns its U.K. business , " NAB chief : executive Frank Cicutto . said .
1	: " ? The National has no , interest : in acquiring AMP while . AMP , owns its UK business , " Cicutto . added .	" The National has , no interest . in acquiring AMP while AMP owns its ? U.K. business , " ! NAB chief executive Frank ? Cicutto said .
1	" The National has no interest in acquiring AMP while AMP owns its . UK business , " Cicutto added . .	" : The National has ; no interest in ; acquiring AMP while AMP owns , its U.K. ; business ? , , " NAB chief executive Frank Cicutto ! said .
1	, " The National has no : interest in acquiring AMP while ! AMP owns ; its UK business , " Cicutto : added .	" The National has no interest in acquiring AMP ; while AMP owns its U.K. business , " NAB . chief executive Frank Cicutto said .
1	: " The National has no interest in acquiring AMP while AMP owns its UK ! business ; , " Cicutto added .	" ! The National has no . interest : in . acquiring AMP while AMP owns its : U.K. business , " NAB ! chief executive Frank Cicutto said ! .
1	" The National has no interest in acquiring , AMP while AMP owns its UK business , " Cicutto added , .	" The National has no interest in acquiring ? AMP while : AMP owns its U.K. ? business , " NAB chief executive Frank ! Cicutto said , .
1	" : The , National : has no interest in acquiring AMP while AMP ? owns its UK business , " Cicutto added ; .	" The ! National has : no interest . in acquiring AMP while ? AMP owns its U.K. business , " NAB ! chief . executive Frank Cicutto : said . .
1	" The National has . no interest ? in acquiring AMP while : AMP owns its UK business ? , , " Cicutto added . .	" The National has no interest in acquiring AMP ! while AMP owns its U.K. : business , " NAB : chief ; executive Frank Cicutto said .
1	" . The ; National ; has no interest in acquiring AMP while AMP owns its . UK ! business ? , " Cicutto added ; .	: " ? The National has no interest in acquiring AMP while AMP owns its U.K. ; business , " NAB chief executive Frank Cicutto said .
1	In a statement , Mr. Rowland said : " As is the case with all appointees , Commissioner Anson is accountable to me .	" As is the case with all appointees , Commissioner Anson is accountable to me , " Rowland said .
1	In a ? statement , Mr. Rowland said : ; " : As ! is the ; case ? with all appointees , Commissioner Anson is accountable to me .	" As is the case with : all appointees . , Commissioner Anson : is accountable ! to me , " Rowland said , .
1	In a ; statement , Mr. Rowland said : " As is the case with ! all appointees , , Commissioner Anson is accountable to me .	" : As , is the case with all appointees , : Commissioner , Anson is accountable to ; me , " Rowland said .
1	In a statement ; , Mr. Rowland ! said : : " As is the case : with ! all , appointees , Commissioner Anson is accountable to me .	" As ; is the ! case . with all appointees ? , Commissioner Anson is accountable to me , " Rowland ; said .
1	In ! a ? statement , Mr. Rowland said ! : " As is the case with all appointees , Commissioner Anson is , accountable to ; me : .	" As is the case with all appointees , Commissioner Anson : is accountable to me , " Rowland said .
1	? In a statement , Mr. ! Rowland said : " As is the case with ? all appointees , Commissioner , Anson is : accountable , to me ! .	" : As is the case with . all , appointees , Commissioner Anson is accountable to me , " Rowland said : .
1	In a statement : , Mr. Rowland , said : " As is the case with all appointees , Commissioner Anson ; is accountable to me .	" As : is the case with . all , appointees , Commissioner Anson is accountable to me , " Rowland . said .
1	In ; a ? statement , Mr. ; Rowland said : : " As is . the case with all appointees , : Commissioner Anson is : accountable to me ? .	" As is ? the case with all ! appointees , Commissioner , Anson : is accountable to me , " Rowland : said ! .
1	In a statement , Mr. Rowland said : " As is the case with ; all appointees , Commissioner Anson is accountable to me .	" As is the case with all . appointees , Commissioner Anson is accountable to me , " Rowland said .
1	In a statement , Mr. Rowland said : " As is the case with all : appointees , Commissioner Anson ! is accountable to me .	" As is the , case with all appointees , Commissioner Anson is ? accountable to me ? , ; " Rowland said .
1	In a statement , Mr. Rowland said : " As is , the case with all appointees , Commissioner , Anson is accountable ? to , me . .	" As is the case , with . all ! appointees , , Commissioner Anson is accountable ? to me ; , " Rowland : said .
1	In a statement . , Mr. ; Rowland said : , " As is ; the case with all appointees , Commissioner Anson is accountable to me .	" . As is , the case ; with all ; appointees , Commissioner ? Anson ! is accountable to me , " : Rowland said .
1	In a statement , Mr. ? Rowland said : " As is ! the case : with all , appointees , Commissioner Anson is accountable to me .	" As is , the case with . all appointees , , Commissioner Anson . is accountable to me , " Rowland said : .
1	In a statement , Mr. Rowland said : " As is the case with all appointees , ! Commissioner Anson is accountable to me .	" . As ! is ? the case with ? all appointees , Commissioner Anson is accountable , to me . , " ! Rowland said .
1	In a statement , Mr. Rowland said : " As is the case : with . all appointees , . Commissioner Anson is accountable to me ; .	" As is the case with all ; appointees , ! Commissioner Anson is accountable to ; me , " Rowland said . .
1	! In a ! statement : , . Mr. Rowland said : " ! As is the case with all : appointees : , Commissioner Anson is accountable to me .	. " As is the case , with all appointees ! , Commissioner , Anson is accountable to me , " Rowland said . .
1	! In a statement , Mr. Rowland said : : " As , is the case ? with all appointees , Commissioner ! Anson : is accountable ; to me .	; " As is the case . with all appointees , ! Commissioner Anson . is accountable to me : , " Rowland said .
1	In ? a statement ! , Mr. Rowland ? said : " As ; is the case with all appointees , Commissioner Anson is ; accountable to me .	" As is the ; case with all appointees , Commissioner Anson is accountable to me . , " Rowland said , .
1	! In a statement , Mr. Rowland said : " As is the case with all appointees , , Commissioner ! Anson is accountable to me .	" As ! is the case ; with : all appointees , Commissioner Anson ; is accountable , to me , . " Rowland said .
1	In a statement , Mr. Rowland said : " As is . the case with all , appointees : , Commissioner Anson is , accountable to me .	" As is the case with all appointees ? , Commissioner ; Anson is accountable to me , " Rowland said , .
1	In a . statement , Mr. Rowland said : " As . is ; the case : with all appointees ? , Commissioner Anson is accountable : to me .	" ; As is the case with all appointees , Commissioner Anson is ; accountable to me , " ! Rowland , said .
1	; In a statement , Mr. Rowland said ! : " As is the : case with all appointees , Commissioner Anson is accountable to me : .	" As is the case with all appointees , Commissioner Anson , is accountable to me , ; " Rowland said .
1	In a statement , Mr. Rowland ; said : " As is the case with all appointees , Commissioner Anson is accountable to me .	: " As . is the case with all appointees , Commissioner ? Anson is accountable . to me , " ! Rowland ? said .
1	In a statement , Mr. Rowland said : " As ; is the , case with : all appointees , Commissioner ; Anson is accountable : to , me ; .	" As is ; the case . with all appointees , Commissioner Anson is accountable to me , " Rowland said .
1	In a statement , Mr. Rowland said : " As is the case with all : appointees , Commissioner Anson is accountable to me .	: " As is the case with all appointees ; , Commissioner Anson is accountable , to ; me , " ! Rowland said ? .
1	In a statement , . Mr. Rowland said : " As ; is ? the case : with all appointees , Commissioner Anson is accountable to me .	" As is the case with all appointees : , Commissioner Anson is accountable to , me , " Rowland said .
1	In a statement , Mr. ? Rowland : said ? : " . As is the case with all appointees . , Commissioner . Anson is accountable to me . .	" As is the case with all appointees , Commissioner . Anson is accountable to me ; , " Rowland said .
1	In , a statement . , Mr. Rowland said : " As is , the case with . all appointees , Commissioner Anson is accountable to me .	" As , is the case with all appointees , Commissioner Anson is accountable to me , " Rowland . said .
1	In a statement , , Mr. Rowland said : " As ! is the case with all appointees , Commissioner ; Anson is , accountable to me ! .	: " As : is the case with ! all appointees . , , Commissioner Anson is accountable to me , " Rowland ; said .
1	In a statement , Mr. Rowland said : " , As ; is the . case with . all appointees , Commissioner : Anson is , accountable to me .	" As is , the case ! with all , appointees , Commissioner ? Anson is accountable to me , " Rowland ; said .
1	In a : statement : , Mr. Rowland ? said : " As , is the case with all ? appointees , . Commissioner Anson . is accountable to me , .	" , As is the case with , all appointees , Commissioner Anson is : accountable , to me , " Rowland said .
1	In a statement . , Mr. : Rowland said : " As is : the case with all appointees , Commissioner Anson ! is accountable , to me ! .	" As is the case with all ? appointees , . Commissioner Anson is accountable to ? me , . " Rowland said ! .
1	In . a statement ! , . Mr. Rowland said : " As ? is the . case ; with all appointees , ; Commissioner Anson is accountable ; to me .	" As is the case with all appointees , Commissioner Anson is ; accountable to me , " Rowland said .
0	Oracle 's $ 5 billion hostile bid for PeopleSoft is clearly not sitting well with PeopleSoft 's executives .	Oracle on Friday launched a $ 5.1 billion hostile takeover bid for PeopleSoft .
0	Oracle 's $ 5 ? billion hostile bid ! for PeopleSoft is clearly not sitting well with PeopleSoft 's executives .	Oracle on Friday launched , a $ ; 5.1 ! billion hostile takeover bid for ; PeopleSoft ! .
0	Oracle 's $ 5 billion hostile bid for PeopleSoft is ? clearly not sitting well with PeopleSoft ! 's , executives .	? Oracle . on Friday launched a $ 5.1 billion hostile takeover bid for PeopleSoft .
0	Oracle 's $ 5 billion hostile bid : for PeopleSoft . is clearly not sitting well : with , PeopleSoft 's ! executives ; .	Oracle on Friday , launched a $ 5.1 billion hostile takeover bid for ; PeopleSoft ? .
0	Oracle 's $ 5 billion hostile bid for PeopleSoft . is clearly not sitting well with PeopleSoft 's executives .	Oracle ! on Friday launched a $ . 5.1 ! billion hostile takeover bid for PeopleSoft ; .
0	Oracle 's $ 5 billion hostile bid for PeopleSoft is clearly not sitting ; well with PeopleSoft 's executives .	Oracle : on Friday launched a : $ 5.1 billion hostile takeover bid for PeopleSoft . .
0	Oracle 's $ 5 billion hostile bid , for PeopleSoft is : clearly ? not sitting well ? with PeopleSoft 's executives .	Oracle on Friday launched a $ 5.1 billion ; hostile takeover bid for PeopleSoft .
0	Oracle 's $ 5 ! billion hostile bid for PeopleSoft is : clearly not sitting well with PeopleSoft 's executives .	, Oracle on Friday : launched a $ ? 5.1 billion hostile takeover bid for PeopleSoft : .
0	Oracle 's $ 5 billion hostile bid . for PeopleSoft is clearly not sitting well with PeopleSoft ? 's executives .	Oracle on Friday ? launched a $ . 5.1 billion hostile ? takeover bid for PeopleSoft .
0	Oracle 's $ 5 billion : hostile bid for PeopleSoft is clearly , not sitting well with , PeopleSoft 's executives .	, Oracle on Friday launched a $ 5.1 billion ; hostile ? takeover bid : for PeopleSoft .
0	Oracle 's $ ; 5 ? billion ; hostile bid for , PeopleSoft is , clearly not sitting well with PeopleSoft 's executives .	Oracle , on Friday launched : a ! $ 5.1 . billion hostile ? takeover bid for PeopleSoft .
0	Oracle ? 's , $ 5 billion : hostile bid for PeopleSoft is clearly not sitting well with PeopleSoft ! 's ! executives .	Oracle ! on Friday launched a $ 5.1 billion hostile ? takeover bid for PeopleSoft .
0	. Oracle 's $ 5 ; billion hostile bid for ? PeopleSoft is clearly not sitting ; well with PeopleSoft 's : executives .	Oracle on ! Friday launched a $ 5.1 billion ; hostile takeover bid for PeopleSoft .
0	? Oracle 's $ 5 billion hostile bid for PeopleSoft is ; clearly not sitting well with PeopleSoft 's executives . .	Oracle on Friday launched a $ 5.1 billion hostile takeover bid for PeopleSoft , .
0	Oracle ; 's , $ 5 ? billion , hostile bid for PeopleSoft is clearly not sitting well , with PeopleSoft 's executives . .	. Oracle on Friday launched a $ 5.1 billion ? hostile takeover bid ! for PeopleSoft .
0	Oracle 's $ 5 billion hostile bid for : PeopleSoft , is clearly not sitting , well with PeopleSoft 's executives .	Oracle on Friday launched ? a $ 5.1 : billion hostile takeover , bid for PeopleSoft .
0	Oracle 's $ 5 billion hostile ! bid , for PeopleSoft is clearly not sitting ! well with : PeopleSoft 's executives .	Oracle : on Friday launched ? a $ 5.1 billion hostile takeover ; bid for PeopleSoft .
0	Oracle 's , $ 5 billion hostile bid for PeopleSoft is clearly not sitting well : with PeopleSoft 's executives .	Oracle on Friday . launched a $ 5.1 , billion hostile takeover ? bid ; for PeopleSoft .
0	Oracle 's $ 5 billion hostile bid for PeopleSoft is clearly ! not sitting well with PeopleSoft 's ; executives .	Oracle on Friday ? launched a $ 5.1 billion , hostile ; takeover , bid for ! PeopleSoft .
0	! Oracle ! 's $ 5 billion hostile . bid for PeopleSoft is clearly not sitting well with PeopleSoft : 's ! executives . .	Oracle on Friday launched a $ 5.1 billion hostile ; takeover ! bid for PeopleSoft .
0	Oracle 's , $ 5 billion ! hostile bid for ! PeopleSoft is ? clearly . not ; sitting well with PeopleSoft 's executives .	Oracle on . Friday : launched a , $ 5.1 . billion hostile takeover bid for PeopleSoft .
0	Oracle 's $ 5 billion hostile ! bid for PeopleSoft is clearly not sitting well with PeopleSoft 's executives .	Oracle on Friday launched a : $ 5.1 billion hostile takeover bid for PeopleSoft .
0	Oracle 's $ 5 billion hostile bid for PeopleSoft is : clearly not sitting well with PeopleSoft 's executives .	Oracle , on Friday launched a . $ 5.1 billion hostile takeover bid for PeopleSoft .
0	Oracle 's , $ 5 . billion hostile bid for PeopleSoft is clearly not sitting well with PeopleSoft 's , executives , .	Oracle on , Friday launched a ! $ 5.1 billion ; hostile takeover bid for PeopleSoft .
0	Oracle ; 's $ 5 ; billion hostile ! bid ; for PeopleSoft is clearly not sitting ! well with PeopleSoft , 's executives .	Oracle ! on Friday launched a $ ; 5.1 billion hostile takeover . bid : for PeopleSoft ; .
0	Oracle 's $ 5 ; billion hostile bid for ; PeopleSoft is ! clearly not sitting well with PeopleSoft 's , executives : .	Oracle on . Friday : launched a $ ; 5.1 billion hostile takeover , bid for PeopleSoft . .
0	Oracle . 's $ 5 billion hostile bid for PeopleSoft is ! clearly not sitting well with ? PeopleSoft 's executives .	Oracle . on Friday launched , a $ ; 5.1 billion hostile takeover ? bid for PeopleSoft ; .
0	Oracle 's $ ; 5 , billion hostile bid : for PeopleSoft is clearly not sitting well : with PeopleSoft , 's ; executives .	? Oracle . on Friday launched a $ 5.1 . billion . hostile takeover bid for PeopleSoft .
0	Oracle 's $ 5 billion hostile bid for PeopleSoft is clearly : not sitting well with PeopleSoft 's executives .	Oracle on Friday ! launched ; a $ 5.1 billion hostile ; takeover bid for ! PeopleSoft .
0	, Oracle 's ! $ : 5 billion hostile ? bid for PeopleSoft : is clearly not sitting , well with PeopleSoft 's executives .	Oracle on Friday launched a $ 5.1 billion hostile , takeover bid for . PeopleSoft .
0	: Oracle 's ; $ 5 , billion hostile bid , for : PeopleSoft is clearly not sitting well with PeopleSoft 's executives .	; Oracle ! on Friday ? launched a $ 5.1 billion , hostile takeover bid for PeopleSoft .
0	. Oracle 's $ 5 billion hostile bid for PeopleSoft is clearly not sitting ! well with PeopleSoft . 's executives .	. Oracle on ; Friday launched ? a $ 5.1 billion hostile ; takeover bid for PeopleSoft . .
0	. Oracle : 's $ 5 billion hostile bid for PeopleSoft is clearly not sitting well with PeopleSoft : 's executives .	Oracle on , Friday . launched a ; $ 5.1 billion ; hostile takeover bid for PeopleSoft .
1	Taha is married to former Iraqi oil minister Amir Muhammed Rasheed , who surrendered to U.S. forces on April 28 .	Taha 's husband , former oil minister Amer Mohammed Rashid , surrendered to U.S. forces on April 28 .
1	Taha is ? married ! to ! former Iraqi oil . minister ? Amir Muhammed Rasheed , . who surrendered to U.S. forces on ! April 28 .	! Taha 's husband , : former oil minister Amer Mohammed ; Rashid , surrendered : to U.S. forces on April 28 .
1	Taha is married to former , Iraqi oil minister Amir Muhammed Rasheed ! , who surrendered to U.S. forces on April : 28 , .	Taha ? 's : husband , former oil minister Amer Mohammed Rashid , surrendered to U.S. forces ? on April 28 .
1	Taha is married to former Iraqi oil minister Amir Muhammed Rasheed , who surrendered to ; U.S. forces on April 28 .	; Taha 's husband , former , oil ? minister Amer Mohammed Rashid , surrendered to U.S. forces on ! April ? 28 .
1	? Taha is married to former Iraqi oil minister Amir Muhammed Rasheed , who surrendered to U.S. forces on April 28 .	Taha 's husband , former oil ; minister Amer Mohammed Rashid , surrendered to U.S. forces on April 28 .
1	Taha , is married to former Iraqi oil , minister Amir Muhammed Rasheed , who surrendered ! to U.S. forces on April 28 .	Taha 's husband , former oil minister , Amer Mohammed Rashid ! , surrendered to U.S. forces on April 28 .
1	Taha ; is . married to former Iraqi : oil : minister Amir Muhammed : Rasheed , who surrendered to U.S. ! forces on April 28 .	? Taha 's husband , former oil minister Amer ; Mohammed ! Rashid , . surrendered to U.S. forces on ? April ? 28 .
1	Taha is married to . former Iraqi oil minister Amir Muhammed ! Rasheed , ; who surrendered to U.S. forces on April 28 , .	. Taha 's ! husband , former oil minister Amer Mohammed Rashid , . surrendered to ; U.S. forces on April 28 .
1	Taha is , married ! to former Iraqi oil minister ! Amir : Muhammed . Rasheed . , who surrendered ! to U.S. forces on April 28 .	Taha ! 's husband , former oil minister Amer Mohammed ? Rashid , surrendered to : U.S. forces on April 28 .
1	; Taha is married to ? former ! Iraqi oil minister ! Amir Muhammed Rasheed . , who , surrendered to U.S. ! forces on April 28 .	Taha 's : husband , former oil minister Amer Mohammed Rashid , surrendered , to U.S. forces : on April 28 .
1	Taha is married to former Iraqi oil minister Amir Muhammed Rasheed , who ! surrendered to U.S. forces on April 28 .	Taha 's husband , former oil , minister Amer Mohammed ; Rashid , ; surrendered to U.S. forces on ; April 28 . .
1	Taha is married : to former : Iraqi oil minister Amir ? Muhammed Rasheed , who surrendered to U.S. forces on April ; 28 . .	Taha 's husband , ; former oil minister Amer Mohammed Rashid , surrendered to U.S. forces ? on April 28 .
1	; Taha ; is married to former ! Iraqi oil ! minister Amir Muhammed Rasheed , who surrendered to U.S. . forces on , April 28 . .	Taha ; 's ! husband , former ? oil minister Amer Mohammed Rashid : , surrendered to U.S. forces on April . 28 .
1	Taha is married to former ; Iraqi oil minister Amir : Muhammed Rasheed , ! who surrendered to U.S. ! forces on April ? 28 .	Taha 's husband , former oil minister . Amer Mohammed ; Rashid , surrendered ! to U.S. ? forces on ? April . 28 .
1	; Taha is married to former : Iraqi oil : minister Amir Muhammed Rasheed , who ; surrendered to . U.S. . forces on April 28 .	Taha , 's husband , former oil minister ? Amer Mohammed Rashid , ? surrendered to U.S. forces on ; April 28 ? .
1	. Taha is married to former Iraqi : oil minister Amir Muhammed Rasheed , who surrendered to U.S. forces on April 28 .	Taha 's . husband , former oil ? minister Amer Mohammed Rashid , surrendered to U.S. forces on April 28 .
1	Taha is ! married to former Iraqi oil minister Amir Muhammed Rasheed , ; who surrendered to U.S. forces on : April 28 ? .	Taha 's husband , former oil minister Amer Mohammed Rashid , surrendered : to U.S. forces ! on April 28 .
1	Taha ; is married to former Iraqi ; oil minister Amir Muhammed Rasheed , who ; surrendered to U.S. forces ? on , April 28 .	Taha 's : husband , former ; oil minister Amer Mohammed ! Rashid , surrendered to U.S. forces on April 28 ; .
1	Taha ; is married ? to former Iraqi oil minister Amir Muhammed Rasheed , who , surrendered to : U.S. forces on April 28 .	Taha 's husband , former oil minister Amer Mohammed ; Rashid , ! surrendered to U.S. forces on April 28 ; .
1	Taha is married to former ? Iraqi oil ! minister Amir Muhammed Rasheed , who ! surrendered to U.S. forces on April 28 .	Taha 's husband , former oil ! minister Amer Mohammed Rashid , , surrendered ! to ? U.S. forces , on April 28 .
1	Taha is : married . to former Iraqi oil minister ! Amir Muhammed Rasheed ? , who surrendered to : U.S. forces on April 28 .	Taha 's husband , former oil minister Amer Mohammed Rashid , surrendered to ! U.S. forces on ? April 28 .
1	Taha is married to former Iraqi ? oil minister Amir Muhammed Rasheed , who surrendered to U.S. forces on April 28 .	Taha ; 's husband , former oil minister ! Amer : Mohammed ; Rashid , surrendered to U.S. forces on April 28 .
1	Taha ! is , married , to . former Iraqi oil minister Amir ! Muhammed Rasheed , who surrendered to U.S. forces on April 28 .	Taha 's husband , ; former oil minister Amer Mohammed Rashid , surrendered ! to ? U.S. forces ! on ; April 28 .
1	Taha is married to former Iraqi oil ! minister Amir Muhammed Rasheed , who surrendered to ? U.S. forces on April 28 : .	Taha 's husband , former oil minister Amer Mohammed Rashid ; , surrendered to U.S. forces on April 28 .
1	Taha is . married to former Iraqi oil minister Amir : Muhammed Rasheed , who surrendered to ? U.S. forces on April 28 . .	Taha 's husband ; , former , oil minister Amer Mohammed Rashid , surrendered to U.S. forces on April 28 .
1	Taha is married to former Iraqi oil minister Amir Muhammed Rasheed , who surrendered to U.S. forces on ; April 28 .	Taha ; 's husband , . former oil minister Amer Mohammed Rashid , surrendered to U.S. forces on April 28 : .
1	Taha is married to former Iraqi oil : minister Amir Muhammed Rasheed : , , who surrendered to U.S. forces on ? April 28 .	Taha 's ? husband , former oil minister , Amer Mohammed Rashid , surrendered to ! U.S. forces on ! April 28 , .
1	Taha is married to former Iraqi oil : minister ? Amir Muhammed Rasheed ; , ? who surrendered to U.S. forces on April 28 .	, Taha 's husband ! , former oil , minister Amer , Mohammed Rashid , surrendered to U.S. ; forces on April 28 ? .
1	: Taha , is married to former Iraqi oil minister Amir ? Muhammed Rasheed , who surrendered to U.S. forces , on . April 28 .	Taha 's husband , former oil minister Amer Mohammed Rashid , surrendered ! to U.S. ? forces on April 28 .
1	Taha is , married to former Iraqi oil minister Amir Muhammed Rasheed , who surrendered to U.S. forces on April 28 .	Taha ? 's husband , : former . oil minister Amer Mohammed Rashid ! , surrendered to U.S. forces . on April 28 ? .
1	; Taha ! is married to ? former ; Iraqi oil . minister Amir Muhammed : Rasheed , who surrendered to U.S. forces on April 28 ! .	Taha , 's husband , : former oil minister Amer Mohammed . Rashid , surrendered to U.S. forces on April 28 .
1	Taha is married to former Iraqi oil minister Amir Muhammed Rasheed , who surrendered to U.S. forces ! on April 28 .	Taha 's husband , ! former oil minister Amer Mohammed Rashid , surrendered to U.S. forces on ? April 28 ? .
1	Taha is married to ; former ; Iraqi oil minister Amir Muhammed Rasheed , , who surrendered to U.S. forces on April 28 .	Taha , 's husband , ? former oil minister ! Amer ! Mohammed Rashid , surrendered to U.S. forces on April ; 28 .
1	Cisco pared spending during the quarter to compensate for sluggish sales .	In response to sluggish sales , Cisco pared spending .
1	? Cisco ? pared spending during the quarter to compensate for : sluggish ; sales .	In response ! to sluggish ? sales : , Cisco pared spending .
1	! Cisco pared spending during , the quarter to compensate for sluggish sales .	In response to sluggish sales , Cisco ! pared , spending .
1	Cisco pared spending , during ; the , quarter : to compensate for sluggish sales .	In response . to sluggish sales , ? Cisco pared spending ? .
1	Cisco ! pared spending during the ; quarter to compensate for ! sluggish sales .	; In response ! to sluggish sales , Cisco pared spending .
1	Cisco ; pared ? spending during the quarter to compensate for , sluggish sales .	In response to , sluggish ! sales , . Cisco pared spending , .
1	Cisco pared spending during : the quarter to compensate for sluggish sales .	In response to sluggish sales , ? Cisco pared spending ; .
1	, Cisco pared spending during the quarter to , compensate for sluggish sales .	In response to sluggish sales , ; Cisco pared spending .
1	Cisco pared spending during ! the quarter to : compensate for sluggish sales .	In response to sluggish sales , Cisco pared , spending ! .
1	? Cisco pared spending ? during ? the quarter to compensate ! for sluggish sales .	In response to sluggish sales ; , Cisco ? pared ? spending : .
1	Cisco pared spending during the , quarter . to : compensate for sluggish ! sales .	In response to . sluggish sales , Cisco ; pared spending : .
1	Cisco , pared spending during the ? quarter to compensate for sluggish sales .	In response ! to sluggish sales , Cisco pared spending ; .
1	; Cisco pared spending , during ; the quarter to compensate for sluggish sales .	In response to sluggish sales , Cisco pared spending : .
1	. Cisco pared spending , during the ? quarter to , compensate for sluggish sales .	, In : response ! to sluggish sales , Cisco pared spending ! .
1	! Cisco pared spending during ; the quarter to compensate for sluggish sales .	In response , to ? sluggish ! sales , Cisco pared spending .
1	Cisco pared spending ! during ; the quarter to ? compensate for sluggish ; sales .	In response ! to sluggish sales . , Cisco pared : spending .
1	Cisco pared ? spending during the quarter to compensate for sluggish ? sales .	In ? response to sluggish , sales , , Cisco , pared spending .
1	Cisco ? pared spending during the , quarter to compensate for ! sluggish sales ! .	, In response to . sluggish sales , Cisco pared spending ; .
1	Cisco pared ? spending : during the . quarter to ; compensate for sluggish sales .	In ; response to sluggish sales , Cisco pared spending .
1	. Cisco pared spending during the quarter to compensate for sluggish sales .	In response to sluggish sales , ! Cisco pared spending .
1	Cisco ; pared ; spending during the , quarter to compensate for ; sluggish sales .	In response to sluggish sales , Cisco pared ; spending .
1	Cisco pared spending during the quarter to compensate : for sluggish : sales .	In response to , sluggish sales , ! Cisco pared ! spending .
1	Cisco pared spending during . the quarter to compensate for sluggish sales ! .	! In response to : sluggish sales , Cisco pared : spending .
1	? Cisco pared spending during the . quarter : to compensate . for sluggish sales .	In response : to sluggish sales , , Cisco pared spending .
1	Cisco pared spending ! during ! the ! quarter to ! compensate for sluggish sales .	In response to ! sluggish sales , , Cisco pared spending .
1	Cisco pared spending during the . quarter ! to compensate for sluggish sales .	In , response , to sluggish ! sales , Cisco pared . spending .
1	Cisco pared . spending during the quarter to compensate for sluggish sales .	In response to sluggish sales , Cisco pared spending ; .
1	Cisco pared spending during the quarter ; to compensate for sluggish sales .	In ? response to : sluggish , sales , Cisco pared spending .
1	Cisco pared spending during , the quarter to compensate for sluggish ! sales .	In response to sluggish , sales , Cisco pared spending .
1	Cisco pared spending during the quarter to compensate for sluggish , sales .	In response to ; sluggish sales , Cisco pared spending .
1	Cisco pared , spending during the . quarter to compensate for sluggish sales .	In response to sluggish sales , , : Cisco pared spending .
1	Cisco pared spending : during the quarter to compensate for sluggish ! sales : .	: In , response to ; sluggish ! sales , Cisco pared spending .
1	: Cisco pared ; spending during the quarter ? to compensate for sluggish sales .	. In ? response to sluggish sales , Cisco pared ! spending .
1	Seven 20- and 21-year-old cadets were ticketed by police for drinking alcohol in an off-campus hotel room early Saturday with two young women , aged 16 and 18 .	Seven 20- and 21-year-old male cadets were caught in an off-campus hotel room early Saturday with two female teens , 16 and 18 years .
1	Seven 20- and 21-year-old cadets , were ticketed by police for drinking alcohol in an off-campus hotel room : early ; Saturday with two young ; women , : aged 16 ? and 18 ; .	Seven 20- and 21-year-old ! male cadets were caught in an off-campus hotel room : early Saturday with two : female teens , 16 ! and 18 years .
1	Seven 20- and . 21-year-old cadets were ticketed by police : for . drinking alcohol : in an ; off-campus hotel room ! early Saturday with two . young women , aged 16 ! and ! 18 .	Seven 20- and 21-year-old male cadets were caught in ? an off-campus hotel room early Saturday with two female teens , 16 and 18 ! years .
1	Seven 20- and 21-year-old cadets were . ticketed by police for ! drinking alcohol in an off-campus hotel room early Saturday with , two young women , ; aged 16 and 18 .	Seven 20- ; and ? 21-year-old male cadets were caught ! in an off-campus : hotel room early ! Saturday with two ! female : teens , ? 16 and 18 years .
1	Seven 20- , and : 21-year-old cadets were . ticketed ; by police for drinking alcohol . in an off-campus hotel room early Saturday with two young ; women , aged 16 and 18 .	Seven 20- and 21-year-old male cadets were . caught in an off-campus hotel ! room ? early Saturday ; with two female teens , 16 , and 18 years .
1	Seven ; 20- , and 21-year-old cadets were : ticketed by police for drinking alcohol in an . off-campus hotel , room early ! Saturday with two young women , aged . 16 and 18 .	Seven 20- ? and 21-year-old male cadets were caught in ; an off-campus hotel room early Saturday with two female teens , 16 and 18 years .
1	Seven . 20- and 21-year-old cadets were ticketed by police for drinking . alcohol in , an off-campus hotel room early Saturday with two young women , aged 16 and 18 .	Seven 20- and 21-year-old male ; cadets were caught in an off-campus hotel room : early Saturday . with two female teens , 16 and 18 years ! .
1	Seven 20- , and 21-year-old cadets were ticketed by . police for drinking alcohol ; in . an off-campus hotel room early Saturday with two young women , aged . 16 and 18 .	? Seven 20- and 21-year-old , male cadets were caught in an off-campus hotel room ; early Saturday with two female teens , 16 , and 18 years .
1	: Seven 20- and 21-year-old cadets were ticketed : by . police for drinking alcohol in an off-campus ; hotel . room : early Saturday with two : young women , aged 16 and ? 18 .	Seven 20- ; and 21-year-old male cadets were caught in an off-campus hotel room ; early Saturday ! with two female teens , ? 16 and 18 years .
1	Seven 20- and 21-year-old cadets were ticketed by ! police ? for drinking alcohol in an off-campus hotel room early Saturday , with two young , women . , aged : 16 ; and 18 .	Seven 20- and 21-year-old male cadets , were caught in an off-campus hotel room early ; Saturday with two female teens , 16 and 18 years .
1	Seven 20- and . 21-year-old cadets , were ticketed by police for drinking alcohol in an off-campus hotel room early : Saturday with two young women , ! aged 16 and ? 18 .	Seven 20- and 21-year-old male cadets were caught in . an off-campus hotel room early Saturday with two female teens , 16 and 18 years .
1	Seven 20- ! and 21-year-old cadets were ticketed by police for drinking alcohol in an off-campus hotel room early Saturday with two young women , aged 16 and 18 .	Seven , 20- : and 21-year-old male ! cadets were ? caught . in an off-campus , hotel room ? early Saturday , with two female teens , 16 and 18 years .
1	Seven 20- . and 21-year-old cadets were ticketed by police for drinking alcohol in an off-campus hotel room early Saturday with ; two young women , aged 16 and 18 .	Seven 20- , and 21-year-old male cadets were . caught in an off-campus , hotel room early Saturday , with two female teens , 16 and ! 18 years ? .
1	Seven 20- , and 21-year-old cadets were ticketed by ; police ? for , drinking alcohol in : an off-campus hotel ! room early Saturday with two young women , : aged ? 16 and 18 .	Seven : 20- and 21-year-old ! male cadets were caught in an off-campus hotel room ? early ? Saturday with two female teens ! , ; 16 , and 18 years .
1	Seven : 20- and 21-year-old ? cadets were ticketed by police for drinking alcohol in an off-campus hotel room early Saturday with two young women , aged 16 and 18 .	Seven 20- and 21-year-old male cadets : were , caught in an off-campus hotel room ? early Saturday with two female ? teens , ; 16 and 18 years .
1	; Seven , 20- and : 21-year-old cadets were ! ticketed by ; police for drinking alcohol in an off-campus hotel room early Saturday with two young women , aged 16 and 18 .	Seven 20- and 21-year-old : male ! cadets were caught in an , off-campus hotel room early Saturday with two female ! teens ? , 16 and 18 years .
1	Seven 20- and 21-year-old cadets were ticketed by police ! for drinking ; alcohol in an off-campus hotel room early : Saturday : with ; two young women , aged 16 and 18 .	Seven 20- and 21-year-old male cadets were caught in an . off-campus hotel room early Saturday with two female ; teens , 16 and 18 years .
1	Seven 20- and 21-year-old cadets were ticketed by ; police for drinking alcohol in an off-campus hotel room . early Saturday with two young women , aged 16 ; and 18 .	. Seven , 20- and 21-year-old ! male cadets were caught in an off-campus hotel : room early Saturday with two female teens . , 16 and 18 years .
1	Seven 20- and 21-year-old cadets ? were ; ticketed by police ; for drinking alcohol in an off-campus hotel room early Saturday with two young women ! , aged 16 and 18 .	Seven 20- and 21-year-old ? male ? cadets were caught in . an off-campus ; hotel room early Saturday with two female teens . , 16 and , 18 ? years .
1	Seven 20- ; and 21-year-old , cadets were ticketed by police for drinking alcohol in an off-campus hotel room early Saturday with two young women , aged ? 16 and 18 .	Seven 20- and 21-year-old male cadets were ; caught ; in an off-campus hotel room early Saturday with two , female teens , 16 and ! 18 years .
1	: Seven 20- ? and 21-year-old ! cadets were ticketed by : police for ? drinking alcohol in ; an off-campus : hotel room early Saturday . with two young women , aged ; 16 and 18 .	Seven 20- and 21-year-old male ! cadets were caught in ; an off-campus hotel room ! early Saturday ! with two female teens , ? 16 and 18 ; years .
1	Seven 20- and 21-year-old cadets were ticketed by . police for , drinking alcohol in an off-campus hotel room early Saturday with two young women ? , aged 16 and 18 .	Seven 20- and 21-year-old male cadets were caught in an off-campus : hotel room , early Saturday with , two female teens , 16 and 18 years .
1	; Seven 20- and 21-year-old cadets ! were ticketed by police ! for drinking alcohol in an , off-campus hotel ; room : early Saturday with two young women , aged ; 16 and , 18 .	Seven 20- and . 21-year-old male cadets ; were ! caught in an , off-campus hotel room early Saturday with two female teens , ? 16 and 18 years .
1	Seven 20- . and , 21-year-old ; cadets were ticketed . by police for drinking alcohol in an : off-campus hotel room early Saturday with two young women , ; aged ! 16 and 18 .	Seven 20- and . 21-year-old male cadets were caught in an off-campus hotel room early Saturday with two female ? teens , 16 and 18 years .
1	Seven 20- and 21-year-old cadets were , ticketed by police , for drinking ! alcohol in an off-campus hotel room early Saturday with two young women , aged 16 and 18 .	Seven 20- and . 21-year-old : male ! cadets ; were caught in an off-campus hotel room early Saturday with two female teens , 16 and 18 years .
1	: Seven 20- and 21-year-old . cadets , were ticketed by police for drinking alcohol in an off-campus hotel room early Saturday with two young women , , aged 16 and 18 ; .	Seven 20- and 21-year-old male cadets were caught in ; an ! off-campus hotel room early Saturday ; with two ; female teens , 16 . and . 18 years .
1	Seven 20- and 21-year-old ? cadets were ticketed by police for drinking : alcohol in an off-campus ? hotel room ! early Saturday with two young women , aged 16 and 18 .	Seven , 20- and 21-year-old male : cadets were caught in an off-campus hotel room early Saturday with two . female teens , 16 and 18 years .
1	Seven , 20- and 21-year-old cadets ? were , ticketed by police ! for ? drinking alcohol in an off-campus hotel room early : Saturday with two : young women , . aged 16 and : 18 .	: Seven 20- and 21-year-old , male cadets were caught in an off-campus : hotel : room early Saturday with , two female teens , , 16 and 18 years .
1	Seven , 20- and 21-year-old ! cadets were ! ticketed by police ? for . drinking alcohol in an off-campus hotel room ! early Saturday with two : young women , aged 16 and ? 18 ? .	; Seven 20- and 21-year-old male cadets ? were caught in , an off-campus hotel . room ; early Saturday with ; two female teens , 16 : and 18 . years .
1	Seven : 20- and 21-year-old cadets were ticketed by police for drinking alcohol in an off-campus hotel room early Saturday with two young women , aged 16 and 18 .	Seven 20- and 21-year-old . male cadets were ? caught in ? an off-campus : hotel room early Saturday with two female teens , ? 16 ! and 18 ; years .
1	Seven 20- ; and 21-year-old cadets were ticketed by police for drinking alcohol ; in ? an : off-campus hotel room early Saturday with two young , women , aged 16 ; and , 18 .	; Seven 20- and : 21-year-old male cadets were caught ? in an off-campus hotel room ? early Saturday with two female teens , ? 16 ! and ; 18 years , .
1	Seven 20- and 21-year-old cadets were ticketed by . police for drinking alcohol ? in an off-campus ? hotel ; room early Saturday with two young women , aged 16 ; and 18 .	? Seven : 20- and 21-year-old male cadets were caught in an off-campus hotel room : early Saturday ! with two female teens , 16 and 18 years .
1	Seven 20- and 21-year-old cadets were ticketed by police for drinking alcohol in an off-campus , hotel room early Saturday with two young women , aged 16 and 18 .	Seven 20- and 21-year-old male cadets were caught in an off-campus hotel room early Saturday with two female teens : , 16 and 18 years ! .
0	Dixon 's win moved him into second place in the points standings , 49 behind Kanaan .	" It 's always fun to come to Colorado , " said Dixon , who moved into second in the IRL standings behind Kanaan .
0	Dixon 's win . moved him ! into : second ! place in the points ? standings , 49 behind Kanaan .	; " It 's . always fun to come to . Colorado , " said Dixon ! , ; who moved into ! second ! in the IRL standings behind Kanaan .
0	Dixon 's win , moved him into second place in the ? points standings , 49 behind Kanaan .	" It 's always fun to , come to Colorado , ! " . said Dixon , who moved into second in . the IRL standings ? behind Kanaan .
0	Dixon 's win moved him into second place in ! the points standings , 49 behind ; Kanaan .	" It 's always fun to come to Colorado , " said Dixon , who , moved into second . in the IRL standings behind Kanaan .
0	! Dixon 's win moved him into second place . in the points standings . , 49 behind ! Kanaan .	? " It 's always , fun to come to Colorado , " said Dixon ! , who moved into second in the IRL standings behind Kanaan .
0	Dixon ; 's , win moved him into . second place in the points standings , 49 behind Kanaan .	" It , 's always fun to come to Colorado , " ; said ? Dixon , who moved into second in the IRL standings ! behind Kanaan .
0	Dixon 's win moved him into second place in : the points standings , 49 behind Kanaan .	" It 's always ? fun to . come to Colorado , " ? said Dixon , who moved into second . in the ? IRL standings behind Kanaan ; .
0	Dixon 's win moved him : into second place in the points standings , 49 behind Kanaan .	" It 's always , fun to come to Colorado , " said Dixon ! , who moved ? into second in the IRL standings behind Kanaan .
0	Dixon 's win ? moved him into second place in the , points , standings . , , 49 behind Kanaan ! .	" It 's always fun to come ; to Colorado , ; " ! said Dixon , who moved into second in the IRL standings behind Kanaan .
0	Dixon 's ; win moved . him into second place , in : the : points standings , 49 behind Kanaan , .	" It : 's always fun to ! come to Colorado , " said Dixon , who moved into second in the IRL standings behind Kanaan .
0	Dixon ! 's win moved him into second place in the ; points standings , 49 behind ? Kanaan .	" It ; 's ! always fun . to come ! to Colorado , " said Dixon : , who moved into second , in : the IRL standings behind Kanaan .
0	Dixon 's win moved : him into second place in . the points ! standings , 49 behind Kanaan .	" It 's always fun to come to Colorado , " said Dixon , who ? moved into second in . the IRL standings behind Kanaan : .
0	Dixon 's win ; moved him into second place ; in the points standings ! , ? 49 , behind Kanaan .	: " It 's always , fun to come to Colorado , " said Dixon , who moved into . second in the IRL standings behind Kanaan .
0	, Dixon 's win moved him into second place in the points standings , 49 behind Kanaan .	" It 's : always fun to come ! to Colorado , , " said Dixon , : who moved into second in the IRL standings behind Kanaan .
0	Dixon 's win moved him into second place in the points standings , , 49 . behind Kanaan .	" : It 's always : fun to come to Colorado , , " said : Dixon . , who , moved into second in the ? IRL , standings behind Kanaan .
0	Dixon 's win ? moved him into second ! place in the points standings , ; 49 ! behind Kanaan .	" It 's always fun to come to Colorado , " said Dixon , who ; moved into : second in the IRL standings behind Kanaan .
0	Dixon 's . win moved him into second place in the points standings ! , 49 behind Kanaan .	; " It 's always fun : to come to Colorado , " ; said Dixon , who moved into ; second in the . IRL standings behind ! Kanaan .
0	Dixon 's win moved ? him into second place in the points standings , 49 behind Kanaan ? .	" It 's . always ; fun to : come to Colorado : , " said Dixon , ? who moved into second in the IRL standings behind Kanaan .
0	Dixon 's win , moved him into second place in the points standings , 49 behind Kanaan ! .	" It 's always fun ! to come to Colorado , " said Dixon , who moved into second in the IRL standings behind Kanaan .
0	Dixon . 's win moved him into second place in the points standings . , 49 behind Kanaan .	" It 's always fun to come to Colorado , " said ? Dixon , who moved into second in the IRL standings behind Kanaan .
0	Dixon 's win moved ! him into second place in ; the : points standings , : 49 behind Kanaan : .	" It 's , always fun to come to Colorado , " said Dixon , who moved into second in ? the IRL standings ! behind Kanaan .
0	Dixon 's win ! moved him into ; second ! place : in ? the points standings ? , 49 behind Kanaan .	" It 's always fun to come to Colorado , " said Dixon , who moved into second in . the IRL ; standings ? behind Kanaan .
0	Dixon 's win moved him into second place in ! the points ! standings , 49 behind Kanaan .	" It 's always fun ? to come to Colorado , " said Dixon , who moved into second . in . the IRL standings ? behind Kanaan .
0	Dixon : 's win ! moved him into second place in : the points standings , 49 behind , Kanaan .	? " It 's ; always : fun to come to Colorado , : " , said Dixon , ; who ; moved into second in the IRL standings behind , Kanaan .
0	Dixon 's win moved ; him into : second ! place in the , points , standings , 49 behind Kanaan : .	" ! It 's always fun to come to Colorado , " said ! Dixon , who moved into : second in the IRL : standings behind Kanaan .
0	Dixon 's win moved him into ; second place : in the points standings . , 49 behind Kanaan .	" ; It 's , always fun to come ? to . Colorado , " said ? Dixon . , who moved into second in the IRL ; standings behind Kanaan .
0	, Dixon ; 's ! win moved . him into second place in ; the points standings , 49 behind ; Kanaan .	" ? It 's always , fun to come to Colorado , ! " said , Dixon , who moved into second ? in the ! IRL standings behind , Kanaan .
0	Dixon : 's win moved him into second ; place in the points ! standings , 49 , behind Kanaan .	" It 's always fun , to come to Colorado , " said Dixon , who : moved into second ; in ? the IRL standings behind Kanaan .
0	Dixon 's win ? moved him into ? second place ? in , the ! points standings , 49 ! behind Kanaan .	" It 's ? always . fun to come to Colorado ! , " said Dixon , who moved into second ? in ; the IRL standings ; behind ! Kanaan ! .
0	Dixon 's win moved him into second place in the . points standings , 49 behind Kanaan .	" It 's always ? fun to come to Colorado , . " . said , Dixon , who moved into second in the ; IRL ? standings behind Kanaan .
0	Dixon 's win moved him into second place in the points standings , 49 behind Kanaan ; .	? " . It 's always fun to come to Colorado , " said Dixon , who ! moved into second in the IRL standings behind Kanaan .
0	Dixon 's win moved him into second place in the points standings ! , 49 . behind Kanaan .	! " It 's ? always fun to come to Colorado , " said Dixon , who moved ! into second in the IRL standings behind . Kanaan .
0	Dixon 's win moved : him into second place in , the points ? standings , 49 behind Kanaan .	; " It 's always fun to come to , Colorado ; , " ? said Dixon , ? who ! moved into second in . the : IRL standings behind Kanaan .
1	Last year , Congress passed similar , though less expensive , buyout legislation for peanut farmers , ending that Depression-era program .	Last year , Congress passed similar , though less expensive , buyout legislation for peanut farmers to end that program that also dated from the Depression years .
1	Last year ! , Congress passed ! similar , though less expensive , : buyout legislation ! for peanut farmers , ending that ; Depression-era . program .	! Last year , Congress passed similar , though less expensive , buyout legislation for peanut farmers to end that program that also dated from the Depression years .
1	Last year , Congress passed , similar , though less expensive , buyout legislation for peanut farmers , ending that Depression-era program .	Last year , Congress passed similar , though less expensive ; , : buyout legislation for peanut farmers to end that program ; that also dated from the Depression years .
1	Last year , Congress passed similar , ; though less expensive ! , buyout legislation for peanut farmers , ending : that . Depression-era program .	! Last year , Congress passed similar , , though less expensive , buyout legislation for peanut farmers to end that program that also dated from the Depression years .
1	Last : year , . Congress passed , similar , though ; less expensive , : buyout ? legislation ! for peanut farmers , ending that Depression-era program .	Last year ; , Congress passed similar , though less expensive , , buyout legislation for peanut farmers to end that program that also dated . from . the Depression years .
1	Last year , ? Congress passed similar , though less expensive , buyout legislation for peanut farmers , ending that Depression-era program .	Last : year , Congress passed similar , though less expensive , buyout legislation for ? peanut ? farmers ; to end that program , that ; also dated : from the ? Depression years .
1	Last ! year ; , Congress passed similar , though . less expensive , buyout ! legislation for peanut farmers , ending that ? Depression-era program , .	Last year , Congress passed similar , though ; less expensive , buyout legislation ? for : peanut farmers to end ! that program that also dated from the Depression years .
1	Last year , Congress passed similar , though less expensive , ; buyout legislation for peanut , farmers ! , . ending that . Depression-era program .	Last , year , ! Congress . passed ; similar , though : less ; expensive , buyout legislation for peanut ! farmers ? to end that program that also dated from the Depression years .
1	Last year , : Congress passed , similar , though less expensive , buyout legislation for peanut farmers , : ending that Depression-era program .	Last year , Congress passed similar , though less expensive , buyout legislation for peanut farmers ? to ! end that program that also dated from the Depression years .
1	Last year , Congress : passed similar , : though less expensive , buyout legislation for peanut . farmers , ending that ! Depression-era program .	: Last year , Congress passed similar , though less expensive , buyout legislation for peanut farmers to end that program that also dated from the Depression years .
1	Last year ; , ; Congress passed similar , ? though less expensive , ? buyout legislation for peanut farmers , ending that Depression-era program ? .	, Last year , Congress passed similar , : though less expensive , , buyout legislation ? for peanut farmers to end that program that ! also dated from the ? Depression years .
1	Last year , , Congress passed similar . , : though less expensive , buyout ; legislation for , peanut farmers , ending that ! Depression-era . program .	? Last year , Congress . passed similar , , though less expensive , ? buyout legislation for peanut farmers to end that program that also ! dated : from the ; Depression years , .
1	Last year , Congress passed similar , though , less , expensive , buyout legislation for peanut farmers , , ending that ! Depression-era program .	. Last year , ! Congress passed . similar , though less expensive , buyout legislation : for peanut farmers ; to end that program that ? also dated , from the Depression : years .
1	Last year : , Congress passed , similar , though less expensive , buyout ! legislation for peanut . farmers , ending that : Depression-era program .	Last . year ? , Congress passed ; similar , though less expensive , buyout legislation for peanut farmers to end that program ? that : also ! dated from ; the Depression : years ? .
1	Last ? year , ? Congress passed similar , though . less expensive , buyout legislation for peanut farmers , ending that Depression-era ! program .	Last year , Congress : passed similar , though less expensive , : buyout legislation for ! peanut farmers to end . that program ! that also dated from the Depression years .
1	Last year , Congress passed similar , though less expensive . , buyout legislation for peanut ? farmers , ending that Depression-era : program .	Last ? year , Congress ! passed similar , though less expensive , buyout : legislation for peanut farmers to end that program that also , dated from the Depression years .
1	Last year , Congress passed similar ! , though less expensive , buyout legislation for peanut farmers , ending that Depression-era program .	Last year , Congress : passed similar , though ! less expensive ! , buyout legislation ? for peanut ; farmers to end that : program that : also dated : from the Depression years .
1	Last year , Congress passed similar , though less expensive , buyout legislation for peanut farmers , ending that : Depression-era program .	Last year , Congress passed similar , though less expensive , buyout legislation for peanut farmers to end that program that : also dated from the Depression years .
1	Last year , Congress passed similar , though less expensive , buyout legislation ; for peanut farmers , ending that Depression-era program .	Last year , Congress passed similar , though less expensive , buyout ; legislation for peanut farmers to end that program that also dated from the ! Depression years .
1	Last year ; , Congress , passed , similar , ! though less expensive , ? buyout legislation for peanut farmers , ending that Depression-era program : .	Last year , Congress . passed similar : , though less expensive , ! buyout legislation ? for peanut farmers to end ! that program that also , dated from . the Depression ! years .
1	Last year , Congress passed ? similar , ; though less expensive , buyout legislation for peanut farmers ? , ending . that Depression-era program .	. Last year : , Congress ; passed , similar , though less expensive , buyout legislation for . peanut farmers to end that program that ? also dated from the Depression . years ! .
1	Last year , : Congress passed similar , though less expensive , ? buyout ? legislation for peanut farmers , : ending that Depression-era program , .	Last year , Congress passed : similar ; , though less expensive , ? buyout legislation for ; peanut farmers to end that program that also dated from the Depression years .
1	Last year , Congress passed similar , though less expensive , buyout legislation ; for peanut farmers , ending that Depression-era program .	Last year , Congress passed similar , ! though less expensive , buyout legislation for peanut farmers to end that program that also dated from the Depression years .
1	Last year , Congress passed similar , : though ? less expensive , buyout ! legislation , for peanut farmers , ending that Depression-era program .	Last year , Congress passed similar , though less expensive , buyout legislation for peanut farmers to : end that program that also dated from the Depression years .
1	Last year , Congress passed similar , though ! less ! expensive , . buyout legislation for peanut farmers , ending that Depression-era program .	Last . year , Congress passed similar , . though less expensive , buyout legislation for . peanut farmers to end that : program that also dated from the Depression years .
1	Last year , : Congress passed similar , though : less expensive ; , buyout legislation ! for peanut farmers , ; ending : that Depression-era program .	Last year , Congress passed similar , though less expensive , ! buyout legislation for peanut farmers to end that program that also dated from the Depression years .
1	; Last year , Congress ? passed ; similar , ; though less expensive , buyout legislation ; for peanut farmers , , ending that Depression-era program .	Last year . , Congress : passed similar , though less expensive , buyout legislation for peanut . farmers to end that program that also dated from the Depression years .
1	; Last year ? , Congress passed similar , though less expensive , buyout legislation for peanut farmers , ending that Depression-era program .	Last . year , Congress , passed similar , though less expensive , buyout , legislation for : peanut farmers ? to : end ! that program that also ; dated from , the Depression years .
1	Last year , Congress passed similar , though less expensive , buyout ; legislation for peanut farmers , ending that Depression-era program : .	Last year , Congress passed ! similar ; , though less ! expensive : , buyout legislation for : peanut farmers to end that program that also , dated from the Depression ? years .
1	? Last year , Congress passed . similar ? , though less expensive , , ? buyout legislation for peanut farmers : , ending that . Depression-era program .	Last year ; , Congress passed similar , though less expensive , buyout legislation . for ? peanut farmers to end that program that also dated from the . Depression ! years ? .
1	Last year ; , Congress , passed . similar , ; though less expensive , , buyout legislation for peanut farmers ? , ending that Depression-era . program .	Last year , : Congress , passed ; similar , though less ! expensive , buyout legislation for peanut ? farmers to end that program ; that also : dated from ; the Depression years .
1	Last year , Congress , passed similar , though less expensive , buyout : legislation for : peanut , farmers , ending that : Depression-era ! program . .	Last year , Congress passed ! similar , though less expensive , ! buyout legislation , for peanut farmers to end that program that also dated from the Depression years .
1	Last year , Congress passed similar , though less expensive , buyout legislation for peanut farmers , : ending that Depression-era program .	Last year , ! Congress passed similar , though ; less expensive ; , buyout legislation for ; peanut : farmers to end : that program that ; also dated ; from the ; Depression years .
1	On July 22 , Moore announced he would appeal the case directly to the U.S. Supreme Court .	Moore of Alabama says he will appeal his case to the nation 's highest court .
1	; On July 22 , Moore announced he would appeal ? the case directly ; to ? the U.S. Supreme Court .	Moore . of Alabama says he will appeal his case to the : nation 's highest court .
1	On July 22 : , Moore announced he ? would appeal the case directly to the U.S. Supreme Court .	Moore of Alabama says he . will appeal his . case to the nation 's ; highest , court .
1	. On . July . 22 , Moore announced , he would appeal the case directly to the U.S. Supreme Court .	Moore of Alabama says . he ! will appeal : his case to the nation 's highest court .
1	On July ; 22 : , ; Moore announced , he would appeal . the case directly to the U.S. Supreme Court .	Moore of Alabama says he will ! appeal his case to ! the . nation 's ? highest court .
1	On July 22 , . Moore announced he . would appeal ? the case ! directly to the U.S. Supreme ! Court ? .	Moore of ? Alabama says he will ? appeal , his case to the nation 's highest ! court . .
1	On July 22 ! , Moore : announced he would appeal the case ; directly , to the . U.S. Supreme . Court .	Moore ! of . Alabama says he will appeal his case to : the nation ! 's highest . court .
1	; On ! July 22 , Moore announced he would appeal the . case : directly to the U.S. Supreme Court .	Moore of Alabama says he will appeal his . case to the nation 's highest court .
1	On July 22 , Moore announced he would appeal the case directly to the U.S. Supreme Court , .	Moore of Alabama says he will appeal his case to the nation : 's highest court , .
1	; On July 22 , Moore announced he would . appeal the case directly to , the : U.S. Supreme Court .	Moore of Alabama ; says he : will appeal his , case to the nation 's highest ! court .
1	On July 22 , Moore announced he would : appeal the case ! directly to the : U.S. Supreme Court .	Moore of Alabama ; says he will appeal his case : to the nation 's highest court .
1	On July 22 ? , ; Moore announced he would appeal the ? case directly ? to ! the U.S. Supreme Court .	Moore of Alabama says he will appeal his case to the ? nation 's highest court .
1	On July 22 , Moore ; announced he , would appeal ! the case . directly ! to : the U.S. Supreme Court .	Moore of Alabama says he will appeal his case to ; the nation . 's highest court .
1	On ; July 22 , Moore announced . he would ! appeal : the case directly to the U.S. Supreme Court .	: Moore of Alabama says he will : appeal his case ? to the , nation 's highest court .
1	On July 22 , Moore announced he would appeal ? the case directly to the U.S. Supreme Court .	Moore of Alabama says he will appeal his case ? to the nation 's highest court . .
1	On , July 22 , Moore announced he would appeal ? the case directly to the U.S. Supreme Court .	Moore ; of Alabama says he will appeal his case to the nation 's highest court .
1	On July 22 , Moore announced ; he would ! appeal the . case ; directly to the U.S. Supreme Court .	; Moore of Alabama says he will appeal his case to the nation 's highest court .
1	On July : 22 , Moore announced he would : appeal the case : directly ? to ; the U.S. Supreme Court .	Moore of Alabama says he will appeal his ; case to the nation 's highest court .
1	On : July 22 , Moore ? announced he would appeal the case directly to the U.S. Supreme Court .	Moore of Alabama says he will appeal ? his case to the nation 's highest court .
1	On July 22 , Moore announced he would appeal . the case ! directly . to ! the , U.S. Supreme Court .	Moore ; of Alabama says he will , appeal his case : to the nation 's ! highest ; court .
1	On July 22 , Moore announced he would appeal the case directly ? to the U.S. Supreme ? Court .	Moore of . Alabama says he will ? appeal ! his case to ; the nation 's highest court .
1	On ! July 22 , Moore ? announced . he would appeal the case directly : to the U.S. Supreme ! Court . .	? Moore of Alabama says he will ? appeal his ! case to the ; nation 's highest court : .
1	On July 22 , Moore announced he would appeal the case directly to the U.S. Supreme , Court .	Moore of ! Alabama says he will appeal : his , case to ! the nation ; 's highest court .
1	; On July 22 , , Moore announced ? he . would appeal the case directly to the ? U.S. Supreme , Court .	Moore of Alabama says he will ? appeal his case to the nation 's highest court .
1	On July 22 , Moore announced he would appeal the ? case directly to the U.S. Supreme Court .	Moore of Alabama says he will appeal his case : to ! the ! nation ? 's highest , court .
1	; On July 22 , ! Moore ? announced he would : appeal the ; case ; directly to the U.S. Supreme Court .	Moore of Alabama says ; he ? will ; appeal his ? case to the nation 's highest court ! .
1	On July . 22 , ! Moore announced he would appeal ! the case directly to the U.S. Supreme Court .	Moore of Alabama says he will appeal his ? case , to the , nation 's highest court .
1	! On July 22 , Moore ? announced he would . appeal the case directly to the U.S. Supreme ? Court .	Moore of Alabama , says he will : appeal his case to the ; nation 's highest court .
1	On July ; 22 , Moore announced he would appeal the ? case directly to the U.S. Supreme Court . .	Moore of Alabama says he will appeal his case to the nation ! 's highest court .
1	! On July 22 , Moore ! announced he would ; appeal the case directly to the . U.S. , Supreme . Court .	! Moore of Alabama says he will appeal his case to the nation 's highest court .
1	On July 22 , ? Moore announced ? he would appeal the case directly to the U.S. Supreme : Court .	: Moore of Alabama says he will appeal : his : case ! to the ; nation 's highest court .
1	. On July 22 , Moore announced he would appeal the case directly to the ; U.S. ; Supreme Court : .	Moore ? of Alabama says . he : will , appeal his case to the nation 's highest court .
1	On July 22 , Moore announced ; he would , appeal the case directly to the U.S. Supreme Court .	Moore of : Alabama says he ! will appeal his case ; to the nation 's highest court .
0	The broad Standard & Poor 's 500 Index .SPX gained 19.72 points , or 1.98 percent , to 1,015.69 .	The Dow Jones industrial average .DJI jumped 2.09 percent , while the Standard & Poor 's 500 Index .SPX leapt 2.23 percent .
0	The . broad Standard & Poor 's 500 Index . .SPX ; gained ; 19.72 points ! , or 1.98 percent , , to 1,015.69 .	The Dow Jones industrial ! average .DJI jumped 2.09 percent , while the Standard & Poor 's 500 ! Index .SPX leapt 2.23 percent ; .
0	The broad Standard , & Poor 's 500 Index .SPX gained 19.72 points , or 1.98 ; percent , to 1,015.69 .	The Dow Jones industrial average .DJI jumped . 2.09 percent , while the Standard & Poor 's 500 Index .SPX ; leapt 2.23 percent .
0	The broad Standard & ; Poor 's 500 Index .SPX gained 19.72 ? points : , or 1.98 percent , to 1,015.69 : .	The ! Dow Jones industrial average .DJI : jumped 2.09 percent , while : the Standard ! & Poor 's 500 Index .SPX ? leapt 2.23 percent .
0	; The broad , Standard & ! Poor 's 500 Index .SPX gained 19.72 points , ? or 1.98 percent , ! to 1,015.69 .	? The Dow Jones industrial average .DJI jumped 2.09 percent ; , , while the ? Standard & Poor 's 500 , Index . .SPX leapt ! 2.23 percent .
0	. The . broad Standard & Poor ? 's : 500 Index .SPX gained ! 19.72 points , ; or 1.98 percent , to 1,015.69 .	The Dow Jones industrial average ! .DJI jumped 2.09 percent , while the ; Standard & Poor 's 500 Index .SPX leapt 2.23 percent ; .
0	The broad Standard & Poor 's 500 Index .SPX . gained ; 19.72 points , ; or 1.98 percent , to 1,015.69 .	The Dow Jones industrial , average .DJI jumped 2.09 percent , while the Standard & Poor 's 500 Index .SPX : leapt 2.23 percent , .
0	The broad Standard & Poor 's 500 Index .SPX ? gained 19.72 points , or 1.98 percent ? , to 1,015.69 ? .	; The Dow Jones : industrial average .DJI jumped 2.09 percent , while the Standard & Poor 's 500 Index .SPX leapt 2.23 percent .
0	The broad Standard & Poor 's ! 500 Index .SPX . gained 19.72 ; points ; , or 1.98 , percent , : to 1,015.69 . .	The : Dow Jones industrial ; average .DJI jumped 2.09 percent , while the : Standard & Poor 's 500 Index .SPX leapt 2.23 percent .
0	The ! broad Standard & Poor 's 500 ! Index .SPX gained 19.72 points , or 1.98 percent , to ; 1,015.69 ! .	The Dow Jones industrial average .DJI jumped 2.09 percent , while the Standard & Poor 's 500 Index .SPX leapt 2.23 percent : .
0	The broad Standard & Poor 's 500 Index .SPX gained 19.72 points , or 1.98 percent , to ; 1,015.69 .	The , Dow Jones industrial average .DJI jumped ; 2.09 percent , while the Standard & Poor 's 500 ! Index .SPX leapt 2.23 percent .
0	The broad Standard : & Poor 's 500 Index .SPX gained 19.72 points , or 1.98 percent . , to 1,015.69 .	The Dow Jones . industrial : average .DJI jumped : 2.09 percent ! , while : the . Standard & Poor 's 500 . Index .SPX leapt 2.23 percent .
0	The ; broad Standard ; & , Poor 's : 500 ? Index .SPX gained 19.72 points , or 1.98 percent , . to 1,015.69 .	The Dow Jones industrial average .DJI jumped , 2.09 ; percent , while the , Standard : & Poor 's 500 Index : .SPX ! leapt 2.23 percent .
0	The broad Standard & Poor 's 500 Index .SPX gained 19.72 points , or 1.98 : percent , to 1,015.69 ! .	The Dow Jones , industrial average ; .DJI jumped 2.09 . percent ? , while the Standard & Poor 's : 500 Index .SPX leapt 2.23 percent ! .
0	: The broad Standard . & Poor 's 500 Index .SPX gained 19.72 points , or 1.98 : percent , , ? to 1,015.69 .	; The Dow ! Jones industrial average .DJI jumped 2.09 percent , while the , Standard & Poor 's 500 Index .SPX leapt 2.23 percent .
0	The . broad : Standard & Poor : 's 500 Index . .SPX gained 19.72 points , , or 1.98 percent , to . 1,015.69 .	The ; Dow Jones industrial average .DJI jumped 2.09 ; percent , while the Standard , & . Poor 's 500 Index .SPX leapt : 2.23 , percent .
0	The broad : Standard & Poor 's 500 Index ! .SPX gained 19.72 points . , . or 1.98 percent , . to 1,015.69 .	The Dow Jones industrial average .DJI jumped 2.09 percent , while the Standard & Poor 's 500 ? Index .SPX leapt ; 2.23 percent .
0	The broad Standard & Poor ; 's ! 500 : Index .SPX ; gained 19.72 . points , ? or 1.98 percent , ? to 1,015.69 .	The Dow Jones industrial average .DJI : jumped 2.09 percent , while the Standard & Poor 's 500 Index .SPX leapt 2.23 percent .
0	The broad Standard & Poor 's 500 Index .SPX gained 19.72 points , or ! 1.98 percent , : to 1,015.69 .	The Dow Jones industrial average .DJI jumped 2.09 percent ! , while the Standard & Poor 's 500 Index ; .SPX leapt 2.23 percent .
0	The broad Standard & Poor 's 500 Index .SPX gained . 19.72 . points , ; or 1.98 , percent , , to 1,015.69 .	The Dow Jones industrial average .DJI jumped 2.09 percent ? , while the Standard & Poor ! 's 500 Index . .SPX leapt 2.23 percent .
0	The broad , Standard & Poor ? 's 500 Index .SPX gained 19.72 points , or 1.98 ; percent , to 1,015.69 ! .	The Dow . Jones : industrial average . .DJI jumped ! 2.09 percent , while the Standard ! & ! Poor 's 500 Index .SPX leapt 2.23 percent . .
0	The broad Standard & Poor 's 500 Index .SPX gained 19.72 points , or , 1.98 percent , to 1,015.69 ; .	The Dow Jones industrial average .DJI jumped 2.09 : percent , . while the : Standard & : Poor 's 500 Index : .SPX leapt 2.23 percent .
0	The ! broad ? Standard & Poor 's 500 Index .SPX gained . 19.72 points , or 1.98 percent , to ? 1,015.69 .	The ! Dow Jones industrial average .DJI jumped , 2.09 percent , while the Standard ! & Poor ? 's 500 Index .SPX ? leapt ! 2.23 , percent .
0	The broad Standard & Poor 's 500 Index .SPX gained 19.72 points , or 1.98 , percent : , to 1,015.69 .	: The Dow Jones , industrial average .DJI jumped 2.09 , percent , while the Standard & Poor 's 500 Index .SPX leapt , 2.23 ? percent .
0	The , broad Standard & : Poor ? 's 500 Index ; .SPX gained 19.72 points , or 1.98 , percent , to 1,015.69 , .	The , Dow Jones : industrial average .DJI jumped 2.09 percent , . while ; the Standard & Poor , 's 500 Index .SPX leapt 2.23 percent ; .
0	The ; broad Standard & . Poor ! 's ; 500 Index .SPX gained 19.72 ; points . , or 1.98 percent , to 1,015.69 : .	The Dow Jones industrial average .DJI ; jumped 2.09 percent , while ; the Standard & Poor 's 500 Index : .SPX ! leapt 2.23 percent .
[truncated: 55,414 more rows]
