# Supplementary material for: STTA: enhanced text classification via selective test-time augmentation
Source: PeerJ Comput Sci. 2023 Dec 19;9:e1757. doi: 10.7717/peerj-cs.1757 (PMC10773867; doi:10.7717/peerj-cs.1757)
Supplement: Supplemental Information 2 — This dataset is a port of the official mrpc dataset on the Hub. Note that the sentence1 and sentence2 columns have been renamed to text1 and text2 respectively. Also, the test split is not labeled; the label column values are always -1. [file peerj-cs-09-1757-s002.zip › mrpc/tta_delete_1_1+32_test.csv]

DA_method	label	text1
original	1.0	PCCW 's chief operating officer , Mike Butcher , and Alex Arena , the chief financial officer , will report directly to Mr So .
delete	1.0	PCCW ' s chief operating officer, Mike Butcher, and Alex Arena, the chief financial officer, will report to Mr So.
delete	1.0	PCCW ' s chief operating officer, Mike Butcher, and Alex Arena, the chief financial officer, will directly to Mr So.
delete	1.0	' s chief operating officer, Mike Butcher, and Alex Arena, the chief financial officer, will report directly to Mr So.
delete	1.0	PCCW ' s chief operating officer, Mike Butcher, and Alex Arena, chief financial officer, will report directly to Mr So.
delete	1.0	PCCW ' s chief operating officer, Mike Butcher, and Alex Arena, the chief financial officer, will report directly to Mr.
delete	1.0	PCCW ' s chief operating officer, Mike Butcher, and Alex Arena, the chief officer, will report directly to Mr So.
delete	1.0	PCCW ' s chief operating officer, Mike Butcher, and Alex, the chief financial officer, will report directly to Mr So.
delete	1.0	' s chief operating officer, Mike Butcher, and Alex Arena, the chief financial officer, will report directly to Mr So.
delete	1.0	PCCW ' s chief operating officer, Butcher, and Alex Arena, the chief financial officer, will report directly to Mr So.
delete	1.0	PCCW ' s chief operating officer, Mike, and Alex Arena, the chief financial officer, will report directly to Mr So.
delete	1.0	PCCW ' s chief operating officer, Mike Butcher, and Alex Arena, chief financial officer, will report directly to Mr So.
delete	1.0	PCCW ' s chief operating officer, Mike Butcher, and Alex Arena, the chief financial officer, will report directly to So.
delete	1.0	PCCW ' s chief operating, Mike Butcher, and Alex Arena, the chief financial officer, will report directly to Mr So.
delete	1.0	PCCW ' s chief operating officer, Mike Butcher, and Alex Arena, chief financial officer, will report directly to Mr So.
delete	1.0	PCCW ' s chief operating officer, Mike Butcher, and Alex Arena, the chief financial, will report directly to Mr So.
delete	1.0	PCCW ' s chief operating officer, Mike, and Alex Arena, the chief financial officer, will report directly to Mr So.
delete	1.0	PCCW ' s chief operating officer, Mike Butcher, and Arena, the chief financial officer, will report directly to Mr So.
delete	1.0	PCCW ' s chief officer, Mike Butcher, and Alex Arena, the chief financial officer, will report directly to Mr So.
delete	1.0	PCCW ' s chief operating officer, Mike Butcher, and Alex Arena, the chief officer, will report directly to Mr So.
delete	1.0	PCCW ' s chief operating officer, Mike Butcher, and Alex Arena, the chief financial officer, will report directly Mr So.
delete	1.0	PCCW ' s chief operating officer, Mike Butcher, and Alex Arena, the financial officer, will report directly to Mr So.
delete	1.0	PCCW ' s chief operating officer, Mike Butcher, and Alex Arena, the chief financial officer, will report directly Mr So.
delete	1.0	PCCW ' s chief operating officer, Mike Butcher, and Alex Arena, the chief financial officer, will directly to Mr So.
delete	1.0	PCCW ' s chief operating officer, Mike Butcher, and Alex Arena, the chief financial officer, will report directly Mr So.
delete	1.0	PCCW ' s chief operating officer, Mike Butcher, Alex Arena, the chief financial officer, will report directly to Mr So.
delete	1.0	PCCW ' s operating officer, Mike Butcher, and Alex Arena, the chief financial officer, will report directly to Mr So.
delete	1.0	PCCW ' chief operating officer, Mike Butcher, and Alex Arena, the chief financial officer, will report directly to Mr So.
delete	1.0	PCCW ' s operating officer, Mike Butcher, and Alex Arena, the chief financial officer, will report directly to Mr So.
delete	1.0	PCCW ' s chief operating, Mike Butcher, and Alex Arena, the chief financial officer, will report directly to Mr So.
delete	1.0	PCCW ' s chief operating officer, Butcher, and Alex Arena, the chief financial officer, will report directly to Mr So.
delete	1.0	PCCW ' s chief operating officer, Butcher, and Alex Arena, the chief financial officer, will report directly to Mr So.
delete	1.0	PCCW ' s chief operating officer, Mike Butcher, and Alex Arena, the chief financial officer, will report directly Mr So.
original	1.0	The world 's two largest automakers said their U.S. sales declined more than predicted last month as a late summer sales frenzy caused more of an industry backlash than expected .
delete	1.0	The world ' s two largest automakers said their U. S. declined more than predicted last month as a late summer sales frenzy caused more of an industry backlash than expected.
delete	1.0	The world ' s two largest automakers said their U. S. sales declined more than predicted last month a late summer sales frenzy caused more of an industry backlash than expected.
delete	1.0	The world ' s two largest automakers said their U. S. sales declined more than predicted last month as a summer sales frenzy caused more of an industry backlash than expected.
delete	1.0	The world ' s two largest automakers said their U. S. sales declined more than predicted last month as a late summer sales frenzy caused more of an industry backlash expected.
delete	1.0	The world ' s two largest automakers said their U. S. sales declined more than predicted last month as a late summer sales frenzy more of an industry backlash than expected.
delete	1.0	The world ' s two largest automakers said their U. S. sales declined more than predicted last month as a late summer sales frenzy caused more of an industry backlash expected.
delete	1.0	The world ' s two largest automakers said their U. S. sales declined more than predicted last month as a late sales frenzy caused more of an industry backlash than expected.
delete	1.0	The world ' s two largest automakers said their. S. sales declined more than predicted last month as a late summer sales frenzy caused more of an industry backlash than expected.
delete	1.0	The world ' s two largest automakers said their U. S. sales declined more than predicted last month as a late sales frenzy caused more of an industry backlash than expected.
delete	1.0	The world ' s two largest automakers said U. S. sales declined more than predicted last month as a late summer sales frenzy caused more of an industry backlash than expected.
delete	1.0	The ' s two largest automakers said their U. S. sales declined more than predicted last month as a late summer sales frenzy caused more of an industry backlash than expected.
delete	1.0	The world ' s two largest automakers said their U. S. sales declined more than predicted last month as a late summer sales frenzy caused more of an industry backlash expected.
delete	1.0	The world ' two largest automakers said their U. S. sales declined more than predicted last month as a late summer sales frenzy caused more of an industry backlash than expected.
delete	1.0	The world ' s two largest automakers said their U. S. sales declined more than predicted last month as a late summer sales frenzy caused of an industry backlash than expected.
delete	1.0	The world ' s two largest automakers said their U. S. sales declined more than predicted last as a late summer sales frenzy caused more of an industry backlash than expected.
delete	1.0	The world ' s two largest automakers said their U. S. sales declined more than predicted last month as a late sales frenzy caused more of an industry backlash than expected.
delete	1.0	The world ' s two largest automakers said their U. S. sales declined more than predicted last month as a late summer sales frenzy caused more of an industry than expected.
delete	1.0	The world ' s two largest automakers said their U. S. sales more than predicted last month as a late summer sales frenzy caused more of an industry backlash than expected.
delete	1.0	The world ' s two largest said their U. S. sales declined more than predicted last month as a late summer sales frenzy caused more of an industry backlash than expected.
delete	1.0	The world ' s two largest automakers said their U. S. sales declined more than predicted last as a late summer sales frenzy caused more of an industry backlash than expected.
delete	1.0	The world ' s two largest automakers said their U. S. sales declined more than predicted last month as a late summer sales frenzy caused of an industry backlash than expected.
delete	1.0	The world ' s two largest automakers said their U. S. sales declined more than predicted last month as a late summer sales frenzy caused more an industry backlash than expected.
delete	1.0	The world ' s two largest automakers said their U. S. sales declined more than predicted last month as a late summer sales frenzy caused more of an industry than expected.
delete	1.0	The world ' s two largest automakers their U. S. sales declined more than predicted last month as a late summer sales frenzy caused more of an industry backlash than expected.
delete	1.0	The world ' s two largest automakers said their U. . sales declined more than predicted last month as a late summer sales frenzy caused more of an industry backlash than expected.
delete	1.0	The world ' s two largest automakers said their U. . sales declined more than predicted last month as a late summer sales frenzy caused more of an industry backlash than expected.
delete	1.0	The world ' s two largest automakers said their U. S. sales declined more than predicted last month as a late summer sales caused more of an industry backlash than expected.
delete	1.0	The world ' s two largest automakers said their U. . sales declined more than predicted last month as a late summer sales frenzy caused more of an industry backlash than expected.
delete	1.0	The world ' s two largest automakers said their U. S. sales declined more than predicted last month as a late summer sales frenzy caused more of an backlash than expected.
delete	1.0	The world ' s two largest automakers said their U. S. sales declined more than predicted last month a late summer sales frenzy caused more of an industry backlash than expected.
delete	1.0	The world ' s two largest automakers said their U. S. sales more than predicted last month as a late summer sales frenzy caused more of an industry backlash than expected.
delete	1.0	The world ' s two largest said their U. S. sales declined more than predicted last month as a late summer sales frenzy caused more of an industry backlash than expected.
original	1.0	According to the federal Centers for Disease Control and Prevention ( news - web sites ) , there were 19 reported cases of measles in the United States in 2002 .
delete	1.0	According to the federal Centers for Disease Control and Prevention (news - web sites ), there were 19 reported cases of measles in the United States 2002.
delete	1.0	According to the federal Centers for Disease and Prevention (news - web sites ), there were 19 reported cases of measles in the United States in 2002.
delete	1.0	According to the federal Centers for Disease Control and Prevention (news - web sites ), there were 19 reported cases of measles in the United States in.
delete	1.0	According to the federal Centers for Disease Control Prevention (news - web sites ), there were 19 reported cases of measles in the United States in 2002.
delete	1.0	According to the federal Centers for Control and Prevention (news - web sites ), there were 19 reported cases of measles in the United States in 2002.
delete	1.0	According to federal Centers for Disease Control and Prevention (news - web sites ), there were 19 reported cases of measles in the United States in 2002.
delete	1.0	According to the federal Centers for Disease Control and Prevention (news - web sites ), there were 19 reported cases of measles the United States in 2002.
delete	1.0	According to the federal Centers for Disease Control and Prevention (news - web sites ), there were 19 reported cases of measles in the United in 2002.
delete	1.0	According to the federal Centers Disease Control and Prevention (news - web sites ), there were 19 reported cases of measles in the United States in 2002.
delete	1.0	According to the federal Centers for Disease Control and Prevention (news - web sites ), there were 19 reported cases measles in the United States in 2002.
delete	1.0	According to the federal Centers for Disease Control and Prevention (news - web sites ), there 19 reported cases of measles in the United States in 2002.
delete	1.0	According to the federal Centers for Disease Control and Prevention (news - web sites ), there were 19 reported cases measles in the United States in 2002.
delete	1.0	According to the federal Centers for Disease Control and Prevention (news - web sites ), there were 19 reported cases of measles in the United in 2002.
delete	1.0	According to the federal for Disease Control and Prevention (news - web sites ), there were 19 reported cases of measles in the United States in 2002.
delete	1.0	According to the federal Centers for Disease Control and Prevention (news - web sites ), there were 19 reported cases of in the United States in 2002.
delete	1.0	According to the federal Centers for Disease Control Prevention (news - web sites ), there were 19 reported cases of measles in the United States in 2002.
delete	1.0	According to the federal Centers for Disease Control and Prevention (news - web sites ), there 19 reported cases of measles in the United States in 2002.
delete	1.0	According to the federal Centers for Disease Control and Prevention (news - web sites ), there were 19 cases of measles in the United States in 2002.
delete	1.0	According to the federal Centers Disease Control and Prevention (news - web sites ), there were 19 reported cases of measles in the United States in 2002.
delete	1.0	According to the federal for Disease Control and Prevention (news - web sites ), there were 19 reported cases of measles in the United States in 2002.
delete	1.0	According to the federal Centers for Disease Control and Prevention (news - web sites ), there were 19 reported cases of measles in the United States 2002.
delete	1.0	According to the federal for Disease Control and Prevention (news - web sites ), there were 19 reported cases of measles in the United States in 2002.
delete	1.0	According to the federal Centers for Disease Control and Prevention (news - web sites ), there were 19 reported cases of measles in the States in 2002.
delete	1.0	According to the federal Centers for Disease Control and Prevention (news - web sites ), there 19 reported cases of measles in the United States in 2002.
delete	1.0	According to the federal Centers for Disease Control and Prevention (news - sites ), there were 19 reported cases of measles in the United States in 2002.
delete	1.0	According to the federal Centers for Disease Control and (news - web sites ), there were 19 reported cases of measles in the United States in 2002.
delete	1.0	According to the federal Centers for Disease Control and Prevention (news - web sites ), there were 19 reported cases of measles in the United States 2002.
delete	1.0	According to the federal Centers for Disease Control and Prevention (news - web ), there were 19 reported cases of measles in the United States in 2002.
delete	1.0	According to the federal Centers for Disease and Prevention (news - web sites ), there were 19 reported cases of measles in the United States in 2002.
delete	1.0	According to the Centers for Disease Control and Prevention (news - web sites ), there were 19 reported cases of measles in the United States in 2002.
delete	1.0	According to the federal Centers for Disease Control and Prevention (news - web sites ), there were 19 reported cases of measles in the States in 2002.
delete	1.0	According to the federal Centers for Control and Prevention (news - web sites ), there were 19 reported cases of measles in the United States in 2002.
original	0.0	A tropical storm rapidly developed in the Gulf of Mexico Sunday and was expected to hit somewhere along the Texas or Louisiana coasts by Monday night .
delete	0.0	A tropical storm rapidly developed in the Gulf of Mexico Sunday and was expected to hit somewhere along the Texas or Louisiana by Monday night.
delete	0.0	A tropical storm rapidly developed in the Gulf of Mexico Sunday and was expected to hit somewhere along Texas or Louisiana coasts by Monday night.
delete	0.0	A tropical storm rapidly developed in the Gulf of Mexico Sunday and was expected to hit somewhere along the Texas or Louisiana coasts Monday night.
delete	0.0	A tropical storm rapidly developed in the Gulf of Mexico and was expected to hit somewhere along the Texas or Louisiana coasts by Monday night.
delete	0.0	A tropical storm rapidly developed in the Gulf of Mexico Sunday was expected to hit somewhere along the Texas or Louisiana coasts by Monday night.
delete	0.0	A tropical storm rapidly developed in the Gulf of Mexico Sunday and was expected to hit somewhere along the Texas or Louisiana coasts by Monday.
delete	0.0	A tropical storm rapidly developed in the Gulf of Mexico Sunday and was expected to hit somewhere along the Texas Louisiana coasts by Monday night.
delete	0.0	A tropical storm rapidly developed in the Gulf of Mexico Sunday was expected to hit somewhere along the Texas or Louisiana coasts by Monday night.
delete	0.0	A tropical storm rapidly developed in the Gulf of Mexico Sunday and expected to hit somewhere along the Texas or Louisiana coasts by Monday night.
delete	0.0	A tropical storm rapidly developed in the Gulf of Sunday and was expected to hit somewhere along the Texas or Louisiana coasts by Monday night.
delete	0.0	A tropical storm rapidly developed in the Gulf of Mexico Sunday and was expected hit somewhere along the Texas or Louisiana coasts by Monday night.
delete	0.0	A tropical storm rapidly developed in the Gulf of Mexico Sunday and was expected to hit somewhere along the or Louisiana coasts by Monday night.
delete	0.0	A tropical storm rapidly developed in the Gulf of Mexico and was expected to hit somewhere along the Texas or Louisiana coasts by Monday night.
delete	0.0	A tropical storm rapidly developed in the Gulf of Mexico Sunday and was expected to hit somewhere the Texas or Louisiana coasts by Monday night.
delete	0.0	A tropical storm rapidly developed in the Gulf of Mexico Sunday and was expected to hit along the Texas or Louisiana coasts by Monday night.
delete	0.0	A tropical storm rapidly developed the Gulf of Mexico Sunday and was expected to hit somewhere along the Texas or Louisiana coasts by Monday night.
delete	0.0	Tropical storm rapidly developed in the Gulf of Mexico Sunday and was expected to hit somewhere along the Texas or Louisiana coasts by Monday night.
delete	0.0	A tropical storm rapidly in the Gulf of Mexico Sunday and was expected to hit somewhere along the Texas or Louisiana coasts by Monday night.
delete	0.0	A tropical storm rapidly developed in the Gulf Mexico Sunday and was expected to hit somewhere along the Texas or Louisiana coasts by Monday night.
delete	0.0	A tropical storm rapidly developed in the Gulf of Mexico Sunday and was expected to hit somewhere along the Texas or coasts by Monday night.
delete	0.0	A tropical storm rapidly developed in the of Mexico Sunday and was expected to hit somewhere along the Texas or Louisiana coasts by Monday night.
delete	0.0	A tropical storm rapidly developed in the Gulf of Mexico Sunday and was expected to hit somewhere along Texas or Louisiana coasts by Monday night.
delete	0.0	A tropical storm rapidly in the Gulf of Mexico Sunday and was expected to hit somewhere along the Texas or Louisiana coasts by Monday night.
delete	0.0	A tropical storm developed in the Gulf of Mexico Sunday and was expected to hit somewhere along the Texas or Louisiana coasts by Monday night.
delete	0.0	A tropical storm rapidly developed the Gulf of Mexico Sunday and was expected to hit somewhere along the Texas or Louisiana coasts by Monday night.
delete	0.0	A tropical storm rapidly developed in the Gulf of Mexico Sunday and was expected to hit somewhere along the Texas or Louisiana coasts by night.
delete	0.0	A tropical storm rapidly developed in the Gulf of Mexico Sunday and was to hit somewhere along the Texas or Louisiana coasts by Monday night.
delete	0.0	A tropical storm rapidly developed in the Gulf of Mexico Sunday and was expected to hit somewhere along the Texas or Louisiana coasts Monday night.
delete	0.0	A tropical storm rapidly developed in the Gulf of Mexico Sunday and was expected to hit somewhere along the or Louisiana coasts by Monday night.
delete	0.0	A storm rapidly developed in the Gulf of Mexico Sunday and was expected to hit somewhere along the Texas or Louisiana coasts by Monday night.
delete	0.0	A tropical storm rapidly developed in the Gulf of Mexico Sunday and was expected to hit somewhere along the Texas or Louisiana coasts by Monday.
delete	0.0	A tropical storm developed in the Gulf of Mexico Sunday and was expected to hit somewhere along the Texas or Louisiana coasts by Monday night.
original	0.0	The company didn 't detail the costs of the replacement and repairs .
delete	0.0	The company didn ' t detail the costs the replacement and repairs.
delete	0.0	The company didn ' t detail the costs of the replacement and.
delete	0.0	The company didn ' t the costs of the replacement and repairs.
delete	0.0	The company didn ' t the costs of the replacement and repairs.
delete	0.0	The company didn ' t detail the costs the replacement and repairs.
delete	0.0	The company didn ' detail the costs of the replacement and repairs.
delete	0.0	The company didn ' t detail the costs the replacement and repairs.
delete	0.0	The company didn ' t detail costs of the replacement and repairs.
delete	0.0	The company didn ' t detail the costs of the and repairs.
delete	0.0	The company didn ' t detail the costs the replacement and repairs.
delete	0.0	The company didn ' detail the costs of the replacement and repairs.
delete	0.0	The company didn ' t detail costs of the replacement and repairs.
delete	0.0	The company ' t detail the costs of the replacement and repairs.
delete	0.0	The company didn ' t detail the costs of the and repairs.
delete	0.0	The company ' t detail the costs of the replacement and repairs.
delete	0.0	The company didn ' t detail the costs of the replacement and.
delete	0.0	The company didn ' t detail the costs of the and repairs.
delete	0.0	The company didn ' t detail the costs of the replacement and.
delete	0.0	The company didn ' t detail the costs the replacement and repairs.
delete	0.0	The company didn ' t detail the costs of replacement and repairs.
delete	0.0	The company ' t detail the costs of the replacement and repairs.
delete	0.0	Company didn ' t detail the costs of the replacement and repairs.
delete	0.0	The company didn ' t detail the costs of replacement and repairs.
delete	0.0	The company didn ' t detail costs of the replacement and repairs.
delete	0.0	The company didn ' t detail the costs of replacement and repairs.
delete	0.0	The company didn ' t detail the costs of the replacement and.
delete	0.0	The company ' t detail the costs of the replacement and repairs.
delete	0.0	The company didn ' t detail the costs of the replacement repairs.
delete	0.0	The company didn ' detail the costs of the replacement and repairs.
delete	0.0	The company didn ' t detail costs of the replacement and repairs.
delete	0.0	The company didn ' t detail the costs of the and repairs.
delete	0.0	The company didn ' t detail the costs the replacement and repairs.
original	1.0	The settling companies would also assign their possible claims against the underwriters to the investor plaintiffs , he added .
delete	1.0	The settling companies would also assign their possible claims against the underwriters to the investor, he added.
delete	1.0	The settling companies would also assign their possible against the underwriters to the investor plaintiffs, he added.
delete	1.0	The settling companies would assign their possible claims against the underwriters to the investor plaintiffs, he added.
delete	1.0	The settling companies would assign their possible claims against the underwriters to the investor plaintiffs, he added.
delete	1.0	Settling companies would also assign their possible claims against the underwriters to the investor plaintiffs, he added.
delete	1.0	The settling companies would also assign their possible claims against the underwriters the investor plaintiffs, he added.
delete	1.0	The settling companies would also assign their possible claims against the underwriters to investor plaintiffs, he added.
delete	1.0	The settling companies also assign their possible claims against the underwriters to the investor plaintiffs, he added.
delete	1.0	Settling companies would also assign their possible claims against the underwriters to the investor plaintiffs, he added.
delete	1.0	The settling would also assign their possible claims against the underwriters to the investor plaintiffs, he added.
delete	1.0	The settling companies would also their possible claims against the underwriters to the investor plaintiffs, he added.
delete	1.0	The settling companies would also assign their possible claims against the underwriters to the plaintiffs, he added.
delete	1.0	The settling companies would also assign their possible claims against the underwriters the investor plaintiffs, he added.
delete	1.0	The settling companies would also assign their possible claims against the underwriters to the investor plaintiffs, added.
delete	1.0	The settling companies would also assign their possible claims the underwriters to the investor plaintiffs, he added.
delete	1.0	The settling companies would assign their possible claims against the underwriters to the investor plaintiffs, he added.
delete	1.0	The settling companies would assign their possible claims against the underwriters to the investor plaintiffs, he added.
delete	1.0	The settling companies would also assign their possible claims against the underwriters to the investor plaintiffs, added.
delete	1.0	The settling companies also assign their possible claims against the underwriters to the investor plaintiffs, he added.
delete	1.0	The settling companies would also assign their possible against the underwriters to the investor plaintiffs, he added.
delete	1.0	Settling companies would also assign their possible claims against the underwriters to the investor plaintiffs, he added.
delete	1.0	The settling companies would also assign their possible claims against the underwriters to the plaintiffs, he added.
delete	1.0	The settling companies would also assign their possible claims against the underwriters the investor plaintiffs, he added.
delete	1.0	The settling companies would also assign their claims against the underwriters to the investor plaintiffs, he added.
delete	1.0	The settling companies would also assign their possible claims against the underwriters to the investor plaintiffs, he.
delete	1.0	The settling companies would also assign their possible claims against the underwriters the investor plaintiffs, he added.
delete	1.0	Settling companies would also assign their possible claims against the underwriters to the investor plaintiffs, he added.
delete	1.0	The settling companies would also assign their possible claims against the underwriters to the investor plaintiffs, he.
delete	1.0	The settling companies would also assign their claims against the underwriters to the investor plaintiffs, he added.
delete	1.0	The settling companies would also assign their possible claims against the underwriters to investor plaintiffs, he added.
delete	1.0	The settling companies would also their possible claims against the underwriters to the investor plaintiffs, he added.
delete	1.0	The settling companies would also their possible claims against the underwriters to the investor plaintiffs, he added.
original	0.0	Air Commodore Quaife said the Hornets remained on three-minute alert throughout the operation .
delete	0.0	Air Commodore Quaife said the remained on three - minute alert throughout the operation.
delete	0.0	Air Commodore Quaife the Hornets remained on three - minute alert throughout the operation.
delete	0.0	Air Commodore Quaife the Hornets remained on three - minute alert throughout the operation.
delete	0.0	Air Commodore Quaife said the remained on three - minute alert throughout the operation.
delete	0.0	Air Commodore Quaife said the Hornets remained on three - minute throughout the operation.
delete	0.0	Air Commodore Quaife said the Hornets remained on three - alert throughout the operation.
delete	0.0	Air Commodore Quaife said the Hornets remained on three - minute alert throughout operation.
delete	0.0	Air Commodore Quaife said the Hornets remained on three - minute alert throughout operation.
delete	0.0	Air Quaife said the Hornets remained on three - minute alert throughout the operation.
delete	0.0	Air Commodore Quaife said the remained on three - minute alert throughout the operation.
delete	0.0	Commodore Quaife said the Hornets remained on three - minute alert throughout the operation.
delete	0.0	Air Commodore Quaife said the Hornets remained three - minute alert throughout the operation.
delete	0.0	Commodore Quaife said the Hornets remained on three - minute alert throughout the operation.
delete	0.0	Air Commodore Quaife said the Hornets remained on three - minute alert throughout the.
delete	0.0	Air Commodore Quaife said the Hornets remained on three - alert throughout the operation.
delete	0.0	Air Commodore said the Hornets remained on three - minute alert throughout the operation.
delete	0.0	Air Commodore said the Hornets remained on three - minute alert throughout the operation.
delete	0.0	Air Commodore Quaife said the Hornets remained on three - minute alert throughout the.
delete	0.0	Air Commodore Quaife said Hornets remained on three - minute alert throughout the operation.
delete	0.0	Air Commodore Quaife said the Hornets remained three - minute alert throughout the operation.
delete	0.0	Commodore Quaife said the Hornets remained on three - minute alert throughout the operation.
delete	0.0	Air Commodore Quaife said the Hornets remained on three - alert throughout the operation.
delete	0.0	Air Commodore Quaife said the Hornets remained on - minute alert throughout the operation.
delete	0.0	Air Quaife said the Hornets remained on three - minute alert throughout the operation.
delete	0.0	Air Commodore Quaife said the Hornets remained on three - minute alert throughout the.
delete	0.0	Air Commodore Quaife said the Hornets remained on three - minute alert throughout the.
delete	0.0	Air Commodore Quaife said the Hornets remained on three - alert throughout the operation.
delete	0.0	Air Commodore Quaife said the Hornets on three - minute alert throughout the operation.
delete	0.0	Air Quaife said the Hornets remained on three - minute alert throughout the operation.
delete	0.0	Air Commodore Quaife said the Hornets on three - minute alert throughout the operation.
delete	0.0	Air Commodore Quaife said the Hornets remained on three - minute alert throughout operation.
delete	0.0	Air Commodore Quaife said the Hornets remained on - minute alert throughout the operation.
original	1.0	A Washington County man may have the countys first human case of West Nile virus , the health department said Friday .
delete	1.0	A County man may have the countys first human case of West Nile virus, the health department said Friday.
delete	1.0	A Washington County man may have the countys first human case of West Nile virus, the health department said.
delete	1.0	A Washington County man may have the first human case of West Nile virus, the health department said Friday.
delete	1.0	A Washington County man may have the first human case of West Nile virus, the health department said Friday.
delete	1.0	A Washington County man may have the first human case of West Nile virus, the health department said Friday.
delete	1.0	A Washington County man may have the countys first human case of Nile virus, the health department said Friday.
delete	1.0	A Washington County man may have the countys first human case of Nile virus, the health department said Friday.
delete	1.0	A Washington County man may have countys first human case of West Nile virus, the health department said Friday.
delete	1.0	A Washington County man may have the countys first human case of West Nile virus, the health department said.
delete	1.0	A Washington County man have the countys first human case of West Nile virus, the health department said Friday.
delete	1.0	A Washington County man may have the countys first case of West Nile virus, the health department said Friday.
delete	1.0	A Washington County man may have the countys first human case West Nile virus, the health department said Friday.
delete	1.0	Washington County man may have the countys first human case of West Nile virus, the health department said Friday.
delete	1.0	A Washington County man may have the countys first case of West Nile virus, the health department said Friday.
delete	1.0	A Washington County man may have the countys first human case of West Nile, the health department said Friday.
delete	1.0	A Washington County man may have the countys first human case of West Nile virus, health department said Friday.
delete	1.0	A Washington County man may the countys first human case of West Nile virus, the health department said Friday.
delete	1.0	A Washington County man have the countys first human case of West Nile virus, the health department said Friday.
delete	1.0	Washington County man may have the countys first human case of West Nile virus, the health department said Friday.
delete	1.0	A Washington County man may have the countys first human case West Nile virus, the health department said Friday.
delete	1.0	A Washington County man may have the countys first human case of West virus, the health department said Friday.
delete	1.0	A Washington County man may have the countys first human case of West Nile virus, the health said Friday.
delete	1.0	A Washington County man may have the countys first human of West Nile virus, the health department said Friday.
delete	1.0	A Washington County man may have the countys first human case of West Nile virus, the department said Friday.
delete	1.0	A Washington County man may have the countys first human case of West Nile virus, health department said Friday.
delete	1.0	A Washington County man may have the countys first human of West Nile virus, the health department said Friday.
delete	1.0	A Washington County man may have the countys first human case of West Nile virus, the health department said.
delete	1.0	A Washington County may have the countys first human case of West Nile virus, the health department said Friday.
delete	1.0	A Washington County man may have the countys first human case of West Nile virus, the health department Friday.
delete	1.0	A Washington County man may have the countys first case of West Nile virus, the health department said Friday.
delete	1.0	A Washington County man may have the countys first human case of West Nile virus, the health said Friday.
delete	1.0	A Washington County man may have the countys human case of West Nile virus, the health department said Friday.
original	1.0	Moseley and a senior aide delivered their summary assessments to about 300 American and allied military officers on Thursday .
delete	1.0	Moseley and a senior aide delivered their summary assessments to about 300 American and military officers on Thursday.
delete	1.0	Moseley and a senior aide delivered summary assessments to about 300 American and allied military officers on Thursday.
delete	1.0	Moseley and a senior aide delivered their summary assessments to 300 American and allied military officers on Thursday.
delete	1.0	Moseley and a senior aide their summary assessments to about 300 American and allied military officers on Thursday.
delete	1.0	Moseley and a senior aide delivered their summary assessments to about 300 American and allied military officers on.
delete	1.0	And a senior aide delivered their summary assessments to about 300 American and allied military officers on Thursday.
delete	1.0	Moseley and a senior aide delivered summary assessments to about 300 American and allied military officers on Thursday.
delete	1.0	Moseley and a senior aide delivered their summary assessments to 300 American and allied military officers on Thursday.
delete	1.0	Moseley and a senior aide delivered their summary assessments to about 300 American and allied officers on Thursday.
delete	1.0	Moseley and a senior aide delivered their summary assessments to about 300 American and allied military officers Thursday.
delete	1.0	Moseley a senior aide delivered their summary assessments to about 300 American and allied military officers on Thursday.
delete	1.0	Moseley a senior aide delivered their summary assessments to about 300 American and allied military officers on Thursday.
delete	1.0	Moseley and a senior aide delivered their summary assessments to about American and allied military officers on Thursday.
delete	1.0	Moseley and a senior aide delivered their summary assessments to about 300 American and allied officers on Thursday.
delete	1.0	Moseley and a senior aide delivered their summary assessments to about 300 American and allied military officers Thursday.
delete	1.0	Moseley and a senior aide delivered their summary assessments to about American and allied military officers on Thursday.
delete	1.0	Moseley and a senior delivered their summary assessments to about 300 American and allied military officers on Thursday.
delete	1.0	Moseley and a senior aide delivered their summary assessments to about 300 American and allied officers on Thursday.
delete	1.0	Moseley and senior aide delivered their summary assessments to about 300 American and allied military officers on Thursday.
delete	1.0	Moseley and a senior aide delivered their summary assessments to about 300 American and allied military on Thursday.
delete	1.0	Moseley and a senior aide delivered their summary assessments to 300 American and allied military officers on Thursday.
delete	1.0	Moseley and a senior aide delivered their summary assessments to about 300 American and allied military officers on.
delete	1.0	Moseley and a senior aide delivered their summary assessments about 300 American and allied military officers on Thursday.
delete	1.0	Moseley and a senior aide delivered their summary assessments to 300 American and allied military officers on Thursday.
delete	1.0	Moseley and a senior aide delivered their summary assessments to about 300 American and allied military officers on.
delete	1.0	Moseley and senior aide delivered their summary assessments to about 300 American and allied military officers on Thursday.
delete	1.0	Moseley and a senior aide delivered their summary assessments to about 300 American and allied officers on Thursday.
delete	1.0	Moseley and a senior aide delivered their summary assessments to 300 American and allied military officers on Thursday.
delete	1.0	Moseley and a senior aide delivered their summary assessments to about 300 American allied military officers on Thursday.
delete	1.0	Moseley and senior aide delivered their summary assessments to about 300 American and allied military officers on Thursday.
delete	1.0	Moseley and a senior aide delivered their summary to about 300 American and allied military officers on Thursday.
delete	1.0	Moseley and senior aide delivered their summary assessments to about 300 American and allied military officers on Thursday.
original	0.0	The broader Standard & Poor 's 500 Index < .SPX > was 0.46 points lower , or 0.05 percent , at 997.02 .
delete	0.0	The broader Standard & Poor ' s 500 Index <. SPX> was 0. 46 points lower, or 0. 05 percent, at. 02.
delete	0.0	The broader Standard & Poor ' s 500 Index <. SPX> was 0. 46 points lower, or. 05 percent, at 997. 02.
delete	0.0	The broader Standard & Poor ' s 500 Index <. SPX> was 0. points lower, or 0. 05 percent, at 997. 02.
delete	0.0	The broader Standard & Poor ' s 500 Index <. SPX> was 0. 46 points lower, or 0. percent, at 997. 02.
delete	0.0	The broader Standard & Poor ' s 500 Index <. SPX> was 0. 46 points, or 0. 05 percent, at 997. 02.
delete	0.0	The broader Standard & Poor ' s 500 Index <. SPX> was 0. 46 points lower, or 0. 05 percent, 997. 02.
delete	0.0	The broader Standard & Poor ' s 500 <. SPX> was 0. 46 points lower, or 0. 05 percent, at 997. 02.
delete	0.0	The broader Standard & Poor ' s Index <. SPX> was 0. 46 points lower, or 0. 05 percent, at 997. 02.
delete	0.0	The broader Standard & Poor ' s 500 Index <.> was 0. 46 points lower, or 0. 05 percent, at 997. 02.
delete	0.0	The broader Standard & Poor ' s 500 Index <. SPX> was 0. 46 points lower, or 0. 05 percent, 997. 02.
delete	0.0	The broader Standard & Poor ' s 500 <. SPX> was 0. 46 points lower, or 0. 05 percent, at 997. 02.
delete	0.0	The broader Standard & Poor ' s 500 Index <. SPX> was 0. 46 points lower, or 0. 05 percent, at 997..
delete	0.0	The broader Standard & Poor ' s 500 Index <.> was 0. 46 points lower, or 0. 05 percent, at 997. 02.
delete	0.0	The Standard & Poor ' s 500 Index <. SPX> was 0. 46 points lower, or 0. 05 percent, at 997. 02.
delete	0.0	The broader Standard & Poor ' s 500 Index <. SPX> was 0. points lower, or 0. 05 percent, at 997. 02.
delete	0.0	The broader Standard & Poor ' s 500 Index <. SPX> was 0. 46 points lower, or 0. 05 percent, at 997..
delete	0.0	The Standard & Poor ' s 500 Index <. SPX> was 0. 46 points lower, or 0. 05 percent, at 997. 02.
delete	0.0	The broader Standard & Poor ' s 500 Index <. SPX> was 0. points lower, or 0. 05 percent, at 997. 02.
delete	0.0	The broader Standard & Poor ' s 500 Index <. SPX> was 0. 46 points lower, 0. 05 percent, at 997. 02.
delete	0.0	Broader Standard & Poor ' s 500 Index <. SPX> was 0. 46 points lower, or 0. 05 percent, at 997. 02.
delete	0.0	The broader Standard & Poor ' s 500 Index <. SPX> was 0. 46 lower, or 0. 05 percent, at 997. 02.
delete	0.0	The broader Standard & Poor ' s 500 Index <. SPX> was 0. 46 lower, or 0. 05 percent, at 997. 02.
delete	0.0	The broader Standard & Poor ' s 500 Index <. SPX> was 0. 46 lower, or 0. 05 percent, at 997. 02.
delete	0.0	The broader Standard & Poor ' s 500 Index <. SPX> was 0. 46 points lower, or 0. 05 percent, at 997..
delete	0.0	The broader Standard & Poor ' s 500 Index <. SPX> was 0. 46 points lower, or 0. 05 percent, at 997..
delete	0.0	The broader Standard & Poor ' s 500 Index <. SPX> was 0. 46 points lower, 0. 05 percent, at 997. 02.
delete	0.0	The broader Standard & Poor ' s 500 <. SPX> was 0. 46 points lower, or 0. 05 percent, at 997. 02.
delete	0.0	The broader Standard & Poor ' s 500 Index <. SPX> was. 46 points lower, or 0. 05 percent, at 997. 02.
delete	0.0	The broader Standard & Poor ' s 500 Index <.> was 0. 46 points lower, or 0. 05 percent, at 997. 02.
delete	0.0	The broader Standard & Poor ' s 500 Index <. SPX> was 0. points lower, or 0. 05 percent, at 997. 02.
delete	0.0	The broader Standard & Poor ' s 500 Index <. SPX> was 0. 46 points, or 0. 05 percent, at 997. 02.
delete	0.0	The broader Standard & Poor ' s 500 Index <. SPX> was 0. 46 points, or 0. 05 percent, at 997. 02.
original	1.0	Consumers would still have to get a descrambling security card from their cable operator to plug into the set .
delete	1.0	Consumers would still have to get a descrambling security card from their cable operator to plug the set.
delete	1.0	Consumers would still have get a descrambling security card from their cable operator to plug into the set.
delete	1.0	Consumers would still have to get a descrambling security card from their cable operator plug into the set.
delete	1.0	Consumers still have to get a descrambling security card from their cable operator to plug into the set.
delete	1.0	Consumers would still have to get a descrambling security card from their cable operator plug into the set.
delete	1.0	Consumers would still have to get a descrambling security card from their cable operator to into the set.
delete	1.0	Consumers would still have to get a descrambling security card from their cable operator to plug into the.
delete	1.0	Consumers would still have to get a descrambling security card their cable operator to plug into the set.
delete	1.0	Consumers would still have to get a descrambling security card from their cable operator to plug into set.
delete	1.0	Consumers would still have to get a descrambling security card from cable operator to plug into the set.
delete	1.0	Consumers would still have get a descrambling security card from their cable operator to plug into the set.
delete	1.0	Would still have to get a descrambling security card from their cable operator to plug into the set.
delete	1.0	Consumers would still have to get a descrambling security card from their cable operator to plug into set.
delete	1.0	Consumers would still have to get descrambling security card from their cable operator to plug into the set.
delete	1.0	Consumers would still have to get a descrambling card from their cable operator to plug into the set.
delete	1.0	Consumers would have to get a descrambling security card from their cable operator to plug into the set.
delete	1.0	Consumers would still have to get a descrambling security card from their cable operator plug into the set.
delete	1.0	Consumers would still have to get a descrambling security from their cable operator to plug into the set.
delete	1.0	Would still have to get a descrambling security card from their cable operator to plug into the set.
delete	1.0	Consumers would still have to get a descrambling card from their cable operator to plug into the set.
delete	1.0	Consumers would still have to get a descrambling security card from their cable operator to plug the set.
delete	1.0	Would still have to get a descrambling security card from their cable operator to plug into the set.
delete	1.0	Consumers would still have to get a descrambling security card from their cable operator to plug into the.
delete	1.0	Consumers would still have to get a descrambling security card from their operator to plug into the set.
delete	1.0	Consumers would still to get a descrambling security card from their cable operator to plug into the set.
delete	1.0	Consumers would still to get a descrambling security card from their cable operator to plug into the set.
delete	1.0	Consumers would still have to get a descrambling security card their cable operator to plug into the set.
delete	1.0	Consumers would still have to get a descrambling security card from their cable operator to plug into the.
delete	1.0	Consumers would still have to get a descrambling security card from their cable operator plug into the set.
delete	1.0	Consumers would have to get a descrambling security card from their cable operator to plug into the set.
delete	1.0	Consumers would still have to get a descrambling security card from their cable operator to into the set.
delete	1.0	Consumers would still have to get a descrambling security card from their cable operator to plug the set.
original	1.0	The increase reflects lower credit losses and favorable interest rates .
delete	1.0	The increase reflects lower credit losses and interest rates.
delete	1.0	Increase reflects lower credit losses and favorable interest rates.
delete	1.0	The increase reflects credit losses and favorable interest rates.
delete	1.0	The reflects lower credit losses and favorable interest rates.
delete	1.0	The increase reflects lower credit and favorable interest rates.
delete	1.0	The increase reflects lower credit losses and interest rates.
delete	1.0	The increase reflects lower losses and favorable interest rates.
delete	1.0	The reflects lower credit losses and favorable interest rates.
delete	1.0	The increase reflects credit losses and favorable interest rates.
delete	1.0	The reflects lower credit losses and favorable interest rates.
delete	1.0	The increase reflects credit losses and favorable interest rates.
delete	1.0	Increase reflects lower credit losses and favorable interest rates.
delete	1.0	The increase reflects credit losses and favorable interest rates.
delete	1.0	The increase lower credit losses and favorable interest rates.
delete	1.0	The increase reflects lower credit losses and favorable interest.
delete	1.0	The increase reflects lower credit losses and favorable interest.
delete	1.0	Increase reflects lower credit losses and favorable interest rates.
delete	1.0	The increase reflects lower credit losses and interest rates.
delete	1.0	Increase reflects lower credit losses and favorable interest rates.
delete	1.0	The increase reflects lower credit losses and favorable rates.
delete	1.0	The increase reflects credit losses and favorable interest rates.
delete	1.0	The increase reflects lower credit losses and interest rates.
delete	1.0	The increase lower credit losses and favorable interest rates.
delete	1.0	The increase reflects lower credit losses and favorable rates.
delete	1.0	Increase reflects lower credit losses and favorable interest rates.
delete	1.0	The increase reflects credit losses and favorable interest rates.
delete	1.0	The increase lower credit losses and favorable interest rates.
delete	1.0	The reflects lower credit losses and favorable interest rates.
delete	1.0	Increase reflects lower credit losses and favorable interest rates.
delete	1.0	The increase lower credit losses and favorable interest rates.
delete	1.0	The increase reflects lower credit and favorable interest rates.
delete	1.0	The increase reflects lower credit losses and favorable interest.
original	1.0	The device plays Internet radio streams and comes with a 30-day trial of RealNetworks ' Rhapsody music service .
delete	1.0	The device plays Internet radio streams and comes a 30 - day trial of RealNetworks ' Rhapsody music service.
delete	1.0	The device plays Internet radio streams and comes with a 30 - day trial of RealNetworks ' music service.
delete	1.0	Device plays Internet radio streams and comes with a 30 - day trial of RealNetworks ' Rhapsody music service.
delete	1.0	The device plays Internet radio and comes with a 30 - day trial of RealNetworks ' Rhapsody music service.
delete	1.0	The device plays Internet radio streams and comes with a 30 - day trial of RealNetworks ' music service.
delete	1.0	The device plays radio streams and comes with a 30 - day trial of RealNetworks ' Rhapsody music service.
delete	1.0	The device plays Internet radio streams and with a 30 - day trial of RealNetworks ' Rhapsody music service.
delete	1.0	The device plays Internet streams and comes with a 30 - day trial of RealNetworks ' Rhapsody music service.
delete	1.0	The device plays radio streams and comes with a 30 - day trial of RealNetworks ' Rhapsody music service.
delete	1.0	The device plays Internet radio streams and comes with a 30 - day of RealNetworks ' Rhapsody music service.
delete	1.0	The plays Internet radio streams and comes with a 30 - day trial of RealNetworks ' Rhapsody music service.
delete	1.0	The device plays Internet radio and comes with a 30 - day trial of RealNetworks ' Rhapsody music service.
delete	1.0	The device Internet radio streams and comes with a 30 - day trial of RealNetworks ' Rhapsody music service.
delete	1.0	The device plays radio streams and comes with a 30 - day trial of RealNetworks ' Rhapsody music service.
delete	1.0	The device plays Internet radio streams and comes with a 30 - day trial of ' Rhapsody music service.
delete	1.0	The device plays Internet radio streams and comes with a 30 - day trial of RealNetworks ' Rhapsody music.
delete	1.0	The device plays Internet radio streams and comes with a 30 - day trial of ' Rhapsody music service.
delete	1.0	Device plays Internet radio streams and comes with a 30 - day trial of RealNetworks ' Rhapsody music service.
delete	1.0	The plays Internet radio streams and comes with a 30 - day trial of RealNetworks ' Rhapsody music service.
delete	1.0	The device plays Internet radio streams and comes a 30 - day trial of RealNetworks ' Rhapsody music service.
delete	1.0	The plays Internet radio streams and comes with a 30 - day trial of RealNetworks ' Rhapsody music service.
delete	1.0	The device plays Internet radio streams and comes with a 30 - day trial of RealNetworks ' Rhapsody service.
delete	1.0	The device plays Internet radio streams and comes with a 30 - day trial of RealNetworks ' music service.
delete	1.0	The device plays Internet radio streams comes with a 30 - day trial of RealNetworks ' Rhapsody music service.
delete	1.0	The device plays Internet radio streams and comes with a 30 - trial of RealNetworks ' Rhapsody music service.
delete	1.0	The device plays Internet radio streams and comes with a 30 - day trial of ' Rhapsody music service.
delete	1.0	The device plays radio streams and comes with a 30 - day trial of RealNetworks ' Rhapsody music service.
delete	1.0	The device plays Internet radio streams and comes with a - day trial of RealNetworks ' Rhapsody music service.
delete	1.0	The device plays Internet radio streams and comes with a - day trial of RealNetworks ' Rhapsody music service.
delete	1.0	The device plays Internet radio streams and comes with a 30 - day of RealNetworks ' Rhapsody music service.
delete	1.0	The device plays Internet radio streams and comes with a 30 - day of RealNetworks ' Rhapsody music service.
delete	1.0	The device plays Internet radio streams and comes with 30 - day trial of RealNetworks ' Rhapsody music service.
original	0.0	Hong Kong was flat , Australia , Singapore and South Korea lost 0.2-0.4 percent .
delete	0.0	Kong was flat, Australia, Singapore and South Korea lost 0. 2 - 0. 4 percent.
delete	0.0	Hong Kong was flat, Australia, Singapore and South Korea lost 0. - 0. 4 percent.
delete	0.0	Hong Kong was flat, , Singapore and South Korea lost 0. 2 - 0. 4 percent.
delete	0.0	Hong Kong was flat, Australia, Singapore and South lost 0. 2 - 0. 4 percent.
delete	0.0	Hong Kong was flat, , Singapore and South Korea lost 0. 2 - 0. 4 percent.
delete	0.0	Hong Kong was flat, Australia, Singapore and South Korea 0. 2 - 0. 4 percent.
delete	0.0	Hong Kong was flat, Australia, Singapore and South Korea lost 0. 2 - 0. 4.
delete	0.0	Hong Kong was flat, Australia, Singapore and South Korea 0. 2 - 0. 4 percent.
delete	0.0	Hong Kong was flat, Australia, Singapore and South Korea lost 0. 2 -. 4 percent.
delete	0.0	Hong Kong was flat, Australia, Singapore and South Korea lost 0. 2 -. 4 percent.
delete	0.0	Hong Kong was flat, , Singapore and South Korea lost 0. 2 - 0. 4 percent.
delete	0.0	Hong Kong was flat, Australia, Singapore and Korea lost 0. 2 - 0. 4 percent.
delete	0.0	Hong Kong was flat, Australia, Singapore South Korea lost 0. 2 - 0. 4 percent.
delete	0.0	Hong was flat, Australia, Singapore and South Korea lost 0. 2 - 0. 4 percent.
delete	0.0	Hong Kong was flat, Australia, Singapore and South Korea lost 0. 2 -. 4 percent.
delete	0.0	Hong Kong was flat, Australia, Singapore and South Korea lost. 2 - 0. 4 percent.
delete	0.0	Hong Kong was, Australia, Singapore and South Korea lost 0. 2 - 0. 4 percent.
delete	0.0	Hong Kong was flat, , Singapore and South Korea lost 0. 2 - 0. 4 percent.
delete	0.0	Hong Kong was flat, Australia, Singapore and South Korea lost. 2 - 0. 4 percent.
delete	0.0	Hong Kong was flat, Australia, Singapore and South Korea lost. 2 - 0. 4 percent.
delete	0.0	Hong Kong was flat, Australia, Singapore and South Korea lost 0. 2 -. 4 percent.
delete	0.0	Hong Kong flat, Australia, Singapore and South Korea lost 0. 2 - 0. 4 percent.
delete	0.0	Hong Kong was flat, Australia, Singapore and South lost 0. 2 - 0. 4 percent.
delete	0.0	Hong Kong was flat, Australia, Singapore and South lost 0. 2 - 0. 4 percent.
delete	0.0	Hong Kong was flat, Australia, Singapore and South Korea lost 0. 2 - 0. 4.
delete	0.0	Hong Kong was flat, Australia, Singapore and South Korea lost 0. - 0. 4 percent.
delete	0.0	Kong was flat, Australia, Singapore and South Korea lost 0. 2 - 0. 4 percent.
delete	0.0	Hong Kong was flat, Australia, and South Korea lost 0. 2 - 0. 4 percent.
delete	0.0	Hong Kong was flat, Australia, Singapore and South Korea lost 0. 2 - 0. percent.
delete	0.0	Hong Kong was flat, Australia, Singapore and South Korea lost 0. - 0. 4 percent.
delete	0.0	Hong Kong was flat, Australia, Singapore and Korea lost 0. 2 - 0. 4 percent.
delete	0.0	Hong was flat, Australia, Singapore and South Korea lost 0. 2 - 0. 4 percent.
original	1.0	Evidence suggests two of the victims were taken by surprise , while the other two might have tried to flee or to defend themselves or the others , police said .
delete	1.0	Evidence suggests two of the victims were taken by surprise, while the two might have tried to flee or to defend themselves or the others, police said.
delete	1.0	Evidence suggests two of the victims were taken by surprise, while the other two might have tried to flee or to defend themselves or the others, police.
delete	1.0	Evidence suggests two of the victims were taken by surprise, while the other two might have tried to flee or defend themselves or the others, police said.
delete	1.0	Evidence suggests two of the were taken by surprise, while the other two might have tried to flee or to defend themselves or the others, police said.
delete	1.0	Evidence suggests two of the victims were taken by surprise, while the other two might have tried to flee or to defend themselves or others, police said.
delete	1.0	Evidence suggests two of the victims were by surprise, while the other two might have tried to flee or to defend themselves or the others, police said.
delete	1.0	Evidence suggests two of the victims were taken by surprise, while the other two might have to flee or to defend themselves or the others, police said.
delete	1.0	Evidence suggests two of the victims were taken by surprise, while the other two might have tried to flee or to defend themselves or the others, said.
delete	1.0	Evidence suggests two of the victims were taken by surprise, while the other two might tried to flee or to defend themselves or the others, police said.
delete	1.0	Evidence suggests two of the victims were taken by surprise, while the other two might have tried to flee or to defend themselves or the others, police.
delete	1.0	Evidence suggests of the victims were taken by surprise, while the other two might have tried to flee or to defend themselves or the others, police said.
delete	1.0	Evidence suggests two of the victims were taken by surprise, while the other two might have tried to flee or to defend themselves or the, police said.
delete	1.0	Evidence suggests two of the victims were taken by surprise, while the other two might have tried to flee or defend themselves or the others, police said.
delete	1.0	Evidence suggests two of the victims were taken by surprise, while the other might have tried to flee or to defend themselves or the others, police said.
delete	1.0	Evidence suggests two of the victims were taken by surprise, while the other two might have tried to flee or to themselves or the others, police said.
delete	1.0	Evidence suggests two of the victims were taken by surprise, while the two might have tried to flee or to defend themselves or the others, police said.
delete	1.0	Evidence suggests two of the victims taken by surprise, while the other two might have tried to flee or to defend themselves or the others, police said.
delete	1.0	Evidence suggests two of the victims were taken surprise, while the other two might have tried to flee or to defend themselves or the others, police said.
delete	1.0	Evidence suggests two of the victims were taken by surprise, while the other two might have tried to flee or to defend themselves or others, police said.
delete	1.0	Suggests two of the victims were taken by surprise, while the other two might have tried to flee or to defend themselves or the others, police said.
delete	1.0	Evidence suggests two of the victims were taken by, while the other two might have tried to flee or to defend themselves or the others, police said.
delete	1.0	Evidence two of the victims were taken by surprise, while the other two might have tried to flee or to defend themselves or the others, police said.
delete	1.0	Evidence suggests two of the victims were taken surprise, while the other two might have tried to flee or to defend themselves or the others, police said.
delete	1.0	Evidence suggests two of the victims were taken by surprise, while the other two might have tried to flee or to defend themselves or others, police said.
delete	1.0	Evidence suggests of the victims were taken by surprise, while the other two might have tried to flee or to defend themselves or the others, police said.
delete	1.0	Evidence suggests two of the were taken by surprise, while the other two might have tried to flee or to defend themselves or the others, police said.
delete	1.0	Evidence suggests two of the victims were taken by surprise, while the other two might have tried to flee to defend themselves or the others, police said.
delete	1.0	Evidence suggests two of the victims were taken surprise, while the other two might have tried to flee or to defend themselves or the others, police said.
delete	1.0	Evidence suggests two of the victims were taken by surprise, while the other two might have tried to flee or to defend themselves or others, police said.
delete	1.0	Evidence suggests two of the victims were taken by surprise, while the other two have tried to flee or to defend themselves or the others, police said.
delete	1.0	Evidence suggests two of the victims were taken by surprise, while the other two might have tried to flee or to defend or the others, police said.
delete	1.0	Evidence suggests two of the victims were taken by surprise, while the other might have tried to flee or to defend themselves or the others, police said.
original	0.0	Ballmer has been vocal in the past warning that Linux is a threat to Microsoft .
delete	0.0	Ballmer has vocal in the past warning that Linux is a threat to Microsoft.
delete	0.0	Ballmer has been in the past warning that Linux is a threat to Microsoft.
delete	0.0	Ballmer has been vocal in the past warning that Linux is a threat to.
delete	0.0	Ballmer has been in the past warning that Linux is a threat to Microsoft.
delete	0.0	Ballmer has been vocal in the past warning that is a threat to Microsoft.
delete	0.0	Ballmer has been vocal in the past warning that is a threat to Microsoft.
delete	0.0	Ballmer has been vocal in the past warning that Linux is threat to Microsoft.
delete	0.0	Ballmer has vocal in the past warning that Linux is a threat to Microsoft.
delete	0.0	Ballmer has been vocal in the past warning Linux is a threat to Microsoft.
delete	0.0	Ballmer has been vocal the past warning that Linux is a threat to Microsoft.
delete	0.0	Ballmer been vocal in the past warning that Linux is a threat to Microsoft.
delete	0.0	Ballmer has been vocal in the past warning that Linux is a to Microsoft.
delete	0.0	Ballmer has been vocal in the past warning that Linux is a to Microsoft.
delete	0.0	Ballmer has been vocal in the past warning that Linux is a threat Microsoft.
delete	0.0	Ballmer has been vocal in the past warning that is a threat to Microsoft.
delete	0.0	Ballmer has been vocal in the past warning that Linux is a threat to.
delete	0.0	Ballmer has been vocal in past warning that Linux is a threat to Microsoft.
delete	0.0	Ballmer been vocal in the past warning that Linux is a threat to Microsoft.
delete	0.0	Ballmer has been vocal in past warning that Linux is a threat to Microsoft.
delete	0.0	Ballmer has been vocal in the past warning Linux is a threat to Microsoft.
delete	0.0	Ballmer has been vocal the past warning that Linux is a threat to Microsoft.
delete	0.0	Ballmer has vocal in the past warning that Linux is a threat to Microsoft.
delete	0.0	Ballmer has been vocal in the past warning that Linux a threat to Microsoft.
delete	0.0	Ballmer has been vocal in the past warning that is a threat to Microsoft.
delete	0.0	Ballmer has been vocal in the past that Linux is a threat to Microsoft.
delete	0.0	Ballmer has been vocal in the warning that Linux is a threat to Microsoft.
delete	0.0	Ballmer has been vocal in the past warning that Linux is a to Microsoft.
delete	0.0	Ballmer has been vocal in the past warning Linux is a threat to Microsoft.
delete	0.0	Ballmer has been vocal in the past warning that Linux is a threat to.
delete	0.0	Ballmer has been vocal in the past warning that is a threat to Microsoft.
delete	0.0	Ballmer has been vocal in the past warning that Linux is threat to Microsoft.
delete	0.0	Ballmer has been vocal in the past warning Linux is a threat to Microsoft.
original	1.0	A charter plane crashed in Turkey on Monday , killing all 75 people aboard , including 62 Spanish peacekeepers returning from Afghanistan , officials said .
delete	1.0	A charter plane crashed in Turkey on Monday, killing all 75 people, including 62 Spanish peacekeepers returning from Afghanistan, officials said.
delete	1.0	A charter plane crashed in Turkey on Monday, killing all 75 people aboard, 62 Spanish peacekeepers returning from Afghanistan, officials said.
delete	1.0	A charter plane crashed in Turkey on Monday, killing all 75 aboard, including 62 Spanish peacekeepers returning from Afghanistan, officials said.
delete	1.0	A charter plane crashed in Turkey on Monday, killing all 75 people aboard, including Spanish peacekeepers returning from Afghanistan, officials said.
delete	1.0	A charter plane crashed in Turkey on Monday, killing all 75 aboard, including 62 Spanish peacekeepers returning from Afghanistan, officials said.
delete	1.0	A charter plane crashed in Turkey on Monday, killing 75 people aboard, including 62 Spanish peacekeepers returning from Afghanistan, officials said.
delete	1.0	A charter plane crashed in Turkey on Monday, killing all 75 people aboard, including 62 peacekeepers returning from Afghanistan, officials said.
delete	1.0	A charter plane crashed in on Monday, killing all 75 people aboard, including 62 Spanish peacekeepers returning from Afghanistan, officials said.
delete	1.0	A charter plane crashed in Turkey on Monday, all 75 people aboard, including 62 Spanish peacekeepers returning from Afghanistan, officials said.
delete	1.0	Charter plane crashed in Turkey on Monday, killing all 75 people aboard, including 62 Spanish peacekeepers returning from Afghanistan, officials said.
delete	1.0	A charter plane crashed in Turkey on Monday, killing 75 people aboard, including 62 Spanish peacekeepers returning from Afghanistan, officials said.
delete	1.0	A charter plane crashed in Turkey on, killing all 75 people aboard, including 62 Spanish peacekeepers returning from Afghanistan, officials said.
delete	1.0	A plane crashed in Turkey on Monday, killing all 75 people aboard, including 62 Spanish peacekeepers returning from Afghanistan, officials said.
delete	1.0	A charter plane crashed in Turkey on Monday, killing all 75 people aboard, including 62 peacekeepers returning from Afghanistan, officials said.
delete	1.0	A plane crashed in Turkey on Monday, killing all 75 people aboard, including 62 Spanish peacekeepers returning from Afghanistan, officials said.
delete	1.0	Charter plane crashed in Turkey on Monday, killing all 75 people aboard, including 62 Spanish peacekeepers returning from Afghanistan, officials said.
delete	1.0	A charter crashed in Turkey on Monday, killing all 75 people aboard, including 62 Spanish peacekeepers returning from Afghanistan, officials said.
delete	1.0	A charter plane crashed in Turkey on Monday, killing all 75 people aboard, including 62 Spanish peacekeepers returning from, officials said.
delete	1.0	A charter plane crashed in Turkey on Monday, killing all 75 people aboard, including Spanish peacekeepers returning from Afghanistan, officials said.
delete	1.0	Charter plane crashed in Turkey on Monday, killing all 75 people aboard, including 62 Spanish peacekeepers returning from Afghanistan, officials said.
delete	1.0	A charter plane crashed in Turkey on Monday, killing all 75 people aboard, including 62 Spanish peacekeepers returning from Afghanistan, said.
delete	1.0	A charter plane crashed in Turkey on, killing all 75 people aboard, including 62 Spanish peacekeepers returning from Afghanistan, officials said.
delete	1.0	A charter plane crashed Turkey on Monday, killing all 75 people aboard, including 62 Spanish peacekeepers returning from Afghanistan, officials said.
delete	1.0	A charter plane crashed in Turkey on Monday, killing all 75 people, including 62 Spanish peacekeepers returning from Afghanistan, officials said.
delete	1.0	A charter plane crashed in Turkey on Monday, killing all 75 people aboard, including 62 Spanish peacekeepers returning from, officials said.
delete	1.0	A charter plane crashed in Turkey on Monday, killing all 75 people, including 62 Spanish peacekeepers returning from Afghanistan, officials said.
delete	1.0	A charter plane crashed in Turkey on, killing all 75 people aboard, including 62 Spanish peacekeepers returning from Afghanistan, officials said.
delete	1.0	A charter plane crashed in Turkey on Monday, killing all 75 people aboard, including 62 Spanish peacekeepers returning Afghanistan, officials said.
delete	1.0	A charter plane crashed in Turkey on Monday, killing all 75 people aboard, including 62 Spanish peacekeepers returning from, officials said.
delete	1.0	A charter plane crashed in Turkey on Monday, all 75 people aboard, including 62 Spanish peacekeepers returning from Afghanistan, officials said.
delete	1.0	A charter plane crashed in on Monday, killing all 75 people aboard, including 62 Spanish peacekeepers returning from Afghanistan, officials said.
delete	1.0	A charter plane crashed in Turkey Monday, killing all 75 people aboard, including 62 Spanish peacekeepers returning from Afghanistan, officials said.
original	1.0	Moroccan Interior Minister Al Mustapha Sahel said the investigation " points to a group that has been arrested recently " , an apparent reference to Djihad Salafist .
delete	1.0	Moroccan Interior Minister Al Mustapha Sahel said the investigation " points to a group that has been arrested recently ", an apparent reference to Salafist.
delete	1.0	Moroccan Interior Minister Al Mustapha Sahel said the investigation " points to group that has been arrested recently ", an apparent reference to Djihad Salafist.
delete	1.0	Moroccan Interior Minister Al Mustapha Sahel the investigation " points to a group that has been arrested recently ", an apparent reference to Djihad Salafist.
delete	1.0	Moroccan Interior Minister Al Mustapha Sahel said the " points to a group that has been arrested recently ", an apparent reference to Djihad Salafist.
delete	1.0	Moroccan Interior Minister Al Mustapha Sahel the investigation " points to a group that has been arrested recently ", an apparent reference to Djihad Salafist.
delete	1.0	Moroccan Interior Minister Al Mustapha Sahel said the investigation " points to a group that has been arrested recently ", an apparent reference Djihad Salafist.
delete	1.0	Moroccan Interior Minister Al Mustapha Sahel said the investigation " points to a group that been arrested recently ", an apparent reference to Djihad Salafist.
delete	1.0	Moroccan Interior Minister Al Mustapha Sahel said the investigation " points to a group that has been arrested recently ", apparent reference to Djihad Salafist.
delete	1.0	Moroccan Interior Minister Al Mustapha Sahel said the investigation " points to a group that has arrested recently ", an apparent reference to Djihad Salafist.
delete	1.0	Moroccan Interior Minister Al Mustapha Sahel said the " points to a group that has been arrested recently ", an apparent reference to Djihad Salafist.
delete	1.0	Moroccan Interior Minister Al Mustapha Sahel said the investigation " points to a group that has been arrested recently ", an apparent reference Djihad Salafist.
delete	1.0	Moroccan Interior Minister Al Mustapha Sahel said the investigation " points to a group that has been arrested recently ", an reference to Djihad Salafist.
delete	1.0	Moroccan Interior Minister Al Mustapha Sahel said the investigation " points to a group has been arrested recently ", an apparent reference to Djihad Salafist.
delete	1.0	Moroccan Interior Minister Al Mustapha Sahel said the investigation " to a group that has been arrested recently ", an apparent reference to Djihad Salafist.
delete	1.0	Moroccan Interior Minister Al Mustapha Sahel said the " points to a group that has been arrested recently ", an apparent reference to Djihad Salafist.
delete	1.0	Moroccan Interior Minister Al Mustapha Sahel said the investigation " points to a group that been arrested recently ", an apparent reference to Djihad Salafist.
delete	1.0	Moroccan Interior Al Mustapha Sahel said the investigation " points to a group that has been arrested recently ", an apparent reference to Djihad Salafist.
delete	1.0	Moroccan Interior Minister Mustapha Sahel said the investigation " points to a group that has been arrested recently ", an apparent reference to Djihad Salafist.
delete	1.0	Moroccan Interior Minister Al Mustapha Sahel said the investigation " points a group that has been arrested recently ", an apparent reference to Djihad Salafist.
delete	1.0	Moroccan Interior Minister Al Mustapha Sahel said the investigation " points to a group that been arrested recently ", an apparent reference to Djihad Salafist.
delete	1.0	Moroccan Interior Minister Al Mustapha Sahel said the investigation " points to a group that has been arrested recently ", an apparent reference Djihad Salafist.
delete	1.0	Moroccan Interior Minister Al Mustapha Sahel said the investigation " points to a group that has been arrested recently ", an apparent reference Djihad Salafist.
delete	1.0	Moroccan Interior Minister Al Mustapha Sahel said the investigation " to a group that has been arrested recently ", an apparent reference to Djihad Salafist.
delete	1.0	Moroccan Interior Minister Al Mustapha Sahel said the investigation " points to a group that has been recently ", an apparent reference to Djihad Salafist.
delete	1.0	Moroccan Interior Minister Al Mustapha Sahel said investigation " points to a group that has been arrested recently ", an apparent reference to Djihad Salafist.
delete	1.0	Moroccan Interior Minister Al Mustapha Sahel said the investigation " points to a group that has been recently ", an apparent reference to Djihad Salafist.
delete	1.0	Moroccan Interior Minister Al Mustapha Sahel said the investigation " points a group that has been arrested recently ", an apparent reference to Djihad Salafist.
delete	1.0	Moroccan Interior Minister Al Mustapha Sahel said investigation " points to a group that has been arrested recently ", an apparent reference to Djihad Salafist.
delete	1.0	Moroccan Interior Minister Al Sahel said the investigation " points to a group that has been arrested recently ", an apparent reference to Djihad Salafist.
delete	1.0	Moroccan Interior Minister Al Mustapha said the investigation " points to a group that has been arrested recently ", an apparent reference to Djihad Salafist.
delete	1.0	Moroccan Interior Minister Al Mustapha Sahel said the " points to a group that has been arrested recently ", an apparent reference to Djihad Salafist.
delete	1.0	Moroccan Interior Minister Al Mustapha Sahel said the investigation " points to a group that has been arrested recently ", an apparent reference to Salafist.
original	1.0	" I 'm delighted that David Chase has decided to give us another chapter in the great ' Sopranos ' saga , " HBO chairman and chief executive Chris Albrecht said .
delete	1.0	" I ' m delighted that David Chase has decided to give us another chapter in the great ' Sopranos ' saga, " HBO chairman and chief Chris Albrecht said.
delete	1.0	" I ' m delighted that David Chase has decided to give us another chapter in the great ' Sopranos ' saga, " HBO chairman and chief executive Chris Albrecht.
delete	1.0	" I ' m delighted that David Chase has decided to give us another chapter in the great ' Sopranos ' saga, " HBO and chief executive Chris Albrecht said.
delete	1.0	" I ' m delighted that David Chase has decided to us another chapter in the great ' Sopranos ' saga, " HBO chairman and chief executive Chris Albrecht said.
delete	1.0	" I ' m delighted that David Chase has decided to give us another chapter in the great ' Sopranos ' saga, " HBO chairman and executive Chris Albrecht said.
delete	1.0	" I ' m delighted that David Chase has decided to us another chapter in the great ' Sopranos ' saga, " HBO chairman and chief executive Chris Albrecht said.
delete	1.0	" I ' m delighted that David Chase has decided to give us another chapter in the great ' Sopranos ' saga, " HBO chairman and chief executive Chris Albrecht.
delete	1.0	" I ' m delighted that Chase has decided to give us another chapter in the great ' Sopranos ' saga, " HBO chairman and chief executive Chris Albrecht said.
delete	1.0	" I ' m delighted that David Chase has decided to give us another chapter in great ' Sopranos ' saga, " HBO chairman and chief executive Chris Albrecht said.
delete	1.0	" I ' delighted that David Chase has decided to give us another chapter in the great ' Sopranos ' saga, " HBO chairman and chief executive Chris Albrecht said.
delete	1.0	" I ' delighted that David Chase has decided to give us another chapter in the great ' Sopranos ' saga, " HBO chairman and chief executive Chris Albrecht said.
delete	1.0	" I ' m delighted that David Chase has decided to us another chapter in the great ' Sopranos ' saga, " HBO chairman and chief executive Chris Albrecht said.
delete	1.0	" I ' m delighted that David has decided to give us another chapter in the great ' Sopranos ' saga, " HBO chairman and chief executive Chris Albrecht said.
delete	1.0	" I ' m delighted that David Chase has decided to give us another chapter in the great ' Sopranos ' saga, " HBO chairman and chief executive Chris said.
delete	1.0	" ' m delighted that David Chase has decided to give us another chapter in the great ' Sopranos ' saga, " HBO chairman and chief executive Chris Albrecht said.
delete	1.0	" I ' m delighted that David Chase has decided to give us another chapter in the great ' Sopranos ' saga, " HBO and chief executive Chris Albrecht said.
delete	1.0	" I ' m delighted that David Chase has decided to give another chapter in the great ' Sopranos ' saga, " HBO chairman and chief executive Chris Albrecht said.
delete	1.0	" ' m delighted that David Chase has decided to give us another chapter in the great ' Sopranos ' saga, " HBO chairman and chief executive Chris Albrecht said.
delete	1.0	" I ' m delighted that Chase has decided to give us another chapter in the great ' Sopranos ' saga, " HBO chairman and chief executive Chris Albrecht said.
delete	1.0	" I ' m delighted that David Chase has decided give us another chapter in the great ' Sopranos ' saga, " HBO chairman and chief executive Chris Albrecht said.
delete	1.0	" I ' m delighted David Chase has decided to give us another chapter in the great ' Sopranos ' saga, " HBO chairman and chief executive Chris Albrecht said.
delete	1.0	" I ' m delighted that David Chase has to give us another chapter in the great ' Sopranos ' saga, " HBO chairman and chief executive Chris Albrecht said.
delete	1.0	" I ' m delighted that David Chase has decided give us another chapter in the great ' Sopranos ' saga, " HBO chairman and chief executive Chris Albrecht said.
delete	1.0	" I ' m delighted that David Chase has decided to give us another chapter in the great ' Sopranos ' saga, " HBO chairman and chief executive Chris Albrecht.
delete	1.0	" I ' m delighted that David Chase has decided to give us another chapter in the great ' Sopranos ' saga, " HBO chairman chief executive Chris Albrecht said.
delete	1.0	" I ' m delighted that David Chase has decided to give us another chapter in the great ' Sopranos ' saga, " chairman and chief executive Chris Albrecht said.
delete	1.0	" I ' m delighted that David Chase has decided to give us another chapter in the ' Sopranos ' saga, " HBO chairman and chief executive Chris Albrecht said.
delete	1.0	" I ' m delighted that David Chase has decided to give us another chapter in the ' Sopranos ' saga, " HBO chairman and chief executive Chris Albrecht said.
delete	1.0	" I ' m delighted that David Chase decided to give us another chapter in the great ' Sopranos ' saga, " HBO chairman and chief executive Chris Albrecht said.
delete	1.0	" I ' m that David Chase has decided to give us another chapter in the great ' Sopranos ' saga, " HBO chairman and chief executive Chris Albrecht said.
delete	1.0	" I ' m delighted that Chase has decided to give us another chapter in the great ' Sopranos ' saga, " HBO chairman and chief executive Chris Albrecht said.
delete	1.0	" I ' m delighted that David Chase has decided to us another chapter in the great ' Sopranos ' saga, " HBO chairman and chief executive Chris Albrecht said.
original	1.0	The two had argued that only a new board would have had the credibility to restore El Paso to health .
delete	1.0	The two had argued that only a new board would have had the credibility to restore El Paso to.
delete	1.0	The two had argued that only a new board would have had the credibility to restore El Paso to.
delete	1.0	The two had argued that only a new board would have the credibility to restore El Paso to health.
delete	1.0	The two had argued that only a new board would have had the credibility to El Paso to health.
delete	1.0	The two had argued that only a new board would have had the credibility to restore Paso to health.
delete	1.0	The two had argued only a new board would have had the credibility to restore El Paso to health.
delete	1.0	The two had argued that a new board would have had the credibility to restore El Paso to health.
delete	1.0	The two had argued only a new board would have had the credibility to restore El Paso to health.
delete	1.0	The two had argued that only a new board would have had the to restore El Paso to health.
delete	1.0	The had argued that only a new board would have had the credibility to restore El Paso to health.
delete	1.0	The two argued that only a new board would have had the credibility to restore El Paso to health.
delete	1.0	The two had argued that only a new board would have the credibility to restore El Paso to health.
delete	1.0	The two had argued that only a new board have had the credibility to restore El Paso to health.
delete	1.0	The two had argued that only a new would have had the credibility to restore El Paso to health.
delete	1.0	The two had argued that only a new board would have the credibility to restore El Paso to health.
delete	1.0	The two had argued that only a new board would have the credibility to restore El Paso to health.
delete	1.0	The two had argued that only a new board have had the credibility to restore El Paso to health.
delete	1.0	The two had argued that only a new board would have had the to restore El Paso to health.
delete	1.0	The two had argued that only a new board would have had credibility to restore El Paso to health.
delete	1.0	The two had argued that only a new board would have had the credibility to El Paso to health.
delete	1.0	The two had argued that only a new board would have had the credibility restore El Paso to health.
delete	1.0	The two had argued that only a new board would have the credibility to restore El Paso to health.
delete	1.0	The two had argued that only a new board would had the credibility to restore El Paso to health.
delete	1.0	The two had argued that only a new board would have had the credibility to restore El Paso to.
delete	1.0	The two had argued that only a new board would have had the to restore El Paso to health.
delete	1.0	The two had argued only a new board would have had the credibility to restore El Paso to health.
delete	1.0	The two had argued only a new board would have had the credibility to restore El Paso to health.
delete	1.0	The two had argued that only a new board would have had the credibility to El Paso to health.
delete	1.0	The two had argued that only a new would have had the credibility to restore El Paso to health.
delete	1.0	The two had argued that only a new would have had the credibility to restore El Paso to health.
delete	1.0	The two had argued that only a new board would have had the to restore El Paso to health.
delete	1.0	The two had argued that only a new board would have had the credibility to restore El Paso health.
original	1.0	" There 's no reason for you to keep your skills up , " the judge told the convicted crack cocaine kingpin .
delete	1.0	" There ' s no reason for you to keep your skills up, " the told the convicted crack cocaine kingpin.
delete	1.0	" There ' s no reason for you to keep skills up, " the judge told the convicted crack cocaine kingpin.
delete	1.0	" ' s no reason for you to keep your skills up, " the judge told the convicted crack cocaine kingpin.
delete	1.0	" There ' s no reason for you to keep your skills up, " the judge told the convicted cocaine kingpin.
delete	1.0	" There ' s no reason for you to keep your skills, " the judge told the convicted crack cocaine kingpin.
delete	1.0	" There ' s no for you to keep your skills up, " the judge told the convicted crack cocaine kingpin.
delete	1.0	" There ' s no reason for you to keep your skills up, " the judge told the convicted cocaine kingpin.
delete	1.0	" There ' s no reason for you to your skills up, " the judge told the convicted crack cocaine kingpin.
delete	1.0	" There ' s no reason for you to keep your skills up, " the judge the convicted crack cocaine kingpin.
delete	1.0	" There ' s no reason for you to keep skills up, " the judge told the convicted crack cocaine kingpin.
delete	1.0	" There ' s no reason you to keep your skills up, " the judge told the convicted crack cocaine kingpin.
delete	1.0	" There ' s no reason for you to keep your skills up, " the judge told the convicted cocaine kingpin.
delete	1.0	" There ' s no reason for you to keep your skills up, " the judge told convicted crack cocaine kingpin.
delete	1.0	" There ' s no reason for you to keep your skills up, " the judge told the convicted crack cocaine.
delete	1.0	" There ' s no reason for you to keep your skills up, " the judge told the convicted crack kingpin.
delete	1.0	" There ' s no reason for you to keep your skills up, " judge told the convicted crack cocaine kingpin.
delete	1.0	" There ' s no reason for you to keep skills up, " the judge told the convicted crack cocaine kingpin.
delete	1.0	" There ' s no for you to keep your skills up, " the judge told the convicted crack cocaine kingpin.
delete	1.0	" There ' s reason for you to keep your skills up, " the judge told the convicted crack cocaine kingpin.
delete	1.0	" There ' s no reason for you to keep your skills up, " judge told the convicted crack cocaine kingpin.
delete	1.0	" There ' s no reason for you to keep your skills up, " the told the convicted crack cocaine kingpin.
delete	1.0	" There ' s no reason for you to keep your skills up, " the judge told convicted crack cocaine kingpin.
delete	1.0	" There ' s no reason for you to keep your skills up, " judge told the convicted crack cocaine kingpin.
delete	1.0	" There ' s no reason for you to keep your skills up, " the judge the convicted crack cocaine kingpin.
delete	1.0	" There ' s no reason for you to keep your skills up, " the judge told the convicted cocaine kingpin.
delete	1.0	" There ' s no reason for you to keep your skills up, " the judge told convicted crack cocaine kingpin.
delete	1.0	" There ' s no reason for you to keep your skills up, " the judge told the crack cocaine kingpin.
delete	1.0	" There ' s no reason for you to keep your skills up, " the told the convicted crack cocaine kingpin.
delete	1.0	" There ' s no reason for you to keep your skills up, " the judge told the convicted crack kingpin.
delete	1.0	" ' s no reason for you to keep your skills up, " the judge told the convicted crack cocaine kingpin.
delete	1.0	" There ' no reason for you to keep your skills up, " the judge told the convicted crack cocaine kingpin.
delete	1.0	" There ' s no reason for you to keep your skills up, " the judge told the crack cocaine kingpin.
original	1.0	Still , he said , " I 'm absolutely confident we 're going to have a bill . "
delete	1.0	Still, he said, " I ' m absolutely confident we ' re going to have bill. "
delete	1.0	Still, said, " I ' m absolutely confident we ' re going to have a bill. "
delete	1.0	Still, he said, " I ' m absolutely confident we ' re going to have a. "
delete	1.0	Still, he said, " I ' m absolutely we ' re going to have a bill. "
delete	1.0	Still, he said, " ' m absolutely confident we ' re going to have a bill. "
delete	1.0	Still, he said, " I ' m absolutely we ' re going to have a bill. "
delete	1.0	Still, he said, " I ' m absolutely confident we ' re going to have bill. "
delete	1.0	Still, he, " I ' m absolutely confident we ' re going to have a bill. "
delete	1.0	Still, he said, " I ' m absolutely confident we ' going to have a bill. "
delete	1.0	Still, he said, " I ' m absolutely confident we ' re going to have a. "
delete	1.0	Still, he said, " I ' m absolutely confident we ' going to have a bill. "
delete	1.0	Still, said, " I ' m absolutely confident we ' re going to have a bill. "
delete	1.0	Still, he said, " I ' m absolutely we ' re going to have a bill. "
delete	1.0	, he said, " I ' m absolutely confident we ' re going to have a bill. "
delete	1.0	Still, he said, " I ' m absolutely we ' re going to have a bill. "
delete	1.0	Still, he, " I ' m absolutely confident we ' re going to have a bill. "
delete	1.0	Still, he said, " I ' m absolutely we ' re going to have a bill. "
delete	1.0	Still, he said, " I ' m confident we ' re going to have a bill. "
delete	1.0	Still, he said, " I ' m absolutely confident we ' re to have a bill. "
delete	1.0	Still, he said, " I ' m absolutely confident we ' re going to have bill. "
delete	1.0	Still, he said, " I ' m absolutely confident we ' going to have a bill. "
delete	1.0	Still, he said, " I ' m absolutely we ' re going to have a bill. "
delete	1.0	Still, he said, " I ' m absolutely confident we ' re to have a bill. "
delete	1.0	Still, he, " I ' m absolutely confident we ' re going to have a bill. "
delete	1.0	Still, he said, " I ' m absolutely confident we ' re going to a bill. "
delete	1.0	Still, he said, " I ' m absolutely confident we ' re going have a bill. "
delete	1.0	Still, said, " I ' m absolutely confident we ' re going to have a bill. "
delete	1.0	Still, he said, " I ' m absolutely confident we ' re going to have bill. "
delete	1.0	Still, he said, " I ' m absolutely confident we ' re going have a bill. "
delete	1.0	Still, he said, " I ' m absolutely confident we ' going to have a bill. "
delete	1.0	Still, he said, " ' m absolutely confident we ' re going to have a bill. "
delete	1.0	Still, he said, " I ' m absolutely confident we ' re going to have bill. "
original	1.0	" Senator Clinton should be ashamed of herself for playing politics with the important issue of homeland security funding , " he said .
delete	1.0	" Senator Clinton should be ashamed of herself for playing politics with the important issue of homeland security funding, " said.
delete	1.0	" Senator Clinton should be ashamed of herself for playing politics with important issue of homeland security funding, " he said.
delete	1.0	" Senator Clinton should be ashamed of herself for playing politics with the issue of homeland security funding, " he said.
delete	1.0	" Senator Clinton should be ashamed of herself for playing politics with the important issue of homeland security funding, " he.
delete	1.0	" Senator Clinton should be ashamed of herself for playing politics with the important issue of homeland security funding, " said.
delete	1.0	" Senator Clinton be ashamed of herself for playing politics with the important issue of homeland security funding, " he said.
delete	1.0	" Clinton should be ashamed of herself for playing politics with the important issue of homeland security funding, " he said.
delete	1.0	" Senator Clinton should be ashamed of for playing politics with the important issue of homeland security funding, " he said.
delete	1.0	" Senator Clinton should be ashamed of herself for playing politics with the important issue of homeland security, " he said.
delete	1.0	" Senator Clinton should be ashamed of herself playing politics with the important issue of homeland security funding, " he said.
delete	1.0	" Senator Clinton should be ashamed of herself playing politics with the important issue of homeland security funding, " he said.
delete	1.0	" Senator Clinton should be ashamed of herself for playing politics with the important issue of homeland security funding, " he.
delete	1.0	" Senator Clinton should be ashamed of herself for playing politics with important issue of homeland security funding, " he said.
delete	1.0	" Senator Clinton should be ashamed of herself for playing politics with the important of homeland security funding, " he said.
delete	1.0	" Senator Clinton should be ashamed of herself for playing politics with the important issue of homeland security, " he said.
delete	1.0	" Senator Clinton should ashamed of herself for playing politics with the important issue of homeland security funding, " he said.
delete	1.0	" Senator Clinton be ashamed of herself for playing politics with the important issue of homeland security funding, " he said.
delete	1.0	" Clinton should be ashamed of herself for playing politics with the important issue of homeland security funding, " he said.
delete	1.0	" Senator Clinton should be ashamed of herself playing politics with the important issue of homeland security funding, " he said.
delete	1.0	" Senator Clinton should be ashamed of herself for playing politics the important issue of homeland security funding, " he said.
delete	1.0	" Senator Clinton should be ashamed of herself playing politics with the important issue of homeland security funding, " he said.
delete	1.0	" Senator Clinton should be ashamed of for playing politics with the important issue of homeland security funding, " he said.
delete	1.0	" Senator Clinton should be ashamed of herself for playing politics with the important issue of homeland funding, " he said.
delete	1.0	" Senator Clinton should be ashamed herself for playing politics with the important issue of homeland security funding, " he said.
delete	1.0	" Senator Clinton should be ashamed of herself for playing politics with the important issue of homeland security, " he said.
delete	1.0	" Senator Clinton be ashamed of herself for playing politics with the important issue of homeland security funding, " he said.
delete	1.0	" Senator Clinton should be ashamed of herself for playing politics with the important issue of homeland funding, " he said.
delete	1.0	" Senator Clinton should be ashamed herself for playing politics with the important issue of homeland security funding, " he said.
delete	1.0	" Senator should be ashamed of herself for playing politics with the important issue of homeland security funding, " he said.
delete	1.0	" Senator Clinton should be ashamed of herself for playing with the important issue of homeland security funding, " he said.
delete	1.0	" Senator Clinton should be ashamed of herself for politics with the important issue of homeland security funding, " he said.
delete	1.0	" Senator Clinton should be ashamed of herself for playing politics with the important issue of homeland security funding, " said.
original	1.0	Federal agents said yesterday they are investigating the theft of 1,200 pounds of an explosive chemical from construction companies in Colorado and California in the past week .
delete	1.0	Federal agents said yesterday they are investigating the theft of 1, pounds of an explosive chemical from construction companies in Colorado and California in the past week.
delete	1.0	Federal agents said yesterday they are investigating the theft of 1, 200 pounds of an explosive chemical from construction companies in and California in the past week.
delete	1.0	Federal agents said yesterday they are investigating the theft of 1, 200 of an explosive chemical from construction companies in Colorado and California in the past week.
delete	1.0	Federal agents said yesterday they are investigating the theft of 1, 200 pounds of an explosive chemical from construction companies in Colorado and California the past week.
delete	1.0	Federal said yesterday they are investigating the theft of 1, 200 pounds of an explosive chemical from construction companies in Colorado and California in the past week.
delete	1.0	Federal agents said yesterday they are investigating the theft of 1, 200 pounds of an explosive chemical from construction companies in and California in the past week.
delete	1.0	Federal agents said yesterday they are investigating the theft of 1, 200 of an explosive chemical from construction companies in Colorado and California in the past week.
delete	1.0	Federal agents yesterday they are investigating the theft of 1, 200 pounds of an explosive chemical from construction companies in Colorado and California in the past week.
delete	1.0	Federal agents said yesterday they investigating the theft of 1, 200 pounds of an explosive chemical from construction companies in Colorado and California in the past week.
delete	1.0	Federal agents said yesterday they are investigating the theft of 1, 200 pounds of an chemical from construction companies in Colorado and California in the past week.
delete	1.0	Federal agents said yesterday are investigating the theft of 1, 200 pounds of an explosive chemical from construction companies in Colorado and California in the past week.
delete	1.0	Federal agents said yesterday they are investigating the theft of 1, pounds of an explosive chemical from construction companies in Colorado and California in the past week.
delete	1.0	Federal agents said yesterday they are investigating the theft 1, 200 pounds of an explosive chemical from construction companies in Colorado and California in the past week.
delete	1.0	Federal agents said yesterday they investigating the theft of 1, 200 pounds of an explosive chemical from construction companies in Colorado and California in the past week.
delete	1.0	Federal said yesterday they are investigating the theft of 1, 200 pounds of an explosive chemical from construction companies in Colorado and California in the past week.
delete	1.0	Federal agents said yesterday they are investigating the theft of 1, 200 pounds of an explosive chemical from construction companies in Colorado California in the past week.
delete	1.0	Federal agents said yesterday they are investigating the theft of 1, 200 pounds of an chemical from construction companies in Colorado and California in the past week.
delete	1.0	Federal agents said yesterday they are investigating the theft of 1, 200 pounds of explosive chemical from construction companies in Colorado and California in the past week.
delete	1.0	Federal agents said yesterday they are investigating the theft of 1, pounds of an explosive chemical from construction companies in Colorado and California in the past week.
delete	1.0	Federal agents said yesterday they are investigating the theft of 1, pounds of an explosive chemical from construction companies in Colorado and California in the past week.
delete	1.0	Federal agents said yesterday they are investigating the theft of 1, pounds of an explosive chemical from construction companies in Colorado and California in the past week.
delete	1.0	Federal agents said yesterday they are investigating the theft of 1, 200 pounds of an explosive chemical from construction in Colorado and California in the past week.
delete	1.0	Federal agents said yesterday they are investigating the theft of 1, 200 pounds of an explosive from construction companies in Colorado and California in the past week.
delete	1.0	Federal agents said yesterday they are investigating the theft of 1, 200 pounds of an explosive chemical from construction companies in Colorado and in the past week.
delete	1.0	Federal agents said yesterday they are investigating the theft of 1, 200 pounds of an explosive chemical construction companies in Colorado and California in the past week.
delete	1.0	Federal agents said yesterday they are the theft of 1, 200 pounds of an explosive chemical from construction companies in Colorado and California in the past week.
delete	1.0	Federal agents said yesterday they are investigating the theft of 1, 200 pounds of an explosive chemical from construction companies in Colorado and California the past week.
delete	1.0	Federal agents said yesterday they are investigating the theft of 1, 200 pounds of an explosive chemical construction companies in Colorado and California in the past week.
delete	1.0	Federal agents said yesterday are investigating the theft of 1, 200 pounds of an explosive chemical from construction companies in Colorado and California in the past week.
delete	1.0	Federal agents said yesterday they are investigating theft of 1, 200 pounds of an explosive chemical from construction companies in Colorado and California in the past week.
delete	1.0	Federal agents said yesterday they are investigating the theft of 1, 200 pounds an explosive chemical from construction companies in Colorado and California in the past week.
delete	1.0	Federal agents said yesterday they are investigating the theft of 1, 200 pounds of an explosive chemical from construction companies in Colorado and California in past week.
original	0.0	Last year , Comcast signed 1.5 million new digital cable subscribers .
delete	0.0	Last year, Comcast signed 1. 5 new digital cable subscribers.
delete	0.0	Last year, signed 1. 5 million new digital cable subscribers.
delete	0.0	Last year, Comcast signed 1. 5 million new digital cable.
delete	0.0	Year, Comcast signed 1. 5 million new digital cable subscribers.
delete	0.0	Last year, signed 1. 5 million new digital cable subscribers.
delete	0.0	Year, Comcast signed 1. 5 million new digital cable subscribers.
delete	0.0	Last year, Comcast signed. 5 million new digital cable subscribers.
delete	0.0	Last year, Comcast signed. 5 million new digital cable subscribers.
delete	0.0	Last year, Comcast signed 1. million new digital cable subscribers.
delete	0.0	Year, Comcast signed 1. 5 million new digital cable subscribers.
delete	0.0	Last, Comcast signed 1. 5 million new digital cable subscribers.
delete	0.0	Last year, signed 1. 5 million new digital cable subscribers.
delete	0.0	Last year, signed 1. 5 million new digital cable subscribers.
delete	0.0	Last year, Comcast 1. 5 million new digital cable subscribers.
delete	0.0	Last year, Comcast signed 1. million new digital cable subscribers.
delete	0.0	Last year, Comcast 1. 5 million new digital cable subscribers.
delete	0.0	Last year, signed 1. 5 million new digital cable subscribers.
delete	0.0	Last year, Comcast signed 1. 5 million digital cable subscribers.
delete	0.0	Last year, Comcast 1. 5 million new digital cable subscribers.
delete	0.0	Last year, Comcast signed 1. 5 new digital cable subscribers.
delete	0.0	Last year, Comcast signed 1. million new digital cable subscribers.
delete	0.0	Last year, signed 1. 5 million new digital cable subscribers.
delete	0.0	Last year, Comcast signed. 5 million new digital cable subscribers.
delete	0.0	Last year, Comcast signed 1. 5 million new digital subscribers.
delete	0.0	Last year, signed 1. 5 million new digital cable subscribers.
delete	0.0	Last year, Comcast signed 1. 5 million digital cable subscribers.
delete	0.0	Year, Comcast signed 1. 5 million new digital cable subscribers.
delete	0.0	Last year, Comcast signed 1. 5 million new digital subscribers.
delete	0.0	Last year, signed 1. 5 million new digital cable subscribers.
delete	0.0	Last year, Comcast signed 1. 5 million new digital cable.
delete	0.0	Last, Comcast signed 1. 5 million new digital cable subscribers.
delete	0.0	Year, Comcast signed 1. 5 million new digital cable subscribers.
original	1.0	Schofield got Toepfer to admit on cross-examination that she ignored many of O 'Donnell 's suggestions and projects .
delete	1.0	Schofield got Toepfer to admit on cross - examination that she ignored many of O ' Donnell ' s suggestions and.
delete	1.0	Schofield got Toepfer to admit on cross - examination that she ignored many of O ' Donnell ' s suggestions projects.
delete	1.0	Schofield got Toepfer to admit on cross - that she ignored many of O ' Donnell ' s suggestions and projects.
delete	1.0	Schofield got Toepfer admit on cross - examination that she ignored many of O ' Donnell ' s suggestions and projects.
delete	1.0	Schofield got Toepfer to admit on cross - examination that she ignored many of O ' Donnell ' suggestions and projects.
delete	1.0	Schofield got Toepfer admit on cross - examination that she ignored many of O ' Donnell ' s suggestions and projects.
delete	1.0	Schofield got Toepfer to admit on cross - examination that she ignored many of O ' ' s suggestions and projects.
delete	1.0	Schofield got Toepfer to admit on cross - examination that she ignored many of O ' Donnell ' s and projects.
delete	1.0	Schofield got Toepfer to admit on cross - examination that she ignored many of O ' Donnell ' s suggestions projects.
delete	1.0	Schofield got Toepfer to admit cross - examination that she ignored many of O ' Donnell ' s suggestions and projects.
delete	1.0	Schofield got Toepfer admit on cross - examination that she ignored many of O ' Donnell ' s suggestions and projects.
delete	1.0	Schofield got Toepfer to admit on cross - examination that she many of O ' Donnell ' s suggestions and projects.
delete	1.0	Schofield got Toepfer to admit on cross - examination that she ignored many of O ' Donnell ' s and projects.
delete	1.0	Schofield got Toepfer to admit on cross - examination that she ignored many O ' Donnell ' s suggestions and projects.
delete	1.0	Schofield got Toepfer to admit on cross - examination that she ignored many of O ' Donnell ' s suggestions and.
delete	1.0	Schofield got Toepfer to admit on cross - that she ignored many of O ' Donnell ' s suggestions and projects.
delete	1.0	Schofield got Toepfer to admit on cross - examination that she ignored many of O ' Donnell ' s and projects.
delete	1.0	Schofield got Toepfer admit on cross - examination that she ignored many of O ' Donnell ' s suggestions and projects.
delete	1.0	Schofield got Toepfer to admit on cross - examination that she ignored many of O ' ' s suggestions and projects.
delete	1.0	Schofield got Toepfer to admit on cross - that she ignored many of O ' Donnell ' s suggestions and projects.
delete	1.0	Schofield got Toepfer admit on cross - examination that she ignored many of O ' Donnell ' s suggestions and projects.
delete	1.0	Schofield got to admit on cross - examination that she ignored many of O ' Donnell ' s suggestions and projects.
delete	1.0	Schofield got Toepfer to admit on cross - examination that she ignored many of O ' Donnell ' suggestions and projects.
delete	1.0	Schofield got Toepfer to admit on cross - examination she ignored many of O ' Donnell ' s suggestions and projects.
delete	1.0	Schofield got Toepfer to admit on cross - examination that she ignored many of O ' Donnell ' s suggestions and.
delete	1.0	Schofield got Toepfer to admit on cross - examination that she ignored many of O ' Donnell ' s and projects.
delete	1.0	Schofield got Toepfer to admit on cross - examination that ignored many of O ' Donnell ' s suggestions and projects.
delete	1.0	Got Toepfer to admit on cross - examination that she ignored many of O ' Donnell ' s suggestions and projects.
delete	1.0	Schofield got Toepfer to admit on cross - examination that she many of O ' Donnell ' s suggestions and projects.
delete	1.0	Schofield got Toepfer to admit on cross - examination that she ignored many O ' Donnell ' s suggestions and projects.
delete	1.0	Schofield got Toepfer to admit on cross - that she ignored many of O ' Donnell ' s suggestions and projects.
delete	1.0	Schofield got Toepfer to admit on cross - examination that she ignored many of ' Donnell ' s suggestions and projects.
original	1.0	The man accused of using fake grenades to commandeer a Cuban plane that landed in Key West in April was sentenced Friday to 20 years in prison .
delete	1.0	The man accused of using fake grenades to commandeer a Cuban plane that landed in Key West in April was sentenced Friday to 20 years in.
delete	1.0	The man accused using fake grenades to commandeer a Cuban plane that landed in Key West in April was sentenced Friday to 20 years in prison.
delete	1.0	The accused of using fake grenades to commandeer a Cuban plane that landed in Key West in April was sentenced Friday to 20 years in prison.
delete	1.0	The man accused of using fake grenades to commandeer a Cuban plane that landed in Key West in April sentenced Friday to 20 years in prison.
delete	1.0	The man accused of using fake to commandeer a Cuban plane that landed in Key West in April was sentenced Friday to 20 years in prison.
delete	1.0	Man accused of using fake grenades to commandeer a Cuban plane that landed in Key West in April was sentenced Friday to 20 years in prison.
delete	1.0	The man accused of using fake grenades to commandeer a Cuban plane that landed in Key West in April sentenced Friday to 20 years in prison.
delete	1.0	The man accused of using fake grenades to commandeer a Cuban plane that landed in Key West in April was sentenced Friday 20 years in prison.
delete	1.0	The man accused of using fake to commandeer a Cuban plane that landed in Key West in April was sentenced Friday to 20 years in prison.
delete	1.0	Man accused of using fake grenades to commandeer a Cuban plane that landed in Key West in April was sentenced Friday to 20 years in prison.
delete	1.0	The man accused of using fake grenades to commandeer a Cuban plane that landed in Key West in April was sentenced Friday to 20 years prison.
delete	1.0	The man accused of using fake grenades to commandeer a Cuban plane that landed in Key West in April was Friday to 20 years in prison.
delete	1.0	The man accused of using fake grenades to commandeer a Cuban plane that landed Key West in April was sentenced Friday to 20 years in prison.
delete	1.0	The man accused of using fake grenades to commandeer a Cuban plane that landed in Key West in April was sentenced Friday 20 years in prison.
delete	1.0	The man accused of using fake to commandeer a Cuban plane that landed in Key West in April was sentenced Friday to 20 years in prison.
delete	1.0	The man accused of using fake grenades to commandeer a Cuban plane that landed in Key West in April sentenced Friday to 20 years in prison.
delete	1.0	The man accused of using fake grenades to commandeer a Cuban plane landed in Key West in April was sentenced Friday to 20 years in prison.
delete	1.0	The man accused of using fake grenades to commandeer Cuban plane that landed in Key West in April was sentenced Friday to 20 years in prison.
delete	1.0	The man accused of fake grenades to commandeer a Cuban plane that landed in Key West in April was sentenced Friday to 20 years in prison.
delete	1.0	The man accused of using fake grenades to commandeer a plane that landed in Key West in April was sentenced Friday to 20 years in prison.
delete	1.0	The man accused of using fake grenades to commandeer a Cuban that landed in Key West in April was sentenced Friday to 20 years in prison.
delete	1.0	The man accused of using fake grenades to commandeer a Cuban plane that landed in Key West in April sentenced Friday to 20 years in prison.
delete	1.0	The man accused of using fake grenades to commandeer a Cuban plane landed in Key West in April was sentenced Friday to 20 years in prison.
delete	1.0	The man accused using fake grenades to commandeer a Cuban plane that landed in Key West in April was sentenced Friday to 20 years in prison.
delete	1.0	The man accused of using fake grenades to commandeer a Cuban plane that landed in Key West in April was sentenced Friday to 20 years prison.
delete	1.0	The man accused of using fake grenades to commandeer a Cuban plane that landed in Key West in April sentenced Friday to 20 years in prison.
delete	1.0	The man accused of using fake grenades to commandeer a Cuban plane that landed in Key West in April sentenced Friday to 20 years in prison.
delete	1.0	The man accused of using fake to commandeer a Cuban plane that landed in Key West in April was sentenced Friday to 20 years in prison.
delete	1.0	The man accused of using fake grenades to commandeer a plane that landed in Key West in April was sentenced Friday to 20 years in prison.
delete	1.0	Man accused of using fake grenades to commandeer a Cuban plane that landed in Key West in April was sentenced Friday to 20 years in prison.
delete	1.0	The man accused of using fake grenades to commandeer a Cuban plane that in Key West in April was sentenced Friday to 20 years in prison.
delete	1.0	The man accused of using fake grenades to commandeer a Cuban plane that landed Key West in April was sentenced Friday to 20 years in prison.
original	1.0	Moroccan police have arrested 33 suspects , including some linked to the radical Djihad Salafist group , a government official said .
delete	1.0	Moroccan police have arrested 33 suspects, some linked to the radical Djihad Salafist group, a government official said.
delete	1.0	Moroccan have arrested 33 suspects, including some linked to the radical Djihad Salafist group, a government official said.
delete	1.0	Moroccan police have arrested 33 suspects, including some linked to the radical Djihad Salafist group, a official said.
delete	1.0	Moroccan police have arrested 33 suspects, including some linked to the radical Djihad Salafist group, a official said.
delete	1.0	Police have arrested 33 suspects, including some linked to the radical Djihad Salafist group, a government official said.
delete	1.0	Moroccan police have arrested 33 suspects, including some linked to the radical Djihad group, a government official said.
delete	1.0	Moroccan police have arrested 33 suspects, including some linked to the radical Djihad Salafist group, government official said.
delete	1.0	Moroccan have arrested 33 suspects, including some linked to the radical Djihad Salafist group, a government official said.
delete	1.0	Moroccan police have arrested 33 suspects, including some linked to the radical Djihad Salafist group, a government said.
delete	1.0	Moroccan police have arrested 33 suspects, including linked to the radical Djihad Salafist group, a government official said.
delete	1.0	Moroccan police have arrested 33 suspects, including some linked to the radical Djihad Salafist group, a official said.
delete	1.0	Moroccan police have arrested 33 suspects, including linked to the radical Djihad Salafist group, a government official said.
delete	1.0	Moroccan police have 33 suspects, including some linked to the radical Djihad Salafist group, a government official said.
delete	1.0	Moroccan police have arrested 33 suspects, including some linked to radical Djihad Salafist group, a government official said.
delete	1.0	Moroccan police have arrested 33 suspects, including some linked to the radical Djihad group, a government official said.
delete	1.0	Moroccan police have arrested 33, including some linked to the radical Djihad Salafist group, a government official said.
delete	1.0	Moroccan have arrested 33 suspects, including some linked to the radical Djihad Salafist group, a government official said.
delete	1.0	Moroccan police have arrested 33 suspects, including some linked to the radical Djihad Salafist group, a official said.
delete	1.0	Moroccan police have arrested 33 suspects, including some linked to the radical Salafist group, a government official said.
delete	1.0	Moroccan police have arrested 33 suspects, including some linked the radical Djihad Salafist group, a government official said.
delete	1.0	Moroccan police have arrested 33 suspects, including some linked to the Djihad Salafist group, a government official said.
delete	1.0	Police have arrested 33 suspects, including some linked to the radical Djihad Salafist group, a government official said.
delete	1.0	Moroccan police have arrested 33 suspects, including some linked to the radical Djihad Salafist, a government official said.
delete	1.0	Moroccan police have arrested 33 suspects, including some linked to radical Djihad Salafist group, a government official said.
delete	1.0	Moroccan police have arrested 33 suspects, including some linked to the radical Salafist group, a government official said.
delete	1.0	Moroccan police have arrested 33 suspects, including some linked to the radical Djihad Salafist, a government official said.
delete	1.0	Moroccan police have arrested 33 suspects, including some linked to the radical Djihad Salafist group, government official said.
delete	1.0	Moroccan police have arrested 33 suspects, including some linked to the radical Djihad Salafist group, government official said.
delete	1.0	Moroccan police have arrested 33 suspects, including some linked to the Djihad Salafist group, a government official said.
delete	1.0	Moroccan police have arrested 33, including some linked to the radical Djihad Salafist group, a government official said.
delete	1.0	Moroccan police have arrested 33 suspects, including some linked to the radical Djihad group, a government official said.
delete	1.0	Moroccan have arrested 33 suspects, including some linked to the radical Djihad Salafist group, a government official said.
original	1.0	The son of circus trapeze artists turned vaudevillians , O 'Connor was born on Aug. 28 , 1925 , in Chicago and was carried onstage for applause when he was three days old .
delete	1.0	The son of circus trapeze artists turned, O ' Connor was born on Aug. 28, 1925, in Chicago and was carried onstage for applause when he was three days old.
delete	1.0	The son of circus trapeze artists turned vaudevillians, O ' Connor was born on. 28, 1925, in Chicago and was carried onstage for applause when he was three days old.
delete	1.0	The son of circus trapeze artists turned vaudevillians, O ' Connor was born Aug. 28, 1925, in Chicago and was carried onstage for applause when he was three days old.
delete	1.0	The son of circus trapeze artists turned vaudevillians, O ' Connor was born on Aug. 28, , in Chicago and was carried onstage for applause when he was three days old.
delete	1.0	The son of circus trapeze turned vaudevillians, O ' Connor was born on Aug. 28, 1925, in Chicago and was carried onstage for applause when he was three days old.
delete	1.0	The son of circus trapeze artists turned vaudevillians, O ' Connor was born on Aug. 28, 1925, in Chicago and was carried onstage for applause when he three days old.
delete	1.0	The son of circus trapeze artists turned vaudevillians, O ' Connor was born on Aug. 28, 1925, in Chicago and carried onstage for applause when he was three days old.
delete	1.0	The son of circus trapeze artists turned vaudevillians, O ' Connor was born on. 28, 1925, in Chicago and was carried onstage for applause when he was three days old.
delete	1.0	The son of circus trapeze artists turned vaudevillians, O ' Connor was born on Aug. , 1925, in Chicago and was carried onstage for applause when he was three days old.
delete	1.0	The son of circus trapeze artists turned vaudevillians, O ' Connor was born on. 28, 1925, in Chicago and was carried onstage for applause when he was three days old.
delete	1.0	The son of circus trapeze artists turned, O ' Connor was born on Aug. 28, 1925, in Chicago and was carried onstage for applause when he was three days old.
delete	1.0	The son of circus trapeze artists turned vaudevillians, O ' Connor was born on Aug. , 1925, in Chicago and was carried onstage for applause when he was three days old.
delete	1.0	The son of circus trapeze artists turned vaudevillians, O ' Connor was born on Aug. 28, 1925, in Chicago and was carried onstage for applause he was three days old.
delete	1.0	The son of circus trapeze artists turned vaudevillians, O ' Connor was born on Aug. 28, 1925, Chicago and was carried onstage for applause when he was three days old.
delete	1.0	The son of circus trapeze artists turned vaudevillians, O ' Connor was born on Aug. 28, 1925, in Chicago and was onstage for applause when he was three days old.
delete	1.0	The son circus trapeze artists turned vaudevillians, O ' Connor was born on Aug. 28, 1925, in Chicago and was carried onstage for applause when he was three days old.
delete	1.0	The son of circus trapeze artists turned vaudevillians, O ' Connor was born on Aug. 28, 1925, in Chicago and was carried onstage for when he was three days old.
delete	1.0	The son of circus trapeze artists turned vaudevillians, O ' Connor was born on Aug. 28, 1925, Chicago and was carried onstage for applause when he was three days old.
delete	1.0	The son of circus trapeze artists turned vaudevillians, O ' Connor was born Aug. 28, 1925, in Chicago and was carried onstage for applause when he was three days old.
delete	1.0	The son of circus trapeze artists turned vaudevillians, O ' Connor was born Aug. 28, 1925, in Chicago and was carried onstage for applause when he was three days old.
delete	1.0	The son of circus trapeze artists vaudevillians, O ' Connor was born on Aug. 28, 1925, in Chicago and was carried onstage for applause when he was three days old.
delete	1.0	The son of circus trapeze artists vaudevillians, O ' Connor was born on Aug. 28, 1925, in Chicago and was carried onstage for applause when he was three days old.
delete	1.0	The son of circus trapeze artists turned vaudevillians, O ' Connor was born on Aug. 28, 1925, in Chicago and was carried onstage for applause when he was three old.
delete	1.0	The son of circus trapeze artists turned vaudevillians, O ' Connor was born on Aug. 28, 1925, in Chicago and carried onstage for applause when he was three days old.
delete	1.0	The son of circus artists turned vaudevillians, O ' Connor was born on Aug. 28, 1925, in Chicago and was carried onstage for applause when he was three days old.
delete	1.0	The of circus trapeze artists turned vaudevillians, O ' Connor was born on Aug. 28, 1925, in Chicago and was carried onstage for applause when he was three days old.
delete	1.0	The son of circus trapeze artists turned vaudevillians, O ' Connor was born on Aug. 28, 1925, in Chicago and was onstage for applause when he was three days old.
delete	1.0	The son of circus artists turned vaudevillians, O ' Connor was born on Aug. 28, 1925, in Chicago and was carried onstage for applause when he was three days old.
delete	1.0	The son of circus trapeze artists turned vaudevillians, O ' Connor was born on Aug. , 1925, in Chicago and was carried onstage for applause when he was three days old.
delete	1.0	The son of circus trapeze artists turned vaudevillians, O ' Connor was on Aug. 28, 1925, in Chicago and was carried onstage for applause when he was three days old.
delete	1.0	The son of circus trapeze artists turned vaudevillians, O ' Connor was on Aug. 28, 1925, in Chicago and was carried onstage for applause when he was three days old.
delete	1.0	The son of circus trapeze artists turned vaudevillians, O ' Connor was born on Aug. 28, 1925, in Chicago and was carried onstage for applause when he was days old.
original	1.0	Ricky Clemons ' brief , troubled Missouri basketball career is over .
delete	1.0	Ricky ' brief, troubled Missouri basketball career is over.
delete	1.0	Ricky ' brief, troubled Missouri basketball career is over.
delete	1.0	Ricky Clemons ' brief, troubled Missouri career is over.
delete	1.0	Ricky Clemons ', troubled Missouri basketball career is over.
delete	1.0	Ricky Clemons ' brief, troubled Missouri career is over.
delete	1.0	Ricky Clemons ' brief, troubled Missouri basketball is over.
delete	1.0	Ricky Clemons ' brief, troubled Missouri basketball career over.
delete	1.0	Ricky Clemons ', troubled Missouri basketball career is over.
delete	1.0	Ricky Clemons ', troubled Missouri basketball career is over.
delete	1.0	Ricky Clemons ' brief, troubled Missouri basketball is over.
delete	1.0	Ricky Clemons ' brief, troubled Missouri basketball career over.
delete	1.0	Ricky Clemons ' brief, Missouri basketball career is over.
delete	1.0	Clemons ' brief, troubled Missouri basketball career is over.
delete	1.0	Ricky Clemons ' brief, troubled Missouri basketball career is.
delete	1.0	Ricky Clemons ', troubled Missouri basketball career is over.
delete	1.0	Ricky Clemons ' brief, Missouri basketball career is over.
delete	1.0	Ricky Clemons ', troubled Missouri basketball career is over.
delete	1.0	Ricky ' brief, troubled Missouri basketball career is over.
delete	1.0	Clemons ' brief, troubled Missouri basketball career is over.
delete	1.0	Ricky ' brief, troubled Missouri basketball career is over.
delete	1.0	Ricky Clemons ' brief, Missouri basketball career is over.
delete	1.0	Ricky Clemons ' brief, troubled Missouri basketball career over.
delete	1.0	Ricky Clemons ' brief, troubled basketball career is over.
delete	1.0	Clemons ' brief, troubled Missouri basketball career is over.
delete	1.0	Ricky Clemons ' brief, troubled Missouri basketball is over.
delete	1.0	Ricky Clemons ' brief, troubled basketball career is over.
delete	1.0	Ricky Clemons ' brief, troubled Missouri basketball is over.
delete	1.0	Ricky Clemons ' brief, Missouri basketball career is over.
delete	1.0	Ricky Clemons ' brief, troubled Missouri basketball career over.
delete	1.0	Ricky ' brief, troubled Missouri basketball career is over.
delete	1.0	Ricky ' brief, troubled Missouri basketball career is over.
delete	1.0	Ricky Clemons ' brief, Missouri basketball career is over.
original	1.0	Dynes will get $ 395,000 a year , up from Atkinson 's current salary of $ 361,400 .
delete	1.0	Dynes will get $ 395, 000 year, up from Atkinson ' s current salary of $ 361, 400.
delete	1.0	Dynes will get $ 395, 000 a year, from Atkinson ' s current salary of $ 361, 400.
delete	1.0	Dynes will get $ 395, 000 a year, up from Atkinson ' s current salary $ 361, 400.
delete	1.0	Dynes will $ 395, 000 a year, up from Atkinson ' s current salary of $ 361, 400.
delete	1.0	Dynes will get $ 395, 000 a year, up from Atkinson ' s salary of $ 361, 400.
delete	1.0	Dynes will get $ 395, 000 year, up from Atkinson ' s current salary of $ 361, 400.
delete	1.0	Dynes get $ 395, 000 a year, up from Atkinson ' s current salary of $ 361, 400.
delete	1.0	Dynes get $ 395, 000 a year, up from Atkinson ' s current salary of $ 361, 400.
delete	1.0	Dynes will get $ 395, 000 a year, up Atkinson ' s current salary of $ 361, 400.
delete	1.0	Will get $ 395, 000 a year, up from Atkinson ' s current salary of $ 361, 400.
delete	1.0	Dynes will get $ 395, 000 a year, up from Atkinson ' s current salary of $ 361,.
delete	1.0	Dynes will get $ 395, 000 a year, up from Atkinson ' s current salary $ 361, 400.
delete	1.0	Dynes will get $ 395, 000 a, up from Atkinson ' s current salary of $ 361, 400.
delete	1.0	Dynes will get $, 000 a year, up from Atkinson ' s current salary of $ 361, 400.
delete	1.0	Dynes will get $ 395, 000 a year, up from Atkinson ' s salary of $ 361, 400.
delete	1.0	Dynes will get $ 395, 000 a year, up from Atkinson ' current salary of $ 361, 400.
delete	1.0	Dynes will get $ 395, 000 a year, up Atkinson ' s current salary of $ 361, 400.
delete	1.0	Dynes will get $ 395, 000 year, up from Atkinson ' s current salary of $ 361, 400.
delete	1.0	Dynes will get $ 395, 000 a year, up from ' s current salary of $ 361, 400.
delete	1.0	Dynes will get $ 395, 000 a year, up from ' s current salary of $ 361, 400.
delete	1.0	Dynes will get $ 395, 000 a year, up from Atkinson ' s current salary of $ 361,.
delete	1.0	Dynes will get $ 395, 000 a year, up from Atkinson ' current salary of $ 361, 400.
delete	1.0	Dynes will get $ 395, 000 a year, up from Atkinson ' s current salary $ 361, 400.
delete	1.0	Dynes will get $, 000 a year, up from Atkinson ' s current salary of $ 361, 400.
delete	1.0	Dynes get $ 395, 000 a year, up from Atkinson ' s current salary of $ 361, 400.
delete	1.0	Dynes will $ 395, 000 a year, up from Atkinson ' s current salary of $ 361, 400.
delete	1.0	Dynes will $ 395, 000 a year, up from Atkinson ' s current salary of $ 361, 400.
delete	1.0	Dynes will get $ 395, 000 a year, up from ' s current salary of $ 361, 400.
delete	1.0	Dynes will get $ 395, 000 a year, up from Atkinson ' s current salary $ 361, 400.
delete	1.0	Dynes will get $ 395, 000 a year, up from Atkinson ' s current of $ 361, 400.
delete	1.0	Dynes will get $ 395, 000 a year, up from Atkinson ' s salary of $ 361, 400.
delete	1.0	Dynes will get $ 395, 000 a year, up from Atkinson ' current salary of $ 361, 400.
original	0.0	The daily Hurriyet said the raid aimed to foil a Turkish plot to kill an unnamed senior Iraqi official in Kirkuk .
delete	0.0	The daily Hurriyet said the raid aimed to foil a Turkish plot to kill unnamed senior Iraqi official in Kirkuk.
delete	0.0	The daily said the raid aimed to foil a Turkish plot to kill an unnamed senior Iraqi official in Kirkuk.
delete	0.0	The daily Hurriyet said the aimed to foil a Turkish plot to kill an unnamed senior Iraqi official in Kirkuk.
delete	0.0	The daily Hurriyet said the raid aimed to foil a plot to kill an unnamed senior Iraqi official in Kirkuk.
delete	0.0	The daily Hurriyet said the raid aimed to foil a Turkish plot to kill unnamed senior Iraqi official in Kirkuk.
delete	0.0	The daily Hurriyet said the raid aimed to foil a Turkish plot to kill an unnamed senior official in Kirkuk.
delete	0.0	The daily Hurriyet said the aimed to foil a Turkish plot to kill an unnamed senior Iraqi official in Kirkuk.
delete	0.0	The daily Hurriyet said the raid aimed to foil a Turkish plot to kill an senior Iraqi official in Kirkuk.
delete	0.0	The daily Hurriyet said the raid aimed to foil a Turkish to kill an unnamed senior Iraqi official in Kirkuk.
delete	0.0	The daily Hurriyet said the raid aimed to a Turkish plot to kill an unnamed senior Iraqi official in Kirkuk.
delete	0.0	The daily Hurriyet said the raid aimed to foil Turkish plot to kill an unnamed senior Iraqi official in Kirkuk.
delete	0.0	The daily Hurriyet said the raid aimed to foil a Turkish plot to kill an senior Iraqi official in Kirkuk.
delete	0.0	The daily Hurriyet said the aimed to foil a Turkish plot to kill an unnamed senior Iraqi official in Kirkuk.
delete	0.0	The daily Hurriyet said the raid aimed to foil Turkish plot to kill an unnamed senior Iraqi official in Kirkuk.
delete	0.0	The daily Hurriyet said the raid aimed to foil a Turkish plot to kill an unnamed Iraqi official in Kirkuk.
delete	0.0	Daily Hurriyet said the raid aimed to foil a Turkish plot to kill an unnamed senior Iraqi official in Kirkuk.
delete	0.0	The daily Hurriyet said the aimed to foil a Turkish plot to kill an unnamed senior Iraqi official in Kirkuk.
delete	0.0	The daily Hurriyet said the raid aimed foil a Turkish plot to kill an unnamed senior Iraqi official in Kirkuk.
delete	0.0	The daily Hurriyet the raid aimed to foil a Turkish plot to kill an unnamed senior Iraqi official in Kirkuk.
delete	0.0	The daily Hurriyet said the raid aimed to foil a Turkish plot kill an unnamed senior Iraqi official in Kirkuk.
delete	0.0	The daily said the raid aimed to foil a Turkish plot to kill an unnamed senior Iraqi official in Kirkuk.
delete	0.0	The daily Hurriyet the raid aimed to foil a Turkish plot to kill an unnamed senior Iraqi official in Kirkuk.
delete	0.0	The daily Hurriyet said the raid aimed to foil Turkish plot to kill an unnamed senior Iraqi official in Kirkuk.
delete	0.0	The daily Hurriyet the raid aimed to foil a Turkish plot to kill an unnamed senior Iraqi official in Kirkuk.
delete	0.0	The daily Hurriyet said the raid aimed to a Turkish plot to kill an unnamed senior Iraqi official in Kirkuk.
delete	0.0	The daily Hurriyet said the raid aimed foil a Turkish plot to kill an unnamed senior Iraqi official in Kirkuk.
delete	0.0	The daily Hurriyet said the aimed to foil a Turkish plot to kill an unnamed senior Iraqi official in Kirkuk.
delete	0.0	The daily Hurriyet said the raid aimed to foil a Turkish to kill an unnamed senior Iraqi official in Kirkuk.
delete	0.0	The daily Hurriyet the raid aimed to foil a Turkish plot to kill an unnamed senior Iraqi official in Kirkuk.
delete	0.0	The daily Hurriyet said the raid aimed to foil a Turkish plot to kill unnamed senior Iraqi official in Kirkuk.
delete	0.0	The daily Hurriyet the raid aimed to foil a Turkish plot to kill an unnamed senior Iraqi official in Kirkuk.
delete	0.0	The daily Hurriyet said the raid aimed to foil a plot to kill an unnamed senior Iraqi official in Kirkuk.
original	0.0	" It was a little bit embarrassing the way we played in the first two games , " Thomas said .
delete	0.0	" was a little bit embarrassing the way we played in the first two games, " Thomas said.
delete	0.0	" It was a little bit embarrassing the way we played in the first two, " Thomas said.
delete	0.0	" It was a little bit embarrassing the way we played in first two games, " Thomas said.
delete	0.0	" It was a little bit embarrassing the way we played in the first two games, " said.
delete	0.0	" It was a little bit embarrassing the way we played the first two games, " Thomas said.
delete	0.0	" It a little bit embarrassing the way we played in the first two games, " Thomas said.
delete	0.0	" It was a little bit embarrassing the way we played in the first two, " Thomas said.
delete	0.0	" It was a little bit embarrassing the way we played in the two games, " Thomas said.
delete	0.0	" It was a little bit embarrassing the way we played in the first two games, " said.
delete	0.0	" It was a little bit embarrassing the way we played in the first two games, " said.
delete	0.0	" It was a little bit embarrassing the way we in the first two games, " Thomas said.
delete	0.0	" It a little bit embarrassing the way we played in the first two games, " Thomas said.
delete	0.0	" It was a little bit embarrassing the way we played in the first two games, " Thomas.
delete	0.0	" It was a little bit embarrassing the way we played in the first two, " Thomas said.
delete	0.0	" It was a little bit embarrassing the we played in the first two games, " Thomas said.
delete	0.0	" It was little bit embarrassing the way we played in the first two games, " Thomas said.
delete	0.0	" It was a little bit embarrassing the way we in the first two games, " Thomas said.
delete	0.0	" It was a little bit the way we played in the first two games, " Thomas said.
delete	0.0	" It was a little bit embarrassing the way we played in the first two, " Thomas said.
delete	0.0	" It was a little bit embarrassing way we played in the first two games, " Thomas said.
delete	0.0	" It was a little bit embarrassing the way played in the first two games, " Thomas said.
delete	0.0	" It was a little bit the way we played in the first two games, " Thomas said.
delete	0.0	" It was a little bit embarrassing the way we in the first two games, " Thomas said.
delete	0.0	" It was a little bit embarrassing the way we played in the two games, " Thomas said.
delete	0.0	" was a little bit embarrassing the way we played in the first two games, " Thomas said.
delete	0.0	" It was a little bit embarrassing way we played in the first two games, " Thomas said.
delete	0.0	" It was a little bit embarrassing the way we played in the first two games, " said.
delete	0.0	" was a little bit embarrassing the way we played in the first two games, " Thomas said.
delete	0.0	" It was a little bit embarrassing the way we in the first two games, " Thomas said.
delete	0.0	" It was a little bit embarrassing the way played in the first two games, " Thomas said.
delete	0.0	" It was a little bit embarrassing the way played in the first two games, " Thomas said.
delete	0.0	" It was little bit embarrassing the way we played in the first two games, " Thomas said.
original	0.0	Against the Japanese currency , the euro was at 135.92 / 6.04 yen against the late New York level of 136.03 / 14 .
delete	0.0	Against the Japanese currency, the euro was at 135. / 6. 04 yen against the late New York level of 136. 03 / 14.
delete	0.0	Against the Japanese currency, the euro was at 135. 92 / 6. 04 yen the late New York level of 136. 03 / 14.
delete	0.0	Against the Japanese currency, the euro was at. 92 / 6. 04 yen against the late New York level of 136. 03 / 14.
delete	0.0	Against the Japanese currency, the euro was at 135. 92 / 6. 04 yen against the late York level of 136. 03 / 14.
delete	0.0	Against the Japanese currency, the euro was at 135. 92 / 6. 04 yen against the late New York level of. 03 / 14.
delete	0.0	Against the Japanese currency, the euro was 135. 92 / 6. 04 yen against the late New York level of 136. 03 / 14.
delete	0.0	Against the Japanese currency, the euro was at 135. 92 / 6. 04 against the late New York level of 136. 03 / 14.
delete	0.0	Against the Japanese currency, the euro was at 135. 92 / 6. 04 yen the late New York level of 136. 03 / 14.
delete	0.0	Against Japanese currency, the euro was at 135. 92 / 6. 04 yen against the late New York level of 136. 03 / 14.
delete	0.0	Against Japanese currency, the euro was at 135. 92 / 6. 04 yen against the late New York level of 136. 03 / 14.
delete	0.0	Against the Japanese currency, the euro at 135. 92 / 6. 04 yen against the late New York level of 136. 03 / 14.
delete	0.0	Against the Japanese currency, the euro was at 135. 92 / 6. yen against the late New York level of 136. 03 / 14.
delete	0.0	Against the Japanese currency, the euro was at 135. 92 / 6. 04 against the late New York level of 136. 03 / 14.
delete	0.0	Against the Japanese currency, the euro was at 135. 92 /. 04 yen against the late New York level of 136. 03 / 14.
delete	0.0	Against the Japanese currency, the euro was at 135. 92 / 6. 04 yen the late New York level of 136. 03 / 14.
delete	0.0	Against the Japanese currency, the euro was at. 92 / 6. 04 yen against the late New York level of 136. 03 / 14.
delete	0.0	Against the Japanese currency, the euro was at 135. 92 / 6. 04 yen against late New York level of 136. 03 / 14.
delete	0.0	Against the Japanese currency, the euro was at 135. 92 / 6. 04 yen against the late New York level of 136. 03 /.
delete	0.0	Against the Japanese currency, the euro was at 135. 92 / 6. 04 against the late New York level of 136. 03 / 14.
delete	0.0	Against the Japanese currency, the was at 135. 92 / 6. 04 yen against the late New York level of 136. 03 / 14.
delete	0.0	Against the Japanese currency, euro was at 135. 92 / 6. 04 yen against the late New York level of 136. 03 / 14.
delete	0.0	Against the Japanese currency, the euro was at 135. 92 / 6. 04 yen against the late New York level of 136. 03 /.
delete	0.0	Against the Japanese currency, the euro was at 135. 92 / 6. 04 yen the late New York level of 136. 03 / 14.
delete	0.0	Against the Japanese currency, the euro was at 135. 92 / 6. yen against the late New York level of 136. 03 / 14.
delete	0.0	Against the Japanese currency, the euro was at 135. 92 / 6. 04 yen against the late New York level of 136. 03 /.
delete	0.0	Against the Japanese currency, the euro was at 135. 92 / 6. 04 yen against the late New York level of 136. / 14.
delete	0.0	Against the Japanese currency, the euro was at 135. 92 / 6. yen against the late New York level of 136. 03 / 14.
delete	0.0	Against the Japanese currency, the euro was at 135. 92 / 6. 04 yen against the late New York of 136. 03 / 14.
delete	0.0	Against the Japanese currency, the euro was at 135. 92 / 6. yen against the late New York level of 136. 03 / 14.
delete	0.0	Against the Japanese currency, the euro was at 135. 92 / 6. 04 yen against the late York level of 136. 03 / 14.
delete	0.0	Against the Japanese currency, the euro was at 135. 92 / 6. 04 yen the late New York level of 136. 03 / 14.
delete	0.0	Against Japanese currency, the euro was at 135. 92 / 6. 04 yen against the late New York level of 136. 03 / 14.
original	1.0	Snow 's remark ``has a psychological impact , ' ' said Hans Redeker , head of foreign-exchange strategy at BNP Paribas .
delete	1.0	Snow ' s remark ` ` has a psychological impact, ' ' said Hans Redeker, head of foreign - exchange at BNP Paribas.
delete	1.0	Snow ' s remark ` ` has psychological impact, ' ' said Hans Redeker, head of foreign - exchange strategy at BNP Paribas.
delete	1.0	Snow ' s ` ` has a psychological impact, ' ' said Hans Redeker, head of foreign - exchange strategy at BNP Paribas.
delete	1.0	Snow ' s remark ` ` has a psychological, ' ' said Hans Redeker, head of foreign - exchange strategy at BNP Paribas.
delete	1.0	Snow ' s remark ` ` has a psychological, ' ' said Hans Redeker, head of foreign - exchange strategy at BNP Paribas.
delete	1.0	Snow ' s remark ` ` has a psychological impact, ' ' said Hans Redeker, head of foreign - strategy at BNP Paribas.
delete	1.0	Snow ' s remark ` ` has a psychological impact, ' ' said Hans Redeker, head foreign - exchange strategy at BNP Paribas.
delete	1.0	Snow ' s remark ` ` has a psychological impact, ' ' said Hans Redeker, head foreign - exchange strategy at BNP Paribas.
delete	1.0	Snow ' s ` ` has a psychological impact, ' ' said Hans Redeker, head of foreign - exchange strategy at BNP Paribas.
delete	1.0	Snow ' s remark ` ` has a psychological impact, ' ' Hans Redeker, head of foreign - exchange strategy at BNP Paribas.
delete	1.0	Snow ' s remark ` ` has a psychological, ' ' said Hans Redeker, head of foreign - exchange strategy at BNP Paribas.
delete	1.0	Snow ' s remark ` ` a psychological impact, ' ' said Hans Redeker, head of foreign - exchange strategy at BNP Paribas.
delete	1.0	Snow ' s remark ` ` has psychological impact, ' ' said Hans Redeker, head of foreign - exchange strategy at BNP Paribas.
delete	1.0	Snow ' s remark ` ` has a psychological impact, ' ' said Redeker, head of foreign - exchange strategy at BNP Paribas.
delete	1.0	Snow ' s remark ` ` has a psychological impact, ' ' said Hans Redeker, head foreign - exchange strategy at BNP Paribas.
delete	1.0	Snow ' s remark ` ` has a psychological impact, ' ' said Hans Redeker, of foreign - exchange strategy at BNP Paribas.
delete	1.0	Snow ' s remark ` ` has a psychological impact, ' ' said Hans Redeker, head of foreign - strategy at BNP Paribas.
delete	1.0	Snow ' s remark ` ` has a psychological impact, ' ' said Redeker, head of foreign - exchange strategy at BNP Paribas.
delete	1.0	Snow ' s remark ` ` has a psychological impact, ' ' said Hans Redeker, head of foreign - strategy at BNP Paribas.
delete	1.0	Snow ' s remark ` ` has a psychological impact, ' ' said Hans Redeker, head foreign - exchange strategy at BNP Paribas.
delete	1.0	Snow ' s remark ` ` has a psychological impact, ' ' Hans Redeker, head of foreign - exchange strategy at BNP Paribas.
delete	1.0	Snow ' s ` ` has a psychological impact, ' ' said Hans Redeker, head of foreign - exchange strategy at BNP Paribas.
delete	1.0	Snow ' s remark ` ` has a psychological impact, ' ' said Hans Redeker, head of foreign - exchange at BNP Paribas.
delete	1.0	Snow ' s remark ` ` has a psychological impact, ' ' Hans Redeker, head of foreign - exchange strategy at BNP Paribas.
delete	1.0	Snow ' s remark ` ` has a psychological impact, ' ' said Redeker, head of foreign - exchange strategy at BNP Paribas.
delete	1.0	' s remark ` ` has a psychological impact, ' ' said Hans Redeker, head of foreign - exchange strategy at BNP Paribas.
delete	1.0	Snow ' s remark ` ` has a psychological impact, ' ' said Hans Redeker, head of foreign - exchange strategy at Paribas.
delete	1.0	Snow ' s remark ` ` has a psychological impact, ' ' said Hans Redeker, of foreign - exchange strategy at BNP Paribas.
delete	1.0	Snow ' s remark ` ` has a psychological, ' ' said Hans Redeker, head of foreign - exchange strategy at BNP Paribas.
delete	1.0	Snow ' s remark ` ` has a psychological impact, ' ' said Hans Redeker, head foreign - exchange strategy at BNP Paribas.
delete	1.0	Snow ' s remark ` ` has a psychological impact, ' ' said Hans, head of foreign - exchange strategy at BNP Paribas.
delete	1.0	Snow ' s remark ` ` has a psychological impact, ' ' said Hans Redeker, head foreign - exchange strategy at BNP Paribas.
original	0.0	The women said victims of rape who came forward routinely were punished for minor infractions while their assailants escaped judgment .
delete	0.0	The women said victims of who came forward routinely were punished for minor infractions while their assailants escaped judgment.
delete	0.0	The women said victims of rape who came forward routinely were punished for minor infractions while their assailants judgment.
delete	0.0	The women said victims of rape who came forward routinely were punished for minor while their assailants escaped judgment.
delete	0.0	The women said victims of rape who came forward routinely were punished for minor infractions while their escaped judgment.
delete	0.0	The women said victims of rape who came forward routinely were for minor infractions while their assailants escaped judgment.
delete	0.0	The women said victims of rape who came forward routinely were punished for minor infractions while their assailants escaped.
delete	0.0	The women said victims of rape who came forward routinely were punished for minor infractions while assailants escaped judgment.
delete	0.0	Women said victims of rape who came forward routinely were punished for minor infractions while their assailants escaped judgment.
delete	0.0	The women said victims of rape came forward routinely were punished for minor infractions while their assailants escaped judgment.
delete	0.0	The women said of rape who came forward routinely were punished for minor infractions while their assailants escaped judgment.
delete	0.0	The women said victims of rape who came forward routinely were for minor infractions while their assailants escaped judgment.
delete	0.0	The said victims of rape who came forward routinely were punished for minor infractions while their assailants escaped judgment.
delete	0.0	The women said victims of rape who came forward routinely were punished for minor while their assailants escaped judgment.
delete	0.0	The women victims of rape who came forward routinely were punished for minor infractions while their assailants escaped judgment.
delete	0.0	The women said victims of rape who came forward routinely punished for minor infractions while their assailants escaped judgment.
delete	0.0	The women said of rape who came forward routinely were punished for minor infractions while their assailants escaped judgment.
delete	0.0	The women victims of rape who came forward routinely were punished for minor infractions while their assailants escaped judgment.
delete	0.0	The women said victims of rape who came forward routinely were punished for minor infractions while assailants escaped judgment.
delete	0.0	The women said victims of rape who came forward routinely were for minor infractions while their assailants escaped judgment.
delete	0.0	The women said victims of rape who forward routinely were punished for minor infractions while their assailants escaped judgment.
delete	0.0	The women victims of rape who came forward routinely were punished for minor infractions while their assailants escaped judgment.
delete	0.0	The women said victims of rape who came forward routinely punished for minor infractions while their assailants escaped judgment.
delete	0.0	The women said victims rape who came forward routinely were punished for minor infractions while their assailants escaped judgment.
delete	0.0	The women said victims of rape who forward routinely were punished for minor infractions while their assailants escaped judgment.
delete	0.0	The women said victims of rape who came forward routinely were for minor infractions while their assailants escaped judgment.
delete	0.0	The women said victims of rape who forward routinely were punished for minor infractions while their assailants escaped judgment.
delete	0.0	The women said victims of rape who came routinely were punished for minor infractions while their assailants escaped judgment.
delete	0.0	The women said victims of rape who forward routinely were punished for minor infractions while their assailants escaped judgment.
delete	0.0	The women said victims of rape who came forward routinely were punished for minor infractions while assailants escaped judgment.
delete	0.0	The women said victims of rape who came forward routinely were punished minor infractions while their assailants escaped judgment.
delete	0.0	The women said victims of rape who came forward routinely were punished for minor infractions while their assailants judgment.
delete	0.0	The said victims of rape who came forward routinely were punished for minor infractions while their assailants escaped judgment.
original	1.0	" The National has no interest in acquiring AMP while AMP owns its UK business , " Cicutto added .
delete	1.0	" The National has no interest in acquiring AMP while AMP owns its UK business, " Cicutto.
delete	1.0	" The National has no interest in acquiring AMP while AMP owns its UK business, " added.
delete	1.0	" The National has no interest in acquiring AMP while AMP owns its UK business, " Cicutto.
delete	1.0	" The National has no interest in acquiring AMP while AMP owns its UK business, " added.
delete	1.0	" The National has no interest in acquiring AMP AMP owns its UK business, " Cicutto added.
delete	1.0	" The National has interest in acquiring AMP while AMP owns its UK business, " Cicutto added.
delete	1.0	" The National has no interest in acquiring AMP while AMP its UK business, " Cicutto added.
delete	1.0	" The National has no interest in acquiring AMP while AMP its UK business, " Cicutto added.
delete	1.0	" The National no interest in acquiring AMP while AMP owns its UK business, " Cicutto added.
delete	1.0	" The National has no interest in acquiring AMP while AMP owns its UK business, " added.
delete	1.0	" The National has no interest in acquiring AMP while AMP owns its business, " Cicutto added.
delete	1.0	" The National has no interest in acquiring AMP AMP owns its UK business, " Cicutto added.
delete	1.0	" The National has no interest in acquiring AMP while AMP owns its business, " Cicutto added.
delete	1.0	" The National has no interest in acquiring AMP while AMP its UK business, " Cicutto added.
delete	1.0	" The National no interest in acquiring AMP while AMP owns its UK business, " Cicutto added.
delete	1.0	" The National has no interest in acquiring AMP while owns its UK business, " Cicutto added.
delete	1.0	" The National has no in acquiring AMP while AMP owns its UK business, " Cicutto added.
delete	1.0	" The National has no interest in acquiring AMP AMP owns its UK business, " Cicutto added.
delete	1.0	" National has no interest in acquiring AMP while AMP owns its UK business, " Cicutto added.
delete	1.0	" The National has no in acquiring AMP while AMP owns its UK business, " Cicutto added.
delete	1.0	" The National has no interest acquiring AMP while AMP owns its UK business, " Cicutto added.
delete	1.0	" The National has no interest acquiring AMP while AMP owns its UK business, " Cicutto added.
delete	1.0	" The National has no interest in acquiring AMP while AMP owns its business, " Cicutto added.
delete	1.0	" The National has interest in acquiring AMP while AMP owns its UK business, " Cicutto added.
delete	1.0	" The National has no interest in acquiring while AMP owns its UK business, " Cicutto added.
delete	1.0	" The National has no interest in acquiring AMP while AMP owns its business, " Cicutto added.
delete	1.0	" The National has no interest acquiring AMP while AMP owns its UK business, " Cicutto added.
delete	1.0	" The National has no interest in acquiring AMP while owns its UK business, " Cicutto added.
delete	1.0	" The National has no interest in acquiring AMP while AMP owns UK business, " Cicutto added.
delete	1.0	" The National has no in acquiring AMP while AMP owns its UK business, " Cicutto added.
delete	1.0	" The National has no interest in acquiring AMP while AMP owns its business, " Cicutto added.
delete	1.0	" The National has interest in acquiring AMP while AMP owns its UK business, " Cicutto added.
original	1.0	In a statement , Mr. Rowland said : " As is the case with all appointees , Commissioner Anson is accountable to me .
delete	1.0	In a statement, Mr. Rowland said: " As is case with all appointees, Commissioner Anson is accountable to me.
delete	1.0	In a statement, Mr. Rowland said: " is the case with all appointees, Commissioner Anson is accountable to me.
delete	1.0	In a statement, Mr. Rowland said: " As is the case with all, Commissioner Anson is accountable to me.
delete	1.0	In a statement, Mr. Rowland: " As is the case with all appointees, Commissioner Anson is accountable to me.
delete	1.0	In a statement, Mr. Rowland said: " As is the case with all appointees, Anson is accountable to me.
delete	1.0	In a statement, Mr. Rowland said: " As the case with all appointees, Commissioner Anson is accountable to me.
delete	1.0	In a statement, Mr. Rowland said: " As is the case with appointees, Commissioner Anson is accountable to me.
delete	1.0	In a statement, Mr. Rowland said: " As is the case with all, Commissioner Anson is accountable to me.
delete	1.0	In a statement, . Rowland said: " As is the case with all appointees, Commissioner Anson is accountable to me.
delete	1.0	In a statement, Mr. Rowland said: " As is the case with all appointees, Commissioner Anson accountable to me.
delete	1.0	In a statement, Mr. Rowland said: " As is the case with all, Commissioner Anson is accountable to me.
delete	1.0	In a statement, Mr. Rowland said: " As is the case all appointees, Commissioner Anson is accountable to me.
delete	1.0	In a statement, Mr. Rowland said: " As the case with all appointees, Commissioner Anson is accountable to me.
delete	1.0	In statement, Mr. Rowland said: " As is the case with all appointees, Commissioner Anson is accountable to me.
delete	1.0	In a, Mr. Rowland said: " As is the case with all appointees, Commissioner Anson is accountable to me.
delete	1.0	In a statement, Mr. Rowland said: " As is case with all appointees, Commissioner Anson is accountable to me.
delete	1.0	In statement, Mr. Rowland said: " As is the case with all appointees, Commissioner Anson is accountable to me.
delete	1.0	In a statement, Mr. Rowland said: " As is the case with all appointees, Commissioner Anson is accountable to.
delete	1.0	In a statement, Mr. Rowland said: " is the case with all appointees, Commissioner Anson is accountable to me.
delete	1.0	In a statement, Mr. Rowland said: " As is the case with all appointees, Anson is accountable to me.
delete	1.0	In a statement, Mr. Rowland said: " is the case with all appointees, Commissioner Anson is accountable to me.
delete	1.0	In a statement, Mr. Rowland said: " As is the case with all appointees, Commissioner Anson is accountable me.
delete	1.0	In a statement, Mr. Rowland said: " is the case with all appointees, Commissioner Anson is accountable to me.
delete	1.0	In statement, Mr. Rowland said: " As is the case with all appointees, Commissioner Anson is accountable to me.
delete	1.0	In a, Mr. Rowland said: " As is the case with all appointees, Commissioner Anson is accountable to me.
delete	1.0	In a statement, Mr. Rowland said: " As is the with all appointees, Commissioner Anson is accountable to me.
delete	1.0	In a, Mr. Rowland said: " As is the case with all appointees, Commissioner Anson is accountable to me.
delete	1.0	A statement, Mr. Rowland said: " As is the case with all appointees, Commissioner Anson is accountable to me.
delete	1.0	In a statement, Mr. Rowland said: " As is the case with all appointees, Commissioner Anson is to me.
delete	1.0	A statement, Mr. Rowland said: " As is the case with all appointees, Commissioner Anson is accountable to me.
delete	1.0	In a statement, Mr. said: " As is the case with all appointees, Commissioner Anson is accountable to me.
delete	1.0	In a statement, Mr. Rowland said: " As is the case with all appointees, Commissioner is accountable to me.
original	0.0	Oracle 's $ 5 billion hostile bid for PeopleSoft is clearly not sitting well with PeopleSoft 's executives .
delete	0.0	Oracle ' s $ 5 billion hostile bid for PeopleSoft is clearly sitting well with PeopleSoft ' s executives.
delete	0.0	Oracle ' s $ 5 billion hostile bid for PeopleSoft is clearly sitting well with PeopleSoft ' s executives.
delete	0.0	Oracle ' s $ 5 billion hostile bid for PeopleSoft is clearly sitting well with PeopleSoft ' s executives.
delete	0.0	Oracle ' s $ 5 hostile bid for PeopleSoft is clearly not sitting well with PeopleSoft ' s executives.
delete	0.0	Oracle ' s $ 5 billion bid for PeopleSoft is clearly not sitting well with PeopleSoft ' s executives.
delete	0.0	Oracle ' s $ 5 billion hostile bid for PeopleSoft is not sitting well with PeopleSoft ' s executives.
delete	0.0	Oracle ' s $ 5 billion hostile bid for PeopleSoft clearly not sitting well with PeopleSoft ' s executives.
delete	0.0	Oracle ' s $ billion hostile bid for PeopleSoft is clearly not sitting well with PeopleSoft ' s executives.
delete	0.0	Oracle ' s $ 5 billion hostile bid for PeopleSoft is clearly not sitting with PeopleSoft ' s executives.
delete	0.0	Oracle ' s $ 5 billion hostile bid for PeopleSoft is clearly sitting well with PeopleSoft ' s executives.
delete	0.0	Oracle ' s $ 5 billion hostile bid for PeopleSoft is clearly not sitting well with PeopleSoft ' executives.
delete	0.0	Oracle ' s $ 5 billion hostile bid for PeopleSoft is clearly sitting well with PeopleSoft ' s executives.
delete	0.0	Oracle ' s $ 5 billion hostile for PeopleSoft is clearly not sitting well with PeopleSoft ' s executives.
delete	0.0	Oracle ' s $ 5 billion hostile bid for PeopleSoft is not sitting well with PeopleSoft ' s executives.
delete	0.0	Oracle ' $ 5 billion hostile bid for PeopleSoft is clearly not sitting well with PeopleSoft ' s executives.
delete	0.0	Oracle ' s $ 5 billion hostile bid for PeopleSoft is not sitting well with PeopleSoft ' s executives.
delete	0.0	Oracle ' s $ 5 billion hostile bid for PeopleSoft is clearly not sitting well PeopleSoft ' s executives.
delete	0.0	' s $ 5 billion hostile bid for PeopleSoft is clearly not sitting well with PeopleSoft ' s executives.
delete	0.0	Oracle ' s $ 5 billion hostile bid PeopleSoft is clearly not sitting well with PeopleSoft ' s executives.
delete	0.0	Oracle ' s $ 5 billion bid for PeopleSoft is clearly not sitting well with PeopleSoft ' s executives.
delete	0.0	Oracle ' s $ 5 hostile bid for PeopleSoft is clearly not sitting well with PeopleSoft ' s executives.
delete	0.0	Oracle ' s $ 5 billion hostile bid for PeopleSoft is clearly not sitting well with ' s executives.
delete	0.0	Oracle ' s $ 5 billion hostile bid for PeopleSoft clearly not sitting well with PeopleSoft ' s executives.
delete	0.0	Oracle ' s $ 5 billion hostile bid for PeopleSoft is clearly sitting well with PeopleSoft ' s executives.
delete	0.0	Oracle ' s $ 5 hostile bid for PeopleSoft is clearly not sitting well with PeopleSoft ' s executives.
delete	0.0	Oracle ' s $ 5 hostile bid for PeopleSoft is clearly not sitting well with PeopleSoft ' s executives.
delete	0.0	Oracle ' s $ 5 billion hostile bid for PeopleSoft is clearly not well with PeopleSoft ' s executives.
delete	0.0	Oracle ' s $ 5 billion hostile bid for PeopleSoft is clearly not sitting well PeopleSoft ' s executives.
delete	0.0	Oracle ' s $ 5 billion hostile bid for PeopleSoft is clearly not sitting well with ' s executives.
delete	0.0	Oracle ' s $ 5 billion hostile bid for PeopleSoft is clearly not sitting well PeopleSoft ' s executives.
delete	0.0	Oracle ' s $ 5 billion hostile bid for PeopleSoft is clearly not sitting with PeopleSoft ' s executives.
delete	0.0	Oracle ' $ 5 billion hostile bid for PeopleSoft is clearly not sitting well with PeopleSoft ' s executives.
original	1.0	Taha is married to former Iraqi oil minister Amir Muhammed Rasheed , who surrendered to U.S. forces on April 28 .
delete	1.0	Taha is married to former Iraqi oil minister Amir Muhammed Rasheed, who to U. S. forces on April 28.
delete	1.0	Taha is married to former Iraqi oil minister Amir Muhammed Rasheed, who surrendered to U. S. forces on April.
delete	1.0	Taha is married to former Iraqi oil minister Amir Muhammed, who surrendered to U. S. forces on April 28.
delete	1.0	Taha is married to former Iraqi oil minister Amir Muhammed Rasheed, surrendered to U. S. forces on April 28.
delete	1.0	Taha is married to former Iraqi oil minister Amir Muhammed Rasheed, who surrendered to. S. forces on April 28.
delete	1.0	Taha is married to former Iraqi oil minister Amir Muhammed Rasheed, who surrendered to U. S. forces on April.
delete	1.0	Taha is married to former Iraqi oil minister Amir Muhammed Rasheed, surrendered to U. S. forces on April 28.
delete	1.0	Taha married to former Iraqi oil minister Amir Muhammed Rasheed, who surrendered to U. S. forces on April 28.
delete	1.0	Taha married to former Iraqi oil minister Amir Muhammed Rasheed, who surrendered to U. S. forces on April 28.
delete	1.0	Taha is married former Iraqi oil minister Amir Muhammed Rasheed, who surrendered to U. S. forces on April 28.
delete	1.0	Taha is to former Iraqi oil minister Amir Muhammed Rasheed, who surrendered to U. S. forces on April 28.
delete	1.0	Taha is married to former Iraqi oil minister Amir Muhammed Rasheed, who surrendered to U. S. forces on 28.
delete	1.0	Taha is to former Iraqi oil minister Amir Muhammed Rasheed, who surrendered to U. S. forces on April 28.
delete	1.0	Taha is married to Iraqi oil minister Amir Muhammed Rasheed, who surrendered to U. S. forces on April 28.
delete	1.0	Taha married to former Iraqi oil minister Amir Muhammed Rasheed, who surrendered to U. S. forces on April 28.
delete	1.0	Is married to former Iraqi oil minister Amir Muhammed Rasheed, who surrendered to U. S. forces on April 28.
delete	1.0	Taha is married former Iraqi oil minister Amir Muhammed Rasheed, who surrendered to U. S. forces on April 28.
delete	1.0	Is married to former Iraqi oil minister Amir Muhammed Rasheed, who surrendered to U. S. forces on April 28.
delete	1.0	Taha is married to former Iraqi oil minister Amir Muhammed Rasheed, who surrendered U. S. forces on April 28.
delete	1.0	Taha is married to former Iraqi oil minister Amir Muhammed, who surrendered to U. S. forces on April 28.
delete	1.0	Taha is married to former Iraqi oil minister Amir Muhammed Rasheed, who surrendered to U. S. forces on 28.
delete	1.0	Taha is married to former Iraqi oil Amir Muhammed Rasheed, who surrendered to U. S. forces on April 28.
delete	1.0	Taha is married to former Iraqi oil minister Amir Muhammed Rasheed, who surrendered to U. S. forces April 28.
delete	1.0	Taha is married to former Iraqi oil minister Amir Muhammed Rasheed, who surrendered to U. S. on April 28.
delete	1.0	Taha is married to former Iraqi oil Amir Muhammed Rasheed, who surrendered to U. S. forces on April 28.
delete	1.0	Taha is married to former Iraqi minister Amir Muhammed Rasheed, who surrendered to U. S. forces on April 28.
delete	1.0	Taha is married to former Iraqi oil minister Amir Muhammed Rasheed, who surrendered to. S. forces on April 28.
delete	1.0	Taha is married to former Iraqi oil minister Amir Muhammed Rasheed, who surrendered to. S. forces on April 28.
delete	1.0	Taha is married to former Iraqi oil minister Amir Muhammed Rasheed, who surrendered to U. S. forces on April.
delete	1.0	Taha is married to former Iraqi oil minister Amir Muhammed Rasheed, who surrendered to. S. forces on April 28.
delete	1.0	Taha is married to former Iraqi oil minister Amir Muhammed Rasheed, who to U. S. forces on April 28.
delete	1.0	Is married to former Iraqi oil minister Amir Muhammed Rasheed, who surrendered to U. S. forces on April 28.
original	1.0	Cisco pared spending during the quarter to compensate for sluggish sales .
delete	1.0	Cisco pared spending during the quarter compensate for sluggish sales.
delete	1.0	Cisco pared spending during the to compensate for sluggish sales.
delete	1.0	Pared spending during the quarter to compensate for sluggish sales.
delete	1.0	Cisco pared spending during the quarter to compensate for sales.
delete	1.0	Cisco pared spending during the quarter to compensate for sales.
delete	1.0	Cisco pared spending during the quarter to for sluggish sales.
delete	1.0	Cisco pared spending during the quarter to for sluggish sales.
delete	1.0	Cisco pared spending during quarter to compensate for sluggish sales.
delete	1.0	Cisco pared spending during the quarter to compensate for sluggish.
delete	1.0	Cisco pared spending during the quarter compensate for sluggish sales.
delete	1.0	Cisco pared spending during the quarter to compensate for sluggish.
delete	1.0	Cisco pared spending during the quarter to for sluggish sales.
delete	1.0	Cisco pared during the quarter to compensate for sluggish sales.
delete	1.0	Cisco pared spending during the quarter to compensate for sales.
delete	1.0	Cisco pared spending during the quarter to compensate for sales.
delete	1.0	Cisco spending during the quarter to compensate for sluggish sales.
delete	1.0	Cisco pared during the quarter to compensate for sluggish sales.
delete	1.0	Cisco pared spending during the to compensate for sluggish sales.
delete	1.0	Cisco pared spending during the quarter to compensate for sluggish.
delete	1.0	Cisco spending during the quarter to compensate for sluggish sales.
delete	1.0	Cisco pared spending during the quarter compensate for sluggish sales.
delete	1.0	Cisco pared spending the quarter to compensate for sluggish sales.
delete	1.0	Pared spending during the quarter to compensate for sluggish sales.
delete	1.0	Cisco pared spending the quarter to compensate for sluggish sales.
delete	1.0	Cisco pared spending during the to compensate for sluggish sales.
delete	1.0	Cisco pared spending during the quarter to compensate for sales.
delete	1.0	Cisco pared spending during quarter to compensate for sluggish sales.
delete	1.0	Cisco pared spending during the quarter to compensate for sluggish.
delete	1.0	Cisco pared spending the quarter to compensate for sluggish sales.
delete	1.0	Cisco pared spending during the to compensate for sluggish sales.
delete	1.0	Cisco pared spending during the quarter to for sluggish sales.
delete	1.0	Cisco pared spending during the quarter to compensate for sluggish.
original	1.0	Seven 20- and 21-year-old cadets were ticketed by police for drinking alcohol in an off-campus hotel room early Saturday with two young women , aged 16 and 18 .
delete	1.0	Seven 20 - 21 - year - old cadets were ticketed by police for drinking alcohol in an off - campus hotel room early Saturday with two young women, aged 16 and 18.
delete	1.0	Seven 20 - and 21 - year - old cadets were ticketed by police for drinking alcohol in an off - campus hotel room early Saturday with two women, aged 16 and 18.
delete	1.0	Seven 20 - and - year - old cadets were ticketed by police for drinking alcohol in an off - campus hotel room early Saturday with two young women, aged 16 and 18.
delete	1.0	Seven 20 - and 21 - year - old cadets were ticketed by police for drinking alcohol in an off - campus hotel early Saturday with two young women, aged 16 and 18.
delete	1.0	Seven 20 - and 21 - year - old cadets were ticketed by police for drinking alcohol in an off - campus hotel room early Saturday with two women, aged 16 and 18.
delete	1.0	Seven 20 - and 21 - year - old cadets were ticketed by police for drinking alcohol in an off - campus room early Saturday with two young women, aged 16 and 18.
delete	1.0	Seven 20 - and 21 - year - old cadets were ticketed by police for drinking alcohol in an off - campus hotel early Saturday with two young women, aged 16 and 18.
delete	1.0	Seven 20 - and 21 - year - old cadets were ticketed by police for alcohol in an off - campus hotel room early Saturday with two young women, aged 16 and 18.
delete	1.0	Seven - and 21 - year - old cadets were ticketed by police for drinking alcohol in an off - campus hotel room early Saturday with two young women, aged 16 and 18.
delete	1.0	Seven 20 - and 21 - year - old cadets were ticketed by police drinking alcohol in an off - campus hotel room early Saturday with two young women, aged 16 and 18.
delete	1.0	Seven 20 - and - year - old cadets were ticketed by police for drinking alcohol in an off - campus hotel room early Saturday with two young women, aged 16 and 18.
delete	1.0	Seven 20 - and 21 - year - old cadets were ticketed by police for drinking alcohol in an off - campus hotel room early Saturday with two young women, aged and 18.
delete	1.0	Seven 20 - and 21 - year - old were ticketed by police for drinking alcohol in an off - campus hotel room early Saturday with two young women, aged 16 and 18.
delete	1.0	Seven 20 - and 21 - year - old cadets were ticketed by police for drinking alcohol an off - campus hotel room early Saturday with two young women, aged 16 and 18.
delete	1.0	Seven 20 - and 21 - year - old cadets were ticketed by police for drinking alcohol in an off - campus hotel room early Saturday with two young women, 16 and 18.
delete	1.0	Seven 20 - and 21 - year - old cadets were ticketed by police for drinking alcohol in an off - campus hotel room early Saturday two young women, aged 16 and 18.
delete	1.0	Seven 20 - and 21 - year - old cadets were ticketed by police for drinking in an off - campus hotel room early Saturday with two young women, aged 16 and 18.
delete	1.0	Seven 20 - and 21 - year - old cadets were ticketed by police for drinking in an off - campus hotel room early Saturday with two young women, aged 16 and 18.
delete	1.0	Seven 20 - and 21 - year - old cadets were ticketed by police for drinking alcohol in an off - campus hotel room early with two young women, aged 16 and 18.
delete	1.0	Seven 20 - and 21 - year - old were ticketed by police for drinking alcohol in an off - campus hotel room early Saturday with two young women, aged 16 and 18.
delete	1.0	Seven 20 - and 21 - year - old cadets were ticketed by police for drinking alcohol in an off - campus hotel room early with two young women, aged 16 and 18.
delete	1.0	Seven - and 21 - year - old cadets were ticketed by police for drinking alcohol in an off - campus hotel room early Saturday with two young women, aged 16 and 18.
delete	1.0	Seven 20 - and 21 - year - old cadets were ticketed by police for drinking alcohol in an off - campus hotel room early Saturday with two young women, aged and 18.
delete	1.0	Seven 20 - and 21 - year - old cadets were ticketed by police for drinking alcohol in an off - campus room early Saturday with two young women, aged 16 and 18.
delete	1.0	Seven 20 - and 21 - year - old cadets were ticketed by police for alcohol in an off - campus hotel room early Saturday with two young women, aged 16 and 18.
delete	1.0	Seven 20 - and 21 - - old cadets were ticketed by police for drinking alcohol in an off - campus hotel room early Saturday with two young women, aged 16 and 18.
delete	1.0	Seven 20 - and 21 - year - old cadets ticketed by police for drinking alcohol in an off - campus hotel room early Saturday with two young women, aged 16 and 18.
delete	1.0	Seven 20 - and 21 - year - old cadets were ticketed by police drinking alcohol in an off - campus hotel room early Saturday with two young women, aged 16 and 18.
delete	1.0	Seven 20 - and 21 - year - old cadets were ticketed by police for drinking alcohol in an off - campus hotel room early Saturday with two young women, 16 and 18.
delete	1.0	Seven 20 - and 21 - year - old cadets were ticketed by police for drinking alcohol in an off - campus hotel room Saturday with two young women, aged 16 and 18.
delete	1.0	Seven - and 21 - year - old cadets were ticketed by police for drinking alcohol in an off - campus hotel room early Saturday with two young women, aged 16 and 18.
delete	1.0	Seven 20 - and 21 - year - old cadets were ticketed by police for drinking alcohol in an off - campus hotel room early Saturday with young women, aged 16 and 18.
original	0.0	Dixon 's win moved him into second place in the points standings , 49 behind Kanaan .
delete	0.0	Dixon ' s moved him into second place in the points standings, 49 behind Kanaan.
delete	0.0	Dixon ' s win moved him into second place in the standings, 49 behind Kanaan.
delete	0.0	Dixon ' s win moved him into second place in points standings, 49 behind Kanaan.
delete	0.0	Dixon ' s win moved him second place in the points standings, 49 behind Kanaan.
delete	0.0	Dixon ' s win moved him into second place in the points standings, 49 Kanaan.
delete	0.0	Dixon ' s win moved into second place in the points standings, 49 behind Kanaan.
delete	0.0	' s win moved him into second place in the points standings, 49 behind Kanaan.
delete	0.0	Dixon ' s win moved him into second place in the points, 49 behind Kanaan.
delete	0.0	Dixon ' s win moved him into place in the points standings, 49 behind Kanaan.
delete	0.0	Dixon ' s win moved him into second place in the points standings, behind Kanaan.
delete	0.0	Dixon ' s win moved him into second place in the points standings, 49 Kanaan.
delete	0.0	Dixon ' win moved him into second place in the points standings, 49 behind Kanaan.
delete	0.0	Dixon ' s win moved him into place in the points standings, 49 behind Kanaan.
delete	0.0	Dixon ' s win moved him into second place in the standings, 49 behind Kanaan.
delete	0.0	Dixon ' s win moved him into second place in the points standings, behind Kanaan.
delete	0.0	Dixon ' s win moved him into second place the points standings, 49 behind Kanaan.
delete	0.0	Dixon ' s win moved him into second place in the points standings, 49 behind.
delete	0.0	Dixon ' s win moved him into place in the points standings, 49 behind Kanaan.
delete	0.0	Dixon ' s win moved him into second place in the standings, 49 behind Kanaan.
delete	0.0	Dixon ' s win moved him into second place in the points, 49 behind Kanaan.
delete	0.0	Dixon ' win moved him into second place in the points standings, 49 behind Kanaan.
delete	0.0	Dixon ' s win moved him into second place in the points, 49 behind Kanaan.
delete	0.0	Dixon ' s win him into second place in the points standings, 49 behind Kanaan.
delete	0.0	Dixon ' s win moved him second place in the points standings, 49 behind Kanaan.
delete	0.0	Dixon ' win moved him into second place in the points standings, 49 behind Kanaan.
delete	0.0	Dixon ' win moved him into second place in the points standings, 49 behind Kanaan.
delete	0.0	' s win moved him into second place in the points standings, 49 behind Kanaan.
delete	0.0	Dixon ' s win moved him into second place the points standings, 49 behind Kanaan.
delete	0.0	Dixon ' s win moved him into second place the points standings, 49 behind Kanaan.
delete	0.0	Dixon ' s win moved him into second place in the points, 49 behind Kanaan.
delete	0.0	' s win moved him into second place in the points standings, 49 behind Kanaan.
delete	0.0	Dixon ' s win moved him into second place in the points, 49 behind Kanaan.
original	1.0	Last year , Congress passed similar , though less expensive , buyout legislation for peanut farmers , ending that Depression-era program .
delete	1.0	Last year, Congress passed similar, though less expensive, buyout legislation for peanut farmers, that Depression - era program.
delete	1.0	Last year, Congress passed similar, though less expensive, buyout legislation for peanut farmers, that Depression - era program.
delete	1.0	Last year, Congress passed similar, though less expensive, buyout legislation for peanut farmers, ending that Depression - era.
delete	1.0	Last year, Congress passed similar, though less expensive, buyout legislation for peanut farmers, ending Depression - era program.
delete	1.0	Last year, Congress passed similar, less expensive, buyout legislation for peanut farmers, ending that Depression - era program.
delete	1.0	Last year, Congress passed similar, though less expensive, buyout legislation for peanut farmers, ending that - era program.
delete	1.0	Last year, Congress passed similar, though less expensive, legislation for peanut farmers, ending that Depression - era program.
delete	1.0	Last year, Congress similar, though less expensive, buyout legislation for peanut farmers, ending that Depression - era program.
delete	1.0	Last year, Congress passed similar, though expensive, buyout legislation for peanut farmers, ending that Depression - era program.
delete	1.0	Last year, Congress passed similar, though less expensive, buyout for peanut farmers, ending that Depression - era program.
delete	1.0	Last year, Congress similar, though less expensive, buyout legislation for peanut farmers, ending that Depression - era program.
delete	1.0	Last year, Congress passed similar, though less expensive, buyout legislation for farmers, ending that Depression - era program.
delete	1.0	Last year, Congress passed similar, though less expensive, buyout for peanut farmers, ending that Depression - era program.
delete	1.0	Last year, Congress passed similar, though less expensive, buyout legislation for farmers, ending that Depression - era program.
delete	1.0	Last year, passed similar, though less expensive, buyout legislation for peanut farmers, ending that Depression - era program.
delete	1.0	Year, Congress passed similar, though less expensive, buyout legislation for peanut farmers, ending that Depression - era program.
delete	1.0	Last year, Congress passed similar, though expensive, buyout legislation for peanut farmers, ending that Depression - era program.
delete	1.0	Last year, Congress passed similar, though less expensive, buyout legislation peanut farmers, ending that Depression - era program.
delete	1.0	Last year, Congress similar, though less expensive, buyout legislation for peanut farmers, ending that Depression - era program.
delete	1.0	Last year, Congress passed similar, though expensive, buyout legislation for peanut farmers, ending that Depression - era program.
delete	1.0	Last year, Congress passed similar, though less expensive, buyout legislation for peanut farmers, ending Depression - era program.
delete	1.0	Last year, Congress passed similar, though less expensive, buyout legislation for peanut, ending that Depression - era program.
delete	1.0	Last year, Congress passed similar, though less expensive, buyout legislation for peanut, ending that Depression - era program.
delete	1.0	Last year, Congress passed similar, though less expensive, buyout legislation for peanut farmers, ending that Depression - era.
delete	1.0	Last year, Congress passed similar, though expensive, buyout legislation for peanut farmers, ending that Depression - era program.
delete	1.0	Last year, Congress passed similar, though less, buyout legislation for peanut farmers, ending that Depression - era program.
delete	1.0	Last year, Congress passed similar, though less expensive, buyout legislation for peanut farmers, that Depression - era program.
delete	1.0	Last year, Congress passed similar, though less expensive, buyout legislation for peanut farmers, that Depression - era program.
delete	1.0	Last year, Congress passed, though less expensive, buyout legislation for peanut farmers, ending that Depression - era program.
delete	1.0	Last year, Congress passed similar, though less expensive, buyout legislation for farmers, ending that Depression - era program.
delete	1.0	Last year, Congress passed similar, though less expensive, legislation for peanut farmers, ending that Depression - era program.
delete	1.0	Last year, Congress passed similar, though less expensive, buyout legislation for farmers, ending that Depression - era program.
original	1.0	On July 22 , Moore announced he would appeal the case directly to the U.S. Supreme Court .
delete	1.0	On July 22, Moore announced he appeal the case directly to the U. S. Supreme Court.
delete	1.0	On July 22, announced he would appeal the case directly to the U. S. Supreme Court.
delete	1.0	On 22, Moore announced he would appeal the case directly to the U. S. Supreme Court.
delete	1.0	On July 22, Moore announced he would appeal the case directly to the U. S. Court.
delete	1.0	On July 22, Moore announced he would the case directly to the U. S. Supreme Court.
delete	1.0	On July 22, Moore announced he would appeal the case directly to U. S. Supreme Court.
delete	1.0	On July 22, Moore announced he would appeal the case directly the U. S. Supreme Court.
delete	1.0	On July 22, Moore announced he would appeal the directly to the U. S. Supreme Court.
delete	1.0	On July, Moore announced he would appeal the case directly to the U. S. Supreme Court.
delete	1.0	On July 22, Moore announced he would the case directly to the U. S. Supreme Court.
delete	1.0	On July 22, Moore announced he would appeal the case directly the U. S. Supreme Court.
delete	1.0	July 22, Moore announced he would appeal the case directly to the U. S. Supreme Court.
delete	1.0	On July 22, announced he would appeal the case directly to the U. S. Supreme Court.
delete	1.0	On July 22, Moore announced he would appeal case directly to the U. S. Supreme Court.
delete	1.0	On July 22, Moore announced he would appeal case directly to the U. S. Supreme Court.
delete	1.0	On July 22, Moore announced he would appeal the directly to the U. S. Supreme Court.
delete	1.0	On July 22, Moore announced he would appeal the directly to the U. S. Supreme Court.
delete	1.0	On July 22, Moore announced would appeal the case directly to the U. S. Supreme Court.
delete	1.0	On July 22, Moore announced he would appeal the case directly to the. S. Supreme Court.
delete	1.0	On July 22, Moore announced he would appeal the case directly to the U. S. Court.
delete	1.0	On July 22, Moore announced he would appeal the case to the U. S. Supreme Court.
delete	1.0	On July 22, Moore announced he would appeal the case directly to U. S. Supreme Court.
delete	1.0	On July 22, Moore announced he would appeal case directly to the U. S. Supreme Court.
delete	1.0	On July 22, Moore announced he would appeal the case directly to U. S. Supreme Court.
delete	1.0	On July 22, Moore announced he appeal the case directly to the U. S. Supreme Court.
delete	1.0	On July 22, Moore announced he would appeal the case directly to the. S. Supreme Court.
delete	1.0	On July 22, Moore announced he would appeal the case directly the U. S. Supreme Court.
delete	1.0	On July, Moore announced he would appeal the case directly to the U. S. Supreme Court.
delete	1.0	On July 22, Moore announced he would appeal the case directly to the U. . Supreme Court.
delete	1.0	On July 22, Moore announced he would appeal the directly to the U. S. Supreme Court.
delete	1.0	On July 22, Moore announced he would appeal the directly to the U. S. Supreme Court.
delete	1.0	On July 22, Moore announced he would appeal the case directly to U. S. Supreme Court.
original	0.0	The broad Standard & Poor 's 500 Index .SPX gained 19.72 points , or 1.98 percent , to 1,015.69 .
delete	0.0	The broad Standard & Poor ' s Index. SPX gained 19. 72 points, or 1. 98 percent, to 1, 015. 69.
delete	0.0	The broad Standard & Poor ' s 500 Index. SPX gained. 72 points, or 1. 98 percent, to 1, 015. 69.
delete	0.0	The broad Standard & Poor ' s 500 Index. SPX gained 19. 72 points, or. 98 percent, to 1, 015. 69.
delete	0.0	The Standard & Poor ' s 500 Index. SPX gained 19. 72 points, or 1. 98 percent, to 1, 015. 69.
delete	0.0	The broad & Poor ' s 500 Index. SPX gained 19. 72 points, or 1. 98 percent, to 1, 015. 69.
delete	0.0	The broad Standard & ' s 500 Index. SPX gained 19. 72 points, or 1. 98 percent, to 1, 015. 69.
delete	0.0	The broad Standard & Poor ' s 500. SPX gained 19. 72 points, or 1. 98 percent, to 1, 015. 69.
delete	0.0	The broad Standard & Poor ' s 500 Index. SPX gained 19. 72 points, or 1. 98 percent, to 1, 015..
delete	0.0	The broad Standard & Poor ' 500 Index. SPX gained 19. 72 points, or 1. 98 percent, to 1, 015. 69.
delete	0.0	The broad Standard & Poor ' s 500 Index. SPX gained 19. 72 points, or 1. percent, to 1, 015. 69.
delete	0.0	Broad Standard & Poor ' s 500 Index. SPX gained 19. 72 points, or 1. 98 percent, to 1, 015. 69.
delete	0.0	The broad Standard & Poor ' s Index. SPX gained 19. 72 points, or 1. 98 percent, to 1, 015. 69.
delete	0.0	The broad Standard & Poor ' s 500. SPX gained 19. 72 points, or 1. 98 percent, to 1, 015. 69.
delete	0.0	The broad Standard & Poor ' s 500. SPX gained 19. 72 points, or 1. 98 percent, to 1, 015. 69.
delete	0.0	The broad Standard & Poor ' s 500. SPX gained 19. 72 points, or 1. 98 percent, to 1, 015. 69.
delete	0.0	The broad Standard & Poor ' s Index. SPX gained 19. 72 points, or 1. 98 percent, to 1, 015. 69.
delete	0.0	Broad Standard & Poor ' s 500 Index. SPX gained 19. 72 points, or 1. 98 percent, to 1, 015. 69.
delete	0.0	The broad Standard & Poor ' s 500 Index. SPX gained 19. 72, or 1. 98 percent, to 1, 015. 69.
delete	0.0	The broad Standard & Poor ' s 500 Index. SPX gained 19. 72 points, or 1. 98 percent, 1, 015. 69.
delete	0.0	Broad Standard & Poor ' s 500 Index. SPX gained 19. 72 points, or 1. 98 percent, to 1, 015. 69.
delete	0.0	The broad Standard & Poor ' s 500 Index. gained 19. 72 points, or 1. 98 percent, to 1, 015. 69.
delete	0.0	The Standard & Poor ' s 500 Index. SPX gained 19. 72 points, or 1. 98 percent, to 1, 015. 69.
delete	0.0	The broad Standard & Poor ' s 500 Index. SPX gained 19. 72 points, or 1. 98 percent, to 1, 015..
delete	0.0	The broad Standard & Poor ' 500 Index. SPX gained 19. 72 points, or 1. 98 percent, to 1, 015. 69.
delete	0.0	The broad Standard & Poor ' s Index. SPX gained 19. 72 points, or 1. 98 percent, to 1, 015. 69.
delete	0.0	The broad Standard & ' s 500 Index. SPX gained 19. 72 points, or 1. 98 percent, to 1, 015. 69.
delete	0.0	The broad Standard & Poor ' s 500 Index. gained 19. 72 points, or 1. 98 percent, to 1, 015. 69.
delete	0.0	The broad Standard & Poor ' s 500 Index. SPX gained 19. 72 points, or. 98 percent, to 1, 015. 69.
delete	0.0	The broad Standard & Poor ' 500 Index. SPX gained 19. 72 points, or 1. 98 percent, to 1, 015. 69.
delete	0.0	The broad Standard & Poor ' s 500. SPX gained 19. 72 points, or 1. 98 percent, to 1, 015. 69.
delete	0.0	The broad Standard & Poor ' s 500 Index. SPX gained 19. 72, or 1. 98 percent, to 1, 015. 69.
delete	0.0	The Standard & Poor ' s 500 Index. SPX gained 19. 72 points, or 1. 98 percent, to 1, 015. 69.
original	0.0	Thanks to the euro 's rise against the Japanese currency , the dollar was at 117.24 yen , well above the overnight 10-month low of 116 yen .
delete	0.0	Thanks to the euro ' s rise against the Japanese currency, the dollar was at 117. 24 yen, well above the overnight - month low of 116 yen.
delete	0.0	Thanks to the euro ' s rise against the Japanese currency, the dollar was at 117. 24, well above the overnight 10 - month low of 116 yen.
delete	0.0	Thanks to the euro ' s rise against the Japanese currency, the was at 117. 24 yen, well above the overnight 10 - month low of 116 yen.
delete	0.0	Thanks to the euro ' s rise against the Japanese currency, dollar was at 117. 24 yen, well above the overnight 10 - month low of 116 yen.
delete	0.0	Thanks to the euro ' s rise against the currency, the dollar was at 117. 24 yen, well above the overnight 10 - month low of 116 yen.
delete	0.0	Thanks to the euro ' s rise against the Japanese currency, the dollar was at 117. yen, well above the overnight 10 - month low of 116 yen.
delete	0.0	Thanks to the euro ' s rise the Japanese currency, the dollar was at 117. 24 yen, well above the overnight 10 - month low of 116 yen.
delete	0.0	Thanks to the euro ' s rise against the Japanese currency, the dollar was at 117. 24, well above the overnight 10 - month low of 116 yen.
delete	0.0	Thanks to the euro ' s rise against the Japanese currency, the dollar was at 117. 24 yen, well above the 10 - month low of 116 yen.
delete	0.0	Thanks to the euro ' s rise against the Japanese currency, the was at 117. 24 yen, well above the overnight 10 - month low of 116 yen.
delete	0.0	Thanks to the euro ' s rise against the Japanese currency, the dollar was at 117. 24 yen, well above the overnight 10 - month low of 116.
delete	0.0	Thanks the euro ' s rise against the Japanese currency, the dollar was at 117. 24 yen, well above the overnight 10 - month low of 116 yen.
delete	0.0	Thanks to the euro ' s rise against the Japanese currency, the dollar at 117. 24 yen, well above the overnight 10 - month low of 116 yen.
delete	0.0	Thanks to the euro ' s rise against the Japanese currency, the dollar was 117. 24 yen, well above the overnight 10 - month low of 116 yen.
delete	0.0	Thanks to the euro ' s rise against the Japanese currency, the dollar was at 117. 24 yen, above the overnight 10 - month low of 116 yen.
delete	0.0	Thanks to the euro ' s rise against the Japanese currency, the dollar was at 117. 24 yen, well above the overnight - month low of 116 yen.
delete	0.0	Thanks to the euro ' s rise against the Japanese currency, dollar was at 117. 24 yen, well above the overnight 10 - month low of 116 yen.
delete	0.0	Thanks to the euro ' s rise against the Japanese currency, the dollar was at 117. yen, well above the overnight 10 - month low of 116 yen.
delete	0.0	To the euro ' s rise against the Japanese currency, the dollar was at 117. 24 yen, well above the overnight 10 - month low of 116 yen.
delete	0.0	Thanks to the ' s rise against the Japanese currency, the dollar was at 117. 24 yen, well above the overnight 10 - month low of 116 yen.
delete	0.0	Thanks to the euro ' s rise against the Japanese currency, dollar was at 117. 24 yen, well above the overnight 10 - month low of 116 yen.
delete	0.0	Thanks to the euro ' s rise against the Japanese currency, the dollar was at 117. 24 yen, well above overnight 10 - month low of 116 yen.
delete	0.0	Thanks to the euro ' s rise against the Japanese currency, the dollar was at. 24 yen, well above the overnight 10 - month low of 116 yen.
delete	0.0	Thanks to the euro ' s rise against the Japanese currency, the dollar was at. 24 yen, well above the overnight 10 - month low of 116 yen.
delete	0.0	Thanks to the euro ' s rise against the Japanese currency, the dollar was at 117. 24 yen, well above the overnight 10 - low of 116 yen.
delete	0.0	Thanks to the euro ' s rise against the Japanese currency, the dollar was at 117. 24 yen, well above the overnight 10 - month of 116 yen.
delete	0.0	Thanks to the euro ' s rise against the Japanese currency, the dollar was at 117. 24 yen, well above the 10 - month low of 116 yen.
delete	0.0	Thanks to the euro ' s rise against the Japanese currency, the dollar was at 117. 24 yen, well above the overnight 10 - month low of yen.
delete	0.0	Thanks to the euro ' s rise against the Japanese currency, the dollar was at 117. 24 yen, well above the overnight 10 - month low of 116.
delete	0.0	Thanks to the euro ' s rise against the Japanese currency, the dollar was at 117. 24, well above the overnight 10 - month low of 116 yen.
delete	0.0	Thanks to the ' s rise against the Japanese currency, the dollar was at 117. 24 yen, well above the overnight 10 - month low of 116 yen.
delete	0.0	Thanks to the euro ' s rise against the currency, the dollar was at 117. 24 yen, well above the overnight 10 - month low of 116 yen.
original	0.0	Thursday afternoon , the Standard & Poor 's 500-stock index was trading up just 1.48 points , or 0.1 percent , to 1,049.59 .
delete	0.0	Thursday afternoon, the Standard & Poor ' s 500 - stock index was trading just 1. 48 points, or 0. 1 percent, to 1, 049. 59.
delete	0.0	Thursday afternoon, the Standard & Poor ' s 500 - stock index was up just 1. 48 points, or 0. 1 percent, to 1, 049. 59.
delete	0.0	Thursday afternoon, the Standard & Poor ' s 500 - stock index was trading up just 1. 48, or 0. 1 percent, to 1, 049. 59.
delete	0.0	Thursday afternoon, the Standard & Poor ' s 500 - stock index was trading up just 1. 48 points, or. 1 percent, to 1, 049. 59.
delete	0.0	Thursday afternoon, the Standard & Poor ' s 500 - stock index was trading just 1. 48 points, or 0. 1 percent, to 1, 049. 59.
delete	0.0	Thursday afternoon, the Standard & Poor ' s 500 - stock index was trading just 1. 48 points, or 0. 1 percent, to 1, 049. 59.
delete	0.0	Thursday afternoon, the Standard & Poor ' s 500 - stock index was trading up just 1. 48 points, or 0. 1 percent, to 1, 049..
delete	0.0	Thursday afternoon, the Standard & Poor ' s 500 - stock index was trading up just 1. 48 points, or 0. 1 percent, to 1, 049..
delete	0.0	Thursday afternoon, the Standard & Poor ' s 500 - index was trading up just 1. 48 points, or 0. 1 percent, to 1, 049. 59.
delete	0.0	Thursday afternoon, the Standard & Poor ' s 500 - stock index was trading up just 1. 48, or 0. 1 percent, to 1, 049. 59.
delete	0.0	Thursday afternoon, the Standard & Poor ' s 500 - stock index was trading up just. 48 points, or 0. 1 percent, to 1, 049. 59.
delete	0.0	Thursday afternoon, the Standard & Poor ' s 500 - stock index was trading up just 1. points, or 0. 1 percent, to 1, 049. 59.
delete	0.0	Thursday afternoon, the Standard & Poor ' s 500 - index was trading up just 1. 48 points, or 0. 1 percent, to 1, 049. 59.
delete	0.0	Thursday afternoon, the Standard & Poor ' s 500 - stock index was trading up just 1. 48 points, 0. 1 percent, to 1, 049. 59.
delete	0.0	Thursday afternoon, the & Poor ' s 500 - stock index was trading up just 1. 48 points, or 0. 1 percent, to 1, 049. 59.
delete	0.0	Thursday afternoon, the Standard & Poor ' s 500 - stock index was trading up just 1. 48 points, or 0. 1 percent, to, 049. 59.
delete	0.0	Thursday afternoon, the Standard & ' s 500 - stock index was trading up just 1. 48 points, or 0. 1 percent, to 1, 049. 59.
delete	0.0	Thursday afternoon, the Standard & Poor ' s - stock index was trading up just 1. 48 points, or 0. 1 percent, to 1, 049. 59.
delete	0.0	Thursday afternoon, the Standard & ' s 500 - stock index was trading up just 1. 48 points, or 0. 1 percent, to 1, 049. 59.
delete	0.0	Thursday afternoon, the Standard & Poor ' s 500 - stock index was trading up just 1. 48 points, or 0. 1, to 1, 049. 59.
delete	0.0	Thursday afternoon, the Standard & Poor ' s 500 - stock index was trading up just 1. 48 points, or 0. percent, to 1, 049. 59.
delete	0.0	Thursday afternoon, the Standard & Poor ' s 500 - index was trading up just 1. 48 points, or 0. 1 percent, to 1, 049. 59.
delete	0.0	Thursday afternoon, the Standard & ' s 500 - stock index was trading up just 1. 48 points, or 0. 1 percent, to 1, 049. 59.
delete	0.0	Thursday afternoon, the Standard & Poor ' s 500 - stock index was up just 1. 48 points, or 0. 1 percent, to 1, 049. 59.
delete	0.0	Thursday afternoon, the Standard & Poor ' s 500 - stock index was trading up just. 48 points, or 0. 1 percent, to 1, 049. 59.
delete	0.0	Thursday afternoon, the Standard & Poor ' s 500 - stock index was trading up just 1. points, or 0. 1 percent, to 1, 049. 59.
delete	0.0	Thursday afternoon, the Standard & Poor ' s 500 - stock index was trading up just 1. 48 points, or 0. 1 percent, 1, 049. 59.
delete	0.0	Thursday afternoon, the Standard & Poor ' s 500 - stock index was trading up just 1. points, or 0. 1 percent, to 1, 049. 59.
delete	0.0	Thursday afternoon, the Standard & Poor ' s 500 - stock index was trading up just 1. points, or 0. 1 percent, to 1, 049. 59.
delete	0.0	Thursday afternoon, the & Poor ' s 500 - stock index was trading up just 1. 48 points, or 0. 1 percent, to 1, 049. 59.
delete	0.0	Thursday afternoon, the Standard & Poor ' s 500 - stock index was trading up just 1. 48 points, or 0. 1 percent, to, 049. 59.
delete	0.0	Thursday afternoon, the Standard & Poor ' s - stock index was trading up just 1. 48 points, or 0. 1 percent, to 1, 049. 59.
original	1.0	" They were chipping away at the concrete to get to the body , " said Chris Butler , who lives across the street .
delete	1.0	" They were away at the concrete to get to the body, " said Chris Butler, who lives across the street.
delete	1.0	" They were away at the concrete to get to the body, " said Chris Butler, who lives across the street.
delete	1.0	" They were chipping away the concrete to get to the body, " said Chris Butler, who lives across the street.
delete	1.0	" They were chipping away at the concrete to get to the body, " said Chris Butler, lives across the street.
delete	1.0	" They were chipping away at the concrete to get to the, " said Chris Butler, who lives across the street.
delete	1.0	" They were chipping away at the concrete to to the body, " said Chris Butler, who lives across the street.
delete	1.0	" They chipping away at the concrete to get to the body, " said Chris Butler, who lives across the street.
delete	1.0	" They were chipping away at the concrete to to the body, " said Chris Butler, who lives across the street.
delete	1.0	" They were chipping away at the to get to the body, " said Chris Butler, who lives across the street.
delete	1.0	" They were chipping away at the concrete to get to the body, " said Chris Butler, who lives across the.
delete	1.0	" They were chipping away at the concrete to get to the body, " said Chris Butler, who across the street.
delete	1.0	" They were chipping away at concrete to get to the body, " said Chris Butler, who lives across the street.
delete	1.0	" They were chipping away at the concrete to get to the body, " said Chris Butler, who across the street.
delete	1.0	" They were chipping away at the concrete to get to the body, " said Chris Butler, who lives the street.
delete	1.0	" They were chipping away at the concrete to get to the body, " said Chris Butler, who across the street.
delete	1.0	" They were chipping away at concrete to get to the body, " said Chris Butler, who lives across the street.
delete	1.0	" They were chipping away at the concrete to get to the body, " said Chris, who lives across the street.
delete	1.0	" They were chipping away at concrete to get to the body, " said Chris Butler, who lives across the street.
delete	1.0	" They were chipping away at the concrete to get to the body, " said Chris Butler, who lives the street.
delete	1.0	" They were chipping away at the concrete to get to the body, " said Butler, who lives across the street.
delete	1.0	" They were chipping away at the concrete to get to the body, " said Butler, who lives across the street.
delete	1.0	" They were chipping away the concrete to get to the body, " said Chris Butler, who lives across the street.
delete	1.0	" They were chipping away at the concrete to get to the body, " said Chris Butler, who lives across street.
delete	1.0	" They were chipping away at the concrete get to the body, " said Chris Butler, who lives across the street.
delete	1.0	" were chipping away at the concrete to get to the body, " said Chris Butler, who lives across the street.
delete	1.0	" They were chipping away at the concrete to get the body, " said Chris Butler, who lives across the street.
delete	1.0	" They were chipping away at the concrete to get to the body, " said Chris Butler, who lives across street.
delete	1.0	" They chipping away at the concrete to get to the body, " said Chris Butler, who lives across the street.
delete	1.0	" They were chipping away at the concrete to get to the body, " said Chris Butler, who lives across the.
delete	1.0	" They chipping away at the concrete to get to the body, " said Chris Butler, who lives across the street.
delete	1.0	" They were chipping away at concrete to get to the body, " said Chris Butler, who lives across the street.
delete	1.0	" They were chipping away at the concrete to get to the body, " Chris Butler, who lives across the street.
original	1.0	Nicholas is the uncle of Louima , the Haitian immigrant who was sexually tortured by NYPD cops in 1997 .
delete	1.0	Nicholas is the uncle of Louima, the Haitian immigrant who was tortured by NYPD cops in 1997.
delete	1.0	Nicholas is the of Louima, the Haitian immigrant who was sexually tortured by NYPD cops in 1997.
delete	1.0	Nicholas is the uncle of Louima, the immigrant who was sexually tortured by NYPD cops in 1997.
delete	1.0	Nicholas is the uncle of Louima, the Haitian who was sexually tortured by NYPD cops in 1997.
delete	1.0	Nicholas is the of Louima, the Haitian immigrant who was sexually tortured by NYPD cops in 1997.
delete	1.0	Nicholas is the uncle of Louima, the Haitian immigrant who was sexually tortured by NYPD in 1997.
delete	1.0	Nicholas is the uncle of Louima, the Haitian immigrant who was sexually tortured NYPD cops in 1997.
delete	1.0	Nicholas is the uncle of Louima, the Haitian immigrant who was sexually by NYPD cops in 1997.
delete	1.0	Nicholas is the uncle of Louima, the Haitian immigrant who was tortured by NYPD cops in 1997.
delete	1.0	Nicholas is the uncle of Louima, the Haitian immigrant who was sexually tortured by NYPD cops in.
delete	1.0	Nicholas is the uncle of Louima, the Haitian immigrant who was tortured by NYPD cops in 1997.
delete	1.0	Nicholas is the uncle of Louima, the Haitian immigrant who was sexually tortured by cops in 1997.
delete	1.0	Nicholas is the uncle of Louima, the Haitian who was sexually tortured by NYPD cops in 1997.
delete	1.0	Nicholas is the uncle of Louima, the Haitian immigrant who was sexually tortured NYPD cops in 1997.
delete	1.0	Nicholas is the uncle of Louima, the immigrant who was sexually tortured by NYPD cops in 1997.
delete	1.0	Nicholas is the uncle of Louima, the Haitian immigrant who was sexually tortured by NYPD cops 1997.
delete	1.0	Nicholas is the uncle of Louima, the Haitian immigrant who was tortured by NYPD cops in 1997.
delete	1.0	Nicholas is the uncle of, the Haitian immigrant who was sexually tortured by NYPD cops in 1997.
delete	1.0	Nicholas is the uncle of, the Haitian immigrant who was sexually tortured by NYPD cops in 1997.
delete	1.0	Nicholas is the uncle of, the Haitian immigrant who was sexually tortured by NYPD cops in 1997.
delete	1.0	Nicholas is the uncle Louima, the Haitian immigrant who was sexually tortured by NYPD cops in 1997.
delete	1.0	Nicholas is uncle of Louima, the Haitian immigrant who was sexually tortured by NYPD cops in 1997.
delete	1.0	Nicholas is the uncle of Louima, the Haitian immigrant who was tortured by NYPD cops in 1997.
delete	1.0	Nicholas is the uncle of Louima, Haitian immigrant who was sexually tortured by NYPD cops in 1997.
delete	1.0	Nicholas is the uncle of Louima, Haitian immigrant who was sexually tortured by NYPD cops in 1997.
delete	1.0	Nicholas is the uncle of Louima, the Haitian immigrant who was sexually tortured NYPD cops in 1997.
delete	1.0	Nicholas is uncle of Louima, the Haitian immigrant who was sexually tortured by NYPD cops in 1997.
delete	1.0	Nicholas is the of Louima, the Haitian immigrant who was sexually tortured by NYPD cops in 1997.
delete	1.0	Nicholas is the uncle of Louima, the Haitian immigrant who sexually tortured by NYPD cops in 1997.
delete	1.0	Nicholas is the uncle of Louima, Haitian immigrant who was sexually tortured by NYPD cops in 1997.
delete	1.0	Nicholas is the uncle of Louima, the Haitian immigrant who was sexually tortured by NYPD in 1997.
delete	1.0	Nicholas is the uncle of Louima, the Haitian immigrant who was sexually by NYPD cops in 1997.
original	1.0	The procedure is generally performed in the second or third trimester .
delete	1.0	The procedure is performed in the second or third trimester.
delete	1.0	The procedure is performed in the second or third trimester.
delete	1.0	The procedure generally performed in the second or third trimester.
delete	1.0	The procedure is generally performed in the second or third.
delete	1.0	The procedure is generally in the second or third trimester.
delete	1.0	The procedure is generally performed the second or third trimester.
delete	1.0	The procedure is generally in the second or third trimester.
delete	1.0	Procedure is generally performed in the second or third trimester.
delete	1.0	The is generally performed in the second or third trimester.
delete	1.0	The procedure is generally performed the second or third trimester.
delete	1.0	The procedure is generally in the second or third trimester.
delete	1.0	Procedure is generally performed in the second or third trimester.
delete	1.0	The procedure is generally performed in the or third trimester.
delete	1.0	The is generally performed in the second or third trimester.
delete	1.0	The procedure is generally performed in the or third trimester.
delete	1.0	The procedure is generally performed in the or third trimester.
delete	1.0	The procedure is performed in the second or third trimester.
delete	1.0	The procedure generally performed in the second or third trimester.
delete	1.0	The procedure is generally performed in the second or third.
delete	1.0	The procedure is generally performed the second or third trimester.
delete	1.0	The procedure is generally in the second or third trimester.
delete	1.0	The procedure is generally performed in the second or third.
delete	1.0	The procedure is generally performed the second or third trimester.
delete	1.0	The procedure generally performed in the second or third trimester.
delete	1.0	The procedure is generally performed in the or third trimester.
delete	1.0	The procedure is generally performed in the second or third.
delete	1.0	The is generally performed in the second or third trimester.
delete	1.0	The procedure is generally performed in the second third trimester.
delete	1.0	The procedure is generally performed in the second or trimester.
delete	1.0	The procedure is generally performed in the or third trimester.
delete	1.0	The procedure is generally performed the second or third trimester.
delete	1.0	The procedure generally performed in the second or third trimester.
original	1.0	" Just sitting around in a big base camp , knocking back cans of beer , I don 't particularly regard as mountaineering , " he added .
delete	1.0	" Just sitting around in big base camp, knocking back cans of beer, I don ' t particularly regard as mountaineering, " he added.
delete	1.0	" Just sitting around in a big base camp, knocking back cans of beer, I don ' t particularly regard as mountaineering, " added.
delete	1.0	" Just sitting around in big base camp, knocking back cans of beer, I don ' t particularly regard as mountaineering, " he added.
delete	1.0	" Just sitting around in a big base camp, knocking back cans of beer, I don ' t particularly as mountaineering, " he added.
delete	1.0	" Just sitting around in a big base camp, knocking back cans of beer, don ' t particularly regard as mountaineering, " he added.
delete	1.0	" sitting around in a big base camp, knocking back cans of beer, I don ' t particularly regard as mountaineering, " he added.
delete	1.0	" Just sitting around in big base camp, knocking back cans of beer, I don ' t particularly regard as mountaineering, " he added.
delete	1.0	" Just sitting around in big base camp, knocking back cans of beer, I don ' t particularly regard as mountaineering, " he added.
delete	1.0	" Just sitting around in a big base camp, knocking back cans of beer, I don ' t particularly regard as mountaineering, " he.
delete	1.0	" sitting around in a big base camp, knocking back cans of beer, I don ' t particularly regard as mountaineering, " he added.
delete	1.0	" Just sitting around in a big base camp, knocking back of beer, I don ' t particularly regard as mountaineering, " he added.
delete	1.0	" Just sitting around in a big camp, knocking back cans of beer, I don ' t particularly regard as mountaineering, " he added.
delete	1.0	" Just sitting around in a big base camp, knocking back of beer, I don ' t particularly regard as mountaineering, " he added.
delete	1.0	" Just sitting around in a big base camp, knocking back cans of beer, I ' t particularly regard as mountaineering, " he added.
delete	1.0	" Just sitting around in a big base camp, knocking back of beer, I don ' t particularly regard as mountaineering, " he added.
delete	1.0	" Just sitting around in a big base camp, knocking back cans of beer, I don ' t particularly regard mountaineering, " he added.
delete	1.0	" Just sitting around in a big base camp, knocking back cans of beer, I don ' particularly regard as mountaineering, " he added.
delete	1.0	" Just sitting in a big base camp, knocking back cans of beer, I don ' t particularly regard as mountaineering, " he added.
delete	1.0	" Just sitting around in a big base camp, knocking back cans of beer, I don ' t particularly regard mountaineering, " he added.
delete	1.0	" Just sitting around in a big base, knocking back cans of beer, I don ' t particularly regard as mountaineering, " he added.
delete	1.0	" Just sitting around in a big base, knocking back cans of beer, I don ' t particularly regard as mountaineering, " he added.
delete	1.0	" Just sitting around in a big base camp, knocking back cans of beer, I ' t particularly regard as mountaineering, " he added.
delete	1.0	" Just sitting in a big base camp, knocking back cans of beer, I don ' t particularly regard as mountaineering, " he added.
delete	1.0	" Just sitting around in a big base camp, knocking back cans of beer, I don ' t particularly regard as mountaineering, " he.
delete	1.0	" Just sitting around in a big base camp, knocking back cans of beer, I don ' t particularly regard as, " he added.
delete	1.0	" Just sitting around in a big base camp, knocking cans of beer, I don ' t particularly regard as mountaineering, " he added.
delete	1.0	" Just sitting around in a big base camp, knocking back cans of beer, I don ' t particularly regard as, " he added.
delete	1.0	" Just sitting around in a big base, knocking back cans of beer, I don ' t particularly regard as mountaineering, " he added.
delete	1.0	" Just sitting around in a big base camp, knocking back cans of, I don ' t particularly regard as mountaineering, " he added.
delete	1.0	" Just around in a big base camp, knocking back cans of beer, I don ' t particularly regard as mountaineering, " he added.
delete	1.0	" Just sitting around in a big base camp, knocking cans of beer, I don ' t particularly regard as mountaineering, " he added.
delete	1.0	" Just sitting around in a big base camp, knocking back cans of beer, I don ' t particularly as mountaineering, " he added.
original	1.0	She survives him as do their four children -- sons Anthony and Kelly , daughters Linda Hope and Nora Somers -- and four grandchildren .
delete	1.0	She survives him as do their four children - - sons Anthony and Kelly, daughters Linda Hope and Nora Somers - - four grandchildren.
delete	1.0	She survives him as their four children - - sons Anthony and Kelly, daughters Linda Hope and Nora Somers - - and four grandchildren.
delete	1.0	She survives him as do their four children - - sons Anthony and Kelly, daughters Linda Hope and Nora Somers - - and grandchildren.
delete	1.0	She survives him as do their four children - - sons Anthony and Kelly, daughters Linda Hope and Nora - - and four grandchildren.
delete	1.0	She survives him as do their four children - - sons Anthony and Kelly, daughters Linda Hope and Nora Somers - - and four.
delete	1.0	She survives him as do their four children - - sons Anthony and Kelly, daughters Linda Hope and Nora Somers - - and four.
delete	1.0	She survives him as do their four children - - sons Anthony and Kelly, daughters Linda Hope and Nora Somers - - and grandchildren.
delete	1.0	She survives him as do their four children - - sons Anthony and Kelly, daughters Linda and Nora Somers - - and four grandchildren.
delete	1.0	She survives him as do their four children - - sons Anthony and Kelly, Linda Hope and Nora Somers - - and four grandchildren.
delete	1.0	She survives him as do their four children - - sons Anthony and Kelly, daughters Linda and Nora Somers - - and four grandchildren.
delete	1.0	She survives him as do their four children - - sons Anthony and Kelly, daughters Linda Hope and Nora Somers - - and grandchildren.
delete	1.0	She survives him as do their four children - - sons Anthony and Kelly, daughters Linda Hope and Nora Somers - - and four.
delete	1.0	Survives him as do their four children - - sons Anthony and Kelly, daughters Linda Hope and Nora Somers - - and four grandchildren.
delete	1.0	She survives him as do their four children - - sons Anthony and Kelly, daughters Hope and Nora Somers - - and four grandchildren.
delete	1.0	She survives him do their four children - - sons Anthony and Kelly, daughters Linda Hope and Nora Somers - - and four grandchildren.
delete	1.0	She survives him as do their four children - - sons Anthony and Kelly, daughters Linda Hope and Somers - - and four grandchildren.
delete	1.0	She survives as do their four children - - sons Anthony and Kelly, daughters Linda Hope and Nora Somers - - and four grandchildren.
delete	1.0	She survives him as do their four children - - sons Anthony and Kelly, daughters Hope and Nora Somers - - and four grandchildren.
delete	1.0	She survives him as do their four children - - sons Anthony and, daughters Linda Hope and Nora Somers - - and four grandchildren.
delete	1.0	Survives him as do their four children - - sons Anthony and Kelly, daughters Linda Hope and Nora Somers - - and four grandchildren.
delete	1.0	She survives him as do their four children - - sons Anthony and Kelly, Linda Hope and Nora Somers - - and four grandchildren.
delete	1.0	She survives him as do their four children - - sons Anthony and Kelly, daughters Linda Hope and Nora Somers - - four grandchildren.
delete	1.0	She survives him as do their four children - - sons Anthony and Kelly, daughters Linda Hope and Somers - - and four grandchildren.
delete	1.0	She survives him as their four children - - sons Anthony and Kelly, daughters Linda Hope and Nora Somers - - and four grandchildren.
delete	1.0	She survives him as do their four - - sons Anthony and Kelly, daughters Linda Hope and Nora Somers - - and four grandchildren.
delete	1.0	She survives him as do their four children - - sons Anthony and Kelly, daughters Linda Hope and Nora Somers - - and grandchildren.
delete	1.0	She survives him as do their four children - - sons Anthony and Kelly, daughters Linda Hope and Nora - - and four grandchildren.
delete	1.0	She survives as do their four children - - sons Anthony and Kelly, daughters Linda Hope and Nora Somers - - and four grandchildren.
delete	1.0	She survives him as do their four children - - sons and Kelly, daughters Linda Hope and Nora Somers - - and four grandchildren.
delete	1.0	She survives him as do their four children - - sons Anthony and Kelly, daughters Linda Hope and Nora - - and four grandchildren.
delete	1.0	She survives as do their four children - - sons Anthony and Kelly, daughters Linda Hope and Nora Somers - - and four grandchildren.
delete	1.0	She survives him as do their four children - - sons Anthony and Kelly, daughters Linda Hope and Nora Somers - - and grandchildren.
original	1.0	It exploded in his hands , but the former Italian prime minister was unhurt .
delete	1.0	It exploded in his hands, but the former prime minister was unhurt.
delete	1.0	It exploded in his hands, but the former Italian minister was unhurt.
delete	1.0	It exploded in his, but the former Italian prime minister was unhurt.
delete	1.0	It in his hands, but the former Italian prime minister was unhurt.
delete	1.0	It exploded in his hands, the former Italian prime minister was unhurt.
delete	1.0	It exploded in hands, but the former Italian prime minister was unhurt.
delete	1.0	It exploded in his hands, but former Italian prime minister was unhurt.
delete	1.0	It exploded in his hands, but the former Italian prime minister unhurt.
delete	1.0	Exploded in his hands, but the former Italian prime minister was unhurt.
delete	1.0	It exploded in hands, but the former Italian prime minister was unhurt.
delete	1.0	It exploded in his hands, but the former Italian prime minister was.
delete	1.0	It exploded in his, but the former Italian prime minister was unhurt.
delete	1.0	It exploded in his hands, but the former Italian prime minister unhurt.
delete	1.0	It exploded in his hands, but the former Italian prime minister unhurt.
delete	1.0	It exploded in his hands, but the former Italian minister was unhurt.
delete	1.0	It exploded his hands, but the former Italian prime minister was unhurt.
delete	1.0	It exploded in his hands, the former Italian prime minister was unhurt.
delete	1.0	It exploded his hands, but the former Italian prime minister was unhurt.
delete	1.0	It exploded in his hands, but former Italian prime minister was unhurt.
delete	1.0	It exploded in his hands, but the former Italian prime minister was.
delete	1.0	It exploded in his hands, but the former Italian prime was unhurt.
delete	1.0	It exploded in his hands, but the Italian prime minister was unhurt.
delete	1.0	It exploded his hands, but the former Italian prime minister was unhurt.
delete	1.0	It in his hands, but the former Italian prime minister was unhurt.
delete	1.0	It exploded in his hands, but the former Italian prime minister unhurt.
delete	1.0	It exploded in his hands, but the Italian prime minister was unhurt.
delete	1.0	It exploded in hands, but the former Italian prime minister was unhurt.
delete	1.0	It exploded in his hands, but the former Italian prime minister was.
delete	1.0	It exploded in his hands, but the former Italian prime was unhurt.
delete	1.0	It exploded in his hands, but the former Italian prime was unhurt.
delete	1.0	It exploded in his hands, but the former Italian prime minister unhurt.
delete	1.0	It exploded in his hands, but the Italian prime minister was unhurt.
original	0.0	The British Foreign Office said Monday that coalition authorities in Iraq were pleased that the men were freed .
delete	0.0	The British Foreign Office said Monday that coalition authorities in Iraq were that the men were freed.
delete	0.0	The British Foreign Office said that coalition authorities in Iraq were pleased that the men were freed.
delete	0.0	The British Foreign Office said Monday that coalition authorities in Iraq were pleased that the men were.
delete	0.0	The British Foreign Office said Monday that coalition in Iraq were pleased that the men were freed.
delete	0.0	British Foreign Office said Monday that coalition authorities in Iraq were pleased that the men were freed.
delete	0.0	The British Foreign Office said Monday that coalition authorities in Iraq were pleased the men were freed.
delete	0.0	The British Foreign Office said Monday that coalition authorities in Iraq were pleased that the were freed.
delete	0.0	The British Foreign Office said that coalition authorities in Iraq were pleased that the men were freed.
delete	0.0	The British Foreign Office said Monday that coalition authorities Iraq were pleased that the men were freed.
delete	0.0	The British Foreign Office said Monday that coalition in Iraq were pleased that the men were freed.
delete	0.0	The British Foreign Office said that coalition authorities in Iraq were pleased that the men were freed.
delete	0.0	The British Foreign Office said Monday that coalition authorities in Iraq were pleased that the were freed.
delete	0.0	The British Foreign Office said Monday that coalition authorities in Iraq pleased that the men were freed.
delete	0.0	The British Foreign Office said Monday that authorities in Iraq were pleased that the men were freed.
delete	0.0	The British Foreign Office said Monday that coalition in Iraq were pleased that the men were freed.
delete	0.0	The British Foreign Office said Monday that authorities in Iraq were pleased that the men were freed.
delete	0.0	The British Foreign Office said Monday that coalition authorities in were pleased that the men were freed.
delete	0.0	The British Foreign Office said Monday coalition authorities in Iraq were pleased that the men were freed.
delete	0.0	The British Foreign Office said Monday that coalition authorities in Iraq were pleased that men were freed.
delete	0.0	The Foreign Office said Monday that coalition authorities in Iraq were pleased that the men were freed.
delete	0.0	The British Foreign Office said Monday that coalition in Iraq were pleased that the men were freed.
delete	0.0	The British Foreign Office said Monday that coalition authorities in Iraq pleased that the men were freed.
delete	0.0	The British Foreign Office said Monday that coalition authorities in Iraq were pleased that the were freed.
delete	0.0	The British Foreign Office said Monday coalition authorities in Iraq were pleased that the men were freed.
delete	0.0	The British Foreign Office said Monday coalition authorities in Iraq were pleased that the men were freed.
delete	0.0	The British Foreign Office said Monday that coalition authorities in Iraq were pleased the men were freed.
delete	0.0	The British Foreign Office said that coalition authorities in Iraq were pleased that the men were freed.
delete	0.0	The British Foreign Office said Monday that coalition authorities in were pleased that the men were freed.
delete	0.0	The British Foreign Office said Monday that coalition authorities in Iraq were pleased that the were freed.
delete	0.0	British Foreign Office said Monday that coalition authorities in Iraq were pleased that the men were freed.
delete	0.0	The British Foreign Office said Monday that coalition authorities in Iraq were pleased that men were freed.
delete	0.0	The British Foreign Office said Monday that coalition authorities in Iraq were pleased that the men were.
original	1.0	Now , with the agency 's last three shuttles grounded in the wake of the Columbia disaster , that wait could be even longer .
delete	1.0	Now, with the agency ' s last three shuttles grounded in the wake of the Columbia disaster, that wait be even longer.
delete	1.0	, with the agency ' s last three shuttles grounded in the wake of the Columbia disaster, that wait could be even longer.
delete	1.0	Now, with the agency ' s last shuttles grounded in the wake of the Columbia disaster, that wait could be even longer.
delete	1.0	Now, with the agency ' s last shuttles grounded in the wake of the Columbia disaster, that wait could be even longer.
delete	1.0	Now, with the agency ' s last three shuttles in the wake of the Columbia disaster, that wait could be even longer.
delete	1.0	Now, with the agency ' s last three shuttles grounded in the wake of the Columbia disaster, wait could be even longer.
delete	1.0	Now, with the agency ' s three shuttles grounded in the wake of the Columbia disaster, that wait could be even longer.
delete	1.0	Now, with agency ' s last three shuttles grounded in the wake of the Columbia disaster, that wait could be even longer.
delete	1.0	Now, with the agency ' s last three shuttles grounded in the wake of the Columbia disaster, that wait could be even.
delete	1.0	Now, with the agency ' s last three shuttles grounded in the wake of the Columbia, that wait could be even longer.
delete	1.0	Now, with the ' s last three shuttles grounded in the wake of the Columbia disaster, that wait could be even longer.
delete	1.0	, with the agency ' s last three shuttles grounded in the wake of the Columbia disaster, that wait could be even longer.
delete	1.0	Now, with the agency ' last three shuttles grounded in the wake of the Columbia disaster, that wait could be even longer.
delete	1.0	Now, with the agency ' s last three shuttles grounded in the wake of the Columbia disaster, that wait could be even.
delete	1.0	Now, with the agency ' s last three shuttles grounded in the wake the Columbia disaster, that wait could be even longer.
delete	1.0	Now, with the agency ' s last three shuttles grounded the wake of the Columbia disaster, that wait could be even longer.
delete	1.0	Now, with the agency ' s last three shuttles in the wake of the Columbia disaster, that wait could be even longer.
delete	1.0	Now, with the agency ' s last three shuttles grounded in the wake of the Columbia disaster, that wait could be even.
delete	1.0	Now, with the agency ' s last three shuttles grounded in the wake of the Columbia disaster, that wait could even longer.
delete	1.0	Now, the agency ' s last three shuttles grounded in the wake of the Columbia disaster, that wait could be even longer.
delete	1.0	Now, with the ' s last three shuttles grounded in the wake of the Columbia disaster, that wait could be even longer.
delete	1.0	Now, with the agency ' s last three grounded in the wake of the Columbia disaster, that wait could be even longer.
delete	1.0	Now, with the agency ' s last three shuttles grounded the wake of the Columbia disaster, that wait could be even longer.
delete	1.0	, with the agency ' s last three shuttles grounded in the wake of the Columbia disaster, that wait could be even longer.
delete	1.0	Now, with the agency ' s last three shuttles grounded in the wake of the Columbia disaster, that wait could even longer.
delete	1.0	Now, with the agency ' s last three shuttles grounded in wake of the Columbia disaster, that wait could be even longer.
delete	1.0	, with the agency ' s last three shuttles grounded in the wake of the Columbia disaster, that wait could be even longer.
delete	1.0	Now, with the agency ' s last three shuttles grounded in the wake of the Columbia, that wait could be even longer.
delete	1.0	Now, with the agency ' s three shuttles grounded in the wake of the Columbia disaster, that wait could be even longer.
delete	1.0	Now, with the agency ' s last shuttles grounded in the wake of the Columbia disaster, that wait could be even longer.
delete	1.0	Now, with the agency ' s last three shuttles grounded in the wake of the Columbia disaster, that wait could be even.
delete	1.0	Now, with the agency ' s last three shuttles grounded in the wake of the Columbia disaster, that wait could be even.
original	1.0	ISRAELI soldiers knocked down empty mobile homes and water towers in 10 tiny West Bank settlement outposts overnight as part of a US-backed Mideast peace plan .
delete	1.0	ISRAELI soldiers knocked down empty mobile homes and water towers in 10 tiny West Bank settlement outposts overnight as part of a - backed Mideast peace plan.
delete	1.0	ISRAELI soldiers knocked down empty mobile homes and water towers in 10 tiny West Bank settlement outposts overnight as part of a US - backed Mideast plan.
delete	1.0	ISRAELI soldiers knocked down empty mobile and water towers in 10 tiny West Bank settlement outposts overnight as part of a US - backed Mideast peace plan.
delete	1.0	ISRAELI soldiers knocked down empty mobile homes and water in 10 tiny West Bank settlement outposts overnight as part of a US - backed Mideast peace plan.
delete	1.0	ISRAELI soldiers knocked down empty mobile homes and water towers in 10 tiny West Bank settlement outposts overnight part of a US - backed Mideast peace plan.
delete	1.0	ISRAELI soldiers knocked down empty mobile homes and water towers in 10 tiny West Bank settlement outposts overnight as of a US - backed Mideast peace plan.
delete	1.0	ISRAELI soldiers knocked down empty mobile homes and water towers in 10 tiny West Bank settlement outposts overnight as part of US - backed Mideast peace plan.
delete	1.0	ISRAELI soldiers knocked down empty mobile homes and water towers in 10 tiny Bank settlement outposts overnight as part of a US - backed Mideast peace plan.
delete	1.0	ISRAELI soldiers knocked down empty mobile homes and water towers in 10 tiny West Bank settlement outposts overnight as part of US - backed Mideast peace plan.
delete	1.0	ISRAELI soldiers knocked down empty mobile homes and water towers in 10 tiny West Bank settlement outposts overnight as of a US - backed Mideast peace plan.
delete	1.0	ISRAELI soldiers knocked down empty mobile homes and towers in 10 tiny West Bank settlement outposts overnight as part of a US - backed Mideast peace plan.
delete	1.0	ISRAELI soldiers knocked down empty mobile homes and water towers in 10 tiny West Bank settlement outposts overnight as part of a US - backed Mideast peace.
delete	1.0	ISRAELI soldiers knocked down empty homes and water towers in 10 tiny West Bank settlement outposts overnight as part of a US - backed Mideast peace plan.
delete	1.0	ISRAELI soldiers knocked down empty mobile homes and water towers in 10 West Bank settlement outposts overnight as part of a US - backed Mideast peace plan.
delete	1.0	ISRAELI soldiers knocked down empty mobile homes and water towers 10 tiny West Bank settlement outposts overnight as part of a US - backed Mideast peace plan.
delete	1.0	soldiers knocked down empty mobile homes and water towers in 10 tiny West Bank settlement outposts overnight as part of a US - backed Mideast peace plan.
delete	1.0	ISRAELI soldiers knocked down empty mobile homes and water towers in tiny West Bank settlement outposts overnight as part of a US - backed Mideast peace plan.
delete	1.0	ISRAELI soldiers knocked down empty mobile homes and water towers in 10 West Bank settlement outposts overnight as part of a US - backed Mideast peace plan.
delete	1.0	ISRAELI soldiers knocked empty mobile homes and water towers in 10 tiny West Bank settlement outposts overnight as part of a US - backed Mideast peace plan.
delete	1.0	ISRAELI soldiers knocked down empty mobile homes and water towers in 10 tiny West Bank settlement outposts overnight as part of a US - backed Mideast peace.
delete	1.0	ISRAELI soldiers knocked down empty mobile homes and water towers in 10 tiny West Bank settlement outposts overnight as part of a US - backed peace plan.
delete	1.0	ISRAELI knocked down empty mobile homes and water towers in 10 tiny West Bank settlement outposts overnight as part of a US - backed Mideast peace plan.
delete	1.0	ISRAELI soldiers knocked down empty mobile homes and water towers in 10 tiny West Bank settlement outposts overnight as part of a US - Mideast peace plan.
delete	1.0	ISRAELI soldiers knocked down empty mobile homes water towers in 10 tiny West Bank settlement outposts overnight as part of a US - backed Mideast peace plan.
delete	1.0	ISRAELI soldiers knocked down empty homes and water towers in 10 tiny West Bank settlement outposts overnight as part of a US - backed Mideast peace plan.
delete	1.0	ISRAELI soldiers knocked down empty mobile homes and water towers in 10 tiny West Bank settlement outposts overnight as part of a US - backed Mideast plan.
delete	1.0	ISRAELI soldiers knocked down empty homes and water towers in 10 tiny West Bank settlement outposts overnight as part of a US - backed Mideast peace plan.
delete	1.0	ISRAELI soldiers knocked down empty mobile homes and water towers in 10 tiny West Bank settlement outposts overnight as part of a US - backed Mideast peace.
delete	1.0	ISRAELI soldiers knocked down empty mobile homes and towers in 10 tiny West Bank settlement outposts overnight as part of a US - backed Mideast peace plan.
delete	1.0	ISRAELI soldiers knocked down empty mobile homes and water in 10 tiny West Bank settlement outposts overnight as part of a US - backed Mideast peace plan.
delete	1.0	ISRAELI soldiers knocked down empty mobile homes and water towers in 10 tiny West Bank settlement overnight as part of a US - backed Mideast peace plan.
delete	1.0	ISRAELI soldiers knocked down empty mobile homes and water towers in 10 tiny West Bank settlement outposts overnight as part of a US - Mideast peace plan.
original	1.0	" These documents are indecipherable to me , and the fact is that this investigation has led nowhere , " the lawyer said .
delete	1.0	" documents are indecipherable to me, and the fact is that this investigation has led nowhere, " the lawyer said.
delete	1.0	" These documents are indecipherable to me, and the is that this investigation has led nowhere, " the lawyer said.
delete	1.0	" These documents indecipherable to me, and the fact is that this investigation has led nowhere, " the lawyer said.
delete	1.0	" documents are indecipherable to me, and the fact is that this investigation has led nowhere, " the lawyer said.
delete	1.0	" These documents are indecipherable to me, and the fact is that this investigation has led nowhere, " the said.
delete	1.0	" These documents are indecipherable to me, and the fact is that this investigation has led nowhere, " the lawyer.
delete	1.0	" These documents are indecipherable to me, and the fact is that investigation has led nowhere, " the lawyer said.
delete	1.0	" These documents are indecipherable to me, and the fact is that this investigation has led nowhere, " lawyer said.
delete	1.0	" documents are indecipherable to me, and the fact is that this investigation has led nowhere, " the lawyer said.
delete	1.0	" documents are indecipherable to me, and the fact is that this investigation has led nowhere, " the lawyer said.
delete	1.0	" These documents indecipherable to me, and the fact is that this investigation has led nowhere, " the lawyer said.
delete	1.0	" These documents are indecipherable to me, and the is that this investigation has led nowhere, " the lawyer said.
delete	1.0	" These documents are indecipherable to, and the fact is that this investigation has led nowhere, " the lawyer said.
delete	1.0	" These documents are indecipherable to me, and the fact is that this investigation has led nowhere, " the said.
delete	1.0	" These documents are to me, and the fact is that this investigation has led nowhere, " the lawyer said.
delete	1.0	" These documents are indecipherable to me, and the fact is that this investigation led nowhere, " the lawyer said.
delete	1.0	" These documents are indecipherable to me, the fact is that this investigation has led nowhere, " the lawyer said.
delete	1.0	" These documents are indecipherable to me, and the fact that this investigation has led nowhere, " the lawyer said.
delete	1.0	" These documents are indecipherable to me, and the fact is that this has led nowhere, " the lawyer said.
delete	1.0	" These documents are indecipherable to me, and the fact is that this investigation has led nowhere, " lawyer said.
delete	1.0	" These documents are indecipherable to me, and the fact that this investigation has led nowhere, " the lawyer said.
delete	1.0	" These are indecipherable to me, and the fact is that this investigation has led nowhere, " the lawyer said.
delete	1.0	" These documents are indecipherable to me, and the fact is that this investigation led nowhere, " the lawyer said.
delete	1.0	" These documents are indecipherable to me, and the fact is that this investigation led nowhere, " the lawyer said.
delete	1.0	" These documents are indecipherable to, and the fact is that this investigation has led nowhere, " the lawyer said.
delete	1.0	" These documents are indecipherable to me, and the fact is that this investigation has nowhere, " the lawyer said.
delete	1.0	" These documents are indecipherable to me, and the fact is that this investigation has led nowhere, " lawyer said.
delete	1.0	" These documents are indecipherable to me, and the is that this investigation has led nowhere, " the lawyer said.
delete	1.0	" These documents are indecipherable me, and the fact is that this investigation has led nowhere, " the lawyer said.
delete	1.0	" documents are indecipherable to me, and the fact is that this investigation has led nowhere, " the lawyer said.
delete	1.0	" These documents are indecipherable to me, and the is that this investigation has led nowhere, " the lawyer said.
delete	1.0	" These documents indecipherable to me, and the fact is that this investigation has led nowhere, " the lawyer said.
original	0.0	The latest snapshot of the labor markets was slightly better than economists were expecting ; they were forecasting claims to fall no lower than 410,000 for last week .
delete	0.0	The latest snapshot of the labor markets was slightly better than economists were expecting; were forecasting claims to fall no lower than 410, 000 for last week.
delete	0.0	The latest snapshot of the labor markets was slightly better than economists were expecting; they were claims to fall no lower than 410, 000 for last week.
delete	0.0	The latest snapshot of the labor markets was slightly better than were expecting; they were forecasting claims to fall no lower than 410, 000 for last week.
delete	0.0	The latest snapshot of the markets was slightly better than economists were expecting; they were forecasting claims to fall no lower than 410, 000 for last week.
delete	0.0	The latest snapshot of the labor markets was slightly better than economists were expecting; they were forecasting claims to fall no lower than 410, 000 for last.
delete	0.0	The latest snapshot of the labor markets was slightly better economists were expecting; they were forecasting claims to fall no lower than 410, 000 for last week.
delete	0.0	The latest snapshot of the labor markets was slightly better than economists were expecting; they were forecasting claims to fall no lower than 410, 000 for last.
delete	0.0	The latest snapshot of the labor markets was slightly better economists were expecting; they were forecasting claims to fall no lower than 410, 000 for last week.
delete	0.0	The latest snapshot of the labor markets was slightly better than economists expecting; they were forecasting claims to fall no lower than 410, 000 for last week.
delete	0.0	The latest snapshot of the labor markets was slightly than economists were expecting; they were forecasting claims to fall no lower than 410, 000 for last week.
delete	0.0	The latest snapshot of the labor markets was slightly better than economists were expecting; they were forecasting claims to fall no lower than 410, 000 for week.
delete	0.0	The snapshot of the labor markets was slightly better than economists were expecting; they were forecasting claims to fall no lower than 410, 000 for last week.
delete	0.0	The latest snapshot of the labor markets was slightly better than economists were expecting; they were forecasting to fall no lower than 410, 000 for last week.
delete	0.0	Latest snapshot of the labor markets was slightly better than economists were expecting; they were forecasting claims to fall no lower than 410, 000 for last week.
delete	0.0	The latest snapshot of the labor markets was slightly than economists were expecting; they were forecasting claims to fall no lower than 410, 000 for last week.
delete	0.0	The latest snapshot of the labor markets was slightly better than economists were expecting; they were forecasting claims to fall no lower 410, 000 for last week.
delete	0.0	The latest snapshot of the labor markets was slightly better than economists were expecting; they forecasting claims to fall no lower than 410, 000 for last week.
delete	0.0	The latest snapshot of the labor markets was slightly better than economists were expecting; they were claims to fall no lower than 410, 000 for last week.
delete	0.0	The latest snapshot of the labor markets was slightly than economists were expecting; they were forecasting claims to fall no lower than 410, 000 for last week.
delete	0.0	The latest snapshot of the labor was slightly better than economists were expecting; they were forecasting claims to fall no lower than 410, 000 for last week.
delete	0.0	The latest snapshot of the labor markets was slightly better than economists expecting; they were forecasting claims to fall no lower than 410, 000 for last week.
delete	0.0	The snapshot of the labor markets was slightly better than economists were expecting; they were forecasting claims to fall no lower than 410, 000 for last week.
delete	0.0	The latest snapshot of the labor markets was slightly better than economists were expecting; they were forecasting claims to fall no lower than 410, 000 for last.
delete	0.0	The latest snapshot of the labor markets was slightly better economists were expecting; they were forecasting claims to fall no lower than 410, 000 for last week.
delete	0.0	The latest snapshot of the labor markets was slightly better than economists were; they were forecasting claims to fall no lower than 410, 000 for last week.
delete	0.0	The latest snapshot of the labor markets was slightly better than economists were expecting; they were forecasting claims fall no lower than 410, 000 for last week.
delete	0.0	The latest snapshot of the labor markets was slightly better than economists were expecting; they were forecasting claims to fall no lower 410, 000 for last week.
delete	0.0	The latest snapshot of the labor markets was slightly better than economists were expecting; they were forecasting to fall no lower than 410, 000 for last week.
delete	0.0	The latest snapshot of the labor markets was slightly better than economists were expecting; they were forecasting claims to fall no lower than 410, for last week.
delete	0.0	The latest snapshot of labor markets was slightly better than economists were expecting; they were forecasting claims to fall no lower than 410, 000 for last week.
delete	0.0	The latest snapshot of the labor markets was slightly better than economists were expecting; they were forecasting claims to fall no than 410, 000 for last week.
delete	0.0	The latest snapshot of the labor markets was slightly better than economists were expecting; they were forecasting to fall no lower than 410, 000 for last week.
original	1.0	Another body was pulled from the water on Thursday and two seen floating down the river could not be retrieved due to the strong currents , local reporters said .
delete	1.0	Another body was pulled from the water on Thursday two seen floating down the river could not be retrieved due to the strong currents, local reporters said.
delete	1.0	Another body was pulled from the water on Thursday and two seen floating down the river not be retrieved due to the strong currents, local reporters said.
delete	1.0	Another body was pulled from the water on Thursday and two seen floating down the river could not be retrieved due to the strong currents, local reporters.
delete	1.0	Another body was pulled from the water Thursday and two seen floating down the river could not be retrieved due to the strong currents, local reporters said.
delete	1.0	Another body was pulled from the water on Thursday and two seen floating the river could not be retrieved due to the strong currents, local reporters said.
delete	1.0	Another body was pulled from the water on Thursday and two seen floating down the river could not be retrieved due the strong currents, local reporters said.
delete	1.0	Another body was pulled from the water on Thursday and two seen down the river could not be retrieved due to the strong currents, local reporters said.
delete	1.0	Another body was pulled from water on Thursday and two seen floating down the river could not be retrieved due to the strong currents, local reporters said.
delete	1.0	Another body was pulled from the water on Thursday and two seen floating down the river could not be due to the strong currents, local reporters said.
delete	1.0	Another body was pulled from the water on Thursday and two seen floating down the river could not be due to the strong currents, local reporters said.
delete	1.0	Another body was pulled from the water on Thursday and two seen floating the river could not be retrieved due to the strong currents, local reporters said.
delete	1.0	Another body was pulled from water on Thursday and two seen floating down the river could not be retrieved due to the strong currents, local reporters said.
delete	1.0	Another body was pulled from the water on Thursday and two seen floating down the could not be retrieved due to the strong currents, local reporters said.
delete	1.0	Another was pulled from the water on Thursday and two seen floating down the river could not be retrieved due to the strong currents, local reporters said.
delete	1.0	Another body was pulled from the water on Thursday and two seen floating down the river could not be retrieved due to the strong, local reporters said.
delete	1.0	Another body pulled from the water on Thursday and two seen floating down the river could not be retrieved due to the strong currents, local reporters said.
delete	1.0	Another body was pulled from the water on Thursday and two seen floating the river could not be retrieved due to the strong currents, local reporters said.
delete	1.0	Another body was pulled from the water on Thursday and two seen floating the river could not be retrieved due to the strong currents, local reporters said.
delete	1.0	Another body was from the water on Thursday and two seen floating down the river could not be retrieved due to the strong currents, local reporters said.
delete	1.0	Another body was pulled from the water on Thursday and two seen floating down the river could not be retrieved due to the strong currents, reporters said.
delete	1.0	Another body was pulled from the water on Thursday and two seen floating down the river could not be retrieved to the strong currents, local reporters said.
delete	1.0	Another body was pulled from the water on Thursday and two seen floating down the river could not be retrieved due to the currents, local reporters said.
delete	1.0	Another body was pulled from the water on Thursday two seen floating down the river could not be retrieved due to the strong currents, local reporters said.
delete	1.0	Another was pulled from the water on Thursday and two seen floating down the river could not be retrieved due to the strong currents, local reporters said.
delete	1.0	Another body was pulled from the water on Thursday and two seen floating down the river could not be retrieved due to the strong currents, reporters said.
delete	1.0	Another body was pulled from the water on Thursday and two seen floating down the river could not be retrieved due the strong currents, local reporters said.
delete	1.0	Another body was pulled from the on Thursday and two seen floating down the river could not be retrieved due to the strong currents, local reporters said.
delete	1.0	Another body was pulled from the water on Thursday and two seen floating down the river could not be retrieved due to the strong currents, local reporters.
delete	1.0	Another was pulled from the water on Thursday and two seen floating down the river could not be retrieved due to the strong currents, local reporters said.
delete	1.0	Another body was pulled from the water on Thursday and two seen floating down the river could not retrieved due to the strong currents, local reporters said.
delete	1.0	Another was pulled from the water on Thursday and two seen floating down the river could not be retrieved due to the strong currents, local reporters said.
delete	1.0	Another body was pulled from the water on Thursday and two seen floating down the river could not be due to the strong currents, local reporters said.
original	1.0	Those reports were denied by the interior minister , Prince Nayef .
delete	1.0	Reports were denied by the interior minister, Prince Nayef.
delete	1.0	Those reports were denied by interior minister, Prince Nayef.
delete	1.0	Those reports were denied by the interior minister, Prince.
delete	1.0	Those were denied by the interior minister, Prince Nayef.
delete	1.0	Those reports were denied by interior minister, Prince Nayef.
delete	1.0	Those reports were denied by the interior minister, Prince.
delete	1.0	Those reports were denied by interior minister, Prince Nayef.
delete	1.0	Those reports denied by the interior minister, Prince Nayef.
delete	1.0	Those reports denied by the interior minister, Prince Nayef.
delete	1.0	Reports were denied by the interior minister, Prince Nayef.
delete	1.0	Those reports denied by the interior minister, Prince Nayef.
delete	1.0	Those reports were denied the interior minister, Prince Nayef.
delete	1.0	Those reports were denied by the interior, Prince Nayef.
delete	1.0	Those reports were denied by the interior, Prince Nayef.
delete	1.0	Those reports denied by the interior minister, Prince Nayef.
delete	1.0	Those reports were denied by the interior, Prince Nayef.
delete	1.0	Those reports were denied by the interior minister, Prince.
delete	1.0	Reports were denied by the interior minister, Prince Nayef.
[truncated: 54,926 more rows]
