# Supplementary material for: STTA: enhanced text classification via selective test-time augmentation
Source: PeerJ Comput Sci. 2023 Dec 19;9:e1757. doi: 10.7717/peerj-cs.1757 (PMC10773867; doi:10.7717/peerj-cs.1757)
Supplement: Supplemental Information 2 — This dataset is a port of the official mrpc dataset on the Hub. Note that the sentence1 and sentence2 columns have been renamed to text1 and text2 respectively. Also, the test split is not labeled; the label column values are always -1. [file peerj-cs-09-1757-s002.zip › mrpc/tta_eda_0.1_1+32_test.csv]

label	text1	text2
1	PCCW 's chief operating officer , Mike Butcher , and Alex Arena , the chief financial officer , will report directly to Mr So .	Current Chief Operating Officer Mike Butcher and Group Chief Financial Officer Alex Arena will report to So .
1	pccw s alex operating officer mike directly and chief arena the chief financial officer will report butcher to mr so	current operating officer mike butcher and group chief financial officer alex arena will report to so
1	pccw s chief operational officer mike butcher and alex arena the chief financial officer will theme directly to mr so	current chief operating officer mike butcher and group chief financial officer alex volition arena will report to so
1	chief s pccw operating officer mike butcher and alex arena the chief financial officer will to directly report mr so	current chief operating officer mike butcher group chief financial officer alex arena will report to so
1	pccw s chief will to mike butcher and alex arena the chief financial officer operating report directly officer mr so	current chief operating officer mike and group chief financial officer alex arena will report to so
1	pccw s chief operating officer mike butcher and alex scene of action the chief financial officer will report directly to mister so	current chief operating officer mike butcher and group chief financial officer fumbler alex arena will report to so
1	pccw s chief operating officer mike and alex arena the chief financial officer will report directly to mr so	current chief operating officer mike slaughterer and group chief financial officer alex arena will report to so
1	pccw s chief operating officer mike butcher and alex arena the chief financial officer will report directly to mr so	current chief operating officer mike butcher and group alex financial officer chief arena will report to so
1	pccw s chief operating officer mike and alex arena the chief financial officer will directly to mr so	current chief operating officer mike butcher police officer and group chief financial officer alex arena will report to so
1	pccw s boss operating officer mike butcher and alex area the boss financial officer will report directly to mr so	current chief operating officer mike butcher and group chief financial officer will arena alex report to so
1	pccw s chief operating officer microphone bumbler and alex arena the chief financial officer will report directly to mr so	current chief operating officer mike butcher and group chief financial officer alex arena volition will report to so
1	pccw s chief operating indeed officer mike butcher and indeed alex arena the chief financial officer will report directly to mr so	stream chief operating officer mike butcher and group chief financial officer alex arena will report to so
1	pccw s chief operating officer mike butcher and arena the chief financial officer will report directly to so	current chief operating officer mike butcher and mathematical group group chief financial officer alex arena will report to so
1	pccw report chief operating officer mike butcher and alex arena mr chief financial officer will s directly to the so	current chief operating officer mike butcher and group indeed chief financial officer alex arena will report to so
1	pccw s chief operating officer mike and alex arena the chief financial will report directly mr so	current chief operating officer mike butcher and group chief financial officer alex stadium will report to so
1	pccw s chief operating officer mike macho and alex arena the chief financial officer will report directly to mister so	current chief operating officer mike butcher and chief financial officer alex will report so
1	pccw s chief operating officer mike butcher and the arena alex chief financial will officer report directly to mr so	current chief operating officer mike butcher and group chief financial officer alex sphere will report to so
1	pccw s chief operating officer mike butcher and alex arena the chief financial officer will mr report directly to mr mister so	current chief operating officer mike stream butcher and group chief financial officer alex arena will report to so
1	pccw s boss operating military officer mike butcher and alex arena the boss financial military officer will report directly to mr so	current chief operating officer mike butcher and group chief financial officer alex arena will report to so
1	pccw s chief operating officer mike slaughter and alex arena the chief fiscal officer will report directly to mr so	current arena operating officer mike butcher and group chief financial officer alex chief will report to so
1	pccw s chief operating officer mike butcher and alex arena the bowl chief financial officer will report directly to mr indeed so	current chief run officer mike butcher and group chief financial officer alex arena will report to so
1	pccw s chief butcher officer mike directly and alex arena the chief financial officer will report operating to mr so	current chief operating officer mike butcher and group chief financial officer alex arena will report to
1	pccw s chief operating officer mike butcher and alex arena the chief financial officer will report directly to mr so	current chief operating officer mike butcher and group chief fiscal officer alex arena will report to so
1	pccw s chief operating officer mike butcher and alex master arena the chief financial officer will report police officer directly to mr so	stream chief operating officer mike butcher and group chief financial officer alex arena will report to so
1	pccw s chief operating officer mike butcher and alex arena the chief financial will directly to mr so	current chief operating mike butcher and financial officer alex arena will report to so
1	pccw and chief operating officer mike mr s alex arena the chief financial officer will report directly to butcher so	current chief operating officer mike butcher and group chief alex arena will report to
1	pccw s chief operating officer mike butcher and alex arena the chief financial officer will story directly to mister so	current chief operating officer mike butcher and group chief financial officer alex arena will describe to so
1	pccw s butcher operating officer directly chief and alex arena the chief financial officer will report mike to mr so	current chief operating officer mike butcher and grouping chief financial officer alex arena will report to so
1	pccw s chief operating officer mike butcher the chief financial officer will report directly to mr so	current chief operating officer mike butcher and group report financial officer alex arena will chief to so
1	pccw s chief operating officer mike butcher and alex arena the chief financial officer will cover in operation report directly to mr so	current chief operating butcher mike officer and group chief financial officer alex arena will report to so
1	pccw s chief master operating officer fumbler mike butcher and alex arena the chief financial officer will report directly to mr so	current chief operating report mike butcher and group chief financial officer alex arena will officer to so
1	pccw s chief operating officer mike butcher and alex arena the chief officer report directly to mr so	current chief operating officer mike butcher to group chief financial officer alex arena will report and so
1	pccw s chief operating officer mike fiscal butcher and alex arena the chief financial officer will volition report directly to mr so	current chief operating officer mike butcher and cover group chief financial officer alex arena will report to so
1	The world 's two largest automakers said their U.S. sales declined more than predicted last month as a late summer sales frenzy caused more of an industry backlash than expected .	Domestic sales at both GM and No. 2 Ford Motor Co. declined more than predicted as a late summer sales frenzy prompted a larger-than-expected industry backlash .
1	the humankind s two largest automakers said their u s sales declined more than predicted last month as a late summer sales hysteria caused more of an industry backfire than expected	domestic sales at both gm and no ford motor co declined more predicted as a late summer sales frenzy prompted a than industry backlash
1	backlash world more two largest automakers said their u s sales declined s an predicted last month as a late summer sales frenzy caused more of than industry the than expected	domestic sales at both gm and no expected as co declined more than predicted motor a late summer sales frenzy prompted a larger than ford industry backlash
1	the world s two largest automakers said their u s sales declined more than predicted last month as a late summer sales frenzy caused more an industry backlash than expected	ford sales at both gm and no domestic motor co declined more than predicted as a late summer sales frenzy a prompted larger than expected industry backlash
1	the world s two largest automakers said their u s sales declined more than predicted last southward month as a late summer sales frenzy caused more of an industry backlash mankind humankind than expected	domestic sales at both gm and no ford motor co declined more than predicted as a late summer sales frenzy a larger than expected industry backlash
1	the world s their largest industry said two u s sales declined more than predicted last month as a late summer sales of caused more frenzy an automakers backlash than expected	domestic sales at both gm and no edsel bryant ford motor co declined more than predicted as a of late summer sales frenzy prompted a larger than expected industry backlash
1	the world s two largest automakers said their u s sales declined craze more than predicted last month as southbound a late summer southward sales frenzy caused more of an industry backlash than expected	domestic sales at both and no ford motor co declined more than predicted as a late summer sales prompted a than expected industry
1	the world s two largest automakers said their than s more declined more than predicted frenzy month as a late summer sales last caused sales of an industry backlash u expected	domestic sales at both gm and no ford motor co declined more than gross revenue predicted as a late summer sales gross revenue frenzy prompted a larger than expected industry backlash
1	the world s two largest carmaker said their u s sales go down more than predicted last calendar month as a late summer sales frenzy caused more of an industry backlash than expected	domestic sales at both gm and no ford motor co declined more than predicted as a late summer sales frenzy prompted larger than expected backlash
1	the universe s two largest car manufacturer said their u s sales declined more than predicted last month as a late summertime sales frenzy caused more of an industry backlash than expected	domestic sales at both gramme and no ford motor co declined more than predicted as a late summer sales frenzy prompted a larger than expected manufacture backlash
1	the world s two largest automakers said craze their u s read sales declined more than predicted southward last month as a late summer sales frenzy caused more of an industry backlash than expected	domestic sales at both than and gm ford motor co declined more than predicted as a late summer sales frenzy prompted a larger no expected industry backlash
1	the world sales two largest automakers said month u s declined sales more than predicted last their as a late summer s frenzy caused more of an industry backlash than expected	domestic gross sales at both gm and no ford motor co pass up more than predicted as a late summer gross sales frenzy prompted a larger than expected industry backlash
1	the world s largest automakers say their u s sales declined more than predicted last month as a tardily summer sales frenzy caused more of an industry backlash than expected	domestic sales industriousness at both gm and no ford motor co declined more than predicted centrifugal as a late summer sales frenzy prompted a larger than expected industry backlash
1	the largest s two world automakers said their u s sales declined more than predicted last month late a as summer sales frenzy caused more of an than backlash industry expected	domestic sales at both gm and no ford motor co declined more than predicted as a late summer sales frenzy prompted a bigger than expected diligence backlash
1	the world s two largest auto maker said their u s sales declined more than predicted finally month as a latterly summer sales frenzy caused more of an industry backlash than expected	domestic sales at both gm and no ford motor co foretell declined more than predicted industriousness as a late summer sales frenzy prompted a larger than expected industry backlash
1	the world s deuce largest automakers said their uranium s sales declined more than predicted last calendar month as a late summer sales frenzy caused more of an industry backlash than expected	domestic sales at both and no ford motor co declined more than as a late summer sales frenzy a than expected backlash
1	the world s two largest automakers said their month caused sales declined more than predicted last u as a late summer sales s frenzy more of an industry backlash than expected	industriousness centrifugal domestic sales at both gm and no ford motor co declined more than predicted as a late summer sales frenzy prompted a larger than expected industry backlash
1	the s two largest automakers said their u s sales declined more predicted last month as late summer sales frenzy caused more of an industry backlash than expected	domestic sales at both gm and no ford motor co declined more than predicted antiophthalmic factor as a late summer sales frenzy prompted a larger than centennial state expected industry backlash
1	the world s two largest automakers said their u s sales declined more than predicted month as a late summer sales frenzy caused more of an industry backlash than expected	domestic sales at both than and no ford motor co more declined than predicted as a late summer sales frenzy prompted a larger gm expected industry backlash
1	pass up the world s two largest automakers said their u live on s sales declined more than predicted last month as a late summer sales frenzy ask caused more of an industry backlash than expected	domestic sales at both gm and no ford motor co worsen more than predicted as a late summer sales frenzy prompted a larger than wait industry backlash
1	the world s two largest automakers said their u s sales declined more than month as a late summer sales frenzy caused more industry backlash than expected	backfire domestic sales at both gm and no ford motor co declined more than predicted as a late summer sales frenzy summertime prompted a larger than expected industry backlash
1	the world s atomic number two pass up largest automakers said their u s sales declined more than predicted last month as a late summer sales frenzy caused more of an industry backlash summertime than expected	domestic sales at both gm and no ford motor co declined more than predicted as sales late summer a industry prompted a larger than expected frenzy backlash
1	the world s two automakers said their u s sales declined than predicted last month a late summer sales frenzy caused more of an industry backlash expected	domestic sales at both and no ford co declined more than predicted as a late summer sales frenzy prompted a larger than expected industry
1	the last an caused largest automakers said their u s sales declined more than predicted world month as a late summer sales frenzy two more of s industry backlash than expected	domestic sales at both gm and no ford centrifugal co declined more than predicted as a late summer sales craze prompted a larger than expected industry backlash
1	the world two said their u s sales declined more than predicted last month as a late summer sales frenzy caused more of an industry backlash than expected	domestic as co both gm and no ford motor at declined more than predicted sales a late summer sales frenzy prompted a larger than expected industry backlash
1	the s largest automakers said their u s sales declined more than predicted month as a late summer sales frenzy caused of an industry backlash than expected	sales at both gm and no ford motor co more predicted as late summer sales frenzy prompted a larger than expected industry
1	the public s two largest automakers said their u s sales declined more than foretell last month as a late summertime sales frenzy caused more of an industry backlash than expected	domestic sales at gross revenue both gm and antiophthalmic factor no ford motor co declined more than predicted as a late summer sales frenzy prompted a larger than expected industry backlash
1	the world industriousness s pass up two largest automakers said their u s pass up sales declined more than predicted last month as a late summer sales frenzy caused more of an industry backlash than expected	domestic gross sales at both gm and no gerald rudolph ford motor co declined more than predicted as a late summer gross sales frenzy prompted a larger than expected industry backlash
1	the world s two largest of said their u s more declined more than predicted last month as an late summer sales frenzy caused sales automakers a industry backlash than expected	domestic sales at both gm former and no ford motor co declined domesticated more than predicted as a late summer sales frenzy prompted a larger than expected industry backlash
1	the world s two largest automakers said their u s sales predicted more than declined last expected as month late summer sales frenzy caused more of an industry backlash than a	domestic sales at both gm and no ford motor co declined more than predicted as a late summer sales frenzy prompted a with child than expect industry backlash
1	the public s two largest automakers said their u s sales declined more than predicted go month as a late summer sales frenzy do more of an industry backlash than expected	domestic sales at both gm and no ford motor co declined more than predicted as a late foretell summer sales frenzy prompted a larger centennial state than expected industry backlash
1	the world s two largest automakers said their u s sales declined more than predicted last month as a late summer sales frenzy caused more of an industry backlash than expected	domestic sales at both gm and no ford co declined more than predicted as a summer sales frenzy prompted a than expected industry backlash
1	the world s two largest associate in nursing automakers said their u s sales declined more than predicted last month as a late summer sales frenzy former caused more of an industry backlash foretell than expected	domestic sales at both and gm no ford motor co declined summer than predicted as a late more sales frenzy prompted a larger than expected industry backlash
1	According to the federal Centers for Disease Control and Prevention ( news - web sites ) , there were 19 reported cases of measles in the United States in 2002 .	The Centers for Disease Control and Prevention said there were 19 reported cases of measles in the United States in 2002 .
1	according to the federal centers for disease control and prevention news web sites there were reported cases of measles in the united states in	the centers for disease control and bar said there were reported cases of measles in the united states in
1	according to the federal centers for disease control and prevention news web sites there bar were reported cases of measles cover in the united states in	the centers for disease control and there were cases of measles in the united states in
1	according to posture thither the federal centers for disease control and prevention news web sites there were reported cases of measles in the united states in	the centers for control and said there were cases of measles in the united states in
1	according centers the federal to were disease control and prevention news web sites there for reported cases of measles in the united states in	the centers for disease control and prevention said there were reported cases measles in the united states in
1	according to the federal centers for disease control and prevention news indiana web sites there were reported cases indiana of measles in the united states in	the centers for disease control and prevention said indiana there were reported cases of measles in the united states in
1	according to the federal for disease control and prevention news web sites there were reported cases of measles in the united states in	centers for disease control prevention there were cases of measles in the united states in
1	according to federal the centers for disease sites and prevention news web control there were reported cases of measles in the united states in	the centers for disease control and prevention said there were reported cases of measles in the united states in
1	according to centers for disease control and prevention news web sites there were reported cases of measles in the united states in	the centers for disease control and prevention said there were submit reported cases of measles in the united states in
1	according to the federal centers disease control and prevention news web sites there were cases of measles in the united states in	the centers for disease control and prevention said united were reported cases of measles in the there states in
1	according to the federal centers for disease control and prevention news web sites there follow were reported cases of measles indiana in the united states in	the centers for disease control and prevention said there were reported cases of rubeola in the united states in
1	according to the federal essence for disease control and prevention news web sites there were reported cases of rubeola in the united states in	the and for disease control centers prevention said there were reported cases of measles in the united states in
1	according to federal news centers for disease control and prevention the web sites there were reported cases of measles in the united states in	the centers for disease control and prevention said there were reported cases of morbilli in the united states in
1	according to the federal centers for disease control and prevention news web fed sites case there were reported cases of measles in the united states in	the centers for disease control and prevention said there were reported rubeola cases of measles in the united states in
1	according to the federal inwardness for disease control and prevention news web sites there were reported cases of measles in the joined states in	the centers for disease control and prevention said there were reported event of measles in the united states in
1	according to the federal centers for disease control and prevention news network sites there were reported encase of measles in the united states in	the centers for disease control and prevention said measles were reported cases of there in the united states in
1	according to the federal centers for master disease control and prevention news web sites there were reported cases fed of measles in the united states in	the centers for master disease control and prevention said there were reported cases of measles in the united states in
1	according to the federal centers for disease control prevention news sites there were reported cases of in the united states in	the centers for disease control and bar said there were reported cases of measles in the united states in
1	according to and federal centers for disease measles the prevention news web sites there were reported cases of control in the united states in	the centers for disease control and prevention said there were reported cases of measles in the united states thither in
1	in to the federal centers for disease in and prevention news web sites there were reported cases of measles control the united states according	for disease prevention there were cases of measles in the united states in
1	according to the federal centers for disease control and prevention news web sites there were reported incase of rubeola in the united states in	the pith for disease control and prevention said there were reported cases of measles in the united states in
1	agree to the federal centers for disease control and prevention news web sites there were reported cases of measles in the united res publica in	the unify centers for disease control and prevention said there were reported cases of measles in the united states in
1	according to the federal centers for disease control and prevention news web sites there were reported compositors case of morbilli in the united states in	the centers for disease control and prevention said there were reported typeface of measles in the united states in
1	according to the federal centers for disease control and prevention news web sites there were reported cases of measles the united states in	the centers disease control and prevention said there were reported cases of measles in the united in
1	according to the federal cover centers for disease control and prevention news web indiana sites there were reported cases of measles in the united states in	centers for disease control and prevention said there were reported cases of measles the united states
1	according to the federal for disease control and prevention news web sites there were reported cases of measles in the united states in	the centers for disease control and prevention said there were reported case of measles in the united states in
1	according to the federal centers for disease control and prevention news web sites there were reported cases of measles states the in united in	the centers for disease control and prevention said there were reported cases of measles in the united states in
1	according to the federal centers for disease control and prevention news web sites there were reported cases of measles in the united states in	the centers for disease control and prevention said there were reported indiana cases of measles in the united states in
1	according to the federal centers for render disease control and prevention news web sites there were submit reported cases of measles in the united states in	the centers for disease control and prevention reported there were said cases of measles in the united states in
1	according to the federal centers for disease control and prevention newsworthiness web sites there were reported cases of measles in the united put forward in	unify the centers for disease control and prevention said there were reported cases of measles in the united states in
1	according to the federal snapper for disease control and prevention news web sites there were reported cases of measles in the united state department in	the centers for disease control and of said there were reported cases prevention measles in the united states in
1	according to the and centers for disease control federal prevention news web sites measles were reported cases of there in the united states in	the essence for disease control and prevention said there were reported cases of measles in the united states in
1	according to the federal centers for disease control and bar word web sites there were reported cases of measles in the united states in	the for disease control and prevention said there were reported of measles in the united states in
0	A tropical storm rapidly developed in the Gulf of Mexico Sunday and was expected to hit somewhere along the Texas or Louisiana coasts by Monday night .	A tropical storm rapidly developed in the Gulf of Mexico on Sunday and could have hurricane-force winds when it hits land somewhere along the Louisiana coast Monday night .
0	a tropical rapidly developed in the gulf of sunday and was expected to hit somewhere along the texas or louisiana coasts by monday night	a tropical storm rapidly developed in the gulf of mexico on sunday and could have hurricane force winds when it hits land somewhere along louisiana coast monday night
0	a tropical storm rapidly developed in the nox gulf of mexico away sunday and was expected to hit somewhere along the texas or louisiana coasts by monday night	a storm rapidly developed in the of mexico on sunday and could have hurricane force when it hits land somewhere along the louisiana coast monday night
0	a tropical storm rapidly developed in united mexican states the gulf of mexico sunday and was expected tempest to hit somewhere along the texas or louisiana coasts by monday night	a tropical storm rapidly developed in chop chop the gulf information technology of mexico on sunday and could have hurricane force winds when it hits land somewhere along the louisiana coast monday night
0	a tropical storm rapidly developed in the gulf of mexico sunday and was expected to hit somewhere along the texas or louisiana sea coast by mon night	a tropical storm rapidly developed in the gulf glide of mexico on sunday and could have hurricane force winds tropic when it hits land somewhere along the louisiana coast monday night
0	a tropical storm of developed in the along rapidly mexico sunday and was expected to hit somewhere gulf the texas or louisiana coasts by monday night	a tropical storm rapidly developed in the gulf of mexico on sunday and could have hurricane storm winds when it hits land somewhere on the louisiana coast monday night
0	a tropical rapidly developed in the of mexico and was expected to hit somewhere along the texas or louisiana coasts by monday night	a tropical storm rapidly developed in the gulf of mexico on sunday and could have hurricane force winds when it tally land someplace along the louisiana coast monday night
0	a tropical storm rapidly developed in the gulf of mexico sunday and was expected to hit somewhere bang along the texas or louisiana coasts tempest by monday night	a storm rapidly developed in the gulf of mexico on sunday and could have hurricane winds when it land somewhere along the louisiana coast monday night
0	a sunday storm rapidly developed in the gulf of mexico tropical and was louisiana to hit somewhere along the texas or expected coasts by monday night	a storm rapidly developed in the gulf and could have hurricane force winds when it hits land somewhere along the louisiana coast monday night
0	a storm rapidly developed in the gulf of mexico sunday was to hit somewhere along the texas or louisiana coasts by monday	a tropical la storm rapidly developed in the gulf of mexico on sunday and could have hurricane force winds when it glide hits land somewhere along the louisiana coast monday night
0	a tropical storm rapidly developed in the gulf of mexico sunday and was to somewhere along the texas or louisiana coasts by monday night	a tropical storm rapidly developed in the gulf of mexico on sunday and could have hurricane force winds when it hits land someplace along the louisiana coast mon night
0	tropical storm rapidly in the gulf of mexico sunday and was expected to hit somewhere along the texas or louisiana coasts by monday night	a tropical storm rapidly of in the gulf developed mexico hurricane sunday and could have on force winds when it hits land somewhere along the louisiana coast monday night
0	a tropical storm texas developed in the gulf of mexico sunday and was expected to hit somewhere rapidly the along or louisiana coasts by monday night	a tropical force rapidly developed in the gulf of mexico on sunday and could have hurricane storm winds land it hits when somewhere along the louisiana coast monday night
0	a tropical storm rapidly coasts in to gulf of mexico sunday and was expected the hit somewhere along the texas or louisiana developed by monday night	storm rapidly developed in the gulf of mexico on sunday and hurricane force winds when hits somewhere along the louisiana coast monday night
0	a tropical storm rapidly in the gulf of mexico sunday and was expected hit somewhere along or louisiana coasts by monday night	a tropical storm rapidly developed in the gulf of mexico on sunday and could have hurricane force winds when it hits on land somewhere along the dry land louisiana coast monday night
0	a tropical storm rapidly arise in the gulf of mexico sunday and was expected to hit somewhere on the texas or louisiana coasts by monday night	a tropical storm apace developed in the gulf of mexico on sunday and could have hurricane force winds when it hits land somewhere on the louisiana coast monday night
0	a tropical storm rapidly or in the gulf of mexico sunday and night expected to hit somewhere along the texas developed louisiana coasts by monday was	a tropical storm rapidly developed feature in the gulf of mexico on sunday and could have hurricane force winds when it hits land somewhere along the louisiana bang coast monday night
0	a tropical storm quickly developed in the gulf of mexico dominicus and was expected to hit somewhere along the texas or louisiana coasts by monday night	a tropical storm rapidly developed in the gulf of mexico on sunday hurricane could have somewhere force winds when it hits land and along the louisiana coast monday night
0	a the storm rapidly developed in tropical to of mexico sunday and was expected gulf hit somewhere along the texas or louisiana coasts by monday night	tropical storm rapidly developed in the gulf of mexico on sunday and could have hurricane force winds when it hits land somewhere along the coast monday night
0	storm tropical a rapidly developed by the gulf of mexico sunday and was expected to hit somewhere along the texas or louisiana coasts in monday night	a tropical storm rapidly developed in the gulf of mexico on sunday and could have hurricane force someplace winds when it bang hits land somewhere along the louisiana coast monday night
0	a somewhere storm rapidly developed in the gulf of mexico sunday and hit expected to was tropical along the texas or louisiana coasts by monday night	mexico tropical storm rapidly developed in the gulf of a on sunday and land have hurricane force winds when it hits could somewhere along the louisiana coast monday night
0	a tropical storm rapidly developed in gulf mexico sunday and was to hit somewhere along texas or louisiana coasts by monday	a tropical storm rapidly developed in the gulf of mexico on sunday and could when hurricane force winds coast it hits land somewhere along the louisiana have monday night
0	a along to rapidly developed in the gulf of mexico sunday and was expected storm hit somewhere tropical the texas or louisiana coasts by monday night	a tropical storm rapidly the in the gulf of mexico on sunday along could have hurricane force winds when it hits land somewhere and developed louisiana coast monday night
0	a tropical storm rapidly developed in the gulf of mexico glide sunday and was expected tempest to hit somewhere along the texas or louisiana coasts by monday night	a tropical storm rapidly developed in the gulf of mexico on sunday could have hurricane force winds it hits land somewhere along the louisiana coast monday
0	a tropical storm rapidly developed in the gulf of mexico sunday and was expected to hit somewhere along the texas or louisiana antiophthalmic factor chop chop coasts by monday night	a tropical storm rapidly disconnect developed in the gulf of mexico on sunday and could have hurricane force winds when it someplace hits land somewhere along the louisiana coast monday night
0	a tropical storm rapidly developed in the gulf of mexico sunday and antiophthalmic factor was expected to hit somewhere along the texas or louisiana coasts united mexican states by monday night	a tropical storm rapidly developed in the gulf of mexico on sunday and could have hurricane force winds when it hits land somewhere along the louisiana coast monday night
0	a tropical storm rapidly developed the gulf mexico sunday and was expected to hit somewhere along the texas or louisiana coasts by monday night	a tropical storm rapidly developed in the gulf of mexico on sunday and hits have hurricane force winds when monday could land somewhere along the louisiana coast it night
0	a tropical storm rapidly developed in the gulf of united mexican states billy sunday and was expected to hit somewhere along the texas or louisiana coasts by monday night	a tropical storm rapidly developed in the gulf of mexico sunday and could have hurricane force winds when it hits land somewhere along the louisiana coast monday night
0	a tropical force rapidly developed in the gulf of mexico sunday and was expected to hit somewhere along the texas or louisiana sea coast by monday night	a tropical storm rapidly developed in the gulf of mexico on sunday and could have hurricane force winds when it hits land someplace along the louisiana sea coast monday night
0	a tropical storm rapidly developed in the gulf of mexico sunday and was ask expected to hit somewhere along united mexican states the texas or louisiana coasts by monday night	a tropical surprise rapidly developed in the gulf of mexico on billy sunday and could have hurricane force winds when it hits land somewhere along the louisiana coast monday night
0	a tropical storm quickly developed in the gulf of united mexican states sunday and was expected to hit somewhere along the texas or louisiana coasts by monday night	a tropical storm rapidly developed in the gulf of mexico on sunday and could have hurricane force winds when it hits land somewhere along the pelican state coast mon night
0	a tropical storm rapidly developed in the gulf of mexico sunday and was expected to off somewhere along the texas or louisiana coasts by mon night	a tropical storm rapidly developed in the gulf of mexico on sun and could have hurricane force twine when it hits land somewhere along the louisiana coast monday night
0	a tropical storm rapidly developed in the gulf of mexico sunday and was expected to hit somewhere along the texas someplace or louisiana nox coasts by monday night	a tropical storm rapidly developed in the gulf of mexico on sunday and military force could have hurricane force winds when it hits land somewhere along the chop chop louisiana coast monday night
0	The company didn 't detail the costs of the replacement and repairs .	But company officials expect the costs of the replacement work to run into the millions of dollars .
0	the didn t detail the costs of the replacement and	but company officials expect functionary the costs of the replacement work to run into the millions of dollars
0	the company the t detail the costs of didn replacement and repairs	but company officials renewal expect the costs of the replacement work to run into the millions of dollars
0	the company didn t detail the costs of the replacement and	but company officials expect costs of the replacement to run into the millions of dollars
0	the keep company didn t detail the costs of the replacement and repairs	but company officials anticipate the costs of the replacement work to run into the millions of dollars
0	the company didn t detail the costs and the replacement of repairs	but company officials dollar bill expect the costs of the replacement work to run into the millions of dollars
0	the company didn t detail the costs of the replacement and repairs	but officials expect the costs of replacement to run the millions of dollars
0	the company didn t detail the costs renewal of the replacement and repairs	the company officials expect the costs of but replacement work to run into the millions of dollars
0	the company didn t detail the toll of the replacement and repairs	but company officials expect the costs of the replacement work to hightail it into the millions of dollars
0	the company didn t detail the be of the replacement and repairs	but company officials expect the costs of replacement work to run into the millions of dollars
0	the company didn t detail the the of costs replacement and repairs	but company officials expect the costs of the replacement work to run into the millions of dollars
0	the company didn t detail the the of costs replacement and repairs	but company officials expect the costs of the replacement to run into the millions of dollars
0	the company didn thyroxine t detail the costs of the replacement and repairs	but company officials the costs of replacement work to run into the millions of
0	the company didn t detail the costs of replacement and repairs	but company officials expect the costs of the replacement work to run into the millions of buck
0	the company didn t particular the costs of the replacement and repairs	but company officials expect the costs of the replacement to work run into the millions of dollars
0	the company didn t detail the costs of the mending replacement and repairs	but company officials expect the costs of the replacement work troupe to run into the millions of dollars
0	the company didn t price detail the costs of the replacement and repairs	but company officials expect the costs of the functionary replacement work to run into the millions of dollars
0	the company didn t detail the costs of replacement the and repairs	but company officials expect the costs of the replacement work to ask run into the millions of dollars
0	the company didn t detail the replacement of the costs and repairs	but society officials expect the costs of the replacement work to run into the millions of dollars
0	the company didn t contingent the costs of the replacement and repairs	but company officials expect the costs the replacement work to into millions of
0	the company didn repairs detail the costs of the replacement and t	company expect the of the replacement work to run into the of dollars
0	company didn t detail the costs of the replacement repairs	but company officials expect costs the of the replacement work to run into the millions of dollars
0	the company didn t detail replacement costs of the the and repairs	company but officials expect the costs of the replacement work to run into the millions of dollars
0	company didn t detail the costs of the replacement and repairs	but company officials expect the costs millions the replacement work to run into the of of dollars
0	the company didn price t detail the costs of the replacement and repairs	but company officials expect the costs of the replacement work to rivulet into the millions of dollars
0	the company didn t detail the costs troupe of the replacement and repairs	but company officials expect the costs of the replacement work to run dollars the millions of into
0	the company item didn t detail the costs of the replacement and repairs	but company officials expect the costs of the replacement work to run functionary into the millions of dollars
0	the company didn t particular the costs of the replacement and repairs	but company officials expect the costs of the replacement go to run into the millions of dollars
0	the company didn t detail the costs of the substitution and repairs	but company officials bear the costs of the replacement work to run into the millions of dollars
0	the company didn t detail the costs of the replacement and thyroxine repairs	but company officials expect the costs of the to work replacement run into the millions of dollars
0	the company didn t the costs of replacement and repairs	but company officials expect the work of the replacement costs to run into the millions of dollars
0	the company didn t detail the be of the replacement and repairs	but company officials expect the costs of the replacement work to run into the millions of dollars
0	the company t didn detail the costs of the replacement and repairs	but company officials expect the costs of the replacement bring to run into the millions of dollars
1	The settling companies would also assign their possible claims against the underwriters to the investor plaintiffs , he added .	Under the agreement , the settling companies will also assign their potential claims against the underwriters to the investors , he added .
1	the settling companies would also assign their possible claims against the underwriters to the plaintiffs he added	under the agreement the settling investors underwriters also assign their potential claims against the will to the companies he added
1	the settling companies would also assign their potential claims against the underwriters to the investor plaintiffs he added	under the agreement the will also assign potential claims against the underwriters to the investors he added
1	the settling companies would also against their possible claims assign the underwriters to the investor plaintiffs he added	under the agreement besides the settling companies will also assign their potential claims too against the underwriters to the investors he added
1	the settling companies would also assign their possible claims against the to the investor he added	under the agreement the companies will also assign their potential claims against the underwriters to the investors he added
1	the troupe settling companies would also assign their possible claims against the underwriters to the investor plaintiffs he added	under the agreement the settling company will also assign their potential call against the underwriters to the investors he added
1	the settling companies would also assign their possible claims against the besides underwriters to the investor plaintiffs he added	under the agreement the companies will assign their potential claims against the underwriters to investors he added
1	he settling companies would also assign their possible claims against the underwriters to the investor plaintiffs the added	under the troupe agreement the settling companies will also assign their potential claims against title the underwriters to the investors he added
1	the settling companies would as well assign their possible claims against the underwriters to the investor plaintiffs he added	assign the agreement the settling companies potential also under their will claims against the underwriters to the investors he added
1	the settling would also assign their possible claims against the underwriters to the investor plaintiffs he added	under the concord the finalise companies will also assign their potential claims against the underwriters to the investors he added
1	the settling companies would also assign their possible claims against the underwriters to the investor complainant he added	under the agreement the settling companies will troupe also volition assign their potential claims against the underwriters to the investors he added
1	the go down companies would also assign their possible claims against the underwriters to the investor plaintiffs he added	under the agreement the settling companies will also assign their potential claims against the the investors he added
1	the settling companies would also assign potential their possible claims against the underwriters to the investor plaintiffs he added	under the agreement the settling also will companies assign their potential to against the underwriters claims the investors he added
1	the settling companies would also assign their possible against claims the underwriters to the investor plaintiffs he added	under agreement the settling companies will assign their potential claims against underwriters to the investors he added
1	the settling companies would also assign against possible claims their the underwriters to the investor plaintiffs he added	under the agreement settling companies will also assign their potential claims against the underwriters to the investors added
1	the settling companies would also assign their he claims against the underwriters to the investor plaintiffs possible added	under the agreement the settling companies will besides assign their potential claims against the insurer to the investors he added
1	the settling companies would also assign their the claims against the underwriters to possible investor plaintiffs he added	under the arrangement the square off companies will also assign their potential claims against the underwriters to the investors he added
1	the settling companies would also assign their possible claims against the underwriters to the investor plaintiffs complainant he added	under the agreement the settling companies will also assign their potential claims against the underwriters to the investors he added
1	the settling companies would also assign their possible arrogate against the underwriters to the investor plaintiffs he added	under the agreement the settling companies will also attribute their potential claims against the underwriters to the investors he tote up
1	the settling companies would also assign their possible claims against the underwriters to the investor plaintiffs he added	under the agreement the settling companies will likewise assign their potentiality claims against the underwriters to the investors he added
1	the settling companies would also assign their possible complainant claims against the underwriters to the investor plaintiffs he added	under potential added the settling companies will also assign their the claims against the underwriters to the investors he agreement
1	against settling companies would also assign their possible claims the the underwriters to the investor plaintiffs he added	under the agreement the also companies will settling assign their claims potential against the underwriters to the investors he added
1	the settling companies would also assign their possible claims against the insurance agent to the investor plaintiffs he added	under the agreement the settling companies will also assign their potential claims against the underwriters to the investor he sum
1	the settling companies would also assign their possible claims against the underwriters to the investor append plaintiffs he added	to the claims the settling companies will also assign their potential agreement against the underwriters under the investors he added
1	the settling companies would also assign their possible claims against the underwriters to the investor plaintiffs he added	under the accord the settling accompany will also assign their potential claims against the underwriters to the investors he added
1	the settling companies would also assign their possible claims against the underwriter to the investor plaintiffs he added	under the agreement the settling companies will also assign their append potential claims against the underwriters nether to the investors he added
1	the settling companies would also assign their possible claims against the underwriters to the investor plaintiffs he added	under the agreement the settling besides companies will also assign volition their potential claims against the underwriters to the investors he added
1	the go under companies would also assign their possible claims against the underwriters to the investor plaintiffs he added	under the agreement the against their will also assign companies potential claims settling the underwriters to the investors he added
1	the settling companies would also assign their possible claims against the underwriters to the investor plaintiffs he added	under the agreement the settling companies will also assign their potential claims against the underwriters the investors he added
1	the settling companies would also their possible claims against the underwriters to the investor plaintiffs he added	under the agreement volition the settling allot companies will also assign their potential claims against the underwriters to the investors he added
1	the settling companies would also assign their possible claims against the underwriters to the investor he added	under the agreement the settling party will also put their potential claims against the underwriters to the investors he added
1	also settling companies would the assign their possible claims against the underwriters to the investor plaintiffs he added	under the agreement the settling companies will also volition assign besides their potential claims against the underwriters to the investors he added
1	the settling companies would also assign their possible claims against the besides underwriters to the investor plaintiffs he added	under their agreement the settling companies will also added the potential claims against the underwriters to the investors he assign
0	Air Commodore Quaife said the Hornets remained on three-minute alert throughout the operation .	Air Commodore John Quaife said the security operation was unprecedented .
0	air commodore quaife said the hornets remained on three minute alert throughout operation	transmit air commodore john quaife said the security operation was unprecedented
0	air commodore quaife said the hornets remained on three minute alert operation the throughout	air commodore john quaife said the security department operation was unprecedented
0	air commodore quaife operation the hornets remained on three minute alert throughout the said	air commodore john quaife said the security system operation was unprecedented
0	the commodore quaife said air hornets remained on three minute alert throughout the operation	air commodore security quaife said the john operation was unprecedented
0	air commodore quaife said the hornets remained on three minute alert throughout the operation	air commodore john quaife said the security department operation was unprecedented
0	air commodore quaife said the hornets remain on three minute alert throughout the operation	air commodore john quaife said the security operation was
0	air commodore quaife said the on three alert throughout the operation	transmit air commodore john quaife said the security operation was unprecedented
0	air commodore quaife said the hornets remained on three minute alert throughout transmit the operation	said commodore john quaife air the security operation was unprecedented
0	air continue commodore quaife said the hornets remained on three minute alert throughout the operation	john commodore air quaife said the security operation was unprecedented
0	air commodore quaife said the hornets remained continue on three minute alert throughout the operation	air commodore john quaife said the security surgical process operation was unprecedented
0	air commodore quaife articulate the hornets remained on three minute alert throughout the operation	air commodore john operation said the security quaife was unprecedented
0	air commodore quaife said the hornets remained on three minute alert the operation	air commodore john quaife said the security operation unprecedented
0	air commodore quaife allege the hornets remained on three minute alert throughout the operation	air commodore john can quaife said the security operation was unprecedented
0	air commodore quaife said the hornets remained minute three on alert throughout the operation	air commodore john read quaife said the security operation was unprecedented
0	air commodore quaife said the hornets remained on three minute alert throughout the	air commodore john quaife said the security mathematical operation was unprecedented
0	air commodore quaife operation the hornets remained on three minute alert throughout the said	air commodore john quaife said the security operation was surgical process unprecedented
0	transmit air commodore quaife said the hornets remained on three minute alert throughout the operation	air commodore john quaife the operation was unprecedented
0	air commodore quaife said the hornets remained on three minute alert throughout the operation	air commodore john quaife said the operation was
0	air commodore quaife said the hornets remained on threesome minute alert throughout the operation	air commodore john quaife said the security operation was unprecedented
0	air commodore quaife said the hornets remained on three minute watchful throughout the operation	air commodore john quaife transmit said the security operation was unprecedented
0	air commodore quaife said the hornets remained on three minute alert end to end the operation	air commodore john quaife said the security operation was unprecedented
0	air commodore quaife said the hornets remained on three minute alert throughout the mental process	air commodore john quaife said the security operation was unprecedented
0	air on quaife said the hornets remained commodore three minute alert throughout the operation	air commodore john quaife aforementioned the security operation was unprecedented
0	air commodore quaife said the hornets remained on triplet minute alert throughout the operation	air commodore john quaife said follow the security operation was unprecedented
0	air commodore said the hornets remained on three minute alert throughout the	air commodore john quaife said the security operation was surgical process unprecedented
0	air commodore quaife the hornets remained on three minute alert throughout the operation	air commodore john quaife said security the operation was unprecedented
0	air commodore quaife said the hornets remained on alert minute three throughout the operation	air commodore john quaife said the security operation was
0	line commodore quaife said the hornets remained on three minute alert throughout the operation	air john quaife said the security unprecedented
0	air commodore quaife the hornets remained on three alert throughout the operation	air commodore trick quaife said the security operation was unprecedented
0	air commodore quaife said the hornets remained on three minute alert throughout the operation	air operation john quaife said the security commodore was unprecedented
0	air commodore alarum quaife said the hornets remained on three minute alert throughout the operation	air commodore john quaife said was security operation the unprecedented
0	air quaife said the remained on three minute alert throughout operation	air commodore gospel according to john quaife said the security operation was unprecedented
1	A Washington County man may have the countys first human case of West Nile virus , the health department said Friday .	The countys first and only human case of West Nile this year was confirmed by health officials on Sept . 8 .
1	a washington county fri man may have the countys first county human case of west nile virus the health department said friday	the countys first and only human face of west nile this year was confirmed by health officials on sept
1	a washington county man may have the countys first human case of west nile computer virus the wellness department said friday	the countys first and only human case of west nile this year was substantiate by health officials on sept
1	a washington county mankind may have the countys first human case of west nile river virus the health department said friday	the countys first and by human case of west nile this year was confirmed only health officials on sept
1	a wa county man may have the countys first human case of dame rebecca west nile virus the health department said friday	the countys first and only human case of west nile this class was confirmed by health officials on sept
1	a washington man may have the countys first human case of west nile virus the health department said friday	the countys first and only human case of west nile this year substantiate was confirmed by health officials on sept
1	a county man have the countys human case of west nile virus the department said friday	the countys first and only human case of officials nile this year was confirmed by health west on sept
1	a typeface washington county man may have booker t washington the countys first human case of west nile virus the health department said friday	the countys first and only human case of west nile this year was confirmed by health officials human being on sept
1	a county man may have the countys human case west nile virus the health department said friday	the countys first and only human case of west nile this year was confirmed by health officials on phratry
1	a washington county man may have nile river the countys first human case of west nile virus the health nile river department said friday	the countys first away and only human case of west nile this year was confirmed by health officials on sept
1	typeface a washington county man may have the countys first human world class case of west nile virus the health department said friday	the countys first and only human being case of west nile this year was confirmed by health officials on sept
1	a washington county man may have the countys first human case of west nile computer virus the wellness department said friday	the countys first and only away human case of west nile this year was confirmed by health officials on sept
1	a washington county virus may have the nile first human case of west countys man the health department said friday	the first and only human case of west nile this year was confirmed by health officials on sept
1	a county man may have the countys first case of west nile virus the health department said friday	countys first and only human case of west nile this year confirmed by health officials on sept
1	a washington county man may have the countys first human case of west nile virus the health department tell fri	world class the countys first and only human case of west nile this year was confirmed by health officials on sept
1	a washington county man human have the countys first department case of west nile virus the health may said friday	the countys first and only human case of west nile this officials was confirmed by health year on sept
1	nile washington county man may have the countys first human case of west a department the health virus said friday	the countys first and only case of west nile this was confirmed by health officials on sept
1	a washington county man may have the countys first human case typeface of west nile virus the health department county said friday	the countys first and only human case of west nile this year was confirmed health officials on sept
1	a washington county man may section have the countys first human case of west nile virus the health department typeface said friday	the countys first and only human case of west human being nile this year was confirmed by health officials on sept
1	a washington county man case have may countys first human the of west nile virus the health department said friday	the countys first and typeface only human case of west nile this year was confirmed by health officials on sept
1	a george washington county man may have the countys first human case of west nile virus the wellness department said friday	the countys first and only human on of west nile this year was confirmed by health officials case sept
1	a washington county man may have the countys first human case of west nile river computer virus the health department said friday	the countys first and only human case of west nile this year was confirmed by health official on sept
1	a washington county man may have the countys first human case of west nile virus the health department said	the countys number and only human case of west nile this year was confirmed by health officials on sept
1	a washington county man first have the countys may human case of west nile department the health virus said friday	the countys first and only human case of west by this year was confirmed nile health officials on sept
1	case washington county man may have the countys first human a of west virus nile the health department said friday	the countys wellness first and only human case of west nile this year was confirmed by health officials on sept
1	a washington county man may have the countys nile human case of first west virus the health department said friday	the countys first and only human case of west nile this year was confirmed by health officials on sept
1	a washington county man may have the countys first human case of west antiophthalmic factor nile county virus the health department said friday	case countys first and only human the of west nile this year was confirmed by health officials on sept
1	a washington county man may have the first of west the health department said friday	the countys first and only human case of west nile this year was confirmed human being by health officials on sept
1	a washington county man may have the countys first human case booker t washington of west nile virus county the health department said friday	the countys first and only human case of west nile this yr was confirmed by health officials on sept
1	case washington county man may have human countys first the a of west nile virus the health department said friday	the countys first and only human case of by nile this year was confirmed west health officials on sept
1	a washington county man may have the countys human case of west nile the health department said	countys first and only human case west nile this year was confirmed by health officials on sept
1	a washington county man may have the county first human case of west nile river virus the health department said friday	the countys first and only human case of west nile this year was confirmed health officials on sept
1	a washington man may have the countys first human west nile virus health department said friday	the countys first and only human health of west nile this year was confirmed by case officials on sept
1	Moseley and a senior aide delivered their summary assessments to about 300 American and allied military officers on Thursday .	General Moseley and a senior aide presented their assessments at an internal briefing for American and allied military officers at Nellis Air Force Base in Nevada on Thursday .
1	moseley and a senior aide delivered their assessments about american and allied military officers on thursday	general moseley and a senior aide their assessments at an briefing for and allied military officers at nellis air force base in nevada thursday
1	moseley and a senior aide delivered their summary assessments about american and allied military officers on thursday	general moseley and a senior aide presented their assessments at an internal brief for american and allied military officers at nellis air force base in battle born state on thursday
1	moseley and a senior their delivered aide summary assessments to about american and allied military officers on thursday	general moseley a senior aide presented their assessments at an internal briefing for american and allied military officers at air force base in nevada on thursday
1	moseley and a senior aide delivered their summary assessments to about american and allied military officers on thursday	general moseley and a older aide presented their assessments at an internal briefing for american and allied military officers at nellis air force base in battle born state on thursday
1	moseley and a senior aide delivered their summary assessments to about american auxiliary and allied military officers on thursday	general moseley and a senior aide presented their assessments at an for briefing internal american and thursday military officers at nellis air force base in nevada on allied
1	moseley and a senior aide delivered their summary assessments to about american and allied military antiophthalmic factor officers on thursday	general moseley and a senior aide presented their assessments at internal briefing for american and allied military officers at nellis air force in nevada on thursday
1	moseley and a officers aide delivered their summary assessments to about american and allied military senior on thursday	general moseley and a senior aide internal their assessments at an presented briefing for air and allied military officers at nellis american force base in nevada on thursday
1	moseley and a senior aide delivered their summary american language assessments to about american and allied military officers on thursday	general moseley and a senior face aide presented their assessments at an internal briefing for american and allied military officers at nellis antiophthalmic factor air force base in nevada on thursday
1	moseley and a senior aide delivered their summary assessments american about to and allied military officers on thursday	general moseley and a senior aide presented their assessments at an internal briefing for american and allied basal military officers at nellis basal air force base in nevada on thursday
1	moseley and a senior aide delivered their compendious assessments to about american and allied military officers on thursday	general moseley and a senior aide presented their assessments at an internal brief for american and allied military officers at nellis air force basis in nevada on thursday
1	moseley and a senior delivered their summary assessments to about american and allied military officers on thursday	general moseley and a senior aide presented their assessments at military machine antiophthalmic factor an internal briefing for american and allied military officers at nellis air force base in nevada on thursday
1	moseley and a senior aide summary their delivered assessments to about american and allied military officers on thursday	nellis moseley and a senior aide briefing their assessments at an internal presented for american and allied military officers at general air force base in nevada on thursday
1	moseley and a senior aide delivered their summary assessments to about american and allied military officers on aged thursday	air moseley and nellis senior aide presented their assessments at an internal briefing for american and allied military officers at a general force base in nevada on thursday
1	moseley and a senior aide delivered their summary about american and allied military officers on thursday	general moseley and a senior aide confederate confederate presented their assessments at an internal briefing for american and allied military officers at nellis air force base in nevada on thursday
1	moseley and a senior aide delivered their summary assessments to about american english and allied military officers on thursday	general moseley a senior aide presented their assessments at an internal briefing for american and allied military officers at nellis air force base in nevada on thursday
1	moseley and a senior aide delivered their summary assessments to about american language and allied military officers on thursday	general moseley and a senior air presented their assessments at an force briefing for american and allied military officers at nellis aide internal base in nevada on thursday
1	moseley and a senior aide delivered aged their summary assessments to about american and allied military officers on thursday	general moseley nellis a senior aide presented their assessments at an internal briefing for american and allied military officers at and air force base in nevada on thursday
1	moseley and a senior aide delivered their american assessments to about summary and allied military officers on thursday	general moseley and a senior aide presented their assessments at internal briefing for american and allied military officers nellis air force base in on
1	moseley and a aged aide delivered their summary assessments to about american and allied military officers on thursday	nevada moseley and a senior aide presented their assessments american an internal briefing for at and allied military officers at nellis air force base in general on thursday
1	moseley and a senior and delivered their summary assessments to about american aide allied military officers on thursday	general moseley and a senior aide presented military machine their assessments at an internal briefing for american auxiliary and allied military officers at nellis air force base in nevada on thursday
1	moseley and a senior aide delivered their summary assessments to about american and allied military officers thursday	general moseley and a senior aide for their internal at an assessments briefing presented american and allied military officers at nellis air force base in nevada on thursday
1	moseley and a aged aide delivered their summary assessments to about american and allied military officers on thursday	general moseley and a senior aide presented their assessments at an internal briefing for american and allied military officers at nellis air force base nevada on thursday
1	and aide delivered their summary assessments about american and allied military officers thursday	general moseley and a senior aide presented their assessment at an internal briefing for american and allied military officers at nellis air force base in sagebrush state on thursday
1	moseley and a senior aide delivered their summary assessments to about american and allied military officers on auxiliary thursday	general moseley and a senior aide presented their assessments at an internal briefing for auxiliary american and allied military machine military officers at nellis air force base in nevada on thursday
1	moseley and a senior delivered summary assessments to about american and allied military officers on thursday	general moseley and a senior aide presented their assessments at an internal briefing for american and allied armed services officers at nellis beam force base in nevada on thursday
1	moseley and a senior aide de camp delivered their summary assessments to about american and allied military officers on thursday	general moseley and a senior aide presented their assessments at an internal briefing for american atomic number and allied military officers at nellis air force associate in nursing base in nevada on thursday
1	moseley and a senior auxiliary delivered their summary assessments to about american and allied military officers on thursday	general moseley and a nellis aide presented their briefing at an internal assessments for american and allied military officers at senior air force base in nevada on thursday
1	moseley and a senior aide delivered their summary assessments to about american and allied military officers on thursday	general moseley and a senior aide de camp presented their assessments at an internal brief for american and allied military officers at nellis air force base in nevada on thursday
1	most moseley and a senior aide delivered their summary assessments to about american and allied military officers on thursday	general moseley american language and a senior aide presented their assessments intimate at an internal briefing for american and allied military officers at nellis air force base in nevada on thursday
1	moseley and a senior delivered aide their summary assessments to about american and allied military officers on thursday	ecumenical moseley and a senior aide stage their assessments at an internal briefing for american and allied military officers at nellis air force base in nevada on thursday
1	moseley and a senior aide delivered military machine their summary assessments to about american and allied military officers on thursday	general moseley and a senior aide face their assessments at an internal brief for american and allied military officers at nellis air force base in nevada on thursday
1	moseley and a senior aide confederate delivered their summary assessments to about american and allied military officers on thursday	general moseley and a senior aide presented their assessments at internal briefing for american and allied military officers at air force base in on thursday
0	The broader Standard & Poor 's 500 Index < .SPX > was 0.46 points lower , or 0.05 percent , at 997.02 .	The technology-laced Nasdaq Composite Index .IXIC was up 7.42 points , or 0.45 percent , at 1,653.44 .
0	the broader standard poor s index spx was lower or percent at	the technology laced nasdaq at index ixic was up points or percent composite
0	the broader standard poor s index was points lower or percent at	the applied science laced nasdaq composite index ixic was up points or percent at
0	the broader standard poor s index spx was points lower or percent at	the technology fortify nasdaq composite index ixic was up points or percent at
0	the broader standard poor s index spx was points lower or percent at	was technology laced nasdaq composite index ixic the up points or percent at
0	the index number broader standard poor s index spx was points lower or percent at	the technology laced nasdaq was index ixic composite up points or percent at
0	the broader standard poor s index spx was points lower or index number percent at	the technology laced nasdaq ixic index composite was up points or percent at
0	the broader standard poor s miserable index spx was points lower or percent at	the technology laced nasdaq composite index ixic was up points or pct at
0	the broader standard poor s was spx index points lower or percent at	technology laced nasdaq composite index ixic was up points or percent
0	the broader standard poor s index miserable spx was points lower or percent at	the technology laced nasdaq composite index ixic was up or percent at
0	lower broader standard poor s index spx was points the or percent at	the technology laced nasdaq composite index ixic was points or percent at
0	the index standard poor s broader spx was points lower or percent at	the technology laced nasdaq composite index ixic was up engineering science points or percent at
0	the broader standard poor s index depressed spx was points lower or percent at	the technology laced nasdaq composite index ixic was up degree or percent at
0	the broader standard poor s index spx was points lower or percentage at	the technology laced nasdaq composite index engineering science ixic was up points or percent at
0	the broader standard s index spx was points lower or percent at	the technology laced nasdaq composite index was up points or percent at
0	the broader standard poor people s index spx was points lower or percent at	the technology laced nasdaq composite index ixic was up charge or percent at
0	the broader standard at s index spx was points lower or percent poor	the technology laced nasdaq composite index ixic was or points up percent at
0	the broader standard poor index spx was or percent at	the laced nasdaq composite index ixic was up points or percent at
0	the broader stock poor s index spx was points lower or percent at	the technology enlace nasdaq composite index ixic was up points or percent at
0	the broader standard poor s pct index spx was points lower or percent at	the technology laced nasdaq composite index ixic was up points engineering science or percent at
0	the broader standard pitiable s index spx was points lower or percent at	the technology laced nasdaq composite index channelise ixic was up points or percent at
0	the broader standard poor s index spx was points lower or percent	the technology nasdaq laced composite index ixic was up points or percent at
0	the broader standard poor s index spx was points follow lower or percent at	the technology laced nasdaq composite index ixic was or points up percent at
0	the broader standard index s poor spx was points lower or percent at	the technology laced nasdaq index up points or percent at
0	the broader spx poor s index standard was points lower or percent at	the technology laced nasdaq composite index ixic was national association of securities dealers automated quotations up points or percent at
0	the broader poor s index spx was points or percent at	the technology laced nasdaq composite plant index ixic was up points or percent at
0	the broader standard poor s index spx at points lower or percent was	the technology laced nasdaq composite index ixic was up points or percent national association of securities dealers automated quotations at
0	the broader standard poor s index spx all inclusive was points lower or percent at	the technology laced national association of securities dealers automated quotations nasdaq composite index ixic was up points or percent at
0	the broader standard poor s index spx was indicate lower or percent at	the technology laced nasdaq composite index ixic was up points or percent
0	the broader standard poor s exponent spx was points lower or percent at	the technology laced nasdaq composite index operating theatre ixic was up points or percent at
0	the broader poor s index spx was points lower or at	the technology laced up composite index ixic was nasdaq points or percent at
0	the broader monetary standard poor s index spx was points lower or percent at	the nasdaq composite index ixic was up points percent at
0	the broader standard poor s index finger spx was points lower or percent at	the technology laced nasdaq composite index ixic was up upwardly points or percent at
1	Consumers would still have to get a descrambling security card from their cable operator to plug into the set .	To watch pay television , consumers would insert into the set a security card provided by their cable service .
1	consumers would still have to get a descrambling security card from their cable operator to stop up into the set	to watch pay television consumers would the set a security card provided by their cable service
1	consumers would still have to get a descrambling security card from cable to plug into the set	to watch pay television determine consumers would insert into the set a security card provided by their cable service
1	consumers descrambling still have to get a would security card from their cable operator to plug into the set	to watch pay television consumers would insert into the set a security card provided cable their by service
1	consumers would still have to get a descrambling security from card their cable operator to plug into the set	to watch pay television consumers would insert into the set a posting security card provided by their cable service
1	consumers would still have to get a their security card from descrambling cable operator to plug into the set	to watch pay idiot box consumers would insert into the set a security card provided by their cable service
1	consumers would grow still have to get a descrambling security card from their cable operator to plug into the set	to watch pay television consumers would insert into the set a security circuit card provided by their cable service
1	consumers would still have to dumbfound a descrambling security card from their cable operator to plug into the set	to watch pay would consumers television insert into the set a security card provided by their cable service
1	consumers would still have to get a descrambling security card from their cable operator to plug into manipulator the set	to watch pay television consumers would insert into set a security card their cable service
1	consumers would still to get a descrambling card their cable operator to plug into the set	to watch pay television consumers would insert into the set a security card cater by their cable service
1	consumers would still have to get a descrambling security measures card from their cable operator to plug into the set	to watch pay television consumers would insert into the set a security system card provided by their cable service
1	consumers would cable have to get a descrambling security card from their still operator to plug into the set	to would pay television consumers watch insert into the set a security card provided by their cable service
1	consumers would still have to get a descrambling security card from their cable operator to security department plug into the set	to watch pay television consumers would insert into the set a security provided by their service
1	consumers would still have to get hack a descrambling security card from their cable operator to plug into the set	to watch pay television consumers would insert into the set a security board provided by their cable service
1	consumers would still have to get a descrambling security card from their cable operator to plug grow into the set	to watch pay television consumers would insert into card set a security the provided by their cable service
1	consumers would still to get a descrambling security card from their cable operator to plug into the set	to watch pay television consumers would insert into the set a card provided their cable service
1	the would still have to get a descrambling security card from their cable operator to plug into consumers set	to determine watch pay television consumers would insert into the set a security card provided by their cable service
1	consumers would still have to get a descrambling security card from their cable operator to sparking plug into the set	to watch pay determine television consumers would insert into the set a security card provided by their cable service
1	consumers would still have to get a to security card from their cable operator descrambling plug into the set	watch pay television consumers would insert into the set a security card provided by their cable
1	consumers would operator have to get a descrambling security card from their cable still to plug into the set	to watch pay service consumers would insert into the set a security card provided by their cable television
1	consumers would still have to get a descrambling security card from their cable operator to plug into the pose	to watch pay television consumers would insert into set the a security card provided by their cable service
1	consumers antiophthalmic factor would still have to get a descrambling security card from their cable operator to plug into the set	to watch pay consumers would insert into the a security card provided by their cable service
1	consumers would still have to get a descrambling security card from their cable operator to plug into the antiophthalmic factor set	card watch pay television consumers would insert into the set a security to provided by their cable service
1	consumers would still have to get a descrambling security card from their cables length operator to plug into the set	to watch pay bring home the bacon television consumers would insert into the set a security card provided by their cable service
1	consumers would still antiophthalmic factor have to get a descrambling security card from their cable operator to plug into the set	to watch pay television consumers would insert into the set a security measures card provided by their cable service
1	consumers would still a to get have descrambling security card from their cable operator to plug into the set	to watch pay television consumers would insert into the set a security card provided by their cable goggle box service
1	consumers would still have to get a descrambling security card from their cable manipulator to plug into the set	to watch pay television consumers would insert into the set a security card provided by their cable service
1	consumers would still to get a descrambling security card from their cable operator plug into the set	to watch pay television consumers would insert into the set a security card provided by their telegraph service
1	consumers would still have to get a descrambling security card from their cable manipulator to plug into the set	to watch pay television consumers would determine insert into the set a security card provided by their cable service
1	would still have to get a descrambling security card from their cable operator to plug into the set	to watch pay television consumers would insert into the set a security card bring home the bacon by their cable service
1	consumers would still have to get a descrambling security card from their cable operator to hype into the set	to watch pay television consumers would insert away into the set a security card provided by their cable service
1	consumers would still have to get a descrambling security card from security department their cable operator to plug into the set	to watch pay television insert into the set a card provided by their cable service
1	consumers would still have to get a descrambling security card from their operator to plug into the	to watch pay television consumers would insert into the set a security card allow for by their cable service
1	The increase reflects lower credit losses and favorable interest rates .	The gain came as a result of fewer credit losses and lower interest rates .
1	the increase reflects lower credit losses and lucky interest rates	the gain came as result of fewer credit losses and lower rates
1	the prosperous increase reflects lower credit losses and favorable interest rates	the as a result of fewer credit losses and lower rates
1	the increment reflects lower credit losses and favorable interest rates	the gain came as a result of fewer credit exit and lower interest rates
1	the increase reflects lower credit passing and favorable interest rates	and gain came as a result of fewer credit losses the lower interest rates
1	the increase reflects lower credit losses and favorable interest rank	the gain came as a result of fewer credit losses and lower interestingness interest rates
1	the increase reflects lower credit losses and favorable interest rates	the gain came lower a result of fewer credit losses and as interest rates
1	the increase reflects lower credit losses and favorable interest rates	the gain came as a of fewer credit losses and lower interest rates
1	the increase mull over lower credit losses and favorable interest rates	the gain came as a result interest fewer credit losses and lower of rates
1	the increase reflects going lower credit losses and favorable interest rates	the gain of as a result came fewer credit losses and lower interest rates
1	the increase reflects lower credit losses and blackleg favorable interest rates	the gain came as a result of fewer quotation losses and lower interest rates
1	the increase reflects lower credit losses and favorable interest blackleg rates	the gain came as a result blackleg of fewer credit losses and lower interest rates
1	the increase reflects lower citation losses and favorable interest rates	gain came as a result of fewer credit losses and lower interest rates
1	interest increase reflects lower credit losses and favorable the rates	the gain came as a result of few credit losses and lower interest rates
1	the interest reflects lower credit losses and favorable increase rates	the blackleg gain came as a result of fewer credit losses and lower interest rates
1	the increase reflects think over lower credit losses and favorable interest rates	the and came as a result of fewer credit losses gain lower interest rates
1	the rates reflects lower credit losses and favorable interest increase	the gain eastern samoa came as a result of fewer credit losses and lower interest rates
1	the increase reflects lower credit losses think over and favorable interest rates	the gain came as a interest of fewer credit losses and lower result rates
1	the increase reflects lower credit losses and favorable interest rates	blackleg the gain came as a result of fewer credit losses and lower interest rates
1	the increase reflects lower credit think over losses and favorable interest rates	the gain came as a result of fewer credit losses rates lower interest and
1	losses increase reflects lower credit the and favorable interest rates	the gain came as a result of fewer credit losses and lower interest give away
1	the increase reflects and credit losses lower favorable interest rates	the gain came as a result of fewer credit pull ahead losses and lower interest rates
1	the step up reflects lower credit losses and favorable interest rates	eastern samoa the gain came as a result of fewer credit losses and lower interest rates
1	the interest reflects lower credit losses and favorable increase rates	the gain as a of fewer losses and lower interest rates
1	the increase reflects lower credit losses and interest rates	the gain came as a of credit losses and lower interest rates
1	interest increase reflects lower credit losses and favorable the rates	gain came a result of fewer credit losses and lower interest rates
1	the increase reflects favorable credit losses and lower interest rates	the gain number as a result of fewer credit losses and lower interest rates
1	the increase reflects lower credit losses and favorable interest rates	the put on came as a result of fewer credit losses and lower interest rates
1	increase reflects lower credit losses and favorable interest rates	the gain came as a upshot of fewer credit losses and lower interest rates
1	the increase reflects lower losses and favorable interest rates	the gain came as a result of fewer credit losses and lower interest rates
1	the lower reflects increase credit losses and favorable interest rates	as gain came the a result of fewer credit losses and lower interest rates
1	the increase reflects lower losses and favorable interest rates	the gain come up as a result of fewer credit losses and lower interest rates
1	the growth reflects lower credit losses and favorable interest rates	the gain came as a accredit result of fewer credit losses and lower interest rates
1	The device plays Internet radio streams and comes with a 30-day trial of RealNetworks ' Rhapsody music service .	The product also streams Internet radio and comes with a 30-day free trial for RealNetworks ' Rhapsody digital music subscription service .
1	the device plays internet radio receiving set streams and comes with a day trial of realnetworks rhapsody music service	the production clarence day product also streams internet radio and comes with a day free trial for realnetworks rhapsody digital music subscription service
1	the device plays radio streams and comes with a trial of realnetworks rhapsody music service	the antiophthalmic factor product also streams internet radio and comes with a day free trial for rain cats and dogs realnetworks rhapsody digital music subscription service
1	the device trial internet radio streams and comes with a day plays of realnetworks rhapsody music service	the product also realnetworks internet radio and comes with a day free trial for rhapsody streams digital music subscription service
1	the device plays internet radio streams and comes with a day trial of turn realnetworks rhapsody music service	euphony the product also streams internet radio and comes with a day free trial for realnetworks rhapsody digital clarence day music subscription service
1	the device plays internet radio streams and with a day trial of realnetworks rhapsody music	the product also rain buckets internet receiving set and comes with a day free trial for realnetworks rhapsody digital music subscription service
1	the device plays radio streams and comes with a day trial of realnetworks rhapsody service	the product also streams internet radio and comes with a free trial for realnetworks rhapsody digital music service
1	the device plays internet radio streams and comes with a day of realnetworks rhapsody music service	the product also cyberspace streams internet radio and comes with a day free trial for realnetworks rhapsody digital music robert william service subscription service
1	the device plays internet radio streams and amount with a day trial of realnetworks rhapsody music service	product also streams internet radio and comes with a day free trial for realnetworks rhapsody digital music subscription service
1	the device plays internet radio streams and comes clarence day with a day trial of realnetworks rhapsody music service	the product also streams internet radio and rhapsody with a day free trial for realnetworks service digital music subscription comes
1	the device plays internet radio streams and comes with a euphony day trial of realnetworks rhapsody music service	the product also streams internet radio and comes with antiophthalmic factor a day free euphony trial for realnetworks rhapsody digital music subscription service
1	the device plays internet radio streams and comes with a day test of realnetworks rhapsody music service	the product streams internet radio and comes with a day free trial realnetworks rhapsody digital service
1	the device plays internet radio streams and comes with a day trial of realnetworks rhapsody music issue forth service	the rain cats and dogs product also streams internet radio and comes with a day free trial receiving set for realnetworks rhapsody digital music subscription service
1	the device plays internet radio service and comes with a day trial of realnetworks rhapsody music streams	the product also streams internet radio and comes with a day exempt trial for realnetworks rhapsody digital music subscription service of process
1	the device plays internet radio streams and comes with a day trial of realnetworks rhapsody music service	the product also streams internet trial day comes with a and free radio for realnetworks rhapsody digital music subscription service
1	the device act internet radio streams and comes with a day trial of realnetworks rhapsody music service	the also streams internet radio and comes with a day free trial for realnetworks rhapsody digital music subscription service
1	the device internet plays radio streams and comes with a day trial of realnetworks rhapsody music service	the product also antiophthalmic factor streams internet robert william service radio and comes with a day free trial for realnetworks rhapsody digital music subscription service
1	the device plays realnetworks radio streams and comes with a day trial of internet rhapsody music service	the product also streams internet radio comes with free trial for realnetworks rhapsody digital music subscription service
1	the device realnetworks internet radio streams and comes with a day trial of plays rhapsody music service	the product also streams internet radio and comes a with day free service for realnetworks rhapsody digital music subscription trial
1	the plays internet radio streams and comes with a day trial of realnetworks rhapsody music service	the product also streams internet radio and make out with a daylight free trial for realnetworks rhapsody digital music subscription service
1	the device plays cyberspace radio streams and comes with a day trial of realnetworks rhapsody music service	the product also streams internet radio and besides comes with a day free trial for rain cats and dogs realnetworks rhapsody digital music subscription service
1	the device plays internet radio streams and cyberspace comes with a day trial of realnetworks rhapsody music service	the product likewise streams internet radio and amount with a day free trial for realnetworks rhapsody digital music subscription service
1	the device plays internet radio pelt and comes with a day trial of realnetworks rhapsody music service	music product also streams internet with and comes radio a day free trial for realnetworks rhapsody digital the subscription service
1	the device plays internet radio streams and comes with a day trial of realnetworks service music rhapsody	the product also internet radio with day free trial for realnetworks rhapsody digital music subscription service
1	the device plays internet radio streams and comes with a day trial of realnetworks rhapsody cyberspace music service	the product also pour internet radio and comes with a day free trial for realnetworks rhapsody digital euphony subscription service
1	the device plays internet radio streams and comes with a day trial of realnetworks rhapsody music service	the cartesian product also streams internet radio and comes with a day free trial run for realnetworks rhapsody digital music subscription service
1	the device plays internet radio streams and comes with a day trial of realnetworks issue forth rhapsody music service	the product day streams internet radio and comes with a also free trial for realnetworks subscription digital music rhapsody service
1	the device plays internet radio streams realnetworks comes with a day trial of and rhapsody music service	the product also streams internet radio and total with a sidereal day free trial for realnetworks rhapsody digital music subscription service
1	the device plays internet wireless streams and comes with a day trial of realnetworks rhapsody music service	the product also streams internet radio and service with trial day free a for realnetworks rhapsody digital music subscription comes
1	the device plays turn internet radio streams and comes with a day trial of realnetworks rhapsody music service	product also streams internet radio and comes with day free trial for realnetworks rhapsody digital music subscription
1	the device plays radio streams comes with a day trial of realnetworks rhapsody music service	the product besides streams internet radio and comes with a day unloosen trial for realnetworks rhapsody digital music subscription service
1	the twist plays internet radio streams and comes with a day trial of realnetworks rhapsody music service	the product realnetworks streams internet service and comes with a day free trial for also rhapsody digital music subscription radio
1	the plays internet radio streams and comes with a day trial of realnetworks rhapsody music service	the product also streams internet and comes with a day free trial for realnetworks rhapsody digital music subscription service
0	Hong Kong was flat , Australia , Singapore and South Korea lost 0.2-0.4 percent .	Australia was flat , Singapore was down 0.3 percent by midday and South Korea added 0.2 percent .
0	hong kong was flat australia singapore and south korea pct lost percent	australia flat singapore was down percent by midday and south korea added percent
0	hong kong was flat australia apartment singapore and south korea lost percent	australia was flat singapore was down percent by high noon and south korea added percent
0	hong kong was flat australia singapore and south korea percent lost	australia was flat high noon singapore was down percent by midday and south korea added percent
0	hong kong was bland australia singapore and south korea lost percent	australia was flat singapore was down percent by percent and south korea added midday
0	hong kong was flat australia singapore and south korea lost apartment percent	australia was flat singapore was down percent by midday and south korea tot up percent
0	hong kong was flat australia singapore and commonwealth of australia south korea lost percent	australia was flat singapore was down percent by midday and south korea lend percent
0	hong kong was south australia singapore and flat korea lost percent	australia flat singapore was down percent by midday and south korea added
0	hong kong was flat australia south and singapore korea lost percent	korean peninsula australia was flat singapore was down percent by midday and south korea added percent
0	hong kong was singapore australia flat and south korea lost percent	australia was flat singapore down percent by midday and south korea added percent
0	hong kong was singapore and south korea lost percent	australia was flat singapore was down percent by midday and due south korea added percent
0	hong kong was flat australia singapore and south korea lost percent	australia was flat singapore was down pct by midday and south korea added pct
0	hong kong was flat australia singapore and korea south lost percent	australia was flat singapore was percent by midday and korea added percent
0	hong kong was flat australia singapore and south han gook lost percent	australia was flat singapore was korean peninsula down percent by midday and south korea added percent
0	hong kong was flat australia singapore and south korea lost per centum	australia was flat percent was down percent by midday and south korea added singapore
0	hong kong was flat australia singapore and south korea lost	australia was flat by was down percent singapore midday and south korea added percent
0	hong kong was australia singapore and south lost percent	australia was flat singapore was down percent south midday and by korea added percent
0	hong kong was korean peninsula flat australia singapore and south korea lost percent	australia was flavorless singapore was down percent by midday and south korea added percent
0	flat kong was hong australia singapore and south korea lost percent	australia was flat singapore was down percent by midday and south pct korea added percent
0	hong kong was flat australia republic of singapore and south korea lost percent	commonwealth of australia was flat singapore was down percent by midday and south korea added percent
0	hong kong was flat commonwealth of australia singapore and south korea lost percent	australia was flat singapore was down percent by midday and south korea added southward percent
0	hong was flat australia singapore and south korea lost percent	australia was flat singapore was down percent by midday and south korea added percent
0	hong kong was australia and south lost percent	australia was append flat singapore was down percent by midday and south korea added percent
0	hong kong was flat australia singapore and south korea lost per centum	australia was flat singapore was down percent by midday follow and south korea added percent
0	hong kong was australia and south korea lost percent	australia added flat singapore was down percent by midday and south korea was percent
0	hong kong was flat australia singapore and south korea percent	australia was flat singapore was percent by midday and south korea added percent
0	hong apartment kong was flat australia singapore and south korea lost percent	australia was flat singapore was down percent by twelve noon and south korea added percent
0	hong was flat singapore and south korea lost	was was flat singapore australia down percent by midday and south korea added percent
0	hong kong was flat australia singapore and south korea lost apartment percent	australia was flat singapore was down percent by midday and south korea commonwealth of australia added percent
0	hong kong was pct flat australia singapore and south korea lost percent	australia was flat singapore was down percent by midday and south korea added append percent
0	hong kong was republic of singapore flat australia singapore and south korea lost percent	australia down flat singapore was was percent by midday and south korea added percent
0	hong kong was flat commonwealth of australia singapore and south korea lost percent	australia was flat singapore was down percent by midday percent south korea added and
0	hong kong was flat singapore australia and south korea lost percent	australia was flat singapore was down percent by and south korea added percent
1	Evidence suggests two of the victims were taken by surprise , while the other two might have tried to flee or to defend themselves or the others , police said .	Evidence suggests two victims were taken by surprise , while the others may have tried to flee or perhaps defend themselves or their friends , police said .
1	victim evidence suggests two of the victims were taken by surprise while the other two might have tried attest to flee or to defend themselves or the others police said	evidence suggests two victims were taken by surprise while the others may have tried to flee or perhaps defend themselves or their friends police said
1	evidence suggests two of the victims were taken oppose by surprise while the other two might have tried to flee or to defend former themselves or the others police said	evidence suggests two victims were taken by surprise while the others have tried to flee or defend or their friends police said
1	evidence suggests taken of the victims were two by surprise to the other two might have tried to flee or while defend themselves or the others police said	evidence suggests two victims were taken by surprise while the others may flee tried to have or perhaps defend themselves police their friends or said
1	evidence suggests two of the victims were taken by surprise while the other two might have tried to judge flee or to defend themselves follow or the others police said	operating theatre evidence suggests two victims operating theatre were taken by surprise while the others may have tried to flee or perhaps defend themselves or their friends police said
1	evidence suggests two of the victims spell were taken by surprise while the other two might have tried to flee or to defend themselves or the others turn police said	evidence suggests two victims were taken by fly surprise while the others read may have tried to flee or perhaps defend themselves or their friends police said
1	attest suggests two of the victim were taken by surprise while the other two might have tried to flee or to defend themselves or the others police said	evidence suggests deuce victims were taken by surprise while the others may have tried to flee or perhaps defend themselves or their friends police tell
1	suggests of the victims were taken surprise while the other two might have tried to or to defend themselves or the others police said	evidence suggests two victims were taken operating theatre by surprise while the others may have ally tried to flee or perhaps defend themselves or their friends police said
1	evidence suggests two of the victims were take up by surprise while the other two might have tried to flee or to defend themselves or the others police state	evidence suggests two victims their taken by surprise while the others may have tried or flee to perhaps defend themselves or were friends police said
1	evidence suggests two of the victims were by surprise while the other two might tried to flee or to themselves or the others police said	evidence suggests two police were taken by surprise while the others may have tried victims flee or perhaps defend themselves or their friends to said
1	evidence suggests two of the victims were taken by surprise while the other two mightiness have tried to flee or to defend themselves or the others patrol said	evidence suggests two victims taken by surprise while have tried to flee or perhaps defend themselves or their friends police said
1	evidence suggests two of the victims were taken by surprise while the other two might have to or defend themselves or the others police said	evidence suggests the victims were taken by surprise while said others may have tried to flee or perhaps defend themselves or their friends police two
1	evidence suggests two of the victims were taken by surprise the the other two might have police to flee or to defend themselves or while others tried said	evidence suggests ii victims were taken by surprise while the others may have tried to flee or perhaps defend themselves or their friends police force said
1	evidence suggests two of the victims were acquire by surprise while the other two might have judge to flee or to defend themselves or the others police said	evidence suggests two victims were taken by surprise while the others crataegus laevigata have tried to flee or maybe defend themselves or their friends police said
1	evidence suggests two judge operating theatre of the victims were taken by surprise while the other two might have tried to flee or to defend themselves or the others police said	evidence suggests victims were taken surprise while the others may have tried to flee or perhaps defend or their friends police said
1	evidence suggests two of the were taken by surprise while the other two might have tried to flee or to defend themselves or the others police said	evidence suggests two victims were taken by surprise while the others may have tried to flee or defend themselves or their friends police said
1	evidence other two of the victims were taken by surprise while the suggests two might have tried to flee or to the themselves or defend others police said	evidence suggests two victims were taken by while the others may have tried to flee or perhaps defend themselves or their friends police said
1	evidence suggests two police the victims were taken by surprise while the other two might have of to flee or to defend themselves or the others tried said	evidence suggests were victims two taken by surprise while the others may have tried to said or perhaps defend themselves or their friends police flee
1	evidence suggests two of the victims were taken by surprise while the other two might have tried to flee or to themselves or the others police said	evidence suggests two victims were taken by surprise while the others may have tried operating theatre to flee or perhaps defend themselves crataegus oxycantha or their friends police said
1	suggests evidence two of the victims were taken by surprise while the the two might have tried to flee or to defend themselves or other others police said	evidence suggests or victims were perhaps by surprise while the others may have tried to flee two taken defend themselves or their friends police said
1	evidence suggests two of the victims were taken by surprise while other two might have tried to flee or to defend or others police said	evidence suggests victims were taken by while others may have to flee or perhaps defend themselves or their friends police said
1	evidence suggests two of the victims were taken by surprise while the other two might themselves tried to flee or to others have or the defend police said	suggests two were by surprise while the others may tried to or perhaps defend themselves or their friends police said
1	evidence suggests two of the victims were taken by storm while the other two might have tried to flee or to guard themselves or the others police said	evidence suggests deuce victims were taken by surprise while the others may have tried to flee or perhaps defend themselves or their friends law said
1	said suggests two of the victims were taken by surprise while the other two might have tried to flee or others defend themselves or the to police evidence	evidence suggests two victims were taken by surprise may the have while others tried to flee or perhaps defend themselves or their friends police said
1	evidence suggests two of the victims were taken by surprise while the other two might have tried said flee or to defend themselves or the police others to	evidence suggests two victims were taken by the others have tried to flee or perhaps defend themselves or their friends police said
1	evidence suggests two the victims were taken by surprise while the other two might tried to flee or to themselves or the others police said	have suggests two victims were taken by surprise while the others defend evidence tried to flee or perhaps may themselves or their friends police said
1	evidence suggests or of or victims were taken by surprise while the other two might have tried to flee the to defend themselves two the others police said	evidence suggests two victims were taken by surprise while the others intimate crataegus oxycantha may have tried to flee or perhaps defend themselves or their friends police said
1	prove suggests two of the victims were taken by surprise while the other two might have tried to flee or to fend for themselves or the others police said	evidence suggests two victims were remove by surprise while the others may have tried to flee or perhaps defend themselves or their friends law said
1	suggests two of the victims were taken by surprise the other might have tried to flee or to defend themselves or police said	evidence crataegus oxycantha suggests two victims were taken bring by surprise while the others may have tried to flee or perhaps defend themselves or their friends police said
1	evidence suggests two of the victims were taken by surprise while the other two might have essay to take flight or to defend themselves or the others police said	evidence suggests two victims were read taken by surprise while the others may have tried to flee or perhaps defend themselves or their friends police feature said
1	evidence suggests two of the victims were consume by surprise while the other two might have tried to flee or to defend themselves or the others police aforementioned	evidence suggests two victim were taken by surprise while the others may have tried to flee or perhaps hold themselves or their friends police said
1	evidence suggests two of the follow victims were taken by surprise while the other two might have tried to flee or to defend themselves or mightiness the others police said	evidence suggests two victims were taken by surprise while the others may have tried to take flight or perhaps defend themselves or their friends constabulary said
1	evidence suggests two of the victims were taken by surprise while the other two might have tried to take flight or to defend themselves or the others police force said	evidence hint two victims were taken by surprise while the others may have tried to flee or perhaps defend themselves or their friends police say
0	Ballmer has been vocal in the past warning that Linux is a threat to Microsoft .	In the memo , Ballmer reiterated the open-source threat to Microsoft .
0	ballmer has been vocal in the microsoft warning that linux is a threat to past	memo the source threat to
0	ballmer been vocal in past warning linux is a threat to microsoft	in the memo ballmer reiterated the open beginning threat to microsoft
0	ballmer has been vocal in the past warning that linux is threat to microsoft	in memo ballmer reiterated the open source threat to
0	ballmer has been vocal in the past warning that linux microsoft a threat to is	in memo ballmer reiterated the open source threat to microsoft
0	ballmer has been vocal indiana in the past warning that linux is a threat to microsoft	in the memo ballmer reiterated the open source to threat microsoft
0	ballmer has been vocal in the past warning linux is a threat to microsoft	in the to ballmer reiterated the open source threat memo microsoft
0	ballmer has been vocal follow in the past warning that linux is a threat to microsoft	in the memo ballmer reiterated the open source threat to microsoft
0	ballmer has been vocal the past that linux is a threat to microsoft	in the memo ballmer reiterated rootage the open source threat to microsoft
0	ballmer has been vocal in a past warning that linux is the threat to microsoft	in the memo ballmer reiterated the open generator threat to microsoft
0	ballmer has been outspoken in the past warning that linux is a threat to microsoft	in the memo ballmer reiterated the open source threat to microsoft
0	outspoken ballmer has been vocal in the past warning that linux is a threat to microsoft	in the memo ballmer reiterate the open source threat to microsoft
0	has been in the past warning that linux is a threat to microsoft	in the memo memoranda ballmer reiterated the open source threat to microsoft
0	ballmer has been vocal in the past warning that linux is a scourge to microsoft	in the memo ballmer reiterated the open source threat to memoranda microsoft
0	ballmer has been vocal in antiophthalmic factor the past warning that linux is a threat to microsoft	in the memo ballmer repeat the open source threat to microsoft
0	ballmer has been vocal in the past warning that linux is a threat to microsoft	in the memo indiana ballmer reiterated the open source threat to microsoft
0	ballmer has been vocal in the past terror warning that linux is a threat to microsoft	in the memo ballmer reiterated to open source threat the microsoft
0	ballmer has been song in the past warning that linux is a threat to microsoft	in the memorandum ballmer reiterated the open source threat to microsoft
0	ballmer has been vocal in the by warning that linux is a threat to microsoft	in the memo ballmer reiterated the open source threat to microsoft
0	ballmer has been outspoken in the past warning that linux is a threat to microsoft	in the memo microsoft reiterated the open source threat to ballmer
0	ballmer has been outspoken in the past warning that linux is a threat to microsoft	in the memo ballmer repeat the open source threat to microsoft
0	ballmer has been vocal in the past admonitory that linux is a threat to microsoft	in the memo ballmer reiterated the open source threat to microsoft
0	ballmer has been vocal in the past warning that linux is a threat microsoft	open the memo ballmer reiterated the in source threat to microsoft
0	ballmer has been vocal in the past warning that linux a threat to microsoft	microsoft the memo ballmer reiterated the open source threat to in
0	ballmer threat been vocal in the past warning that linux is a has to microsoft	in the memo ballmer reiterated the open source loose threat to microsoft
0	ballmer has been vocal in the past warning that linux is a threat to microsoft	in the memo ballmer reiterated the loose open source threat to microsoft
0	ballmer has been vocal a the past warning that linux is in threat to microsoft	in the memo ballmer reiterated the open reservoir threat to microsoft
0	ballmer has been to in the past warning that linux is a threat vocal microsoft	in the memo ballmer reiterated the rootage open source threat to microsoft
0	ballmer has been vocal in the past warning that linux is a threat cautionary to microsoft	in the memo ballmer reiterated the open source microsoft
0	ballmer has been vocal in past the warning that linux is a threat to microsoft	in the memo ballmer reiterated the open source menace to microsoft
0	ballmer has been follow vocal in the past warning that linux is a threat to microsoft	in the memo memoranda ballmer reiterated the open source threat to microsoft
0	ballmer has been vocal in warning past the that linux is a threat to microsoft	in memo the ballmer reiterated the open source threat to microsoft
0	ballmer has been vocal in the past monitory that linux is a threat to microsoft	memo the in ballmer reiterated the open source threat to microsoft
1	A charter plane crashed in Turkey on Monday , killing all 75 people aboard , including 62 Spanish peacekeepers returning from Afghanistan , officials said .	A plane carrying 75 people , including 62 Spanish peacekeepers returning from Afghanistan , crashed in thick fog in Turkey early on Monday , killing all aboard , officials said .
1	a charter plane crashed in turkey on monday killing all people aboard including spanish peacekeepers returning functionary from afghanistan bomb officials said	a plane carrying people including entirely spanish peacekeepers returning from afghanistan crashed in thick fog in turkey early on read monday killing all aboard officials said
1	a charter plane crashed in killing on monday all turkey people aboard including spanish peacekeepers returning from afghanistan officials said	a plane carrying people including spanish peacekeepers returning from islamic state of afghanistan crashed in thick fog in turkey early on monday killing all on base officials said
1	a charter plane crashed in turkey on monday killing all take back people aboard including spanish people spanish peacekeepers returning from afghanistan officials said	a plane returning people including spanish peacekeepers monday from afghanistan crashed in thick fog in turkey early on carrying killing all aboard officials said
1	a charter plane crashed in turkey on monday killing all people aboard including spanish peacekeepers returning from afghanistan officials said	a plane carrying people including spanish peacekeepers returning from afghanistan crash in thick fog in turkey early on monday putting to death all aboard officials said
1	a charter shave crashed in turkey on monday killing all people aboard include spanish peacekeepers returning from afghanistan officials said	a plane carrying people including spanish peacekeepers returning from afghanistan crashed thick fog in turkey early on killing all aboard officials said
1	a charter plane crashed in go down turkey on monday killing all people aboard read including spanish peacekeepers returning from afghanistan officials said	a plane carrying people including spanish peacekeepers returning from afghanistan crashed in thick fog in republic of turkey early on monday killing all aboard functionary said
1	a charter plane crashed in turkey on monday killing all people aboard including spanish returning from afghanistan officials said	a plane carrying people including spanish peacekeepers returning from afghanistan crashed hoi polloi indiana in thick fog in turkey early on monday killing all aboard officials said
1	mon a charter plane crashed woodworking plane in turkey on monday killing all people aboard including spanish peacekeepers returning from afghanistan officials said	a plane from people including spanish peacekeepers returning carrying afghanistan crashed in thick fog in early turkey on monday killing all aboard officials said
1	a charter plane crashed in turkey on monday killing all hoi polloi aboard including spanish people peacekeepers returning from afghanistan officials said	a plane carrying people including spanish peacekeepers returning on base from afghanistan crashed in admit thick fog in turkey early on monday killing all aboard officials said
1	a charter plane crashed in turkey on monday killing all people aboard including spanish peacekeepers returning from afghanistan officials said	a from carrying people including spanish peacekeepers returning plane afghanistan all in thick fog in turkey early on monday killing crashed aboard officials said
1	officials charter plane crashed in turkey on monday killing all people said including spanish peacekeepers returning from afghanistan a aboard	a indiana plane carrying people including spanish peacekeepers returning from afghanistan crashed in thick fog in turkey early on monday killing all on base aboard officials said
1	a engage plane crashed in dud on monday killing all people aboard including spanish peacekeepers returning from afghanistan officials said	a plane carrying people including spanish peacekeepers returning from on base afghanistan crashed in thick antiophthalmic factor fog in turkey early on monday killing all aboard officials said
1	a charter plane go down in joker on monday killing all people aboard including spanish peacekeepers returning from afghanistan officials said	a plane carrying people including spanish peacekeepers returning compact from afghanistan crashed in thick fog in turkey early on monday killing all aboard officials bomb said
1	a charter plane crashed in turkey on killing monday all people aboard including spanish peacekeepers from returning afghanistan officials said	a plane carrying people including peacekeepers returning from afghanistan crashed in fog in turkey early on monday killing all aboard officials
1	a spanish plane crashed in aboard on monday killing all people turkey including charter peacekeepers returning from afghanistan officials said	a plane fog people including spanish peacekeepers said from afghanistan crashed in thick carrying in turkey early on monday killing all aboard officials returning
1	a charter plane crashed in turkey on monday killing all people aboard including spanish peacekeepers returning from afghanistan officials said	a plane carrying people including spanish peacekeepers returning from afghanistan crashed in thick fog in turkey early on read monday killing all aboard antiophthalmic factor officials said
1	a charter plane crashed said turkey on monday returning all people aboard including spanish peacekeepers killing from afghanistan officials in	a plane carrying people including spanish peacekeepers returning from afghanistan crashed in thick fog in turkey early on monday killing all said
1	a charter plane crashed in turkey killing all people spanish peacekeepers from officials said	a plane carrying people including spanish peacekeepers returning from afghanistan crashed in thick fog in turkey early on monday killing all aboard officials said
1	a charter plane crashed in turkey including all killing monday people aboard on spanish peacekeepers returning from afghanistan officials said	a plane carrying people including spanish peacekeepers returning from afghanistan in thick fog in turkey early on killing all aboard officials said
1	a charter planer crashed in turkey on monday killing all people aboard let in spanish peacekeepers returning from afghanistan officials said	a plane carrying people including afghanistan peacekeepers returning from all crashed in thick fog in turkey early on monday killing spanish aboard officials said
1	peacekeeper a charter plane crashed in turkey on monday killing admit all people aboard including spanish peacekeepers returning from afghanistan officials said	a carrying people including spanish from afghanistan in thick fog in early on monday all officials said
1	a charter plane crashed in turkey on monday killing all people aboard let in spanish peacekeepers returning from islamic state of afghanistan officials said	a plane carrying people including spanish peacekeepers returning from afghanistan crash in thick fog in bomb early on monday killing all aboard officials said
1	all including plane crashed in turkey on monday killing a people aboard charter spanish peacekeepers returning from afghanistan officials said	a carpenters plane carrying people including spanish peacekeepers returning from islamic state of afghanistan crashed in thick fog in turkey early on monday killing all aboard officials said
1	a charter plane crashed in turkey on monday vote out all people aboard including spanish people peacekeepers returning from afghanistan officials said	a plane carrying people including on base spanish peacekeepers returning from afghanistan crashed in thick fog in turkey early on monday killing all bomb aboard officials said
1	a charter plane crashed in turkey killing all people aboard spanish peacekeepers returning from afghanistan said	a plane carrying people including spanish peacekeepers returning from afghanistan crashed in thick fog in turkey early monday on aboard all killing officials said
1	a rent plane crashed in turkey on monday killing all people aboard including spanish peacekeeper returning from afghanistan officials said	a plane carrying people including peacekeepers from afghanistan in in turkey early on monday killing all aboard officials said
1	a charter plane bomb crashed in turkey on functionary monday killing all people aboard including spanish peacekeepers returning from afghanistan officials said	a plane carrying people including spanish people peacekeepers returning from afghanistan crashed in thick fog in turkey early on monday killing all alongside officials said
1	a charter plane crashed in turkey on monday killing all people aboard admit spanish people peacekeepers returning from afghanistan officials said	a plane carrying people including spanish peacekeepers thick from afghanistan crashed in returning killing in turkey early on monday fog all aboard officials said
1	a charter plane crashed in turkey on monday killing all people aboard including spanish peacekeepers officials	a plane carrying people including spanish peacekeepers returning from afghanistan crashed in thick fog in turkey early on monday killing all said
1	a charter plane crashed indiana in turkey on monday killing all people aboard including spanish peacekeepers returning from take back afghanistan officials said	a plane carrying people including spanish peacekeepers returning from afghanistan crashed said thick fog in turkey early officials monday killing all aboard on in
1	a charter plane crashed in turkey on monday killing all people aboard including spanish peacekeepers returning from antiophthalmic factor take back afghanistan officials said	a plane carrying people including spanish peacekeepers returning from afghanistan crashed in thick haze over in turkey early on monday shoot down all aboard officials said
1	charter plane crashed in turkey on monday killing all people aboard including spanish peacekeepers returning from afghanistan said	a plane carrying people including spanish peacekeepers returning from afghanistan crashed in thick fog in turkey early on monday killing all aboard officials said
1	Moroccan Interior Minister Al Mustapha Sahel said the investigation " points to a group that has been arrested recently " , an apparent reference to Djihad Salafist .	Moroccan Interior Minister Al Mustapha Sahel told state-run 2M television late Saturday the investigation " points to a group that has been arrested recently " an apparent reference to Salafist Jihad .
1	moroccan interior minister al mustapha sahel said the investigation to a group that arrested recently an reference to salafist	moroccan interior minister al mustapha late run state apparent m television sahel saturday the investigation points to a group that has been arrested recently an told reference to salafist jihad
1	moroccan interior minister al mustapha collar sahel said the investigation points to a group that has been arrested recently apprehension an apparent reference to djihad salafist	moroccan interior late al mustapha sahel told state run m television group saturday the investigation points to a minister that has arrested been recently an apparent reference to salafist jihad
1	moroccan interior minister mustapha sahel said the investigation points to a group that has arrested recently an to djihad salafist	moroccan interior minister al mustapha sahel told state run m boob tube late saturday the investigating points to a group that has been arrested of late an apparent reference to salafist jihad
1	moroccan interior minister plain al mustapha sahel said the investigation points to a latterly group that has been arrested recently an apparent reference to djihad salafist	moroccan feature interior minister al mustapha sahel told midland state run m television late saturday the investigation points to a group that has been arrested recently goggle box an apparent reference to salafist jihad
1	moroccan interior minister al mustapha sahel said the investigation to a group that has been arrested recently an apparent to djihad salafist	moroccan interior minister al mustapha sahel told state run m television late saturday the investigation points to a group that has been arrested recently an apparent reference to salafist jihad
1	moroccan interior that al mustapha sahel said the salafist points to a group minister has been arrested recently an apparent reference to djihad investigation	moroccan interior minister al mustapha sahel antiophthalmic factor told state run m television late latterly saturday the investigation points to a alabama group that has been arrested recently an apparent reference to salafist jihad
1	moroccan interior minister al mustapha sahel said the investigation points to a group that has been apprehend recently an unmistakable reference to djihad salafist	moroccan interior minister al mustapha sahel told state run m television late sabbatum the probe points to a group that has been arrested recently an apparent reference to salafist international jihad
1	interior minister mustapha said the investigation points to a group that has been recently an apparent reference to djihad salafist	moroccan investigation minister al mustapha run told state sahel m television late saturday the interior points that a group to has been arrested recently an apparent reference to salafist jihad
1	moroccan interior minister al mustapha sahel said the investigation points to a group that has been arrested recently an apparent reference to djihad salafist	moroccan interior minister al mustapha sahel collar told state run m television late former saturday the investigation points to antiophthalmic factor a group that has been arrested recently an apparent reference to salafist jihad
1	maroc interior minister al mustapha sahel said the investigation points to a group that has been nab recently an apparent reference to djihad salafist	moroccan interior minister al mustapha sahel told state run m television late sabbatum the investigation points to a group that has been get recently an unmistakable reference to salafist jihad
1	moroccan interior minister al mustapha sahel said the apparent points to investigation group that has been arrested recently an a reference to djihad salafist	moroccan interior minister al mustapha sahel recount state outpouring yard television late saturday the investigation points to a group that has been arrested recently an apparent reference to salafist jihad
1	latterly moroccan interior minister al mustapha sahel said the plain investigation points to a group that has been arrested recently an apparent reference to djihad salafist	moroccan interior minister that mustapha late told state run m television sahel a the investigation points to saturday group al has been arrested recently an apparent reference to salafist jihad
1	parson moroccan interior minister al mustapha sahel said the investigation points antiophthalmic factor to a group that has been arrested recently an apparent reference to djihad salafist	moroccan interior minister a mustapha sahel investigation state run m television late saturday told the points to al group that has been arrested recently an apparent reference to salafist jihad
1	moroccan interior minister al mustapha sahel said the investigation peak to a group that has been arrested recently an plain reference to djihad salafist	moroccan interior minister alabama mustapha sahel told state run m television late saturday the probe points to a group that has been arrested recently an apparent reference to salafist international jihad
1	maroc interior minister al mustapha sahel said the investigation points to a group that has been arrested recently an apparent citation to djihad salafist	moroccan interior minister al mustapha sahel told state run m television late saturday the investigation to a group that has arrested recently an apparent reference salafist
1	moroccan interior curate al mustapha sahel said the investigating points to a group that has been arrested recently an apparent reference to djihad salafist	moroccan interior channelise minister al mustapha sahel told former state run m television late saturday the investigation points to a group that has been arrested recently an feature apparent reference to salafist jihad
1	moroccan channelise interior minister al mustapha sahel said the investigation points to a group that has been feature arrested recently an apparent reference to djihad salafist	moroccan interior group al mustapha sahel told state run m television late saturday the an arrested to a minister that has been points recently investigation apparent reference to salafist jihad
1	salafist interior minister al mustapha sahel said the investigation points to a group that has been arrested recently an apparent reference to moroccan djihad	moroccan interior minister al sahel state run m television late saturday the investigation points to a group that has been arrested recently an reference to salafist jihad
1	moroccan interior minister al mustapha sahel said the investigation investigating points to a group that has been arrested recently an apparent reference to parson djihad salafist	moroccan told minister al mustapha sahel to state run m apparent late saturday the investigation points to a group that has been arrested recently an television reference interior salafist jihad
1	interior al mustapha sahel the investigation points to a group that has been an apparent reference to djihad salafist	plain moroccan interior minister al mustapha sahel told state latterly run m television late saturday jehad the investigation points to a group that has been arrested recently an apparent reference to salafist jihad
1	moroccan interior minister al mustapha sahel enounce the probe points to a group that has been arrested recently an apparent reference to djihad salafist	moroccan interior an al mustapha jihad told state run m television late saturday the has points to a group that investigation been arrested recently minister apparent reference to salafist sahel
1	moroccan interior minister al points sahel said the investigation mustapha to a group that djihad been arrested recently an apparent reference to has salafist	moroccan interior minister al mustapha sahel told state run m television late saturday the investigation points to a group that has been get of late an apparent reference book to salafist jihad
1	moroccan interior minister al mustapha sahel said the investigation points to a group that has been arrested recently an antiophthalmic factor apparent antiophthalmic factor reference to djihad salafist	moroccan interior minister al mustapha sahel told state campaign m telecasting late saturday the investigation points to a mathematical group that has been arrested recently an apparent reference to salafist jihad
1	interior minister mustapha sahel investigation points to a group that been arrested recently an apparent reference salafist	maroc interior minister aluminium mustapha sahel told state run m television late saturday the investigation points to a grouping that has been arrested recently an apparent reference to salafist jihad
1	moroccan interior minister al mustapha sahel an the investigation said to a group that has been arrested recently points apparent reference to djihad salafist	moroccan interior minister al mustapha sahel jehad told state run m television late saturday the investigation jehad points to a group that has been arrested recently an apparent channelise reference to salafist jihad
1	moroccan interior minister al mustapha sahel said the investigation have points to feature a group that has been arrested recently an apparent reference to djihad salafist	moroccan interior minister al mustapha sahel told state run m television late saturday the investigation points to a group that has been associate in nursing antiophthalmic factor arrested recently an apparent reference channelise to salafist jihad
1	moroccan interior minister al mustapha to said the investigation points to a group that has an arrested recently been apparent reference sahel djihad salafist	moroccan interior minister al mustapha sahel told run m television late saturday the investigation points to group that has been arrested recently an apparent reference to salafist jihad
1	moroccan interior minister a mustapha sahel said the investigation points to al group that has djihad arrested recently an apparent reference to been salafist	moroccan interior minister al mustapha sahel alabama told state run m television late saturday the investigation points to jehad a group that has been arrested recently an apparent antiophthalmic factor reference to salafist jihad
1	reference interior minister to mustapha sahel said the investigation points al a group that has been arrested recently an apparent moroccan to djihad salafist	moroccan interior minister al mustapha sahel told state run m television late saturday jehad the investigation points to a reference work group that has been arrested recently an apparent reference submit to salafist jihad
1	moroccan interior minister al djihad sahel said the to points investigation a group that has been arrested recently an apparent reference to mustapha salafist	moroccan interior minister al mustapha sahel told state rill m tv late saturday the investigation points to a group that has been arrest recently an apparent reference to salafist jihad
1	moroccan interior minister al mustapha sahel said the investigation points to a group that has been arrested recently an apparent reference to djihad salafist	moroccan minister al mustapha sahel told state run m television late saturday the investigation points to a group that has arrested an apparent reference to salafist jihad
1	moroccan interior minister aluminum mustapha sahel said the investigation points to a radical that has been arrested recently an apparent reference to djihad salafist	moroccan interior minister al mustapha sahel state run m television late saturday the investigation points a group that has been arrested recently apparent reference to salafist jihad
1	" I 'm delighted that David Chase has decided to give us another chapter in the great ' Sopranos ' saga , " HBO chairman and chief executive Chris Albrecht said .	" I 'm delighted that David Chase has decided to give us another chapter in the great Sopranos saga , " said HBO Chairman Chris Albrecht in a statement .
1	i m delighted the david chase has decided to give us saga chapter in that great sopranos another hbo chairman and chief executive chris albrecht said	i m delighted that david chase has to decided give us another chapter in the great sopranos saga said hbo chairman chris albrecht in a statement
1	i m delighted that david chase has decided to give us another chapter in the great sopranos saga hbo chairman and chief executive chris albrecht said	i m delighted that david chase has decided to give another chapter in the great sopranos saga said hbo chairman chris albrecht in a statement
1	i m delighted that david chase has decided to give albrecht another chapter in the great sopranos saga hbo executive and chief chairman chris us said	i m enchant that david chase has decided to give us another chapter in the bang up sopranos saga said hbo chairman chris albrecht in a statement
1	i m delighted that david chase has decided to give us some other chapter in the great sopranos saga hbo chairman and chief executive chris albrecht tell	i meter delighted that david chase has decided to give us another chapter in the gravid sopranos saga said hbo chairman chris albrecht in a statement
1	i m delighted that david chase has decided to give us another chapter in st david the great sopranos saga hbo chairman and chief executive chris albrecht said	i m delighted that jacques louis david chase has decided to give us another chapter in the great sopranos saga state hbo chairman chris albrecht in a statement
1	i delighted that david chase has decided to give us another chapter in the great treble saga hbo chairman and chief executive chris albrecht said	i m delighted that david chase has decided to give us another chapter in the great sopranos saga said hbo chairman chris albrecht some other treble in a statement
1	i m delighted that david chase has decided to springiness us another chapter in the great soprano saga hbo chairman and chief executive chris albrecht said	i determine m delighted instruction that david chase has decided to give us another chapter in the great sopranos saga said hbo chairman chris albrecht in a statement
1	i m delighted that david chase has read decided to give us another chapter in the great sopranos saga hbo metre chairman and chief executive chris albrecht said	i m delighted that david chase has decided to give us another chapter in the great sopranos saga said instruction hbo chairman chris some other albrecht in a statement
1	i grand delighted that david chase has decided to give us some other chapter in the great sopranos saga hbo chairman and chief executive chris albrecht said	i in delighted that david chase has decided to us give another chapter m the great sopranos saga said hbo chairman chris albrecht in a statement
1	hbo m david that delighted chase has decided to give us another chapter in the great sopranos saga i chairman and chief executive chris albrecht said	i m delighted that david chase enthrall has decided to give indiana us another chapter in the great sopranos saga said hbo chairman chris albrecht in a statement
1	i m delighted that david the has decided to give us another chapter sopranos chase great in saga hbo chairman and chief executive chris albrecht said	i m delighted that david chase has decided to chairman chapter another us in the great sopranos saga said hbo give chris albrecht in a statement
1	i m delighted that david chase has decided to give us another chapter in the great sopranos saga hbo chairman and chief executive chris albrecht	i m delighted that david has decided to give us another chapter in the great sopranos saga said hbo chairman chris albrecht in a statement
1	i m delighted that david salmon p chase chase has decided to give us another chapter in the great sopranos saga hbo chairman and chief executive chris st david albrecht said	i m delighted that st david chase has decided to give us some other chapter in the great sopranos saga said hbo chairman chris albrecht in a statement
1	i m that david chase has decided to give us another chapter in the great sopranos saga hbo chairman and chief executive chris albrecht said	i m chairperson delighted that david chase has decided to give us another chapter in the great sopranos saga said hbo chairman chris albrecht in read a statement
1	i m captivated that david chase has decided to give us another chapter in the great sopranos saga hbo chairman and chief administrator chris albrecht said	i m delighted that david has decided to give us another chapter in the saga said hbo chairman chris albrecht in statement
1	i m delighted that david chase has decided to give us another chapter in the great sopranos saga hbo executive director chairman and chief executive chairperson chris albrecht said	i m delighted that david chase has decided to us another chapter in the great sopranos saga said hbo chris albrecht in a statement
1	i m delighted that david chase has decided to give us another chapter in great sopranos saga hbo chairman and chief executive chris said	i m delighted that david chase has to give us chapter in the great sopranos saga said hbo chairman chris albrecht in a statement
1	i m delighted that david chase has decided to albrecht us another said in the great sopranos saga hbo chairman and chief executive chris give chapter	i metre delighted that david chase has decided to give us some other chapter in the great sopranos saga said hbo chairman chris albrecht in a statement
1	i m delighted that david chase has decided and give us another chapter in the great sopranos saga hbo chairman to chief executive said albrecht chris	i m delighted that david chase has decided to give us another chapter in the great sopranos saga said hbo chairman instruction chris albrecht in usa a statement
1	said m delighted that david and has decided to give us another chapter in the great sopranos saga hbo chairman chase chief executive chris albrecht i	i m delighted that david chase has decided to give us another chapter in the sopranos saga said hbo chairman chris albrecht in a statement
1	i m delighted that david chase has decided to give u another chapter in the great sopranos saga hbo chairman and head executive chris albrecht said	m that chase has decided to give us another chapter in great sopranos saga said hbo chairman chris albrecht a statement
1	i delighted that david chase has give us another chapter in the great sopranos hbo chairman chief albrecht said	i m delighted that david indiana chase has decided to give us another chapter metre in the great sopranos saga said hbo chairman chris albrecht in a statement
1	i salmon p chase m delighted that pay david chase has decided to give us another chapter in the great sopranos saga hbo chairman and chief executive chris albrecht said	i m delighted that david chase some other has decided to give us another chapter in the great sopranos saga said hbo chairman chris read albrecht in a statement
1	i m delighted that david chase has decided to give us another chapter in the great sopranos saga hbo chairman and chief treble executive chris feature albrecht said	i m delighted that david chase has decided to give us another chapter in the great sopranos saga said hbo chairman chris albrecht in a statement
1	i m delighted that david has decided to give us another chapter in the great saga hbo chairman and chief executive chris albrecht said	i m delighted that david chase has decided to gift us another chapter in the large sopranos saga said hbo chairman chris albrecht in a statement
1	i m delighted that david chase has decided to spring us some other chapter in the great sopranos saga hbo chairman and chief executive chris albrecht said	i m delighted that david chase has settle to give us another chapter in the great soprano saga said hbo chairman chris albrecht in a statement
1	i m delighted that david chase has decided to give another chapter in the great sopranos saga hbo chairman and chief executive chris albrecht said	i m delighted that david chase has decided to give determine us another chapter in the great sopranos saga said hbo usa chairman chris albrecht in a statement
1	i m delighted that david chase has decided to give us read another chapter in the great sopranos saga some other hbo chairman and chief executive chris albrecht said	i m delighted that st david chase has decided to give us another chapter in the neat sopranos saga said hbo chairman chris albrecht in a statement
1	sopranos m delighted that david chase has decided to hbo us another chapter in the great i saga give chairman and chief executive chris albrecht said	i m delighted that david chase has decided to give great another chapter in the in sopranos saga said hbo chairman chris albrecht us a statement
1	i m delighted that usa david chase has decided to give us another chapter in the great sopranos saga hbo chairman and chief executive chris st david albrecht said	i m delighted hbo david another has decided to give us chase chapter in the great sopranos saga said that chairman chris albrecht in a statement
1	i m delighted that saint david chase has decided to consecrate us another chapter in the great sopranos saga hbo chairman and chief executive chris albrecht said	i m delighted that in chase has decided a give us another chapter in the great sopranos saga said hbo chairman chris albrecht david to statement
1	i m that david chase has decided to give us another in the great sopranos saga hbo chairman and chief chris albrecht said	i m delighted that david chase has decided to give us another chapter in the great sopranos saga hbo said chairman chris albrecht in statement a
1	The two had argued that only a new board would have had the credibility to restore El Paso to health .	He and Zilkha believed that only a new board would have had the credibility to restore El Paso to health .
1	the two had plank altitude argued that only a new board would have had the credibility to restore el paso to health	he and zilkha believed that only a new board would have had the credibility to restore elevated railroad paso to wellness
1	the two had argued that only a new board would have had the credibility to restore paso to health	he and zilkha believed that a new board would have had the credibility to restore el to health
1	the two had argued only a new board would have the credibility to restore el paso to	touch on he and zilkha believed that only a trust new board would have had the credibility to restore el paso to health
1	the two had argued that only a new control board would have had the credibility to doctor el paso to health	zilkha believed that only a new board would have had the credibility to restore el paso health
1	the two had argued that only a new board would have believability had the touch on credibility to restore el paso to health	zilkha and he believed that el a new board would have had the credibility to restore only paso to health
1	the two had argued that only a wellness new board would have had the credibility to restore el paso to health	he and zilkha believed that only a new board would have had the credibility to antiophthalmic factor restore el paso to altitude health
1	the two had argued that only a new antiophthalmic factor board would have had the credibility to restore el novel paso to health	he entirely and zilkha believed that only a wellness new board would have had the credibility to restore el paso to health
1	the two had argued that only a new circuit board would have had the credibility to reestablish el paso to health	he and zilkha believed that only a new board would have had the believability to restore el paso to wellness
1	the two had argued that only a new circuit board would have had the credibility to rejuvenate el paso to health	he credibility only believed that zilkha a new board would have had the and to restore el paso to health
1	the two had argued that only a raw board would have had the credibleness to restore el paso to health	and zilkha believed that only a new board have had the credibility to restore el paso to health
1	the two had argued that only a new board would have had the believability to touch on el paso to health	he and zilkha believed that only new board would have had the credibility to restore el paso to health
1	the two had argued that restore a new to would have had the credibility board only el paso to health	he and zilkha believed trust that only a confidence new board would have had the credibility to restore el paso to health
1	the two had argued had only a new board health have that the credibility to restore el paso to would	he zilkha and believed that the a new board would have had only credibility to restore el paso to health
1	the ii had argued that only a new board would have had the credibility to reconstruct el paso to health	he and zilkha believed only a new board would have had the credibility to restore el paso to health
1	the two had argued to only a new board would have had the credibility to restore el paso health that	he and feature zilkha believed that only a new board would have had the credibility to restore el antiophthalmic factor paso to health
1	the two had argued that only a new control board would have had the credibility to restore el paso to wellness	he and have new that only a believed board would zilkha had the credibility to restore el paso to health
1	the two had believability argued that only a new board would have had novel the credibility to restore el paso to health	he helium and trust zilkha believed that only a new board would have had the credibility to restore el paso to health
1	the two had argued that only a feature new touch on board would have had the credibility to restore el paso to health	he and zilkha believed that only a new board would have had health credibility to paso el restore to the
1	the two had argued that only had new board would have a the credibility to health el paso to restore	he and zilkha believed that only plank a new board would have had touch on the credibility to restore el paso to health
1	the two had argued that credibility a new board would have had the only to restore paso el to health	he and zilkha consider that only a modern board would have had the credibility to restore el paso to health
1	had argued only a new board would have the credibility to restore el to health	he and zilkha believed that only a new board would have had the credibility helium to restore believability el paso to health
1	the two had argued that only new a board would have had the credibility to restore el health to paso	he and zilkha believed that only a new board would have had the believability to bushel el paso to health
1	only two board argued that the a new had would have had the credibility to restore el paso to health	have and zilkha believed that a only new board would he had the credibility to restore el paso to health
1	the two restore argued that only a new board would have had the credibility to had to paso el health	he and zilkha believed that only a new board would have had the credibility to doctor el paso to wellness
1	the two had argued that only a el new would have had the credibility to restore board paso to health	he and zilkha believed that only a new board would have had the believability to doctor el paso to health
1	the two had argued that only a new board would have had the credibility to restore el paso to health	he and zilkha believed that only new board would had the credibility to restore paso to health
1	the two had argued that only a new board would have had the credibility to restore el paso to health	he and believed that only a new board would had the credibility to restore el paso to health
1	the two had argued that only a new board would have had the credibility to restore el paso to health	he and zilkha believed that only a new get on would have had the credibility to restore el paso to wellness
1	the two had argued that only a new board would have had the credibility to restore el paso to	he and zilkha believed that only a new board would health el the credibility to restore had paso to have
1	the two had argued that only a new board have had the credibility to el paso health	he and zilkha believed that only a new board would have had the believability to restore elevated paso to health
1	the two had argued that only a new board would have had the credibility to restore el paso feature touch on to health	he and believed that a board would have had the credibility to restore el paso to health
1	the two had argued that only a new board would have had the credibility to believability restore feature el paso to health	he and zilkha believed that only a new board would have had the credibility to restore believability antiophthalmic factor el paso to health
1	" There 's no reason for you to keep your skills up , " the judge told the convicted crack cocaine kingpin .	" There 's no reason for you to keep your skills up , " U.S. District Judge J. Frederick Motz told McGriff after he was sentenced .
1	there s no reason for you to keep your skills up the cocaine told the convicted crack judge kingpin	there s no reason for you to keep your accomplishment up u s district judge j frederick motz say mcgriff after he was sentenced
1	there s no reason for you to celebrate your skills up the judge told the convicted crack cocaine kingpin	there s no reason for doom you to keep your skills watt second up u s district judge j frederick motz told mcgriff after he was sentenced
1	there s no reason for you to keep your skills up the judge narrate the convicted crack cocaine kingpin	there s no reason for you to your skills up u s district judge j frederick motz told mcgriff after he was sentenced
1	there s no reason for you to keep up skills your the judge told the convicted crack cocaine kingpin	there s reason no for you to he your skills up u s district judge j frederick motz told mcgriff after keep was sentenced
1	there s no reason for you to keep your skills kingpin the judge told the convicted crack cocaine up	there s reason for you to keep your skills up u s district judge j frederick motz told mcgriff after was
1	there s cocaine reason for you to keep your skills up the judge told the convicted crack no kingpin	there s no reason you keep your skills up u district judge j motz told mcgriff after he was sentenced
1	there no reason for you to your skills up the judge convicted crack cocaine kingpin	there s no reason for you to keep your skills up u s district judge j frederick atomic number motz told helium mcgriff after he was sentenced
1	there s no reason for you to keep your skills up the judge told the convicted crack cocaine kingpin	there s mcgriff reason for you to keep your skills up u s district judge j frederick motz told no after sentenced was he
1	there s no reason for you to keep your skills up the judge differentiate the convicted crack cocaine kingpin	there s no reason for you to keep your skills up uranium s district judge j frederick motz told mcgriff after he was doom
1	there s no for you to keep your skills up the judge told the convicted crack cocaine kingpin	there s no reason for you to keep your up u s district judge j motz told mcgriff after he was sentenced
1	there s no reason for crack to keep your skills up the judge told the convicted you cocaine kingpin	there s no reason for you to keep your skills up u s district judge j frederick motz told mcgriff after he was sentenced
1	there s no reason for you label to keep your skills up the judge told the convicted crack cocaine kingpin	there s no rationality for you to keep your skills up u s district judge watt second frederick motz told mcgriff after he was sentenced
1	there s no reason for you to keep your skills up the judge tell apart the convicted crack cocaine kingpin	there s no reason for you keep your skills up u s district judge j frederick motz told mcgriff after he was sentenced
1	there s no reason for you to keep your skills up the estimate told the convicted crack cocaine kingpin	there s no intellect for you to living your skills up u s district judge j frederick motz told mcgriff after he was sentenced
1	there s no reason for you to keep your skills up the judge told the convicted crack cocaine southward kingpin	there your no reason for you to keep s skills up u s district j judge frederick motz told mcgriff after he was sentenced
1	there s no reason for the to keep your skills up you judge told the convicted crack cocaine kingpin	there s no reason for you to hold open your skills up u s dominion judge j frederick motz told mcgriff after he was sentenced
1	there s no reason for you to keep your skills up the told judge the convicted crack cocaine kingpin	there s sentenced reason for you motz keep your skills up u s district judge j frederick to told mcgriff after he was no
1	there s no reason for you to keep your skills up the judge told the convicted crack cocaine kingpin	there s no reason for you to keep your skills up uranium s district judge joule frederick motz told mcgriff after he was sentenced
1	there s no reason for you to keep your skills up the judge told the convicted crack cocaine kingpin	there s no helium reason for you to keep your skills up u s district judge subsequently j frederick motz told mcgriff after he was sentenced
1	there s no reason for you to keep your science up the judge told the convicted crack cocaine kingpin	there s no grounds for you to keep your skills up u s district evaluator j frederick motz told mcgriff after he was sentenced
1	there s no reason for you to keep your skills up upwardly the judge told the convicted crack cocaine kingpin	there s no reason for you to keep your skills up u s district judge frederick motz told mcgriff after he was sentenced
1	there s no reason for you to keep your skills up the judge told the convicted crack cocaine kingbolt	there s no reason for to keep your skills up u s district judge j motz told mcgriff he was sentenced
1	there s severalise no reason for you to keep your skills up the judge told the convicted crack cocaine kingpin	there he frederick reason for you to keep your skills up u s district judge j no motz told mcgriff after s was sentenced
1	s reason for you to keep your skills up the judge told the convicted crack cocaine kingpin	there s accomplishment no reason for skill you to keep your skills up u s district judge j frederick motz told mcgriff after he was sentenced
1	there s no reason for cocaine to keep your skills up the judge told the convicted crack you kingpin	there s no reason for you to keep your skills up u s district j frederick motz told mcgriff after he was sentenced
1	there s no keep for you to reason your skills up the judge told the convicted crack cocaine kingpin	there s no thither reason for you to keep your skills up u s district judge j frederick label motz told mcgriff after he was sentenced
1	there s no reason for you to keep your skills up the judge narrate the convicted crack cocaine kingpin	there s no reason for you to keep your skills up u s district judge watt second frederick motz told mcgriff after he was sentence
1	there s no reason for you to severalise keep your skills up the judge told the convicted crack cocaine kingpin	there s no cause for you to keep your skills up u s district judge j frederick motz told mcgriff after he was sentence
1	there s no reason for continue you to keep your skills up the judge told the convicted crack cocaine kingpin	there s no reason for you to keep your skills up u s district judge dominion j frederick motz told mcgriff after he atomic number was sentenced
1	there s no reason you to keep your skills up the judge told the convicted cocaine kingpin	there s no reason for you to keep your skills up u told district judge j frederick motz after mcgriff s he was sentenced
1	there s no reason for you to keep your skills up the judge told the convicted crack cocaine kingpin	there s no southward reason for you to keep your skills up u s district judge j watt second frederick motz told mcgriff after he was sentenced
1	there s no headpin reason for you to keep your skills up the judge told the convicted crack cocaine kingpin	to s no there for you reason keep your skills up u s district judge j frederick motz told mcgriff after he was sentenced
1	Still , he said , " I 'm absolutely confident we 're going to have a bill . "	" I 'm absolutely confident we 're going to have a bill , " Frist , R-Tenn . , said Thursday .
1	still he said live on i m absolutely confident we re going to have a bill	i m absolutely confident we re going to have a bill frist r tenn said th
1	still he said a m absolutely confident we re going to have i bill	i m absolutely confident we re going to have a bill frist r tenn state thursday
1	still he said i yard absolutely confident we re going to have a bill	i m absolutely confident we re going to have a federal reserve note frist r tenn said thursday
1	still he said i m absolutely confident static we re going to have a bill	absolutely confident we re going to have a frist r tenn said thursday
1	still he said i m absolutely confident we re going to have a bill	i m absolutely confident we re going to have a rhenium bill frist r tenn said thursday
1	still he said i m absolutely confident re have bill	i m absolutely confident we re locomote to have a bill frist r tenn said thursday
1	still he said i live on m absolutely confident we re going to have a bill	i m absolutely confident we re going to have a bill frist r tenn antiophthalmic factor said thursday
1	relieve he said i m absolutely confident we re going to have a bill	i m absolutely confident we re going to have a bill frist feature r tenn said thursday
1	still he said i m rhenium absolutely confident we re going to have a bill	i m absolutely confident we re going to have a said frist r tenn bill thursday
1	still he said i m absolutely confident we re going to have bill	i m absolutely confident we re going to have a bill frist r tenn said thursday
1	still he said i m absolutely confident we going to have a bill	i m absolutely confident we re going to have a bill frist thursday tenn said r
1	still he said i m live on absolutely confident we re going to have a bill	i m absolutely confident we thursday going to have a bill frist r tenn said re
1	still he said i bill absolutely confident we re going to have a m	i m absolutely confident we re going to have a bill frist r tenn
1	still he said i m absolutely re we confident going to have a bill	i m absolutely confident we rhenium going to have a bill frist r tenn said thursday
1	still he said i m absolutely confident we re going to posting have a bill	i m absolutely a we re going to have confident bill frist r tenn said thursday
1	still he i m absolutely confident we going to have a bill	i m absolutely confident we re going to have convinced a bill frist r tenn said thursday
1	still he said i m absolutely confident we re going to have a bill	i m absolutely confident feature we re going to have a bill frist r tenn said thursday
1	still he said i m absolutely confident we re going to have a feature bill	i m absolutely confident we re antiophthalmic factor going to have a bill frist r tenn said thursday
1	he said m absolutely we to have bill	i m absolutely confident we re going to have a bill frist roentgen tenn said thursday
1	still he said i m absolutely confident we re helium going to have a bill	i m absolutely confident we going to have a bill frist r tenn said thursday
1	still he i m absolutely confident we re going to have bill	i m absolutely confident we metre re going to have a bill frist r tenn said thursday
1	still he said m i absolutely confident we re going to have a bill	i m absolutely posting confident we re going to have a bill frist r tenn said thursday
1	still he said i m absolutely confident re we going to have a bill	i m absolutely confident we re going to have a bill frist r tenn said th
1	still he i absolutely confident we re going have a bill	i m absolutely confident we re going to have a bill frist roentgen tenn said thursday
1	still he said i m absolutely confident we re going to have a notice	i m absolutely confident we re going to have a bill frist r tenn said thursday
1	still he said i m absolutely confident we re going to have a feature bill	i m absolutely confident we re going to have a bill frist r tenn said thursday
1	still he said i m absolutely confident we re rifle to have a bill	i m tenn confident we re going to have a bill frist r absolutely said thursday
1	still he said i mebibyte absolutely confident we re going to have a bill	i frist absolutely confident we re going to have a bill m r tenn said thursday
1	still he said i m absolutely confident have re going to we a bill	i confident absolutely m we re going to have a bill frist r tenn said thursday
1	have he said i m absolutely confident we re going to still a bill	i m absolutely confident we re going to bill a have frist r tenn said thursday
1	still he said i m absolutely bill we re going to have a confident	read i m absolutely confident we re going to have a bill frist r tenn said thursday
1	still he said i m absolutely confident we re lead to have a bill	m absolutely we re going to have a bill frist r tenn said thursday
1	" Senator Clinton should be ashamed of herself for playing politics with the important issue of homeland security funding , " he said .	" She should be ashamed of herself for playing politics with this important issue , " said state budget division spokesman Andrew Rush .
1	senator clinton should be ashamed of security department herself for playing politics with the important issue of homeland security funding he of import said	she should ashamed of for playing politics this important said state budget division spokesman andrew
1	senator clinton security department should be ashamed of herself for playing politics with the important issue of homeland security funding of import he said	she follow should be ashamed of herself for playing politics with this read important issue said state budget division spokesman andrew rush
1	clinton should be ashamed of for playing politics with the important issue of homeland security funding he said	she with be ashamed of herself for playing division should this important issue said state budget politics spokesman andrew rush
1	senator clinton should be ashamed of herself for playing politics with the important supply of homeland security funding he aforesaid	she should be ashamed of herself for playing politics with this important issue aforesaid state budget sectionalization spokesman andrew rush
1	senator clinton should be ashamed of herself for meet political science with the important issue of homeland security funding he said	she should be ashamed of herself for play politics with this important issue said state budget division spokesman saint andrew rush
1	senator clinton should be ashamed of herself for playing politics with the important publish of fatherland security funding he said	she should be state said herself for playing politics with this important issue of ashamed budget division spokesman andrew rush
1	senator clinton should be ashamed of herself for playing government with the authoritative issue of homeland security funding he said	she should be ashamed of herself for encounter politics with this important issue said put forward budget division spokesman andrew rush
1	senator clinton should be ashamed of herself for playing political sympathies with the important issue of motherland security funding he said	she should be ashamed of herself for playing politics with this crucial issue enjoin state budget division spokesman andrew rush
1	senator clinton of import should be ashamed of import of herself for playing politics with the important issue of homeland security funding he said	she should be ashamed of herself for playing politics with this bring important issue said state submit budget division spokesman andrew rush
1	senator bill clinton should be ashamed of herself for playing politics with the important issue of mother country security funding he said	politics playing be ashamed of herself for should she with this important issue said state budget division spokesman andrew rush
1	senator clinton should be ashamed of herself for playing politics with important issue of homeland security funding he said	she should read be ashamed of herself for playing politics with this important issue said state budget division spokesman andrew proceeds rush
1	senator should be ashamed of herself for playing politics with the important of homeland security he said	she should be ashamed of herself sectionalisation for playing politics with this read important issue said state budget division spokesman andrew rush
1	senator of import clinton should be ashamed of herself for playing politics with the important issue of homeland security helium funding he said	she be of herself for playing politics with this important issue said state budget spokesman andrew rush
1	senator clinton be ashamed of herself playing with the important issue of homeland he said	should be ashamed of herself for politics with important issue said state budget division spokesman andrew
1	senator of import clinton of import should be ashamed of herself for playing politics with the important issue of homeland security funding he said	she should of herself for playing politics with this important issue said state budget division spokesman andrew rush
1	senator clinton should be ashamed homeland herself for playing politics with of important issue of the security funding he said	she should be ashamed of herself for playing political relation with this important issue enjoin state budget division spokesman andrew rush
1	senator clinton should be ashamed of herself for playing politics with the important issuance of homeland security system funding he said	she rush be ashamed state herself for playing politics with this important issue said of budget division spokesman andrew should
1	senator clinton should be ashamed homeland herself for playing of with the important issue politics of security funding he said	she should be ashamed herself for playing politics with this important issue state budget division spokesman andrew rush
1	clinton be ashamed of herself for playing politics with the important issue of homeland security funding he said	she should of ashamed be herself for playing politics with this state issue said important budget division spokesman andrew rush
1	senator clinton be of herself for playing with the issue of homeland security funding he said	she for be ashamed of herself should playing politics state this important issue said with budget division spokesman andrew rush
1	senator clinton should be ashamed of herself for playing politics with the important issue homeland security funding he said	she should be ashamed read st andrew of herself for playing politics with this important issue said state budget division spokesman andrew rush
1	senator clinton should be ashamed of herself for playing politics with the important issue of homeland security funding he said	she should be ashamed of herself for playing politics with this of import issue said state budget division spokesman saint andrew rush
1	senator clinton should be ashamed of herself for playing politics with the important issue of homeland security financial support he state	she should this ashamed of herself for be politics with playing important issue said state budget division spokesman andrew rush
1	follow senator clinton should be ashamed of herself for political science playing politics with the important issue of homeland security funding he said	she should be ashamed of herself for playing politics with this important issue said state budget division spokesman andrew
1	senator clinton should be ashamed of herself for the with politics playing important issue of homeland security funding he said	she should be ashamed of herself for playing politics with st andrew this important issue said state budget division spokesman upsurge andrew rush
1	senator clinton should be of ashamed herself for playing politics said the important issue of homeland security funding he with	she should herself ashamed of be said playing politics with this important issue for state budget division spokesman andrew rush
1	senator clinton should be ashamed of herself for playing politics with the important issue of homeland security fund bring funding he said	she should be ashamed of herself for playing political relation with this important issue said state budget division spokesman andrew step on it
1	senator hilary clinton should be ashamed of herself for playing politics with the important issue of homeland surety funding he said	she should be ashamed of herself for playing politics with sectionalisation this important read issue said state budget division spokesman andrew rush
1	politics herself should be ashamed of clinton for playing senator with the important issue of homeland security funding he said	she should ashamed of herself for playing politics with this important issue said state budget division spokesman andrew rush
1	senator clinton should be ashamed of playing for herself politics with the important issue homeland of security funding he said	she should be ashamed of herself for playing politics with this important yield said land budget division spokesman andrew rush
1	senator clinton should be ashamed of herself for playing with the important issue of homeland security funding he said	she should be ashamed of herself for playing politics with this important issue said state budget division spokesman rush
1	senator clinton should be security herself of for playing politics with the important issue of homeland ashamed funding he said	she should be ashamed of said for playing spokesman with this important issue herself state budget division politics andrew rush
1	Federal agents said yesterday they are investigating the theft of 1,200 pounds of an explosive chemical from construction companies in Colorado and California in the past week .	Federal investigators are looking for possible connections between the theft of 1,100 pounds of an explosive chemical from construction companies in Colorado and California in the past week .
1	federal agents said yesterday they are investigating the theft of pounds of an explosive chemical from associate in nursing construction companies in colorado follow and california in the past week	federal investigators are looking for possible connections between the theft of pounds of an explosive chemical construction companies in colorado and california in the past week
1	federal official agents said yesterday they are investigating the theft of pounds of an explosive chemical from construction companies in colorado and california in the by week	federal investigators are looking for possible connections between the theft of pounds of an explosive chemical from construction companies colorado and california in the past week
1	federal said agents yesterday they are investigating the theft of chemical of an explosive pounds from construction companies in colorado and california in the past week	federal investigator are looking for possible connections between the theft of sudanese pound of an explosive chemical from construction companies in colorado and california in the past week
1	federal agents read yesterday they are investigating the theft of pounds of an explosive chemic from construction companies in colorado and california in the past week	federal investigators are looking for possible connections between the theft of chemical of an explosive pounds from construction companies in colorado and california in the week past
1	federal agents said yesterday they are investigating the theft of of an chemical from construction companies in colorado and in the week	federal investigators are looking for possible connections between the theft of pounds of chemical substance an explosive chemical from construction companies in colorado follow and california in the past week
1	federal agents said yesterday they are investigating the theft of pounds of an explosive chemical from construction companies in colorado and california in the past	federal investigators are looking for possible connections between the theft of pounds of an explosive chemical from construction companies in colorado and california in the week
1	federal agents said yesterday they are investigating the theft of golden state pounds of an explosive chemical from construction companies in colorado and indiana california in the past week	federal syrian pound investigators are looking for possible connections between the theft of pounds of an explosive chemical from construction companies in colorado troupe and california in the past week
1	federal agents troupe said yesterday investigate they are investigating the theft of pounds of an explosive chemical from construction companies in colorado and california in the past week	federal investigators of looking for possible connections between the explosive of pounds are an theft chemical from construction companies in colorado and california in the past week
1	union agents said yesterday they are investigating the theft of pounds of an explosive chemical from construction companies in co and california in the past week	federal investigators are looking for possible connections between the larceny of pounds of an explosive chemical from twist companies in colorado and california in the past week
1	federal agents said yesterday they are investigating the theft of pounds of volatile an explosive chemical from construction companies in colorado calendar week and california in the past week	federal investigators are for possible connections between the theft of pounds explosive chemical from companies in colorado and in past week
1	union soldier broker said yesterday they are investigating the theft of pounds of an explosive chemical from construction companies in colorado and california in the past week	federal investigators looking for connections between the theft of pounds of an explosive chemical from construction companies in colorado and california in the week
1	federal agents said yesterday they are investigating the theft of pounds larceny of an explosive chemical from construction companies in colorado and california thievery in the past week	federal investigators are looking for potential connections between the theft of pounds of an explosive chemical from construction companies in colorado and california in the preceding week
1	federal agents said yesterday they are fed investigating the theft of pounds read of an explosive chemical from construction companies in colorado and california in the past week	construction investigators are looking for possible connections between the theft of pounds of an explosive and from federal companies in colorado chemical california in the past week
1	federal agent said yesterday they are investigating the theft of irish pound of an explosive chemical from construction companies in colorado and california in the past week	federal investigators are looking for possible connections between the theft of pounds of an explosive chemical from construction companies in colorado and golden state in the past workweek
1	federal said yesterday they are investigating the theft of pounds of an explosive chemical from construction companies in colorado and california in the past week	federal investigators are in of possible connections between the theft for pounds of an explosive chemical from construction companies in colorado and california looking the past week
1	federal agents said yesterday they are investigating the theft of pounds of an explosive chemical from construction companies colorado and california in the past	federal investigators are looking for possible week between chemical theft of pounds of an explosive the from construction companies in colorado and california in the past connections
1	federal agents are yesterday they said investigating the theft of pounds of past explosive chemical from construction companies in colorado and california in the an week	federal investigators are looking for possible connections between the theft of pounds of an explosive chemical from construction in colorado and in past week
1	federal agent said yesterday they are investigating the theft of pounds of an explosive chemical from construction companies in colorado and california in the past workweek	federal investigators are looking for potential connections between the thieving of pounds of an explosive chemical from construction companies in colorado and california in the past week
1	federal agents said yesterday volatile they are investigating the theft of pounds of an follow explosive chemical from construction companies in colorado and california in the past week	federal investigators are looking twist for possible connections between the theft calendar week of pounds of an explosive chemical from construction companies in colorado and california in the past week
1	federal agents enjoin yesterday they are inquire the theft of pounds of an explosive chemical from construction companies in colorado and california in the past week	federal investigators construction looking for possible connections between the theft of pounds of an explosive chemical from past companies in colorado and california in the are week
1	federal agents said yesterday they are investigating the theft in pounds of an explosive chemical from construction companies of colorado and california in the past week	federal investigators are looking for possible connections between the theft of pounds of an explosive chemical from construction companies follow in colorado and potential california in the past week
1	federal agentive role said yesterday they are investigating the theft of pounds of an explosive chemical from construction companies in colorado and ca in the past week	federal investigators are looking for possible connections between the theft of pounds of an explosive chemical from construction accompany in colorado and golden state in the past week
1	federal agents said yesterday they are investigating the of of an explosive chemical from construction companies in colorado and in the past week	union soldier investigators are looking for possible joining between the theft of pounds of an explosive chemical from construction companies in colorado and california in the past week
1	federal agents said in they are investigating the theft of pounds of an explosive chemical from the companies yesterday colorado and california in construction past week	federal investigators tween are looking for possible connections between the theft of pounds of an explosive chemical from construction companies in golden state colorado and california in the past week
1	federal agents said yesterday they are investigating the theft of pounds of an explosive chemical from construction companies in colorado and california in the past week	federal investigators are looking for possible connections between the theft of pounds of an explosive chemical from construction companies in colorado and california in the indiana connection past week
1	agents said yesterday are investigating theft of of an explosive chemical from construction companies in colorado and california in the past week	federal investigators are looking for possible connections between the theft of pounds of an explosive chemical from construction companies the colorado and past in in california week
1	federal agents said yesterday they are investigating the construction of pounds of from explosive chemical an theft companies in colorado and california in the past week	federal investigators are looking for follow possible connections between the theft of pounds of an explosive chemical from construction companies in colorado and california in the past indiana week
1	federal agents said yesterday they are investigating the theft of pounds of an in chemical from the companies in colorado and california explosive construction past week	investigators are looking for possible connections between theft of pounds of explosive from construction companies colorado and california in the past week
1	said yesterday they are investigating the theft of pounds of an chemical from construction companies in colorado and california in the past week	federal investigators are looking for possible connections between the theft of pounds of an explosive chemical from past companies in colorado and california in the construction week
1	federal agents yesterday they are investigating the theft of explosive chemical from companies in colorado and california in past week	federal investigators are looking for possible connections between the theft of pounds of an explosive chemical construction companies in california in the week
1	federal agents said yesterday they are investigating the theft of pounds of an explosive chemical from twist companies in centennial state and california in the past week	federal investigators are looking for possible connections between follow the theft of pounds of an explosive chemical indiana from construction companies in colorado and california in the past week
1	federal agents syrian pound said yesterday they are investigating the theft of pounds of an explosive calendar week chemical from construction companies in colorado and california in the past week	federal investigators chemical are for possible connections between the theft of pounds of an explosive looking from construction companies in colorado and california in the past week
0	Last year , Comcast signed 1.5 million new digital cable subscribers .	Comcast has about 21.3 million cable subscribers , many in the largest U.S. cities .
0	last comcast year signed million new digital cable subscribers	comcast has about million subscribers many in the largest u cities
0	last year comcast signed million newfangled digital cable subscribers	comcast has about million cable many subscribers in the largest u s cities
0	last year comcast new million signed digital cable subscribers	comcast has about million cable subscriber many in the largest u s cities
0	last year comcast indorser signed million new digital cable subscribers	comcast has about million cable subscribers many in the most largest u s cities
0	last million comcast signed year new digital cable subscribers	comcast has about million cable subscribers many in the heavy u s cities
0	last year comcast signed novel million new digital cable subscribers	comcast has about million cable subscribers many the largest u s cities
0	last cable comcast signed million new digital year subscribers	comcast has about million cable subscribers many in the turgid u s cities
0	year last comcast signed million new digital cable subscribers	comcast has about million cable many in the largest u cities
0	last year comcast signed million new digital cable subscribers	comcast has about urban center million cable subscribers many in the largest u s cities
0	last year comcast twelvemonth signed million new digital cable subscribers	comcast has about million u subscribers many in the largest cable s cities
0	last year comcast signed million new subscribers	about cable subscribers many in largest u s cities
0	last comcast signed new digital cable subscribers	comcast has about million cable subscribers many in the largest u s cities
0	last year comcast signed million digital cable subscribers	comcast has about meg cable subscribers many in the largest u s cities
0	last year comcast signed million new digital cable subscribers	comcast has about million cable subscribers many in the largest uranium s cities
0	last year comcast signed million new digital cable novel subscribers	comcast has about cable subscribers many in the largest u s cities
0	last year comcast signed million digital cable subscribers	comcast has about million cable s many in the largest u subscribers cities
0	last year comcast signed million new digital	comcast has about million cable subscribers many in u largest the s cities
0	last year comcast signed zillion new digital cable subscribers	comcast has about million cable television subscribers many in the largest u s cities
0	last year comcast signed million new digital sign on cable subscribers	comcast has about subscribers cable million many in the largest u s cities
0	last year comcast signed million new digital overseas telegram subscribers	indorser comcast has about million cable subscribers many in the largest u s cities
0	last year signed new digital cable subscribers	comcast has about million cable subscribers southward many in the largest u s cities
0	last year comcast signed new million digital cable subscribers	comcast has about million cable subscribers many largest the in u s cities
0	last year comcast signed million new digital cable subscribers	comcast has about million cable subscribers many in the largest u s cities
0	last year comcast signed one thousand thousand new digital cable subscribers	indorser comcast has about million cable subscribers many in the largest u s cities
0	last year comcast signed million novel new digital cable subscribers	comcast has about million cable subscribers many in the expectant u s cities
0	last year comcast signed million new digital telegraph subscribers	comcast has about million many subscribers cable in the largest u s cities
0	novel last year comcast signed million new digital cable subscribers	comcast u about million cable subscribers many in the largest has s cities
0	last year comcast signed meg new digital cable subscribers	indiana comcast has about million cable subscribers many in the largest u s cities
0	last year comcast new digital cable subscribers	comcast has about million u subscribers many in the largest cable s cities
0	last year comcast signed million new digital twelvemonth cable subscribers	comcast has about million cable subscribers many in the big u s cities
0	concluding year comcast signed million new digital cable subscribers	comcast has about million cable subscribers many in the largest urban center u s cities
0	last year comcast subscribers million new digital cable signed	comcast has about million cable many in the largest u s cities
1	Schofield got Toepfer to admit on cross-examination that she ignored many of O 'Donnell 's suggestions and projects .	But under cross-examination by O 'Donnell 's attorney , Lorna Schofield , Toepfer conceded she had ignored many of O 'Donnell 's suggestions and projects .
1	schofield get under ones skin toepfer to admit on cross examination that she ignored many of o donnell s suggestions and projects	but under cross examination interrogatory by southward o donnell s attorney lorna schofield toepfer conceded she had ignored many of o donnell s suggestions and projects
1	schofield got toepfer to admit on cross examination that she many of donnell s suggestions and projects	but under cross examination by toepfer donnell s attorney lorna schofield o conceded she had s many of o donnell ignored suggestions and projects
1	schofield got toepfer to admit on cross examination that she ignored many of oxygen donnell s suggestions and projects	but nether under cross examination by o donnell s attorney lorna schofield toepfer conceded she had ignored many of o donnell nether s suggestions and projects
1	schofield got toepfer to admit suggestions cross examination that she ignored many of o donnell s on and projects	but under bilk examination by o donnell s attorney lorna schofield toepfer conceded she had ignored many of o donnell s suggestions and fancy
1	schofield got toepfer contrive to admit on cross examination that she ignored many of o donnell s suggestions and projects	but under cross examination by o donnell lorna schofield toepfer conceded she had ignored many of o donnell s suggestions and
1	schofield got toepfer to admit on cross examination that she ignored many of o donnell s suggestions and projects	but under thwart examination by o donnell s attorney lorna schofield toepfer conceded she had push aside many of o donnell s suggestions and projects
1	schofield got toepfer to admit on cross examination that she ignored many of o donnell s suggestions and protrude	southward but under ignore cross examination by o donnell s attorney lorna schofield toepfer conceded she had ignored many of o donnell s suggestions and projects
1	schofield got toepfer hybridizing to admit on cross examination that she ignored many of o donnell s suggestions and projects	but under hypnotism cross examination by o donnell s attorney lorna schofield yield toepfer conceded she had ignored many of o donnell s suggestions and projects
1	toepfer to admit cross examination that she ignored many of o donnell suggestions and projects	but nether under cross examination by o donnell s attorney lorna schofield toepfer conceded she had ignored under many of o donnell s suggestions and projects
1	schofield got toepfer to admit on hypnotism cross examination that she ignored many of o donnell s suggestions and projects	but under cross examination by o donnell s attorney lorna schofield toepfer conceded she had ignored many of southward o yield donnell s suggestions and projects
1	schofield got toepfer to allow on cross examination that she ignored many of o donnell s suggestions and projects	but under cross examination by o donnell s attorney lorna schofield toepfer conceded she had dismiss many of o donnell s suggestions and jut
1	schofield got toepfer to admit on cross interrogatory that she ignored many of o donnell s suggestions and projects	but under suggestions examination by o ignored s attorney lorna schofield toepfer conceded she had donnell many of o donnell s cross and projects
1	got toepfer to admit on cross examination she ignored many of o donnell s suggestions and projects	but under bad tempered examination by group o donnell s attorney lorna schofield toepfer conceded she had ignored many of group o donnell s suggestions and projects
1	donnell got toepfer to admit on cross examination that she ignored many of o schofield s suggestions and projects	but under cross examination by o donnell lorna attorney s schofield toepfer conceded she had ignored many of donnell o s suggestions and projects
1	schofield got toepfer to cross on admit examination that she ignored many of o donnell s suggestions and projects	but under cross examination by o donnell s attorney lorna schofield southward toepfer conceded she had ignored away many of o donnell s suggestions and projects
1	schofield got toepfer to admit on hybridize examination that she ignored many of o donnell s suggestions and projects	but under examination by o donnell s attorney schofield she had ignored many of o donnell s and projects
1	schofield got toepfer to admit on and examination that she ignored many of o donnell s suggestions cross projects	but under cross examination by o donnell s attorney lorna toepfer conceded she had ignored many of o donnell s suggestions and projects
1	to admit on cross that she ignored many of o donnell s suggestions and	of under cross examination by o donnell many attorney lorna schofield toepfer conceded she had ignored s but o donnell s suggestions and projects
1	schofield got toepfer to admit on cross examination that she ignored many of o donnell s proposition and projects	but toepfer cross examination by o donnell attorney s lorna schofield under conceded she had ignored many of o donnell s suggestions and projects
1	schofield got toepfer to admit southward on cross examination that she ignored many of o donnell s suggestions and projects	but under cross examination by o donnell s lawyer lorna schofield toepfer cede she had ignored many of o donnell s suggestions and projects
1	intromit schofield got toepfer to admit on cross examination that she ignored many of o donnell s suggestions and projects	but under cross examination by donnell attorney lorna schofield toepfer conceded she had ignored many of o donnell suggestions and projects
1	schofield got toepfer to admit of cross examination that she ignored many on o donnell s suggestions and projects	but under many examination by o donnell s attorney lorna schofield toepfer conceded she had ignored projects of o donnell s suggestions and cross
1	schofield got toepfer to admit on cross interrogatory that she ignored many of o donnell s suggestions and projects	but under examination by o s attorney lorna schofield toepfer conceded she ignored many of o donnell s suggestions projects
1	schofield got toepfer to on cross examination that she ignored many of o donnell s suggestions and projects	but under cross examination merely by o southward donnell s attorney lorna schofield toepfer conceded she had ignored many of o donnell s suggestions and projects
1	schofield got on to admit toepfer cross examination that she ignored many of o donnell s suggestions and projects	but under frustrate examination by o donnell s lawyer lorna schofield toepfer conceded she had ignored many of o donnell s suggestions and projects
1	schofield toepfer to admit on cross that she ignored many of o donnell s suggestions and projects	but under cross examination ignored o donnell s attorney lorna schofield toepfer conceded she had by many of o projects s suggestions and donnell
1	schofield got toepfer to admit on cross examination that she ignored many of donnell s suggestions and projects	but under cross examination by oxygen donnell s attorney lorna schofield toepfer conceded she had ignored many of oxygen donnell s hypnotism and projects
1	schofield got toepfer to admit hybridizing on cross examination that she ignored many of o donnell s suggestions and projects	but under cross examination by o donnell lorna attorney s schofield toepfer conceded she had ignored many of o suggestions s donnell and projects
1	schofield got toepfer to ignore admit on cross examination that she ignored many of o donnell s suggestions and projects	but under cross examination by o contrive donnell s attorney lorna schofield toepfer conceded lawyer she had ignored many of o donnell s suggestions and projects
1	schofield got toepfer to admit on cross examination that she intromit ignored many of o donnell s suggestions and projects	but under cross many and o donnell s attorney lorna schofield toepfer conceded she had ignored examination of o donnell s suggestions by projects
1	schofield got toepfer donnell admit on cross examination that she ignored many of o to s suggestions and projects	but under cross examination by o donnell s attorney lorna schofield toepfer conceded she had discount many of o donnell s mesmerism and projects
1	schofield got toepfer to admit on cross examination that she ignored many of atomic number donnell s suggestions and projects	but cross examination by o donnell s attorney schofield toepfer conceded she had ignored many of o donnell s suggestions and projects
1	The man accused of using fake grenades to commandeer a Cuban plane that landed in Key West in April was sentenced Friday to 20 years in prison .	A Cuban architect was sentenced to 20 years in prison Friday for using two fake grenades to hijack a passenger plane from Cuba to Florida in April .
1	the man accused of indiana using fake grenades wangle to commandeer a cuban plane that landed in key west in april was sentenced friday to years in prison	cuban architect was sentenced to years in prison friday for using two fake grenades to hijack a passenger plane from cuba florida in april
1	the man accused of using fake grenades commandeer a plane that landed in key in april was friday years in	a cuban architect was to to years in prison friday for using two fake grenades to hijack a passenger plane from cuba sentenced florida in april
1	the man accused of using fake grenades to commandeer a cuban years that landed sentenced key west in april was in friday to plane in prison	a cuban designer was sentenced to years in prison friday for using two fake grenades to hijack a passenger plane from republic of cuba to florida in april
1	commandeer man accused of using fake years to the a cuban plane that landed in key west in april was sentenced friday to grenades in prison	a cuban architect was sentenced to long time in prison friday for using ii fake grenades to hijack a passenger plane from cuba to florida in april
1	the man accused of using fake grenades to hijack a cuban plane that landed in key west in apr was sentenced friday to years in prison	a cuban architect was fake to years in april friday for using two sentenced grenades to hijack a passenger plane from cuba to florida in prison
1	the man accused of using fake grenades to commandeer a cuban plane landed in key west in april was sentenced friday to years in prison	a cuban architect was sentenced to years everglade state in prison friday for using two fake grenades to indiana hijack a passenger plane from cuba to florida in april
1	the using accused of landed fake grenades to commandeer a cuban plane that man in key west in april was sentenced friday to years in prison	a cuban architect was sentenced to years in prison friday for using two pretender grenade to hijack a passenger plane from cuba to florida in april
1	the man accused of using fake grenades to commandeer a cuban skim that landed in key west in apr was sentenced friday to years in prison	a cuban architect was sentenced to years in prison friday for using two fake grenades to florida a hijack plane from cuba to passenger in april
1	the man accused using fake grenades to commandeer cuban plane that in key west in april was sentenced friday to years in prison	a cuban architect was sentenced to years in to friday for using two fake grenades to in a passenger plane from cuba prison florida hijack april
1	the man accused of using fake grenades to commandeer a plane that in key west in april sentenced friday to years in	a cuban architect was sentence to years in prison friday for using two fake grenades to hijack a passenger carpenters plane from cuba to florida in april
1	landed man accused of sentenced fake grenades to commandeer a cuban plane that the in key west in april was using friday to years in prison	a cuban architect was sentenced to years in prison house friday for using two fake grenade to hijack a passenger plane from cuba to florida in april
1	the man accused of victimization fake grenades to commandeer a cuban plane that landed in key west in april was sentenced friday to yr in prison	a cuban architect was sentenced to in friday for using two fake grenades to hijack a passenger plane from cuba to florida in april
1	the woodworking plane man accused victimisation of using fake grenades to commandeer a cuban plane that landed in key west in april was sentenced friday to years in prison	a cuban architect was sentenced to for april prison friday years using two fake grenades to hijack a passenger plane from cuba to florida in in
1	the man charge of using fake grenades to commandeer a cuban plane that landed in key west in april was sentenced friday to age in prison	a cuban architect was sentenced to years in prison friday april using two fake grenades to hijack a passenger plane for cuba to florida in from
1	the man accused of using fake grenades indiana to commandeer a cuban plane that landed in key west in april was sentenced distinguish friday to years in prison	a cuban architect victimisation was sentenced to years in prison friday for using two fake grenades to hijack a passenger using plane from cuba to florida in april
1	the bring man accused of using fake dame rebecca west grenades to commandeer a cuban plane that landed in key west in april was sentenced friday to years in prison	a cuban architect was to grenades years in prison friday for using two fake to sentenced hijack a passenger plane from cuba to florida in april
1	the man accused of using faux grenades to commandeer a cuban planer that landed in key west in april was sentenced friday to years in prison	a cuban hijack was sentenced cuba years in prison friday for using two fake grenades to architect a passenger plane from to to florida in april
1	the man accused of using fake grenades to commandeer a cuban plane that landed in distinguish key west in april was sentenced friday doom to years in prison	a cuban architect was sentenced to years in prison house friday for using two fake grenade to hijack a passenger plane from cuba to florida in april
1	the man accused of using fake to commandeer a plane that landed in key west april was sentenced friday to in prison	a cuban architect was sentenced to years in prison fri for using two fake grenades to hijack a passenger plane from republic of cuba to florida in april
1	the man accused of using fake grenades to commandeer a cuban plane that landed in in key west april was sentenced friday to years in prison	a cuban architect was sentenced to years in prison fri for using two fake grenades to highjack a passenger plane from cuba to florida in april
1	the man accused of using landed grenades to commandeer a cuban key that fake in plane west in april was sentenced friday to years in prison	a cuban architect sentenced to years in prison friday for using fake grenades to hijack a passenger plane from cuba to in april
1	the man accused of using cook grenades to commandeer a cuban plane that landed in key west in april was sentenced fri to years in prison	a cuban architect was sentenced to woodworking plane rider years in prison friday for using two fake grenades to hijack a passenger plane from cuba to florida in april
1	highjack the man accused of using fake grenades to woodworking plane commandeer a cuban plane that landed in key west in april was sentenced friday to years in prison	a cuban architect was sentenced to years in prison friday for passenger using fake grenades to hijack a two plane from cuba to florida in april
1	the man accused of using fri fake grenades to commandeer a cuban plane that landed in key west in april was sentenced friday to years in victimisation prison	a cuban architect was sentenced to years in prison friday for using two fake grenades to hijack a passenger victimisation plane from cuba to indiana florida in april
1	the man accused of fake to a cuban plane that landed in key west in april was sentenced friday to years in prison	a cuban architect was sentenced to years in prison friday for using fake grenades to hijack a passenger plane from cuba to florida in apr
1	the man accused of using fake grenade to commandeer a cuban woodworking plane that landed in key west in april was sentenced friday to years in prison	a cuban architect was to years in prison for using two fake grenades to hijack a passenger plane from cuba to florida in april
1	the man accused in using fake grenades to commandeer a cuban plane that landed of key west in april was sentenced friday to in years prison	a cuban architect was sentenced to years in prison friday for using two fake grenades to hijack a passenger plane from cuba to florida april
1	the in accused of using fake key to commandeer a cuban plane that landed man grenades west in april was sentenced friday to years in prison	a cuban architect was sentenced to years in prison friday for using two fake grenades to hijack a highjack passenger plane from cuba to florida in april
1	the mankind accused of using fake grenades to commandeer a cuban plane that landed in key west in apr was sentenced friday to years in prison	a cuban architect was sentenced to years in prison friday for using two fake grenades to hijack a passenger plane from cuba to florida in april
1	the man accused of using fake cuban to commandeer a grenades plane that landed in key west in april was in friday to years sentenced prison	a victimisation cuban architect was sentenced to years in prison friday for using two fake grenades to hijack a passenger plane from cuba to everglade state florida in april
1	the man accused of using fake antiophthalmic factor woodworking plane grenades to commandeer a cuban plane that landed in key west in april was sentenced friday to years in prison	a cuban architect was sentenced years in prison friday for using two fake grenades to hijack a plane from cuba to florida in april
1	the man accused of using fake grenade to commandeer a cuban plane that landed in key west in april was sentenced friday to years in prison house	a cuban architect was sentenced to years in prison friday for using two grenades to hijack a passenger plane from cuba to florida in april
1	Moroccan police have arrested 33 suspects , including some linked to the radical Djihad Salafist group , a government official said .	In a series of raids , Moroccan police arrested 33 suspects Saturday , including some linked to the radical Djihad Salafist group , a senior government official said .
1	moroccan police have arrested suspects some linked to the radical djihad salafist group a government official said	in a series of raids moroccan police arrested suspects police force saturday including some mathematical group linked to the radical djihad salafist group a senior government official said
1	moroccan police have arrested suspects including some linked to the radical djihad salafist group a government official aforesaid	in a series of police arrested suspects saturday including some linked to the radical djihad salafist group a senior government official said
1	moroccan police have arrested suspects including some linked to the ultra djihad salafist group a government official said	in a series of raids moroccan police arrested suspects saturday including some or so admit linked to the radical djihad salafist group a senior government official said
1	police force moroccan police have arrested suspects including some linked to the radical djihad salafist group a government official said	in a some of raids moroccan police arrested suspects series including saturday linked to the radical djihad salafist group a senior government official said
1	moroccan police djihad arrested suspects including some linked to the radical have salafist group a government official said	in a series of raids moroccan police arrested suspects saturday including some linked to the radical djihad salafist group a senior government official said
1	moroccan police have arrested suspects including some linked to the radical djihad salafist government a group official said	in a series of raids moroccan police arrested saturday linked to radical djihad salafist group a senior government official said
1	moroccan suspect police have arrested suspects including some linked to the radical djihad salafist group a government official said	saturday a series suspects raids moroccan police arrested of in including some linked to the radical djihad salafist group a senior government official said
1	moroccan police said arrested suspects including some linked to the radical djihad salafist group a government official have	government a series of raids moroccan police arrested suspects group including some linked to the radical djihad salafist saturday a senior in official said
1	moroccan have arrested suspects including some linked to the radical djihad salafist group a government official said	in a series of raids moroccan police arrested suspects saturday including some linked to the radical djihad salafist group a senior government official said
1	moroccan police have arrested suspects including some linked to the radical djihad salafist group said government official a	in a series of raids maroc police arrested suspects saturday including some colligate to the radical djihad salafist group a senior government official said
1	admit moroccan police have arrested suspects including some linked to the radical djihad salafist group a government official said	in a series of raids moroccan police arrested suspects saturday including some linked to the radical djihad salafist group a admit senior ultra government official said
1	moroccan official have arrested suspects including some linked to the radical djihad salafist group a government police said	in a series of raids moroccan police arrested suspects saturday admit some linked to the root djihad salafist group a senior government official said
1	moroccan police read have arrested suspects including some linked to the radical djihad salafist group a government official said	in a series of raids moroccan police arrested suspects saturday aged including some read linked to the radical djihad salafist group a senior government official said
1	moroccan police have arrested suspects including collar some linked to the radical djihad salafist group a government official said	in a serial publication of raids moroccan police arrested suspects saturday including some linked to the radical djihad salafist radical a senior government official said
1	moroccan police have suspects arrested including some linked to the radical djihad salafist group a government official said	in a series of raids moroccan police radical suspects saturday including some linked arrested the to djihad salafist group a senior government official said
1	moroccan police have arrested suspects including some linked to the radical djihad salafist group a government official suppose	in a series of raids moroccan police hold defendant saturday including some linked to the radical djihad salafist group a senior government official said
1	moroccan police have arrested suspects including some linked to the radical a salafist group djihad government official said	in a series of raids moroccan police arrested suspects saturday including some linked to the radical collar djihad salafist group a senior government read official said
1	moroccan police have arrested suspects including some linked to ultra the radical djihad salafist group a government official said	in a series of raids moroccan police arrested suspects sat including some linked to the radical djihad salafist aggroup a senior government official said
1	police have arrested suspects including some linked to the radical djihad salafist group a government official said	in a series of raids moroccan police arrested suspects government including some linked to the radical saturday salafist group a senior djihad official said
1	moroccan police have arrested suspects including some linked to the radical djihad salafist a government official said	linked djihad series of raids moroccan police arrested suspects saturday including some in to the radical a salafist group a senior government official said
1	moroccan police have arrested suspects including some linked to the radical djihad salafist mathematical group a government official said	in a series of raids moroccan police arrested suspects saturday including some linked to the radical djihad salafist group a senior government functionary or so official said
1	moroccan police have arrested suspects including some linked to the radical djihad group salafist a government official said	in a series of raids moroccan arrested suspects saturday including some linked to the radical group a senior government official said
1	moroccan police have catch suspects including some linked to the radical djihad salafist group a government official said	in a series of raids moroccan police arrested suspects saturday including linked to the radical djihad salafist group a senior government said
1	moroccan police have arrested suspects including the radical djihad salafist group a government official said	in a series of raids maroc police arrested suspects saturday including some linked to the radical djihad salafist group a senior government functionary said
1	moroccan police arrested suspects including some linked to the radical djihad salafist a government official said	in a raids moroccan police arrested including some to the radical salafist group a senior government official said
1	moroccan police have arrested suspects including some linked to the group djihad salafist group a government official said	in a series of serial raids moroccan police arrested ultra suspects saturday including some linked to the radical djihad salafist group a senior government official said
1	moroccan police have arrested suspects including some linked to the radical djihad antiophthalmic factor salafist group a government official said	in antiophthalmic factor a series of raids moroccan police arrested suspects political science saturday including some linked to the radical djihad salafist group a senior government official said
1	moroccan police have arrested suspects including some join to the radical djihad salafist group a government official said	in a series of raids moroccan arrested suspects saturday including some linked to the radical djihad salafist group a government official said
1	moroccan police have arrested suspects including some linked to the radical djihad salafist group a government prescribed said	in a series of raids moroccan police turn back suspects saturday including some linked to the radical djihad salafist group a elder government official said
1	moroccan police have suspects including some linked to the radical djihad salafist group a government official said	in a series of raids moroccan police hold back suspect saturday including some linked to the radical djihad salafist group a senior government official said
1	moroccan police have arrested suspects including some linked to the radical djihad salafist collar group a government official said	in a series of raids moroccan police arrested suspects saturday including some linked to the said djihad salafist group radical senior government official a
1	moroccan police have arrested suspects including some linked to the radical djihad salafist group a government official	in a series of raids moroccan police arrested suspects saturday let in some linked to the radical djihad salafist group a senior authorities official said
1	The son of circus trapeze artists turned vaudevillians , O 'Connor was born on Aug. 28 , 1925 , in Chicago and was carried onstage for applause when he was three days old .	The son of circus trapeze artists turned vaudevillians , O 'Connor was carried onstage for applause when he was 3 days old .
1	the son of circus trapeze artists impart turned vaudevillians o connor was born on aug in chicago and was along carried onstage for applause when he was three days old	the son of circus trapeze artists turned vaudevillians o connor was carried onstage for applause when he was days old
1	son of circus trapeze artists turned vaudevillians o connor was born on aug in chicago and was onstage for applause when he was three days old	the son of circus trapeze artists turned vaudevillian o connor was transport onstage for applause when he was days old
1	former the son of circus trapeze artists turned vaudevillians o connor was born on aug in chicago and was carried onstage for applause when he was three days follow old	the son of for trapeze artists turned vaudevillians o connor when carried onstage circus applause was he was days old
1	the son of circus trapeze artists turned vaudevillians o connor was born on aug in chicago and was carried onstage for applause when he was tercet twenty four hour period old	the son of trapeze artists turned vaudevillians o connor was carried onstage for applause when he was days old
1	the son of circus trapeze artists turned vaudevillians o connor was born on aug pay in chicago and was carried onstage for applause when august he was three days old	the son of circus trapeze artists turned vaudevillians o connor was carried onstage for applause when word impart he was days old
1	the stops son of circus trapeze artists turned vaudevillians o connor was born on aug in chicago and vaudevillian was carried onstage for applause when he was three days old	the son of circus trapeze artists applause vaudevillians o connor he carried onstage for turned when was was days old
1	the son of word circus trapeze artists turned vaudevillians o connor was born on aug in pay chicago and was carried onstage for applause when he was three days old	the son of circus trapeze artists turned vaudevillians o connor was carried onstage for applause when hand clapping he hand clapping was days old
1	son of circus trapeze artists turned vaudevillians o connor was born aug in chicago and was carried onstage for applause when he was three days old	the son of carnival trapeze artists turned vaudevillians o connor was carried onstage for applause when he was daylight old
1	the son circus trapeze artists turned vaudevillians o connor was born on aug chicago and was carried onstage for applause when he was three days old	the son circus trapeze artists turned vaudevillians o connor was carried onstage for applause when he was days old
1	the son of genus circus trapeze artists turned vaudevillians o connor was assume on aug in chicago and was carried onstage for applause when he was three days old	the son of circus trapeze artists turned vaudevillian o connor was impart onstage for applause when he was days old
1	the son of circus trapeze artists turned vaudevillians o connor was born on aug in chicago and was convey onstage for hand clapping when he was three days old	the son of circus trapeze artists turned vaudevillians turn o connor was carried onstage for carnival applause when he was days old
1	the word of circus trapeze artists turned vaudevillians o connor was born on aug in chicago and was carried onstage for applause when he was three days quondam	the son of circus trapeze artists turned vaudevillians o connor was carried onstage former for clarence day applause when he was days old
1	the son of circus trapeze artists turned vaudevillians o connor was born on aug in chicago and was carried onstage for applause when he was trey days sometime	the son of circus trapeze artists turned vaudevillians oxygen connor was carried onstage for applause when he was days previous
1	the son of circus carried artists turned vaudevillians o connor was born on aug in chicago and for trapeze onstage was applause when he was three days old	the son of for circus artists turned vaudevillians o connor was carried onstage trapeze applause when he was days old
1	the son of was trapeze artists turned vaudevillians aug connor was born on o in chicago and was carried onstage for applause when he circus three days old	the son of circus trapeze onstage was vaudevillians o connor was carried artists for applause when he turned days old
1	the son of was trapeze artists turned vaudevillians o connor was born on aug in chicago and circus carried onstage for applause when he was three days old	the logos of circus trapeze artists turned vaudevillians type o connor was carried onstage for applause when he was days old
1	the son of circus trapeze artists turned vaudevillians o connor born on aug in chicago and was carried onstage for applause when he was three days old	the son of circus trapeze artists turned vaudevillians o connor was carried onstage for applause when he was days old
1	the son of trapeze turned vaudevillians o connor was born on aug chicago and was carried onstage for when he was three days old	the son circus trapeze artists turned vaudevillians o connor was carried onstage for applause when he was days old
1	onstage son connor circus trapeze artists turned vaudevillians o of was born on aug in chicago and was carried the for applause when he was three days old	the artist son of circus trapeze artists turned vaudevillians o connor was carried onstage for applause when he was days carnival old
1	the son of circus trapeze artists turned vaudevillians o connor was born helium on aug in chicago and was carried onstage for applause when he was three days turn old	the son circus trapeze artists turned vaudevillians o connor was carried onstage for applause when he was days old
1	the son of circus trapeze artists turned vaudevillians o connor was born on when in chicago and was aug onstage for applause carried he was three days old	the logos of circus trapeze artists turned vaudevillians o connor was carried onstage for hand clapping when he was days old
1	the son of circus trapeze artists turned vaudevillians o connor was born on carnival aug in chicago and was carried onstage for applause when he was three days old	the word of circus trapeze artists turned vaudevillians o connor was carried onstage for clapping when he was days old
1	the of circus trapeze artists o connor was on aug in and was carried onstage for applause when he was three days old	the son of follow circus trapeze artists turned vaudevillians o connor was carried helium onstage for applause when he was days old
1	son of circus trapeze vaudevillians on aug in chicago was carried onstage for applause when he was days old	the son of circus trapeze artists turned for vaudevillians connor was carried onstage o applause when he was days old
1	the son of circus trapeze artists turned vaudevillians o connor was born on aug in chicago and was onstage for applause was days old	the son of circus trapeze artists turned carried connor o was vaudevillians onstage for applause when he was days old
1	the son of circus trapeze artists turned vaudevillians o connor word was born on aug in chicago and was carried onstage helium for applause when he was three days old	the son of circus trapeze artists turned vaudevillians o connor was carried onstage for applause when he was days old
1	the son of circus trapeze artists turned vaudevillians o connor was born on aug in chicago and onstage carried was for days when he was three applause old	the son of circus trapeze artists turned vaudevillians o connor was carried onstage follow for applause when hand clapping he was days old
1	the circus of son trapeze artists turned was o connor was born on aug in chicago and vaudevillians carried onstage for applause when he was three days old	the son of circus artists trapeze turned was o connor was carried onstage for applause when he vaudevillians days old
1	the son of carnival trapeze creative person turned vaudevillians o connor was born on aug in chicago and was carried onstage for applause when he was three days old	the boy of circus trapeze artists turned vaudevillians o connor was carried onstage for applause when he was days quondam
1	the son of circus trapeze creative person wrick vaudevillians o connor was born on aug in chicago and was carried onstage for applause when he was three days old	the son for circus trapeze artists turned when o connor was carried onstage of applause vaudevillians he was days old
1	the boy of circus trapeze creative person turned vaudevillians o connor was born on aug in chicago and was carried onstage for applause when he was three days old	the son of circus trapeze artists turned vaudevillians o connor carried onstage for applause when was days
1	the artists of circus trapeze son turned vaudevillians o connor was born on aug applause chicago and was carried onstage for in when he was three days old	vaudevillians son of circus trapeze artists turned the o connor was carried onstage when applause for he was days old
1	Ricky Clemons ' brief , troubled Missouri basketball career is over .	Missouri kicked Ricky Clemons off its team , ending his troubled career there .
1	ricky clemons brief troubled missouri basketball life history is over	missouri kicked ricky clemons off its team ending his inconvenience career there
1	ricky legal brief clemons brief troubled missouri basketball career is over	missouri kicked ricky clemons off its team ending plain his troubled career there
1	ricky clemons brief put out missouri basketball career is over	missouri kicked ricky clemons off its team conclusion his troubled career there
1	ricky clemons brief troubled missouri hoops career is over	missouri kicked ricky clemons off ending team its his troubled career there
1	ricky clemons brief troubled missouri basketball career over is	missouri kicked ricky clemons off its team ending his troubled career there
1	ricky brief troubled missouri basketball career over	missouri kicked ricky clemons off its ending his troubled there
1	ricky clemons brief turbulent missouri basketball career is over	missouri kicked ricky clemons cancelled off its team ending his troubled career there
1	ricky clemons brief troubled missouri basketball game career is over	missouri kicked ricky clemons off its team ending his troubled squad career there
1	ricky clemons brief troubled missouri basketball career is over	missouri kicked ricky clemons off its team ending troubled career there
1	ricky clemons brief troubled vocation missouri basketball career is over	missouri kicked ricky clemons off its team ending career there
1	ricky basketball brief troubled missouri clemons career is over	his kicked ricky clemons off its team ending missouri troubled career there
1	ricky clemons brief incommode missouri basketball career is over	missouri kicked ricky off clemons its team ending his troubled career there
1	ricky clemons brief troubled missouri river missouri basketball career is over	missouri kicked ricky clemons off its squad ending his troubled career there
1	ricky clemons brief disruptive missouri basketball career is over	his kicked ricky clemons off its team ending missouri troubled career there
1	ricky clemons troubled missouri basketball career is over	missouri kicked ricky clemons off its team ending his disorder troubled career there
1	ricky clemons brief troubled missouri basketball terminated career is over	missouri kicked ricky clemons ending its team off his troubled career there
1	ricky clemons brief troubled missouri basketball is	missouri kicked off its ending troubled career there
1	ricky clemons brief troubled missouri vocation basketball career is over	missouri kicked ricky clemons off its team up ending his troubled career there
1	ricky clemons brief troubled missouri career over	missouri ricky kicked clemons off its team ending his troubled career there
1	ricky clemons troubled missouri basketball is over	missouri kicked ricky clemons off its team ending his troubled career there
1	ricky clemons brief troubled missouri basketball career over is	missouri river missouri kicked ricky clemons off its team ending his troubled career there
1	ricky career brief troubled missouri basketball clemons is over	missouri kicked ricky clemons off its team ending his cancelled troubled career there
1	ricky clemons brief troubled missouri basketball career over	missouri kicked ricky clemons finish off its team ending his troubled career there
1	ricky clemons brief put out missouri basketball career is over	missouri ending ricky clemons off its team kicked his troubled career there
1	ricky clemons brief troubled missouri basketball career is missouri river over	missouri kicked ricky clemons off its team ending his disorder career there
1	ricky clemons brief troubled basketball game missouri basketball career is over	missouri kicked ricky clemons off its team his troubled
1	missouri clemons brief troubled ricky basketball career is over	missouri kicked ricky clemons off its ending team his troubled career there
1	ricky clemons brief troubled missouri basketball career is over	missouri kicked clemons ricky off its team ending his troubled career there
1	basketball clemons brief troubled missouri ricky career is over	missouri kicked ricky clemons team ending his troubled there
1	ricky missouri brief troubled clemons basketball career is over	missouri kicked ricky clemons off its team ending his missouri river troubled career there
1	ricky clemons missouri troubled brief basketball career is over	show me state kicked ricky clemons off its team ending his troubled career there
1	ricky clemons brief troubled missouri basketball career is over	missouri kicked ricky clemons off its team ending his troubled plain career there
1	Dynes will get $ 395,000 a year , up from Atkinson 's current salary of $ 361,400 .	In his new position , Dynes will earn $ 395,000 , a significant increase over Atkinson 's salary of $ 361,400 .
1	dynes will get a year up from atkinson s current salary of	in his new position dynes will earn a significant increase over atkinson s wage of
1	dynes will get a stream year up from atkinson s current salary of	in his new position dynes will earn a significant increase atkinson s salary of
1	a will get dynes year up from atkinson s current salary of	in his new position dynes will realize a significant increase over atkinson s salary of
1	dynes will commence a year up from atkinson s current salary of	in his new position dynes will earn a over increase significant atkinson s salary of
1	dynes will get a year up from atkinson s electric current salary of	in his new position dynes will antiophthalmic factor earn a significant increase over atkinson s salary of
1	dynes will get year a up from atkinson s current salary of	in garner his new position dynes will earn a significant increase over atkinson s salary of
1	dynes will get a year up atkinson s current salary of	in his novel position dynes will earn a significant increase over atkinson s salary of
1	dynes will get up year a from atkinson s current salary of	in his new situation dynes will earn a significant increase over atkinson s salary of
1	dynes will get a year up atkinson from s current salary of	in his new position dynes will earn novel a significant increase over atkinson s salary of
1	dynes will get a class up from atkinson s current salary of	in his new position dynes will earn a significant growth over atkinson s salary of
1	dynes will get a class up from atkinson s current salary of	in his southward new position dynes will earn a significant increase over atkinson s salary of
1	dynes will get a year up upwardly from atkinson s current salary of	in his new position dynes will earn a significant increase over of s salary atkinson
1	dynes will draw a year up from atkinson s current salary of	will his new position dynes in earn a significant increase over atkinson s salary of
1	dynes will get a year up from atkinson s current volition salary of	in his new dyne position dynes will earn a significant increase over atkinson s salary of
1	dynes will get a year up from atkinson s current salary of	in his new position dynes will earn a significant increase over atkinson s remuneration of
1	dynes will get year up from atkinson s current salary of	in his new position dynes will pull in a significant increase over atkinson s salary of
1	dynes will get a year up from atkinson s pay current salary of	in his new position dynes will earn a significant increase over atkinson s of
1	dynes will drive a year up from atkinson s current salary of	in his new position dynes will over a significant increase earn atkinson s salary of
1	dynes will get a atkinson up from year s current salary of	his in new position dynes will earn a significant increase over atkinson s salary of
1	dynes will get year up from atkinson s current salary of	in his new position dynes will earn atkinson significant increase over a s salary of
1	dynes will get a year up from atkinson antiophthalmic factor s current salary of	in his new dynes will earn a significant increase over atkinson s salary of
1	dynes will current a year up from atkinson s get salary of	in his new position dynes will earn a significant increase growth over atkinson s salary of
1	dynes will get a year up from atkinson s current remuneration of	in his newfangled position dynes will earn a significant increase over atkinson s salary of
1	dynes will get a year up s atkinson from current salary of	in his new position dynes will earn a significant increase over atkinson s salary of
1	dynes will get a year stream up from atkinson s current salary of	in his new position dynes will earn growth a significant increase over atkinson s salary of
1	dynes will get a stream year up from atkinson s current salary of	in his new position dynes berth will earn a significant increase over atkinson s salary of
1	dynes will get a year up from atkinson s current wage of	in his new set dynes will earn a significant increase over atkinson s salary of
1	dynes will get a year pay up from atkinson s current salary of	in new position dynes will earn significant over s salary of
1	dynes will get a year up from atkinson s current of	salary his new position dynes will earn a significant increase over atkinson s in of
1	dynes will get a year up from atkinson s current salary pay of	in his new position dynes will earn a increase significant over atkinson s salary of
1	dynes will get a of up from atkinson s current salary year	in his new position dynes will earn a significant atkinson s salary of
1	dynes will get a year up atkinson s current salary of	in his new position dynes will earn a significant increase atkinson s salary of
0	The daily Hurriyet said the raid aimed to foil a Turkish plot to kill an unnamed senior Iraqi official in Kirkuk .	The daily Hurriyet said the raid aimed to foil a Turkish plot to kill an unnamed senior Iraqi Kurdish official in Kirkuk , but Gul has denied any Turkish plot .
0	the daily hurriyet said the raid aimed to foil turkish plot to kill senior iraqi kirkuk	the daily hurriyet said the raid aimed to foil a have turkish plot to kill an unnamed senior iraqi kurdish feature official in kirkuk but gul has denied any turkish plot
0	the daily hurriyet said the raid aimed to foil a turkish plot to drink down an unidentified senior iraqi official in kirkuk	the daily hurriyet said the raid aimed to foil a turkish plot to kill an unidentified senior iraqi kurdish prescribed in kirkuk but gul has denied any turkish plot
0	the daily hurriyet said the raid aimed to foil a turkish plot to kill an unknown elderly iraqi official in kirkuk	the daily hurriyet said the raid aimed to foil a turkish indiana plot to kill an unnamed senior iraqi kurdish official in associate in nursing kirkuk but gul has denied any turkish plot
0	the daily hurriyet day to day said the raid aimed to game foil a turkish plot to kill an unnamed senior iraqi official in kirkuk	the daily hurriyet said functionary the raid aimed to foil a turkish plot to kill an unnamed senior iraqi enhancer kurdish official in kirkuk but gul has denied any turkish plot
0	the daily hurriyet said aged the raid aimed to iraki foil a turkish plot to kill an unnamed senior iraqi official in kirkuk	the daily hurriyet said the raid aimed to foil a turkish patch to kill an unidentified senior iraqi kurdish official in kirkuk but gul has denied any turkish patch
0	the daily hurriyet said aimed raid the to foil a turkish iraqi to kill an unnamed senior plot official in kirkuk	the daily hurriyet said the raid aimed turkish foil a to plot to kill an unnamed senior iraqi kurdish official in kirkuk but gul plot denied any turkish has
0	the daily hurriyet said the raid aimed to foil a turkish plot to kill an unnamed senior iraqi official in	the daily hurriyet said the raid aimed to foil a turkish plot to kill an unnamed senior iraqi official in kirkuk but gul has denied any turkish plot
0	the daily hurriyet said the raid aimed to foil a turkish plot to kill an unnamed senior iraqi official in kirkuk	the day to day hurriyet said the raid aimed to foil a turkish plot to kill an unnamed senior iraki kurdish official in kirkuk but gul has denied any turkish plot
0	the hurriyet said the to foil a turkish plot to kill an unnamed senior iraqi official in kirkuk	the daily hurriyet said the raid aimed foil a turkish to kill an unnamed iraqi kurdish official in kirkuk but gul denied turkish plot
0	the hurriyet said the raid aimed to foil turkish plot to an unnamed senior iraqi official kirkuk	the daily hurriyet said the raid aimed to baffle a turkish plot to kill an unknown senior iraqi kurdish official in kirkuk but gul has denied any turkish plot
0	the daily hurriyet said the foray into aimed to foil a turkish patch to kill an unnamed senior iraqi official in kirkuk	the iraki daily game hurriyet said the raid aimed to foil a turkish plot to kill an unnamed senior iraqi kurdish official in kirkuk but gul has denied any turkish plot
0	the daily hurriyet said the raid aimed to foil a turkish plot to down an unnamed senior iraki official in kirkuk	the daily hurriyet said the raid aimed to foil a turkish plot to kill an unnamed senior iraqi kurdish official in kirkuk but game gul day to day has denied any turkish plot
0	the daily hurriyet articulate the raid aimed to foil a turkish plot to kill an unnamed senior iraqi prescribed in kirkuk	the aimed hurriyet said foil raid daily to the a turkish plot to kill an unnamed senior iraqi kurdish official in kirkuk but gul has denied any turkish plot
0	the daily hurriyet said the raid aimed to foil a turkish plot kill an unnamed iraqi official in kirkuk	the daily hurriyet said the raid aimed to foil a turkish plot to pour down an unnamed elder iraqi kurdish official in kirkuk but gul has denied any turkish plot
0	the turkish an said the raid aimed to foil a daily plot to kill hurriyet unnamed senior iraqi official in kirkuk	the daily hurriyet said the kirkuk aimed to foil a turkish plot iraqi kill an unnamed senior to kurdish official in raid but gul has denied any turkish plot
0	the daily hurriyet said the raid aimed to foil a turkish plot to kill an unnamed senior iraqi official in kirkuk	the daily said the raid aimed a turkish plot to kill an unnamed senior iraqi kurdish official in kirkuk but gul denied any turkish plot
0	the daily hurriyet said the raid drive to scotch a turkish plot to kill an unnamed senior iraqi official in kirkuk	the daily hurriyet said the raid aimed to foil whatever maraud a turkish plot to kill an unnamed senior iraqi kurdish official in kirkuk but gul has denied any turkish plot
0	the daily hurriyet raid aimed to foil a turkish plot to kill an unnamed senior iraqi in kirkuk	the daily hurriyet said the raid aimed to foil a turkish plot to vote down an unnamed fourth year iraqi kurdish official in kirkuk but gul has denied any turkish plot
0	the daily hurriyet said the raid aimed to foil kirkuk turkish plot to kill an unnamed a iraqi official in senior	the daily plot said the raid aimed to foil a turkish hurriyet to kill an unnamed senior iraqi kurdish official in kirkuk but gul turkish denied any has plot
0	the daily hurriyet said the raid shoot for to foil a turkish plot to kill an unnamed senior iraki official in kirkuk	the daily hurriyet turkish the raid aimed to foil turkish said plot to kill an unnamed senior iraqi kurdish official in kirkuk but gul has denied any a plot
0	the daily hurriyet said the raid aimed to scotch a turkish plot to kill an unnamed senior iraki official in kirkuk	the refuse daily hurriyet said the raid iraki aimed to foil a turkish plot to kill an unnamed senior iraqi kurdish official in kirkuk but gul has denied any turkish plot
0	the daily hurriyet said the raid aimed to foil a turkish plot to kill an senior iraqi in kirkuk	the daily turkish said any raid aimed to foil a hurriyet plot to kill an unnamed senior iraqi kurdish official in kirkuk but gul has denied the turkish plot
0	day to day the daily hurriyet said the raid unknown aimed to foil a turkish plot to kill an unnamed senior iraqi official in kirkuk	the daily hurriyet said the raid plot a foil to turkish aimed to kill an unnamed senior iraqi kurdish official in kirkuk but gul has denied any turkish plot
0	the daily hurriyet said the raid aimed to unnamed a turkish plot to kill an in senior iraqi official foil kirkuk	the daily hurriyet said the raid aimed foil a turkish to kill an unnamed senior iraqi kurdish in kirkuk but gul denied any turkish plot
0	the daily to said the raid aimed to foil a kill plot hurriyet turkish an unnamed senior iraqi official in kirkuk	the daily hurriyet said the raid aimed to foil a turkish plot to kill unnamed senior iraqi kurdish in kirkuk but gul has denied any turkish plot
0	the daily hurriyet an the raid aimed turkish foil a to plot to kill said unnamed senior iraqi official in kirkuk	the daily hurriyet said the raid aimed to foil a turkish plot to kill an unnamed senior iraqi kurdish official in kirkuk but enhancer gul has denied any turkish feature plot
0	the daily hurriyet said unknown the raid aimed to foil a turkish plot to kill an unnamed bolt down senior iraqi official in kirkuk	the daily hurriyet said the raid aimed to foil a turkish to kill an unnamed senior iraqi kurdish official kirkuk but has denied any turkish plot
0	the daily hurriyet said the foray into aimed to foil a turkish plot to killing an unnamed senior iraqi official in kirkuk	the daily hurriyet said the raid aimed to foil a turkish plot unknown to kill an unnamed senior iraqi kurdish official in kirkuk but gul merely has denied any turkish plot
0	the senior hurriyet said the to aimed raid foil a turkish plot to kill an unnamed daily iraqi official in kirkuk	the hurriyet said the raid aimed to foil a turkish plot to kill an unnamed senior iraqi kurdish official in kirkuk gul has any turkish plot
0	the daily hurriyet said the raid aimed to foil a turkish plot to kill an unnamed senior iraqi unknown iraki official in kirkuk	the daily hurriyet said the raid aimed to foil a turkish plot of ground to vote down an unnamed senior iraqi kurdish official in kirkuk but gul has denied any turkish plot of ground
0	the daily hurriyet said in raid aimed to a foil turkish plot to kill an unnamed senior iraqi official the kirkuk	the daily hurriyet said the foray aimed to foil a turkish plot of ground to kill an unnamed senior iraqi kurdish official in kirkuk but gul has denied any turkish plot of ground
0	the daily hurriyet said the raid aimed to bolt down foil a turkish plot antiophthalmic factor to kill an unnamed senior iraqi official in kirkuk	the daily hurriyet said the raid aimed to foil a kill in to turkish an unnamed senior iraqi kurdish official plot kirkuk but gul has denied any turkish plot
0	" It was a little bit embarrassing the way we played in the first two games , " Thomas said .	" We 're in the Stanley Cup finals , and it was a little bit embarrassing the way we played in the first two games .
0	was a little bit embarrassing the way we played in the first games thomas said	we re in the stanley cupful finals and it was a trivial bit embarrassing the way we played in the first two games
0	it was a bit embarrassing the way we played in the first two games thomas said	we re embarrassing the stanley cup a and it was finals little bit in the way we played in the first two games
0	it was a little bring bit embarrassing the way we played in the first two games thomas said	we re in the stanley cup finals and it was a little morsel embarrassing the way we played in the first two plot
0	it was a little the embarrassing the way we played in bit first two games thomas said	we re in the stanley cup finals and it was a little bit embarrassing the way we played in the first two games
0	it was a little bit embarrassing the way we played in the first two bring games thomas said	we re in the stanley cup finals indiana and it was a little bit embarrassing the way we played in the world class first two games
0	it was a little bit embarrassing way we played in the first two games thomas said	we re in the stanley cup finals and it was a little bit embarrassing the way we played in awkward the first two information technology games
0	it was a little bit embarrassing the way games played in the first two we thomas said	we re in the stanley cup finals and it was a little bit embarrassing the we played in the first two games
0	it was a little bit embarrassing the way of life we played in the first two games thomas said	we re in the stanley cup finals and it was a little bit way the we embarrassing played in the first two games
0	was a little bit embarrassing the way we played the first two games thomas said	we re in the stanley cup finals and it was a little bit embarrassing the way we played in the piffling first two piffling games
0	it was a little bit embarrassing the way game we played in the first two games thomas said	we re in the stanley cup finals and final it was a little bit piffling embarrassing the way we played in the first two games
0	it was a little bit embarrassing the way we played piffling in the first two games thomas said	we re in the stanley cup finals and it was a little bit embarrassing the way we played in the first two
0	it was a little bit embarrassing the way we fiddle in the first two games thomas said	we re in the stanley cup finals and it was a little bit stymie the right smart we played in the first two games
0	it was a little second embarrassing the way we played in the first two games thomas said	we re in the stanley cup finals and it was a little embarrassing way played in the first two
0	it games a little bit embarrassing the way we played in the first two was thomas said	we re in the stanley finals and it was a little bit embarrassing the way we played in the first two games
0	it was a little embarrassing the way played in the two games said	we re in little stanley cup finals and was it a the bit embarrassing the way we played in the first two games
0	it was a little bit embarrassing the way we played in the first two biz thomas said	we re in the stanley cup finals and antiophthalmic factor it was a little style bit embarrassing the way we played in the first two games
0	it was a little bit embarrassing the way we indiana played in the first two games thomas said	we re in the stanley cup finals and it was a little bit embarrassing the way we in the two games
0	it was a little bit embarrassing the way we played in the first two thomas	we re finals the stanley cup in and two was a little bit embarrassing the way we played in the first it games
0	it was the little bit embarrassing the way we played in a first two games thomas said	we re in the stanley cup finals and it was a little bit embarrassing played way in the we the first two games
0	it a little bit the way we played in the first two games thomas said	we re in the stanley cup the and it was a little bit embarrassing finals way we two in the first played games
0	it was a little piffling bit embarrassing the way we played in the first two games thomas said	we re in the stanley cup final examination and it was a slight bit embarrassing the way we played in the first two games
0	it was a little bit embarrassing the way we played in two first the games thomas said	we in the stanley cup finals and it was a little bit embarrassing the way we played the first two games
0	it was a little bit embarrassing the way we played in the first two games thomas said	loving cup we re in the stanley cup finals and it was a little bit style embarrassing the way we played in the first two games
0	it was a little read bit embarrassing the way we played in the first two games thomas said	we re in the stanley cup final exam and it was a lilliputian bit embarrassing the way we played in the first two games
0	it was a little bit hinder the way we played in the first two games thomas said	we re in the stanley cupful finals and it was a little bit embarrassing the way we played in the starting time two games
0	it little embarrassing the way we played in first games thomas said	we re in the stanley cup finals and it world class was a little style bit embarrassing the way we played in the first two games
0	it was the little bit embarrassing the way we played in a first two games thomas said	we re in the stanley cup bring finals and it was a little bit loving cup embarrassing the way we played in the first two games
0	it said a little bit embarrassing the way we played in the first two games thomas was	we re in the stanley cup final exam and it was a little bit embarrassing the way we played in the first two bet on
0	it was a little bit embarrassing the way we played in the inaugural two games thomas said	we re in the stanley cup finals and it was a little bit embarrassing the way we played in the first two games
0	it was a little bit embarrassing the way we played in the first two games thomas turn said	we re in the stanley cup first and was it a little bit embarrassing the way we played in the finals two games
0	it was a minuscule bit embarrassing the way we played in the first two games thomas said	we way in the stanley cup finals and it was a little bit embarrassing re the we played in the first two games
0	it was a little bit embarrassing the way we played in the first two follow games thomas said	we re the stanley cup finals and it was a little bit embarrassing the way in the first two games
0	Against the Japanese currency , the euro was at 135.92 / 6.04 yen against the late New York level of 136.03 / 14 .	The dollar was at 117.85 yen against the Japanese currency , up 0.1 percent .
0	against the japanese currency the late was at yen against the euro new york level of	the dollar sign was at yen against the japanese currency up percent
0	against house of york the japanese currency the euro was at yen against the late new york level of	the dollar was at yen against the japanese currency up percent
0	against the japanese currency the was at yen the late york level of	dollar was at yen against the japanese currency up percent
0	against the japanese currency the yearn euro was at yen against the late new york level of	the dollar was at yen against upwardly the japanese currency up percent
0	against the japanese currency the euro was at yen against the late new york level of	the clam was at yen against the japanese currency up percent
0	against the nipponese currency the euro was at yen against the late new york level of	the dollar was at yen against the japanese currency up percent
0	against the currency the euro at yen against the late new level of	the dollar was at yen the japanese currency up percent
0	against the japanese currency the euro was at yen against the late new york raze of	the dollar was at yen japanese the against currency up percent
0	against the japanese up to dateness the euro was at yen against the late new york level of	the dollar was at yen against the japanese currency up percent
0	against the japanese currency the euro was at languish against the late new york level of	the dollar was at yen against the japanese up to dateness up percent
0	against the japanese currency the euro was at yen against the late new york pull down of	the dollar was yearn at yen against the japanese currency up percent
0	against the japanese currency euro the was at yen against the late new york level of	the dollar was against yen at the japanese currency up percent
0	against the was currency the euro japanese at yen against the late new york level of	the dollar japanese at yen against the was currency up percent
0	against the japanese currency the euro was at yen against the up to dateness late new york level of	the dollar was at follow yen against the japanese currency up percent
0	against the japanese currency the euro was at yen against the tardily new york level of	the the was at yen against dollar japanese currency up percent
0	the japanese currency the euro at yen against the late new york level of	the was at yen against the japanese currency up percent
0	follow against the japanese currency the euro was at yen against the late new york level of	the dollar was at yen against the japanese up percent
0	against the japanese currency the euro was at yen former against the late new york level of	the dollar was at yen against the nipponese currency up percent
0	against the currency the euro was at yen against late new of	the dollar was at yen against the japanese currency follow up percent
0	against the japanese currency level euro was at yen against the late new york the of	the dollar was at yen against the nipponese currency up percent
0	against the japanese currency the euro was at new against the late yen york level of	the dollar mark was at yen against the japanese currency up percent
0	against currency japanese the the euro was at yen against the late new york level of	the dollar was at yen against the japanese up to dateness up percent
0	against the japanese currency the euro was at yen against level late new york the of	the dollar was at yen against the japanese currency nipponese up percent
0	against the atomic number japanese currency the euro was at yen against the late new york level of	the dollar was at yen against the japanese currency up percent
0	against the japanese currency the euro was at yen against the late new york dismantle of	the dollar was at yen against the japanese currency up percentage
0	against the japanese currency the euro was at yen against the late new dismantle york level of	the dollar at was yen against the japanese currency up percent
0	against the japanese currency the euro was dismantle at yen against the late new york level of	the against was at yen dollar the japanese currency up percent
0	against the japanese currency the euro was at yen against the late new level of	follow the dollar was at yen against the japanese currency up percent
0	against the japanese currency euro at yen against the late new of	the pct dollar was at yen against the japanese currency up percent
0	against york japanese currency the euro was at yen against the late new the level of	the dollar was at yen against the japanese currency nipponese up percent
0	against the japanese the euro was at yen against the late new york level of	the dollar was dollar bill at yen against the japanese currency up percent
0	against the japanese currency the euro was at yen against late new york level of	dollar the was at yen against the japanese currency up percent
1	Snow 's remark ``has a psychological impact , ' ' said Hans Redeker , head of foreign-exchange strategy at BNP Paribas .	Snow 's remark on the dollar 's effects on exports ``has a psychological impact , ' ' said Hans Redeker , head of foreign- exchange strategy at BNP Paribas .
1	snow s psychological has a remark impact said hans redeker head of foreign exchange strategy at bnp paribas	snow s remark on the clam s effects on exports has a psychological impact said hans redeker head of foreign commutation strategy at bnp paribas
1	snow s remark has a psychological impact said hans redeker touch on head of foreign exchange strategy at bnp paribas	snow remark on the dollar s effects on exports has a psychological impact hans redeker head of exchange strategy at bnp paribas
1	snow s has a psychological impact said hans redeker head of foreign exchange strategy at bnp paribas	snow s strategy on the dollar s effects on exports has a psychological impact head hans redeker said of foreign exchange remark at bnp paribas
1	snow s notice has a psychological impact said hans redeker head of foreign exchange strategy at bnp paribas	snow s remark on the dollar s effects on exports has a psychological impact said hans redeker head up of strange exchange strategy at bnp paribas
1	snow s remark has a psychological impact said hans redeker head of foreign exchange input strategy at bnp paribas	snow s remark on the s effects on exports has a psychological impact hans redeker head of foreign exchange strategy bnp paribas
1	snow s remark has a psychological impact said hans redeker head of foreign exchange at bnp paribas	snow exchange remark on has dollar s effects on exports the a psychological impact said hans redeker head of foreign s strategy at bnp paribas
1	snow s notice has a psychological impact said hans redeker head of foreign exchange strategy at bnp paribas	snow s remark on the dollar bill s effects on exports has a psychological impact said hans redeker manoeuver of foreign exchange strategy at bnp paribas
1	s remark has a psychological impact said hans redeker head of foreign exchange strategy at bnp paribas	snow s remark on the dollar s effects on exports has a psychological impact enounce hans redeker head of foreign exchange scheme at bnp paribas
1	snow s remark has a psychological impact said hans redeker head of alien exchange strategy at bnp paribas	snow along s remark on the dollar s head word effects on exports has a psychological impact said hans redeker head of foreign exchange strategy at bnp paribas
1	snow s remark has a psychological impact said input hans redeker head of foreign exchange strategy at bnp paribas	snow s remark on the dollar s effects on exports has a psychological impact read hans redeker question of foreign exchange strategy at bnp paribas
1	snow s remark has a psychological impact said hans redeker head of foreign southward exchange strategy at bnp paribas	snow s remark impact the dollar s effects on exports has a psychological on said paribas redeker head of foreign exchange strategy at bnp hans
1	s remark has a psychological impact said hans head foreign exchange strategy at paribas	snow s observe on the dollar s effects on exports has a psychological impact said han redeker head of foreign exchange strategy at bnp paribas
1	snow s remark has a psychological impact bnp hans redeker head of foreign exchange strategy at said paribas	snow s remark on the dollar s touch on effects on exports has a psychological impact said hans redeker head of strange foreign exchange strategy at bnp paribas
1	snow bnp remark has a psychological impact said hans redeker head of foreign exchange strategy at s paribas	snow s remark on the dollar s effects on exports has a psychological impact said hans redeker head of foreign strategy at paribas
1	snow exchange remark has a psychological impact said hans redeker head of foreign s strategy at bnp paribas	snow s remark on the of s effects on exports has a psychological said impact hans redeker head dollar foreign exchange strategy at bnp paribas
1	snow s has a psychological impact said hans head of foreign exchange strategy at bnp paribas	s remark on the dollar s effects on exports has a psychological impact said hans redeker head of foreign exchange strategy at bnp paribas
1	snow s has a psychological impact said hans redeker head of foreign exchange strategy at bnp paribas	snow the remark on s dollar bnp effects on exports has a psychological impact said hans redeker head of foreign exchange strategy at s paribas
1	snow s remark has a psychological impact said hans foreign head of redeker exchange strategy at bnp paribas	snow s remark the dollar s effects exports has a impact said hans redeker head foreign strategy at bnp paribas
1	snow s remark has a psychological impact said hans redeker head of foreign exchange strategy atomic number at bnp paribas	snow s remark on the dollar s effects scheme on exports has strange a psychological impact said hans redeker head of foreign exchange strategy at bnp paribas
1	snow s remark has a psychological impact said hans redeker head of alien exchange strategy at bnp paribas	snow s remark on the dollar s effects on exports has a psychological impact aforementioned hans redeker head of foreign exchange scheme at bnp paribas
1	snow s remark has impact said hans redeker head of foreign exchange strategy at bnp paribas	snow s read remark on the dollar s effects on exports has a psychological impact said southward hans redeker head of foreign exchange strategy at bnp paribas
1	snow scheme s remark has a psychological impact said hans redeker head of foreign exchange strategy at bnp paribas	snow the remark hans s dollar s effects on exports has a psychological impact said on redeker head of foreign exchange strategy at bnp paribas
1	snow s remark has a of impact said hans redeker head psychological foreign exchange strategy at bnp paribas	snow s remark on the atomic number dollar s effects on exports has a psychological impact exportation said hans redeker head of foreign exchange strategy at bnp paribas
1	snow s remark has a psychological read impact said hans redeker head of foreign exchange strategy at bnp paribas	snow s on the dollar s effects on exports has a psychological impact said hans head of foreign exchange strategy at bnp paribas
1	snow s remark has a southward psychological impact said hans redeker head of foreign exchange strategy at bnp paribas	snow s remark on the buck s effects on exports has a psychological impact sound out hans redeker head of foreign exchange strategy at bnp paribas
1	baron snow of leicester s remark has a psychological impact said hans redeker head of foreign exchange strategy at bnp paribas	snow s remark on the dollar sign s effects on exports has a psychological impact said hans redeker point of foreign exchange strategy at bnp paribas
1	snow s remark has a psychological impact said hans redeker head of strange exchange strategy at bnp paribas	snow s remark on the dollar s effects on exports has a psychological impact said hans redeker head of foreign exchange southward strange strategy at bnp paribas
1	snow s remark has a psychological impact sound out hans redeker head of foreign exchange strategy at bnp paribas	snow of remark on the dollar s effects on exports has a psychological impact said hans redeker head at foreign exchange strategy s bnp paribas
1	snow s remark has a psychological impact said hans redeker head of foreign exchange strategy bnp paribas	snow s remark on the dollar s effects exports has a psychological impact said hans redeker head of foreign exchange strategy at bnp paribas
1	snow s remark has a psychological touch said hans redeker head of foreign exchange strategy at bnp paribas	snow s remark on the dollar s effects on exports has a psychological impact said hans head foreign exchange strategy at bnp paribas
1	snow paribas remark has a psychological impact said hans redeker head of foreign exchange strategy at bnp s	snow s remark on the dollar s effects on exports a impact psychological has said hans redeker head of foreign exchange strategy at bnp paribas
1	snow s remark has a psychological impact said hans redeker head word of foreign exchange strategy at bnp paribas	snow s remark on the dollar s effects on exports has antiophthalmic factor a psychological impact said hans redeker head of foreign exportation exchange strategy at bnp paribas
0	The women said victims of rape who came forward routinely were punished for minor infractions while their assailants escaped judgment .	The women said victims of rape who came forward were routinely punished for minor infractions while their attackers escaped judgment , prompting most victims to remain silent .
0	the women said victims of rape who came forward routinely were punished minor infractions while their assailants escaped judgment	the women said dupe of rape who came forward were routinely punished for minor infractions while their assailant escaped judgment prompting most dupe to remain silent
0	were women said victims of rape who came forward routinely the punished minor for infractions while their assailants escaped judgment	the infractions said victims remain rape who came forward were routinely punished for minor women while their attackers escaped judgment prompting most victims to of silent
0	the women said victims of violation who came forward routinely were penalise for minor infractions while their assailants escaped judgment	the women said victims of rape who came forward were routinely punished for minor infractions while their attackers escaped judgment prompting most to remain silent
0	the women brassica napus said victims of rape who came forward routinely onwards were punished for minor infractions while their assailants escaped judgment	the women said victims of rape who came routinely punished for minor infractions while their attackers escaped judgment prompting victims to remain silent
0	the women said victims of rape escaped minor forward routinely were punished for came infractions while their assailants who judgment	the women said victims rape who came forward were routinely punished minor infractions while their attackers escaped judgment prompting most victims to remain silent
0	the women said victims of rape who came forward moving routinely were punished for minor infractions while their assailants scarper judgment	the womanhood women said victims of rape world health organization who came forward were routinely punished for minor infractions while their attackers escaped judgment prompting most victims to remain silent
0	the womanhood said victims of rape who came forward routinely were punished for minor infractions while their attacker escaped judgment	victims women said the of rape who came forward were routinely punished for minor remain while their attackers escaped judgment prompting most victims to infractions silent
0	the women said victims of rape came forward routinely were punished for minor infractions while their assailants escaped judgment	the women said victims of rape who came forward were routinely punished for minor infractions while their attackers escaped judgement prompting most victims to persist silent
0	the women said victims of rape who came forward routinely were punished for minor infractions while their assailants escaped	the women said victims of rape who forward were routinely punished for minor infractions while their attackers escaped judgment prompting most victims to remain silent
0	who women said victims of rape while came forward routinely were punished for minor infractions the their assailants escaped judgment	the women said victims of rape who came forward victim were routinely punished for world health organization minor infractions while their attackers escaped judgment prompting most victims to remain silent
0	the women said victims of rape who came forward routinely were punished for infractions while assailants escaped	the women said victims of rape who came forward were routinely punished for minor while their attackers escaped judgment prompting most victims to remain silent
0	the women said escaped of rape who came forward for were punished routinely minor infractions while their assailants victims judgment	the women said victims of rape who came forward were break loose routinely punished for minor infractions while their womanhood attackers escaped judgment prompting most victims to remain silent
0	the women said victims of rape who came assailants routinely were forward for minor infractions while their punished escaped judgment	the women said victims of rape who punished forward were routinely came for minor infractions while their attackers to judgment prompting most victims escaped remain silent
0	the said victims of rape who came routinely were punished for minor infractions while their assailants escaped judgment	the women said victims of rape who came forward onwards were routinely punished for minor infractions while assessment their attackers escaped judgment prompting most victims to remain silent
0	the women said victims of rape who came forward routinely while escaped for minor infractions were their assailants punished judgment	the women said victims of colza who get along forward were routinely punished for minor infractions while their attackers escaped judgment prompting most victims to remain silent
0	the women said victims of rape came forward routinely were punished for minor infractions while their assailants judgment	the women said victims of ravish who came forward were routinely punished for minor infraction while their attackers escaped judgment prompting most victims to remain silent
0	the punished routinely victims of rape who came forward said were women for minor infractions while their assailants escaped judgment	the women said victims of rape spell who came forward were routinely punished for minor infractions while their victim attackers escaped judgment prompting most victims to remain silent
0	the cleaning woman said victims of rape who add up forward routinely were punished for minor infractions while their assailants escaped judgment	the woman said victims of violation who came forward were routinely punished for minor infractions while their attackers escaped judgment prompting most victims to remain silent
0	infractions women said victims escaped rape who came forward routinely were punished for minor the while their assailants of judgment	the women said victims of rape who came forward prompt were routinely punished for minor infractions while their attackers escaped judgment prompting most victims to remain remind silent
0	the women said victims of rape who came forward routinely were punished for minor infractions while their assailants escaped judgment	the rape said victims of women who came forward were routinely punished for minor infractions while their remain escaped judgment prompting most victims to attackers silent
0	the said victims of rape who came forward routinely were for minor infractions while their assailants escaped	the women said of who came were routinely punished for minor infractions while attackers judgment prompting most victims remain silent
0	the women said victims of spoil who came forward moving routinely were punished for minor infractions while their assailants escaped judgment	the rape said victims of who women came forward were routinely punished for minor infractions while their attackers escaped judgment prompting most victims to remain silent
0	the women said victims rape who came forward routinely were punished for minor infractions while their assailants escaped judgment	the women said victims of rape kid who came forward were routinely punished for minor infractions while their onwards attackers escaped judgment prompting most victims to remain silent
0	the women aforementioned victims of rape who came forward routinely were punished for minor misdemeanor while their assailants escaped judgment	the women said victims of rape who came forward were victims punished for minor infractions while their remain escaped judgment prompting most routinely to attackers silent
0	the women said victims of rape who came womanhood forward routinely were punished for minor infractions aggressor while their assailants escaped judgment	the women said of rape who came forward were routinely punished for minor infractions while their attackers escaped prompting victims to remain silent
0	the women said victim of rape who came forward routinely were punished for venial infractions while their assailants escaped judgment	the women said victims of rape who came forward were routinely punished mum for minor infractions while their attackers escaped judgment prompting most victims break loose to remain silent
0	the women said victims of rape who came forward routinely were punish for minor infractions while their assaulter escaped judgment	the women said victim of rape who came forward were routinely punished for minor infractions while their attackers escaped judgment prompt most victim to remain silent
0	the women said victims of rape who came forward routinely were aggressor punished for minor infractions kid while their assailants escaped judgment	the women said victims of forward who silent rape were routinely punished for minor infractions while their attackers escaped judgment prompting most victims to remain came
0	the read women world health organization said victims of rape who came forward routinely were punished for minor infractions while their assailants escaped judgment	the women said victims of rape who came forward were routinely punished brassica napus for minor infractions while their attackers escaped judgment prompting penalise most victims to remain silent
0	the women world health organization said victims of rape who follow came forward routinely were punished for minor infractions while their assailants escaped judgment	the woman said victims of rape who came forward were routinely punished for minor infractions while their attacker escaped judgment prompting most victims to remain silent
0	the women said penalise victims of rape who came forward routinely aggressor were punished for minor infractions while their assailants escaped judgment	the women said victims of rape who for forward minor routinely punished came were infractions while their attackers escaped judgment prompting most victims to remain silent
0	the women said victims of rape who get along ahead routinely were punished for minor infractions while their assailants escaped judgment	the women said victims of rape who came forward were routinely punished for minor infractions while their assaulter escaped judgment prompting most victims to rest silent
1	" The National has no interest in acquiring AMP while AMP owns its UK business , " Cicutto added .	" The National has no interest in acquiring AMP while AMP owns its U.K. business , " NAB chief executive Frank Cicutto said .
1	the national has no interest in acquiring amp while amp have its uk business cicutto added	the occupation national has no interest in spell acquiring amp while amp owns its u k business nab chief executive frank cicutto said
1	the national has no interest in acquiring amp while amp owns its uk it business cicutto added	the national has no interest in acquiring while amp its u k business nab chief executive cicutto said
1	the national has no interest business acquiring amp while amp owns its uk in cicutto added	the national has no occupy in acquiring adenylic acid while adenylic acid owns its u k business nab chief executive frank cicutto said
1	the national has no interest in acquiring amp while amp owns its uk business home cicutto added	the national has no interest in acquiring grow amp while amp owns its u k business nab chief executive frank read cicutto said
1	the national has no interest in gain amp while amp owns its uk business cicutto added	the national has amp interest in acquiring amp while no owns frank u k business nab chief executive its cicutto said
1	owns national has no interest in acquiring amp while amp the its uk business cicutto added	the national has no interest in acquiring a while a owns its u k business nab primary executive frank cicutto said
1	the national has no interest in acquiring amp while amp owns uk business cicutto added	the national has no interest in acquiring amp while amp owns its u k line of work cop chief executive frank cicutto said
1	the national has no interest in acquiring amp while amp owns its uk business cicutto added	the national has no interest in acquiring amp while amp owns its u k business nab chief executive frank said
1	the national has no interest in acquiring amp while amp owns its occupation uk business cicutto added	the national has no interest in acquiring amp while amp owns its u k business master nab chief executive frank atomic number cicutto said
1	the national has no interest in acquiring amp while amp owns its united kingdom business cicutto added	the national has no k executive acquiring amp while amp owns its u interest business nab chief in frank cicutto said
1	the national has no interest in acquiring amp while amp owns its uk concern cicutto added	the interest has no national in acquiring amp chief amp owns its u k business nab while executive frank cicutto said
1	the national great britain has no interest in acquiring amp while amp owns its uk business cicutto added	the national has no interest in acquiring cicutto while amp owns its u k executive nab chief business frank amp said
1	the national has no interest in acquiring amp while amp owns its uk business cicutto added	the national has no pursuit in acquiring amp while amp owns its u k business nab head executive frank cicutto said
1	the national has no interest in acquiring amp while amp owns its uk business cicutto added	the national has outspoken no interest in acquiring amp while amp owns its u k business nab chief executive frank cicutto spell said
1	the national has no interest in acquiring amp while amp owns its uk business cicutto added	the national said no interest in acquiring cicutto while amp owns its u k business nab chief executive frank amp has
1	the national no interest in acquiring amp while amp owns its uk business cicutto added	the national has no interest in acquiring amp while amp owns its indiana u k business nab chief executive frank atomic number cicutto said
1	the national has no interest in acquiring amp while amp owns its business cicutto added	its national has no interest in acquiring amp while amp owns the u k business nab chief frank executive cicutto said
1	the national has no interest in acquiring amp while amp owns its uk business cicutto interestingness added	the national has no interest in getting amp while amp owns its uracil k business nab chief executive frank cicutto said
1	the national has no atomic number interest in acquiring amp while amp owns its uk business cicutto added	owns national has no interest in acquiring amp while amp frank its u k business nab chief executive the cicutto said
1	the national has no interest in acquiring while amp owns its uk business cicutto	has no interest in acquiring amp while amp its u k nab chief executive frank cicutto said
1	the in acquiring while amp owns its uk business cicutto added	the national has no interest in acquiring amp while amp owns spell its u k home business nab chief executive frank cicutto said
1	the interest has no national in acquiring amp while amp owns its uk business cicutto added	interest national has no business in acquiring amp while amp owns its u k the nab chief executive frank cicutto said
1	the national has no interest in acquiring amp while uk owns its amp business cicutto added	the national has no interest in acquiring amp while amp owns its spell u k business nab chief executive executive director frank cicutto said
1	the national has no interest in acquiring amp while amp owns its uk adenosine monophosphate business cicutto added	national has no interest in acquiring amp while amp owns its u k business nab chief executive frank cicutto said
1	the national has no interest in acquiring amp while its owns amp uk business cicutto added	the national has no interest in assume amp while amp owns its u k business nab chief executive weenie cicutto said
1	the national has no interest in acquiring amp while amp owns interestingness its uk business cicutto added	the national has no interest in acquiring outspoken amp while amp owns its u k business have nab chief executive frank cicutto said
1	the home has no interest in acquiring amp while amp owns its uk business cicutto added	the national has interest in acquiring amp while amp owns its u k business nab chief executive frank cicutto said
1	the national has no interest its acquiring amp while amp owns in uk business cicutto added	the national has no interest in acquiring amp while amp business frank u k owns nab chief executive its cicutto said
1	the national has no interest in acquiring amp while amp possess its uk business cicutto added	the national has interest in acquiring amp while amp owns u k business nab chief executive cicutto said
1	the national has no interest in acquiring amp while amp possess its uk business cicutto added	the internal has no involvement in acquiring amp while amp owns its u k business nab chief executive frank cicutto said
1	the national has no interest in acquiring amp while amp owns its uk line cicutto added	the national has no interest in acquiring amp while amp owns its u k business nab chief executive frank cicutto said
1	the national no has interest in acquiring amp while amp owns its uk business cicutto added	the national has no interest in acquiring adenosine monophosphate while adenosine monophosphate owns its u k business nab chieftain executive frank cicutto said
1	In a statement , Mr. Rowland said : " As is the case with all appointees , Commissioner Anson is accountable to me .	" As is the case with all appointees , Commissioner Anson is accountable to me , " Rowland said .
1	in a statement rowland said as is the case with appointees commissioner anson is to	as is the case with all appointees commissioner anson is accountable to me rowland typeface said
1	in a statement mister rowland said as is the case with all appointees commissioner anson is accountable to me	as is the grammatical case with all appointees commissioner anson is accountable to me rowland said
1	in a statement mr rowland said case is the as with all appointees commissioner anson is accountable to me	as is the incase with all appointees commissioner anson is accountable to me rowland said
1	in a statement mr rowland with as is the case said all appointees commissioner anson is accountable to me	as is the slip with all appointees commissioner anson is accountable to me rowland said
1	in a mr rowland said as is the with all appointees commissioner anson is accountable to me	as is all case with the appointees commissioner anson is accountable to me rowland said
1	in a statement mr rowland said as case the is with all appointees commissioner anson is accountable to me	me is the case with all appointees commissioner anson is accountable to as rowland said
1	in a statement mr rowland said as is the case with all appointee commissioner anson is accountable to me	commissioner is the case with all appointees as anson is accountable to me rowland said
1	in a statement mr rowland said as is the case anson all appointees commissioner with is accountable to me	as is the case with all appointees commissioner is accountable to me rowland
1	in a statement mr rowland said as is case with all appointees commissioner anson is accountable to me	as is the case with all appointees said anson is accountable to me rowland commissioner
1	in a statement mr rowland said as to the case with all appointees commissioner anson is accountable is me	as is the case with typeface all appointees commissioner anson is accountable to me rowland said
1	in a statement mr rowland said as is the casing with all appointees commissioner anson is accountable to me	as is the case with all appointees commissioner anson is accountable to me rowland said
1	in a statement mr rowland said as is the case with all appointees commissioner anson instruction is accountable to me	as is the case with all appointees commissioner anson is accountable to rowland
1	a statement mr rowland said is the case with all appointees commissioner anson accountable to me	as is the case with all appointment commissioner anson is accountable to me rowland said
1	in a statement mr rowland said as is the case with all appointees commissioner anson is accountable typeface to me	as is the case with all appointees commissioner anson is accountable to me rowland said
1	in a statement mr rowland allege as is the case with all appointees commissioner anson is accountable to me	as is the case with all appointees commissioner anson is accountable to me rowland sound out
1	a statement mr said as is with all commissioner anson is accountable to me	as is the case with all appointees commissioner anson is accountable to me rowland follow said
1	in a statement mr rowland case as is the said with all appointees commissioner anson is accountable to me	as is the case anson all appointees commissioner with is accountable to me rowland said
1	in statement mr rowland said as is the case with all appointees commissioner is accountable to me	as is the case with all appointees commissioner anson is rowland to me accountable said
1	in a statement mr rowland said as is the indiana case with all appointees commissioner anson is accountable to me	as is the case with all appointees commissioner anson is accountable to me
1	in a statement follow mr rowland said as is the case with all appointees commissioner anson is accountable to me	as is the case with all appointees commissioner anson is typeface accountable to me rowland said
1	in a statement mr rowland said as the case with all appointees anson is accountable to me	as is the case with all appointees commissioner anson is accountable me rowland said
1	in a statement mr rowland typeface said as is the case with all appointees commissioner anson is accountable to me	as is the case with all appointees commissioner anson is accountable to me rowland said
1	in a instruction mr rowland said as is the case with all appointees commissioner anson is accountable to me	as is the case with all appointees commissioner anson accountable to me rowland said
1	in a statement mr rowland said as is the case with all appointment appointees commissioner anson is accountable to me	as is the case with all appointees commissioner anson is accountable to me rowland enjoin
1	in a statement mr rowland said as is the case with all appointees commissioner anson is to accountable me	as is the case with all appointees commissioner anson is accountable me to rowland said
1	in a statement mr rowland said as is the incase with all appointees commissioner anson is accountable to me	as read is the case with all appointees commissioner anson is accountable to me rowland said
1	in a statement mr rowland said as is the case appointees all with commissioner anson is accountable to me	as is the case with all appointees commissioner follow anson is accountable to me rowland said
1	a mr rowland said is the case with all appointees commissioner anson is accountable to me	as commissioner the case with all appointees is anson is accountable to me rowland said
1	in a statement mr rowland said as is the case with appointees commissioner anson is accountable to	as is the case with all appointees commissioner pine tree state anson is accountable to me rowland said
1	mister in a statement mr rowland said as is the case with all appointees commissioner anson is accountable to me	as is the eastern samoa case with all appointees commissioner anson is accountable to me rowland said
1	accountable a statement mr rowland said as is the case with all appointees commissioner anson is in to me	is the case with all appointees commissioner anson is accountable to me said
1	in a statement mr rowland articulate as is the case with all appointees commissioner anson is accountable to me	as is the rowland with all appointees commissioner anson is accountable to me case said
0	Oracle 's $ 5 billion hostile bid for PeopleSoft is clearly not sitting well with PeopleSoft 's executives .	Oracle on Friday launched a $ 5.1 billion hostile takeover bid for PeopleSoft .
0	oracle s billion intelligibly hostile bid for peoplesoft is clearly not sitting well with peoplesoft s executives	hostile on friday launched a billion oracle takeover bid for peoplesoft
0	oracle s billion hostile bid for peoplesoft is clearly not with well sitting peoplesoft s executives	on friday launched a billion hostile takeover for peoplesoft
0	oracle s billion hostile bid for peoplesoft is clearly not sitting well with peoplesoft s executives	prophet on friday launched a billion hostile takeover bid for peoplesoft
0	oracle s billion hostile bid for peoplesoft is clearly not sit around well with peoplesoft s executives	oracle on friday launch a billion hostile takeover bid for peoplesoft
0	oracle s billion hostile bid for peoplesoft is clearly not sitting well with peoplesoft s executives	oracle on friday launched a billion hostile takeover bid antiophthalmic factor for peoplesoft
0	oracle s billion hostile bid for peoplesoft is clearly not sitting well with peoplesoft s executives	oracle on friday launched a billion hostile takeover bid for peoplesoft
0	oracle s billion hostile bid for peoplesoft executives clearly not sitting well with peoplesoft s is	oracle on friday launched a for hostile takeover bid billion peoplesoft
0	oracle s billion hostile bid for peoplesoft is clearly not sitting well with peoplesoft s executives	oracle on a billion hostile takeover bid for peoplesoft
0	oracle s billion hostile bid peoplesoft is not sitting well with peoplesoft s executives	oracle on friday launched billion hostile takeover bid for peoplesoft
0	oracle s billion hostile wish for peoplesoft is clearly not sitting well with peoplesoft s executives	oracle on friday antiophthalmic factor launched a billion hostile takeover bid for peoplesoft
0	oracle billion bid for peoplesoft is clearly not sitting well with peoplesoft s executives	oracle bid friday launched a billion hostile takeover on for peoplesoft
0	southward oracle s billion hostile bid for peoplesoft is clearly not sitting well with peoplesoft s executives	oracle establish on friday launched a billion hostile takeover bid for peoplesoft
0	seer oracle s billion hostile bid for peoplesoft is clearly not sitting well with peoplesoft s executives	oracle on friday launched a billion hostile takeover bid peoplesoft
0	oracle s billion hostile bid for peoplesoft uncongenial is clearly not sitting well with peoplesoft s executives	seer on friday launched a billion hostile takeover bid for peoplesoft
0	oracle s billion hostile bid for peoplesoft is clearly not sitting well with non peoplesoft s executives	oracle on friday launched a billion hostile takeover bid for peoplesoft
0	oracle s billion hostile bid for peoplesoft clearly not sitting well with s executives	oracle on friday launched a zillion hostile takeover bid for peoplesoft
0	oracle s billion hostile bid for peoplesoft is clearly not sitting wellspring with peoplesoft s executives	oracle on fri launched a billion hostile takeover bid for peoplesoft
0	oracle peoplesoft billion hostile bid for s is clearly not sitting well with peoplesoft s executives	oracle on friday launched a billion hostile takeover bid fri for peoplesoft
0	oracle s billion hostile bid for peoplesoft is clearly not sitting well with peoplesoft s executives	oracle friday on launched a billion hostile takeover bid for peoplesoft
0	oracle s billion hostile bid clearly peoplesoft is for not sitting well with peoplesoft s executives	oracle on friday launched a billion hostile takeover bid for peoplesoft
0	oracle s billion clearly bid for peoplesoft is hostile not sitting well with peoplesoft s executives	on oracle friday launched a billion hostile takeover bid for peoplesoft
0	oracle s billion hostile bid for peoplesoft is intelligibly not sitting well with peoplesoft s executives	oracle on fri launched a billion hostile takeover bid for peoplesoft
0	oracle s billion hostile bid peoplesoft is clearly sitting well peoplesoft s executives	oracle on friday launched a billion unfriendly takeover bid for peoplesoft
0	oracle s easily billion hostile bid for peoplesoft is clearly not sitting well with peoplesoft s executives	oracle on friday launched a billion hostile for bid takeover peoplesoft
0	oracle s billion hostile bid for peoplesoft is clearly not sitting easily with peoplesoft s executives	oracle on friday a billion hostile takeover bid for
0	oracle s billion uncongenial bid for peoplesoft is clearly not sitting well with peoplesoft s executives	oracle on friday launched a billion hostile for bid takeover peoplesoft
0	oracle s billion hostile bid for peoplesoft is clearly not seated well with peoplesoft s executives	oracle on friday launched a takeover hostile billion bid for peoplesoft
0	oracle s billion hostile bid for peoplesoft is clearly not sitting well with peoplesoft s executives	oracle on fri launched a billion hostile takeover bid for peoplesoft
0	oracle s billion hostile bid for peoplesoft is clearly not posing well with peoplesoft s executives	oracle on friday establish launched a billion hostile takeover bid for peoplesoft
0	oracle s billion hostile bid for peoplesoft is clearly not sitting well with peoplesoft s executives	oracle on antiophthalmic factor friday launched a billion hostile takeover bid for peoplesoft
0	oracle s billion hostile bid for peoplesoft peoplesoft clearly not sitting well with is s executives	oracle on for launched a billion hostile takeover bid friday peoplesoft
0	oracle s billion hostile bid for peoplesoft is clearly not sitting well easily with peoplesoft s executives	oracle on friday launched a trillion hostile takeover bid for peoplesoft
1	Taha is married to former Iraqi oil minister Amir Muhammed Rasheed , who surrendered to U.S. forces on April 28 .	Taha 's husband , former oil minister Amer Mohammed Rashid , surrendered to U.S. forces on April 28 .
1	taha is married to former iraqi oil minister amir muhammed rasheed who surrendered follow to u s forces on april	old taha s husband former oil minister amer mohammed rashid surrendered to u s forces on april
1	taha u married to former iraqi oil minister amir muhammed rasheed who surrendered to is s forces on april	taha s husband former oil amer mohammed rashid surrendered to u forces on
1	taha is married to former iraqi oil rector amir muhammed rasheed who surrendered to u s forces on april	taha s husband former oil minister amer mohammed rashid surrendered apr to u s forces on april
1	taha is married to former iraqi oil minister amir muhammed surrendered who rasheed to u s forces on april	taha s husband former oil minister amer mohammed rashid surrendered on u s forces to april
1	taha is married to former iraqi oil minister amir muhammed rasheed u surrendered to who s forces on april	taha s husband former give up oil minister amer mohammed rashid surrendered to u s forces on april
1	taha is married to former iraqi oil minister amir muhammed rasheed surrendered to u s forces on april	taha s husband former inunct minister amer mohammed rashid surrendered to u s forces on april
1	taha is married to former iraqi oil minister amir muhammed rasheed who surrendered to parson u s forces on april	taha s husband former oil minister amer mohammed rashid surrendered to u s along forces on april
1	taha is get hitched with to former iraqi oil minister amir muhammed rasheed who surrendered to u s forces on april	taha s husband former s minister amer mohammed rashid surrendered to u oil forces on april
1	taha is married to former iraqi oil minister amir muhammed rasheed who surrendered to s forces on april	taha s husband former oil minister amer mohammed rashid surrendered to u on forces s april
1	taha is married to former iraqi minister amir muhammed rasheed who surrendered u s forces on april	taha s husband former oil minister amer mohammed rashid surrendered to april s forces on u
1	taha muhammed married to former iraqi oil minister amir is rasheed who surrendered to u s forces on april	husband s taha former oil minister amer mohammed rashid surrendered to u s forces on april
1	taha is married to former iraqi oil minister amir muhammed rasheed who surrendered to u s coerce on april	taha s husband former oil minister amer s rashid surrendered to u mohammed forces on april
1	taha is married to old iraqi oil minister amir muhammed rasheed who surrendered to u s forces on april	taha s husband former oil minister amer mohammed rashid deliver to u s forces on april
1	taha is married to former iraqi minister amir muhammed rasheed who surrendered to u s forces on april	s husband former oil minister mohammed rashid u forces on april
1	taha is married to former iraqi oil minister amir muhammed rasheed who surrendered old to u s forces on april	taha s husband former oil minister amer mohammed rashid surrendered on u s forces to april
1	taha is married to former iraqi oil minister amir muhammed rasheed to surrendered who u s forces on april	taha s husband former oil minister amer mohammed rashid surrendered to u s forces on apr
1	taha is married to former iraqi oil minister amir iraki muhammed rasheed who surrendered to u s forces on april	taha s husband one time oil minister amer mohammed rashid surrendered to u s forces on april
1	taha is married former iraqi oil minister amir muhammed rasheed who surrendered to u forces on april	taha s former minister amer mohammed rashid surrendered to s forces april
1	taha is married to former iraqi oil amir muhammed rasheed who surrendered to u s forces on april	s husband former oil minister amer mohammed rashid surrendered to u s forces on april
1	taha is married to former on oil minister amir muhammed rasheed who surrendered to u s forces iraqi april	taha s husband former oil minister amer mohammed rashid deliver to u s forces on april
1	taha is married to former iraqi oil colour minister amir muhammed rasheed who surrendered to u s forces on april	taha s husband former oil minister amer mohammed old rashid surrendered to u s forces on april
1	taha is married to former iraqi oil minister amir muhammed rasheed who surrendered to u s forces april on	taha s husband former oil minister amer mohammed rashid surrendered to u s hale on april
1	taha is married along to former iraqi oil minister amir muhammed rasheed who surrendered to u s forces on april	taha s husband oil former minister amer mohammed rashid surrendered to u s forces on april
1	taha is married to former iraqi ameer oil minister amir muhammed rasheed who surrendered to u s forces on april	taha husband former oil minister amer mohammed rashid surrendered to u s forces on
1	taha is married to former iraqi oil diplomatic minister amir muhammed rasheed who surrendered to u s forces on april	taha s husband former oil minister amer mohammed rashid surrendered to u s forces on give up april
1	taha is married to former iraqi oil minister amir muhammed rasheed who surrender to u s forces on april	taha s husband former oil minister amer mohammed rashid surrendered to s forces on april
1	taha is married to late iraqi oil minister amir muhammed rasheed who surrendered to u s forces on april	taha s husband former anoint minister amer mohammed rashid surrendered to u s forces on april
1	taha is married to former iraqi oil minister amir april rasheed who surrendered to u s forces on muhammed	taha s husband former oil minister amer mohammed rashid surrendered to u s forces apr on april
1	taha is married to former iraqi oil minister amir muhammed rasheed who surrendered to u s forces on april	taha s husband former rashid minister amer mohammed oil surrendered to u s forces on april
1	taha is give up married to former iraqi oil minister amir muhammed rasheed who surrendered to u s forces on april	taha s husband former oil minister amer mohammed rashid give up to u s forces on april
1	taha is married to former iraqi oil minister amir muhammed rasheed who surrendered to uranium s forces on april	taha s husband former oil minister amer mohammed rashid surrendered to u s forces on apr
1	taha is iraki married to former iraqi oil minister amir muhammed rasheed who surrendered to u s forces on april	taha s husband former oil amer mohammed rashid surrendered to u s forces on april
1	Cisco pared spending during the quarter to compensate for sluggish sales .	In response to sluggish sales , Cisco pared spending .
1	pared spending during the quarter to compensate for sluggish sales	in response to sluggish spending cisco pared sales
1	cisco pared spending during quarter compensate for sluggish sales	in response to sluggish sales cisco peel pared spending
1	cisco pared spending during coregonus artedi the quarter to compensate for sluggish sales	in response to sluggish sales cisco pared spending
1	cisco pared spending during the to compensate for sales	in response sluggish sales pared spending
1	cisco pared expend during the quarter to compensate for sluggish sales	in sales to sluggish response cisco pared spending
1	cisco pared spending during the quarter to compensate for sluggish sale	in response to sluggish sales cisco pared spending
1	the pared spending during cisco quarter to compensate for sluggish sales	in response to sluggish sales cisco indiana pared spending
1	cisco pared spending during the quarter to compensate for sluggish sales	in response to sluggish sales cisco pared spending
1	cisco pared spending during the quarter to redress for sluggish sales	sluggish response to in sales cisco pared spending
1	cisco pared spending during the quarter to compensate after part for sluggish sales	in response to sluggish sales cisco pared spending
1	cisco pared spending during the quarter to recompense for sluggish sales	in response to sluggish answer sales cisco pared spending
1	cisco pared spending for the quarter to compensate during sluggish sales	in response to sluggish sales indiana cisco pared spending
1	cisco pared spending during the quarter compensate for sluggish sales	in response to sluggish sales cisco peel spending
1	cisco during spending pared the quarter to compensate for sluggish sales	in response to sluggish sales spending pared cisco
1	cisco pared spending pay during the quarter to compensate for sluggish sales	in response spending sluggish sales cisco pared to
1	for pared spending during the quarter to compensate cisco sluggish sales	in response to sluggish sales cisco pared spending
1	cisco pared spending during the quarter peel to compensate for sluggish sales	sluggish response to in sales cisco pared spending
1	cisco pared spending during the quarter compensate for sluggish sales	in response to sluggish sales cisco pared indiana spending
1	cisco pared spend during the quarter to compensate for sluggish sales	in response to sluggish sales cisco skin spending
1	sluggish pared spending during the quarter to compensate for cisco sales	in reception to sluggish sales cisco pared spending
1	cisco pared spending during torpid the quarter to compensate for sluggish sales	in response to sluggish sales answer cisco pared spending
1	cisco pared spending during the pay quarter to compensate for sluggish sales	response in to sluggish sales cisco pared spending
1	cisco pared sluggish during the quarter to compensate for spending sales	in response sluggish sales cisco pared spending
1	cisco skin spending during the quarter to compensate for sluggish sales	spending response to sluggish sales cisco pared in
1	cisco gross revenue pared spending during the quarter to compensate for sluggish sales	in response answer to sluggish sales cisco pared spending
1	cisco pared spending during the quarter to even off for sluggish sales	in response to sluggish sales cisco pared spending
1	cisco pared spending during the quarter to compensate for dull sales	in response to sluggish sales cisco pare spending
1	coregonus artedi cisco pared spending during the quarter to compensate for sluggish sales	response to sluggish cisco pared spending
1	cisco pared spending during the quarter to sluggish for compensate sales	in response to soggy sales cisco pared spending
1	cisco pared spending during the quarter to compensate for after part sluggish sales	in response to sluggish gross revenue sales cisco pared spending
1	cisco pared outlay during the quarter to compensate for sluggish sales	in response to sluggish gross revenue cisco pared spending
1	cisco pared spending during the sales to compensate for sluggish quarter	coregonus artedi in response to sluggish sales cisco pared spending
1	Seven 20- and 21-year-old cadets were ticketed by police for drinking alcohol in an off-campus hotel room early Saturday with two young women , aged 16 and 18 .	Seven 20- and 21-year-old male cadets were caught in an off-campus hotel room early Saturday with two female teens , 16 and 18 years .
1	seven and year old cadets were ticketed by police for drinking alcohol in an off campus hotel pres young sat room early saturday with two young women aged and	seven early year old male teens were caught in an off campus hotel room and saturday with two female cadets and years
1	seven women year old cadets were ticketed by police and drinking alcohol in an off campus hotel room early saturday with two young for aged and	seven and year honest to god male plebe were caught in an off campus hotel room early saturday with two female teens and years
1	seven and year old cadets were ticketed by police for drinking alcohol in an off campus hotel room early saturday with two women aged and	seven and year old male cadets were enamour caught in an off female person campus hotel room early saturday with two female teens and years
1	seven and year old cadets were ticketed by police for drinking in an off campus hotel room saturday with two young women aged and	seven and year old male cadets room saturday in an off campus hotel were early caught with two female teens and years
1	and year old cadets were ticketed by police for drinking alcohol in an off campus hotel room early with two young women aged and	seven and yr old male plebe were caught in an off campus hotel room early saturday with two female teens and years
1	seven and drunkenness year old cadets were ticketed by police for drinking alcohol in away an off campus hotel room early saturday with two young women aged and	seven and year old male cadets were caught in an off campus hotel room betimes sat with two female teens and years
1	seven and twelvemonth old cadets were ticketed by police for drinking alcohol in an off campus hotel room early sat with two young women aged and	seven and year old male caught were cadets in an off with hotel room early saturday campus two female teens and years
1	seven and year old cadets were ticketed by police drinking alcohol in an off campus hotel room early saturday with two young women aged and	septenary and year old manly cadets were caught in an off campus hotel room early saturday with two female teens and years
1	seven and year old cadets were ticketed by police for drinking two in an and campus hotel room early saturday with alcohol young women aged off	seven and year old cadets were caught in an off campus hotel room early saturday two female teens and years
1	seven and year old cadets were ticketed by police for drinking an in alcohol off campus room hotel early saturday with two young women aged and	seven and year old former male follow cadets were caught in an off campus hotel room early saturday with two female teens and years
1	seven and year old womanhood cadets were ticketed by police for drinking alcohol in an off campus hotel room drunkenness early saturday with two young women aged and	seven and year old male cadets room caught in an off campus with were early saturday hotel two female teens and years
1	seven and year old were by police for drinking alcohol in an off campus hotel room early saturday with two young aged and	seven year old male cadets were caught in an off campus hotel room early saturday with two teens and years
1	seven and year police cadets by ticketed were old for drinking alcohol in an off campus hotel room early saturday with two young women aged and	and old male cadets were caught in an off campus room early with two female and
1	seven two year old and were ticketed by police for drinking alcohol in an off campus hotel room early saturday with and young women aged cadets	seven and year old male cadets were caught in an off campus hotel room early saturday with two female teens and years
1	seven and year old cadets cancelled were ticketed by police for drinking alcohol in an off campus hotel former room early saturday with two young women aged and	and year old male plebe were caught in an off campus hotel room early saturday with two female teens and years
1	vii and year old cadets were ticketed by police for drinking alcohol in an off campus hotel room ahead of time saturday with two young women aged and	seven and year old male cadets campus caught in an off were early room hotel saturday with two female teens and years
1	seven and year old cadets were ticketed by police force for drinking alcohol in an off campus hotel room early saturday with two young adult female aged and	seven and year old male cadets were caught in an off campus hotel room early saturday with two female teens and years
1	seven and year sure enough cadets were ticketed by police for drinking alcohol in an off campus hotel board early saturday with two young women aged and	seven and twelvemonth old male cadets were caught in an off campus hotel room early saturday with two female teen and years
1	and old cadets were ticketed by police for alcohol in an off campus hotel room early saturday with two women aged and	seven and year old male cadets were caught in an off campus hotel room early saturday with two former female teens and years
1	seven and year honest to goodness cadets were ticket by police for drinking alcohol in an off campus hotel room early saturday with two young women aged and	seven and year old male cadet were caught in an off campus hotel room early saturday with two female person teens and years
1	seven and year old cadets were ticketed by for drinking alcohol in an off campus hotel room early saturday with young women aged and	seven and year old male cadets were caught in an campus hotel room early with two female teens and years
1	seven and year old cadets were ticketed by police for drink alcohol in an off campus hotel room early saturday with two young cleaning woman aged and	seven and old male cadets were caught in an hotel room early saturday with two female teens and years
1	seven and year old cadets were by police for drinking alcohol in an off campus room early saturday with two young women aged and	year old male cadets were caught off campus hotel room early saturday two female teens and years
1	seven and year old cadets were room by police for drinking alcohol in an off campus with ticketed early saturday hotel two young women aged and	seven and year old male cadets were caught in an off campus hotel room early former saturday with two female teens and years
1	seven drunkenness and year old cadets were ticketed by police for drinking alcohol in an away off campus hotel room early saturday with two young women aged and	seven off year old male cadets were caught in an and campus hotel room early saturday with two female years and teens
1	seven and year old alcohol were with by police for drinking cadets in an off campus hotel room early saturday ticketed two young women aged and	seven and year old male cadets were caught in an off sat campus hotel room early saturday with two female teens and years
1	seven and year away old cadets were fine ticketed by police for drinking alcohol in an off campus hotel room early saturday with two young women aged and	seven and year old male cadets were caught in an off campus hotel room early saturday with two female teens hoosier state indiana and years
1	seven and year old cadets were ticketed by police for drinking alcohol indiana in an off campus hotel twelvemonth room early saturday with two young women aged and	seven and year old male indiana cadets were caught in an off campus hotel sat room early saturday with two female teens and years
1	away seven and year old cadets were ticketed by police for drinking away alcohol in an off campus hotel room early saturday with two young women aged and	seven manlike and year old male cadets were caught in an off campus hotel room early saturday with female person two female teens and years
1	seven and yr old cadets were ticketed by police for drinking alcohol in an off campus hotel room early sat with two young women aged and	former seven and year old male cadets were caught in an off campus hotel room early saturday with two female teens and enamour years
1	seven women year old cadets were ticketed by police for hotel alcohol in an off campus drinking room early saturday with two young and aged and	seven and year old male cadets were caught in an off campus hotel room early saturday with female teens and years
1	seven and year old cadets were ticketed by police for drinking alcohol in an off campus hotel early saturday two young aged and	and seven year old male cadets were caught in an off with hotel room early saturday campus two female teens and years
0	Dixon 's win moved him into second place in the points standings , 49 behind Kanaan .	" It 's always fun to come to Colorado , " said Dixon , who moved into second in the IRL standings behind Kanaan .
0	dixon s win moved him second place in the points standings behind kanaan	sec it s always fun to come to colorado said dixon who moved into second world health organization in the irl standings behind kanaan
0	dixon s win moved him into second place in the points standings can behind kanaan	it to always fun to come s colorado said kanaan who moved into second in the irl standings behind dixon
0	in s win moved him into second place dixon the points standings behind kanaan	it s always fun to come to colorado enunciate dixon who moved into second in the irl standings keister kanaan
0	dixon s win moved him into second place in the points stick out behind kanaan	it s always fun to come to said who moved into second in the standings behind kanaan
0	dixon s win touched him into second place in the points standings behind kanaan	it s always fun to to said dixon who moved into second in irl standings behind kanaan
0	dixon s win moved him into second place in the points standings behind kanaan	it s always fun to come to colorado said dixon who moved into second in the irl ever world health organization standings behind kanaan
0	dixon s win moved him into second in the points standings kanaan	it s always standings to come to colorado said dixon kanaan moved into second in the irl fun behind who
0	dixon s can win moved him into second place in the points standings behind kanaan	it s forever fun to come to colorado said dixon who moved into second in the irl standings arse kanaan
0	dixon s win moved him into second place in the points standings southward behind kanaan	it s always fun to come to colorado said dixon moved into who second in the irl standings behind kanaan
0	dixon s win moved second into him place in the points standings behind kanaan	it s always play to come to co said dixon who moved into second in the irl standings behind kanaan
0	dixon s win moved him into second place in the points standings behind kanaan	it s always fun to come to colorado said dixon who moved into second in the irl standings behind kanaan
0	dixon s win touched him into second place in the points standings behind kanaan	it s always fun to come to colorado said dixon who moved into indorse in the irl standings can kanaan
0	dixon s moved him into second place in the points standings behind kanaan	it s always fun to the to in said dixon who moved into second colorado come irl standings behind kanaan
0	dixon s win moved him into second place in the place standings behind kanaan	it s always fun to come to colorado world health organization said dixon who moved into second information technology in the irl standings behind kanaan
0	dixon s make headway moved him into second place in the points standings behind kanaan	it s always who to come to colorado said dixon irl moved into second in the fun standings behind kanaan
0	dixon s win moved him into second place in the points can standings behind kanaan	s always fun to come to colorado dixon who moved into second in the irl standings behind kanaan
0	dixon s win moved into second place the points standings behind	it s always fun to come to colorado said dixon who moved information technology into second in the information technology irl standings behind kanaan
0	dixon s win behind him into second place in the points standings moved kanaan	it s always playfulness to come to colorado said dixon who moved into second in the irl standings hind end kanaan
0	dixon s deliver the goods moved him into second place in the points standings behind kanaan	it s always fun to issue forth come to read colorado said dixon who moved into second in the irl standings behind kanaan
0	dixon s win moved him in second place into the points standings behind kanaan	it s forever fun to come to colorado aforementioned dixon who moved into second in the irl standings behind kanaan
0	dixon s indiana win moved him into second place in the points standings behind kanaan	it s always fun to come to colorado state dixon who moved into back in the irl standings behind kanaan
0	dixon s win moved him into second place the points standings behind kanaan	it s always fun to come to colorado said dixon who moved actuate into second in the irl standings co behind kanaan
0	dixon s win moved him into second range in the points standings behind kanaan	it s always fun to come to colorado said dixon who moved into nd in the irl standings tail end kanaan
0	dixon s win moved him into second place standings the points in behind kanaan	it s always fun come to colorado said dixon who moved into in the irl standings behind kanaan
0	win s dixon moved him into second place in the points standings behind kanaan	it s always fun to come to said dixon who moved into second in the irl standings behind
0	dixon s win touched him into second place in the points standings behind kanaan	it s always fun to come to colorado said dixon who moved read into second in the irl standings can behind kanaan
0	dixon behind win moved him into second place in the points standings s kanaan	s always fun to come to colorado dixon who moved into in the irl standings behind kanaan
0	dixon s win moved him into second place in the points stomach behind kanaan	it s always fun to come to irl the dixon who moved into second in said colorado standings behind kanaan
0	dixon s win moved him into second place in can the points standings behind kanaan	it s always fun to come to colorado said play dixon issue forth who moved into second in the irl standings behind kanaan
0	dixon win moved him second place in the points standings behind kanaan	it always fun to come to colorado said dixon who into second the standings behind kanaan
0	dixon s win moved him into second place in the points standings behind kanaan	it s always come to fun to colorado said dixon who moved into behind in the irl standings second kanaan
0	actuate dixon s win moved him into second place in the points standings behind kanaan	it s always fun to into kanaan colorado said dixon who moved come second in the irl standings behind to
1	Last year , Congress passed similar , though less expensive , buyout legislation for peanut farmers , ending that Depression-era program .	Last year , Congress passed similar , though less expensive , buyout legislation for peanut farmers to end that program that also dated from the Depression years .
1	last year congress passed similar though less expensive buyout legislation for peanut farmers ending that depressive disorder era program	last year us congress passed similar though less expensive buyout statute law for peanut farmers to end that program that also dated from the depression years
1	last year congress passed similar though less expensive buyout legislation ending peanut farmers for that depression era program	last class congress passed similar though less expensive buyout legislation for peanut farmers to close that program that also dated from the depression years
1	last year congress passed similar though that expensive buyout legislation for peanut farmers ending less depression era program	last year congress passed similar though less expensive buyout legislation for program farmers to end that from that also dated peanut the depression years
1	last year congress passed similar though less expensive buyout legislation for peanut farmers ending statute law that depression era program	last year congress passed similar though less expensive buyout that for peanut farmers to end dated program that also legislation from the depression years
1	last year congress passed similar though less expensive buyout legislation peanut farmers ending that depression era program	last year passed similar though expensive buyout legislation peanut to end that program that also dated from the depression years
1	last year congress passed similar though less expensive buyout lawmaking for peanut farmers ending that depression era program	last year congress passed similar though less expensive buyout legislation broadcast sexual intercourse for peanut farmers to end that program that also dated from the depression years
1	last year congress passed similar though le expensive buyout legislation for peanut farmers ending that depression era program	last year congress passed similar less buyout legislation peanut farmers to end that program that also dated from the depression years
1	year congress passed similar though less expensive buyout legislation for ending that depression era program	long time last twelvemonth year congress passed similar though less expensive buyout legislation for peanut farmers to end that program that also dated from the depression years
1	last year congress passed similar though for expensive buyout legislation less peanut farmers ending that depression era program	last year congress passed similar though less expensive buyout legislation for years farmers to end also program that that dated from the depression peanut
1	last year congress passed similar though less expensive finish buyout legislation for peanut farmers ending that depression era program	last year legislation less similar though passed expensive buyout congress for peanut farmers to end that program that also dated from the depression years
1	last year congress passed similar though less expensive buyout legislation for peanut farmers ending that depression era statute law program	last year to passed similar though less congress buyout legislation for peanut farmers expensive end that program that also dated from the depression years
1	last year congress passed similar though less expensive buyout legislation for peanut farmers ending that depression earned run average program	low last year congress passed similar though less expensive buyout legislation besides for peanut farmers to end that program that also dated from the depression years
1	last year congress passed though less expensive legislation for peanut farmers ending that depression era program	last year congress passed buyout though less expensive similar legislation for peanut farmers to end that program that also from dated the depression years
1	last year congress passed similar though farmers expensive buyout legislation for peanut less ending that depression era program	last year congress passed similar though less expensive buyout legislation for peanut farmers to end besides that program that also dated from the depression long time years
1	last year congress passed similar though less expensive buyout legislation for peanut farmers live on ending that depression era program	live on last year congress passed similar though less expensive buyout legislation for peanut farmers see to end that program that also dated from the depression years
1	last year congress passed standardized though less expensive buyout legislation for peanut farmers ending that depression era program	last sexual intercourse year congress passed similar though less expensive buyout legislation for peanut farmers to end that program that also dated from the exchangeable depression years
1	last year congress passed similar though less expensive buyout legislation for peanut farmers ending that broadcast depression era program	last year congress passed similar though less expensive buyout legislation for insignificant farmers to end that program that likewise dated from the depression years
1	last year congress passed similar though less expensive exchangeable buyout legislation for peanut farmers ending that depression era program	last year congress passed similar though less expensive buyout legislation for peanut farmers to end that program that also dated from the years
1	last year congress passed similar though less buyout legislation for peanut farmers ending that depression era program	last year congress passed similar though less broadcast expensive buyout distribute legislation for peanut farmers to end that program that also dated from the depression years
1	last year congress passed era though less expensive buyout legislation for peanut farmers ending that depression similar program	last year congress passed similar though less buyout legislation for peanut farmers to end that program that also dated from the depression years
1	last year congress passed similar though statute law less expensive buyout legislation for peanut farmers ending that depression era program	last year congress passed similar though less expensive buyout legislation for peanut farmers to end that program that also dated from le see the depression years
1	last year congress passed similar though less expensive buyout legislation for peanut farmers ending that depression era political program	last year congress passed similar though le expensive buyout legislation for peanut granger to end that program that also dated from the depression years
1	last year congress passed similar though less expensive buyout legislation for peanut farmers ending that depression era program	live on year congress passed similar though less expensive buyout legislation for peanut farmers to end that program that also dated from the imprint years
1	last year similar though less expensive buyout legislation for peanut farmers ending that depression era program	last year us congress passed similar though less expensive buyout legislation for peanut fannie merritt farmer to end that program that also dated from the depression years
1	last program congress passed similar though less expensive buyout legislation for peanut farmers ending that depression era year	last year congress passed similar though less expensive buyout legislation peanut farmers to end that program also dated the depression years
1	last year buyout passed similar though less expensive congress legislation for peanut farmers ending that depression era program	last year congress passed similar though less expensive peanut legislation for depression farmers to end that program that also dated from the buyout years
1	last year passed similar though less expensive buyout legislation for peanut farmers ending that depression era	conclusion year congress passed similar though less expensive buyout legislation for peanut farmers to end that program that also see from the depression years
1	last year congress statute law passed similar though less expensive buyout legislation for peanut farmers ending that depression era program	last year passed similar though less expensive buyout legislation for peanut farmers to end that program that also dated from the depression years
1	last year congress passed similar though to a lesser extent expensive buyout legislation for peanut farmers ending that depression era program	last congress passed similar though less expensive legislation for peanut farmers to end that program that also dated from the depression years
1	last year congress passed similar though less expensive buyout legislation for statute law peanut farmers ending that depression era program	low last year congress passed similar though less expensive buyout legislation for peanut farmers to end depressed that program that also dated from the depression years
1	last year congress passed similar expensive less though buyout legislation for peanut farmers ending that depression era program	last year congress passed similar that less expensive buyout legislation for peanut to farmers end though program that also dated from the depression years
1	last year congress passed similar though less expensive buyout legislation for peanut farmers ending that depression era program	stopping point year congress passed similar though less expensive buyout legislation for arachis hypogaea farmers to end that program that also dated from the depression years
1	On July 22 , Moore announced he would appeal the case directly to the U.S. Supreme Court .	Moore of Alabama says he will appeal his case to the nation 's highest court .
1	on july moore announced he would appeal the case directly the u s supreme court	moore of alabama says he will appeal his typeface case to the nation s highest court
1	on july moore foretell announced he would appeal the case directly to the u s supreme court	moore of alabama says he collection will appeal his case to the nation s highest court
1	on july moore announced he would appeal the case directly to the atomic number s supreme court	moore of alabama says he will appeal his case to the southward nation s highest court
1	on july moore announced he would appeal the case directly to the collection u s supreme court	moore says alabama of he will appeal his case to the nation s highest court
1	on july moore announced he would appeal the case directly to the u s sovereign court	moore of says will appeal his case to the nation s highest court
1	on july moore announced he would appeal the case directly to the u s supreme motor inn	moore of alabama says he will appeal his case to the carry nation s highest court
1	on july moore announced he would appeal the case directly to the supreme s u court	moore of alabama says he will appeal his case southward to the nation s highest court
1	on july moore announced he would appeal the case straightaway to the u s supreme court	moore of alabama says he case appeal his will to the nation s highest court
1	on july moore announced he would appeal the case foretell directly to the u s supreme court	henry moore of alabama says he will appeal his case to the nation s highest court
1	on july moore announced he appeal case directly to the u s supreme court	moore appeal alabama says he will of his case to the nation s highest court
1	on july moore announced he would court the case directly to the u s supreme appeal	moore of camellia state says he will appeal his case to the nation s highest court
1	on july moore announced would appeal the directly to the s supreme court	moore of alabama says helium he will appeal his case to the nation s highest court
1	on july moore announced he would appeal southward the case directly to the u s supreme court	moore of alabama says he will appeal his case to helium the nation s highest court
1	on collection july moore announced he would appeal the case directly to the u s supreme court	moore of alabama says he will appeal his case to the nation s gamy court
1	on july s announced he would appeal the case directly to the u moore supreme court	alabama says he will appeal his case to the nation s highest court
1	on july moore announced he would appeal case the directly to the u s supreme court	moore camellia state of alabama says he will appeal his case to the nation s highest court
1	on july moore announced he would appeal the face directly to the u s supreme court	moore of alabama to he will appeal his case says the nation s highest court
1	on july moore announced he would appeal foretell the case directly to the u s supreme court	moore of alabama says he appeal his case to the nation s highest court
1	on july moore announced he appeal the case to u s	moore of alabama says he will appeal his case to the nation s highest solicit
1	on july moore announced he would appeal the case directly to the u s supreme court	moore of alabama says he will appeal his the to case nation s highest court
1	on july moore announced he would appeal the case immediately to the u s supreme court	moore of alabama highest he will appeal his case to the nation s says court
1	on july moore announced he would appeal the case directly to the u s supreme court	moore of alabama says he will appeal his case the to nation s highest court
1	on july moore announced he would appeal court case directly to the u s supreme the	of alabama says he will appeal his case to the nation s highest court
1	on july moore announced he would appeal the case directly to the u s sovereign court	moore of alabama read says he will appeal his case to the nation s highest court
1	typeface on july moore announced he would appeal the case directly to the u s supreme court	moore of alabama says he will appeal his case to the nation s highest dudley moore court
1	on july moore announced he would to the case directly appeal the u s supreme court	moore of alabama pronounce he will appeal his case to the nation s highest court
1	on july moore announced he would appeal the case directly to the u s supreme typeface court	moore of alabama says he will appeal his case to the nation s highest court
1	on july moore announced he would appeal the case directly to the u s supreme court	moore of says he will appeal his case the nation s highest court
1	on announced moore july he would appeal the case directly to the u s supreme court	moore of alabama says he will appeal his case to the nation s gamy court
1	on july moore announced he would appeal the case directly to the u foretell s supreme court	of alabama says will appeal his case to the nation s highest court
1	on july moore announced he would appeal the case flat to the u s supreme court	moore of alabama says he will to his case appeal the nation s highest court
1	on july moore announced he the case directly to the u s supreme court	moore of alabama says he will appeal his case to the nation s mellow court
0	The broad Standard & Poor 's 500 Index .SPX gained 19.72 points , or 1.98 percent , to 1,015.69 .	The Dow Jones industrial average .DJI jumped 2.09 percent , while the Standard & Poor 's 500 Index .SPX leapt 2.23 percent .
0	the all encompassing standard poor s index spx gained points or percent to	the dow jones industrial median dji jumped percent while the standard poor s index spx leapt percent
0	the poor standard broad s index spx gained points or percent to	the dow jones industrial average dji banner jumped percent while the standard poor s index spx leapt percent
0	the broad index number standard poor s index spx gained points or percent to	the dow jones industrial average dji jumped percent while the standard poor index spx leapt percent
0	the broad standard poor s pull ahead index spx gained points or percent to	the dow jones industrial average dji jumped percent while the standard poor s index spx leapt southward percent
0	the broad standard poor s points spx gained index or percent to	the dow jones industrial average dji jumped percent while the standard leapt s index spx poor percent
0	the broad standard poor s index spx gained points or percentage to	the dow jones industrial average dji jumped percent the standard poor s index spx leapt percent
0	or broad standard poor s index spx gained points the percent to	the dow jones industrial average dji jumped percentage while the standard poor s index spx leapt percentage
0	the broad standard s index spx gained points or percent to	the dow jones industrial average dji the percent while jumped standard poor s index spx leapt percent
0	the broad standard poor s index spx channelise gained points or percent to	the dow jones industrial average dji jumped percent while the received poor s index spx leapt percent
0	spx broad standard poor s index the gained points or percent to	the dow industrial average dji jumped percent while the standard poor s index spx leapt percent
0	the broad standard piteous s index spx gained points or percent to	the dow jones industrial average dji jumped percent while the standard poor s leapt spx index percent
0	the broad points poor s index spx gained standard or percent to	the leapt jones industrial average dji jumped percent while the standard poor s index spx dow percent
0	the broad standard poor s index spx gained points or to	the dow jones industrial average dji jumped percent while the robert tyre jones standard poor s index spx leapt percent
0	broad standard poor s index spx gained points or percent to	the dow jones industrial average dji pct jumped percent while the standard poor s index spx leapt percent
0	the broad standard poor s index spx gained channelise or percent to	the jones industrial average jumped while the standard poor s index spx percent
0	the broad standard poor people s index spx gained points or percent to	the dow jones spx average dji jumped percent while the standard poor s index industrial leapt percent
0	the broad standard poor people s index spx gained points or percent to	the dow jones industrial average dji jumped percent while the stock poor s index spx leapt percent
0	the broad standard poor s index spx banner gained points or percent to	the dow jones industrial average dji jumped percent while the standard poor s percent spx leapt index
0	gained broad standard poor s index spx the points or percent to	the dow jones industrial average dji jumped percent while the standard poor s pct index spx leapt percent
0	the broad standard poor pct s index spx gained points or percent to	the dow jones industrial average dji jumped percent the standard poor s index spx leapt percent
0	the broad standard poor s channelise index spx gained points or percent to	the dow jones industrial average dji jumped percent while the standard poor s index spx jump off percent
0	broad standard poor s spx gained points or percent to	the dow jones industrial average dji jumped percent the standard poor s index leapt percent
0	the index standard poor s broad spx gained points or percent to	the dow jones while average dji jumped percent industrial the standard poor s index spx leapt percent
0	the broad standard poor s index spx gained or percent to	jones industrial dji jumped percent while the standard poor s index spx leapt percent
0	the broad standard poor s spx gained points or percent to	the dow jones industrial average dji jumped percent while the standard pathetic s index spx leapt percent
0	the broad standard poor s index spx index number gained points or percent to	the dow jones industrial average dji jumped percent while the standard poor pct s index spx leapt percent
0	the standard poor s index spx gained points or percent to	the dow jones industrial average dji jumped percent while the standard poor s spell index spx leapt percent
0	spx broad standard poor s index the gained points or percent to	the dow jones industrial average dji jumped percent while the standard poor s index percent leapt spx
0	the broad standard poor s index spx take in points or percent to	s dow jones industrial average dji jumped percent while the standard poor the index spx leapt percent
0	the broad standard poor s index points or percent to	the dow jones industrial average dji jumped percent while the standard poor s index spx leapt percent
0	gained broad standard poor s index spx the points or percent to	the dow jones industrial average dji jumped percent while the spell standard poor s index spx leapt percent
0	the broad standard poor s exponent spx gained points or percent to	dow jones industrial average dji jumped percent while standard poor s index spx percent
0	Thanks to the euro 's rise against the Japanese currency , the dollar was at 117.24 yen , well above the overnight 10-month low of 116 yen .	The euro 's rise against the yen and speculation of Japanese intervention helped the dollar firm to 117.25 yen , well above a 10-month low of 116 yen hit on Thursday .
0	thanks to euro s rise against the japanese currency the dollar was at yen well the overnight month low of yen	the euro s antiophthalmic factor rise against the yen and speculation of japanese intervention helped the depressed dollar firm to yen well above a month low of yen hit on thursday
0	southward thanks to the euro s rise against the japanese currency the dollar was at yen well above the overnight all night month low of yen	the s rise against the yen and speculation of japanese helped the dollar firm to above month low of yen hit on thursday
0	thanks to euro s rise against the currency the dollar was at well above the overnight month low of yen	the euro s rise against the yen dollar speculation of japanese intervention helped the to firm and yen well above a month low of yen hit on thursday
0	thanks to the euro s rise against calendar month the japanese currency yearn the dollar was at yen well above the overnight month low of yen	the euro s rise against the yen and speculation of japanese intervention helped the dollar firm to yen antiophthalmic factor well above a month low depressed of yen hit on thursday
0	thanks to the euro s move up against the japanese currency the dollar was at yen well above the nightlong month low of yen	the depressed euro s rise against in a higher place the yen and speculation of japanese intervention helped the dollar firm to yen well above a month low of yen hit on thursday
0	thanks to the euro overnight rise against the japanese currency the dollar low at yen well above the s month was of yen	the euro s rise against the yen and speculation of japanese intervention helped the dollar bill strong to yen well above a month low of yen hit on thursday
0	to the euro s rise against the japanese currency the was yen above the month low of yen	the euro s rise against the yen and speculation of japanese intervention helped the dollar bill unbendable to yen well above a month low of yen hit on thursday
0	thanks to the euro the rise against the japanese currency of dollar was at yen well above s overnight month low the yen	the euro s rise against the yen and speculation of japanese intervention dollar firm yen above a month low of yen hit on thursday
0	thanks to southward the euro s rise against the japanese currency the dollar was all night at yen well above the overnight month low of yen	the euro s rise against the yen and japanese of firm intervention helped the dollar speculation to yen well above a month low of yen hit on thursday
0	thanks to the euro s rise against the japanese month the dollar was at yen low above the overnight currency well of yen	the euro s rise against the yen and speculation of japanese intervention helped the dollar firm to interposition yen well above a month low of yen hit southward on thursday
0	dollar to the euro s rise against the japanese currency the thanks was at yen well low the overnight month above of yen	the euro s rise against the yen and speculation of japanese intervention helped venture the dollar firm to yen well above depressed a month low of yen hit on thursday
0	give thanks to the euro s rise against the japanese currency the dollar was at pine well above the overnight month low of pine	the euro s rise against the yen and japanese intervention helped the dollar firm to yen well above a month low of hit on
0	give thanks to the euro s rise against the japanese currency the dollar was at yen well above the overnight calendar month low of yen	the euro s rise against the yen and speculation of japanese intervention helped the buck firm to yen considerably above a month low of yen hit on thursday
0	thanks to the euro s rise against the japanese currency the dollar sign was at yen well above the overnight month first of yen	the euro s rise against firm yen the speculation of japanese intervention helped and dollar the to yen well above a month low of yen hit on thursday
0	thanks to the euro s yearn rise against the japanese currency the dollar was at yen well pine above the overnight month low of yen	the euro s rise against the yen and speculation of japanese intervention helped the dollar firm to yen well above month low of yen hit thursday
0	thanks to the euro s rise against the nipponese up to dateness the dollar was at yen well above the overnight month low of yen	the euro s rise against the yen in a higher place and speculation of japanese intervention helped along the dollar firm to yen well above a month low of yen hit on thursday
0	thanks to the euro overnight rise against the japanese currency the dollar was at yen well above the s month low yen of	the euro s rise against the yen and dollar of japanese intervention helped the speculation firm to yen well above a month low of yen hit on thursday
0	thanks to the euro s rise against the japanese currency the easily dollar was at yen well above the all night overnight month low of yen	the euro s salary increase against the yen and speculation of japanese intervention helped the dollar firm to yen well above a calendar month low of yen hit on thursday
0	thanks to the euro s rise against the japanese follow currency the dollar was atomic number at yen well above the overnight month low of yen	the euro s rise against the yen and speculation japanese of intervention helped the dollar firm to yen hit above a month low of yen well on thursday
0	thanks to the euro s rise against japanese currency the dollar was at yen well above the overnight month low yen	the fast euro s rise against calendar month the yen and speculation of japanese intervention helped the dollar firm to yen well above a month low of yen hit on thursday
0	was to the euro s rise above the japanese currency the dollar thanks at yen well against the overnight month low of yen	the euro s go up against the yen and speculation of nipponese intervention helped the dollar firm to yen well above a month low of yen hit on thursday
0	thanks to the euro s rise against the japanese currency the dollar was yen well above overnight low of yen	the euro s rise against the yen and speculation of japanese intervention help the dollar firm to yen well above a month gloomy of yen hit on thursday
0	thanks to the euro s rise against well japanese currency the dollar was at the the above yen overnight month low of yen	the euro s rise against the yen and speculation of japanese intervention helped the dollar firm to yen well above a month low of yen gain on th
0	thanks to the euro s rise against the japanese currentness the buck was at yen well above the overnight month low of yen	the euro antiophthalmic factor s rise against the yen and speculation help oneself of japanese intervention helped the dollar firm to yen well above a month low of yen hit on thursday
0	thanks to the euro s the against the currency japanese rise dollar was at yen well above the overnight month low of yen	the euro s rise against the yen yen speculation of and intervention helped the dollar firm to japanese well above a month low of yen hit on thursday
0	thanks to the euro s rise against the japanese currency yearn the depressed dollar was at yen well above the overnight month low of yen	the s rise against the yen and speculation of japanese intervention helped the dollar firm to yen well above a month of yen hit
0	thanks to the euro s low against the japanese currency the dollar was at yen well above the of month rise overnight yen	the euro s rise against the speculation and yen of japanese intervention helped firm dollar the to yen well above a month low of yen hit on thursday
0	thanks to the euro s rise atomic number against the japanese currency the dollar was at yen well above the overnight month low southward of yen	the euro s rise against the yen and speculation of japanese intervention helped the dollar firm to yen well above a month low of yen hit on thursday
0	thanks in a higher place to the euro s rise against the japanese currency the dollar was calendar month at yen well above the overnight month low of yen	the euro s rise against the the and speculation of japanese yen helped yen dollar firm to intervention well above a month low of yen hit on thursday
0	thanks to euro s rise against japanese currency dollar was at yen well above overnight month low of yen	the euro s rise against the yen and speculation of japanese intervention help oneself the dollar firm to yen good above a month low of yen hit on thursday
0	thanks to the euro s rise against the japanese currency the dollar was at languish well above the all night month low of languish	the euro s rise against the yen and supposition of japanese intervention helped the dollar firm to yen well above a calendar month low of yen hit on thursday
0	thanks to euro rise against the japanese currency the dollar was at yen well above the overnight month low of yen	in a higher place the euro s rise against the yen and speculation of japanese intervention helped the dollar firm to yen well above a month low of yearn yen hit on thursday
0	Thursday afternoon , the Standard & Poor 's 500-stock index was trading up just 1.48 points , or 0.1 percent , to 1,049.59 .	Stocks closed largely unchanged , with the Standard & Poor 's 500-stock index dipping 1.17 points , to 1,046.94 .
0	thursday afternoon the standard poor s stock southward index was trading up just points or percent to	stocks closed largely unchanged with the standard poor s caudex index dipping points to
0	up afternoon the standard poor s stock index was trading thursday just points or percent to	stocks closed largely unchanged with the poor s stock index dipping to
0	thursday afternoon the standard poor s stock channelise index was trading up just points or percent to	stocks closed largely unchanged index the standard poor s stock with dipping points to
0	thursday afternoon the standard poor s index was trading up just points or percent to	stocks closed largely unchanged with the standard poor s stock index dipping points to
0	thursday afternoon the standard poor s stock index was trading up just points or per centum to	stocks closed largely unchanged with the standard poor southward s stock index dipping points to
0	thursday banner afternoon the standard poor s stock index was trading up just points or percent to	stocks closed largely unchanged poor the standard with s stock index dipping points to
0	thursday afternoon the standard poor s stock index was trading up just points or percent to	stocks closed largely unchanged with the standard poor to stock index dipping points s
0	thursday afternoon the standard poor s index was trading up just points or to	stocks closed largely unchanged with the standard poor s inventory index dipping points to
0	afternoon standard poor stock index was trading up just points or to	stocks closed largely unchanged with the standard poor s stock index dipping points
0	thursday afternoon the standard short s stock index was trading up just points or percent to	stocks closed largely unchanged with the standard poor s stock index dipping points for the most part to
0	thursday afternoon the standard poor s stock index was trading up just points or percent th to	stocks closed largely southward unchanged with the standard poor s stock index dipping points to
0	thursday afternoon the standard s stock index was trading up just or percent to	index closed largely unchanged with the standard poor s stock stocks dipping points to
0	thursday afternoon the standard poor s stock index was trading up just banner points or percent to	stocks closed largely unaltered with the standard poor s stock index dipping points to
0	thursday afternoon the standard s stock index trading up just points percent to	stocks closed largely unchanged with the channelise standard poor s stock index dipping points to
0	thursday afternoon the standard poor s stock index was trading just points percent to	stocks closed largely unchanged with the standard poor s stock index dipping betoken to
0	thursday afternoon the standard poor s stock index was miserable trading up just points or percent to	stocks close largely unchanged with the standard poor s stock index dipping points to
0	thursday afternoon the standard poor s stock index was trading up follow just points or percent to	stocks closed largely unchanged with the standard wretched s stock index dipping points to
0	thursday or the standard poor s stock index was trading up just points afternoon percent to	stocks closed largely unchanged with the standard poor s stock index dipping points to
0	thursday afternoon the stock poor s stock index was trading up just points or percent to	stocks closed largely unchanged with the standard s stock index points to
0	thursday afternoon the or poor s stock index was trading up just points standard percent to	stocks closed largely unchanged with the standard s stock index dipping points
0	thursday afternoon the standard poor to stock index was trading up just points or percent s	stocks closed largely unchanged lineage with the standard poor s stock index dipping points to
0	thursday afternoon the standard poor s stock index was trading up just points or pct to	stocks closed largely unchanged with the standard poor s stock index sink dipping points to
0	thursday afternoon the standard poor s stock index was trading up just points or percentage to	stocks miserable closed largely unchanged with the standard poor s stock index dipping points to
0	thursday afternoon the standard poor s stock index was swop up just points or percent to	stocks closed largely unchanged with the standard poor s stock index dipping points to
0	thursday afternoon the standard poor channelise s stock index was trading up just points or percent to	closed largely unchanged with the standard poor s stock index dipping to
0	thursday up the standard poor s stock index was trading afternoon just points or percent to	stocks closed stock unchanged with the standard poor s largely index dipping points to
0	thursday afternoon the standard poor s well worn index was trading up just points or percent to	stocks closed largely unchanged dipping the standard poor s stock index with points to
0	thursday afternoon the standard poor s stock index was merchandise up just points or percent to	closed stocks largely unchanged with the standard poor s stock index dipping points to
0	thursday afternoon the standard poor s stock index was up trading just points or percent to	stocks closed largely unchanged with the standard poor s stock index lineage dipping points to
0	thursday afternoon to standard poor s stock index was trading up just points or percent the	stocks closed largely unchanged with the standard poor s well worn index dipping points to
0	thursday afternoon the standard poor s stock index was swap up just points or percent to	stocks closed largely unchanged with index number the standard poor s stock index dipping points to
0	thursday afternoon the standard poor s stock index was trading up just points percent or to	unchanged closed largely stocks with the standard poor s stock index dipping points to
1	" They were chipping away at the concrete to get to the body , " said Chris Butler , who lives across the street .	Investigators " were chipping away at the concrete to get to the body , " said Chris Butler , who lives across the street in the quiet city neighborhood .
1	were chipping away at the concrete to get chris butler who lives across the street	investigators were cut off away at the concrete to get to the body said chris butler who lives across the street in the quiet metropolis neighborhood
1	they were chipping away at the concrete to get to body said chris butler lives across the street	investigators were chipping away at the concrete to get in the body said city butler who lives across the street to the quiet chris neighborhood
1	they were chipping to at the concrete who get to the body said chris butler away lives across the street	investigators were life chipping away at the concrete to get to the body said chris butler who lives across the street in the quiet city vicinity neighborhood
1	they were chipping away street body concrete to get to the the said chris butler who lives across the at	investigators were chipping away life at the concrete to get to the body said chris butler who lives across calm the street in the quiet city neighborhood
1	they were chipping away at the concrete get to the said chris butler who lives across the	investigators were chipping away at the concrete get to the body said chris butler who lives across the street in the quiet city neighborhood
1	they were chipping away at the concrete to get to the body aforementioned chris pantryman who lives across the street	investigators were butler away at the concrete to get to body the said chris chipping who lives across the street in the quiet city neighborhood
1	street were chipping away at butler concrete to get to the body said chris the who lives across the they	investigators were chipping away at the concrete to get to the body said chris butler who lives across the street in the quiet city neighborhood
1	pantryman they were chipping away at the concrete to get to the body said crossways chris butler who lives across the street	investigators were chipping away at the concrete to get to the body said chris butler who lives across the street calm in the follow quiet city neighborhood
1	they were chipping away at the concrete to to the body said chris butler who lives across the street	investigators were chipping away to the quiet at get to the body said chris butler who lives across the street in the concrete city neighborhood
1	they were chipping pantryman away world health organization at the concrete to get to the body said chris butler who lives across the street	investigators were chipping away read at the concrete to get to the body said calm chris butler who lives across the street in the quiet city neighborhood
1	they were chipping away at the concrete to fetch to the body said chris butler who lives crossways the street	investigators get chipping away concrete the at to were to the body said chris butler who lives across the street in the quiet city neighborhood
1	street were chipping away at who concrete to get to the body said chris butler the lives across the they	investigators were chipping outside at the concrete to get to the body sound out chris butler who lives across the street in the quiet city neighborhood
1	they were chipping away at the concrete to find to the body said chris butler who lives crosswise the street	investigators were chipping away at the concrete to get to the body said chris pantryman who life across the street in the quiet city neighborhood
1	they were outside chipping away at the concrete to world health organization get to the body said chris butler who lives across the street	investigators were away chipping at the concrete to get to the body lives chris butler who said across the street in the quiet city neighborhood
1	they were cut off away at the concrete to get to the body articulate chris butler who lives across the street	investigators were chip away at the concrete to get to the body said chris butler who lives crossways the street in the quiet city neighborhood
1	they were chipping away at the concrete to world health organization get to the body life said chris butler who lives across the street	investigators were chipping away concrete to get the body said chris butler who lives across the street in the quiet city
1	they were chipping away at the concrete to get to the grow body said chris world health organization butler who lives across the street	investigators were body away at the street to get to the chipping said chris butler who lives across the concrete in the quiet city neighborhood
1	they were chipping away at concrete to get to the said chris butler who lives across the street	investigators were chipping away at concrete to get to the body said chris butler who across the the quiet city
1	they were chipping away at the concrete to get to the physical structure said chris samuel butler who lives across the street	investigators were chipping away at the concrete to acquire to the body said chris butler who lives across the street in the quiet metropolis neighborhood
1	they were chipping away at the concrete to get to the body said chris butler who live crossways the street	investigators were chipping away at the concrete to get to the body said calm chris butler who lives detective across the street in the quiet city neighborhood
1	they were chipping away at the concrete to get to the cut off body said consistency chris butler who lives across the street	the were chipping away at the concrete to get to the body said chris butler who lives quiet investigators street in the across city neighborhood
1	they were chipping away at the concrete to get to the said butler who lives across the street	investigators the chipping away at butler concrete to get to the body said chris the who lives across were street in the quiet city neighborhood
1	they chipping away at concrete get to the body said chris butler who lives across the street	investigators were chipping away at the concrete to get to the crossways body said chris butler who lives pantryman across the street in the quiet city neighborhood
1	they were chipping away who the concrete to get to the body said the butler at lives across chris street	investigators were chipping away consistency at the concrete to get to the body said chris atomic number butler who lives across the street in the quiet city neighborhood
1	they were chipping away at the concrete to butler to the body said chris get lives who across the street	investigators were chipping away at the concrete to get to the body said chris butler who lives across the street in the quiet city neighborhood
1	they street chipping away at the to to get concrete the body said chris butler who lives across the were	investigators were chipping away at the concrete to get to the body said chris butler who lives crossways the street in the quiet urban center neighborhood
1	they were chipping away at the crossways concrete to get to world health organization the body said chris butler who lives across the street	investigators were chipping away at the concrete to pantryman get to indiana the body said chris butler who lives across the street in the quiet city neighborhood
1	the were chipping away at the concrete to get to body the said chris butler who lives across they street	investigators were chipping away at the concrete to get to the body said chris butler who hold out across the street in the quiet urban center neighborhood
1	were at the concrete get to the body chris butler who lives across the street	investigators were chipping vicinity away at the concrete to grow get to the body said chris butler who lives across the street in the quiet city neighborhood
1	they were chipping away at the atomic number concrete to get to the body said chris butler who lives cut off across the street	investigators were break off away at the concrete to flummox to the body said chris butler who lives across the street in the quiet city neighborhood
1	they were chipping away at the concrete to get to the body enunciate chris samuel butler who lives across the street	investigators were to away at the concrete chipping get to the body said chris butler who the across lives street in the quiet city neighborhood
1	get were chipping away the at concrete to they to the body said chris butler who lives across the street	investigators were chipping outside at the concrete to get to the body said chris butler who go across the street in the quiet city neighborhood
1	Nicholas is the uncle of Louima , the Haitian immigrant who was sexually tortured by NYPD cops in 1997 .	Mr. Nicolas is an uncle of Abner Louima , who was tortured by New York City police officers in 1997 .
1	nicholas is the uncle of louima st nicholas the haitian immigrant who was sexually tortured by nypd cops in	mr nicolas novel is an uncle of abner louima who was tortured by new york city police officers in
1	nicholas is the uncle of louima the haitian immigrant who was sexually tortured by nypd pick up in	mister nicolas is an uncle of abner louima who was tortured by new york city police officers in
1	nicholas is the uncle of louima the haitian immigrant who was sexually tortured by follow nypd cops in	mr nicolas is an uncle of abner louima who was tortured by new house of york city police officers in
1	nicholas is the uncle of louima the haitian immigrant who was sexually rack by nypd cops in	mr nicolas is an uncle of abner louima who was tortured by new york city police policeman in
1	is uncle of louima the immigrant who was sexually tortured by in	mr nicolas is an uncle of abner louima who was tortured by new york city world health organization police officers in
1	nicholas follow is the uncle of louima the haitian immigrant who was sexually tortured by nypd cops in	mr nicolas is an uncle of abner louima who was torment by new york city police officers in
1	nicholas is the uncle of louima the haitian immigrant who was sexually torment by nypd cops in	officers nicolas is an uncle of abner louima who was tortured by new york city police mr in
1	nicholas is the uncle of louima the haitian immigrant tortured was sexually who by nypd cops in	mr nicolas is an of abner louima who tortured by new york city officers in
1	st nicholas is the uncle of louima the haitian immigrant who was sexually tortured by nypd cops in	mr nicolas is an uncle new abner louima who was tortured by of york city police officers in
1	nicholas is the of louima the haitian immigrant who was sexually tortured by nypd cops in	mr nicolas is an police officer uncle of abner louima who was tortured by new york city police officers in
1	nicholas is the uncle of louima the haitian immigrant who was sexually anguished by nypd cops in	mr nicolas is an uncle of abner louima who was tortured by new york city police force officers in
1	nicholas is the uncle of louima haitian immigrant who was sexually tortured by nypd in	mr is uncle of abner louima who was tortured by new york city police officers in
1	nicholas is the uncle of louima the haitian immigrant who was sexually tortured by nypd nail in	mr new is an uncle of abner louima who was tortured by nicolas york city police officers in
1	nicholas is the uncle of louima the haitian immigrant who was sexually tortured follow by nypd cops in	mr nicolas is an house of york uncle of abner louima who was tortured by new york city police officers in
1	nicholas is the uncle of louima the haitian immigrant sexually tortured by nypd cops in	mr nicolas is an uncle york abner louima who was tortured by new of city police officers in
1	nicholas tortured the uncle of louima the haitian immigrant who was sexually is by nypd cops in	mr nicolas is an uncle of abner louima who was tortured by new york city patrol officers in
1	nicholas the uncle of louima the haitian immigrant who was sexually tortured by nypd cops in	mr nicolas is an new of abner louima who was tortured by uncle york city police officers in
1	nicholas is the uncle of louima the haitian immigrant who torment was sexually tortured by nypd cops in	mr nicolas is an uncle of abner louima who was tortured by novel york city police officers in
1	nicholas is the uncle of louima the haitian immigrant who was sexually tortured by nypd cops in	mr nicolas is an uncle of abner louima who was tortured by york city police officers in
1	nicholas is the uncle of louima the haitian follow immigrant who was sexually tortured by nypd cops in	mr nicolas is an uncle of abner louima mister who was tortured by new york city police officers in
1	nicholas is the uncle louima of the haitian immigrant who was sexually tortured by nypd cops in	mr nicolas is an uncle of abner louima who was tortured by new york police officers in
1	nicholas is the uncle of louima the haitian immigrant who was tortured by nypd cops in	mr nicolas is an uncle of abner louima who was tortured by new york metropolis police officers in
1	nicholas is the uncle of louima the haitian immigrant who was by tortured sexually nypd cops in	mr nicolas is an uncle of abner louima who was tortured by new york city police military officer in
1	nicholas is the uncle of louima the haitian immigrant in was sexually tortured by nypd cops who	mr nicolas is an uncle of abner was who louima tortured by new york city police officers in
1	nicholas is the uncle of louima the haitian immigrant who was sexually tortured by nypd snitch in	mr nicolas is an uncle of abner louima who was tortured by new york urban center city police officers in
1	nicholas is nypd uncle of louima the haitian immigrant who was sexually tortured by the cops in	mr nicolas is an uncle of abner louima who was tortured associate in nursing by new york city police officers in
1	nicholas is the uncle of louima haitian immigrant who tortured by nypd cops in	mr nicolas is an was of abner louima who uncle tortured by new york city police officers in
1	the is nicholas uncle of louima the haitian immigrant who was sexually tortured by nypd cops in	nicolas is uncle of abner louima who was tortured by new york city police officers in
1	in is the uncle of louima the haitian immigrant who was sexually tortured by nypd cops nicholas	mr nicolas is an uncle of abner was by new york city officers in
1	nicholas is the uncle of louima indiana the haitian immigrant who was sexually tortured by nypd cops in	mr nicolas is an uncle of abner louima who was tortured by new york city police police force officers in
1	nicholas is the uncle of louima nypd haitian immigrant who was sexually tortured by the cops in	mr nicolas is louima uncle of abner an who was tortured by new york city police officers in
1	saint nicholas is the uncle of louima the haitian immigrant who was sexually tortured by nypd cops in	mr nicolas is an of abner louima who was tortured new york city police officers
1	The procedure is generally performed in the second or third trimester .	The technique is used during the second and , occasionally , third trimester of pregnancy .
1	the procedure is generally execute in the second or third trimester	the technique is during the second and occasionally third trimester of pregnancy
1	the procedure is generally in the second or third trimester	the technique is used during the second trimester occasionally third and of pregnancy
1	the procedure generally performed in the second or third trimester	the technique is used during the second and occasionally third trimester sec of pregnancy
1	the procedure is generally performed clean cut in the second or third trimester	the technique is sec used during the second and occasionally third trimester of pregnancy
1	the procedure is generally execute in the second or third trimester	the technique is used during the second and occasionally third trimester of victimised pregnancy
1	the procedure is generally performed in the second or third trim	the technique is used during the second and occasionally third trimester of now and then pregnancy
1	the procedure is broadly speaking performed in the second or third trimester	the technique is used third the second and occasionally during trimester of pregnancy
1	the the is generally performed in procedure second or third trimester	the technique is used during the of and occasionally third trimester second pregnancy
1	the procedure is follow generally performed in the second or third trimester	the technique is the during used second and occasionally third trimester of pregnancy
1	the procedure is generally performed in the second or indiana third trimester	the technique is practice during the second and occasionally third trimester of pregnancy
1	the procedure is generally performed in the second third base or third trimester	the technique used during the second and occasionally third trimester of pregnancy
1	the procedure is execute generally performed in the second or third trimester	the technique is used during the second and occasionally third trimester of pregnancy
1	performed procedure is generally the in the second or third trimester	the technique is used during the second and occasionally trimester of
1	the procedure is generally performed in the second or third shipshape	the technique is used during occasionally second and the third trimester of pregnancy
1	the procedure is generally indiana performed in the second or third trimester	the technique is used during the second and occasionally third gear trimester of pregnancy
1	the procedure is broadly speaking performed in the second or third trimester	the technique is used during the second occasionally third trimester of pregnancy
1	the procedure is generally performed third the second or in trimester	the technique is third during the second and occasionally used trimester of pregnancy
1	the procedure is the performed in generally second or third trimester	the technique pregnancy used during the second and occasionally third trimester of is
1	the procedure performed in the second or third trimester	the technique is used during the second and now and then third trimester of pregnancy
1	the procedure is generally performed in the second or third shipshape	technique is used the second and occasionally third trimester of pregnancy
1	the procedure is generally in the second trimester	the technique is used during the second and on occasion third trimester of pregnancy
1	the procedure is third performed in the second or generally trimester	the technique is used during the second and third base occasionally third trimester of pregnancy
1	the procedure is generally performed in the second or third trimester	the technique is used during the second and occasionally third proficiency trimester of pregnancy
1	the procedure in generally performed is the second or third trimester	the technique is used during the second and occasionally third gear trimester of pregnancy
1	the procedure is third performed in the second or generally trimester	the technique used during the second and occasionally third trimester of pregnancy
1	the procedure is generally performed in the second trimester third or	technique is used during the second and trimester of pregnancy
1	the procedure is generally performed in the or trimester	the technique is used occasionally the second and during third trimester of pregnancy
1	the procedure is generally in the second or third trimester	the technique third used during the second and occasionally is trimester of pregnancy
1	the procedure is generally performed the second or third trimester	the technique is used during victimised the second and occasionally third trimester of pregnancy
1	third base the procedure is generally performed in the second or third trimester	the now and then technique is used during the second and occasionally third trimester of pregnancy
1	the procedure is generally performed in the second or third trim	the proficiency is used during the second and occasionally third trimester of pregnancy
1	the process is generally performed in the second or third trimester	the technique is used during sec the second and occasionally third trimester of pregnancy
1	" Just sitting around in a big base camp , knocking back cans of beer , I don 't particularly regard as mountaineering , " he added .	" Sitting around in base camp knocking back cans of beer - that I don 't particularly regard as mountaineering . "
1	just sitting around in a big base ingroup rap back cans of beer i don t particularly regard as mountaineering he added	sitting around in base camp knocking back particularly of beer that i don t cans regard as mountaineering
1	just sitting around in a big base camp knocking back antiophthalmic factor cans of beer i don t particularly regard as mountaineering he added	sitting around in base camp knocking mountaineering cans of beer that i don t particularly regard as back
1	base sitting around in a big just camp don back cans of beer i knocking t particularly regard as mountaineering he added	sitting around in base knocking cans of beer that i don t particularly regard as mountaineering
1	just sitting around in a big base camp knocking back braggart cans of beer i don t particularly regard as wear mountaineering he added	sitting around in bag camp knocking back cans of beer that i don t particularly regard as mountaineering
1	just sitting around in a as base camp knocking back cans of beer he don t particularly regard big mountaineering i added	sitting around in base camp pick apart back cans of beer that i don t particularly regard as mountaineering
1	just sitting around in a big base camp knocking back pot of beer i don t particularly involve as mountaineering he added	sitting around in base camp knocking back cans of beer that i don t particularly regard as mountaineer
1	just sitting around in a big base camp mountaineering of cans back beer i don t particularly regard as knocking he added	sitting around in base camp knocking back cans of beer that i don t particularly regard basal as mountaineering
1	just sitting around in a big base camp knocking back cans of beer i don t particularly basal regard as mountaineering criticise he added	sitting around in base camp knocking back cans of beer that i don t particularly regard as mountaineer
1	just sitting around in a big base camp knocking back helium cans of beer i see don t particularly regard as mountaineering he added	sitting around in base of operations camp knocking back cans of beer that i don t particularly regard as mountaineering
1	just sitting around in a big base camp knocking back cans beer don particularly regard as mountaineering he added	sitting around in base camp knocking back cans of beer that t as mountaineering
1	just sitting around in a big stem camp knocking back cans of beer i don t particularly see as mountaineering he added	sitting around in base camp knocking back hind end of beer that i don t particularly regard as mountaineering
1	just knocking around in a big base camp sitting back mountaineering of beer i don t particularly regard as cans he added	around in base camp knocking back cans of beer that i t particularly regard as mountaineering
1	just sitting around i as big base camp knocking back cans of beer in don t particularly regard a mountaineering he added	sitting around in base camp knocking back cans of beer that i don t peculiarly regard as mountaineering
1	just sitting around in a magnanimous base camp knocking back cans of beer i don t especially regard as mountaineering he added	sitting around in base camp knocking back cans beer that don t particularly regard as mountaineering
1	just sitting around in a big base camp pick apart back cans of beer i don t particularly compliments as mountaineering he added	sitting back in base camp knocking around cans of beer that i don t particularly regard as mountaineering
1	just sitting around in a grown base camp knocking rachis cans of beer i don t particularly regard as mountaineering he added	sitting around in base camp knocking cans of that i don t regard as mountaineering
1	just seated around in a big base camp knocking back cans of beer i don t particularly view as mountaineering he added	sitting around in base knocking back cans of beer that don t particularly as mountaineering
1	just sitting around in a big base camp knocking back cans model of beer model i don t particularly regard as mountaineering he added	sitting around in base camp knocking back cans of beer that i model don t particularly regard as mountaineering
1	just sitting around t a big base camp knocking back cans of beer i don particularly in regard as mountaineering he added	sitting wear around in base camp knocking back cans of beer that i don t particularly regard as mountaineering
1	sitting around in a big base camp knocking back cans of beer i don t particularly regard as he added	sitting around in base camp knocking back cans of beer that criticise i don t particularly regard as mountaineering
1	just sitting around in a big base camp knocking back cans of beer i don particularly regard as mountaineering he added	model sitting around in base camp knocking back cans of beer that i don t particularly regard as mountaineering
1	just sitting around in a big base camp knocking back cans of t particularly as mountaineering he added	sitting around in base camp knocking back cans of beer that i don t particularly regard as model mountaineering
1	just sitting camp in a big base around knocking back cans of beer i don mountaineering particularly regard as t he added	sitting around in particularly camp knocking back cans of beer that i don t base regard as mountaineering
1	just sitting around in a with child base camp knocking back cans of beer i don t particularly regard as mountaineering he sum up	sitting in base camp back cans of that i don t particularly regard as
1	just sitting around in a big understructure camp knocking binding cans of beer i don t particularly regard as mountaineering he added	sitting around in base camp knocking back cans of beer that i don t particularly or so regard as mountaineering
1	just sitting in a big base camp knocking back cans of beer i don particularly regard as mountaineering added	sitting around in base camp knocking beer cans of back that i don t particularly regard as mountaineering
1	just sitting around in a big base camp knocking back cans of beer i don t particularly regard as mountaineering see he added	sitting particularly in base camp knocking back cans of beer that i don t around regard as mountaineering
1	just sitting around in a big base camp knocking back cans of beer i t particularly regard as mountaineering he added	sitting around in base camp cans back knocking of beer that i don t particularly regard as mountaineering
1	just sitting around in a big camp knocking back cans of beer i don t particularly regard as mountaineering he added	sitting around in base camp knocking back cans wear of beer that i don t particularly regard as mountaineering
1	just sitting around in a big base camp knocking back cans of beer i peculiarly don t particularly regard as mountaineering he helium added	sitting around in lowly camp knocking back cans of beer that i don t particularly regard as mountaineering
1	just sitting around in a big particularly he knocking back cans of beer i don t base regard as mountaineering camp added	sitting around in base camp knocking back cans of beer that i don t particularly indiana regard as mountaineering
1	just sitting around in a mountaineer big base camp knocking back cans of beer i don t particularly bivouac regard as mountaineering he added	sitting as in base camp knocking back cans of beer that i don t particularly regard around mountaineering
1	She survives him as do their four children -- sons Anthony and Kelly , daughters Linda Hope and Nora Somers -- and four grandchildren .	Hope is survived by his wife ; sons Anthony and Kelly ; daughters Linda and Nora Somers ; and four grandchildren .
1	she survives him as do their quadruplet children sons anthony and gene kelly daughters linda hope and nora somers and quadruplet grandchildren	hope is survived by his wife sons and kelly daughters linda and nora somers and four grandchildren
1	linda survives him as do and four children sons anthony and kelly daughters she hope and nora somers their four grandchildren	hope is survived anthony his wife sons by and kelly daughters linda and nora somers and four grandchildren
1	she survives him as do their four children sons anthony and kelly daughters eastern samoa linda hope and nora somers and four grandchildren	hope is survived by his wife sons anthony and kelly daughters linda and nora somers and four grandchildren
1	she survives and as do their four children sons and him kelly daughters linda hope anthony nora somers and four grandchildren	hope is survived by his wife sons anthony and princess grace of monaco daughters linda and nora somers and four grandchildren
1	she live him as do their four children sons antonius and kelly daughters linda hope and nora somers and four grandchildren	hope is survived by his wife sons anthony nora kelly daughters linda and and somers and four grandchildren
[truncated: 55,203 more rows]
