# Supplementary material for: STTA: enhanced text classification via selective test-time augmentation
Source: PeerJ Comput Sci. 2023 Dec 19;9:e1757. doi: 10.7717/peerj-cs.1757 (PMC10773867; doi:10.7717/peerj-cs.1757)
Supplement: Supplemental Information 2 — This dataset is a port of the official mrpc dataset on the Hub. Note that the sentence1 and sentence2 columns have been renamed to text1 and text2 respectively. Also, the test split is not labeled; the label column values are always -1. [file peerj-cs-09-1757-s002.zip › mrpc/tta_eda_0.1_1+4_train.csv]

label	text1	text2
1	Amrozi accused his brother , whom he called " the witness " , of deliberately distorting his evidence .	Referring to him as only " the witness " , Amrozi accused his brother of deliberately distorting his evidence .
1	amrozi accused his brother whom he called impeach the witness of deliberately distorting his evidence	referring to him as only the witness amrozi accused attest his brother of deliberately distorting his evidence
1	amrozi accused his brother whom he called the attestor of deliberately distorting his evidence	referring to him as only the witness amrozi his his brother of deliberately distorting accused evidence
1	amrozi accused his brother whom he called the witness of deliberately distorting	referring to him as only the witness amrozi accused his brother of deliberately distorting his bear witness
1	amrozi accused his brother whom he called the witness of deliberately his evidence	referring to as only the witness amrozi accused his brother of distorting his evidence
0	Yucaipa owned Dominick 's before selling the chain to Safeway in 1998 for $ 2.5 billion .	Yucaipa bought Dominick 's in 1995 for $ 693 million and sold it to Safeway for $ 1.8 billion in 1998 .
0	yucaipa owned for s before selling the chain to safeway in dominick billion	yucaipa bought dominick s for million and sold it to for billion in
0	yucaipa owned dominick s before selling chain to safeway for billion	yucaipa for dominick s in for million and sold it to safeway bought billion in
0	yucaipa owned dominick s before trade the chain to safeway in for billion	yucaipa bought dominick s in for million and sold it to safeway for zillion in
0	yucaipa owned dominick s before selling the chain to safeway in for	yucaipa bought dominick s in for million and sold it to safeway billion for in
1	They had published an advertisement on the Internet on June 10 , offering the cargo for sale , he added .	On June 10 , the ship 's owners had published an advertisement on the Internet , offering the explosives for sale .
1	they had published an on the on offering the cargo for sale he added	on june s owners had published an advertisement on the internet the explosives for sale
1	they had on an advertisement on the internet published june offering the cargo for sale he added	on june the ship s owners had published an advertisement on the internet oblation the explosives for sale
1	they had published an advertisement on the internet on june offering the cargo for sale he total	on the the ship s owners had published an advertisement on june internet offering the explosives for sale
1	they had published advertisement on the internet on june offering the sale he added	on june the ship s proprietor had published an advertisement on the internet offering the explosives for sale
0	Around 0335 GMT , Tab shares were up 19 cents , or 4.4 % , at A $ 4.56 , having earlier set a record high of A $ 4.57 .	Tab shares jumped 20 cents , or 4.6 % , to set a record closing high at A $ 4.57 .
0	around gmt tab shares were up cents or at a having earlier set record high of a	tab shares jumped cent or to set a record closing high at a
0	around gmt tab shares were up cents or at a having earlier set a record high pitched of a	tab shares jumped cents or to a set record closing high at a
0	around gmt tab shares were suffer up cents or at a having earlier set a record high of a	tab shares jumped cents or to set a record high at a
0	around gmt tab shares were of cents or at a having earlier set a record high up a	tab shares jumped penny or to set a record closing high at a
1	The stock rose $ 2.11 , or about 11 percent , to close Friday at $ 21.51 on the New York Stock Exchange .	PG & E Corp. shares jumped $ 1.63 or 8 percent to $ 21.03 on the New York Stock Exchange on Friday .
1	the stock rose or about percent to close friday at on the stock york new exchange	e corp shares jumped or percent to on the new york stock exchange on friday
1	the stock rose or about percent to close along friday at on the new york stock exchange	pg e corp shares jumped malcolm stock or percent to on the new york stock exchange on friday
1	the stock rose or about pct to close friday at on the new york stock exchange	pg e corp shares jumped or percent to on the modern york stock exchange on friday
1	stock rose or percent to close friday at on the york stock exchange	pg e corp deal jumped or percent to on the new york stock exchange on friday
1	Revenue in the first quarter of the year dropped 15 percent from the same period a year earlier .	With the scandal hanging over Stewart 's company , revenue the first quarter of the year dropped 15 percent from the same period a year earlier .
1	revenue same the first quarter of the year dropped percent from the in period a year earlier	with the scandal hanging same revenue s company stewart the first quarter of the year dropped percent from the over period a year earlier
1	tax revenue in the first quarter of the year dropped percent from the same period a year earlier	with the scandal hanging over stewart s company gross the first quarter of the class dropped percent from the same period a class earlier
1	revenue in the first quarter of the year dropped percent from the same period a year early	receipts with the scandal hanging over stewart s company revenue the first quarter per centum of the year dropped percent from the same period a year earlier
1	revenue in the first quarter of the year dropped percent from the same period year earlier	with the scandal hanging over stewart company revenue the first of the year dropped from the same period a year earlier
0	The Nasdaq had a weekly gain of 17.27 , or 1.2 percent , closing at 1,520.15 on Friday .	The tech-laced Nasdaq Composite .IXIC rallied 30.46 points , or 2.04 percent , to 1,520.15 .
0	the nasdaq had a weekly gain along of or percent closing at on friday	the tech laced nasdaq composite ixic rallied points or percent to
0	the nasdaq had a hebdomadal gain of or percent closing at on friday	the tech laced nasdaq composite ixic rallied points or per centum to
0	the nasdaq had astatine a weekly gain of or percent closing at on friday	the tech laced nasdaq composite ixic rallied points or percent complex to
0	the nasdaq had a weekly gain of or percent closing at on	the rallied laced nasdaq composite ixic tech points or percent to
1	The DVD-CCA then appealed to the state Supreme Court .	The DVD CCA appealed that decision to the U.S. Supreme Court .
1	the dvd court then appealed to the state supreme cca	the dvd cca appealed that decision to the u s supreme court
1	invoke the dvd cca then appealed to the state supreme court	the dvd cca appealed that u to the decision s supreme court
1	the dvd cca then appealed to the state supreme	the dvd cca appealed that decision to the supreme s u court
1	the dvd cca then appealed to the state supreme court	dvd cca appealed that decision to the u supreme court
0	That compared with $ 35.18 million , or 24 cents per share , in the year-ago period .	Earnings were affected by a non-recurring $ 8 million tax benefit in the year-ago period .
0	compared with or cents share in the year ago period	earnings were affected year a non recurring million tax benefit in the by ago period
0	that compared oregon with million or cents per share in the year ago period	earnings were affected by a angstrom non recurring million tax benefit in the year ago period
0	that compared with million or cents per period in the year ago share	earnings were affected by a period recurring million tax benefit in the year ago non
0	that compared with one thousand thousand or cents per share in the year ago period	earnings were affected by a non recurring tax benefit in the year ago period
0	Shares of Genentech , a much larger company with several products on the market , rose more than 2 percent .	Shares of Xoma fell 16 percent in early trade , while shares of Genentech , a much larger company with several products on the market , were up 2 percent .
0	divvy up of genentech a much larger company with several products on the market rose more than percent	shares of xoma fell percent in betimes patronage while shares of genentech a much larger company with several products on the market were up percent
0	shares of genentech a much larger company several products on the market rose more percent	shares of xoma percent in early while shares of genentech a much larger company with several products on the market were up percent
0	shares of genentech a much larger company with several products on the market ascend more than percent	shares of xoma fell percent in early trade while shares of genentech a much larger companionship with several products on the mart were up percent
0	shares of genentech a larger company with several products on the market rose more than percent	piece shares of xoma fell percent in early trade while shares of genentech a much larger company with several products apportion on the market were up percent
0	Legislation making it harder for consumers to erase their debts in bankruptcy court won overwhelming House approval in March .	Legislation making it harder for consumers to erase their debts in bankruptcy court won speedy , House approval in March and was endorsed by the White House .
0	legislation making it harder for consumers to erase their debts in bankruptcy court get ahead overwhelming house approval in march	legislation making it harder for consumers to erase their debt in bankruptcy court won speedy house blessing in march and was endorsed by the white house
0	legislation making it harder for consumers to house their debts in bankruptcy court won overwhelming erase approval in march	legislation making and harder for consumers to erase debts their in bankruptcy court won speedy house approval in march it was endorsed by the white house
0	legislation making it harder for consumers to erase their debts in court bankruptcy won overwhelming house approval in march	legislation making approval harder for consumers to speedy their debts in bankruptcy court won erase house it in march and was endorsed by the white house
0	legislation making it harder for consumers to erase their debts in bankruptcy court won commendation overwhelming house approval in march	legislation for consumers erase their debts in bankruptcy court won speedy house approval in march and was endorsed by the white house
0	The Nasdaq composite index increased 10.73 , or 0.7 percent , to 1,514.77 .	The Nasdaq Composite index , full of technology stocks , was lately up around 18 points .
0	to nasdaq composite index increased or percent the	the nasdaq composite index finger full of technology stocks was lately up around points
0	increased nasdaq composite index the or percent to	the nasdaq composite index full of technology stocks was lately up around points
0	nasdaq composite index increased or percent to	the nasdaq composite index points of technology stocks was lately up around full
0	the nasdaq composite index finger increased or percent to	the nasdaq index full of technology stocks was lately up around points
1	But he added group performance would improve in the second half of the year and beyond .	De Sole said in the results statement that group performance would improve in the second half of the year and beyond .
1	but he added group performance would improve in the second half of year and beyond	de sole said the results statement that group performance would improve in second half of the year and beyond
1	but he added group performance impart would improve in the second half of the year and beyond	de sole said in the results statement that group performance would improve in the second class half of fillet of sole the year and beyond
1	but he add group performance would improve in the second half of the year and beyond	de sole said in the results statement that group functioning would better in the second half of the year and beyond
1	but he added chemical group performance would improve in the second half of the year and beyond	de group said of the results statement that sole performance would improve in the second half in the year and beyond
1	He told The Sun newspaper that Mr. Hussein 's daughters had British schools and hospitals in mind when they decided to ask for asylum .	" Saddam 's daughters had British schools and hospitals in mind when they decided to ask for asylum -- especially the schools , " he told The Sun .
1	he call for told the sun newspaper that mr hussein s daughters had british schools and hospitals in mind when mental home they decided to ask for asylum	saddam s helium daughters mental home had british schools and hospitals in mind when they decided to ask for asylum especially the schools he told the sun
1	he told the sun newspaper that mr hussein s daughters had british schools and hospitals in mind when they decided to ask for asylum	saddam schools daughters had british schools and hospitals in mind when they decided to ask for asylum especially told s he the the sun
1	he told the sunbathe newspaper that mister hussein s daughters had british schools and hospitals in mind when they decided to ask for asylum	saddam s daughters british and hospitals in mind when they decided to ask for asylum especially schools he told sun
1	hospitals told schools sun newspaper that mr hussein s daughters had british the and he in mind when they decided to ask for asylum	saddam s daughters had british hospital schools and hospitals in mind when they decided to ask for asylum especially the schools judgment he told the sun
0	Gyorgy Heizler , head of the local disaster unit , said the coach was carrying 38 passengers .	The head of the local disaster unit , Gyorgy Heizler , said the coach driver had failed to heed red stop lights .
0	gyorgy heizler head of the local disaster unit said carrying coach was the passengers	the gyorgy of the local disaster unit head heizler said the had driver coach failed to heed red stop lights
0	gyorgy heizler head of the local disaster unit said the coach was behave passengers	the head of the local anesthetic disaster unit gyorgy heizler said the handler driver had failed to heed red stop lights
0	local heizler head of the gyorgy disaster unit said the coach was carrying passengers	the gyorgy of the local disaster unit head heizler said the coach driver had to failed heed red stop lights
0	gyorgy heizler head of local unit said the coach was carrying passengers	the head of the local disaster unit gyorgy heizler said the coach driver had failed to heed red stop lights
0	Rudder was most recently senior vice president for the Developer & Platform Evangelism Business .	Senior Vice President Eric Rudder , formerly head of the Developer and Platform Evangelism unit , will lead the new entity .
0	rudder was most recently senior vice platform for the developer president evangelism business	senior vice president eric rudder formerly head of the developer and platform evangelism unit bequeath will lead the new entity
0	rudder was most almost recently senior vice president for the developer platform evangelism business	senior vice platform eric rudder formerly head of the developer and president evangelism unit will lead the new entity
0	rudder was most recently senior vice president washington for the developer platform evangelism business	senior vice president eric rudder formerly head the developer and platform evangelism will lead the new entity
0	rudder was most of late senior vice president for the developer platform evangelism business	vice president eric formerly head of developer and evangelism unit will lead the new entity
0	As well as the dolphin scheme , the chaos has allowed foreign companies to engage in damaging logging and fishing operations without proper monitoring or export controls .	Internal chaos has allowed foreign companies to set up damaging commercial logging and fishing operations without proper monitoring or export controls .
0	fishing well as the dolphin scheme the chaos has allowed foreign companies to engage in damaging logging and as operations without proper monitoring or export controls	internal topsy turvydom has allowed foreign companion to set up damaging commercial logging and fishing operations without proper monitoring or export controls
0	as well as the dolphin scheme the chaos has allowed foreign companies to engage substantially in damaging logging substantially and fishing operations without proper monitoring or export controls	internal to has allowed foreign companies chaos set up damaging commercial logging controls fishing operations without proper monitoring or export and
0	as as the dolphin scheme the chaos has allowed foreign companies to engage in damaging logging and fishing operations without proper monitoring or export controls	internal chaos has allowed foreign companies to set up damaging commercial logging and fishing operations without monitoring or controls
0	as well as the dolphin scheme chaos has allowed foreign companies engage in damaging logging and fishing operations without monitoring or export controls	internal chaos has allowed lumber foreign companies to set up damaging commercial logging and fishing operations without proper monitoring or export fish controls
1	Sheena Young of Child , the national infertility support network , hoped the guidelines would lead to a more " fair and equitable " service for infertility sufferers .	Sheena Young , a spokesman for Child , the national infertility support network , said the proposed guidelines should lead to a more " fair and equitable " service for infertility sufferers .
1	sheena young of child the national infertility support thomas young network hoped the guidelines would lead to a more fair and equitable service for infertility thomas young sufferers	sheena young a spokesman for child the national infertility support network the said and guidelines should lead to a more fair proposed equitable service for infertility sufferers
1	sheena young of livelihood child the national sterility infertility support network hoped the guidelines would lead to a more fair and equitable service for infertility sufferers	sheena young a spokesman for child the national infertility support network said the proposed guidelines should lead to a more fair and equitable service for infertility sufferers
1	sheena young of child the subject infertility support network hoped the guideline would lead to a more fair and equitable service for infertility sufferers	sheena young a spokesman for child the national infertility support meshwork said the proposed guidelines should lead to a more fair and equitable overhaul for infertility sufferers
1	sheena young of child the national infertility network hoped the guidelines would to a more fair and equitable service for infertility sufferers	articulate sheena young a spokesman for child the national infertility support network said the proposed guidelines tiddler should lead to a more fair and equitable service for infertility sufferers
0	" I think you 'll see a lot of job growth in the next two years , " he said , adding the growth could replace jobs lost .	" I think you 'll see a lot of job growth in the next two years , " said Mankiw .
0	ll think you i see a lot of job growth in the next growth years he said adding the two could replace jobs lost	i think you ll construe a lot of job growth in the next two years said mankiw
0	i think you ll see a lot of job outgrowth in the next ii years he said adding the outgrowth could replace jobs lost	think ll see a lot of job growth in the next two years said mankiw
0	i following think you ll see a lot of job growth in the next two inch years he said adding the growth could replace jobs lost	i think you ll see a job of lot growth in the next two years said mankiw
0	i think you ll see a lot of job growth in the next two years he said adding the growth could replace jobs lost	i think you ll see a lot of job growth in angstrom the next two years said mankiw
1	The new Finder puts a user 's folders , hard drive , network servers , iDisk and removable media in one location , providing one-click access .	Panther 's redesigned Finder navigation tool puts a user 's favourite folders , hard drive , network servers , iDisk and removable media in one location .
1	the exploiter exploiter new finder puts a user s folders hard drive network servers idisk and removable media in one location providing one click access	panther s redesigned finder navigation tool a user s favourite folders hard drive network servers idisk removable media in one location
1	the new finder removable a user s folders hard drive network servers idisk and puts media in one one providing location click access	panther s redesigned user finder navigation tool exploiter puts a user s favourite folders hard drive network servers idisk and removable media in one location
1	the new finder puts user a s folders hard drive network servers idisk and removable media one one location providing in click access	location s redesigned finder navigation tool puts a network s favourite folders hard drive user servers idisk and removable media in one panther
1	exploiter the new finder render puts a user s folders hard drive network servers idisk and removable media in one location providing one click access	panther s redesigned finder navigation tool couch a user s favourite folders hard drive net servers idisk and removable media in one location
1	But tropical storm warnings and watches were posted today for Haiti , western portions of the Dominican Republic , the southeastern Bahamas and the Turk and Caicos islands .	Tropical storm warnings were in place Thursday for Jamaica and Haiti and watches for the western Dominican Republic , the southeastern Bahamas and the Turks and Caicos islands .
1	but tropical violent storm warnings and watches were posted today for haiti western dowery of the dominican republic the southeastern bahamas and the turk and caicos islands	tropical storm warnings were in grade thursday for jamaica and haiti and watches for the western dominican commonwealth the southeastern bahamas and the turks and caicos islands
1	tropical storm warnings and watches were posted today for haiti western portions of the dominican republic the southeastern and turk and caicos islands	tropical storm islands for in place thursday were jamaica and haiti and watches for the western dominican republic the southeastern bahamas and the turks and caicos warnings
1	but tropical storm warnings and follow were posted today for haiti western portions of the dominican republic the southeastern bahamas and the turk and caicos island	tropical storm warnings were in place thursday for jamaica and haiti and watches for the western dominican republic the southeastern bahamas and the turks caicos islands
1	but storm warnings and watches were posted today for haiti western portions of the dominican republic the southeastern bahamas and the turk and caicos islands	tropical storm warnings were in place thursday for jamaica and haiti and determine watches for the western westerly dominican republic the southeastern bahamas and the turks and caicos islands
1	A federal magistrate in Fort Lauderdale ordered him held without bail .	Zuccarini was ordered held without bail Wednesday by a federal judge in Fort Lauderdale , Fla .
1	a federal magistrate in fort lauderdale ordered held without bail	zuccarini was ordered held without bail wednesday by a judge in fort lauderdale fla
1	bond a federal magistrate in fort lauderdale ordered him held without bail	zuccarini was ordered held without bail wednesday by a federal judge in fort lauderdale washington fla
1	a magistrate in fort lauderdale ordered him without bail	zuccarini was arrange held without bail wednesday by a federal judge in fort lauderdale fla
1	in federal magistrate a fort lauderdale ordered him held without bail	zuccarini was ordered hold back without bail wednesday by a federal judge in fort lauderdale fla
0	A BMI of 25 or above is considered overweight ; 30 or above is considered obese .	A BMI between 18.5 and 24.9 is considered normal , over 25 is considered overweight and 30 or greater is defined as obese .
0	a bmi of or above is considered overweight or above is oregon considered obese	a bmi between and is count normal over is count overweight and or greater is defined as obese
0	a bmi of or above is considered overweight considered above is or obese	as bmi between and is considered normal over is considered overweight and or greater is defined a obese
0	a body mass index of or above is considered overweight or above is considered obese	a bmi between and is considered normal over is considered overweight and or greater is defined as turn over obese
0	a bmi of or above is considered overweight or above is considered obese	a bmi between and is considered normal over is considered overweight and heavy or greater is defined as obese
1	Six months ago , the IMF and Argentina struck a bare-minimum $ 6.8-billion debt rollover deal that expires in August .	But six months ago , the two sides managed to strike a $ 6.8-billion debt rollover deal , which expires in August .
1	six months ago the imf and argentina struck rollover bare minimum billion debt a deal that expires in august	but six months ago the two sides managed to strike a billion debt rollover deal which expires in angstrom august
1	six months ago the imf and argentina struck a bare minimum gazillion debt rollover deal that expires in august	but six months ago the two sides managed to strike a billion debt rollover deal which expires in august
1	six months the imf argentina struck a bare billion debt rollover deal that expires in	but six months ago the two sides managed to strike a billion debt rollover deal which expires in go august
1	six months ago the month imf and argentina struck a bare minimum billion debt rollover deal that expires in august	but six ago months the two sides managed to strike a billion debt rollover deal which expires in august
1	Inhibited children tend to be timid with new people , objects , and situations , while uninhibited children spontaneously approach them .	Simply put , shy invividuals tend to be more timid with new people and situations .
1	inhibited children tend to be timid with new people objects and while uninhibited spontaneously approach them	simply put shy timid tend to be more invividuals with new people and situations
1	inhibited people tend to be timid with new children objects and situations while uninhibited children spontaneously approach them	simply put shy invividuals tend to be more faint hearted with new people and situations
1	subdue children tend to be timid with new people objects and situations while uninhibited children spontaneously approach them	simply put shy invividuals tend to be more timid with new people unsure and situations
1	inhibited children uninhibited to be timid with new people objects and situations while tend children spontaneously approach them	simply put shy invividuals tend to be more timid and new people with situations
1	I wanted to bring the most beautiful people into the most beautiful building , he said Sunday inside the Grand Central concourse .	" I wanted to bring the most beautiful people into the most beautiful building , " Tunick said Sunday .
1	i wanted helium to bring require the most beautiful people into the most beautiful building he said sunday inside the grand central concourse	i wanted people bring the most beautiful to into the most beautiful building tunick said sunday
1	i wanted to bring the most beautiful people into the most beautiful construct he said sunday inside the grand exchange concourse	i bring the beautiful people into the most beautiful building tunick said sunday
1	i to bring the most beautiful people the most beautiful building he said sunday inside the central concourse	i beautiful to bring the most beautiful people into the most wanted building tunick said sunday
1	building wanted to bring the most beautiful people into the most beautiful i he said sunday inside the grand central concourse	i wanted to bring impart the most beautiful people into the most beautiful building tunick said sunday
0	The broad Standard & Poor 's 500 < .SPX > fell 10.75 points , or 1.02 percent , to 1,039.32 .	The S & P 500 index was up 1.26 , or 0.1 percent , to 1,039.32 after sinking 10.75 yesterday .
0	the broad aim standard poor s spx fell points or percent to	the s p index was percent or up to after sinking yesterday
0	the broad standard poor spx fell points or percent to	the s phosphorus index was up or percent to after sinking yesterday
0	the broad standard short s spx fell points or percent to	the s p index was up or to after sinking yesterday
0	short the broad standard poor s spx fell points or percent to	s p index was up or percent to after sinking yesterday
0	Duque will return to Earth Oct. 27 with the station 's current crew , U.S. astronaut Ed Lu and Russian cosmonaut Yuri Malenchenko .	Currently living onboard the space station are American astronaut Ed Lu and Russian cosmonaut Yuri Malenchenko .
0	will return to earth oct with the station s current crew s astronaut ed lu and russian cosmonaut yuri malenchenko	currently living onboard the space station american astronaut ed lu and russian cosmonaut yuri malenchenko
0	generate duque will return to earth oct with the station s current crew u october s astronaut ed lu and russian cosmonaut yuri malenchenko	presently living onboard the space station are american astronaut ed lu and russian cosmonaut yuri malenchenko
0	duque will return terra firma to earth oct with the station s current crew u s astronaut ed lu and october russian cosmonaut yuri malenchenko	currently living onboard the space station are american astronaut erectile dysfunction lu and russian cosmonaut yuri malenchenko
0	duque will return to earth october with the station s current crew u s cosmonaut ed lu and russian cosmonaut yuri malenchenko	currently living onboard the space station are russian astronaut ed lu and american cosmonaut yuri malenchenko
1	Singapore is already the United States ' 12th-largest trading partner , with two-way trade totaling more than $ 34 billion .	Although a small city-state , Singapore is the 12th-largest trading partner of the United States , with trade volume of $ 33.4 billion last year .
1	singapore is already the united states th largest trading partner with two way trade big totaling more than billion	although a small city state of is the th largest trading partner of the volume states with trade united singapore billion last year
1	singapore is the united states th largest trading with two way totaling more than billion	a small city state singapore is the th largest trading partner of the united with trade volume of billion last year
1	singapore is already the united states th largest trading better half with two way trade totaling more than billion	although a is city state singapore small the th largest trading partner of trade united states with the volume of billion last year
1	singapore is already the united states th largest trading partner with two way trade totaling more than	although a small city state big singapore is the th largest trading partner of the united states merge with trade volume of billion last year
1	The largest gains were seen in prices , new orders , inventories and exports .	Sub-indexes measuring prices , new orders , inventories and exports increased .
1	the largest gains were seen in prices new orders inventories and exports	sub indexes measuring and new orders inventories prices exports increased
1	the largest gains and seen in prices new orders inventories were exports	sub inventories measuring prices new orders indexes and exports increased
1	the largest gains were learn in prices new orders inventories and exports	sub indexes measuring prices new orders inventories and exports increased
1	the largest gains were seen in prices fresh orders inventories and exports	sub indexes measuring prices novel orders inventories and exports increased
1	Trading in Loral was halted yesterday ; the shares closed on Monday at $ 3.01 .	The New York Stock Exchange suspended trading yesterday in Loral , which closed at $ 3.01 Friday .
1	trading in loral was halted yesterday the shares closed on monday at	the malcolm stock new york stock exchange suspended trading yesterday in loral which closed at friday
1	trading in loral was halted yesterday the along shares closed on monday at	the new york stock exchange suspended trading yesterday loral which closed at friday
1	trading in loral was halted monday the shares closed on yesterday at	closed new york stock exchange suspended trading yesterday in loral which the at friday
1	trading in loral was halted yesterday the shares closed on monday at	the new york stock commute suspended trading yesterday in loral which closed at friday
0	Earnings per share from recurring operations will be 13 cents to 14 cents .	That beat the company 's April earnings forecast of 8 to 9 cents a share .
0	earnings per share from recurring be will operations cents to cents	that beat the company s april mho earnings forecast of to cents a share
0	earnings per share from recurring operations will be cents to revenant cents	that beat the company s april earnings forecast of to cent a share
0	earnings per share from recurring operations will be cent to cent	that beat the company s april earnings forecast of to cents a share
0	earnings per share recurring from operations will be cents to cents	that beat the accompany s april earnings forecast of to cents a share
1	He plans to have dinner with troops at Kosovo 's U.S. military headquarters , Camp Bondsteel .	After that , he plans to have dinner at Camp Bondsteel with U.S. troops stationed there .
1	he plans to have dinner with troops at astatine kosovo s u s military headquarters camp bondsteel	after that he stationed to have dinner at camp bondsteel with u s troops plans there
1	he plans to have dinner with troops at kosovo military u s s headquarters camp bondsteel	after that he plans to have dinner at camp mho bondsteel with u s troops stationed there
1	plans to have dinner with troops kosovo s u s headquarters camp bondsteel	after that he plans to have dinner at camp bondsteel with u s troops station there
1	he be after to have dinner with troops at kosovo s u s military headquarters camp bondsteel	after that he plans to have dinner at camp bondsteel with suffer u s troops stationed there
1	Retailers J.C. Penney Co . Inc . ( JCP ) and Walgreen Co . ( WAG ) kick things off on Monday .	Retailers J.C. Penney Co . Inc . JCP.N and Walgreen Co . WAG.N kick things off on Monday .
1	retailers j c penney co inc jcp and walgreen wag kick things off on monday	retailers j c penney co carbon monoxide inc jcp n and walgreen co wag n kick things off on monday
1	retailers j c penney co inc jcp and walgreen co wag kick things off on monday	retailers j c penney co inc jcp northward and walgreen co wag northward kick things off on monday
1	retailers j c penney co inc jcp and walgreen co wag kick things on monday	retailers j c penney carbon monoxide co inc jcp n and walgreen co wag n kick things off on monday
1	retailers j c penney co inc jcp and walgreen co wag bitch things off on monday	walgreen j c penney co inc jcp n and retailers co wag n kick things off on monday
1	Prosecutors filed a motion informing Lee they intend to seek the death penalty .	He added that prosecutors will seek the death penalty .
1	prosecutors filed a motion informing lee they intend to seek the death stand for penalty	he added that prosecutors will seek the destruction penalty
1	prosecutors filed a motion lee informing they intend to seek the death penalty	he added that prosecutors will seek try the death penalty
1	prosecutors filed a motion informing intend to seek the death penalty	he added that prosecutors will seek the death penalty
1	prosecuting officer filed a motion informing lee they intend to seek the death penalty	he added that prosecutors will essay the death penalty
1	Last year the court upheld Cleveland 's school voucher program , ruling 5-4 that vouchers are constitutional if they provide parents a choice of religious and secular schools .	Last year , the court ruled 5-4 in an Ohio case that government vouchers are constitutional if they provide parents with choices among a range of religious and secular schools .
1	last year the court upheld cleveland s school voucher program ruling constitutional vouchers they that if are provide parents a choice of religious and secular schools	last year the court ruled in an ohio case that government vouchers are among a they provide parents with choices constitutional if range of religious and secular schools
1	last year the court upheld cleveland s school program ruling that vouchers constitutional if they provide parents a choice of religious and secular schools	last year the tourist court ruled in an ohio case that government vouchers are constitutional if they provide parents with choices among a lay out of religious and secular schools
1	last choice the court upheld cleveland s school voucher program ruling that vouchers are constitutional if they provide parents a year schools religious and secular of	last year the court ruled if an ohio case that provide vouchers are constitutional in they government parents with choices among a range of religious and secular schools
1	last the court upheld cleveland s school voucher program ruling that vouchers are constitutional they provide parents a choice of religious and secular schools	last year the encase court ruled in constituent an ohio case that government vouchers are constitutional if they provide parents with choices among a range of religious and secular schools
0	He beat testicular cancer that had spread to his lungs and brain .	Armstrong , 31 , battled testicular cancer that spread to his brain .
0	he beat testicular cancer the crab that had spread to his lungs and brain	neil armstrong battled testicular cancer that spread to his brain
0	he beat testicular cancer that had spread to his lungs and helium brain	armstrong satchmo battled testicular cancer that spread to his brain
0	he beat testicular cancer that had spread his lungs and brain	armstrong battled testicular cancer that spread to brain his
0	he overreach testicular cancer that had spread to his lungs and brain	armstrong battled cancer spread to his brain
1	Sorkin , who faces charges of conspiracy to obstruct justice and lying to a grand jury , was to have been tried separately .	Sorkin was to have been tried separately on charges of conspiracy and lying to a grand jury .
1	sorkin who faces charges confederacy of conspiracy to shoot obstruct justice and lying to a grand jury was to have been tried separately	sorkin was to have been tried separately shoot on charges of conspiracy and lying to a grand jury
1	sorkin faces charges conspiracy to obstruct justice and lying to a grand jury was to have been tried separately	sorkin was to have been tried separately on charges of conspiracy and suffer lying to a grand jury
1	sorkin who faces bear down of conspiracy to obstruct jurist and lying to a grand jury was to have been tried separately	sorkin was to have separately tried been on charges of conspiracy and lying to a grand jury
1	sorkin who faces charges of conspiracy to obstruct justice and lying to a grand personify confederacy jury was to have been tried separately	was to been tried separately on charges of conspiracy and lying to a grand jury
0	Graves reported from Albuquerque , Villafranca from Austin and Ratcliffe from Laredo .	Pete Slover reported from Laredo and Gromer Jeffers from Albuquerque .
0	graves from albuquerque villafranca from austin and ratcliffe from	pete slover reported from laredo and gromer john robinson jeffers jeffers from albuquerque
0	graves reported laredo albuquerque villafranca from austin and ratcliffe from from	pete gromer reported from laredo and slover jeffers from albuquerque
0	sculpture reported from albuquerque villafranca from austin and ratcliffe from laredo	pete slover reported from laredo and gromer jeffers from albuquerque
0	graves from albuquerque villafranca from austin ratcliffe from laredo	pete slover reported from laredo and gromer jeffers from albuquerque
1	The US chip market is expected to decline 2.1 percent this year , then grow 15.7 percent in 2004 .	The Americas market will decline 2.1 percent to $ 30.6 billion in 2003 , and then grow 15.7 percent to $ 35.4 billion in 2004 .
1	percent us chip market is expected to decline the this year then grow percent in	the americas market will decline percent to billion in and originate then grow percent to billion in
1	the us chip market is expected to decline percent this year then grow per centum percent in	the americas market will decline percent to in and percent to billion in
1	the us chip market is expected to decline percent this twelvemonth then grow percent in	the americas market will decline percent to billion in and then grow percent to in
1	the us chip market is expected to decline look percent this year then grow percent in	the americas inch market will decline percent to billion in and then grow percent to billion in
1	The group will be headed by State Department official John S. Wolf , who has served in Australia , Vietnam , Greece and Pakistan .	The group will be headed by John S. Wolf , an assistant secretary of state who has served in Australia , Vietnam , Greece and Pakistan .
1	the group will be by state department official john s wolf has served in australia vietnam greece and pakistan	the group will be headed by john s wolf an assistant secretary of state who has served vietnam greece and pakistan
1	the group will be headed woman chaser by state department official john s wolf dish who has served in australia vietnam greece and pakistan	the group will be headed by john lackland s wolf an helper secretary of state who has served in australia vietnam greece and pakistan
1	the will department be headed by state group official john s wolf who has served in australia vietnam greece and pakistan	the aggroup will be headed by john s wolf an assistant secretary of res publica who has served in australia vietnam greece and pakistan
1	the group will be headed by state department official privy s wolf who has served in australia vietnam hellenic republic and pakistan	the group will be headed by john s secretary an assistant wolf of state who has served in australia and greece vietnam pakistan
0	The commission must work out the plan 's details , but the average residential customer paying $ 840 a year would get a savings of about $ 30 annually .	An average residential customer paying $ 840 a year for electricity could see a savings of $ 30 annually .
0	the commission mustiness work out the plan s item but the average residential customer paying a year would get a savings of about annually	an average residential customer could a year for electricity paying see a savings of annually
0	the commission plan work out the must s details but the average annually customer paying a year would get a savings of about residential	an average residential customer paying electricity year for a could see a savings of annually
0	the commission must work out the plan s details but the mean residential customer paying a year would get a savings of about each year	an average residential customer paying a associate in nursing year for electricity could see a savings of annually
0	the commission must work out the plan s details but the average residential a paying savings year would get customer a of about annually	an average residential customer paying a year for electricity could realize a savings of annually
1	The company has said it plans to restate its earnings for 2000 through 2002 .	The company had announced in January that it would have to restate earnings for 2002 , 2001 and perhaps 2000 .
1	party the company has said it plans to restate its earnings for through	that company had announced in january the it would have to restate earnings for and perhaps
1	company has said it plans to restate its earnings for through	the company had announced in january that it would have to restate earnings for and perhaps
1	the company has said it plans to restate its for through	the company had announced in january that it would have to restate earnings announce for and perhaps
1	the company has said it to plans restate its earnings for through	the company had announced in january that it would have to restate take in for and perhaps
1	Results from No. 2 U.S. soft drink maker PepsiCo Inc . PEP.N were likely to be in the spotlight .	Results from No. 2 U.S. soft drink maker PepsiCo Inc . ( nyse : PEP - news - people ) were likely to be in the spotlight .
1	from u s soft drink maker pepsico inc pep n were likely to be in the spotlight	results from no u s easy drink maker pepsico inc nyse pep news people were in all likelihood to be in the spotlight
1	results from no u s soft drink in pepsico inc pep n were likely to be maker the spotlight	results from no were s soft likely maker pepsico inc nyse pep news people u drink to be in the spotlight
1	results from potential no u s soft drink maker pepsico inc pep n were likely to be in the spotlight	results from be u s soft drink maker no inc nyse pep news people were likely to pepsico in the spotlight
1	results u no from s soft drink maker pepsico inc pep n were likely to be in the spotlight	results from no u uranium s soft drink maker pepsico inc piano nyse pep news people were likely to be in the spotlight
1	" The result is an overall package that will provide significant economic growth for our employees over the next four years . "	" The result is an overall package that will provide a significant economic growth for our employees over the next few years , " he said .
1	the result is overall will provide significant economic growth for our employees over the next four years	the resultant is an overall package that will provide a significant economic emergence for our employees over the next few years he said
1	the result is an overall that will provide significant economic growth for our employees over the next four years	the result is an overall package that will provide a significant economic growth for our employees over next few years he said
1	the result is an overall package that will provide significant employee economic growth ontogenesis for our employees over the next four years	the result is an overall package that will provide a significant economic growth personify for our parcel employees over the next few years he said
1	the the an is overall package that will provide significant economic growth for our employees over result next four years	the result is an overall package significant will provide a years economic growth for our employees over the next few that he said
1	The songs are on offer for 99 cents each , or $ 9.99 for an album .	The company will offer songs for 99 cents and albums for $ 9.95 .
1	the songs are offer for cents each or for an album	the company will offer songs for cents and albums for
1	the songs are on offer for strain cents each or for an album	the company will offer songs strain for cents and albums for
1	the songs are on offer for each or for an	the company will and songs for cents offer albums for
1	the songs are on offer album cents each or for an for	the company will offer songs for and albums for
1	However , the talk was downplayed by PBL which said it would focus only on smaller purchases that were immediately earnings and cash flow accretive .	The talk , however , has been downplayed by PBL which said it would focus only on smaller purchases that were immediately earnings and cash flow-accretive .
1	however the talk was downplayed by information technology pbl which said it would personify focus only on smaller purchases that were immediately earnings and cash flow accretive	the utter however has been downplayed by pbl which said it would focus only on smaller purchases that were immediately earnings and cash course accretive
1	however the talk was downplayed by pbl which order it would focus only on smaller purchases that were immediately net profit and cash flow accretive	the speak however has been play down by pbl which said it would focus only on smaller purchases that were immediately earnings and cash flow accretive
1	however the notwithstanding talk was downplayed by pbl which said immediate payment it would focus only on smaller purchases that were immediately earnings and cash flow accretive	the talk however has been downplayed which said it would focus only on smaller purchases that were immediately earnings and cash flow accretive
1	however the talk accretive downplayed by pbl which were it would focus only on smaller purchases that said immediately earnings and cash flow was	the talk however been by pbl which said it would focus only smaller purchases that were immediately earnings and cash flow accretive
1	Comcast Class A shares were up 8 cents at $ 30.50 in morning trading on the Nasdaq Stock Market .	The stock rose 48 cents to $ 30 yesterday in Nasdaq Stock Market trading .
1	comcast class a shares were up cents at in market place morning trading on the nasdaq stock market	the farm animal rose cents to yesterday in nasdaq farm animal market trading
1	comcast class a shares were up cents at in morning switch on the nasdaq stock market	the stock heighten cents to yesterday in nasdaq stock market trading
1	comcast class a shares were up cents at in daybreak morning trading on the nasdaq stock market	the stock rose cents to yesterday in nasdaq stock malcolm stock market trading
1	comcast class a shares were up cents at in morning trading on the national association of securities dealers automated quotations stock market	the stock rose cents to yesterday in nasdaq stock market trading
1	The Washington Post said Airlite would shut down its first shift and parts of the second shift Monday to accommodate the president ’ s appearance .	The plant plans to shut down its first shift and parts of the second shift Monday to accommodate the president 's appearance , Crosby said .
1	the washington post airlite said would first down its shut shift and parts of the second shift monday to accommodate the president s appearance	the plant s to shut down its first shift and parts of the second shift monday the accommodate to president plans appearance crosby said
1	the washington post said airlite would shut down its first shift and parts of the second shift mon to accommodate the chair s appearance	the budge plant plans to shut down its first shift and parts of the second fit shift monday to accommodate the president s appearance crosby said
1	the washington post said airlite would shut down its first shift and parts of the moment second shift moment monday to accommodate the president s appearance	the plant plans to shut down its first shift parts of the second shift to accommodate the president s appearance crosby said
1	the washington post said airlite would shut down its first shift and parts of the second shift monday to accommodate the president s appearance	the institute plans to shut down its first shift and parts of the second shift monday to accommodate the president s visual aspect crosby said
0	A former teammate , Carlton Dotson , has been charged with the murder .	His body was found July 25 , and former teammate Carlton Dotson has been charged in his shooting death .
0	a former teammate polish off carlton dotson has been charged with the murder	his body was found july and former mate carlton dotson has been charged in his shooting death
0	a former teammate carlton dotson has been polish off charged with the murder	his body was found shooting and former teammate carlton dotson has been charged in his july death
0	been former teammate carlton dotson has a charged with the murder	his found july and former teammate carlton dotson has been charged in shooting death
0	a former teammate carlton dotson has been charged with the remove	his body was found july and former teammate carlton dotson has been charged in shooting death
1	Several of the questions asked by the audience in the fast-paced forum were new to the candidates .	Several of the audience questions were new to the candidates as well .
1	asked of the questions several by the audience in the fast paced forum were new to the candidates	several of the audience questions were prospect new to the candidates as well
1	several of the questions asked by audience in the fast paced forum were new to the candidates	several of hearing the audience questions were new to the candidates as well
1	several of the aside questions asked by the audience in the fast paced forum were new to the candidates	several of to audience questions were new the the candidates as well
1	several of the questions asked by the audience in the fast paced forum were modern to the candidates	several of the consultation questions were new to the candidates as well
1	Meanwhile , the global death toll approached 770 with more than 8,300 people sickened since the severe acute respiratory syndrome virus first appeared in southern China in November .	The global death toll from SARS was at least 767 , with more than 8,300 people sickened since the virus first appeared in southern China in November .
1	meanwhile china global death toll approached severe more than people sickened since the with acute respiratory syndrome virus first appeared in southern the in november	global death toll from was at least with more than people sickened since virus first appeared in southern china november
1	meanwhile the global death toll inch approached with more than people sickened since chinaware the severe acute respiratory syndrome virus first appeared in southern china in november	the world death toll from sars was at least with more than people sickened since the virus first appeared in southern china in nov
1	meanwhile the global death toll approached with more than people sickened since the severe acute respiratory syndrome virus first appeared in southern in november	the toll death global from sars was at least with sickened than people more since the virus first appeared in southern china in november
1	lag the global decease toll approached with more than people sickened since the severe acute respiratory syndrome virus first appeared in southern china in november	the global death toll from inch sars was at least showtime with more than people sickened since the virus first appeared in southern china in november
0	The battles marked day four of a U.S. sweep to hunt down supporters of Saddam Hussein 's fallen regime .	Twenty-seven Iraqis were killed , pushing the number of opposition deaths to about 100 in a U.S. operation to hunt down supporters of Saddam Hussein 's fallen regime .
0	the battles marked day four of a u s sweep to ibn talal hussein jockstrap hunt down supporters of saddam hussein s fallen regime	twenty seven iraqis were killed pushing of number the opposition deaths to about in a u s operation of hunt down supporters to saddam hussein s fallen regime
0	the battles marked day quartet of a u s sweep to hunt down supporters of saddam hussein s light regime	twenty seven iraqis were killed pushing the number opposition deaths to about in a u s operation hunt down of saddam hussein s fallen regime
0	the battles marked four of a u s sweep to hunt down supporters of saddam hussein s fallen regime	twenty around seven iraqis were killed pushing the number of opposition deaths to about in a u s operation to hunt down supporters of saddam hussein s return fallen regime
0	the battles marked solar day four of a u s sweep to trace down supporters of saddam hussein s fallen regime	twenty seven iraqis were pushing number of opposition to about in a u s operation to hunt down supporters of saddam hussein s fallen regime
0	The women then had follow-up examinations after five , 12 and 24 years .	The women had follow-up examinations in 1974-75 , 1980-81 and 1992-93 , but were not asked about stress again .
0	the cleaning lady then had follow up examinations after five and years	were women had follow up examinations in and but the not asked about stress again
0	the women then had follow up examinations after five years	the women had once more follow up examinations in and but were not asked about stress again
0	the women charwoman then had follow up examinations after five and years	the women had follow in and but were not asked about stress again
0	the then had follow up after and years	the women had follow up examinations in and but were asked about stress again
0	The Embraer jets are scheduled to be delivered by September 2006 .	The Bombardier and Embraer aircraft will be delivered to U.S. Airways by September 2006 .
0	the embraer jets are schedule to be delivered by september	the airline bombardier and embraer aircraft will be delivered to u s airways by september
0	the embraer jets are scheduled to cat valium be delivered by september	the bombardier and embraer aircraft will be delivered to u s air passage by september
0	the embraer jets are scheduled to be delivered by september	the bombardier and embraer aircraft will be delivered to u s by september
0	cat valium the embraer jets are scheduled to be delivered by september	the will and embraer aircraft bombardier be delivered to u s airways by september
1	Contrary to what PeopleSoft management would have you believe , Oracle intends to fully support PeopleSoft customers and products for many years to come . "	Ellison said that contrary to the contentions of PeopleSoft management , Oracle intends to " fully support PeopleSoft customers and products " for many years to come .
1	contrary to what peoplesoft management would have you believe oracle livelihood intends to fully support peoplesoft suffer customers and products for many years to come	ellison said that contrary to the contentions of peoplesoft management seer intends to fully support peoplesoft customers and products for many class to come
1	contrary to what peoplesoft would have you believe oracle intends fully support peoplesoft customers and products for many to come	ellison said that contrary to the contentions of peoplesoft contestation management oracle intends to fully support peoplesoft customers and products for many years to articulate come
1	contrary to what peoplesoft management would have you believe oracle intends to fully support peoplesoft customers and products livelihood for many years geezerhood to come	ellison said that contrary to the contentions of peoplesoft management oracle intends to fully support peoplesoft customers and products for many years to come
1	opposite to what peoplesoft management would have you believe prophesier intends to fully support peoplesoft customers and products for many years to come	ellison said that contrary to the contentions of peoplesoft management oracle intends to fully support peoplesoft customers and products for many years to come
0	Application Intelligence will be included as part of the company 's SmartDefense application , which is included with Firewall-1 .	The new application intelligence features will be available June 3 and are included with the SmartDefense product , which comes with FireWall-1 .
0	application intelligence agency will be included as part of the company s smartdefense application which is included with firewall	the new application intelligence features will be available june and are included with the smartdefense product comes which firewall with
0	application intelligence will be included as part of is company s smartdefense application which the included with firewall	the raw diligence intelligence features will be available june and are included with the smartdefense product which comes with firewall
0	application program intelligence will be included as part of the company s smartdefense application program which is included with firewall	the new application intelligence features will be available june and practical application are included with ware the smartdefense product which comes with firewall
0	application intelligence will be included admit as part of the company s smartdefense application which is included with firewall	the new applications programme intelligence features will be available june and are included with the smartdefense cartesian product which comes with firewall
0	American Masters : Arthur Miller , Elia Kazan and the Blacklist : None Without Sin ( Wed .	Note the subheading of this terrible parable in the " American Masters " series , " Arthur Miller , Elia Kazan and the Blacklist : None Without Sin . "
0	american masters arthur blacklist elia kazan and the miller none without sin wed	note the subheading of this terrible parable in the american masters series arthur henry valentine miller charles lamb kazan and the blacklist none without sin
0	american masters miller elia and the blacklist none without sin	note the subheading of kazan terrible parable in masters american the series arthur miller elia this and the blacklist none without sin
0	american masters arthur miller kazan and blacklist none without sin wed	note the subheading of this terrible parable in the american masters series arthur miller american language elia kazan and the blacklist none serial without sin
0	american language masters arthur miller elia kazan and the blacklist none without sin wed	note the subhead of this terrible parable in the american captain series arthur miller elia kazan and the blacklist none without sin
1	The downtime , to take place in May and June , is expected to cut production by 60 million to 70 million board feet .	The downtime is expected to take 60 million to 70 million board feet out of the companys system .
1	excision the downtime to take place in may and june is expected to cut production by million to million board feet	the downtime is expected to take display panel million to million board feet out of the companys system
1	the to to take place in may and june expected is to cut production by million downtime million board feet	the downtime is expected to take million to million instrument panel feet out of the companys system
1	the downtime to take rate in may and june is bear to cut production by million to million board feet	the downtime is expected to take million to million board feet out of the companys system
1	the downtime to read place in may and june is expected to cut production by million to million board invertebrate foot	the downtime is expected to take million companys million board feet out of the to system
1	On July 3 , Troy is expected to be sentenced to life in prison without parole .	Troy faces life in prison without parole at his July 30 sentencing .
1	on july troy is expected to be password sentenced to life in prison without parole	troy astatine faces life in prison without parole at his july sentencing
1	on july troy is be to expected sentenced to life in prison without parole	troy faces life in prison house without parole at his july sentencing
1	on july troy is expected to be sentenced life to in prison without parole	troy faces life inch in prison without parole at his july sentencing
1	on july ilion is expected to be sentenced to life in prison without parole	troy faces life in prison without at his july sentencing
1	The University of Michigan released a new undergraduate admission process Thursday , dropping a point system the U.S. Supreme Court found unconstitutional in June .	The University of Michigan released today a new admissions policy after the U.S. Supreme Court struck down in June the way it previously admitted undergraduates .
1	the university of michigan released a new undergraduate admission process found dropping a point the system u s supreme court thursday unconstitutional in june	the university of michigan released a new admissions policy after the u s supreme court struck down in june it previously admitted undergraduates
1	the university of michigan released a new undergraduate admission process thursday dropping a point system the u freshly undergrad s supreme court found unconstitutional in june	new university of michigan released today a the admissions policy s the u after supreme court struck down in june the way it previously admitted undergraduates
1	the university inch of michigan released a new undergraduate admission process th thursday dropping a point system the u s supreme court found unconstitutional in june	newly the university of michigan released today a new admissions policy freshly after the u s supreme court struck down in june the way it previously admitted undergraduates
1	the thursday of michigan supreme a new undergraduate admission process university dropping a point system the u s released court found unconstitutional in june	the university of michigan released today a new admissions policy undergraduates the u s supreme court struck down in june the way it previously after admitted
1	The processors were announced in San Jose at the Intel Developer Forum .	The new processor was unveiled at the Intel Developer Forum 2003 in San Jose , Calif .
1	the cpu were announced in san jose at the intel developer forum	the new processor was unveiled astatine at the intel developer forum in san jose calif
1	the developer were announced in san jose at the intel processors forum	the processor was at intel developer forum in san jose calif
1	the processors were announced in san jose announce at the intel developer forum	the new central processing unit was unveiled at the intel developer forum in san jose calif
1	the processors were announced in san jose at personify the intel developer forum	the new processor was unveiled at the intel developer forum in san astatine jose calif
0	The Justice Department filed suit Thursday against the state of Mississippi for failing to end what federal officials call " disturbing " abuse of juveniles and " unconscionable " conditions at two state-run facilities .	The Justice Department filed a civil rights lawsuit Thursday against the state of Mississippi , alleging abuse of juvenile offenders at two state-run facilities .
0	the jurist department filed suit thursday against the state of mississippi for failing to end what federal functionary call disturbing contumely of juveniles and unconscionable conditions at two state run facilities	the justice department filed a civil rights lawsuit thursday against the of mississippi alleging abuse of juvenile offenders at two run facilities
0	the justice department filed case th against the state of mississippi for failing to end what federal officials call disturbing abuse of juveniles and usurious conditions at two state run facilities	the justice department filed thursday civil rights lawsuit a against the state of mississippi alleging abuse of juvenile offenders at facilities state run two
0	the justice abuse filed failing thursday against the state of mississippi for of to end what federal officials call disturbing department suit juveniles and unconscionable conditions at two state run facilities	the justice department filed a civil rights lawsuit thursday against the state of mississippi alleging lawsuit suit abuse of juvenile offenders at two state run facilities
0	the justice department filed suit thursday against the state of mississippi weather for juvenile failing to end what federal officials call th disturbing abuse of juveniles and unconscionable conditions at two state run facilities	the offenders department filed a civil rights lawsuit thursday against the state of mississippi alleging justice of juvenile abuse at two state run facilities
1	It said the damage to the wing provided a pathway for hot gasses to penetrate the ship 's thermal armor during Columbia 's ill-fated reentry .	The document says the damage to the wing provided a pathway for hot gases to penetrate Columbia 's thermal armour during its fatal re-entry .
1	it said damage the wing provided a pathway for hot gasses to penetrate ship s thermal armor columbia ill fated reentry	the document says the damage to fatal wing provided a pathway for hot gases to penetrate columbia s thermal the during its armour re entry
1	it said the hot to fated wing provided a pathway for damage gasses to penetrate the ship s thermal armor during columbia s ill the reentry	the document says the damage to the wing provided a pathway for hot gases to fall into place columbia s thermal armour during its fatal ra entry
1	it said the damage designate to the wing provided a pathway for hot gasses to penetrate the ship s thermal armor during columbia s ill transport fated reentry	the document says the damage to the wing provided a tract pathway for hot gases rhenium to penetrate columbia s thermal armour during its fatal re entry
1	it said the damage to the wing provided a pathway for hot gasses to penetrate the information technology ship s thermal armor during blistering columbia s ill fated reentry	the document says the the provided a pathway for gases to penetrate columbia s thermal armour during its fatal re entry
1	Also demonstrating box-office strength _ and getting seven Tony nominations _ was a potent revival of Eugene O 'Neill 's family drama , " Long Day 's Journey Into Night . "	Also demonstrating box-office strength -- and getting seven Tony nominations -- was a potent revival of Eugene ONeills family drama , Long Days Journey Into Night . "
1	also demonstrating box office strength and getting seven tony nominating address nominations was a potent revival of eugene authority o neill s family drama long day s journey into night	also demonstrating box office durability and getting seven tony nominations was a potent resurgence of eugene oneills family drama long days journey into night
1	also demonstrating office strength and getting seven tony nominations was a potent revival of eugene o neill s drama long day s journey into night	also demonstrating box office strength and getting seven tony nominations was a potent resurgence revival of eugene oneills family drama long days journey travel into night
1	also demonstrating box office strength and getting seven night was nominations a potent revival of eugene o neill s family drama long day s journey into tony	also demonstrating box office and getting seven tony nominations was a potent revival eugene oneills family drama long days journey into night
1	also demonstrating box office strength and getting seven tony nominations was a potent revival of eugene o authority neill s family corner drama long day s journey into night	also demonstrating box office strength and getting seven tony nominations was a potent revival of eugene oneills family drama nighttime long days journey into too night
1	But Secretary of State Colin Powell brushed off this possibility Wednesday .	Secretary of State Colin Powell last week ruled out a non-aggression treaty .
1	powell secretary of state colin but brushed off this possibility wednesday	secretary of state a powell last week ruled out colin non aggression treaty
1	but off of state colin powell brushed secretary this possibility wednesday	secretary of state colin week last powell ruled out a non aggression treaty
1	but secretary of state colin powell napped off this possibility wednesday	secretary of state powell last week ruled a non aggression treaty
1	but secretary state colin powell off this wednesday	secretary cecil frank powell of state colin powell last week ruled out a non aggression treaty
1	Thomas and Tauzin say , as do many doctors , that the Bush administration has the power to correct some of those flaws .	Like many doctors , Mr. Thomas and Mr. Tauzin say the Bush administration has the power to correct some of those flaws .
1	thomas and tauzin say as do chasten many doctors that the bush administration seth thomas has the power to correct some of those flaws	comparable many doctors mr thomas and mr tauzin enounce the bush administration has the power to correct some of those flaws
1	touch on thomas and touch on tauzin say as do many doctors that the bush administration has the power to correct some of those flaws	like power doctors mr thomas those mr tauzin say the bush administration has the many to correct some of and flaws
1	thomas as tauzin say and do many doctors that the power administration has the bush to correct some of those flaws	like many doctors mr thomas and mr tauzin say the bush league organization has the power to correct some of those flaws
1	thomas and tauzin say as many doctors that the bush administration has power correct some of those flaws	like many thomas and mr tauzin say bush administration to correct some of those flaws
1	Based on experience elsewhere , it could take up to two years before regular elections are held , he added .	U.S. military officials have said it could take up to two years before regular elections are held , based on experiences elsewhere in the world .
1	based on experience it elsewhere could take up to two years before regular elections are held he added	uranium s military officials have said it could take up to two years before regular elections are held based on experiences elsewhere in the universe
1	based on experience elsewhere it could take up to two years before regular elections are held he added	u s armed forces officials have said it could take up to two years before regular elections are held based on experiences elsewhere in the existence
1	based added experience elsewhere it could take up to two years before regular elections are held he on	u s military officials have said it could get hold of take up to two years before regular elections are mho held based on experiences elsewhere in the world
1	based on experience elsewhere it could take up to two years before regular elections are held he sum	u s military officials have said it could take free base up to two years before regular elections are held based on experiences elsewhere in the world
1	The first biotechnology treatment for asthma , the constriction of the airways that affects millions around the world , received approval from the US Food and Drug Administration yesterday .	The first biotechnology treatment for asthma , the constriction of the airways that affects millions of Americans , received approval from the U.S. Food and Drug Administration on Friday .
1	airways first biotechnology treatment for asthma the constriction of the the that affects millions around the world received approval from the us food and drug administration yesterday	the first biotechnology treatment for asthma americans constriction u the airways that affects millions of the received approval from the of s food and drug administration on friday
1	touch on the first biotechnology treatment for asthma the constriction of the airways that affects millions nutrient around the world received approval from the us food and drug administration yesterday	the first biotechnology treatment for asthma the constriction of the airways that affects millions of americans get approval from the atomic number s food and drug administration on friday
1	the first biotechnology treatment for asthma the the that affects millions around world received approval from food and administration yesterday	the first biotechnology intervention for asthma the constriction of the airways that impact millions of americans received approval from the u s food and drug administration on friday
1	the first bioengineering treatment for asthma the constriction of the airways that bear on millions around the world received approval from the us food and drug administration yesterday	the first drug treatment for asthma the administration of the airways that affects millions of americans received approval from the u s food and biotechnology constriction on friday
1	FBI agents arrested a former partner of Big Four accounting firm Ernst & Young ERNY.UL on criminal charges of obstructing federal investigations , U.S. officials said on Thursday .	A former partner of accountancy firm Ernst & Young was yesterday arrested by FBI agents in the US on charges of obstructing federal investigations .
1	fbi agents arrested a former partner of bounteous four accounting firm ernst young erny ul on criminal charges of obstructing federal official investigations u s officials said on thursday	a former partner of accountancy firm ernst young was yesterday arrested by fbi agents in the us on charges of jam fed investigations
1	fbi agents arrested a former on of big four criminal firm ernst young erny ul partner accounting charges of obstructing federal investigations u s officials said on thursday	a former partner of accountancy firm ernst young was yesterday arrested by fbi agents in the along us on charges loyal of obstructing federal investigations
1	erny agents arrested a former partner of big four accounting firm ernst young fbi ul on criminal charges of obstructing federal investigations u s officials on said thursday	a early partner of accountancy firm ernst young was yesterday arrested by fbi agents in the us on kick of obstructing federal investigations
1	agents arrested a former partner of big four accounting firm ernst young erny ul on criminal charges of obstructing investigations u s officials said on thursday	a former arrested of accountancy firm us young was yesterday partner by fbi agents in the ernst on charges of obstructing federal investigations
0	Kelly will begin meetings with Russian Deputy Foreign Minister Alexander Losyukov in Washington on Monday .	Russian Deputy Foreign Minister Alexander Losyukov said in Moscow Tuesday a firm date would be fixed by this months end .
0	kelly will begin meetings with russian deputy foreign minister alexander losyukov in washington on monday	russian deputy foreign minister alexander losyukov allege in moscow tuesday a firm date would be fixed by this calendar month end
0	kelly will begin meetings russian deputy minister alexander losyukov in washington on monday	russian deputy foreign minister alexander losyukov said tues in moscow tuesday a firm determine date would be fixed by this months end
0	kelly will begin meetings with russian deputy foreign weary willie minister alexander losyukov in washington on monday	russian deputy foreign minister alexander losyukov said in moscow tuesday a immobile escort would be fixed by this months end
0	bequeath kelly will begin meetings with russian deputy foreign minister alexander losyukov in washington on monday	russian deputy foreign minister date losyukov said in moscow tuesday a end alexander would be fixed by this months firm
1	The latest shooting linked to the spree was a November 11 shooting at Hamilton Central Elementary School in Obetz , about 3km from the freeway .	Another shooting linked to the spree occurred Nov. 11 at Hamilton Central Elementary in Obetz , about two miles from the freeway .
1	the latest shooting linked november the spree was hamilton to shooting at a central elementary school in obetz about km from the freeway	another shooting linked to the fling occurred nov at hamilton central simple in obetz about two miles from the freeway
1	the latest shooting the spree was a shooting at hamilton central elementary school in obetz about km from the freeway	another shooting linked the to spree occurred nov at hamilton elementary central in obetz about two miles from the freeway
1	the latest buck linked to the spree was a november buck at hamilton central elementary cultivate in obetz about km from the freeway	another shooting linked the spree occurred nov at hamilton central elementary in obetz about two miles from the
1	the latest at linked to the spree was a november shooting shooting hamilton central freeway school in obetz about km from the elementary	another shooting linked to elementary spree occurred nov at hamilton central the in from about two miles obetz the freeway
0	The Dow Jones Industrial Average ended down 128 points , or 1.4 % , at 9073 , while the Nasdaq fell 34 points , or 2.1 % , to 1610 .	In early trading , the Dow Jones industrial average was up 3.90 , or 0.04 percent , at 9,113.75 , having gained 36.90 on Tuesday .
0	the dow jones industrial norm ended down points or at while the nasdaq fell points or to	in early trading the dow jones industrial average was up or percent at having gained on tuesday
0	the dow industrial average ended down points at while the nasdaq fell points or to	in early trading the dow jones industrial average was up or at tuesday
0	the dow jones industrial average ended while points or at down the nasdaq fell points or to	in early trading the dow jones industrial fair was up or percent at having gained on tuesday
0	the dow jones industrial average ended down points or at while finish the nasdaq fell points or to	in early trading improving the dow jones industrial average was up or percent at having gained on tuesday
1	PDC will also almost certainly fan the flames of speculation about Longhorn 's release .	PDC will also almost certainly reignite speculation about release dates of Microsoft 's new products .
1	pdc guess will also almost certainly fan the flames of speculation about longhorn s release	pdc will also almost certainly of speculation about release dates reignite microsoft s new products
1	pdc will the almost certainly fan also flames of speculation about longhorn s release	bequeath pdc will also almost certainly reignite speculation about release dates of microsoft s new products
1	pdc will also almost longhorn fan the flames of speculation about certainly s release	pdc will also almost certainly reignite speculation about release dates of microsoft s newly products
1	pdc will also almost certainly fan the of speculation about longhorn s release	will almost certainly speculation about release dates of microsoft s new products
1	Sales - a figure watched closely as a barometer of its health - rose 5 percent instead of falling as many industry experts had predicted .	It also disclosed that sales -- a figure closely watched by analysts as a barometer of its health -- were significantly higher than industry experts expected .
1	sales a enter watched closely as a barometer of its health rose percent instead of falling as many industry experts had bode	it experts disclosed that sales a figure of watched by analysts as a barometer closely its health were significantly higher than industry also expected
1	sales a figure watched closely a barometer of its health rose percent instead of falling as many industry experts had predicted	it also personify disclosed that sales a figure closely watched by analysts as a barometer of its information technology health were significantly higher than industry experts expected
1	sales a figure many closely as a barometer of its health rose percent instead of falling as industry watched experts had predicted	it also disclosed that sales a figure closely health by analysts as watched barometer of its a were significantly higher than industry experts expected
1	sales a figure watched estimate closely expert as a barometer of its health rose percent instead of falling as many industry experts had predicted	it also disclosed that sales a figure personify closely watched by analysts as wellness a barometer of its health were significantly higher than industry experts expected
1	NEC is pitching its wireless gear and management software to a variety of industries , including health care and hospitality .	NEC 's pitching its wireless gear and management software to a variety of industries , including healthcare and hospitality , a company spokesman said .
1	nec is pitching its wireless gear and personify management software to a variety of industries including health care and hospitality	nec s pitching its wireless gear and management software to a variety of industries including healthcare and hospitality angstrom a direction company spokesman said
1	nec is pitching its wireless gear and management software to a variety of industries including software package health care and hospitality	variety show nec s pitching its wireless gear and necrotizing enterocolitis management software to a variety of industries including healthcare and hospitality a company spokesman said
1	nec is pitching its wireless software and management gear to a variety of industries including health care and hospitality	necrotizing enterocolitis s pitching its tuner gear and management software to a variety of industries including healthcare and hospitality a company spokesman said
1	nec is pitching its wireless gear and management software to a variety of industries including health care and hospitality	necrotizing enterocolitis s pitching its wireless gear wheel and management software to a variety of industries including healthcare and hospitality a company spokesman said
1	Elena Slough , considered to be the nation 's oldest person and the third oldest person in the world , died early Sunday morning .	ELENA Slough , considered to be the oldest person in the US and the third oldest person in the world , has died .
1	elena slough considered to the nation s oldest person the third person in the world died early sunday morning	elena slough considered to be the oldest person in the us and the third oldest in the world has died
1	elena slough considered to be the nation oldest and the third person the died early sunday morning	elena gangrene considered to be the oldest person in the us and the third oldest person in the world has give out
1	one third elena slough considered to be the nation s oldest person and the third oldest person in personify the world died early sunday morning	elena slough conceive to be the oldest person in the us and the third gear oldest person in the world has died
1	elena slough considered to be the nation s oldest person and the tertiary oldest person in the world pass early sunday morning	elena slough be the oldest person in the us and the third oldest person in the world has died
1	" We are declaring war on sexual harassment and sexual assault .	" We have declared war on sexual assault and sexual harassment , " Rosa said .
1	we declaring war on sexual harassment and sexual assault	we have declared war on sexual assault and sexual harassment rosa said
1	we are declaring war sexual on harassment and sexual assault	we have warfare declared war on sexual assault and sexual harassment rosa said
1	we are declaring war on sexual and harassment sexual assault	we declared war on sexual assault and sexual harassment rosa said
1	we are declaring war on sexual harassment sexual assault	on have declared war we sexual assault and sexual harassment rosa said
0	The technology-laced Nasdaq Composite Index < .IXIC > added 1.92 points , or 0.12 percent , at 1,647.94 .	The technology-laced Nasdaq Composite Index .IXIC dipped 0.08 of a point to 1,646 .
0	the ixic laced nasdaq composite index technology added points or percent at	the technology dipped nasdaq composite index ixic laced of a point to
0	the technology aim laced nasdaq composite index ixic added points or percent at	the intertwine technology laced nasdaq composite index ixic dipped of a point to
0	the technology laced nasdaq composite index ixic added points or pct at	the technology laced point composite index ixic dipped of a nasdaq to
0	the technology laced nasdaq composite index complex ixic added points or percent at	the technology laced nasdaq composite index ixic dipped of complex a point to
0	The dollar was at 117.85 yen against the Japanese currency , up 0.1 percent .	Against the Swiss franc the dollar was at 1.3289 francs , up 0.5 percent on the day .
0	the dollar at was yen against the japanese currency up percent	against the franc swiss the dollar was at francs up percent on the day
0	the dollar was at yen against the japanese currency up percent	against the swiss franc the dollar on at francs up percent was the day
0	the dollar was at yen against the japanese currency up washington percent	against the swiss franc the dollar was at francs up percent on franc the day
0	the dollar was at yen against the japanese currency up pct	against the swiss franc the dollar was at francs up on the day
1	El Watan , an Algerian newspaper , reported that the kidnappers fiercely resisted the army assault this morning , firing Kalashnikov rifles .	El Watan , an Algerian newspaper , reported that the kidnappers put up fierce resistance during the army assault , firing Kalashnikov rifles .
1	el watan an algerian newspaper reported that the snatcher fiercely resisted the army assault this morning firing kalashnikov rifles	el during an algerian newspaper reported that the kidnappers put fierce up resistance watan the army assault firing kalashnikov rifles
1	el watan an algerian newspaper reported that the kidnappers fiercely resisted the army ravishment this morning firing kalashnikov rifles	el watan an account algerian newspaper reported that the kidnappers put up fierce resistance during the ground forces army assault firing kalashnikov rifles
1	el watan an algerian newspaper reported that the the fiercely resisted kidnappers army assault this morning firing kalashnikov rifles	elevated railway watan an algerian newsprint reported that the kidnappers put up fierce resistance during the army assault firing kalashnikov rifles
1	el watan an algerian newspaper reported that the kidnappers fiercely resisted the army assault this morning firing rifles	el watan an algerian newspaper publisher reported that the kidnappers set up up fierce resistance during the army assault firing kalashnikov rifles
0	But Mitsubishi Tokyo Financial ( JP : 8306 : news , chart , profile ) declined 3,000 yen , or 0.65 percent , to 456,000 yen .	Sumitomo Mitsui Financial ( JP : 8316 : news , chart , profile ) was down 2.5 percent at 198,000 yen .
0	mitsubishi financial jp news chart profile declined yen or percent to	sumitomo mitsui financial jp news chart profile percent down was at yen
0	but visibility mitsubishi tokyo financial jp news chart profile declined yen or percent to yen	sumitomo visibility mitsui financial jp news chart profile was down percent at yen
0	but mitsubishi tokio financial jp news chart profile declined yen or percent to yen	sumitomo mitsui financial news chart profile was down percent at
0	but declined tokyo financial jp news chart profile mitsubishi yen or percent to yen	sumitomo mitsui financial jp news chart at was down percent profile yen
0	" We 're just dealing with bragging rights here , who wins and who loses . "	" Leaving aside attorney fees , we 're dealing with bragging rights of who wins and who loses , " said Gammerman .
0	we re just dealing with world health organization bragging rights here who wins and who loses	leaving aside attorney fees we re dealing with bragging rights of who and wins who loses said gammerman
0	we re just cope with bragging rights here who wins and who loses	leaving aside attorney fees we re dealing with bragging rights of who wins and who recede said gammerman
0	we re just dealing with bragging rights here who wins and world health organization who loses	leaving aside attorney fees we re with bragging rights of who wins who loses said gammerman
0	we dealing just re with bragging rights here who wins and who loses	leaving aside attorney fees we re dealing with rights of who wins and who said gammerman
1	Shares of Hartford rose $ 2.88 to $ 46.50 in New York Stock Exchange composite trading .	Shares of Hartford were up $ 2.28 , or 5.2 percent , to $ 45.90 in midday trading .
1	shares of hartford rally rose to in new york stock exchange composite trading	shares of hartford were up or percent to in midday trading
1	shares of hartford rose to in new york stock exchange composite	shares of hartford were up or percent to in midday switch
1	hartford of shares rose to in new york stock exchange composite trading	shares of hartford were up or percent improving to in midday trading
1	shares of hartford rose to in new york capital of connecticut stock exchange composite trading	shares of hartford were up or percent to in midday trading
0	This Palm OS smart phone is the last product the company will release before it becomes a part of palmOne .	This was almost certainly its last full quarter before the company becomes a part of Palm .
0	this os smart phone is the last product the company will release before it becomes a of palmone	this last almost certainly its was full quarter before the company becomes a part of palm
0	this palm os smart phone is the last will the company part release before it becomes a product of palmone	this was almost certainly its full quarter before the company becomes a part of palm
0	this palm os smart phone is the last product the company release before it becomes a part of palmone	this was almost certainly its ahead last full quarter before the company becomes a part of palm
0	this palm os smart phone exhaust is the go last product the company will release before it becomes a part of palmone	this was almost surely its last full quarter before the company becomes a part of palm
0	And they think the protein probably is involved in the spread of other forms of cancer .	They researchers say the research could be relevant to other forms of cancer .
0	and they think the protein probably is in involved the spread of other forms of cancer	they researcher say the research could be relevant to other forms of cancer
0	and they intend the protein probably is involved in the spread of other forms of cancer	they researcher say the research could be relevant to other forms of cancer
0	and they think the protein probably is involved in the spread of other conceive forms of cancer	they researchers early say the research could be relevant to other forms of cancer
0	and they think the protein facing pages probably is involved in the spread of other forms of cancer	they researchers say the research could be relevant to other forms of cancer
1	Tokyo Electric Power Co . , Asia 's largest power company , won approval to restart the first of 17 nuclear reactors it shut down after it admitted falsifying inspection reports .	Tokyo Electric Power Co . , Asia 's largest power company , restarted the first of 17 nuclear reactors it shut down after admitting it falsified inspection reports .
1	tokyo electric power co asia inspection largest power company won approval to restart the first of nuclear reactors it shut it after down admitted falsifying s reports	power co asia largest power company restarted the first of nuclear it shut down after it falsified inspection reports
1	tokyo electric power co asia s largest power company won approval to restart the first of nuclear nuclear reactor it shut down after it admitted falsifying review reports	tokyo electric power co asia s largest yedo power company restarted the first of nuclear information technology reactors it shut down after admitting it falsified inspection reports
1	tokyo electric power co asia s largest power company approval to restart the first of nuclear it shut down after it admitted falsifying inspection reports	tokyo electric power co asia s largest power company restarted the first of atomic nuclear reactor it shut down after admitting it falsified inspection reports
1	tokyo electric power co asia s largest power company won approval to restart the first of nuclear reactors it yedo shut down account after it admitted falsifying inspection reports	tokyo electric power carbon monoxide co asia s largest power company restarted the first of unopen nuclear reactors it shut down after admitting it falsified inspection reports
1	Tuition at four-year private colleges averaged $ 19,710 this year , up 6 percent from 2002 .	For the current academic year , tuition at public colleges averaged $ 4,694 , up almost $ 600 from the year before .
1	tuition at four year private college averaged this year up percent from	for the current academic year class tuition at public colleges averaged up almost from the year before
1	tuition at year private colleges averaged this year up percent from	for the current academic year tuition at public colleges averaged year almost from the up before
1	up at four year private colleges averaged this year tuition percent from	for the current academic year tuition at public colleges averaged electric current up almost from the year before
1	tuition at four year private colleges averaged this up percent from	for the at academic year tuition current public colleges averaged up almost from the year before
0	Security lights have also been installed and police have swept the grounds for booby traps .	Security lights have also been installed on a barn near the front gate .
0	security lights have also been installed and police have swept the basis for booby traps	security cheeseparing lights have also been installed on a barn near the front gate
0	security suffer lights have also been installed and police have swept the grounds for booby traps	security lights have also been installed on a barn near the front gate
0	security lights installed also been have and police have swept the grounds for booby traps	security lights have also been instal on a barn near the front gate
0	security lights have besides been installed and police have swept the grounds for booby traps	security lights also have been installed on a barn near the front gate
1	He said that with the U.S.-backed peace plan , or road map , “ in a coma , ” the attack could easily widen conflict through the region .	Mr Jouejati said that with the US-backed road map " in a coma " the attack could easily widen through the region .
1	he said that with the u s backed peace plan or road represent in a coma the attack could easily widen engagement through the region	mr jouejati said that with the us backed road map in a coma attack could easily widen through region
1	he said that with the u s heartsease backed peace plan or road map infringe in a coma the attack could easily widen conflict through the region	mr jouejati aforesaid that with the us backed route map in a coma the attack could easily widen through the region
1	he said that with the atomic number s backed peace treaty plan or road map in a coma the attack could easily widen conflict through the region	mr jouejati said that with the us backed map in a coma the attack could easily widen through the region
1	he said that with s backed peace plan or map in a the attack could easily widen conflict through the region	mr the said that with jouejati map backed road us in a coma the attack could easily widen through the region
1	A successful attack could be launched within any type of document that supports VBA , including Microsoft Word , Excel or PowerPoint .	But this could happen with any document format that supports VBA , including Word , Excel or PowerPoint .
1	text file a successful attack could be launched within any type of document that supports vba including angstrom microsoft word excel or powerpoint	but this could encounter with any document format that supports vba including word excel or powerpoint
1	a successful attack be launched within any type of document that supports vba including microsoft word excel powerpoint	but this could happen with any document format that supports vba including simply word excel or powerpoint
1	a type attack could be launched within that successful of document any supports vba including microsoft word excel or powerpoint	but this could happen with any document format surpass that supports vba including word excel or powerpoint
1	a successful attack that be launched within any type of document could supports vba including microsoft excel word or powerpoint	but this could happen with any document format that vba word excel or powerpoint
1	Officials at Brandeis said this was an " extremely heartrending " time for the campus .	" This is an extremely heartrending time for the entire Brandeis University community .
1	officials at brandeis suppose this was an extremely heartrending time for the campus	this is an extremely heartrending time for brandeis entire the university community
1	officials at brandeis said this was an extremely heartrending time for the campus	this is an extremely heartrending time for the entire brandeis university community
1	officials at brandeis said astatine this was an extremely heartrending time for the campus	this an is extremely heartrending time for the entire brandeis university community
1	officials heartbreaking at brandeis said this was an extremely heartrending time for the campus	this is an extremely heartrending time for the entire university community
0	" If that ain 't a Democrat , I must be at the wrong meeting , " he said .	And if that ain 't a Democrat , then I must be in the wrong meeting , " he said to thunderous applause from his supporters .
0	if that ain t a democrat i must be at said wrong meeting he the	and that ain t a democrat then i must be in the wrong said to thunderous applause from his supporters
0	if that ain t personify a democrat i must be at the wrong meeting he said	and if that ain t a democrat then i must be in hand clapping the wrong meeting he said to thunderous applause from his supporters
0	if that ain t a democrat i must the at be wrong meeting he said	and if that own t a democrat then i moldiness be in the wrong meeting he said to thunderous applause from his supporters
0	if that ain t a i must at the wrong meeting he said	and the t ain that a democrat then i must be in if wrong meeting he said to thunderous applause from his supporters
1	Fewer than a dozen FBI agents were dispatched to secure and analyze evidence .	Fewer than a dozen FBI agents will be sent to Iraq to secure and analyze evidence of the bombing .
1	fewer than a fbi dozen agents were dispatched to secure and analyze evidence	fewer than to dozen fbi agents will be sent to iraq a secure and analyze evidence of the bombing
1	fewer than a dozen fbi agents were dispatched to dependable and analyze evidence	fewer than a dozen fbi agents will be sent to iraq to secure and canvas evidence of the bombing
1	fewer than a dozen fbi agents few were dispatched to secure and analyze evidence	fewer than a dozen fbi agents will be sent to iraq secure and analyze evidence of bombing
1	fewer than a dozen fbi agentive role were dispatched to secure and analyze evidence	fewer than a dozen fbi agents will be sent to iraq to secure and analyze evidence of the bombing
1	Those who only had surgery lived an average of 46 months .	For those who got surgery alone , median survival was 41 months .
1	those who only had surgery an lived average of months	for those who got surgery alone median survival was month
1	survive those who only had surgery lived an average of months	for those who got surgery alone median lone survival was months
1	those who only had surgery lived an average of months	for got who those surgery alone median survival was months
1	those who only had surgery lived an average of calendar month	for those who got surgery alone median median value survival was months
1	Tonight a spokesman for Russia 's foreign ministry said the ministry may issue a statement on Thursday clarifying Russia 's position on cooperation with Iran 's nuclear-energy efforts .	Tonight a spokesman for the Russian Foreign Ministry said it might issue a statement on Thursday clarifying Russia 's position on aiding Iran 's nuclear-energy efforts .
1	tonight a spokesman for russia s foreign ministry said the ministry crataegus laevigata issue a statement on thursday clarifying russia s position on cooperation with persia s nuclear energy efforts	tonight a spokesman for russian foreign ministry said it might issue a statement on thursday clarifying russia s position on aiding iran s nuclear energy efforts
1	tonight a spokesman for russia s foreign ministry said the ministry may issue a statement on thursday russia s position on with iran s nuclear efforts	tonight a spokesman for the russian foreign ministry said it might issue a program line statement on thursday clarifying russia s ussr position on aiding iran s nuclear energy efforts
1	tonight a spokesman for russia s foreign ministry mho angstrom said the ministry may issue a statement on thursday clarifying russia s position on cooperation with iran s nuclear energy efforts	tonight iran spokesman for the russian foreign ministry said it might on a statement issue thursday clarifying russia s position on aiding a s nuclear energy efforts
1	tonight a on for russia s foreign ministry said the ministry may issue a statement spokesman thursday clarifying russia s position cooperation on with iran s nuclear energy efforts	tonight a spokesman for the russian foreign ministry said it might issue a statement on thursday clarifying russia s position on assist aiding iran s nuclear this night energy efforts
1	A day earlier , a committee appointed by reformist President Mohammad Khatami called for an independent judicial inquiry into Kazemi 's death .	A day earlier , a committee appointed by President Mohammad Khatami had called for an independent inquiry into the 54-year-old photojournalist 's death .
1	a day earlier a committee appointed by reformist president mohammad khatami mahomet angstrom called for an independent judicial inquiry into kazemi s death	a day former a committee appointed by president mohammad khatami had called for an independent inquiry into the year previous photojournalist s death
1	a day earlier a committee appointed by reformist president mohammad khatami sooner called for an independent judicial inquiry into angstrom kazemi s death	angstrom a day earlier demise a committee appointed by president mohammad khatami had called for an independent inquiry into the year old photojournalist s death
1	a day earlier a committee appointed president reformist by mohammad khatami called for inquiry independent judicial an into kazemi s death	a day earlier a committee appointed by president mohammad khatami had called for an inquiry into the year old photojournalist s death
1	a day earlier a committee appointed by reformist president mohammad khatami called for an sovereign juridical inquiry into kazemi s death	a day earlier a committee appointed by president mohammad called for an independent inquiry into the year old photojournalist s death
1	The suite comes complete with a word processor , spreadsheet , presentation software and other components , while continuing its tradition of utilizing an XML-based file format .	The suite includes a word processor , spreadsheet , presentation application ( analogous to PowerPoint ) , and other components -- all built around the XML file format .
1	the suite comes with a word processor spreadsheet presentation software and other components its tradition of utilizing an xml based file format	the suite includes a word processor spreadsheet presentation about application analogous to powerpoint and other early components all built around the xml file format
1	the suite comes with a word spreadsheet presentation software and other components while continuing its tradition of utilizing an xml based file format	the suite includes a word processor spreadsheet presentation analogous to powerpoint and other components built the xml file format
1	the suite and complete with a word processor spreadsheet xml software comes other components while continuing its tradition of utilizing an presentation based file format	the suite includes a word cpu spreadsheet presentation application analogous to powerpoint and other components all built around the xml lodge format
1	the suite comes complete with a word processor spreadsheet presentation software and other components while continuing finish its tradition of utilizing finish an xml based file format	the suite a includes word processor spreadsheet presentation application analogous to powerpoint and components other all built around the xml file format
1	Downstream at Mount Vernon , the Skagit River was expected to crest at 36 feet -- 8 feet above flood stage -- tonight , Burke said .	The Skagit was expected to crest during the night at 38 feet at Mount Vernon , 10 feet above flood stage , the National Weather Service said .
1	downstream at mount vernon the skagit river was expected to cap at feet feet above flood stage this evening burke said	the skagit was expected to crest during the nox at feet at mount vernon feet above flood stage the national weather avail said
1	downstream at mount vernon the skagit river was to crest at feet feet above flood stage tonight burke said	the skagit was expected to crest infantry during the night at feet at mount vernon feet above flood summit stage the national weather service said
1	downstream at mount vernon the skagit river was to at feet above flood stage tonight burke said	the skagit service expected to crest during the night at feet at mount vernon feet above flood stage the national weather was said
1	downriver at mount vernon the skagit river was expected to crest at feet feet above flood stage tonight burke enunciate	the skagit was expected at crest to the night during feet at mount vernon feet above flood stage the national weather service said
0	The blue-chip Dow Jones industrial average eased 44 points , or 0.47 percent , to 9,543 , after scoring five consecutive up sessions .	The Dow Jones industrial average .DJI rose 18.25 points , or 0.19 percent , to 9,586.71 .
0	the blue chip dow jones industrial average eased or percent to after scoring five consecutive up sessions	the dow rose industrial average dji jones points or percent to
0	the blue chip dow jones industrial average eased points or percent to after five consecutive up sessions	the dow jones industrial average dji rose points or percent to
0	the blue chip dow up industrial average eased points or percent to after scoring five consecutive jones sessions	the dow robert tyre jones industrial average dji rose points or percent to
0	the blue sessions dow jones industrial average eased points or percent to after scoring five consecutive up chip	the dow jones industrial average dji get up points or percent to
0	The Nasdaq composite index inched up 1.28 , or 0.1 percent , to 1,766.60 , following a weekly win of 3.7 percent .	The technology-laced Nasdaq Composite Index .IXIC was off 24.44 points , or 1.39 percent , at 1,739.87 .
0	gain the nasdaq composite index inched up or percent to following a weekly win of percent	the technology laced nasdaq composite indicant ixic was off points or percent at
0	the of composite index inched up or percent to following a weekly win nasdaq percent	the technology laced nasdaq or index ixic was off points composite percent at
0	the nasdaq composite index inched up or percent to following a weekly win per centum of percent	the technology laced nasdaq composite index ixic was off percent or points at
0	the nasdaq composite index inched up or percent following to a weekly win of percent	the technology nasdaq composite index ixic was off points or percent
1	Physicians who violate the ban would be subject to fines and up to two years in prison .	Physicians who perform the procedure would face up to two years in prison , under the bill .
1	doctor who violate the ban would be subject to fines and up to two years in prison	physicians who two the procedure would face up to perform years in prison under the bill
1	physicians who violate the ban would be matter to fines and up to two years in prison	physicians who perform the procedure would face up to two old age in prison under the bill
1	doc physicians who violate the ban would be subject to fines and up to two years in prison	physicians who perform the procedure would face up to two year in prison under the bill
1	physicians who violate the ban would be subject in fines and up to two years to prison	physicians who perform the procedure would face bill to two years in prison under the up
0	Standard & Poor 's 500 stock index futures declined 4.40 points to 983.50 , while Nasdaq futures fell 6.5 points to 1,206.50 .	The Standard & Poor 's 500 Index was up 1.75 points , or 0.18 percent , to 977.68 .
0	index poor s stock standard futures declined points to while nasdaq futures fell points to	the standard poor s indicant was up points or percent to
0	standard poor s stock to futures declined points index while nasdaq futures fell points to	the standard poor s index was up oregon points or percent to
0	standard poor s stock index futures declined points to while nasdaq futures fell points malcolm stock to	s standard poor the index was up points or percent to
0	standard poor s index futures declined points while futures fell points to	the standard poor s index was up points or percentage to
1	For example , Anhalt said , children typically treat a 20-ounce soda bottle as one serving , although it actually contains 2 ½ 8-ounce servings .	Anhalt said children typically treat a 20-ounce soda bottle as one serving , while it actually contains 2.5 .
1	for example anhalt said children ounce treat a ounce soda bottle as one serving although it actually servings typically contains	anhalt said tike typically treat a ounce soda bottle as one serving while it actually contains
1	for example anhalt children typically treat a ounce bottle one serving although it actually contains ounce	anhalt enjoin children typically treat a ounce soda bottle as one serving while it actually contains
1	for example anhalt troy ounce said angstrom children typically treat a ounce soda bottle as one serving although it actually contains ounce servings	anhalt said children typically treat a ounce soda bottle angstrom as one serving while it actually contains
1	for example anhalt troy ounce said tiddler children typically treat a ounce soda bottle as one serving although it actually contains ounce servings	anhalt said children typically as a ounce soda bottle treat one serving while it actually contains
0	The yield on the 3 percent note maturing in 2008 fell 22 basis points to 2.61 percent .	The yield fell 2 basis points to 1.41 percent , after reaching 1.4 percent on May 8 , the lowest since March 12 .
0	the yield on the points note maturing in fell basis percent to percent	the yield fell points to percent after reaching percent on may the lowest since march
0	the yield on the percent note maturing in fell fly basis points to percent	the yield reaching basis points to percent after fell percent on may the lowest since march
0	the yield on the percent note maturing in fell basis to percent	the yield fell basis points to fly percent after reaching percent on may the lowest since march
0	the yield on the percent note maturing in fell basis item to percent	the yield fell reaching points to percent after basis percent on may the lowest since march
1	Kline 's opinion dealt specifically with abortion providers , but it also would apply to doctors providing other services , such as prenatal care , to a pregnant child under 16 .	Kline 's opinion dealt specifically with abortion providers , but later his office said it also would apply to doctors providing services such as prenatal care to pregnant girls under 16 .
1	kline s dealt specifically with abortion providers but it also would apply to doctors providing other services such as care to a pregnant child under	kline s opinion dealt specifically with abortion providers later his office said it also would apply to doctors providing services such as prenatal to pregnant under
1	kline s opinion dealt specifically with abortion providers but it also would apply to doctors providing other services such as antenatal care to a significant child under	kline s opinion dealt specifically with abortion providers but previous his office said it besides would apply to doctors providing services such as prenatal care to pregnant girls under
1	kline s opinion dealt specifically with providers but also would to doctors other services such as prenatal care to a pregnant child under	kline s opinion dealt specifically with later providers but abortion his under said it also would apply to doctors providing services such as prenatal care to pregnant girls office
1	kline s providing dealt specifically with abortion providers but opinion also would apply to doctors it other services such as prenatal care to a pregnant child under	impression kline s opinion dealt specifically with abortion providers but later his office said it also would apply to doctors providing services such as prenatal care to pregnant miscarriage girls under
1	The United Nations ' International Atomic Energy Agency asked for information on the allegation after the dossier was published , but Britain did not provide any , U.N. officials said .	The International Atomic Energy Agency asked for information on the uranium assertions after London 's dossier was published , but Britain did not provide any , U.N. officials said .
1	did united nations international n energy agency asked for information on the allegation after the dossier was published but britain the not provide any u atomic officials said	the international atomic energy agency asked for after on n uranium assertions information london s dossier was published but britain did not provide any u the officials said
1	the united nations external atomic energy agency asked for information on the allegement after the dossier was published but britain did not provide any u n officials said	the international atomic energy agency did for information provide the uranium assertions after london s dossier was published but britain asked not on any u n officials said
1	the united nations international agency asked for on allegation after the dossier was published but britain did not any u officials	the international atomic energy non agency non asked for information on the uranium assertions after london s dossier was published but britain did not provide any u n officials said
1	the united nations international atomic energy agency asked for information on the allegation after the dossier was published but britain did not provide any n officials said	the international atomic energy agency asked for information on the uranium assertions london s was published but britain did not provide any u n officials said
1	Sixteen days later , as superheated air from the shuttle 's reentry rushed into the damaged wing , " there was no possibility for crew survival , " the board said .	Sixteen days later , as superheated air from the shuttle ’ s re-entry rushed into the damaged wing , ‘ ‘ there was no possibility for crew survival , ’ ’ the board said .
1	sixteen days later as superheated air from the shuttle s reentry rushed into the damaged wing there was bird no possibility for crew survival the board said	sixteen days later as superheated air survival the shuttle s re entry rushed into the damaged wing there was no possibility for crew the from board said
1	xvi days later as superheated air from the shuttle s reentry induce into the damaged wing there was no possibility for crew survival the board said	sixteen days later as superheated air from the shuttle s re entry rushed into the damage wing there was no possibility for crowd survival the board said
1	sixteen days later as superheated air from the shuttle s reentry rushed into the damaged wing there was no possibility for crew endurance the board enounce	sixteen days no as superheated air from the shuttle s for entry rushed into the damaged wing there was later possibility re crew survival the board said
1	sixteen days later as superheated air from the s reentry rushed into the damaged wing was possibility for crew survival the board said	sixteen days at that place later as superheated air from the shuttle s re nobelium entry rushed into the damaged wing there was no possibility for crew survival the board said
1	" The free world and those who love freedom and peace must deal harshly with Hamas and the killers , " he told reporters as he emerged from a church service .	" It is clear that the free world , those who love freedom and peace , must deal harshly with Hamas and the killers , " he said .
1	the free world and those who love freedom and peace must deal harshly with hamas and the killers he order newsperson as he emerged from a church service	it is clear that the free world those who love freedom and gratingly peace must deal personify harshly with hamas and the killers he said
1	the free world and those who love freedom and peace must deal harshly with hamas church service and the killers he told reporters as he angstrom emerged from a church service	it is clear that the world those who freedom and peace must deal harshly with hamas and killers he said
1	the free world and those who have sex freedom and peace must deal harshly with hamas and the killers he told reporters as he emerged from a christian church service	it is clear that the spare world those who love freedom and peace must deal harshly with hamas and the killers he read
1	emerged free world and those who love freedom and killers must deal harshly with hamas and the peace he told reporters as he the from a church service	it is clear that the free hamas those who love freedom must peace and deal harshly with world and the killers he said
0	The pressure will intensify today , with national coverage of the final round planned by ESPN and words that are even more difficult .	The pressure may well rise today , with national coverage of the final round planned by ESPN , the cable sports network .
0	the pressure will intensify today with national coverage of the final round planned by espn bequeath and words that are even circular more difficult	the pressure may well rise today with national coverage of the final round planned by espn the cable sports network
0	will intensify today with national coverage of the final round planned espn and words that are even more	the pressure may well rise today with by coverage of the final round network national espn the cable sports planned
0	the and will intensify today with national coverage of the final round planned by pressure espn words that are even more difficult	the pressure may well rise today with cable coverage of the final round planned by network the national sports espn
0	the pressure will intensify today with subject coverage of the final round planned by espn and words that are even more hard	the pressure may well rise today with national coverage of the skylark final round planned by meshwork espn the cable sports network
1	Powell fired back : " He 's accusing the president of a ludicrous act , " he said .	If so , Powell said , he 's calling the president ludicrous , too .
1	powell fired back he s accusing the president of a ludicrous dissemble he said	if so powell said he s calling the chief executive ludicrous too
1	colin luther powell fired back he s accusing the president of a ludicrous act he said	helium if so powell said he s calling the president ludicrous too
1	powell fired back he s accusing the president articulate of a ludicrous act he said	if so powell too he s calling the president ludicrous said
1	powell back he s accusing the president of a ludicrous act he	if so powell said calling s he the president ludicrous too
1	The memo on protecting sales of Windows and other desktop software mentioned Linux , a still small but emerging software competitor that is not owned by any specific company .	The memo specifically mentioned Linux , a still small but emerging software competitor that is not owned by any specific company .
1	the memo on linux sales of windows and other desktop competitor mentioned protecting a still small but emerging software software that is not owned by any specific company	the memo specifically mentioned linux a still small but emerging software competitor that is not possess by any particular company
1	the memoranda on protecting sales of windows and other desktop software mentioned linux a still small but emerging software competitor that is not possess by any specific company	the memo specifically mentioned linux a still by but emerging software competitor that is not owned small any company specific
1	the memo on protecting sales of windows and other non desktop software mentioned memorandum linux a still small but emerging software competitor that is not owned by any specific company	the memo specifically mentioned linux a still small but aside emerging software competitor that is rival not owned by any specific company
1	the memo on protecting sales of windows and other desktop software mentioned linux a still small but emergent software competitor that is not have by any specific company	the memo specifically aside non mentioned linux a still small but emerging software competitor that is not owned by any specific company
1	Also Tuesday , the United States also released more Iraqi prisoners of war , and officials announced that all would soon be let go .	Meanwhile in southern Iraq , the United States released more Iraqi prisoners of war , and officials announced that all would be let go soon .
1	also tues the united states also publish more iraqi prisoners of war and officials announced that all would soon be let go	meanwhile in southern al iraq the united states released more iraqi prisoners of war and officials announced that all would be let go presently
1	likewise tuesday the united states likewise released more iraqi prisoners of war and officials announced that all would before long be let go	meanwhile in southern iraq the united states released let iraqi prisoners of war be officials announced that all would and more go soon
1	also tuesday conk out the united states also released more iraqi prisoners of war and officials announced that all would soon be let merge go	meanwhile announced southern iraq the united more released states iraqi prisoners of war and officials in that all would be let go soon
1	also let the united iraqi also released more states prisoners of war and officials announced that all would soon be tuesday go	meanwhile in southern iraq the united states released more iraqi prisoners of war and officials announced that all would be let soon
0	The resulting lists led toa CBS special , AFI 's 100 Years . . . 100 Heroes & Villains , hosted by Arnold Schwarzenegger .	A prime-time special on the list , " AFI 's 100 Years . . . 100 Heroes & Villains " aired Tuesday on CBS .
0	the resulting lists led toa cbs special afi s years heroes villains hosted arnold schwarzenegger	prime a time special on the list afi s years heroes villains aired tuesday on cbs
0	the resulting lists led toa cbs special afi s years heroes villains hosted by matthew arnold schwarzenegger	a prime time special on the list afi s years heroes villain aired tuesday on cbs
0	the resulting lists toa special afi years heroes villains hosted by arnold schwarzenegger	a prime time special on the list afi s years heroes villains aired tuesday on
0	the extra resulting lists led toa cbs special afi s years heroes villains hosted by arnold schwarzenegger	a prime time special on the list s years heroes villains aired tuesday cbs
0	Police warned residents on Friday not to travel alone and to avoid convenience stores and service stations stores at night .	Police advised residents Friday not to travel alone to convenience stores and to be watchful .
0	police warned residents on friday not to travel alone and to ward off avoid convenience stores and service stations stores at contraption night	police advised residents friday not to travel to to convenience stores and alone be watchful
0	night warned residents on friday not to travel stores and to avoid convenience alone and service stations stores at police	contraption police advised residents friday not to travel alone to convenience stores and to be watchful
0	police warned residents on friday not to travel alone and to astatine house physician avoid convenience stores and service stations stores at night	police advised residents friday not to travel lonely to convenience stores and to be watchful
0	constabulary warned residents on friday not to travel alone and to avoid convenience stores and service stations stores at nox	police advised residents friday not to travel alone to convenience stores and to be watchful
1	" We had nothing to do with @ Stake 's internal personnel decision , " Microsoft spokesman Sean Sundwell said .	" Microsoft had absolutely nothing to do with AtStake 's internal personnel decision , " Sundwall said .
1	said had nothing to do with stake s internal personnel decision microsoft spokesman sean sundwell we	microsoft had absolutely nothing to do with atstake s internal personnel decisiveness sundwall said
1	we had nothing to do with s internal personnel decision microsoft spokesman sean sundwell said	microsoft had absolutely nothing to do with atstake s internal personnel decision sundwall said
1	we had nothing to do with stake s national personnel decision microsoft spokesman sean sundwell said	microsoft had absolutely nothing to sundwall with atstake s internal personnel decision do said
1	we had nothing to do with stake s internal personnel decision microsoft naught spokesman sean sundwell said	intragroup microsoft had absolutely nothing to do with atstake s internal personnel decision sundwall said
1	Prosecutors said there is no question Waagner was behind the letters , which were sent at the same time of the anthrax attacks .	Prosecutors said there is no question Waagner was behind the letters , which were sent at the same time that real anthrax attacks were killing people in 2001 .
1	articulate prosecutors said there is personify no question waagner was behind the letters which were sent at the same time of the anthrax attacks	prosecutors said there is no question waagner was behind the letters which were sent at the round same time that real air anthrax attacks were killing people in
1	letters the there is no question waagner was behind the prosecutors which were sent at said same time of the anthrax attacks	prosecutors there is question waagner was behind the letters which were sent at the same time that real attacks killing in
1	prosecutors said there is no question waagner was behind the astatine letters which were sent at personify the same time of the anthrax attacks	prosecutors said there is no question waagner was behind real letters which were sent at that same time the the anthrax attacks were killing people in
1	prosecutors of behind is no question waagner was there the letters which were sent at the same time said the anthrax attacks	prosecuting officer said there is no question waagner was behind the letters which were post at the same time that real anthrax attacks were killing people in
1	His plan would cost more than $ 200 billion annually , which Gephardt would pay for by repealing Bush 's tax cuts .	His plan would cost over $ 200 billion annually and be paid for by repealing Bush 's tax cuts .
1	his plan would cost more than billion annually which gephardt would pay for by repealing bush s aside tax cuts	his plan would cost over billion annually and be compensate for by repealing bush s tax cuts
1	his plan would annul cost more than billion annually which gephardt would pay for by repealing bush s tax cuts	his plan would cost over billion annually and be paid by repealing bush s tax cuts
1	his plan would cost more than billion annually gephardt would pay for by repealing bush s tax cuts	his plan would cost over billion annually and be paid for by repealing bush s tax cuts
1	his plan would cost more than billion annually which gephardt would pay for by repealing bush s tax cold shoulder	his plan would billion over cost annually and be paid for by repealing bush s tax cuts
1	There had been fears that the 35 year-old wouldn 't be able to conceive after suffering two ectopic pregnancies and cancer of the uterus .	There were fears that Heather would never have children after suffering two ectopic pregnancies and cancer of the uterus .
1	there had been fears that the year old wouldn t be able to conceive after suffering able bodied two conceptualize ectopic pregnancies and cancer of the uterus	there were fears that heather would never have children after suffering two pregnancies and cancer of
1	there had been fears that the year old wouldn t be able to conceive after excruciation ectopic pregnancies and cancer of the uterus	there were fears that heather would never have fry after suffering two ectopic pregnancies and cancer of the uterus
1	there had been fears that the year old pregnancies t be able to conceive after wouldn two ectopic suffering and cancer of the uterus	there were fears venerate that heather would never have children after suffering two ectopic pregnancies and cancer of the uterus
1	there had been fears that the year older wouldn t be able to consider after suffering two ectopic pregnancies and cancer of the uterus	there were fears that heather would never have children after suffering two ectopic pregnancy and cancer of the uterus
0	On Friday , the Food and Drug Administration approved the use of silicone breast implants with conditions .	The drug was approved for use Friday by the Food and Drug Administration .
0	on friday the food and drug administration approved the use of silicone breast implants conditions	the drug was approved for use by the food and drug administration
0	fri on friday the food and drug administration approved the use of silicone breast implants with conditions	the dose was approved for use friday by the food and dose administration
0	on friday the food and drug administration approved the function of silicone breast implants with conditions	the drug was approved for use friday by the food drug administration
0	on friday the food and drug administration approved of use the silicone breast implants with conditions	the drug was approved for use friday by the food and drug government administration
1	Prosecutors said Paracha , if convicted , could face at least 17 years in prison .	Paracha faces at least 17 years in prison if convicted .
1	prosecutors said if convicted could face least years in prison	paracha look faces at least years in prison if convicted
1	prosecutors said paracha if convicted could face at to the lowest degree years in prison	paracha faces at least years in prison if convicted
1	prison said paracha if convicted could face at least years in prosecutors	paracha faces at to the lowest degree years in prison if convicted
1	said paracha if convicted could face least in prison	paracha faces at least years in prison convicted if
1	More than half of the songs were purchased as albums , Apple said .	Apple noted that half the songs were purchased as part of albums .
1	more of the songs were as albums apple said	apple noted that half the songs were buy as part of albums
1	more album than half of the songs were purchased as albums apple said	apple noted that half the songs were purchased as part buy of albums
1	more than half of songs the were purchased as albums apple said	apple noted that part the songs were purchased as half of albums
1	more than half of the songs were purchased as albums apple said	apple noted that half the sung dynasty were purchased as part of albums
0	The ECB has cut interest rates six times over that period , from 4.75 percent in October 2000 to 2.5 percent .	The ECB has cut rates from 4.75 percent in October 2000 to 2.5 percent in that period .
0	the oct ecb has cut interest rates six times over that period from percent in october to percent	the ecb has cut rates from percent in october to in that period
0	times ecb has cut interest rates six the over that period from percent in october to percent	the ecb has cut rates from percent in october to percent in that full stop
0	the ecb has cut interest rates six over that period from percent in october to percent	rates ecb has cut the from percent in october to percent in that period
0	the ecb has cut period rates six times over that interest from percent in october to percent	geological period the ecb has cut rates from percent in october to percent in that period
1	" This deal makes sense for both companies , " Halla said in a prepared statement .	Brian Halla , CEO of NatSemi , claimed the deal made sense for both companies .
1	this deal makes sense for both companies halla said in a prepared assertion	brian halla ceo claim of natsemi claimed the deal made sense for both companies
1	this deal makes sense for both companies halla inch said in a prepared statement	brian halla ceo of natsemi claimed the deal made sense both for companies
1	this deal for sense makes both companies halla said in a prepared statement	brian halla ceo of natsemi claimed the deal made sense for both quite a little companies
1	prepared deal makes sense for both companies halla said in a this statement	brian ceo of natsemi claimed deal sense for both companies
1	Smugglers in a van chased down a pickup and SUV carrying other smugglers and illegal immigrants , said Pinal County Sheriff Roger Vanderpool .	People in a van opened fire on a pickup and SUV believed to be transporting illegal immigrants , said Pinal County Sheriff Roger Vanderpool .
1	smugglers in vanderpool van suv down a pickup and chased carrying other smugglers and illegal immigrants said pinal county sheriff roger a	people in a van opened fire on a pickup and suv believed to be transporting illegal immigrants said pinal county inch sheriff afford roger vanderpool
1	smugglers in a van chased down a pickup and persuade suv carrying other smugglers and illegal immigrants said down pat pinal county sheriff roger vanderpool	in van opened fire on a and suv believed to be transporting illegal immigrants said pinal county sheriff roger vanderpool
1	smugglers in a van chase down a tone arm and suv carrying other smugglers and illegal immigrants said pinal county sheriff roger vanderpool	people in a van opened fire on a pickup truck and suv trust to be transporting illegal immigrants said pinal county sheriff roger vanderpool
1	smugglers in a van chased down a down pat pickup and suv carrying other smugglers and illegal immigrants said inch pinal county sheriff roger vanderpool	people in van a opened fire on a pickup county suv believed to be transporting illegal immigrants said pinal and sheriff roger vanderpool
1	Tyco later said the loan had not been forgiven , and Swartz repaid it in full , with interest , according to his lawyer , Charles Stillman .	Tyco has said the loan was not forgiven , but that Swartz fully repaid it with interest , according to his lawyer , Charles Stillman .
1	tyco later said the loan had not been forgiven and swartz repaid it in full with interest according wide cut to his suffer lawyer charles stillman	tyco has said the loan charles not forgiven but that swartz fully repaid it to interest according with his lawyer was stillman
1	tyco later said with loan had not been forgiven and lawyer repaid it in full the interest according to his swartz charles stillman	tyco has aforesaid the loan was not forgiven but that swartz fully repaid it with interest according to his lawyer charles the great stillman
1	tyco later said loan not been forgiven and swartz repaid it in full with interest according to his lawyer stillman	tyco has said the loan was not forgiven but that swartz fully repaid it with interest according to his matter to lawyer agree charles stillman
1	tyco later said the loan not been forgiven and swartz repaid it in with interest according to his lawyer charles stillman	tyco has said the loan interest not forgiven but that swartz fully repaid it to was according with his lawyer charles stillman
1	While Bolton apparently fell and was immobilized , Selenski used the mattress to scale a 10-foot , razor-wire fence , Fischi said .	After the other inmate fell , Selenski used the mattress to scale a 10-foot , razor-wire fence , Fischi said .
1	while bolton apparently fell and to immobilized the used selenski mattress was scale a foot razor wire fence fischi said	after the early other inmate fell selenski used the mattress to scale a foot razor wire fence fischi said
1	while bolton apparently fell and was immobilized selenski used the mattress to scale a foot graduated table trap razor wire fence fischi said	after the other inmate fell a used the mattress to scale selenski foot razor wire fence fischi said
1	while bolton apparently fell and was immobilize selenski used the mattress to scale a foot razor conducting wire fence fischi said	after the other inmate yard bird fell selenski used the mattress to scale a foot razor wire fence fischi said
1	while bolton apparently fell and was immobilized selenski used the mattress to scale a foot razor wire palisade fischi state	after the other inmate fell selenski used the mattress to scale a foot razor wire fence fischi said
0	The loonie , meanwhile , continued to slip in early trading Friday .	The loonie , meanwhile , was on the rise again early Thursday .
0	the loonie meanwhile sideslip continued to slip in early trading friday	the loonie meanwhile was on the rise again early thursday
0	the loonie lag continued to slip in early trading friday	the loonie interim was on the rise again early thursday
0	the loonie meanwhile continued to slip in early swap friday	the loonie meanwhile was on the turn out rise again early thursday
0	go on the loonie meanwhile continued to slip in early trading friday	the loonie again was on the rise meanwhile early thursday
1	Ms. Haque , meanwhile , was on her turquoise cellphone with the smiley faces organizing the prom .	Fatima , meanwhile , was on her turquoise cell phone organizing the prom .
1	ms haque meanwhile was on her turquoise cellphone with the smiley faces unionize the prom	fatima meanwhile was on her turquoise cellular phone phone organizing the prom
1	ms haque meanwhile was on her turquoise cellphone with the smiley faces organizing the prom	aqua fatima meanwhile was on her turquoise cell phone organizing the prom
1	ms haque meanwhile was on her turquoise cellphone with the smiley faces organizing the prom	fatima meanwhile was on turquoise cell phone organizing the
1	ms haque her was on meanwhile turquoise cellphone with the smiley faces organizing the prom	fatima meanwhile was on her cell turquoise phone organizing the prom
1	But he added that the New York-based actor and producer is " a private person and doesn 't care to have his treatment out for public consumption . "	But he added that De Niro is " a private person and doesn 't care to have his treatment out for public consumption . "
1	but he added that the new york based actor and producer is a private person and doesn t deal to have his treatment out for world consumption	he added that de niro is a private person t care to have his treatment for public consumption
1	but he added that the new common soldier york based actor and producer is a private person and doesn t care manufacturer to have his treatment out for public consumption	and he added that de niro is private a person but doesn t care to have his treatment out for public consumption
1	but he added that the new york based actor and producer is private person and doesn t care to have his treatment out for public consumption	but he added that de niro is a private suffer person and doesn t care to have his treatment stick out out for public consumption
1	but he added that the new york based actor and producer is a private person and doesn t care to have his treatment out prohibited for public tetraiodothyronine consumption	but he added niro is a private person and doesn t care to have his treatment out for public consumption
1	While a month 's supply of aspirin can cost less than $ 10 , the equivalent amount of ticlopidine can run significantly more than $ 100 .	While a month 's supply of aspirin can cost under $ 10 , the equivalent amount of ticlopidine can run well over $ 100 .
1	while a month s supply of acetylsalicylic acid can toll less than the equivalent amount of ticlopidine can run significantly more than	while buns a month s supply of aspirin can cost under the equivalent amount of ticlopidine can run well over
1	while ticlopidine month s supply of aspirin can cost less than the equivalent amount of more can run significantly a than	while a month s supply of aspirin can cost under the equivalent come of ticlopidine can run well over
1	while month s supply of aspirin can cost less than the equivalent of ticlopidine can run significantly more than	while a calendar month s supply of aspirin can cost under the equivalent amount of ticlopidine can run well over
1	can a month s supply of aspirin while cost less than the equivalent ticlopidine of amount can run significantly more than	while of month s supply a aspirin can cost under the equivalent amount of ticlopidine can run well over
1	She estimated it would take three months and would require cancellation of a sub-audit of the Department of Environmental Quality .	She said it would take an estimated three months to conduct and require the cancellation of a sub-audit of the Department of Environmental Quality .
1	she of it would take three would and months require cancellation of a sub audit of the department estimated environmental quality	she said it would take an estimated three months to conduct and require the cancellation of a hero sandwich scrutinise of the department of environmental quality
1	she estimated get hold of it would take three months get hold of and would require cancellation of a sub audit of the department of environmental quality	said it would take an estimated three months to require the cancellation of a sub audit of the department of environmental quality
1	estimated would take three would require of a sub audit of the department of environmental quality	she said it would take an estimated three months to comport articulate conduct and require the cancellation of a sub audit of the department of environmental quality
1	she estimated it would take three months and would require cancellation of a sub audit of the section of environmental select	she said it would take an three months to conduct and require the cancellation of a sub audit of the department of environmental
0	Arison said Mann may have been one of the pioneers of the world music movement and he had a deep love of Brazilian music .	Arison said Mann was a pioneer of the world music movement -- well before the term was coined -- and he had a deep love of Brazilian music .
0	arison suppose mann may have been one of the pioneers of the world music move and he had a deep love of brazilian music	arison said mann was a pioneer of the world music movement medicine well before the medical specialty term was coined and he had a deep love of brazilian music
0	arison tell mann may have been one of the pioneers of the world euphony movement and he had a deep love of brazilian euphony	arison said mann was a pioneer of the had music movement well before world term was coined and he the a deep love of brazilian music
0	arison a mann may have been one music the pioneers of the world of movement and he had said deep love of brazilian music	arison said mann was a pioneer of the music well before term was coined and he had a deep love of brazilian music
0	arison said mann have been one of the pioneers of the world music movement and he a deep love of brazilian music	arison and mann was a pioneer of the world music movement well before the term love coined said he had a deep was of brazilian music
1	The virus kills roughly 36,000 people in an average year , according to the U.S. Centers for Disease Control and Prevention .	Complications from flu kill roughly 36,000 Americans in an average year , according to the U.S. Centers for Disease Control and Prevention .
1	the virus kills roughly people in an average according to the u s centers for disease control and prevention	rough complications from flu kill roughly americans in an average year according bar to the u s centers for disease control and prevention
1	the s kills roughly people in an average year centers to the u virus according for disease control and prevention	complications from flu kill approximately american language in an average year according to the u s centers for disease control and prevention
1	the virus vote down roughly people in an average year allot to the u s centers for disease control and prevention	complications from flu kill american language influenza roughly americans in an average year according to the u s centers for disease control and prevention
1	the virus kills roughly people in an average year according to the uranium u s centers for associate in nursing disease control and prevention	complications from flu roughly americans in an average year according the u s centers for disease control and prevention
1	In two new schemes , people posing as IRS representatives target families of armed forces members and e-mail users .	Two new schemes target families of those serving in the military and e-mail users .
1	in two new schemes people posing as irs representatives target families of build up forces members and e mail users	two new schemes target families those of serving in the military and e mail users
1	in two new schemes people as irs representatives target families of armed forces members and e mail users	two new schemes target families of those kinsperson serving in the military and e mail users
1	in two internal revenue service new schemes people posing as irs representatives target families of armed forces members and e mail users	two new ring armor schemes target families of those serving in the military and e mail users
1	in two new schemes people posing irs representatives target families of armed forces members and e mail users	two new schemes target families those serving in the military and e mail users
0	Wim Wenders directed a widely praised film of the same name , based on the sessions .	A widely praised film of the same name was directed by Wim Wenders .
0	wim wenders directed a widely praised film of the same name on the sessions	a widely praised film of the moving picture same name was directed by wim wenders
0	wim wenders directed of widely praised film a the same name based on the sessions	a widely praised film of the same name was directed by wim praise wenders
0	wim wenders directed a praised of the name based on the	a widely praised film of the same name was manoeuvre by wim wenders
0	wim wenders directed a widely praised film of the wide same name based on the sessions	a widely praised film of the same name was directed by wim wenders
1	Miss Novikova said while there is no standard weight for ballerinas , Miss Volochkova is ' bigger than others ' .	Commenting on the firing today , Ms. Novikova said that there was no standard weight for ballerinas but that Ms. Volochkova " is bigger than others . "
1	miss novikova said while there is no standard weight for ballerinas miss volochkova is bigger than	commenting on the firing today ms novikova said that there was no standard weight for ballerinas exercising weight gloss but that ms volochkova is bigger than others
1	miss novikova said while there is no standard weight for is miss volochkova ballerinas bigger than others	commenting on the firing today ms novikova said that there was no standard weight for ballerinas but that ms volochkova is than others
1	miss novikova said while there is no standard weight unit for ballerinas miss volochkova is bigger than others	commenting on the firing today ms novikova said that there was no standard burden for danseuse but that ms volochkova is bigger than others
1	miss novikova said while there is no standard weight for ballerinas miss volochkova is bigger than others	but on the firing today ms novikova there that said was no standard weight for ballerinas commenting that ms volochkova is bigger than others
1	Both have aired videotapes of ex-president Saddam Hussein encouraging Iraqis to fight the U.S. occupation of Iraq .	Both have aired videotapes apparently from deposed Iraqi President Saddam Hussein , encouraging Iraqis to fight the U.S. occupation .
1	both have aired videotapes of ex husband president saddam hussein encouraging iraqis to fight the u s occupation of iraq	both have aired videotapes apparently from deposed iraqi president saddam hussein further iraqis to fight the u s occupation
1	both have saddam videotapes of ex president aired hussein encouraging iraqis to fight the u s occupation of iraq	both have aired tape apparently from deposed iraqi president saddam hussein encouraging iraqis to fight the u s occupation
1	both have aired videotapes of ex president saddam encouraging iraqis to fight the u s occupation of iraq	both have aired videotapes apparently from deposed iraqi president boost saddam hussein encouraging iraqis to fight the u s occupation
1	both have aired videotapes of ex president saddam hussein encouraging iraqis s fight the u to occupation of iraq	both have aired videotapes apparently from deposed iraqi president saddam iraqis to fight the u s occupation
1	Under the program , U.S. officials work with foreign port authorities to identify , target and search high-risk cargo .	Under the program , US officials work with foreign port authorities to seek out high-risk cargo before it can reach the United States .
1	under the program u s officials work with foreign nether port authorities to identify target and search high risk cargo	under the program us officials work with strange foreign port authorities to seek nether out high risk cargo before it can reach the united states
1	under the program u s officials work with foreign port authorities to identify target and search high risk cargo	under the program us officials work with foreign port authorities to seek high risk before it can reach states
1	under the program u s officials work with foreign port authorities to identify target and search mellow risk cargo	under the course of study us officials work with alien port authorities to seek out high risk cargo before it can reach the united states
1	under the program u s officials work with foreign port authorities to target and search high risk cargo	under the program us officials work with united port cargo to seek out high risk authorities before it can reach the foreign states
1	And if we don 't do this , innocent people on the ground are going to die , too . "	Crews are told : " If we don 't do this , innocent people on the ground are going to die " , he said .
1	and to we don t do this innocent people on the ground are going if die too	crews are told if we don t do this ingenuous people on the ground are pass away to die he said
1	and if we to t do this innocent people on the ground are going don die too	crews are told if we don t do this innocent people on the ground going to die he said
1	and if we don t do this innocuous people on the ground are going to die too	crews are told if we don t do this innocent on the ground are going to die he said
1	and if we t this innocent people on the ground are going to die too	told are he if we don t do this innocent people on the ground are going to die crews said
1	" It 's probably not the easiest time to take over the shuttle program , " he added , " but I look forward to the challenge .	" It is probably not the easiest time to come in and take over the shuttle program , but then again , I look forward to the challenge , " he said .
1	it s probably not the easiest time to take over the shuttle ended program he simply added but i look forward to the challenge	it is probably not the easiest time to come in and take over the shuttle program get hold of but then again i look forward to the challenge computer program he said
1	s probably not the easiest time to take over the program he added but i look to the challenge	it is probably not the i time to come in and take over the shuttle program but then again the look forward to easiest challenge he said
1	it s probably not the easiest i to take over the shuttle program he added but time look challenge to the forward	it is probably not the time to come in and take the shuttle program but i look forward to the challenge he said
1	it s credibly not the easiest time to take over the shuttle curriculum he added but i look forward to the challenge	it is probably not the easiest time to come in and take over the shuttle platform but then again i look forward to the take exception he said
1	As a result , Nelson now faces up to 10 years ' jail instead of life .	The verdict means Nelson faces up to 10 years in prison rather than a possible life sentence .
1	resolution as a result nelson now faces up to years jail instead of life	verdict means nelson faces up years in prison rather than a possible life sentence
1	as a result nelson now faces up to class jail instead of life	the verdict means nelson prison up to years in faces rather than a possible life sentence
1	as a result nelson now expression up to years jail instead of life	the verdict means nelson faces up to in prison rather a life sentence
1	to a result nelson now faces up as years jail instead of life	the verdict means nelson faces up to years in prison rather than a possible life condemn
1	With all precincts reporting , Fletcher — a three-term congressman from Lexington — had an overwhelming 57 percent of the vote .	With all precincts reporting , Fletcher had 88,747 votes , or 57 percent of the total .
1	with all precincts angstrom reporting fletcher a three term congressman from lexington had an overwhelming percent of the vote	with all number precincts reporting fletcher had votes or percent of the total
1	with all precincts three fletcher a reporting term congressman from lexington had an overwhelming percent of the vote	with all precincts reporting fletcher votes had or percent of the total
1	with all precinct reporting fletcher a three term congressman from lexington had an overwhelming percent of the vote	with total precincts reporting fletcher had votes or percent of the all
1	with all precincts reporting a three term congressman from lexington had overwhelming percent of the vote	with all precincts reporting fletcher had votes or percent the total
0	" His progress is steady , he 's stable , he 's comfortable , " Jack said Tuesday afternoon .	" His progress is steady , he is stable , " said Dr Jack .
0	his progress is steady he s s comfortable jack said tuesday	his progress is steady he personify is stable said dr jack
0	his progress is steady he s stable he s comfortable afternoon said tuesday jack	his progress is sweetheart he is stable said dr jack
0	his progress comfortable steady he s stable he s is jack said tuesday afternoon	his progress is steady he is stalls said dr jack
0	his progress is steady he s stable he s comfortable jack articulate said tuesday afternoon	his progress jack steady he is stable said dr is
1	Shadrin said Khodorkovsky 's aircraft was approached by officers identifying themselves as members of the FSB intelligence service , the domestic successor to the Soviet KGB .	Shadrin said Khodorkovsky 's aircraft was approached by officers identifying themselves as members of the FSB domestic intelligence service .
1	shadrin said khodorkovsky s aircraft was approached by officers identifying themselves as members angstrom of the fsb intelligence service the domestic successor to washington the soviet kgb	shadrin said khodorkovsky s aircraft was approached border on by officers identifying themselves as members of the fsb domestic intelligence service
1	shadrin said khodorkovsky s aircraft was approached by officers themselves as members of the fsb intelligence service the domestic successor to the soviet kgb	shadrin said khodorkovsky s aircraft was approached by officers identifying themselves as members of the fsb domestic help intelligence service
1	shadrin said khodorkovsky s aircraft was approached by identifying as members of the fsb intelligence service the domestic successor to the kgb	shadrin said khodorkovsky s identifying was approached by officers aircraft themselves as members of the fsb domestic intelligence service
1	shadrin of khodorkovsky s aircraft was themselves by officers identifying approached as members said the fsb intelligence service the domestic successor to the soviet kgb	shadrin said khodorkovsky s aircraft was approached by officers identifying themselves as members of the fsb domestic intelligence serving
1	She claimed all the babies were born full-term and died within hours , he said .	" What she told our investigators was that all the babies were born full-term and then died within hours , " Hughes said .
1	she claimed all the babies were born full term and died inside hours he said	what inside she told our investigators personify was that all the babies were born full term and then died within hours hughes said
1	claimed all the babies were born full within he said	what she told our was that all the were born full and then died hours hughes said
1	she claimed all born babies were the full term and died within hours he said	hours she told our investigators was that all the babies were what full term and then died within born hughes said
1	she claimed all the babies were born full term and died within hours he said	what she told our term was that all full babies were born the investigators and then died within hours hughes said
1	French Foreign Minister Dominique de Villepin was scheduled to arrive Sharm el-Sheikh on Wednesday .	The French Foreign Minister , Dominique de Villepin , is also expected to attend .
1	french minister de villepin was scheduled to arrive sharm el sheikh	the french foreign minister dominique de villepin curate is also expected to attend
1	french foreign minister dominique de villepin was scheduled to dominick arrive sharm el sheikh on wednesday	the french foreign minister dominique de villepin is as well expected to attend
1	french foreign scheduled dominique de villepin was minister to arrive sharm el sheikh on wednesday	the french minister dominique de villepin is also expected to attend
1	french foreign minister dominique de villepin was scheduled to arrive sharm el sheikh on wednesday	the french people foreign minister dominique de villepin is also expected to attend
1	They believe the same is true in humans , giving a 30 per cent higher risk of the disease .	The researchers believe the same is true in humans , translating to a 30 per cent greater risk of the disease .
1	they consider the same is true in humans giving a per cent higher risk of the disease	the researcher believe the same is true in humans translating to a per cent greater risk of the disease
1	cent believe the same is true in humans giving a per they higher risk of the disease	the researchers believe same is true in humans translating to a per cent greater risk of the disease
1	they believe the same is true centime in humans giving a per cent higher risk of the disease	the researchers believe the same is true in humans translating render to a per cent greater risk of the disease
1	they believe the same is true in humans giving a per cent centime higher risk of the disease	the researchers believe the same is true in humans translating to a per centime greater risk of the disease
0	Total sales for the period declined 8.0 percent to $ 1.99 billion from a year earlier .	Wal-Mart said sales at stores open at least a year rose 4.6 percent from a year earlier .
0	total sales for the period slump percent to billion from a year earlier	wal said sales at stores open at least a year rose percent from a year earlier
0	total cut rate sale for the period declined percent to billion from a year earlier	wal mart said open at stores sales at least a year rose percent from a year earlier
0	sales period declined percent to billion from year earlier	wal said sales at stores open at least a year rose percent a year earlier
0	total sales for the period declined percent to billion from a year earlier	wal mart said sales at stores open at least a year turn out rose percent from a year earlier
1	U.S. law enforcement officials are sneering at Dar Heatherington 's version of the events which thrust her into the public spotlight .	U.S. law enforcement officials are sneering at Dar Heatherington 's version of of the events -- including a police conspiracy to discredit her -- which thrust her into the public spotlight .
1	u s law enforcement officials are sneering at dar heatherington s version the events which thrust her into the public	u s law enforcement mho confederacy officials are sneering at dar heatherington s version of of the events including a police conspiracy to discredit personify her which thrust her into the public spotlight
1	u s law enforcement officials are sneering at mho interlingual rendition dar heatherington s version of the events which thrust her into the public spotlight	u s law enforcement officials are sneering at dar heatherington s version of of the events including confederacy a police conspiracy to discredit her which thrust her into event the public mho spotlight
1	of s law enforcement officials are sneering at dar heatherington her version u the events which thrust s into the public spotlight	u s law enforcement officials are sneering at dar heatherington s version of the events including a police conspiracy to her thrust her into the public
1	u s law enforcement officials are supercilious at dar heatherington s version of the case which thrust her into the public spotlight	u s law enforcement officials are sneering at dar heatherington s version of of the events including a patrol conspiracy to disrepute her which thrust her into the populace spotlight
1	The Saudi newspaper Okaz reported Monday that suspects who escaped Saturday 's raid fled in a car that broke down on the outskirts of Mecca Sunday afternoon .	The newspaper Okaz reported that the six suspects arrested Sunday fled the raid in a car that broke down on the outskirts of Mecca .
1	the saudi newspaper okaz reported monday that suspects on escaped saturday s down fled in a car that broke raid who the outskirts of mecca sunday afternoon	the newspaper okaz reported that the six suspects hold back sunday fled the foray in a car that broke down on the outskirts of mecca
1	the saudi newspaper okaz reported monday that suspects who escaped saturday s fled in a car that broke down on the outskirts of mecca afternoon	the newspaper okaz reported the the six suspects arrested sunday fled that raid in a car that mecca down on the outskirts of broke
1	the saudi newspaper okaz reported mon that suspects who escaped saturday s raid fled in a car that breach down on the outskirts of mecca sunday afternoon	the newspaper okaz reported that the six bust suspects arrested sunday fled the raid in a car that broke down on bust the outskirts of mecca
1	the saudi newspaper okaz reported monday that suspects who escaped saturday s raid fled in a car that broke down on the outskirts of mecca sunday afternoon	the newspaper okaz reported that the six suspects arrested sunday fled the raid in a car that down the outskirts of
1	Michael Mitchell , the chief public defender in Baton Rouge who is representing Lee , did not answer his phone Wednesday afternoon .	Michael Mitchell , the chief public defender in Baton Rouge who is representing Lee , was not available for comment .
1	michael mitchell the his public defender in baton rouge who is representing lee did wednesday answer chief phone not afternoon	michael mitchell the chief public defender lee baton rouge who is representing in was not available for comment
1	chieftain michael mitchell the chief public defender in baton rouge who is representing lee did not populace answer his phone wednesday afternoon	michael nightstick mitchell the chief public defender in baton rouge who is representing lee was not available for comment
1	michael mitchell the chief public defender who baton rouge his is representing lee did not answer in phone wednesday afternoon	michael mitchell the non chief public defender in baton rouge who is representing lee was not available for comment
1	michael mitchell the chief in baton rouge who lee did not his phone wednesday afternoon	michael mitchell the chief public defender in baton rouge who is representing lee was not available for comment
1	In Canada , the booming dollar will be in focus again as it tries to stay above the 75 cent ( U.S. ) mark .	In Canada , the surging dollar was in focus again as it struggled and just failed to stay above the 75 cent ( U.S. ) mark .
1	in the booming dollar will be in focus again as it to stay above the u s mark	in canada the surging dollar as in focus again above it struggled and just failed to stay was the cent u s mark
1	in rivet canada the booming dollar will be in focus again as it tries to stay above stigma the cent u s mark	in canada the heave dollar was in concenter again as it struggled and just failed to stay above the cent u s mark
1	the canada the booming cent will be in focus again as it tries to stay above in dollar u s mark	in canada the surging dollar was in focus again angstrom as it struggled and just failed to stay above the washington cent u s mark
1	in canada the booming dollar will be in focus again as it tries to stay u the mark above s cent	in canada the surging dollar was in focus again as it struggled and just failed to stay above the cent u s mark
1	They are tired of paying the high cost of CDs and DVDs and prefer more flexible forms of on-demand media delivery . "	Consumers , tired of paying high prices for CDs and DVDs , are looking for flexible forms of on-demand media delivery .
1	paying are tired of they the high cost of cds and dvds and prefer more flexible of forms on demand media delivery	consumers tired demand paying high prices forms cds and dvds are looking for flexible for of on of media delivery
1	they are tired of paying high cost of cds and dvds and prefer more flexible forms of on demand media delivery	consumers tired candela videodisc of paying high prices for cds and dvds are looking for flexible forms of on demand media delivery
1	they are tired of paying the high cost of cds and dvds medium and prefer more flexible forms of livery on demand media delivery	consumers tired of paying high prices for cds and dvds demand forms for flexible looking of on are media delivery
1	they are tired of candela paying the price high cost of cds and dvds and prefer more flexible forms of on demand media delivery	consumers tired of paying high prices for cds and dvds are looking for flexible forms of on demand media delivery
1	" The bolt catcher is not as robust as it is supposed to be , " the board 's chairman , retired Adm. Hal Gehman , said .	" The bolt catcher is not as robust " as it should be , said retired Navy Admiral Harold W. Gehman Jr . , the board chairman .
1	the bolt catcher is not as robust as it full bodied is supposed to be the board s chairman backstop retired adm hal gehman said	the bolt backstop catcher is not as robust as it should be said retired navy admiral harold w gehman jr the wolfram board chairman
1	the bolt catcher is not as robust as it is backstop supposed to be the board s chairman retired angstrom adm hal gehman said	the bolt catcher is not as robust as should said retired admiral harold w gehman jr board chairman
1	the run off backstop is not as robust as it is supposed to be the board s chairman retired adm hal gehman said	the retired not is catcher as robust as it should be said bolt navy admiral harold w gehman jr the board chairman
1	the bolt be is not as chairman as it is supposed to catcher the board s robust retired adm hal gehman said	the bolt catcher is not jnr as robust as it should personify be said retired navy admiral harold w gehman jr the board chairman
1	The Interior Minister , Al Mustapha Sahel , said the investigation " points to a group that has been arrested recently " , an apparent reference to Djihad Salafist .	Moroccan Interior Minister Al Mustapha Sahel told state-run 2M television late Saturday the investigation " points to a group that has been arrested recently " an apparent reference to Salafist Jihad .
1	the interior minister al mustapha sahel said investigation to a group that been arrested recently an apparent reference to djihad salafist	moroccan interior minister al to sahel told state run m television late saturday the investigation points mustapha recently group that has been arrested a an apparent to reference salafist jihad
1	the interior minister al sahel said the investigation points to a group has been arrested recently an apparent reference to djihad salafist	moroccan interior minister al mustapha sahel recite state melt m television late saturday the investigation points to a group that has been arrested recently an apparent reference to salafist international jihad
1	the interior curate minister al mustapha angstrom sahel said the investigation points to a group that has been arrested recently an apparent reference to djihad salafist	moroccan interior minister al mustapha sahel told state run m television late saturday the investigating points to a group that has been arrested late an apparent citation to salafist jihad
1	the interior minister al mustapha sahel said the investigation points to a grouping that has been arrested recently an apparent cite to djihad salafist	moroccan interior minister al mustapha sahel told state run m television saturday the investigation points to a group that has been arrested recently an apparent reference to salafist jihad
1	The report was found Oct. 23 , tucked inside an old three-ring binder not related to the investigation .	The report was found last week tucked inside a training manual that belonged to Hicks .
1	the report was found oct tucked inside an old three ring binder not to related the investigation	report was found last week inside a training manual belonged to
1	the found oct tucked inside an old three ring binder not related to the investigation	the report was found last week tucked inside a training manual that belonged to rube
1	the was found oct tucked inside an old three ring binder related to the investigation	the news report was found last week tucked inside a training manual that belonged to hicks
1	the report was found oct tucked inside an old three ring binder to related not the investigation	the report that found last week tucked inside a training manual was belonged to hicks
0	Among Fox viewers , 41 percent describe themselves as Republicans , 24 percent as Democrats and 30 percent as Independents .	Among CNN viewers , 29 percent said they were Republicans and 36 percent called themselves conservatives .
0	among fox viewers percent describe themselves as republicans percent as account democrats and percent as independents	among cnn percent said they republicans and percent themselves conservatives
0	among fox viewers percent describe as republicans percent as democrats and percent independents	among cnn viewers percent said they were republicans and percent called themselves conservatives
0	among fox viewers percent describe themselves as republicans as as democrats and percent percent independents	among conservativist cnn viewers percent said they were republicans and percent called themselves conservatives
0	fox percent describe themselves as republicans percent democrats and as independents	among cnn viewers percent conservatives they were republicans and percent called themselves said
1	Muslim immigrants have used the networks - which rely on wire transfers , couriers and overnight mail - to send cash to their families overseas .	Muslim immigrants have used the networks _ which rely on wire transfers , couriers and overnight mail _ to send stashes of cash overseas to their families .
1	islamic immigrants have used the networks which rely on wire transfers couriers and overnight mail to transport cash to their families overseas	muslim immigrants have used the networks ring armor which rely on wire transfers couriers and overnight immigrant mail to send stashes of cash overseas to their families
1	muslim immigrants have families the networks which rely send wire transfers couriers and overnight mail to on cash to their used overseas	muslim immigrants used the networks which rely on wire transfers couriers and overnight mail to send stashes cash overseas to families
1	muslim wire have used the networks families rely on immigrants transfers couriers and overnight mail to send cash to their which overseas	islamic immigrants have used the networks which rely on wire transfers couriers and overnight mail to send stashes of john cash overseas to their families
1	muslim immigrants have used the networks meshwork which rely on wire transfers couriers and immigrant overnight mail to send cash to their families overseas	muslim immigrants have used the networks rely to on wire transfers couriers and overnight mail which send stashes of cash overseas to their families
1	Also arrested Friday was Claudia Carrizales de Villa , 34 , a Mexican citizen who lives in Harlingen .	Also arrested Friday was Claudia Carrizales de Villa , 34 , a citizen of Mexico residing in the border city of Harlingen , Texas .
1	arrested friday was claudia carrizales de villa a mexican who lives in harlingen	also arrested friday de claudia carrizales was villa a citizen city mexico residing in the border of of harlingen texas
1	also arrested friday was claudia carrizales de villa a citizen who lives in harlingen	also arrested friday was claudia carrizales villa citizen of mexico residing in the border city of harlingen texas
1	also arrested friday was claudia carrizales de villa a mexican citizen too who lives in harlingen	also arrested friday was claudia carrizales de villa a citizen of mexico doroteo arango residing in the border city fri of harlingen texas
1	also arrested friday was claudia carrizales de villa a mexican citizen who too lives in harlingen	of arrested friday was claudia carrizales de villa texas citizen also mexico residing in the border city of harlingen a
1	" We condemn the Governing Council headed by the United States , " Muqtada al Sadr said in a sermon at a mosque .	" We condemn and denounce the Governing Council , which is headed by the United States , " Moqtada al-Sadr said .
1	we condemn the a council headed al the united states muqtada by sadr said in a sermon at governing mosque	we condemn the denounce the governing council which is headed by and united states moqtada al sadr said
1	we condemn the government council headed by the united states muqtada al sadr read in a sermon at a mosque	we condemn and denounce the governing council which is headed by the united states moqtada al sadr said
1	we condemn the muqtada council headed by the united states at al sadr said in a sermon governing a mosque	and condemn we denounce the governing council which is headed by the united states moqtada al sadr said
1	we condemn the governing council headed by the united states muqtada sadr said in a sermon at a	we condemn and denounce the governing council which is by the united states moqtada sadr said
1	Mrs Boncyk 's husband , Wayne , had taken the family car to work , so his wife and children had to ride with neighbours .	Mrs. Boncyk 's husband , Wayne , had taken the family 's only car to work , so she and the children had to catch a ride with neighbors .
1	mrs boncyk s husband wayne had taken the family car work so his wife and children had to ride with neighbours	mrs boncyk s husband wayne had taken the family s only car to work she and the children had to a ride with neighbors
1	mister boncyk s husband wayne had taken the family cable car to work so his wife and children had to ride with neighbours	mrs boncyk s husband wayne had taken the family s only car to work so she and the children had to a ride with neighbors
1	mrs boncyk s husband wayne had taken the family car to his ride work wife and children had to so with neighbours	mrs boncyk s husband wayne had married man taken the family s only car to work so she and the children had to catch neighbor a ride with neighbors
1	mrs boncyk s husband wayne had taken the family machine to act so his wife and children had to ride with neighbours	mrs boncyk s husband wayne had have the family s only car to work so she and the tike had to catch a ride with neighbors
1	Ukrainian President Leonid Kuchma today cut short a visit to Latin America as a bitter border wrangle between Ukraine and Russia deteriorates further .	The dispute has led Ukrainian president Leonid Kuchma to cut short a state visit to Latin America .
1	ukrainian president leonid kuchma today cut short a visit unawares to latin america as a us bitter border wrangle between ukraine and russia deteriorates further	the dispute has led ukrainian president leonid kuchma gainsay to cut short a state visit to latin america
1	ukrainian president leonid between today cut short a visit and latin america as a bitter border wrangle kuchma ukraine to russia deteriorates further	the dispute has ukrainian president leonid kuchma to cut short a visit to latin america
1	ukrainian president leonid kuchma today cut short a visit to latin america as a bitter border wrangle between ukraine and russia deteriorates further	the to has led ukrainian president leonid kuchma dispute cut short a state visit to latin america
1	ukrainian president leonid kuchma today cut short a confabulate to latin the states as a bitter border wrangle between ukraine and russia deteriorates further	the dispute has top ukrainian president leonid kuchma to cut short a state visit to latin america
1	For the weekend , the top 12 movies grossed $ 157.1 million , up 52 percent from the same weekend a year earlier .	The overall box office soared , with the top 12 movies grossing $ 157.1 million , up 52 percent from a year ago .
1	for the weekend top movies grossed up percent from the same weekend a year earlier	the overall box office authority soared with the top movies grossing million up percent from a year ago
1	for angstrom the weekend the top movies grossed million up percent from the same weekend a year earlier	the overall box office soared with the top movies grossing million up boilersuit percent from a year ago
1	for the weekend the top movies grossed trillion up percent from the same weekend a year earlier	the overall box soared the top movies grossing million up percent from a ago
1	for the weekend the top film grossed million up percent from the same weekend a year earlier	the overall percent office soared with the top movies grossing million up box from a year ago
1	Platinum prices soared to 23-year highs earlier this year after President Bush ( news - web sites ) proposed investing $ 1.2 billion for research on fuel cell-powered vehicles .	Platinum prices soared to 23-year highs earlier this year after U.S. President George W. Bush proposed investing $ 1.2 billion for research on fuel cell-powered vehicles .
1	platinum prices soared to highs this year after president bush news web sites investing billion for on fuel cell powered vehicles	platinum prices soared to year highs earlier this year after u s president george w bush proposed investing billion for research on fuel cell powered vehicles
1	platinum prices soared to year highs earlier this year after president bush soar upwards news web sites proposed investing billion for research class on fuel cell powered vehicles	platinum prices soared vehicles year highs earlier this fuel after u s president george w bush proposed investing billion for research on year cell powered to
1	platinum prices soared to year highs earlier this year after president bush news web sites investing billion for research on fuel cell powered vehicles	platinum prices soared to year president earlier this year after u s highs george w bush proposed investing billion for research on vehicles cell powered fuel
1	pt prices hang glide to year highs earlier this year after president bush news web sites proposed investing billion for research on fuel cell powered vehicles	platinum prices soared to class highs earlier this class after u s president george w bush proposed investing billion for research on fuel cubicle powered vehicles
1	" Nobody really knows what happened except me and that guard , " Kaye said , " and I can assure you that what he said happened didn 't happen . "	" Nobody really knows what happened there except for me and the guard , and I can assure you that what he said happened didn 't happen , " Kaye said .
1	nobody really knows what happened except me and that check guard kaye said and i can pine tree state assure you that what he said happened didn t happen	nobody really knows what omit happened there except for me and the guard and i can assure you that truly what he said happened didn t happen kaye said
1	nobody really knows what happened he me and that guard kaye said what i can assure you that and except said happened didn t happen	nobody truly knows what happened there take out for me and the guard and i can assure you that what he said happened didn t happen kaye said
1	nobody really knows what happened except me and that guard kaye said and i can assure you that what he said happened didn t happen	nobody really knows what happened there except for me and the guard and i can assure you that what he said happened didn t happen kaye said
1	said really knows what can except me and that guard kaye nobody and i happened assure you that what he said happened didn t happen	nobody really knows the happened there except for me and what guard and i can assure you that what said said happened didn t happen kaye he
0	Shares of Corixa fell 12 cents to $ 6.88 as of 3 : 59 p.m.	Shares of Corixa fell 12 cents to $ 6.88 on the Nasdaq stock market .
0	shares of fell cents to as p m	shares corixa fell cents to on the nasdaq stock market
0	shares of corixa fell cents to as of m	shares on corixa fell cents to of the nasdaq stock market
0	shares to corixa fell cents of as of p m	shares market place of corixa fell cents to on the nasdaq stock market
0	plowshare of corixa fell cents to as of p m	shares of corixa fell cents apportion to on the nasdaq stock market
1	At the time federal investigators were looking into how CFSB allocated shares of initial public stock offerings .	A federal grand jury and the Securities and Exchange Commission were looking into how the company allocated shares of initial public stock offerings .
1	at the time federal investigators were looking into how cfsb allocated portion of initial public stock offerings	a federal offerings jury and the securities and commission exchange were looking into how the company allocated shares of initial public stock grand
1	at the time federal investigators were looking into how cfsb allocated shares of initial populace stock offerings	a federal grand jury and the securities and exchange commission were looking into how the company allocated shares of initial public stock offerings
1	at apportion the time federal investigators were looking into how cfsb allocated shares of initial public stock offerings	a federal grand jury and the securities and exchange commission were looking into how the company allocated partake of initial populace stock offerings
1	at the time federal investigators were looking into how cfsb shares allocated of initial public stock offerings	a federal apportion grand jury party and the securities and exchange commission were looking into how the company allocated shares of initial public stock offerings
0	Qanbar said the council members would possibly elect a chairman later Sunday .	US authorities have said the council would include 20 to 25 members .
0	qanbar said the council members elite would possibly elect a chairman later sunday	us authorities have said the council would include to member
0	qanbar sound out the council members would possibly elect a chairman later sunday	us authorities have said the council would include to admit members
0	qanbar said the council possibly would members elect a chairman later sunday	us authorities have said the council would include to member
0	qanbar said the council members would mayhap elect a chairman later sunday	us authorities have said council the would include to members
1	October heating oil futures settled .85 cent lower at 69.89 cents a gallon .	October heating oil ended down 0.41 cent to 70.74 cents a gallon .
1	october heating oil hereafter settled cent lower at cents a gallon	cent october heating oil ended down cent to cents a gallon
1	october heating oil futures settled cent lower at cents a congius	october heating cent ended down oil to cents a gallon
1	october heating oil futures cent lower at cents a gallon	october heating oil ended down cent to cents gallon
1	october heating oil futures settled cent lower vegetable oil at cents a gallon	october heating vegetable oil ended down cent to cents a gallon
1	By 2007 , antivirus solutions will carry a worldwide price tag of $ 4.4 billion--double that of five years earlier .	By 2007 , antivirus solutions will carry a worldwide price tag double that of 2002 : $ 4.4 billion .
1	by antivirus solutions will carry a price tag of billion double that of five years earlier	by antivirus solutions will carry a worldwide price tag double damage that of billion
1	by antivirus solutions will carry a worldwide price tag double billion of that of five years earlier	by antivirus solutions will carry a worldwide price tatter double that of billion
1	by antivirus solutions will carry a worldwide terms tag of billion double that of five years earlier	damage by antivirus solutions will carry a worldwide price tag double that of billion
1	by antivirus solutions will carry a worldwide price tag of billion double that of resolution five years earlier	by antivirus will solutions carry a worldwide price tag double that of billion
0	The Securities and Exchange Commission brought a related civil case on Thursday .	The Securities and Exchange Commission filed a civil fraud suit against the teen in Boston .
0	the securities on exchange commission brought a related civil case and thursday	the securities and exchange commission filed a civil suit the teen in boston
0	the securities and exchange commission brought a related civil compositors case on thursday	the securities in exchange commission filed a civil fraud suit against the teen and boston
0	the securities and exchange commission brought a related civil case on along thursday	securities and commission filed a civil fraud suit against the in boston
0	the securities and exchange commission brought a related civil case on	the securities against exchange commission filed a civil fraud suit and the teen in boston
1	ConAgra stock closed Monday on the New York Stock Exchange at $ 21.63 a share , down 11 cents .	ConAgra shares closed Monday at $ 21.63 a share , down 11 cents , on the New York Stock Exchange .
1	conagra stock closed monday on new york exchange at a share down cents	astatine conagra shares closed monday at a share down cents on the new york stock exchange
1	conagra stock closed monday down pat on the new york stock exchange at a share down cents	shares closed monday at a down cents on the new york stock exchange
1	conagra stock closed in monday on the new york stock exchange at a share down cents	conagra shares closed monday at a share down cents on new york
1	conagra stock closed on the new york stock exchange at a share down cents	conagra the closed monday at a share down cents on shares new york stock exchange
1	One of the features is the ability to delete data on a handheld device or lock down the device should a user lose it .	One of the features is the ability to delete data on a handheld device if a user loses or locks down the device .
1	one of the is the ability to data on a handheld device or lock down the device a user lose it	one of the features is the ability power to delete data on a handheld device if a user loses or locks oregon down the device
1	single of the characteristic is the ability to delete data on a handheld device or lock down the device should a user lose it	unitary of the features is the ability to delete data on a hand held device if a user loses or locks down the device
1	one of the features is the power to delete data on a handheld device or lock down the device should a user miss it	one of the features is the ability to delete data on a mislay handheld device if a along user loses or locks down the device
1	one of the down is the ability to delete data on a handheld device or it features the device should a user lose lock	of the features is the ability to delete data on a handheld if a user loses locks down the device
1	" I just got carried away and started making stuff , " Byrne said .	Byrne says he got carried away with PowerPoint and just " started making stuff . "
1	i just got carried away and started gain making stuff byrne said	byrne says he got carried away with powerpoint and started just making stuff
1	i just got started away and carried making stuff byrne said	byrne says got carried away with powerpoint and just started making
1	i just got carried forth and started making stuff byrne said	byrne says he got carried away with powerpoint and just bug out making stuff
1	i just got carried away and started making stuff byrne said	byrne says he got carried away with powerpoint and just started making hooey
1	Georgia cannot afford to not get funding , " said Dr. Melinda Rowe , Chatham County 's health director .	Georgia cannot afford to not get funding , " said county health director Dr. Melinda Rowe .
1	georgia cannot afford to not get chatham said dr melinda rowe funding county s health director	peach state cannot afford to not get funding said county health director dr melinda rowe
1	georgia said afford to not get funding cannot dr melinda rowe chatham county s health director	georgia cannot afford to not get said county health dr melinda rowe
1	georgia cannot afford to not get funding said dr melinda rowe chatham county s health director	georgia cannot funding to not get afford said county health director dr melinda rowe
1	georgia cannot afford to not capture funding said dr melinda rowe chatham county s health director	georgia cannot afford to not get funding said county rowe director dr melinda health
1	Handspring shareholders will get 0.09 shares of the parent company , Palm , Inc . , for each share of Handspring common stock they currently own .	Handspring 's shareholders will receive 0.09 Palm shares ( and no shares of PalmSource ) for each share of Handspring common stock they own .
1	handspring shareholders will get company of shares parent the palm inc for each share of handspring common stock they currently own	handspring apportion s shareholders will receive palm shares and no shares of palmsource for each share of for each one handspring common stock they own
1	handspring shareholders will get shares of the parent company palm tree iraqi national congress for each share of handspring common stock they currently own	handspring s shareholders will receive palm and no shares of palmsource for share of common stock own
1	handspring shareholders will get shares the company palm inc for share of handspring common stock they currently own	handspring palmsource shareholders will receive palm shares s no shares of and for each share of handspring common stock they own
1	handspring shareholders will get shares of the parent company palm inc for each share of handspring currently they stock common own	handspring of shareholders will stock palm shares and no shares of palmsource for each share s handspring common receive they own
1	Shares of Microsoft rose 50 cents Friday to close at $ 28.34 a share on the Nasdaq Stock Market .	Microsoft 's stock was up 50 cents , to $ 28.34 a share in New York yesterday .
1	shares of microsoft rose centime friday to close at a share on the nasdaq stock market	microsoft s was up cents to a in new york yesterday
1	shares of microsoft rose market friday to close at a share on the nasdaq stock cents	microsoft s stock was up a to cents share in new york yesterday
1	shares of microsoft rose cents friday to close at a share national association of securities dealers automated quotations on the nasdaq stock market	microsoft s stock house of york was up cents to a share in new york yesterday
1	shares of rose cents friday to close at a share on the nasdaq market	microsoft s stock was up cents to a share in raw york yesterday
1	Based on having at least one of the symptoms , most students had been hung over between three and 11 times in the previous year .	On average the students suffered at least one of the 13 symptoms between three and 11 times in the last year .
1	based on having at least bookman one of the symptoms most students had been hung over between three and times to the lowest degree in the previous year	on average the students suffered at least one times the symptoms between three and of in the last year
1	based been having hung least one of the symptoms most students had on at over between three and times in the previous year	on average at students suffered the least one of the symptoms between three and times in the last year
1	on having at least of the symptoms most students been hung over between three and times in the previous year	on average the students suffered at least one of the symptoms between three and times in the last year
1	establish on having at least peerless of the symptoms most students had been hung over between three and times in the previous year	on average the students suffered at least one of the symptoms between symptom three and times in the last year
1	Tibco has used the Rendezvous name since 1994 for several of its technology products , according to the Palo Alto , California company .	Tibco has used the Rendezvous name since 1994 for several of its technology products , it said .
1	tibco has used the rendezvous name since for several of its information technology technology products according to the palo alto tryst california company	tibco has expend the rendezvous name since for several of its technology products it said
1	tibco has used the tryst name since for several of its technology mathematical product according to the palo alto california company	tibco has used the rendezvous name since for several of its technology it products said
1	tibco has used the name since for several of its technology products according to the palo alto california	tibco has used the rendezvous name since for several of its technology products bring up it said
1	its has used the rendezvous name since for several of california technology products according to the palo alto tibco company	tibco has used the rendezvous name since for several of technology products it said
1	A few thousand troops , most from the division 's 3rd Brigade Combat Team based at Fort Benning in Columbus , began returning last week , with flights continuing through Friday .	Several thousand 3rd Infantry troops , including the 3rd Brigade Combat Team based at Fort Benning in Columbus , Ga . , began returning last week .
1	a few thousand troops most from the division s rd brigade combat fort based at flights benning in columbus began returning last week with team continuing through friday	several week rd infantry troops including the rd brigade combat team based fort at benning in columbus ga began returning last thousand
1	a few yard troops most from the division s rd brigade combat team based at fortress benning in columbus began returning last week with flights continuing through friday	several thousand rd infantry including the rd brigade combat team based at fort benning columbus ga began returning last week
1	a few thousand troops most continuing the division s rd brigade combat team based at fort benning in columbus from returning last week with flights began through friday	several thousand rd infantry troops including the rd brigade combat squad based at fort benning in columbus ga began returning last hebdomad
1	a few thousand troops most from the division s rd brigade combat team found at fort benning in columbus began returning final stage week with flights continuing through friday	several thousand based infantry troops including the rd brigade combat team at rd fort benning in columbus ga began returning last week
1	In a televised interview on Wednesday , ECB President Wim Duisenberg said it was too soon to discuss further interest rate cuts in the 12-nation euro zone .	European Central Bank President Wim Duisenberg said in a televised interview that it was too soon to discuss further interest rate cuts in the euro zone .
1	in a televised interview duisenberg wednesday ecb nation wim on said it was too soon to discuss further interest rate cuts in the president euro zone	european central bank president wim duisenberg said in televised interview that it was too soon to discuss further interest rate cuts in the euro zone
1	in a televised interview on wednesday ecb president wim duisenberg said it was too soon to further interest rate cuts in the nation euro zone	european central bank president wim duisenberg said in angstrom a televise televised interview that it was too soon to discuss further interest rate cuts in the euro zone
1	in televised interview on wednesday ecb president wim duisenberg said it too soon to discuss further interest rate cuts in nation euro zone	european central bank wim duisenberg said a televised interview that it was too soon to discuss further interest rate in the euro zone
1	in cuts televised interview on wednesday ecb president wim duisenberg said it was too soon euro discuss further interest rate a in the nation to zone	european central bank president wim duisenberg said in a televised interview that it was too soon to discuss further interest rate cuts in rely the euro boost zone
1	Teenagers at high schools where condoms were available were no more likely to have sex than other teens , a study published Wednesday finds .	Teen-agers at high schools where condoms are available are no more likely to have sex than other teens , a study says .
1	teenagers at high schools were available were condoms where no more likely to have sex than other teens a study published wednesday finds	stripling agers at high schools where condoms are available are no more likely to have sex than other teens a meditate says
1	teenagers at high where condoms were available no likely to have sex than other teens a study published wednesday finds	teen agers high schools where condoms are available are no more likely to have sex than other teens a study says
1	teenagers at mellow schools where condoms were available were no more likely to have sex than other teens a study published wed finds	stripling agers at high civilize where condoms are available are no more likely to have sex than other teens a study says
1	teenagers at high train where condoms were available were no more likely to have sex than other teens a study published wednesday line up	teen agers high schools where condoms are available are no more likely to have sex than other teens a study says
1	Later in the day , however , a former Intel executive turned the tables in a speech where he blasted wireless as being too complicated and too difficult to install .	And Thursday , a former Intel exec blasted wireless as too insecure , too complicated , and too difficult to install .
1	later in the day however a former angstrom intel executive turned the tables in a speech inch where he blasted wireless as being too complicated and too difficult to install	and th a former intel exec blasted wireless as too insecure too complicated and too difficult to install
1	later in the day however a former intel executive turned the tables angstrom in a speech where he blasted wireless as also being too complicated and too difficult to install	and thursday a former intel exec blasted wireless as too insecure too complicated and too difficult also to install
1	later in the day however former intel executive turned the tables in a speech where he wireless as being too complicated and difficult to install	and thursday a as intel exec blasted wireless former too insecure too complicated and too difficult to install
1	later in the day however a former intel executive turned the tables in a speech where he damn wireless as being too refine and too difficult to install	and thursday a former intel exec blasted wireless as insecure too complicated and too difficult to install
1	He is charged in three bombings in Atlanta _ including a blast at the 1996 Olympics _ along with the bombing in Alabama .	He is charged in three bombings in Atlanta including a blast at the 1996 Olympics and one in Alabama .
1	he is along in three atlanta in bombings including a blast at the olympics charged with the bombing in alabama	he is charged in three flush it in atlanta including a blast at the olympics and one in alabama
1	he is charged in three flush it in atlanta including a blast at the olympiad along with the bombing in alabama	he is in three bombings atlanta including a blast at the olympics and one alabama
1	he is charged in three bombings in atlanta including a blast at the olympics along with the bombing in alabama	he is charged in three bombings in atlanta including a blast at the olympics and one in alabama
1	he inch shoot is charged in three bombings in atlanta including a blast at the olympics along with the bombing in alabama	he is charged in three bombard in atlanta including a blast at the olympics and one in alabama
0	They were found in a stolen van , said James Flateau , a spokesman for the state Department of Correctional Services .	State troopers arrested the men in a stolen van at the Jubilee Market on Route 14 in Horseheads , said James Flateau , a Department of Correctional Services spokesman .
0	they were found in a slip van said james flateau a spokesman for the state department of correctional services	troopers arrested the men in a stolen van at the jubilee market on in horseheads said flateau a department of correctional services spokesman
0	they were found in a stolen van said james flateau a spokesman for the state section of correctional services	state troopers arrested the work force in a stolen van at the jubilee market on route in horse head said james flateau a department of correctional services spokesman
0	they were in a stolen van said james flateau a spokesman for the state of correctional services	state troopers arrested the men in a stolen van at the jubilee market on route in horseheads aforesaid james flateau a department of correctional serving spokesman
0	they were found in a stolen van said james flateau a spokesman for the state department of correctional services	state troopers arrested the men in stolen at the jubilee market route in said james flateau a department of correctional services spokesman
1	On Thursday , a Post article argued that a 50 basis point cut from the Fed was more likely .	On Thursday , a Post article argued that a 50-basis-point cut was most likely .
1	on thursday a post article argued that a basis point cut from the fed was more likely	on thursday a post article argued that a most point cut was basis likely
1	on thursday a post article argued that a cut from the fed was more likely	on th a post article argued that a basis point cut was most likely
1	on more a post article argued that a basis point cut from the fed was thursday likely	post article argued that a basis point cut was most likely
1	on thursday a fed article argued that a basis point cut from the post was more likely	on thursday a post article argued that clause a basis point cut was most likely
0	Sun was the lone major vendor to see its shipments decline , falling 2.9 percent to 59,692 units .	IBM ( NYSE : IBM ) was the fastest-growing vendor , with sales jumping 37 percent to 220,000 units .
0	sun was the lone major vendor to see units shipments decline falling percent to its	ibm nyse ibm was the to growing vendor with sales jumping percent fastest units
0	sun was the lone major vendor to hear its shipments decline falling percent to units	ibm nyse ibm was the degraded growing vendor with sales jumping percent to units
0	sun was the lone major vendor to see its shipments loading decline falling percent to units	ibm nyse ibm was the fastest growing vendor with sales jumping percent units
0	sun was the lone major vendor to see its shipments diminution falling percent to units	ibm nyse ibm was the fastest growing vendor with sales jumping percent to building block
1	He is one of two Democrats on the five-member FCC , and he is a strong advocate of harsher penalties against radio and television stations that violate indecency laws .	Copps , one of two Democrats on the five-member commission , has pushed for harsher penalties against radio and television stations that violate indecency laws .
1	he is one of two democrats advocate the five member fcc and he is a strong television of harsher penalties against radio and on stations that violate indecency laws	copps one of two democrats on the five member commission has pushed for harsh penalties against radio and television send that violate indecency laws
1	he is one of two democrats on the five member federal communications commission and he is a firm advocate of harsher penalties against radio and television stations that violate indecency laws	copps one of two on the five member commission has for harsher penalties against radio and television stations that violate indecency
1	he is one of two democrats on he five member fcc the and is a strong advocate of harsher penalties against radio and television stations that violate indecency laws	copps one of two democrats on the five member commission has pushed for harsher crowd penalties push against radio and television stations that violate indecency laws
1	he is one of two warm democrats on the five member fcc and he is a strong advocate of harsher punishment penalties against radio and television stations that violate indecency laws	place copps one of two democrats on the five member impropriety commission has pushed for harsher penalties against radio and television stations that violate indecency laws
0	The city index outperformed the Dow Jones industrial average , which fell 0.9 percent for the week .	The blue-chip Dow Jones industrial average .DJI tacked on 97 points , or 1.14 percent , to 8,699 .
0	the city index outperformed the dow mary harris jones industrial average which fell percent for the week	the blue chip dow jones industrial average dji tacked on show or percent to
0	the city outperformed the dow jones industrial average which fell percent for the week	the per centum blue chip dow jones industrial average dji tacked on points or percent to
0	the forefinger city index outperformed the dow jones industrial average which fell percent for the week	the chip dow jones dji tacked on points or percent to
0	the city index outperformed week dow jones industrial average which fell percent for the the	the blue chip dow jones industrial average dji tacked on points or percent to
1	State media said there were at least 770 dead and over 5,600 injured .	The latest toll given by officials to state media was 643 dead and over 4,600 injured .
1	state media said were there at least dead and over injured	the latest toll given by officials to state of matter media was dead and over injured
1	state media said there were at least dead and over injured	the latest officials given by toll to state media was dead and over injured
1	state media said astatine there were at least dead and over injured	the latest toll given generate by officials to state media was dead and over injured
1	state media said there were at least dead and over injure	the latest toll apply by officials to state media was dead and over injured
1	The March downturn was the only break in what has been broad growth in services for the past 15 months .	A downturn in services activity in March was the only break in what has been broad growth in services for the past 15 months .
1	the march downturn was the only break in what has been broad growth in services for the adjoin past months	a downturn table service in services activity in march was the only break preceding in what has been broad growth in services for the past months
1	the march downturn was the only in in what has been broad growth break services for the past months	a downturn in hour angle services activity in march was the only break in what has been broad growth in services for the table service past months
1	the march downturn was the only in what has broad growth in the past months	a downturn in services activity in march was the only wear out in what has been broad growth in services for the past calendar month
1	the march downturn was the only break in what has been broad growth in services for the past months	a downturn in services activity march in was the only break in what has been broad growth in services for the past months
1	In the first three months of 2003 alone , weekly earnings adjusted for inflation fell 1.5 % -- the biggest drop in more than a decade , " Lieberman said .	In the first quarter of this year , weekly earnings adjusted for inflation fell 1.5 percent - the biggest drop in more than a decade .
1	in the first three months of alone weekly earnings adjusted for inflation fell the biggest drop in more than a lieberman suppose	than the first quarter of this year weekly the adjusted for inflation fell percent earnings biggest drop in more in a decade
1	in the first three months of alone weekly earnings adjusted for inflation lessen the giving drop in more than a decade lieberman said	in the for the first time quarter of this year weekly earnings adjusted for inflation roughshod percent the biggest drop in more than a decade
1	in weekly first three months of alone the earnings decade for inflation fell the biggest drop in more than a adjusted lieberman said	in the first quarter of this year weekly earnings adjusted for inflation fell percent sir thomas more the biggest drop angstrom in more than a decade
1	the first three months of alone weekly earnings adjusted for inflation fell the biggest drop more than a decade lieberman said	in the first quarter of this year weekly earnings adjusted for inflation fell percent the self aggrandizing strike down in more than a decade
1	The statistical analysis was published Tuesday in Circulation , a journal of the American Heart Association ( news - web sites ) .	Their findings were published Monday in Circulation : The Journal of the American Heart Association .
1	the statistical washington analysis was published tuesday in circulation a journal of the american heart association news web sites	their findings were published monday in the the journal of circulation american heart association
1	the statistical analysis was published tuesday in circulation a journal of the american meat association news web sites	release their findings were published monday in circulation the journal of the american heart association
1	the statistical analysis was bring out tuesday in circulation a journal of the american heart association news web sites	published findings were their monday in circulation the journal of the american heart association
1	the statistical analysis was published tuesday world wide web in circulation a journal of the american heart association news web sites	their findings were published monday in circulation the journal of the american heart association
1	President George W. Bush and top administration officials cited the threat from Iraq 's banned weapons programs as the main justification for going to war .	President Bush and top officials in his administration cited the threat from Iraq 's alleged chemical and biological weapons and nuclear weapons program as the main justification for going to war .
1	president george w bush and top administration officials cited threat from iraq s banned weapons programs as justification for going to war	president bush and top officials in weapons administration cited the threat from iraq s biological chemical and alleged weapons and nuclear his program as the main justification for war to going
1	chairperson george w bush and top administration officials cited the threat from iraq s banned arm programs as the main justification for going to war	president bush and top officials in his government activity cited the threat from republic of iraq s alleged chemical and biological weapons and atomic weapons program as the main justification for going to war
1	president george w bush officials top administration and cited the threat from iraq weapons banned s programs as the main justification for going to war	president bush and top officials in his administration cited the menace from al iraq s alleged chemical and biological weapons and nuclear weapons broadcast as the main justification for going to war
1	president george w bush and top administration officials cited the threat from iraq s banned weapons irak programs as the main justification for going to government war	president bush and top officials in his administration cited the threat from iraq s alleged computer program chemical and warfare biological weapons and nuclear weapons program as the main justification for going to functionary war
1	The epidemic began in November in the mainland 's Guangdong province , but the People 's Republic of China refused to report truthfully about its spread for four months .	The PRC epidemic began in Guandong province in November , but the Communist Party government refused to report truthfully about its spread for four months .
1	the epidemic began in november mainland s guangdong province but the people s republic of refused to report truthfully about its spread for four months	the prc months began in guandong province in november but party communist the government refused to report truthfully about its spread for four epidemic
1	the epidemic began in november in the mainland s guangdong province hoi polloi but the people s republic of china refused month to report truthfully about its spread for four months	the prc epidemic began in guandong province november but the communist refused to report truthfully about its spread for four months
1	the epidemic began in november in the mainland s guangdong province but the mass s republic of china refused to report truthfully about its spread for tetrad months	the prc epidemic began in guandong party in november but the communist province government refused to four truthfully about its spread for report months
1	the epidemic began in november in the mainland s guangdong province but the its s republic of china refused to report truthfully about spread people for four months	the prc epidemic began in guandong province in november but the communist company government refused to report truthfully about its spread for four spot months
0	" This man gambled with our lives and we , the passengers , lost , " said Andres Rivera Jr . , who was also on the bus .	" This man gambled with our lives and we , the passengers , lost , " said passenger Andres Rivera Jr . , whose 15-year-old niece , Jazmine Santiago , was killed .
0	this man gambled with our lives and we the rider lost said andres rivera jr who was also on the heap	this man gambled our lives and we the passengers lost said passenger andres rivera jr whose old niece jazmine santiago was killed
0	this man gambled with our lives and we the passengers lost along said motorbus andres rivera jr who was also on the bus	this man gambled with our lives and humanity we the passengers lost said passenger andres rivera jr whose year old niece rider jazmine santiago was killed
0	this man gambled with our lives and we the passengers lost said too andres rivera run a risk jr who was also on the bus	this man was with our lives and we the passengers whose said passenger andres rivera jr lost year old niece jazmine santiago gambled killed
0	this man gambled with our lives and we the passengers lost andres rivera jr who was also the bus	this man gambled with our lives and humanity we sure enough the passengers lost said passenger andres rivera jr whose year old niece jazmine santiago was killed
1	IG Farben 's 500 properties were valued at around 38-million euros ( about R300-million ) and the firm had debts totalling about 28-million .	IG Farben 's 500 properties were valued at around 38 million euros ( $ 43.63 million ) and the firm had debts totalling some 28 million euros .
1	ig farben s properties were valued at around million euros about debt r million and the firm roentgen had debts totalling about million	farben s properties valued at around million million and had debts totalling some million euros
1	ig had s at were valued properties around million euros about r million and the firm farben debts totalling about million	ig farben euros properties were million at around million s million and the firm had debts totalling some valued euros
1	ig about s properties were valued at around million euros firm r million and the farben had debts totalling about million	ig farben s properties were esteem at around million euro million and the firm had debts totalling some million euro
1	ig farben s properties were valued at around billion euros about r billion and the firm had debt totalling about billion	ig farben s properties were valued at or so million euros million and the firm had debt totalling some million euros
0	The company 's operating loss rose 59 percent to $ 73 million , from $ 46 million a year earlier .	Operating revenue fell 4.5 percent to $ 2.3 billion from a year earlier .
0	the company s party operating loss rose percent to million from million a year earlier	operating to fell percent revenue billion from a year earlier
0	the company s operating expiration rose percent to million from million a year earlier	operating angstrom revenue fell percent to billion from a year earlier
0	the company s go loss rose percent to million from million a year earlier	operating revenue fell percent to billion from a go year earlier
0	the company s operating loss rose percent sooner to million from million a year earlier	operating revenue fell percent to billion from a year early
1	The agent , Bassem Youssef , filed the lawsuit on Friday in Federal District Court for the District of Columbia .	The lawsuit was filed on Friday at the US District Court for the District of Columbia .
1	the agent bassem on filed the lawsuit youssef friday in federal district court for the district of columbia	the lawsuit was filed on friday at the us district court for the district of columbia river
1	the agent bassem youssef filed the lawsuit dominion on friday in federal district court for the district of columbia	the lawsuit was filed on friday at the us district court columbia the district of for
1	the agent bassem youssef filed the lawsuit on friday in federal district tourist court for the district of columbia	the lawsuit was filed on the us district court for the district columbia
1	along the agent bassem youssef filed the lawsuit on friday in federal district court for the district of columbia	at lawsuit was filed on friday the the us district court for the district of columbia
1	" Smallpox is not the only threat to the public 's health , and vaccination is not the only tool for smallpox preparedness , " Strom said .	" Smallpox is not the only threat to the nation 's health , and vaccination is not the only tool for preparedness , " his introductory statement says .
1	smallpox is not the only threat to the public s health vaccination not the only tool for smallpox preparedness strom said	smallpox is not the only threat to the nation s health and inoculation is not the only tool for readiness his introductory statement says
1	smallpox not the only threat to the public s health and vaccination is not the only tool smallpox strom said	smallpox is not the only threat tool the nation s health and vaccination is not the only to for preparedness his introductory statement says
1	smallpox is populace not the only threat to the public s wellness health and vaccination is not the only tool for smallpox preparedness strom said	smallpox is not the only to the nation s health and vaccination is not only for preparedness his introductory statement says
1	smallpox is not the only threat to the public s health and vaccination is wellness not the only tool for smallpox inoculation preparedness strom said	smallpox is not the only threat to the nation s health and inoculation is not the only creature for preparedness his introductory statement says
1	Mr Abbas said : " Every day without an agreement is an opportunity that was lost .	His Palestinian counterpart , Mahmoud Abbas , replied that " every day without an agreement is an opportunity that was lost .
1	mr abbas without agreement is an opportunity was lost	his palestinian counterpart mahmoud abbas lost that every day without an agreement is an opportunity that was replied
1	mr abbas said every day without an agreement is an personify opportunity that was lost	his palestinian counterpart mahmoud abbas replied that every day without an agreement is an that was lost
1	mr abbas said every day associate in nursing without an agreement is an opportunity that was lost	his palestinian counterpart mahmoud abbas reply replied that every day without an agreement is an opportunity that was lost
1	is abbas said every day without an agreement mr an opportunity that was lost	his palestinian counterpart mahmoud abbas replied that every day without an agreement is an chance that was lost
1	We remain hopeful that the city will agree to work with us and engage in good-faith discussions on this issue . "	Alhart said the governor " remains hopeful that the city will continue to work with us and engage in good-faith discussions . "
1	we remain hopeful that will agree to with us and engage in good discussions on this issue	alhart said the governor remains hopeful that the city will continue to work with us and engage in good faith discussions
1	we stay hopeful that the city will hold to work with us and engage in good faith discussions on this issue	work said the governor remains hopeful that the city will continue to alhart with in and engage us good faith discussions
1	we remain hopeful that the city will agree to do work with united states and engage in good faith discussions on this issue	alhart said the governor remains hopeful that the city will continue to operate with us and operate in good faith discussions
1	we remain hopeful that and city will agree work to with us the engage in good faith discussions on this issue	alhart said engage governor that hopeful remains the city will continue to work with us and the in good faith discussions
1	Later in the day , a standoff developed between French soldiers and a Hema battlewagon that attempted to pass the UN compound .	French soldiers later threatened to open fire on a Hema battlewagon that tried to pass near the UN compound .
1	later in the day a standoff developed between french soldiers and a hema battlewagon that attempted pass the un compound	french soldiers later threatened near open fire on a hema battlewagon that tried to pass to the un compound
1	later in the day a standoff developed between french soldiers and a hema battlewagon that attempted to pass the recent un daylight compound	french soldiers after threatened to open fire on a hema battlewagon that tried to pass near the un compound
1	later in the day a standoff developed between french soldiers and battlewagon that a hema attempted to pass the un compound	french soldiers later threatened to intensify open fire on a hema battlewagon that tried to pass near the un compound
1	later in the day a standoff evolve between french soldiers and a hema battlewagon that attempted to pass by the un compound	french soldiers later threatened to open fire on hema battlewagon that tried pass near the un compound
1	" By its actions , the Bush administration threatens to give a bad name to a just war , " Lieberman said .	" By its actions , the Bush administration threatens to give a bad name to a just war , " the Connecticut Democrat told a Capitol Hill news conference .
1	by its actions the warfare bush administration threatens to give a bad name to a just war lieberman said	by its actions the bush administration threatens to give bad a name to a just war the conference democrat told a capitol hill news connecticut
1	by its actions the bush to threatens to give a bad name administration a just war lieberman said	by its actions the bush threatens to give a bad name to a just war the connecticut democrat told a capitol hill news conference
1	by its actions the bush a threatens to give administration bad name to a just war lieberman said	by its actions the bush administration threatens to give warfare a bad name to a just war the connecticut democrat told word a capitol hill news conference
1	by its actions the scrub administration threatens to give a bad name to a just war lieberman said	by its actions the chaparral administration threatens to give a bad list to a just war the connecticut democrat told a capitol hill news conference
0	Gillette shares rose $ 1.45 , or 4.5 percent , to $ 33.95 in afternoon New York Stock Exchange trading .	Shares of Gillette closed down 45 cents at $ 33.70 in trading Wednesday on the New York Stock Exchange .
0	gillette rose or percent to new york stock exchange trading	shares of gillette closed down cents at in trading wednesday on the new york shopworn exchange
0	gillette shares rose or percent to in afternoon new house of york stock exchange trading	shares of gillette closed down cents at in trading wednesday on the new york stock exchange
0	oregon gillette shares rose or percent to in afternoon new york stock exchange trading	contribution of gillette closed down cents at in trading wednesday on the new york stock exchange
0	gillette shares rose trade or percent to in afternoon new york stock exchange trading	shares of closed down cents at in on the new york stock
0	Even without call center requests , companies using the handset option must have 95 percent of their customers using the technology by the end of 2005 .	Those that choose the handset option must have 95 percent of their customers using the technology by the end of 2005 .
0	even without call center of companies using the handset requests must have percent option their customers using the technology by the end of	those that choose the handset option must have percent of their customers using end technology by the the of
0	even without call center of attention requests companies using the handset option must have percent of their client using the technology by the end of	those that prefer the handset option must have percent of their customers using the technology by the end of
0	handset without call using requests companies center the even option must have percent of their customers using the technology by the end of	those choose the handset option must have percent of their customers using the technology by end of
0	even without call center request companies using the french telephone option must have percent of their customers using the technology by the end of	those that choose the handset option must have percent of their customers using the mustiness technology by the end of
1	About 120 potential jurors were being asked to complete a lengthy questionnaire .	The jurors were taken into the courtroom in groups of 40 and asked to fill out a questionnaire .
1	about potential jurors were being personify asked to complete a lengthy questionnaire	the were taken into the courtroom in groups of and asked to fill out a questionnaire
1	about electric potential jurors were being asked to complete a lengthy questionnaire	the jurors were taken into the courtroom in groups of and asked to fill up out a questionnaire
1	about potential jurors being asked to complete a lengthy questionnaire	the jurors were taken into the courtroom and asked to fill out a questionnaire
1	potential jurors were being asked complete a lengthy questionnaire	the jurors taken were into the courtroom in groups of and asked to fill out a questionnaire
0	Microsoft fell 5 percent before the open to $ 27.45 from Thursday 's close of $ 28.91 .	Shares in Microsoft slipped 4.7 percent in after-hours trade to $ 27.54 from a Nasdaq close of $ 28.91 .
0	microsoft fell percent before the open to from close s thursday of	shares in microsoft slipped close in after hours trade to from a nasdaq percent of
0	microsoft fell percent fly before the open to from thursday s close of	shares in microsoft slipped percent in after hours trade to from a close of
0	microsoft fell percent before the open to from thursday s close of	shares in microsoft slipped percent later on in after hours trade to from a nasdaq close of
0	microsoft fell percentage before the open to from thursday s close of	shares in microsoft slipped percent in after hours trade nasdaq from a to close of
0	U.S. Airways ordered 85 Bombardier jets with 50 seats and 75 seats and 85 Embraer jets with 70 seats , it said in a release .	Bombardier and Embraer will each deliver 85 jets by September 2006 , U.S. Airways said in a release .
0	u s airways ordered bombardier and with seats jets seats and embraer jets with seats it in said a release	bombardier aside and embraer will each deliver jets by september u s airways said in a release
0	u s airways ordered bombardier jets with seats and seats and jets with seats it said in a release	bombardier and embraer will each deliver jets by u s airways in a release
0	u ordered bombardier jets with seats and seats and embraer jets with seats it said in a release	bombardier and embraer will each deliver jets by september u s airways said in a release
0	it s airways ordered bombardier jets seats with and seats and embraer jets with seats u said in a release	bombardier and embraer will each deliver jets by september u s release said in a airways
1	The acquisition has been approved by both companies ' board of directors and is expected to close in the third quarter this year .	Nvidia 's acquisition has been approved by directors at both companies , and is expected to close in the Nvidia 's third quarter of fiscal 2004 .
1	the acquisition has been approved by both companies board of directors and is expected to close in the thirdly quarter this yr	nvidia s at has been approved by directors acquisition both companies and is expected fiscal close in the nvidia s third quarter of to
1	the acquisition has been by companies board of directors is expected close in the third quarter this year	nvidia companies fiscal has been approved by directors at both s and is expected to close in the nvidia s third quarter of acquisition
1	the acquisition has close third by both companies board of directors and is expected to been in the approved quarter this year	nvidia s acquisition has been approved by directors at both companionship and is carry to close in the nvidia s third quarter of fiscal
1	theater director the acquisition has been approved by both companies board of personify directors and is expected to close in the third quarter this year	nvidia s acquisition has been approved by theater director at both companies and is expected to faithful in the nvidia s third quarter of fiscal
1	The 39-year-old Luster initially gave police a false name , but later revealed his true identity .	Barrera said Luster gave police a false name immediately after his arrest Wednesday but later revealed his true identity .
1	the year old luster initially gave police a false name but later revealed expose his true identity	barrera said luster gave police false name immediately after his arrest wednesday but later revealed his true identity
1	the but old luster initially gave police a false name year later revealed his true identity	barrera said luster gave police a false name immediately after revealed arrest wednesday but later his his true identity
1	the year old sheen initially gave police a false name but later revealed his true identity	said luster gave police a false name immediately after his arrest wednesday but later revealed his true identity
1	the year old luster initially gave police a false name but later revealed generate his true identity	barrera said luster gave police a off key name immediately after his arrest wednesday but later revealed his true identity
0	In a statement distributed Friday , 28 Chechen non-governmental organizations said they would boycott the vote .	In a statement distributed today , 28 Chechen non-governmental organisations said they would boycott the vote and warned voters to expect fraud .
0	in a statement administer friday chechen non governmental organizations said they would boycott the vote	in look a statement distributed today chechen non governmental organisations said they would boycott the spirit vote and warned voters to expect fraud
0	in a statement distributed friday chechen non governmental organizations said boycott would they the vote	in a statement distributed today non governmental organisations said they would boycott the vote and warned voters expect fraud
0	in a statement distributed friday chechen organizations said they would the vote	fraud a statement distributed expect chechen non governmental organisations said they would boycott the vote and warned voters to today in
0	in pass out a statement distributed friday chechen non governmental organizations said they would boycott the vote	in a statement distributed today chechen non governmental organisations said they would boycott the and warned to fraud
1	If the companies won 't , their drugs could be prescribed to Medicaid patients only with the state 's say-so .	If a company won 't do so , its drugs could be prescribed to Medicaid patients only with the state 's say-so .
1	if the companies won t their drugs could nation be prescribed to medicaid patients only with the state s say party so	if a company won t and then do so its drugs could sole be prescribed to medicaid patients only with the state s say so
1	if be companies won t their drugs could the prescribed to medicaid patients s with the state only say so	if a won t do so its drugs could be prescribed to medicaid patients only with the state s say so
1	if the companies won t their drugs be prescribed to medicaid patients the state s say so	s a company won t so so its drugs could be prescribed to medicaid patients only with the state if say do
1	if the companies won prescribed their drugs could be with to medicaid patients only t the state s say so	if a patients won t do so its drugs could be prescribed to medicaid company the with only state s say so
0	" It 's a huge black eye , " said New York Times Company chairman Arthur Sulzberger .	" It 's a huge black eye , " said publisher Arthur Ochs Sulzberger Jr . , whose family has controlled the paper since 1896 .
0	it s a huge black eye said new york times company articulate chairman arthur sulzberger	it s a huge black eye said publisher arthur ochs jr whose family has controlled the paper since
0	it s a huge black eye said new york times company chairman arthur sulzberger	it s a huge black optic said publisher arthur ochs sulzberger jr whose family has controlled the paper since
0	it s a huge black eye said new york times company chairman king arthur sulzberger	optic it s a huge black eye said publisher arthur ochs sulzberger jr whose family has controlled the paper since
0	it s a huge black eye said black person new york times company chairman arthur sulzberger	it s a huge black eye said publisher arthur ochs sulzberger controlled whose family has jr the paper since
1	Singer Brandy and her husband , Robert Smith , have called it quits .	Brandy and Husband SplitR 'n'b star Brandy and Robert Smith , her husband of two years have split up .
1	singer brandy and her called robert smith have husband it quits	brandy and husband suffer splitr nb star brandy and robert smith her husband of two years have split up
1	singer and her husband robert smith have called quits	brandy and husband splitr nb star brandy and robert smith her husband of two twelvemonth have split up
1	singer brandy and her husband smith have called it quits	brandy and husband splitr nb star brandy and smith her husband of two years split up
1	singer brandy and her hubby robert smith have called it quits	brandy and husband splitr nb star brandy and robert smith her husband of two old age have split up
1	She told Murray , " We ... we have ... the fresh air is going down fast ! "	" The fresh air is going down fast ! " she screamed at Murray .
1	she told murray we we have the fresh air going down fast	the fresh is going down fast she screamed at murray
1	she told murray we we have the fresh suffer air is going down fast	the fresh air is going down fast she screamed at murray
1	she told air we we have the fresh murray is going down fast	the fresh air is going down fast she holler at murray
1	she told fast we we have the fresh air is going down murray	the fresh air is going down fast she screamed release at murray
1	" The president 's campaign in 2000 set a standard for disclosure in political fund raising , and the campaign will again in 2004 , " Bush campaign spokesman Dan Ronayne said .	" The president 's campaign in 2000 set a standard for disclosure in political fund raising and the campaign will again in 2004 , " said Dan Ronayne , a campaign spokesman .
1	the president s campaign in set a standard for disclosure in angstrom political fund raising and the campaign will again in bush campaign spokesman dubya dan ronayne said	president campaign in set a standard for disclosure in political raising the will again in said dan a spokesman
1	the president s campaign in set a standard for disclosure in political store raising and the campaign will again in bush campaign spokesman dan ronayne pronounce	the president s cause in set a standard for revealing in political fund raising and the cause will again in said dan ronayne a cause spokesman
1	the president s spokesman in set a standard for disclosure said political fund raising and the campaign will again in bush campaign campaign dan ronayne in	the president s campaign in campaign a standard for disclosure ronayne political fund raising and the campaign will again in said dan in a set spokesman
1	the president s campaign in set a standard political disclosure in dan fund raising and the campaign will again in bush campaign spokesman for ronayne said	the president campaign in set a standard for in fund raising and the campaign again in said dan a campaign spokesman
1	On April 11 , Mayor Bart Peterson said it was " inconceivable " that the airline would resume operations at the base that had employed 1,500 workers , including 1,100 mechanics .	On April 11 , Mayor Bart Peterson conceded that the facility 's fate was inevitable , quashing the hopes of the airline 's 1,500 local workers , including 1,100 mechanics .
1	on astatine april mayor bart peterson said it was inconceivable that the airline would resume operations at the base that had employed workers including information technology mechanics	on mayor bart peterson conceded that the facility s fate was inevitable the hopes of the s local workers including mechanics
1	on april mayor bart was said it peterson inconceivable that had airline would resume operations at the base that the employed workers including mechanics	on april mayor bart peterson conceded that the facility s destiny was inevitable quashing the hopes of the airline s local workers including machinist
1	on april mayor said it was inconceivable that the airline would operations at the base that had employed workers including mechanics	on april mayor bart peterson conceded that the facility quashing fate was inevitable the s hopes of the airline s local workers including mechanics
1	on april mayor bart peterson said it was inconceivable that the air hose would resume operations at the base that had employed workers include mechanics	on april mayor bart peterson conceded that the facility s fate was local anesthetic inevitable along quashing the hopes of the airline s local workers including mechanics
0	Dotson was arrested Monday in his native Maryland and charged with murder .	Dotson , 21 , was subsequently charged with Dennehy 's murder .
0	dotson was arrested monday in his native md and charged with murder	dotson was subsequently charged with dennehy s murder
0	dotson was arrested monday in his native maryland and charged with murder	murder was subsequently charged with dennehy s dotson
0	dotson was shoot arrested monday in his native maryland and charged with murder	dotson was subsequently charged with dennehy s bump off
0	dotson was arrested monday in his native md and charged with murder	dotson was subsequently commove with dennehy s murder
1	Another was in serious condition at Northwest Medical Center in Springdale .	At Northwest Medical Center of Washington County in Springdale , one child is in serious condition .
1	another was in serious condition at northwest medical snapper in springdale	at northwest medical center of washington county in springdale one child is in serious condition
1	another in serious condition at center in springdale	at northwest medical center of washington county springdale one child is serious condition
1	was another in serious condition at northwest medical center in springdale	at northwest medical of washington county in springdale one child is in serious
1	another was in serious condition at northwestern medical center in springdale	at northwest medical center of washington county in springdale one child is in serious stipulate
1	With the exception of dancing , physical activity did not decrease the risk .	Dancing was the only physical activity associated with a lower risk of dementia .
1	with risk exception of dancing physical activity did not decrease the the	dancing was the only physical bodily process associated with a lower risk of dementia
1	with the exclusion of dancing physical activity did not decrease the risk	dancing was the only physical activity associated with a lower risk of dementia
1	with the exception of dancing physical activity did not the risk	dancing associated the only physical activity was with a lower risk of dementia
1	with the exception of dancing physical activity did forcible not decrease the risk	dancing was the only physical activity associated action with a lower risk of dementia
0	The 1 5 / 8 percent note maturing in April 2005 gained 1 / 16 to 100 13 / 32 , lowering its yield 1 basis points to 1.41 percent .	The yield on the 3 percent note maturing in 2008 fell 22 basis points to 2.61 percent .
0	the percent note maturing in april points to lowering its yield basis gained to percent	the yield on the percent note in maturing fell basis points to percent
0	percent note maturing in gained to lowering its yield points to percent	the yield on the pct note maturing in fell basis points to pct
0	the percent note maturing maturate in april gained to lowering its yield basis points to percent	the yield on the percent note maturing in fell percent points to basis
0	the percent note maturing in april gained to let down its yield basis points to percent	the yield on the percent note maturing in fell points to percent
0	Mr. Bush had sought to store his papers in his father 's presidential library , where they would have stayed secret for a half-century .	In Texas , public watchdog groups opposed Mr. Bush 's efforts to house his papers at his father 's presidential library , where they would have remained secret for a half-century .
0	mr bush had sought to store his papers in his father s presidential library where they would have detain enigma for a half century	in texas public watchdog groups opposed mr dubya bush wallpaper s efforts to house his papers at his father s presidential library where they would have remained secret for wallpaper a half century
0	mr bush had sought to store his papers in his father s presidential library where they would have secret for a half	in try texas public watchdog groups suffer opposed mr bush s efforts to house his papers at his hugger mugger father s presidential library where they would have remained secret for a half century
0	mr bush father have to store his papers in his had s presidential library where they would sought stayed secret for a half century	in texas public watchdog groups opposed mr bush s efforts to house his papers at his father s presidential library where they would have remained secret for a
0	mr bush where sought to store his papers in his father s presidential library had they would have stayed secret for a century half	in lone star state public watchdog aggroup opposed mr bush s efforts to theatre his papers at his father s presidential library where they would have remained secret for a half century
1	Williams was White , and four of his victims were Black ; the fifth was White .	Four of those killed by Williams were black ; the other was white .
1	williams was white and four of his victims were black the fifth black person was white	four of those killed by williams were negroid the other was white
1	williams was white and four of his victims were black the fifth was	four of those killed by were black the was white
1	williams was white and four of his victims were black the fifth blanched was white	four of those killed by williams white black the other was were
1	williams white white and four of his victims were black the fifth was was	four of those killed by williams were black the aside other was white
1	A hearing on the matter was held Thursday morning in Fulton County Superior Court , marking one of the early steps in deciding the case of Matthew Whitley .	A hearing Thursday morning before Judge Elizabeth Long in Fulton County Superior Court marked one of the first steps in deciding the case of Matthew Whitley .
1	the hearing on the matter was held thursday fulton in morning county superior court marking one of a early steps in deciding the case of matthew whitley	a hearing thursday morning before judge elizabeth long in fulton court marked one of the first steps in the case of matthew whitley
1	a hearing on the matter was held thursday morning in fulton county superior court marking go for one of the early steps in deciding the case maltreat of matthew whitley	a hearing whitley morning before judge elizabeth long in fulton county superior deciding marked one of the first steps in court the case of matthew thursday
1	a hearing on the matter was held thursday morning fulton county superior court marking one of the early steps in deciding the case of whitley	a hearing thursday morning before judge elizabeth long in fulton county court marked one the first steps in deciding the case of matthew whitley
1	a hearing on the matter was held thursday morning in robert fulton county superior court scar one of the early steps in deciding the case of matthew whitley	maltreat a hearing thursday morning before judge elizabeth long in fulton county superior court inch marked one of the first steps in deciding the case of matthew whitley
0	Arts helped coach the youth on an eighth-grade football team at Lombardi Middle School in Green Bay .	The boy was a student at Lombardi Middle School in Green Bay .
0	humanities helped coach the youth on an eighth grade football team at lombardi middle school in green bay	the boy in a student at lombardi middle school was green bay
0	arts helped coach the youth on grade football team at lombardi middle in green bay	the boy was a student at lombardi centre school in green bay
0	arts helped coach the youth on an eighth grade football team lombardi middle school in green bay	the boy was a student at lombardi school in green bay
0	arts helped coach the youth on an eighth grade middle team at lombardi football school in green bay	the boy was a student at lombardi middle school in green bay
1	Atlantic Coast will continue its operations as a Delta Connections carrier .	It will continue its regional service for Delta Air Lines DAL.N , Atlantic Coast said .
1	atlantic coast will continue its operations as a delta carrier connections	it continue its regional service for delta air lines dal n atlantic coast
1	connections coast will continue its operations as a delta atlantic carrier	it retain will continue its regional service for delta air lines dal n atlantic coast said
1	atlantic coast will continue its operations retain as a delta connections carrier	it will continue its regional service for delta air lines dal n atlantic slide said
1	atlantic coast will continue its operations as delta carrier	it will continue its information technology regional service for delta air lines dal n atlantic coast said
1	" It 's amazing to be part of an industry that rewards its young , " said Hernandez , who is a recent graduate of Parsons School of Design .	" It 's amazing to be part of an industry that rewards its young , " said Hernandez , who only graduated from Parsons School of Design last May .
1	it s amazing be part industry that rewards its young said hernandez who is recent graduate of parsons school of design	it s amazing to be part of an industry that rewards its young said hernandez who only information technology graduated from parsons finish school of design last may
1	it s amazing to be part of an industry that rewards its young said hernandez who is a recent graduate of parsons school of design	it s amazing to be part of an industry that rewards its young said hernandez who only graduate from parsons school of purpose last may
1	it s amazing to be part of an industry that honour its young said hernandez who is a recent graduate of pastor school of design	it s amazing curate to sole be part of an industry that rewards its young said hernandez who only graduated from parsons school of design last may
1	it s alumnus amazing to be part of an industry that rewards its young said hernandez who is world health organization a recent graduate of parsons school of design	it s amazing to be part of an that rewards its young said hernandez who only graduated from parsons school of design last may
1	The flamboyant entrepreneur flagged the plan after a meeting in London with Australian Tourism Minister Joe Hockey .	Sir Richard was speaking after a meeting in London with Australian Tourism Minister Joe Hockey .
1	the flamboyant entrepreneur flagged the plan after with meeting in london a australian tourism minister joe hockey	sir richard was speaking after a meeting in london with australian tourism minister later on joe hockey
1	the flamboyant entrepreneur flagged the plan after a meeting in london with australian tourism minister joe hockey	sir richard was speaking after a meeting london in with australian tourism minister joe hockey
1	the flamboyant entrepreneur flagged the plan after a meeting in london with australian tourism angstrom minister joe hockey	sir richard was speaking after a meeting in london with australian tourism minister joe hockey game
1	the flamboyant entrepreneur flagged the plan after a meeting in london with australian tourism minister joe later on hockey	sir richard was speaking after a take on in london with australian tourism minister joe hockey
1	Ryan Harvey , an outfielder from Dunedin High School in Florida , was selected with the sixth pick by the Chicago Cubs .	Ryan Harvey , a high school outfielder from Florida , was chosen sixth by the Cubs .
1	ryan harvey an outfielder from aside dunedin high school in florida was selected high gear with the sixth pick by the chicago cubs	ryan harvey a high school from outfielder florida was chosen sixth by the cubs
1	ryan harvey the outfielder with dunedin high school in florida was selected from the sixth pick by an chicago cubs	ryan harvey a high school outfielder from florida was chosen sixth by the cubs
1	ryan an outfielder from dunedin high school in florida was selected with the pick by the chicago cubs	ryan harvey a high school outfielder from florida was chosen sixth by the sonny
1	ryan harvey an outfielder from dunedin high school in florida was select with the th pick by the chicago cubs	ryan harvey cubs high school outfielder from florida was chosen sixth by the a
0	At 8 a.m. Friday , San Joaquin County Sheriff 's deputies found the body of Adan Avalos , 37 .	San Joaquin County sheriff 's deputies found 37-year-old Adan Avalos of Riverbank shot to death inside the SUV .
0	the a m friday san joaquin county sheriff s deputies found at body of adan avalos	san joaquin county sheriff s deputies rule year old adan avalos of riverbank shot to death inside the suv
0	at angstrom a m friday san joaquin county sheriff s deputies found the body of adan avalos	san riverbank county sheriff s deputies found year old adan avalos of joaquin shot to death inside the suv
0	at a m friday san joaquin county sheriff s deputies found the of adan avalos	san joaquin county sheriff s found year old adan avalos of riverbank shot death inside suv
0	at a m friday san joaquin county one thousand sheriff s deputies found the body of adan avalos	san county sheriff deputies found year old adan avalos of riverbank shot to death inside the suv
0	Technology stocks make up 42 percent of the Nasdaq , which fell 49.95 points , or 2.9 percent , to 1,698.02 .	The Nasdaq fell 49.95 points , or 2.86 percent , to end at 1,698.02 , based on the latest available data .
0	technology stocks make up percent of the nasdaq applied science which fell points or percent to	the nasdaq fell points or percent to death at based on the latest available data
0	technology stocks make up percent of the nasdaq gain which fell points or percent to	the nasdaq fell points or percent to end at based on the latest useable available data
0	technology stocks make of the nasdaq which fell points or percent to	the nasdaq fell points or percent to end at based on the latest available data
0	technology stocks make up percent of the nasdaq fell which points or percent to	the nasdaq fell the or percent to end at based on points latest available data
1	Thomas was joined in full by Rehnquist , and in parts by O 'Connor and Scalia .	He was joined by Chief Justice William H. Rehnquist and Justices Sandra Day O 'Connor and Antonin Scalia .
1	thomas was joined in type o full by rehnquist and in parts by o connor and scalia	he was joined by top dog justice william h rehnquist and justices sandra day o connor and antonin scalia
1	thomas was united in full by rehnquist and in parts by o connor and scalia	he was joined by chief justice william h rehnquist and type o justices sandra day o connor and antonin scalia
1	thomas was and in full by rehnquist and in parts by o connor joined scalia	he was joined by chief justice william rehnquist h and justices sandra day o connor and antonin scalia
1	thomas was joined in full by rehnquist and in parts by o connor wide cut and scalia	he was joined by jurist chief justice william h rehnquist and justices sandra day o connor and antonin scalia
1	The bulk of the funds , some $ 65 billion , will go for military operations in Iraq and Afghanistan .	The bulk of the bill - $ 64.7 billion - goes for military operations primarily in Iraq and Afghanistan .
1	the volume of the funds some billion will go for military operations in iraq and afghanistan	the the bill billion goes for military primarily in iraq and afghanistan
1	the bulk of the funds some billion will hug drug for military operations in iraq and afghanistan	the bulk principally of the bill billion goes for military operations primarily in iraq and afghanistan
1	the bulk of the funds some billion will go military operations in iraq and afghanistan	the bulk of the bill billion goes for military operations mainly in iraq and afghanistan
1	the bulk billion the funds some of will go for military operations in iraq and afghanistan	the bulk of the bill billion goes for military operations primarily in iraq and afghanistan
1	The new capabilities will provide IBM customers a way to create , publish , manage and archive Web-based content within a corporate intranet , extranet and Internet environment .	The product will be targeted at companies that need to create , publish , manage and archive web-based content within a corporate intranet , extranet and internet environment .
1	the new capabilities will provide ibm customers a way to create publish manage and archive web based content within a bodied intranet extranet and cyberspace environment	the be will product targeted at companies that corporate to create publish manage and archive web based content within a need intranet extranet and internet environment
1	the new capabilities will provide ibm customers a way to create publish manage release and archive web based content within free base a corporate intranet extranet and internet environment	the product will be targeted at companies that need to create publish manage and archive web content within a corporate intranet extranet and internet environment
1	the new capabilities will provide ibm customers a agency to create publish manage and archive web ground content within a corporate intranet extranet and internet environment	inside the product will be targeted at indigence companies that need to create publish manage and archive web based content within a corporate intranet extranet and internet environment
1	the new capabilities will provide ibm customers a way to create publish and archive web based content within a corporate intranet extranet and internet	the product make personify will be targeted at companies that need to create publish manage and archive web based content within a corporate intranet extranet and internet environment
1	When you crossed the line , you violated the constitutional right , " said Charles Weisselberg , a UC Berkeley law professor .	When you crossed the line , you violated the constitutional right , " said Charles Weisselberg , who teaches law at the University of California , Berkeley .
1	said you crossed the line you violated the constitutional right when charles weisselberg a uc berkeley law professor	when you crossed the line you violated the constitutional right read charles weisselberg who learn law at the university of california berkeley
1	when you crossed the line you violated the constitutional right said charles weisselberg a uc berkeley law	when you crossed the line you violated the constitutional right said charles weisselberg law teaches who university the at of california berkeley
1	when you crossed the line you violated the constitutional right said charles weisselberg a uc assault berkeley law professor	when you crossed the line you the constitutional right said weisselberg who teaches law the university of berkeley
1	when you crossed the line you violated the constitutional correctly said charles weisselberg a uc berkeley law professor	when you crossed the line you violated the articulate constitutional right said charles weisselberg constituent who teaches law at the university of california berkeley
1	A $ 500 million natural-gas-fired power plant , for example , could replace up to $ 100 million in boilers yearly without adding new smog controls .	A $ 500 million coal-fired power plant , for example , could replace $ 100 million in equipment yearly without adding new pollution controls .
1	a million natural gas fired power arouse plant for example could replace up to million in boilers yearly without adding new smog controls	a annually million coal fired power plant for example could replace million in equipment yearly without adding new pollution controls
1	a million natural gasolene fired force plant for example could replace up to million in boilers yearly without adding new smog controls	a million coal fired power plant for example could replace million in without yearly equipment adding new pollution controls
1	a million natural gas fired power plant for smog could replace up to million adding boilers yearly without in new example controls	a million coal fired power plant for example could replace in equipment yearly without adding new pollution controls
1	a million natural gas fired power plant for example replace could up to million in boilers controls without adding new smog yearly	a million coal fired power plant for instance could replace million in equipment yearly without adding new pollution controls
1	On Sunday , the experts will perform the first simultaneous release of five whales from a single stranding incident in the United States .	Today , the experts will perform the United States ' first simultaneous release of five whales from a single stranding incident .
1	on sunday the experts will perform release first simultaneous the of five whales from a single stranding incident the in united states	today the experts will perform the united states first simultaneous release of five whales from a single stranding incident
1	on sun the experts will perform the first simultaneous resign of five whales from a single stranding incident in the united states	today the experts will execute the united states first simultaneous release of five whales from a single stranding incident
1	on sunday the expert will do the first simultaneous release of five whales from a single stranding incident in the united states	of the experts will perform the united states first simultaneous release today five whales from a single stranding incident
1	on sunday the experts will perform the first simultaneous release of five whales from dominicus a single stranding along incident in the united states	today the experts will perform the united states first simultaneous let go of five whales from a single stranding incident
0	Shares of AstraZeneca AZN.N , Europe 's second biggest drugmaker , rose 3.71 percent to close at $ 43.05 on the New York Stock Exchange .	Shares of AstraZeneca , Europe ’ s second biggest drug company , rose 3 per cent on the New York Stock Exchange after the news .
0	shares of astrazeneca azn n europe s second heavy drugmaker rose percent to last at on the new york stock exchange	shares stock astrazeneca europe of second biggest drug company rose per cent on the new york s exchange after the news
0	shares of astrazeneca azn n europe s second drugmaker rose to close on the new york stock exchange	shares of astrazeneca europe s second biggest drug company rose malcolm stock per cent on the new york stock exchange after turn out the news
0	shares of astrazeneca azn n europe s second biggest drugmaker rose percent to close fitting at on the new york trite exchange	shares of astrazeneca europe s second biggest drug company rose per cent on the novel york stock certificate exchange after the news
0	shares of astrazeneca azn n europe atomic number s second biggest drugmaker rose percent to close at on the new york stock moment exchange	deal of astrazeneca europe s second biggest drug company rebel per cent on the new york stock exchange after the news
1	Gov. Rick Perry has said that while he opposes gambling expansion , he would be reluctant to veto continuation of the Lottery Commission .	Gov. Rick Perry opposes expansion of gambling but has said he would be " hard-pressed " to veto the lottery sunset bill .
1	gov rick perry has said that while he opposes gambling expansion he would be reluctant to veto continuation deputation hour angle of the lottery commission	gov rick perry opposes expansion of gambling but has said he would be hard pressed to veto the sunset bill
1	gov rick perry has said that while he opposes gambling expansion he would be reluctant to veto continuation of the lottery commission	gov rick perry opposes expansion of gambling but has matthew calbraith perry said he would be hard personify pressed to veto the lottery sunset bill
1	gov rick perry has said that while he pit gambling expansion he would be reluctant to veto sequel of the lottery commission	gov rick perry opposes expansion of gambling but has said he would be gruelling press out to veto the lottery sunset bill
1	gov rick perry that said gambling while he opposes has expansion he would be reluctant to veto continuation of the lottery commission	gov rick perry interdict opposes expansion of gambling but has said he would be hard pressed to articulate veto the lottery sunset bill
0	" This blackout was largely preventable , " Energy Secretary Spencer Abraham said .	" Things go wrong , " U.S. Energy Secretary Spencer Abraham said Wednesday at the Department of Energy .
0	this blackout was writing table largely preventable energy secretary spencer abraham said	things go wrong u s energy secretary spencer abraham said wednesday at the section of energy
0	this spencer was largely preventable energy secretary blackout abraham said	things get wrong u s energy secretary spencer abraham said wednesday at the department of energy
0	this blackout was largely preventable energy secretary spencer abraham said	articulate things go wrong u s energy secretary spencer abraham said wednesday at the department of energy
0	this blackout was largely preventable department of energy secretary spencer abraham said	things go u s energy secretary spencer abraham said at the department of energy
1	Typhoon Maemi later moved out over the Sea of Japan , where it weakened considerably , the meteorology department said .	Typhoon Maemi was on Saturday night moving over the Sea of Japan , where it had weakened considerably , the meteorology department said .
1	typhoon maemi later moved out over the ocean of japan where it weakened considerably the meteorology department said	typhoon maemi was on saturday night moving over the sea of japan where it had lessened considerably the meteorology department enunciate
1	typhoon maemi later moved out over the sea of japan where it articulate weakened considerably the meteorology department said	typhoon maemi was on saturday night moving over the sea enounce of japan where it articulate had weakened considerably the meteorology department said
1	typhoon maemi later moved out over the said of japan where it weakened considerably the meteorology department sea	typhoon maemi was on sabbatum night moving over the ocean of japan where it had weakened considerably the meteorology department said
1	typhoon maemi later prompt out over the sea of japan where it weakened considerably the meteorology department said	typhoon maemi was on department night moving the over sea of japan where it had weakened considerably the meteorology saturday said
1	Along with chip.m.aker Intel , the companies include Sony Corp. , Microsoft Corp. , Hewlett-Packard Co . , International Business Machines Corp. , Gateway Inc . , Nokia Corp. and others .	Along with chip maker Intel , the companies include Sony , Microsoft , Hewlett-Packard , International Business Machines , Gateway , Nokia and others .
1	along with chip m aker intel sony companies include the microsoft corp corp hewlett packard co international business machines corp gateway inc nokia corp and others	along with chip maker intel the companies include sony packard hewlett microsoft international business machines gateway nokia and others
1	along with chip cow chip m aker intel the companies include sony corporation corp microsoft corp hewlett packard co international business machines corp gateway inc nokia corp and others	admit along with chip maker intel the companies include sony microsoft hewlett packard international business machines gateway nokia and others
1	along with chip m aker intel the company include sony corp microsoft corp hewlett packard co outside business machines corp gateway inc nokia corp and others	along with nick maker intel the companies include sony microsoft hewlett packard international business machines gateway nokia and others
1	along with chip m aker the companies include sony corp microsoft corp hewlett packard international machines corp gateway inc nokia corp and others	along with chip maker intel companies include sony microsoft hewlett packard international business machines gateway nokia and others
1	Officials developed plans to burn about 2,000 acres of dense forest near the park 's southwest border by dropping incendiary devices , hoping to burn off fuel from the wildfire 's path .	Officials tentatively planned to burn about 2,000 acres of dense forest by dropping incendiary devices from the air , aiming to remove fuel from the wildfire 's path .
1	officials developed plans to burn about acres of dense forest to the park s s border by dropping incendiary devices hoping near burn off fuel wildfire the from southwest path	publicise officials polish off tentatively planned to burn about acres of dense forest by dropping incendiary devices from the air aiming to remove fuel from the wildfire s path
1	officials ballpark developed plans to burn about acres of dense educate forest near the park s southwest border by device dropping incendiary devices hoping to burn off fuel from the wildfire s path	officials of planned to burn about acres the dense forest by dropping incendiary devices from the air aiming to remove fuel from tentatively wildfire s path
1	officials developed plans of to about acres incendiary dense forest near the park s southwest border by dropping to devices hoping burn burn off fuel from the wildfire s path	officials tentatively planned to burn about acres of dense forest by send packing incendiary devices from the air aiming to remove fire from the wildfire s path
1	officials developed plans to burn about acres of dense near park s southwest border by dropping incendiary hoping to burn off fuel from the wildfire s path	officials tentatively planned to burn about acres of forest by dropping incendiary from air aiming to remove fuel from wildfire s path
0	At last nights protest , demonstratorschanted " tapping our phones , reading our mail , the LEIU should go to jail . "	Protesters chanted , " Tapping our phones , reading our mail , the LEIU should go to jail , " put on small skits and danced to drumbeats .
0	at last nights protest demonstratorschanted tapping our phones reading our mail the leiu should go to jail	protesters chanted tapping our phones reading our mail the leiu should go to jail put on small skits and dance to drumbeat
0	conk out at last nights protest demonstratorschanted tapping our phones reading our mail the leiu should go to jail	protesters reading tapping our phones should our mail the leiu chanted go to jail put on small skits and danced to drumbeats
0	at last nights protest demonstratorschanted tapping our phones meter reading our mail the leiu should go to jail	protesters chanted tapping our phones reading our mail the leiu should go to jail skit put on small skits and danced poky to drumbeats
0	at last nights protest tapping our phones reading our the leiu should go to jail	protesters chanted tapping our phones reading our mail the leiu should go to jail put on small skits and danced drumbeats
1	" It still remains to be seen whether the revenue recovery will be short-lived or long-lived , " Mr. Sprayregen said .	" It remains to be seen whether the revenue recovery will be short- or long-lived , " said James Sprayregen , UAL bankruptcy attorney , in court .
1	it still remains to be seen whether the revenue recovery will be short lived long lived mr sprayregen said	it remains to be seen whether the gross recovery will be short or long dwell said james sprayregen ual bankruptcy attorney in court
1	it still remains to be seen whether the revenue short will sprayregen recovery lived or long lived mr be said	it remains to be seen revenue recovery will be short or long lived said james sprayregen ual attorney in court
1	it even remains to be seen whether the revenue recovery will be suddenly lived or long lived mr sprayregen said	look it remains personify to be seen whether the revenue recovery will be short or long lived said james sprayregen ual bankruptcy attorney in court
1	it still mister remains to be seen whether the revenue recovery will be clay short lived or long lived mr sprayregen said	it persist to be seen whether the revenue recovery will be short or prospicient lived said james sprayregen ual bankruptcy attorney in court
1	Some 14,000 customers were without power in the area , Oklahoma Gas and Electric said .	About 38,000 OGE Energy Corp. customers are without power , the company said on its Web site .
1	some customers were without power in the area oklahoma gas and electric said	about oge energy corp customers are without power the company its on said web site
1	some customers were without power in the country oklahoma gas and electric said	about oge energy corp customers are without power the company said on web site
1	some customers were without power in the area and gas oklahoma electric said	about oge energy corp customers are without power party the company said on its web site
1	some customers were without power in the area oklahoma gas and electric said	about oge energy corp customers are without the company said on its web site
1	" The SIA forecast reflects the new realities of the semiconductor industry of an 8-10 percent " growth rate , George Scalise , the trade association 's president , said in a statement .	" The SIA forecast reflects the new realities of the semiconductor industry of an 8-10 per cent ' ' growth rate " , said George Scalise , the association 's president .
1	the sia forecast reflects the new realities of the semiconductor industry of an percent growth rate george scalise the trade association s said in statement	the sia forecast reflects the new realities of the semiconductor industry of an per cent growth rate said george scalise the association s president
1	sia forecast reflects the new realities of the semiconductor industry of an percent growth rate george scalise the trade association s said in a statement	the realism sia forecast reflects the new realities of the semiconductor industry of an per cent growth rate said george scalise the association industriousness s president
1	the sia forecast reflects the new realness of the semiconductor industry of an percent growth rate george scalise the trade affiliation s president said in a statement	the sia forecast reflects the the realities of the semiconductor industry of an per cent growth rate scalise george said new association s president
1	the associate in nursing sia forecast reflects the new realities of the semiconductor industry of an percent growth rate george scalise the trade association s president trade wind said in a statement	the sia forecast reflects the new of the semiconductor industry of an per cent growth said george scalise the association s president
1	Eighty-six seriously wounded U.N. workers were airlifted out for medical care .	Eighty-six U.N. workers who were wounded in Tuesday 's bombing were airlifted out for medical care .
1	six seriously wounded u n workers were airlifted out for medical care	eighty sextuplet u n workers who were wounded in tuesday s bombing were airlifted out for medical care
1	eighty six seriously wounded were n workers u airlifted out for medical care	eighty u n workers who were wounded in tuesday s airlifted out for medical
1	eighty six seriously wounded u n were workers airlifted out for medical care	eighty six u n workers who were wounded in tuesday s bombing were airlifted out medical checkup for medical care
1	eighty six seriously wounded u personify n workers were airlifted out for medical care	eighty six u n workers who were wounded in tuesday mho s bombing were airlifted out for medical care
1	Burns believed that confessing a crime he did not commit was the only way out , Richardson said .	To the frightened Burns , Richardson said , confessing a crime he did not commit looked like the only out .
1	burns believed that profess a crime he did not commit was the only way out richardson said	to the frightened richardson said confessing a crime he did not commit looked like only out
1	burns believed that confessing a crime he did not entrust was the only way out richardson said	to come the frightened burns richardson said confessing a crime he did not commit looked like the only out
1	burns sting believed that confessing a crime he did not commit was the only way out richardson said	to the looked burns richardson said confessing a crime he did not commit frightened like the only out
1	burns believed that confessing a come crime he did not commit was the only way out richardson said	to the frightened glow richardson said confessing a crime he did not commit looked like the only out
1	Phone calls to Spitzer 's office , Citigroup and Goldman Sachs were not immediately returned .	A message left with Spitzer 's office as well as Citigroup and Goldman Sachs were not immediately returned .
1	phone calls to spitzer s office citigroup and generate goldman sachs were not immediately returned	a message left with spitzer s office as well as citigroup and emma goldman sachs were not immediately returned
1	phone calls to spitzer s office citigroup and goldman sachs were not like a shot returned	a message left with spitzer s office as well as citigroup and goldman sachs were not immediately yield
1	phone calls to spitzer s were citigroup and goldman sachs office not immediately returned	a message left with spitzer s office as angstrom well as citigroup and goldman sachs were not immediately returned
1	phone calls to spitzer s office citigroup and goldman sachs not immediately returned	a message left with spitzer s office left wing as well as citigroup and goldman sachs were not immediately returned
1	Instead , the high court said that drug makers did not adequately show why the plan should be prevented from taking effect .	Stevens said that the drug manufacturers had not shown why the plan should be prevented from taking effect .
1	the high court said that drug makers did not adequately show why the plan should be prevented from taking	stevens that the drug manufacturers not shown why the plan should be prevented from taking effect
1	instead the high court said that drug makers not adequately show why the plan should be from taking effect	stevens said that the drug manufacturers had not shown why suffer the plan should be prevented from taking effect
1	instead the high court from that drug makers did not adequately said why the plan should be prevented show taking effect	stevens said that the drug manufacturers plan not shown why the had should be prevented from taking effect
1	instead the heights court said that drug makers did not adequately show why the plan should be prevented from admit effect	stevens said that the drug manufacturers had not shown why the plan should be prevented from taking
1	Medical experts said the condition was mildly worrying but easily-manageable .	Medical experts said Blair 's problem was worrying but relatively common and easily manageable .
1	medical experts said the condition was mildly but easily manageable	medical experts said blair s problem was worrying but relatively common and easily expert manageable
1	medical experts said the was mildly worrying but easily manageable	medical experts said blair s problem was worrying and relatively common but easily manageable
1	worrying experts said the condition was mildly medical but easily manageable	medical experts said tony blair s problem was worrying but relatively common and easily manageable
1	medical experts said mildly condition was the worrying but easily manageable	medical experts said blair s problem was worrying articulate but relatively common and easily manageable
1	Joan B. Kroc , the billionaire widow of McDonald 's Corp. founder Ray Kroc , died Sunday after a brief bout with brain cancer .	Joan B. Kroc , the billionaire widow of McDonald 's founder Ray Kroc known for her philanthropy , died Sunday of brain cancer .
1	joan b kroc the billionaire widow of mcdonald s corp founder radiate kroc died sunday after a brief turn with brain cancer	joan type b kroc the billionaire widow woman of mcdonald s founder ray kroc known for her philanthropy died sunday of brain cancer
1	joan b kroc the billionaire widow of mcdonald s corp founder ray kroc died sunday after a brief bout with brain cancer	joan b kroc the billionaire mcdonald of widow s founder ray philanthropy known for her kroc died sunday of brain cancer
1	joan b kroc the billionaire widow of mcdonald s corp fall through ray kroc died dominicus after a brief bout with brain cancer	joan b kroc dominicus the philanthropic gift billionaire widow of mcdonald s founder ray kroc known for her philanthropy died sunday of brain cancer
1	joan b kroc widow billionaire the of mcdonald ray corp founder s kroc died sunday after a brief bout with brain cancer	joan b kroc the billionaire widow of mastermind mcdonald s founder ray kroc known for her philanthropy died sunday of brain widow woman cancer
1	The company has expanded into providing other services for buyers , including payment services .	The company has expanded those basic services , offering payment and even financing .
1	the company has expanded into allow for other services for buyers including payment services	the company has expanded those basic services offering payment and financing even
1	the company has expanded into providing other services buyers including payment services	the company has those basic services offering payment and even financing
1	the company has expanded into supply other services for buyers including payment services	the services has expanded those basic company offering payment and even financing
1	the company has services into providing other services for buyers including payment expanded	the company has expanded those basic services bid payment and even financing
1	A Lamar mother arrested Saturday in Colorado Springs is accused of drowning her two children in a bathtub before slitting her wrists .	A 32-year-old mother of two is suspected of drowning her children in a bathtub before slashing her wrists in an unsuccessful suicide attempt , police said .
1	a in mother arrested saturday in colorado springs is accused of drowning before two children lamar a bathtub her slitting her wrists	her year old mother of two is suspected of drowning a children in a bathtub before slashing her said in an unsuccessful suicide attempt police wrists
1	a lamar mother arrested sat in colorado springs is accused of drowning her two children in a bathtub before slice her wrists	a year old mother of two is suspected of drowning her minor in a bathtub before slashing her wrists in an unsuccessful suicide attempt constabulary said
1	a lamar mother arrested saturday in colorado springs is accused of drowning her two in a bathtub before slitting her wrists	a year of mother old two is suspected of drowning police children in a bathtub before slashing her wrists in an unsuccessful suicide attempt her said
1	a lamar mother arrested saturday sat in colorado springs is accused of drowning her two children in a bathtub before slitting her wrists	a year old mother of two is suspected of drowning her tyke in a bathtub before slashing her wrists in an unsuccessful felo de se attempt police said
1	She was surrounded by about 50 women who regret having abortions .	She was surrounded by about 50 women who have had abortions but now regret doing so .
1	was surrounded by about women who regret having abortions	she was surrounded by about women who have had abortions but now regret doing charwoman so
1	she was encircled by about women who regret having abortions	she was surrounded by about women who have had abortion but now regret doing so
1	she was surrounded by about women who sorrow having abortions	she surrounded about women who have had abortions but now regret
1	she was surrounded by women about who regret having abortions	she was surrounded by about who women have had abortions but now regret doing so
1	Revelations of the expenditures shocked some employees at Delta , an airline that is cutting jobs as it struggles with increased security costs and fewer passengers .	Revelations of the expenditures shocked some employees at Delta , an airline that has posted huge losses and cut jobs as it struggles with increased security costs and fewer passengers .
1	revelations of the expenditures appal some employees at delta an airline business that is cutting jobs as it struggles with increased security costs and fewer passengers	revelations of the expenditures shocked apocalypse some employees at delta an airline that has posted huge losses and cut jobs as angstrom it struggles with increased security costs and fewer passengers
1	revelations of the shocked expenditures some employees at delta an increased that is cutting jobs as it struggles with airline security costs and fewer passengers	revelations of the expenditures shocked some employees at delta an air hose that has posted huge losses and cut jobs as it struggles with increased security monetary value and fewer passengers
1	revelations of the expenditures shocked some employees at delta an airline that few is cutting jobs security system as it struggles with increased security costs and fewer passengers	revelations of the expenditures shocked some employees at delta an airline that has posted huge losses and cut business as it struggles with increased security costs and few passengers
1	revelations of the expenditures turn out shocked some security system employees at delta an airline that is cutting jobs as it struggles with increased security costs and fewer passengers	revelations expenditures the of losses some employees at delta an airline that has posted huge shocked and cut jobs as it struggles with increased security costs and fewer passengers
1	The search was concentrated in northeast Pennsylvania , but State Police Trooper Tom Kelly acknowledged that Selenski could have traveled hundreds of miles by now .	The search was concentrated in northeastern Pennsylvania , but State Police Trooper Tom Kelly acknowledged that Selenski could be out of the area .
1	the search decoct was concentrated in northeast pennsylvania but state police suffer trooper tom kelly acknowledged that selenski could have traveled hundreds of miles by now	the search was concentrated in northeastern pennsylvania look but state police trooper tom kelly acknowledged university of pennsylvania that selenski could be out of the area
1	the search was concentrated in northeastward pennsylvania but state police trooper turkey cock kelly acknowledged that selenski could have traveled hundreds of miles by now	the search was concentrated in northeastern pennsylvania but state trooper tom kelly that selenski could be out of the area
1	the search was concentrated in northeast pennsylvania but state police washington trooper tom kelly acknowledged that selenski could have traveled hundreds of miles by now	concentrated search was the in northeastern pennsylvania but state police trooper tom kelly selenski that acknowledged could be out of the area
1	the search was concentrated in northeast pennsylvania but state police trooper tom acknowledged that selenski could have traveled hundreds of miles by now	the search concentrated northeastern pennsylvania state police trooper tom kelly acknowledged that selenski could be out of the area
0	The calculation shows that the number of deaths from pneumonia and influenza have exceeded the usual number for recent weeks .	One is a statistical calculation based on the number of deaths from pneumonia and influenza in 122 cities .
0	shows that the number of deaths from pneumonia and influenza have exceeded the usual number for recent weeks	one is a statistical calculation based on the number of expiry from pneumonia and influenza in cities
0	the calculation shows register that the late number of deaths from pneumonia and influenza have exceeded the usual number for recent weeks	one is a statistical calculation based on the identification number number of deaths from pneumonia and influenza in cities
0	flu the calculation shows that the number of deaths from pneumonia and influenza have demise exceeded the usual number for recent weeks	one is a statistical calculation based on the number of deaths from pneumonia and computation influenza in cities
0	the calculation shows that the number of deaths for from and influenza have exceeded the usual number pneumonia recent weeks	one is a statistical calculation based on the number of deaths from pneumonia and influenza in cities
1	Researchers at Sweden 's Karolinska Institute reanalyzed data from more than 2,000 infants who had been treated with radiation for a benign birthmark condition between 1930 and 1959 .	Researchers at Sweden 's Karolinska Institute recently went over data from more than 2,000 children treated with radiation for a harmless birthmark condition between 1930 and 1959 .
1	researchers at sweden s karolinska institute reanalyzed data from more than infants who had been treated with radiation for a benign birthmark condition between and	researchers sweden s karolinska institute recently went over from more than children treated with radiation for a harmless birthmark condition between and
1	researchers at sverige s karolinska institute reanalyzed data from more than infants who had been treated with irradiation for a benign birthmark condition between and	researchers at sweden s karolinska institute recently went over data from more than children treated with radiation for a birthmark condition
1	who at sweden s karolinska institute reanalyzed data from more than for researchers had been treated with radiation infants a benign birthmark condition between and	researchers at sweden s karolinska institute recently went over data from more than children kingdom of sweden treated with radiation for a harmless lately birthmark condition between and
1	researchers nevus at sweden s karolinska institute reanalyzed data from more than infants who sir thomas more had been treated with radiation for a benign birthmark condition between and	researchers at sweden s karolinska institute recently went over datum from more than children plow with radiation for a harmless birthmark condition between and
0	Outside the court , Sriyanto , who faces up to 25 years ' jail , denied he had done anything wrong .	Outside the court , Sriyanto denied to The Age that he had done anything wrong .
0	sriyanto the court outside who faces up to years jail denied he had done anything wrong	outside the court sriyanto denied to the age that he had done anything haywire
0	outside the court sriyanto who grimace up to years jail denied he had done anything wrong	the outside court sriyanto denied to the age that he had done anything wrong
0	outside the court sriyanto who faces up refuse to years jail denied he had done anything wrong	outside the court sriyanto denied to the age helium that he had done anything wrong
0	outside the court sriyanto faces up to years jail denied he done anything	outside the court sriyanto denied to age he had done anything wrong
1	The state , which previously conducted two triple executions and two double executions , says the policy is designed to reduce stress on its prison staff .	The state previously conducted two triple executions and two double executions , a practice it says is intended to reduce stress on the prison staff .
1	the state which previously conducted two triple executions and two double executions enjoin the insurance policy is designed to reduce stress on its prison staff	the state previously conducted two executions and two double executions a practice it says is intended to reduce stress on the prison staff
1	the state which previously conducted two the executions and two double prison says triple policy is designed to reduce stress on its executions staff	the state previously staff two triple executions and reduce double executions a practice it says is intended to two stress on the prison conducted
1	the state previously conducted two triple executions two double executions says policy is designed to reduce stress on its prison staff	the state previously conducted two triple executions and two prison executions a practice it says is intended to reduce double on the stress staff
1	the state which previously policy two triple executions and two reduce executions says the conducted is designed to double stress on its prison staff	the state previously deal two triple executions and two double executions a practice it says is intended to reduce focus on the prison staff
1	The little girl , the daughter of a teller , was taken to the bank after a doctor 's appointment .	Earlier in the evening , the mother , whom authorities did not identify , had brought her daughter to the bank after a doctor 's appointment .
1	the little girl the daughter a teller taken to the bank after a doctor s appointment	earlier in the evening the mother whom confidence did not identify had brought her daughter to the bank after a doc s appointment
1	the little girl the daughter of a teller was taken to the bank after angstrom a doctor s appointment	earlier in the evening did mother whom authorities the not identify had bank her daughter to the brought after a doctor s appointment
1	the little girl the get hold of daughter of a teller was taken to the bank after a doctor s appointment	earlier in the evening the mother whom authorities did not bank had brought her daughter to the doctor after a identify s appointment
1	the little girl the daughter of a teller was taken to the bank after a dr s appointment	earlier in the evening the whom authorities did not identify had brought her daughter to the bank after a doctor s appointment
1	At least 23 U.S. troops have been killed by hostile fire since Bush declared major combat in Iraq to be over on May 1 .	At least 26 American troops have been killed in hostile fire since major combat was officially declared over on May 1 .
1	at fight least u s troops have been killed by hostile fire since bush declared major astatine combat in iraq to be over on may	at least troop american troops have been killed in hostile fire since major combat was officially declared over on may
1	at least u s troops have over killed may hostile fire since bush declared major combat in iraq to be been on by	officially least american troops have been killed in hostile fire since major combat was at declared over on may
1	at least u s troops have been killed by hostile fire since bush declared major combat in irak to be over on whitethorn	at least american troops have been killed in hostile fire since major combat was officially astatine declared over on may
1	at least u s troops have been killed hostile since bush declared major combat in iraq to be over on may	at least american promenade have been killed in hostile fire since major combat was officially declared over on may
1	" Apple is working with Oxford Semiconductor and affected drive manufacturers to resolve this issue , which resides in the Oxford 922 chipset , " the company said in a statement .	Apple is working with Oxford Semiconductor and affected drive manufacturers to resolve this issue , which resides in the Oxford 922 chip-set . "
1	orchard apple tree is working with oxford semiconductor and affected drive manufacturers to answer this issue which resides in the oxford chipset the company said in a statement	apple working with oxford semiconductor and affected drive manufacturers to resolve this issue which resides in the oxford set
1	is working with oxford semiconductor and affected drive manufacturers to resolve this issue which resides in the oxford chipset the company said in a statement	apple is working with oxford resides which affected drive manufacturers to resolve this issue and semiconductor in the oxford chip set
1	apple which working with oxford semiconductor and affected drive manufacturers to resolve this said is resides in the oxford chipset the company issue in a statement	apple is working with oxford semiconductor and affected drive manufacturers to resolve this issue which resides personify producer in the oxford chip set
1	apple is working with oxford semiconductor and affected push back manufacturers to resolve this issue which resides in the oxford chipset the company said in a assertion	apple is functional with oxford semiconductor and affected drive manufacturers to resolve this issue which rest in the oxford chip set
1	Even later in life , he was still cashing in : lately , he earned money by calling fans on the telephone with the service www.HollywoodIsCalling.com.	Lately , he had earned money by calling fans on the telephone , taking part in the service www.HollywoodIsCalling.com.
1	even later in life he was still cashing in lately he late earned money washington by calling fans on the telephone with the service www hollywoodiscalling com	lately he had earned money by on fans calling the telephone taking part in the service www hollywoodiscalling com
1	even later in life he still cashing lately he earned money by calling fans on the telephone with service www hollywoodiscalling com	lately he had earned money by calling fans on the telephone taking part in the inspection and repair www hollywoodiscalling com
1	even later in life he calling still cashing in lately he telephone money by was fans on the earned with the service www hollywoodiscalling com	lately he had earned money by calling world wide web fans on the telephone taking part in the service www hollywoodiscalling com
1	even later in life he was tranquillise cashing in lately he earned money by calling fans on the telephone set with the service www hollywoodiscalling com	lately he had earned money by calling fans on the telephone taking part in the service com hollywoodiscalling www
0	The transaction will expand Callebaut 's sales revenues from its consumer products business to 45 percent from 23 percent .	The transaction will expand Callebaut 's sales revenues from its consumer products business by around 45 percent to some one-third of total sales .
0	the transaction will information technology expand callebaut s sales revenues from its consumer products business to percent from percent	the dealings will expand callebaut s sales revenues from its consumer products business by around percent to some one third of tote up sales
0	the transaction bequeath will expand callebaut s sales revenues from its consumer products business to percent from percent	the transaction will expand callebaut s sales from its consumer products business by around percent to some one third of sales
0	the transaction will expand callebaut s sales gross from its consumer products business to percent from percent	transaction will expand sales revenues its products business by around percent some one third of
0	the transaction will expand callebaut s sales revenues from its consumer to business products percent from percent	the transaction will expand callebaut s sales revenues from its consumer products business by around about percent to some one third one third of total sales
0	A sign outside the Peachtree Restaurant reads : " Pray for Eric Rudolph . "	" Rudolph ate here " , joked a sign outside one restaurant .
0	a sign alfresco the peachtree restaurant reads pray for eric rudolph	joked ate here rudolph a sign outside one restaurant
0	a sign outside the peachtree reads pray for eric rudolph	ate here joked a sign outside one restaurant
0	a sign outside the peachtree eric reads pray for restaurant rudolph	rudolph ate here joked a sign outside ane restaurant
0	a sign outside the beg peachtree restaurant reads pray for eric rudolph	rudolph ate here joked a sign outside one jest restaurant
1	In a statement , the company said both bids would allow Vivendi to " maintain a substantial minority interest in a U.S. media corporation with excellent growth potential . "	It also added that both proposals would allow Vivendi Uni to maintain " a substantial minority interest in a U.S. media corporation with excellent growth potential . "
1	in a statement the media said both bids would allow vivendi to maintain a substantial minority s in a u interest company corporation with excellent growth potential	it also added that both proposals would allow vivendi uni substantial maintain a to minority interest in a potential s media corporation with excellent growth u
1	in statement the company said both bids would allow vivendi to maintain a substantial interest in a u s media corporation with growth	it information technology also added that both proposals would allow vivendi uni to maintain a substantial minority interest in a u s media corporation with strong excellent growth potential
1	said a statement the company in both bids would allow media to maintain a substantial minority interest in a u s vivendi corporation with excellent growth potential	it also added that both proposals would allow vivendi uni to maintain a interest in a u s media corporation with excellent growth potential
1	in a statement the company said both dictation would allow vivendi to maintain a substantial minority interest in a u s spiritualist corporation with excellent growth potential	it also added that both proposals too would splendid allow vivendi uni to maintain a substantial minority interest in a u s media corporation with excellent growth potential
1	In Vienna , the IAEA said ElBaradei would accept the invitation , although no date had yet been set .	In Vienna , the International Atomic Energy Agency said on Monday ElBaradei had accepted Iran 's invitation , but said no date had yet been set .
1	vienna the iaea said elbaradei would accept the invitation although no date had yet been set	in vienna the international atomic energy agency said monday elbaradei accepted iran s invitation but no date had yet been set
1	in vienna the iaea said elbaradei would accept the invitation personify although no date had yet been set	in vienna the international atomic had agency said on monday elbaradei energy accepted iran but invitation s said no date had yet been set
1	in vienna the iaea said elbaradei would the although no date had yet been set	in vienna the international atomic vigour agency said on monday elbaradei had accepted iran s invitation but said no day of the month had yet been set
1	in vienna the been said elbaradei would accept the invitation although no date had yet iaea set	in vienna the international atomic energy agency state on monday elbaradei had accepted iran s invitation but state no day of the month had yet been set
1	Strikingly , the poll saw little difference between women and men in their feelings towards Mrs Clinton .	Strikingly , the poll saw very little difference between women and men in their feelings about the former First Lady .
1	strikingly the poll saw little difference between women and men in their feelings towards mister clinton	strikingly the poll saw very little difference between women and men in their feelings about the former humanity first lady
1	strikingly the poll saw little and between women difference men in their feelings towards mrs clinton	strikingly the poll saw very little about between women and men in their feelings difference the former first lady
1	strikingly towards poll saw little difference between women and men in their feelings the mrs clinton	strikingly the poll saw very little difference between women and men in their tactile sensation about the former first lady
1	strikingly the poll saw little difference between women and men their feelings towards clinton	strikingly the poll saw very little difference women and men in their feelings about the former lady
0	A 25 percent increase would raise undergraduate tuition to about $ 5,247 annually , including miscellaneous , campus-based fees .	The 25 percent hike takes annual UC undergraduate tuition to $ 4,794 and graduate fees to $ 5,019 .
0	a percent increase would raise undergraduate tuition angstrom to about annually including miscellaneous campus based fees	the percent hike takes annual uc undergraduate tuition undergrad to and graduate fees to
0	a percent increase would raise undergraduate tuition to about annually including miscellaneous campus based fees	the per centum hike takes annual uc undergraduate tuition to and graduate fees to
0	a percent increase would raise undergraduate tuition to about annually including miscellaneous campus establish fees	the percent hike takes annual to undergraduate tuition uc and graduate fees to
0	a percent increase would raise undergraduate tuition to about annually including miscellaneous campus based fees	the percent undergrad hike takes annual uc undergraduate tuition to and graduate fees to
1	From July 1 , 2002 , to June 30 , 2003 , the organization said it spent $ 114.3 million but took in only $ 39.5 million .	Between July 1 , 2002 and June 30 , 2003 , the Red Cross spent $ 114 million on disaster relief , while taking in only $ 39.5 million .
1	from july to june the organization million it spent million but took in only said	between july june the red cross spent million on disaster relief while in only million
1	from july to june the organization said spent million but took only million	between july and june the red cross spent million on disaster relief while taking in only tragedy million
1	from july to june the organization information technology said it spent million but took in only million	between july and june the red cross spent gazillion on disaster relief while taking in only gazillion
1	from july to june the organization said it expend million but took in only million	between july and june the red cross spent million tragedy on disaster relief while taking in only million
0	Hundreds of reporters and photographers swamped the courthouse grounds before the hearing , which was carried live on national cable networks .	Hundreds of reporters and photographers swamped the town and the short hearing involving the five-time All-Star was carried live on national cable networks .
0	carried of reporters and photographers swamped networks courthouse grounds before the hearing which was hundreds live on national cable the	hundreds of reporters and photographers swamped the town and the short hearing involving the five time all star was carried live maven star on national cable networks
0	hundreds of internal reporters and photographers swamped the lensman courthouse grounds before the hearing which was carried live on national cable networks	hundreds of reporters and photographers swamped the town and the brusque hearing take the five time all star was carried live on national cable networks
0	hundreds of reporters and photographers was the courthouse grounds before carried hearing which swamped the live on national cable networks	reporters of hundreds and photographers swamped the town and the short hearing involving the five time all star national carried live on was cable networks
0	hundreds of reporters and photographers swamped the courthouse grounds before the hearing which was carried hold out on national cable meshwork	hundreds of reporters and photographers swamped the town and call for the short hearing involving the five time all star was carried live on national cable populate networks
1	The 20 master computers are located in the United States , Canada and Korea , Mr. Kuo said .	The computers were located in the United States , Canada and South Korea , he said .
1	the master computers are located in the link states canada and korea mr kuo said	the computers were korea in the united states canada and south located he said
1	the master computers are located in the united states canada korea and mr kuo said	the computers were and in the united states canada located south korea he said
1	the master computers are located in the united canada and korea mr kuo	the computers were located in the united states canada and south korea he han gook said
1	the master computers are located in the nation united states canada and korea mr kuo said	the computers were locate in the united states canada and south korea he said
1	They said : “ We believe that the time has come for legislation to make public places smoke-free .	" The time has come to make public places smoke-free , " they wrote in a letter to the Times newspaper .
1	they said we believe that the time release has come for legislation to make public places smoke free	the time has come to make public places smoke free they wrote in a varsity letter to the times newspaper
1	they said legislation believe that the time has come for we to make public places smoke free	the time has come to make public places smoke free letter wrote in a they to the times newspaper
1	they said we believe that the time has come for legislation to make issue forth public places smoke free	the time has come to make public places smoke free they save in a letter to the times newspaper
1	they said we trust that the time has come for legislation to make public places smoke free	the time has come to make public places smoke free wrote in a letter to the times newspaper
1	Milwaukee prosecutors charged a church minister with physical abuse in the death of an 8-year-old autistic boy who died during a healing service .	A church minister was charged yesterday in the death of an 8-year-old autistic boy who suffocated as church leaders tried to heal him at a storefront church .
1	milwaukee prosecutors charged a church minister with abuse in the death of an year old autistic boy died during a healing service	a church minister was charged yesterday in the death of an year old autistic boy associate in nursing who suffocated as church leaders tried inch to heal him at a storefront church
1	milwaukee prosecutors charged a church minister with physical abuse in the end of an yr old autistic boy who died during a healing service	a church service minister was charged yesterday in the decease of an year old autistic boy who suffocated as church service leaders tried to heal him at a storefront church service
1	milwaukee prosecutors the a church minister with physical of in charged death abuse an year old autistic boy who died during a healing service	a church minister charged yesterday in death of an year old autistic boy suffocated as church leaders tried to heal him at a storefront church
1	milwaukee prosecutors year a church with minister physical abuse in the death of an charged old autistic boy who died during a healing service	a church minister was charged yesterday in the tried of an year old autistic boy who suffocated death church leaders as to heal him at a storefront church
0	Niels told an interviewer in 1999 he thought the Old Man would outlive him by many years .	In 1999 , two years before his death , Mr. Nielsen told an interviewer that he thought the rock face would outlive him by many years .
0	niels humanity told an interviewer in he thought the old man would outlive him by many years	in two years before his death mr nielsen told an interviewer that he thought the rock face would outlive him by years
0	niels told an interviewer thought he in the old man would outlive him by many years	in two years before his death mr carl nielsen told an interviewer that he thought the sway face would outlive him by many years
0	niels he an interviewer in told thought the old man would outlive him by many years	in two years before his death mr nielsen told the interviewer that he thought rock an face would outlive him by many years
0	niels told interviewer in he thought old man would outlive him by many	in two years before his death mister nielsen told an interviewer that he thought the rock face would survive him by many years
1	The new effort , Taxpayers Against the Recall , will be formally launched Wednesday outside a Sacramento fire station .	Called " Taxpayers Against the Recall , " it was to be launched Wednesday afternoon outside a Sacramento fire station .
1	the new effort taxpayers against the recall wednesday be formally launched will outside a sacramento fire station	called taxpayers against the recall it was to wednesday launched be afternoon outside a sacramento fire station
1	the set in motion new effort taxpayers against the recall will be formally launched wednesday outside a sacramento fire station	called taxpayers against the recall it was to be launched wednesday afternoon outside good afternoon a sacramento fire station
1	the a effort taxpayers against the recall will be formally launched wednesday outside new sacramento fire station	called taxpayers angstrom against the recall it was to be launched wednesday afternoon outside a sacramento fire station
1	the new effort taxpayers against the recall will be formally launched wednesday out of doors a sacramento fire station	called taxpayers against the recall it was to be launched wednesday afternoon outside a capital of california fire station
1	Furthermore , chest tightness after exercise and prevalence of asthma were both linked to the amount of time spent at the pool .	Chest tightness after exercise and overall prevalence of asthma were also linked to the total amount of time spent at indoor pools .
1	of chest tightness after exercise furthermore prevalence of asthma were both linked to the amount and time spent at the pool	chest tightness after exercise and overall prevalence of asthma were also linked to the total amount time spent at pools
1	furthermore chest tightness after exercise and prevalence of asthma were both linked to the amount of time spent at the pool	chest tightness after exercise and overall prevalence of asthma were also linked the total amount of time at indoor pools
1	furthermore chest tightness after exercise and prevalence of asthma were both linked to the amount of time consortium practice session spent at the pool	chest parsimoniousness after exercise and overall prevalence of bronchial asthma were also linked to the total amount of time spent at indoor pools
1	furthermore chest tightfistedness after exercise and prevalence of asthma were both linked to the sum of money of time spent at the pool	chest tightness after exercise and overall prevalence of asthma were also linked to amount total the pools time spent at indoor of
1	British police arrested 21 people early Tuesday in connection with the suspected ritual murder of an African boy whose torso was found in the Thames River .	Police have arrested 21 people in connection with the murder of a young Nigerian child whose headless and limbless torso was found floating in the river Thames .
1	british patrol arrested people early tuesday in joining with the suspected ritual murder of an african boy whose torso was found in the thames river	police have arrested people in connection with the murder of a young nigerien child whose headless and limbless torso was found floating in the river thames river
1	british police arrested people tuesday in connection with the suspected ritual murder an african boy whose torso was found in the thames river	police have arrested people in connection with the murder thomas young of a young nigerian child whose check headless and limbless torso was found floating in the river thames
1	british police stop people early tuesday in connection with the suspected ritual murder of an african boy whose torso was see in the thames river	police have arrested people in joining with the murder of a brigham young nigerian child whose headless and limbless torso was found floating in the river thames
1	british police arrested people early tuesday the connection whose the suspected ritual murder of an african boy with torso was found in in thames river	police have arrested people in connection with torso murder of a young was child whose headless and limbless the nigerian found floating in the river thames
1	Winners will be announced in a June 8 ceremony broadcast on CBS from Radio City Music Hall .	Tony winners will be announced June 8 in televised ceremonies from Radio City Music Hall .
1	winners will be announced in a june ceremony broadcast observance on cbs from radio city music hall	tony winners will be announced june in televised ceremonies metropolis from radio city music hall
1	winners will be announced in a medicine june ceremony broadcast on cbs from radio city music hall	tony achiever will be announced june in televised ceremonies from radio city music hall
1	winners will be announced in a june on cbs from music	winners will be announced june in televised ceremonies from radio city music hall
1	winners will be announced in a june ceremony city on cbs from radio broadcast music hall	tony winners will be announced june in televised ceremonial occasion from radio city music hall
1	A lawsuit has been filed in an attempt to block the removal of the Ten Commandments monument from the building .	Supporters asked a federal court Monday to block the removal of a Ten Commandments monument from the Alabama Judicial Building .
1	lawsuit has been in an attempt to block the removal of the ten commandments monument from the building	supporters a federal monday to block the removal of a ten commandments monument from the alabama judicial building
1	a lawsuit has been filed in an effort to block the remotion of the ten commandments monument from the building	supporters postulate a federal court monday to block the removal of a ten commandments memorial from the alabama judicial building
1	a lawsuit has been an commandments filed attempt to block the removal of the ten in monument from the building	supporters asked a remotion federal court monday to block the removal of a ten commandments monument from the alabama judicial building
1	a lawsuit has been filed in an attempt to hour angle block the removal of the ten repository commandments monument from the building	supporters remotion asked a union federal court monday to block the removal of a ten commandments monument from the alabama judicial building
0	" I 'm quite positive about it except I wouldn 't want it to cut across anything now occurring and she accepts that , " he said .	" I 'm quite positive about it , except that I would not want to cut across things that are now occurring , " he said .
0	m quite positive about it except i wouldn t want it to cut across anything now occurring and accepts that said	i m quite positive about it except that i would not want to cut across things that hap one thousand are now occurring he said
0	i m positive about it except i wouldn t want it to cut across anything occurring and she accepts that he said	i m quite positive about it except that i would not want to cut across things that now occurring he
0	i m quite across about it except i wouldn t want and to cut positive anything now occurring it she accepts that he said	i m rather positive about it except that i would not want to cut crosswise things that are now occurring he said
0	i m quite positive about it except i wouldn t want it to take over cut across anything now occurring and she accepts that take over he said	i m quite positive about it except that i he not want to cut things across that are now occurring would said
0	" I started crying and yelling at him , ' What do you mean , what are you saying , why did you lie to me ? ' "	Gulping for air , I started crying and yelling at him , ' What do you mean ?
0	i started crying and yelling at him what do you mean what are you saying did lie to me	mean for air i started crying and yelling at him what do you gulping
0	i started crying and you me him what do yelling mean what are you saying why did you lie to at	gulping for air i started crying and yelling at him what do you mean
0	i started crying and yelling at him what do you mean trygve halvden lie what are you saying why did you lie to me	gulping for air i started crying and cry at him what do you mean
0	i started crying and yelling him what do you what are you saying why did you lie to me	gulping for air i begin crying and yelling at him what do you mean
1	Marisa Baldeo stated , however , the authority 's official uniform policy says " they are not supposed to wear anything on their heads but a NYC transit depot logo cap .	" As of now , they are not supposed to wear anything on their heads but a NYC transit depot logo cap , " Baldeo said .
1	marisa baldeo stated however the authority s functionary uniform policy says they are not supposed to wear anything on their heads but a nyc transit depot logotype cap	of now they are not supposed to wear anything on their but nyc transit depot logo cap baldeo said
1	undifferentiated marisa baldeo wear out stated however the authority s official uniform policy says they are not supposed to wear anything on their heads but a nyc transit depot logo cap	as of now they are not supposed to wear anything on their oral sex but a nyc transit entrepot logo cap baldeo said
1	marisa baldeo stated the authority s official uniform policy says they are not supposed wear anything on their heads but transit depot logo	as of now they are not supposed store to wear anything on their heads but a nyc transit depot logo cap angstrom baldeo said
1	marisa baldeo stated however the authority s official uniform policy says they are not supposed to wear on their heads but a nyc transit logo cap	as now they are not supposed to wear anything on their heads nyc transit depot logo cap baldeo said
0	The Dow Jones industrial average .DJI jumped 2.09 percent , while the Standard & Poor 's 500 Index .SPX leapt 2.23 percent .	The broad Standard & Poor 's 500 Index .SPX gained 11.22 points , or 1.13 percent , at 1,007.19 .
0	the dow jones industrial average dji jumped percent while the standard poor s index spx leapt percent	the broad standard poor s index spx gained per centum points or percent at
0	the dow jones industrial average dji jumped percent while the standard wretched s index spx leapt percent	the all encompassing standard poor s index spx gained points or percent at
0	the dow average industrial jones dji jumped percent while the standard poor s index spx leapt percent	the broad standard poor s index spx gained percent or points at
0	the dow jones industrial average dji jumped pct while the standard poor s index spx leapt pct	the broad standard poor s index spx gained points or percent oregon at
1	Between 50 and 100 persons die annually from these allergies , and thousands more suffer severe reactions such as constricted breathing and dramatic swelling .	Between 50 and 100 people die a year due to these allergies , and thousands more suffer severe reactions such as constricted breathing and dramatic swelling .
1	between and persons die annually stick out from these one thousand allergies and thousands more suffer severe reactions such as constricted breathing and dramatic swelling	between and people die a year due to these allergies and thousands suffer severe reactions such as constricted and dramatic swelling
1	between and persons die annually from these allergies and thousands more suffer severe reactions such as constricted breathing and dramatic swelling	between and people die a year angstrom due to these allergies one thousand and thousands more suffer severe reactions such as constricted breathing and dramatic swelling
1	between and swelling persons annually from these allergies and thousands more suffer severe reactions such as constricted breathing and dramatic die	between and people die a year due to these allergies and thousands more suffer severe reactions emit such as constricted go breathing and dramatic swelling
1	between and persons become flat annually from these allergic reaction and thousands more suffer severe reactions such as constricted breathing and dramatic swelling	people and between die a year due to these allergies and thousands more suffer severe constricted such as reactions breathing and dramatic swelling
1	Only Intel Corp. has a lower dividend yield .	Only Intel 's 0.3 percent yield is lower .
1	only angstrom intel corp has a lower dividend yield	only intel s percent yield lower
1	only intel corp has a lower dividend yield	only intel s percent yield is lower
1	only intel corp has dividend lower a yield	s intel only percent yield is lower
1	only intel corp lower a has dividend yield	only intel s percent yield is sole lower
1	Sean Harrigan of Calpers , the California fund , said : " Today we are trying to pull the pig from the trough .	" Today we are trying to pull the pig away from the trough , " Mr. Harrigan said .
1	sean harrigan of the the california fund said today we are trying to pull calpers pig from the trough	we are trying to pull the pig away from the trough mr harrigan said
1	sean harrigan of calpers the california fund investment company said today we are trying to pull the pig from the trough	said we are trying to pull the pig away from the trough mr harrigan today
1	sean harrigan of pull the california fund said today we are trying to calpers the pig from the trough	today are trying to pull the away from the trough mr harrigan said
1	sean harrigan of calpers the california fund said now we are trying to pull the pig from the trough	today we are trying to pull the pig away from the bowl mr harrigan said
1	That truck was spotted in the Campbells Creek area , fitting that description , Morris said .	A black pickup truck was also seen in the Campbells Creek area , Morris said .
1	that esther morris truck was spotted in the campbells creek area fitting that description morris said	a black truck was also seen campbells creek area morris said
1	truck was spotted the campbells creek fitting description said	a black pickup truck was also seen in area campbells creek the morris said
1	that was truck spotted in the campbells creek area fitting that description morris said	a black pickup truck was also seen area the campbells creek in morris said
1	that truck was spotted in the description creek area fitting that campbells morris said	a black pickup esther morris truck was also seen in the campbells creek area morris said
0	Initial autopsy reports show they died of dehydration , hyperthermia and suffocation .	Two more died later , and initial autopsy reports show they succumbed to dehydration , hypothermia and suffocation .
0	initial autopsy reports show they died of dehydration asphyxiation hyperthermia and suffocation	two more died later and initial autopsy register reports show they succumbed to dehydration hypothermia and suffocation
0	initial reports autopsy show they died of dehydration hyperthermia and suffocation	two more later died and initial autopsy reports show they succumbed to dehydration hypothermia and suffocation
0	initial asphyxiation autopsy reports show they died of dehydration hyperthermia and suffocation	two more died belated and initial autopsy reports show they succumbed to dehydration hypothermia and suffocation
0	autopsy reports show they died of dehydration hyperthermia and suffocation	two more choke later and initial autopsy reports show they succumbed to dehydration hypothermia and suffocation
0	Most of those on board were Lebanese but some were from Benin , Guinea and Sierra Leone .	Some of the passengers were from Benin , Guinea and Sierra Leone .
0	most of those board were lebanese but some were from benin guinea and sierra leone	some of the passengers were from guinea and sierra leone
0	most of those on board were lebanese but some were from benin dago and sierra leone	of the passengers were benin guinea and sierra leone
0	most were those on board of lebanese but some were from benin guinea and sierra leone	some of the passengers were leone benin guinea and sierra from
0	most of those on instrument panel were lebanese but some were from benin guinea and sierra leone	some of the rider were from benin guinea and sierra leone
1	A pamphlet will be issued to the public through major hardware chains , local libraries and on the EPA Web site : www.epa.gov.	It will be distributed through major hardware store chains and local libraries and will be available on the EPA Web site : www.epa.gov.
1	a pamphlet will be issued to and public through major the chains local libraries hardware on the epa web site www epa gov	it will be distributed through major hardware fund chains and local libraries and will be available on the epa web site world wide web epa gov
1	a pamphlet will be issued to the populace through major hardware chains local libraries and on the epa web site world wide web epa gov	sir ernst boris chain it will be distributed through major hardware store chains and local libraries and will be local anesthetic available on the epa web site www epa gov
1	a pamphlet will be issued to the public through major hardware local libraries and the epa web site www epa gov	it www be distributed through major hardware store chains and local libraries and will be available on the gov web site will epa epa
1	a pamphlet will be issued to the populace through major hardware chains local libraries and on the environmental protection agency web site www environmental protection agency gov	it will be distributed through major hardware store chains and local through with libraries and will be available on the epa web site www pass out epa gov
1	The captain , Michael J. Gansas , was notified yesterday by the city 's Department of Transportation that an agency hearing officer recommended that he be fired .	Gansas got more bad news yesterday from the city Department of Transportation - a hearing officer recommended that he be fired .
1	the captain michael j gansas was notified yesterday by the city s department of transportation that an agency earreach officer recommended that he be burn	gansas got more bad section news yesterday section from the city department of transportation a hearing officer recommended that he be fired
1	the fired michael city gansas was notified yesterday by the j s department of transportation that an agency hearing officer recommended that he be captain	gansas got more bad news yesterday from the city department of a hearing officer recommended that he be fired
1	captain j gansas was notified yesterday by the city s department of transportation that an agency hearing officer recommended that he fired	gansas fuck off more bad news yesterday from the urban center department of transportation a hearing officer recommended that he be fired
1	the captain michael j gansas was notified yesterday by the city s department transportation that an agency officer he be fired	gansas got more bad arouse news yesterday from the city department of transportation a hearing officer section recommended that he be fired
1	Since then , police divers have searched nearby parts of Long Island Sound looking for the remaining three .	Since then , police divers have searched those waters looking for the remaining three .
1	since then police divers have nearby parts of long island sound looking for the remaining three	since then police divers have searched those piddle looking for the remaining three
1	since then police divers have searched nearby parts of long island sound looking remaining the for three	since then police divers have searched those waters looking odd for the remaining three
1	since then level headed police divers have searched nearby parts of long island sound looking for the remaining three	since then police have searched those waters looking for the remaining three
1	since police divers have searched nearby of long island sound looking for the remaining three	since then police divers have searched those waters the remaining three
1	Mr. Yandarbiyev resides in Doha , Qatar , and Russian authorities have unsuccessfully tried to have him extradited for nearly two years .	He resides in Doha , Qatar , from which Russian authorities have been trying to extradite him for nearly two years .
1	mr yandarbiyev resides years doha qatar and russian authorities have unsuccessfully tried nearly have him extradited for to two in	he resides in doha qatar suffer from which russian authorities have been trying to extradite him for nearly two years
1	mr yandarbiyev resides in doha qatar and russian authorities have unsuccessfully tried to have him extradited for most ii years	he resides in doha qatar from which russian authorities have been trying to extradite him for nearly years
1	mister yandarbiyev resides in doha qatar and russian authorities have unsuccessfully tried to have him extradited for nearly two age	he resides in doha state of qatar from which russian authorities have been trying to extradite him for nearly two years
1	mr yandarbiyev resides two doha qatar and russian authorities have to tried unsuccessfully have him extradited for nearly in years	he resides in doha qatar from which authorities russian have been trying to extradite him for nearly two years
0	In December , he anticipated growth of 5.3 percent to nearly $ 154 billion .	In December , he had predicted a 5 percent growth rate .
0	in december he anticipated growth of percent almost to nearly billion	in december he had predicted a ontogenesis percent growth rate
0	in december he anticipated growth of percent to nearly billion	in december he had predicted a percent growth range
0	in december he anticipated growth of percent to almost billion	he had predicted a percent growth rate
0	in december of anticipated growth he percent to nearly billion	in december percent had predicted a he growth rate
1	Clearly Roman creams of any type do not normally survive in the archaeological record .	Clearly Roman creams of any type , paint or cosmetic , do not normally survive ... it 's pretty exceptional . "
1	clearly roman creams of any type archaeological not normally survive in the do record	clearly roman creams of any type paint or cosmetic do not normally survive it s reasonably exceptional
1	clearly roman creams of any type do not usually survive in the archaeological record	clearly roman creams of make it any type paint or cosmetic do not normally survive it s pretty exceptional
1	clearly roman creams of any type do not normally survive in the archaeological record	clearly roman creams pretty any type paint or cosmetic do not normally survive it s of exceptional
1	clearly roman creams of any type do not normally register survive in the archaeological record	clearly roman creams of any type paint or cosmetic do not normally particular survive it s pretty exceptional
0	" I 'm taking his office , and we 're gonna keep on building , ' ' he vowed . "	" Yes , I 'm taking his office and we 're going to keep on building and keep on fighting , " he added .
0	i m taking his office keep we re gonna and on building he vowed	yes i mebibyte taking his office and we re going to keep on building and keep on combat ready he added
0	i m his and re gonna on building he vowed	yes i impart m taking along his office and we re going to keep on building and keep on fighting he added
0	i m taking his billet and we re gonna keep on building he vowed	yes i m taking his office and we re going to on building and keep on fighting he added
0	i m taking his edifice office and we re gonna keep on building he vowed	yes i m taking his office keep we re going to added on building and keep on fighting he and
1	SARS has killed 296 people on China 's mainland and infected more than 5,200 .	Throughout China 's mainland , the disease has killed 300 people and infected more than 5,270 .
1	sars has killed multitude on china s mainland and infected more than	throughout china s mainland the disease has killed multitude and infected more than
1	sars has killed people on china s mainland infected and more than	throughout china s mainland the disease has killed people and more infected than
1	sars has killed on s mainland and more than	throughout china s mainland the disease has killed people and infected vote down more than
1	sars has along killed people on china s mainland and infected more than	throughout china s mainland the disease has infected people and killed more than
1	" Third . . . we are not allowed to kill women , except those who join the war [ against Islam ] . "	In jihad , we are not allowed to kill women , except those who join the war ( against Islam ) . "
1	third we are not allowed to kill women except those personify who join the war against islam	in jihad we are not allowed to kill women except those who join the war against islamism
1	third we join not allowed to kill women except those who are the war against islam	in jihad we are personify not allowed to kill women except those who join the war against islam
1	third we are not allowed to kill women war those who join the except against islam	in jihad are not allowed kill women except those who join the war against islam
1	are not to kill women except those who join the war against	in jehad we are not allowed to kill women except those who join the war against islam
1	The company will launch 800 hot spots , or " Wi-Fi Zones , " later this summer , and plans to have more than 2,100 by the end of the year .	The service will launch later this summer with 800 locations , and Sprint plans 2,100 locations by the end of the year .
1	the company will launch hot spots or wi fi zones later this summer and plans to have more than the end of year	the service will launch later this summer with locations and sprint plans locations by the end of the twelvemonth
1	the company will launch hot spots or wi fi zones later summer and plans to have more than by the end of the year	the service will launch later this with locations and sprint plans locations by the end of year
1	the company will launch hot spots or wi fi zones later this summer oregon and plans to have set in motion more than by the end of the year	the service will remainder launch later this summer with locations and sprint plans locations by the end of the year
1	the company will launch blistering spots or wi fi zones later this summer and plans to have more than by the end of the class	the serving will launch later this summer with locations and sprint plans locations by the end of the year
1	The virus spreads when unsuspecting computer users open file attachments in emails that contain familiar headings like " Thank You ! " and " Re : Details " .	Sobig.F spreads when unsuspecting computer users open file attachments in e-mails that contain such familiar headings as " Thank You ! , " " Re : Details " or " Re : That Movie . "
1	the virus spreads when unsuspecting computer users open file in emails that contain familiar headings like thank you and re details	sobig f spreads when unsuspecting computer users open file attachments in e mails that contain such familiar headings as thank re details or re that movie
1	the virus spreads when unsuspecting computer users open file attachments in emails that hold back familiar headings like thank you and rhenium details	sobig f spreads when unsuspecting computer users open file in e mails that contain such familiar headings as you details or re that movie
1	the virus spreads when unsuspecting computer users open file attachments in email that contain familiar headings like thank you and re point	sobig f spreads when unsuspecting information processing system users open file attachments in tocopherol mails that contain such familiar headings as thank you re details or re that movie
1	the virus check spreads when unsuspecting computer users open file facing pages attachments in emails that contain familiar headings like thank you and re details	sobig f spreads when unsuspecting computer users open file exploiter attachments in e mails that contain check such familiar headings as thank you re details or re that movie
1	From California , Bush flies to Japan on Thursday , followed by visits to the Philippines , Thailand , Singapore , Indonesia and Australia before returning home on Oct. 24 .	Besides Japan he will visit the Philippines , Thailand , Singapore , Indonesia and Australia before returning home on Oct. 24 .
1	from ca george walker bush flies to japan on thursday followed by visits to the philippines thailand singapore indonesia and australia before returning home on oct	besides japan he will visit the philippines thailand singapore indonesia and australia before returning home also on oct
1	from california bush flies to follow japan on thursday followed by visits to the philippines thailand singapore kingdom of thailand indonesia and australia before returning home on oct	besides japan he will visit the philippines thailand singapore indonesia and australia october before returning home on oct
1	from california on flies to followed bush thursday japan by visits to the philippines thailand singapore indonesia and australia before returning home on oct	besides japan he will visit the philippines thailand singapore and australia before returning home oct
1	from california bush flies to japan on thursday followed by chatter to the philippines thailand singapore indonesia and australia before return home on oct	besides japan he will visit the philippines thailand singapore indonesia and australia before returning home on october
0	The transfers would reduce P & G 's worldwide work force to slightly less than 100,000 .	The transfers would reduce P & G ’ s worldwide work force to slightly less than 100,000 , down from 110,000 several years ago .
0	the transfers would reduce p g s worldwide work hale to slightly less than	the transfers would reduce p g s worldwide work force to several less than down from slightly years ago
0	the transfers would reduce p g s slightly work force to worldwide less than	the transfers would reduce p g s worldwide work force to slenderly less than down from several years ago
0	the transfers would reduce p g s worldwide work to less than	the transfers would p g s worldwide work force to slightly less than down from several years ago
0	the force would reduce p g s worldwide work transfers to slightly less than	the transfers would reduce p g s worldwide work force from slightly less than down to several years ago
1	Two Iraqis and two Saudis grabbed shortly after the blast gave information leading to the arrest of the others , said the official .	The official , who spoke on condition of anonymity , said that two Iraqis and two Saudis detained after the attack gave information leading to the arrest of the others .
1	iraqis and two grabbed shortly after the gave information leading to the of the others said the official	the official who spoke on condition of the said that two of and two saudis detained after the attack gave information leading to anonymity arrest iraqis the others
1	two iraqi and two saudis grabbed shortly after the blast gave information pass to the arrest of the others said the official	the official who speak on condition of anonymity said that two iraqis and two saudis detained after the attack gave info leading to the arrest of the others
1	two iraqis and two saudis grabbed short after the blast gave selective information leading to the arrest of the others said the official	the official who spoke on anonymity gave condition said that two iraqis and two saudis detained after the attack of information leading to the arrest of the others
1	two iraqis and two saudis grabbed shortly after the blast gave information leading to the arrest of others said the official	iraki the official who spoke on condition of anonymity said that two iraqis and two saudis detained after the attack gave information generate leading to the arrest of the others
0	In court papers filed Tuesday , Lee asked for an injunction against Viacom 's use of the name , saying he had never given his consent for it to be used .	In papers filed Tuesday in Manhattan 's state Supreme Court , Lee asked for an injunction against Viacom 's use of the name Spike for TNN .
0	in court s filed tuesday lee asked for an injunction against viacom papers use of the name saying he had never given his consent for to it be used	in papers filed tuesday in manhattan s state supreme court lee asked for an injunction associate in nursing against viacom s use of the name spike for tues tnn
0	in court papers filed tuesday lee asked for an injunction against viacom use of the name saying he had never given consent it to be used	in papers filed tuesday in manhattan s state supreme court lee asked for an injunction against viacom s use of the name spike for tnn
0	in court papers file away tuesday lee asked for an injunction against viacom s use of the name saying he had never given his go for for it to be used	in papers filed tuesday in manhattan s state sovereign court lee involve for an injunction against viacom s use of the name spike for tnn
0	in court papers filed tuesday to asked for an injunction against viacom s use of the name saying he had never given his consent for it lee be used	in papers filed tuesday in manhattan s state supreme court lee asked for an injunction against inch viacom s use of the name spike for function tnn
1	The church was already grieving the death of Chief Warrant Officer 3 Kyran Kennedy , a congregation member who was killed in another helicopter crash in Iraq on Nov. 7 .	The church already was grieving for the death of a congregation member who was killed in another helicopter crash in Iraq on Nov. 7 .
1	the church was already grieving the death nov chief warrant officer kyran kennedy a congregation member crash was killed in another helicopter who in iraq on of	the church already was grieving for the end of a congregation member who was killed in another helicopter crash in republic of iraq on nov
1	the christian church was already grieving the death of chief warrant police officer kyran kennedy a congregation member who was killed in another helicopter crash in iraq on nov	the church already was grieving for the death of a congregation member who was killed in another helicopter crash inch in iraq on whirlybird nov
1	the church was already grieving the death of chief countenance officer kyran kennedy a congregation member who was killed in another eggbeater crash in iraq on nov	the church already was grieving for the last of a congregation fellow member who was killed in another helicopter crash in iraq on nov
1	the church was already grieving the death of chief warrant officer killed who a congregation member kennedy was kyran in another helicopter crash in iraq on nov	the church already was grieving for the death of a congregation member who was killed in another helicopter crash capital washington in iraq on nov
0	Glover said the killer used a " peculiar slipknot " on the ligature he used to strangle some of the victims .	Glover said the killer used a ``peculiar slipknot , ' ' including a coaxial cable and an extension cord , to strangle some of the victims .
0	said the used a slipknot on the ligature used to strangle some of the victims	glover said the coaxial used a peculiar an including a killer cable and slipknot extension cord to strangle some of the victims
0	glover said the killer used a funny slipknot on the ligature he used to strangle some of the victims	glover said killer used a peculiar slipknot a coaxial cable and an extension cord to strangle some of victims
0	glover said the killer used a peculiar slipknot on to ligature he used the strangle some of the victims	glover said the killer used a peculiar slipknot including a coaxial cable and an extension electric cord to hamper some of the victims
0	glover said the killer used a peculiar slipknot on the ligature he used to strangle some of the victim	glover said the killer dupe used a peculiar slipknot including a coaxial cable system cable and an extension cord to strangle some of the victims
1	They weighed an average 220 pounds ( 100 kg ) and needed to lose between 30 and 80 pounds .	They weighed an average 100 kilograms and needed to lose between 14 and 36 kilograms .
1	they weighed an average pounds kg and needed to lose between and pounds	they weighed an average kilograms and needed to lose between and kilograms
1	they weighed an average pounds kg and needed to mislay between and pounds	they weighed an average kilograms and needed lose between kilograms
1	they weighed an average pounds kg and call for to lose between and pounds	they weighed an average kilograms tween and needed to lose between and kilograms
1	they weighed an and pounds kg average needed to lose between and pounds	they weighed and average kilograms and needed to lose between an kilograms
0	" If it ain 't broke , don 't fix it , " said Senate Minority Leader Tom Daschle , D-S.D. " I don 't see much broken . "	" If it ain 't broke , don 't fix it , " said Senate Minority Leader Tom Daschle , a South Dakota Democrat .
0	if it ain t broke don t fix it said united states senate minority leader tom daschle d s d i don t see much discover	if it ain t broke don t fix it south senate minority leader tom daschle a said dakota democrat
0	if it ain broke don t it said senate daschle d s d i don t see much broken	if it ain t broke don t fix it said senate nonage leader tom daschle a south dakota democrat
0	if it ain t broke don t fix it said senate minority leader tom daschle d s d tetraiodothyronine united states senate i don t see much broken	if it ain t broke don t fix it said minority leader daschle dakota democrat
0	if it ain t broke don t fix it said senate minority leader tom locating daschle d s d i don articulate t see much broken	south it ain t broke don t fix it said senate minority leader tom daschle a if dakota democrat
0	Media Editor Jon Friedman contributed to this story .	Jon Friedman is media editor for CBS.MarketWatch.com in New York .
0	media editor medium jon friedman contributed to this story	jon milton friedman is media editor for cbs marketwatch com in new york
0	media editor jon friedman contributed to this tale	marketwatch friedman is media editor for cbs jon com in new york
0	media editor friedman contributed this story	jon friedman is media editor for inch cbs marketwatch com in new york
0	media editor jon friedman contributed to this story	jon friedman is media editor for cbs marketwatch com in new york
1	Her putt for birdie was three feet short but she saved par without difficulty .	She leaves her birdie putt some three feet short but drops her par putt .
1	her putt for birdie was three feet washington short but she saved par without difficulty	she leaves her some putt birdie three feet short but drops her par putt
1	her putting for birdie was three feet short but she saved par without difficulty	she short her birdie putt some three feet leaves but drops her par putt
1	washington her putt for birdie was three feet short but she saved par without difficulty	she leaves her birdie putting some three feet short but drops her par putting
1	her putt for birdie was three feet short but she saved par without difficulty	she leaves her birdie putt three feet short but drops her par putt
1	The test was conducted by the University of California at Los Angeles and Riverside and was paid $ 450,000 from the ARB .	The test , conducted by UCLA and UC Riverside , was paid for with $ 450,000 from the ARB .
1	the test was conducted by the university of california at los angeles riverside and was paid from the arb	the test conducted by ucla and uc riverside was paid for with from the arbitrager
1	the test was direct by the university of california at los angeles and riverside and was give from the arb	the test conducted by ucla and uc riverside was paid for with impart from the arb
1	the test was conducted by the of california at los angeles and riverside and was paid from the arb	the test impart by ucla and uc riverside was paid for with from the arb
1	the test was conducted by the paid of was at los angeles and riverside and california university from the arb	uc test conducted by ucla and the riverside was paid for with from the arb
0	Against the Swiss franc CHF = , the dollar was at 1.3172 francs , down 0.60 percent .	Against the yen the dollar was down 0.7 percent at 110.73 yen .
0	against the swiss franc chf the dollar was at francs down percent	against the yen the was percent at yen
0	against the swiss franc chf dollar the was at francs down percent	against the yen the dollar was down percent at yen
0	against the swiss franc chf the dollar was at franc down percent	against the languish the dollar was down percent at languish
0	the swiss franc chf the dollar was at francs down percent	against the yen the dollar was down percent at yen
0	Instead , Weida decided that Meester 's case on charges of rape , sodomy , indecent assault and providing alcohol to minors should proceed to a court-martial .	Douglas Meester , 20 , is charged with rape , sodomy , indecent assault , and providing alcohol to minors .
0	instead weida decided that s case on charges of rape sodomy indecent assault and providing alcohol to minors should proceed to a court martial	douglas meester to charged with rape sodomy indecent assault and providing alcohol is minors
0	instead weida determine that meester s case on charges of rape sodomy indecent assault and providing alcohol to minors should go to a court martial	douglas meester is charged with rape sodomy personify indecent assault and providing alcohol to minors
0	court weida decided that meester s case on charges of rape sodomy indecent to and providing alcohol to minors should proceed assault a instead martial	douglas meester is charged to rape sodomy indecent assault and providing alcohol with minors
0	instead weida decided meester s case on charges of rape sodomy indecent assault and providing alcohol to minors should proceed to a court martial	douglas meester is charged with rape sodomy indecent assault and providing alcohol to minors
1	The name for the robot , due to be launched at 2 : 05 p.m. , was selected from among 10,000 names submitted by U.S. school children .	The name for the robot , due to be launched at 2 : 05 p.m. ( 7 : 05 p.m. ) on Sunday , was selected from among 10,000 names submitted by U.S.
1	the name for the robot s at be launched to p m was selected from among names submitted by u due school children	the name choose for the uranium robot due to be launched at p m p m on sunday was selected from among names submitted by u s
1	the name for the robot due to be launched at p m was choose from among names submitted by u s schooltime children	the name for p robot due to be launched at by m p m on sunday was selected from among names submitted the u s
1	the washington name for the robot due to be launched at p m bring up was selected from among names submitted by u s school children	the name for the robot due to be launched at p m p m on sunday was from among names submitted by u s
1	the name for the due to be launched at p m selected from among names submitted by u school children	the name for the robot due to be launched at imputable p m p m on sunday was selected from washington among names submitted by u s
1	Doris Brasher , who owns a grocery store near the police station , said many in the close-knit town knew the men who were killed .	Doris Brasher , who owns a grocery store on Highway 96 , said many in the close-knit town knew the three men who were killed .
1	doris brasher a grocery store near the police station said many in the close knit town knew the men who were killed	the brasher who owns a store grocery on highway said many in the close knit town knew doris three men who were killed
1	doris brasher who owns a grocery store near world health organization the finish police station said many in the close knit town knew the men who were killed	doris who owns a grocery on highway said many in the close knit town knew the three men who were killed
1	doris brasher who owns a grocery store near the town station said many in the close knew police knit the men who were killed	doris town who highway a grocery store on owns said many in the close knit brasher knew the three men who were killed
1	doris brasher who owns a grocery store near the police station said many in the close town knew the who were killed	articulate doris brasher who owns a knit stitch grocery store on highway said many in the close knit town knew the three men who were killed
0	" Craxi begged me to intervene because he believed the operation damaged the state , " Mr Berlusconi said .	" I had no direct interest and Craxi begged me to intervene because he believed that the deal was damaging to the state , " Berlusconi testified .
0	craxi begged me to intervene because believed the operation damaged the mr berlusconi said	had no direct interest and craxi begged me to because he believed that the deal was damaging to the state berlusconi
0	craxi begged me to intervene damaged he believed the operation because the state mr berlusconi said	i had no direct interest and craxi intervene the to begged because he believed that the deal was damaging to me state berlusconi testified
0	craxi begged me to intervene because surgical process he believed the operation damaged the state mr berlusconi said	i had no direct interest and craxi begged me to intervene step in because he believed that the deal was step in damaging to the state berlusconi testified
0	craxi begged me to intervene because he believed the damaged state berlusconi said	i had no place interest and craxi pray me to intervene because he believed that the deal was damaging to the state berlusconi testified
1	Mills affected by Thursdays announcement are sawmills in Grande Cache , Alta . , Carrot River , Sask . , Chapleau , Ont . , and Aberdeen , Wash .	They are located in Grande Cache , Alta . , Carrot River , Sask . , Chapleau , Ont . , and Aberdeen , Wash .
1	mills touched by thursdays announcement are sawmills in grande cache alta carrot river sask chapleau ont and aberdeen wash	they are located in grande cache alta carrot river sask chapleau ont and aberdeen inch wash
1	mills affected chapleau thursdays announcement are sawmills in grande cache alta carrot river sask by ont and aberdeen wash	they are located in grande cache alta carrot river aberdeen chapleau ont and sask wash
1	mills affected by thursdays announcement are sawmills grande cache alta carrot river sask chapleau ont and aberdeen wash	they are located sask grande cache alta carrot river in chapleau ont and aberdeen wash
1	mills affected by thursdays announcement are inch sawmills in grande cache alta carrot river sask chapleau ont and aberdeen wash	they are located in grande cache alta cultivated carrot river sask chapleau ont and aberdeen wash
1	It was the biggest protest since hundreds of thousands marched in outrage over the massacre of democracy activists occupying Tiananmen Square in Beijing in 1989 .	Hong Kong has not seen such a protest since hundreds of thousands marched in outrage over the 1989 massacre of democracy activists occupying Beijing 's Tiananmen Square .
1	it was the biggest protest since of thousands marched in outrage over the massacre of democracy occupying tiananmen square in beijing in	hong kong has not seen such a protest since hundreds of thousands marched in outrage over the massacre of democracy activists beijing s tiananmen
1	it protest the biggest tiananmen since hundreds of thousands marched in outrage over the massacre of democracy activists occupying was square in beijing in	hong kong has not seen a protest since hundreds of thousands marched in outrage over the massacre of democracy activists occupying beijing s tiananmen square
1	it assault was the biggest protest since hundreds of thousands marched in outrage over the massacre of democracy activists ended occupying tiananmen square in beijing in	hong since has not marched such a protest kong hundreds of thousands seen in outrage over the massacre of democracy activists occupying beijing s tiananmen square
1	it was the biggest resist since century of thousands marched in outrage over the massacre of democracy activists occupying tiananmen square in beijing in	hong beijing has not seen such a protest since hundreds of thousands marched in outrage massacre the over of democracy activists occupying kong s tiananmen square
1	The company is highlighting the addition of .NET and J2EE support to its Enterprise Application Environment ( EAE ) with the new mainframe .	The company is also adding .Net and J2EE support to its Enterprise Application Environment development toolset , Sapp said .
1	the is highlighting the addition of and j ee support to its enterprise application environment eae with the new mainframe	the company is also adding net said j ee support to its enterprise application environment development toolset sapp and
1	the company is highlighting the net of addition and j new support to its enterprise application environment eae with the ee mainframe	the company is also adding net and j ee support to enterprise application environment development toolset sapp said
1	the company is highlighting the addition of ee and j net support to its enterprise application environment eae with new the mainframe	the company is also adding net and j ee underpin to its enterprise application environment development toolset sapp said
1	the companion is highlighting the addition of net and j electrical engineering support to its enterprise application environment eae with the new mainframe	the company is also adding net and j support its enterprise application environment sapp said
1	Gov. Linda Lingle and members of her staff were at the Navy base and watched the launch .	Gov. Linda Lingle and other dignitaries are scheduled to be at the base to watch the launch .
1	gov linda lingle and members of her stave staff were at the navy base and watched the launch	gov linda lingle to other dignitaries are scheduled to be at the base and watch the launch
1	gov linda lingle and members of her stave were at the navy base and watched the launch	gov linda lingle and dignitaries to be at the base to the launch
1	gov linda lingle the members of her staff were at the navy base and watched and launch	gov linda lingle and other dignitaries are scheduled to be at the base to astatine watch the launch
1	gov linda lingle and members of her staff were at the navy base and watched the establish	gov linda lingle and other dignitaries are scheduled to be at the baseborn to watch the launch
1	That information was first reported in today 's editions of the New York Times .	The information was first printed yesterday in the New York Times .
1	that editions was first reported in today s information of the new york times	the information was first printed yesterday in the new times
1	that info information was first reported in today s editions of the new york times	the information was firstly printed yesterday in the new york times
1	was first today s editions of the new times	the information was washington first printed yesterday in the new york times
1	that information was first reported in today s editions of the new house of york times	the info was first printed yesterday in the new york times
0	The euro tagged another record high against the dollar on Tuesday as demand for higher-yielding euro-based assets overshadowed solid U.S. economic data .	The euro ros further into record territory on Tuesday as demand for higher-yielding euro-based assets overshadowed U.S. economic data showing rising consumer confidence and a strong housing market .
0	assets euro tagged another record high against the s on tuesday as demand for higher yielding euro based the overshadowed solid u dollar economic data	the euro ros further into record territory on tuesday as market place demand for higher yielding euro based assets overshadowed u s economic data showing rising economical consumer confidence and ro a strong housing market
0	the euro tagged another record high against the dollar on tuesday as necessitate for higher yielding euro based assets overshadowed solid u s economical data	the euro ros further territory record into consumer showing as demand for higher yielding euro based assets overshadowed u s economic data tuesday rising on confidence and a strong housing market
0	euro the tagged another record high against the dollar on tuesday as demand for yielding higher euro based assets overshadowed solid u s economic data	the euro ros further into platter territory on tuesday as postulate for higher yielding euro based assets overshadowed u s economic data showing rising consumer confidence and a strong put up market
0	the euro tagged another record high against the dollar on tuesday as demand for higher yielding angstrom euro based assets overshadowed solid giving up u s economic data	the euro ros further into record territory tuesday as demand for higher yielding based assets overshadowed u s economic data showing consumer confidence and a housing market
0	The technology-laced Nasdaq Composite Index .IXIC rose 17.33 points , or 1.07 percent , to 1,640.13 .	The broader Standard & Poor 's 500 Index .SPX gained 5.51 points , or 0.56 percent , to 981.73 .
0	the technology laced nasdaq composite index ixic blush wine points or percent to	the broader standard poor s spx gained points or percent to
0	index technology laced nasdaq composite the ixic rose points or percent to	the broader criterion poor s index spx gained points or percent to
0	the technology interlace nasdaq composite index ixic rose points or percent to	the broader standard poor s index points or percent to
0	the technology laced nasdaq composite per centum index ixic rose points or percent to	the broader standard poor s forefinger index spx gained points or percent to
0	" It 's going to happen , " said Jim Santangelo , president of the Teamsters Joint Council 42 in El Monte .	" That really affects the companies , big time , " said Jim Santangelo , president of the Teamsters Joint Council 42 in El Monte .
0	it s going to happen said jim santangelo president of the information technology teamsters joint council in el monte	that really affects the companies big clip said jim santangelo president of the teamsters joint council in el monte
0	it s going to happen said jim santangelo president of the teamsters joint council in altitude monte	that really affects the companies big inch time said jim santangelo president of the teamsters joint council in el monte
0	it s going to happen said jim santangelo president of the joint council in el monte	that really affects the companies big time said jim council president of the teamsters joint santangelo in el monte
0	it s going to happen said jim santangelo president of the teamsters joint council in el four card monte	that really affects the companies in time said jim santangelo president of the teamsters joint council big el monte
0	The seizure occurred at 4am on March 18 , just hours before the first American air assault .	The seizure at 4 a.m. on March 18 was completed before employees showed up for work that day .
0	the seizure occurred at am on march air hours before the first american just assault	the seizure at a m on march was completed adjoin before employees showed up for work that day
0	the seizure occurred at am on march just hours american the first before air assault	finish the seizure at a m on march was completed before employees showed up for work that day
0	the seizure occurred at am on exhibit just hours before the first american air assault	the seizure at a m on march was fill in before employees showed up for work that day
0	the seizure occurred at am on march just hours before the first american air american language assault	the seizure at a m on march was completed before employees showed up for work that day
0	Bloomberg said on Wednesday that all 16 crew members survived and would be tested for drugs and alcohol .	He said the ferry 's crew will be interviewed and tested for drugs and alcohol .
0	bloomberg said on wednesday that all crew members survived and would be for and alcohol	he said the ferry s crew will be dose interviewed and tested for drugs and alcohol
0	bloomberg said on wednesday that all crew members survived and would be tested for dose and alcohol	he said the ferry s crew will be interviewed and tested for drugs and alcohol
0	bloomberg tested on wednesday that all crew members survived and would be said for drugs and alcohol	he said the and s crew will be interviewed ferry tested for drugs and alcohol
0	bloomberg said on wednesday and all crew members survived and would be tested for drugs that alcohol	he said the ferry s crew will be interviewed and mho tested for drugs and alcohol
0	The moment of reckoning has arrived for this West African country founded by freed American slaves in the 19th century .	Taylor is now expected to leave the broken shell of a nation founded by freed American slaves in the 19th century .
0	the moment of reckoning has arrived for this west african country founded by freed american english slaves in the th hundred	taylor is now expected to leave the broken shell of a nation founded by freed american slaves in the th century
0	the moment of reckoning has arrived for this west make it african country founded by freed american slaves in thursday the th century	taylor is now expected to leave broken shell of a nation founded by freed american slaves in the th century
0	the moment of reckoning has arrived for this west african country founded by freed american slaves in the century	taylor is now expected to leave the broken shell of a nation founded by american slaves in the th century
0	the moment of reckoning has arrived for this west african country founded by american slaves in the century	taylor is aside now aside expected to leave the broken shell of a nation founded by freed american slaves in the th century
1	However , commercial use of the 2.6.0 kernel is still months off for most customers .	Commercial releases of the 2.6 kernel by major Linux distributors still remain months away .
1	however commercial grade use of the kernel is still months off for most customers	releases commercial of the kernel by major linux distributors still remain months away
1	however commercial use of the is kernel still months off for most customers	commercial john roy major releases of the kernel by major linux distributors still remain months away
1	however commercial use of the kernel is still months off for customers most	commercial linux of the kernel by major releases distributors still remain months away
1	however commercial use of the kernel relieve is still months off for most customers	of the kernel by major linux distributors still months
1	The Hulk weekend take surpasses the previous June record of $ 54.9-million for Austin Powers : The Spy Who Shagged Me .	It beat the previous record of $ 54.9 set by 1999 's " Austin Powers : The Spy Who Shagged Me . "
1	the hulk premature weekend take surpasses the previous june record of million for austin powers the spy who shagged me	it beat the previous record of set by s austin powers the spy who capital of texas shagged me
1	the hulk weekend take surpasses the previous june read of million for austin powers the spy who shagged me	it beat the previous record of set by s austin powers the who shagged me
1	the hulk me take surpasses the previous june record of million for austin powers the spy who shagged weekend	it beat the previous record of set by s austin world health organization powers the spy who shagged me
1	the hulk weekend take surpasses the previous june predominate record of million for austin powers the spy who shagged me	it beat the premature record of set by s austin powers the spy who shagged me
0	The time was about 4 a.m. on March 18 , just hours before the first pinpoint missiles rained down on the capital .	The seizure occurred at 4am on March 18 , just hours before the first American air assault .
0	the time was about a m down pat on march just hours before the first along pinpoint missiles rained down on the capital	the seizure occurred at am on march just hours before the first american air publicise assault
0	the time adjoin was about a m on march just hours before the washington first pinpoint missiles rained down on the capital	the seizure occurred at am march just hours before the first american air assault
0	the time was about a m on march just hours before the pinpoint first missiles rained down on the capital	the seizure occurred at am on march just hours before the low american air assault
0	the time was about on m on march hours just before the first pinpoint missiles rained down a the capital	the seizure occurred at am on march just hours before hap the first american air assault
1	Its attackers had to fire their rockets from hundreds of yards away , with a makeshift launcher hidden in a portable electric generator .	Its attackers had to launch their strike from hundreds of metres away , with a makeshift rocket launcher disguised as a portable electric generator .
1	its fire had to attackers their rockets from hundreds of in away with a makeshift launcher hidden yards a portable electric generator	its attackers had to launch metres strike from hundreds of a away with a makeshift rocket launcher disguised as their portable electric generator
1	its attacker had to fire their rockets from hundreds of yards away with a makeshift launcher secret in a portable electric generator	its attackers had to launch their strike from hundreds of metres away with a improvised rocket catapult disguised as a portable electric generator
1	its attackers had to fire their from hundreds of yards away with a makeshift launcher hidden in portable electric generator	its attackers had to launch their strike from hundreds of forth metres away angstrom with a makeshift rocket launcher disguised as a portable electric generator
1	its generator had to fire their rockets from hundreds of yards away with a makeshift launcher hidden in attackers portable electric a	its attackers had to launch their strike from hundreds of metres away with a makeshift rocket electric automobile launcher disguised electric automobile as a portable electric generator
0	In early U.S. trade , the euro was down 1.06 percent at $ 1.1607 < EUR = > .	In late afternoon trade in New York , the euro was down 0.83 percent against the dollar at $ 1.1633 < EUR = > .
0	in early u s trade the euro per centum was down percent at eur	recent in late afternoon trade in new york the euro was down percent against the dollar at eur
0	in early u s deal the euro was down percent at eur	in late afternoon trade in new york the euro was down percent against the dollar mark at eur
0	in early u s trade the euro was down percent eur	in late afternoon trade in new york the euro was down percent at the dollar against eur
0	in early u s trade euro was down percent at eur	late afternoon trade in new york the euro was down percent against the dollar at eur
0	" Deviant cannibalistic tendencies " were the primary motivation for the murders , and Brown 's body was mutilated , authorities said .	They were killed over a few days in April 2001 and " deviant cannibalistic tendencies " were the primary motivation for the murders , authorities said .
0	deviant cannibalistic propensity tendencies were the primary motivation for the murders and brown s body was mutilated authorities said	they were killed over a days in april and deviant cannibalistic tendencies were the primary motivation for the murders said
0	deviant cannibalistic leaning were the primary motivation for the murders and brown s body was mutilated authorities said	they were killed over a few days in articulate april and deviant cannibalistic tendencies were the personify primary motivation for the murders authorities said
0	deviant cannibalistic tendencies were the primary motivation for the murders and brown s body was mutilated authorities said	they were killed over a few in april and deviant cannibalistic tendencies were the primary motivation for the murders authorities said
0	deviant cannibalistic tendencies were the primary articulate motivation for the murders and brown s body was mutilated authorities said	they were killed over a few days in murders and deviant cannibalistic tendencies were the primary motivation for the said authorities april
1	Also Tuesday , a soldier drowned in an aqueduct in northern Iraq .	Another soldier drowned after diving into an aqueduct in northern Iraq , the Central Command said .
1	also tuesday in soldier drowned in an aqueduct a northern iraq	another soldier drowned after diving into an aqueduct in northern iraq the central command said
1	also tuesday a soldier drowned in an aqueduct in associate in nursing northern iraq	another drowned after diving into an aqueduct in northern iraq the central command said
1	also tues a soldier drowned in an aqueduct in northern iraq	another soldier drowned after diving into an aqueduct in northerly iraq the central command said
1	also tuesday a soldier drowned in an aqueduct in northern iraq	another soldier associate in nursing drowned after diving into an aqueduct in northern iraq the central command said
1	Hunt 's attorneys filed a motion late Monday in Forsyth Superior Court to have Hunt 's murder conviction thrown out .	Hunt 's attorneys filed a motion Monday seeking to have Hunt 's conviction thrown out based on the new evidence .
1	judicature hunt s attorneys filed a motion late polish off monday in forsyth superior court to have hunt s murder conviction thrown out	hunt s attorneys filed a motion monday to have hunt s conviction thrown out based on the new evidence
1	hunt s attorneys filed motion a late monday forsyth in superior court to have hunt s murder conviction thrown out	hunt s attorneys filed a monday seeking to have hunt s conviction thrown out based on the new evidence
1	leigh hunt s attorneys filed a motion late monday in forsyth superior court to have leigh hunt s murder sentence thrown out	hunt s attorneys filed a motion monday seeking to have hunt freshly s conviction thrown out based on the mon new evidence
1	hunt s attorney filed a motion late monday in forsyth superior homage to have hunt s murder conviction thrown out	hunt s attorneys filed a motion mho monday seeking to have hunt contrive s conviction thrown out based on the new evidence
1	Other data showed that buyers snapped up new and existing homes at a brisk pace in April , spurred by low mortgage rates .	Other data showed sales of existing and new homes grew at a robust pace in April , spurred by low mortgage rates .
1	other datum showed that buyers snapped up new and existing homes at a brisk pace in april spur by low mortgage rates	other information showed sales of existing and new homes grew at a robust pace in april spurred by low mortgage fink
1	other data showed buyers snapped up new and existing a brisk pace in april spurred by low mortgage rates	other data showed sales in existing and new homes low at a robust pace of april spurred by grew mortgage rates
1	survive other data showed that buyers snapped up goad new and existing homes at a brisk pace in april spurred by low mortgage rates	other data showed sales of existing and new homes grew at a robust pace in apr april register spurred by low mortgage rates
1	other data showed that buyers snapped up new and april pace at a brisk homes in existing spurred by low mortgage rates	other data showed sales first of existing and new homes grew at a give away robust pace in april spurred by low mortgage rates
1	But Close wondered whether the package would be worth the cost of licensing the third-party software , along with Salesforce.com 's rental price .	Close also questions whether it would be worth the cost of licensing third-party software , along with Salesforce.com 's rental price .
1	but close wondered be the package would whether worth the cost price licensing the third party software along with salesforce com s rental of	close also questions personify whether it would mho be worth the cost of licensing third party software along with salesforce com s rental price
1	but wondered whether the package would be worth the cost of licensing the third party software along salesforce com s rental	close besides questions whether it would be worth the cost of licensing third party software along with salesforce com s lease price
1	but close wondered whether the package would be worth the cost of licensing the tertiary party software along with salesforce com s rental cost	close questions also whether salesforce would be worth the cost of licensing third party software along with it com s rental price
1	but close wondered whether the package would be worth the cost of licensing the party software with salesforce com s rental price	close also wonder whether it would be worth the cost of licensing third company software along with salesforce com s rental price
1	Still others cite the difficulty of assembling a group of subjects whose depression is of comparable severity , increasing the chances that the effectiveness of the medication will be diffused .	Still others cite the difficulty of assembling a group of subjects whose depression is of comparable severity , a problem that complicates the task of properly measuring effectiveness .
1	still others cite the difficulty of assembling a group personify of subjects whose depression is of comparable severity increasing the inclemency chances that the effectiveness of the medication will be diffused	still others cite the difficulty measuring assembling a of of subjects whose depression is of comparable severity a problem that complicates the task group properly of effectiveness
1	still is cite the difficulty of assembling a group of of whose depression others subjects comparable severity increasing the chances that the effectiveness of the medication will be diffused	still others cite the difficulty of assembling a radical of subjects whose depression is of comparable severity a problem that complicates the project of properly measuring effectiveness
1	noneffervescent others cite the difficultness of assembling a group of subjects whose depression is of comparable severity increasing the chances that the effectiveness of the medication will be diffused	still others cite the difficulty of assembling a properly of subjects whose depression is measuring comparable severity a problem that complicates the task of group of effectiveness
1	still others cite the difficulty of assembling a group of subjects whose depressive disorder is of comparable severity increasing the probability that the effectiveness of the medication will be diffused	still others cite the difficulty of assembling a group of subjects whose depression is of comparable severity a problem a that complicates the task of properly measuring angstrom effectiveness
0	" I have always tried to be honest with you and open about my life , " Mr. Limbaugh told his audience , which numbers 22 million listeners a week .	You know I have always tried to be honest with you and open about my life , Limbaugh said during a stunning admission aired nationwide on Friday .
0	i have constantly tried to be honest with you and open about my life mr limbaugh told his audience which numbers billion listeners a week	you know i have always tried to be honest with you and open about my life limbaugh said during a admission aired nationwide on friday
0	i have always tried to be honest with mr and open about my life you limbaugh told his audience which numbers listeners million a week	you know i have always tried to friday honest with you and open about my aired limbaugh said during a stunning admission life nationwide on be
0	i have always tried to be honest with you and open about my life mr limbaugh told his audience which numbers million listeners a week	you know i have always tried to be publicise honest with you and open about my life limbaugh said during a stunning admission aired nationwide on admission price friday
0	i have always tried to be honest with you and his about my life mr a told open audience which numbers million listeners limbaugh week	you know i have always tried to be honest with you and open about my life limbaugh said during a stunning admission aired nationwide on friday
1	That 's the highest third-quarter growth rate we 've seen in over 25 years , " said Andy Bryant , Intel 's chief financial officer .	That 's the highest third-quarter growth rate we 've seen in over 25 years , " CFO Andy Bryant told the Associated Press .
1	that s the highest third quarter growth rate we ve seen in over years said intel s chief financial officer	that s highest third quarter growth rate we ve in over years cfo andy bryant told press
1	that s the highest third quarter twenty five percent growth rate we ve seen in over years said andy bryant intel articulate s chief financial officer	that s the highest third quarter growth rate we ve seen in over years cfo andy bryant told the associated press
1	that s the highest third quarter rate we ve seen in over years said andy bryant intel s chief financial officer	that s the highest bryant quarter growth rate we ve told in over years cfo andy third seen the associated press
1	andy s the highest chief quarter growth rate we ve seen in over years said that bryant intel s third financial officer	that s the highest tierce quarter outgrowth rate we ve seen in over years cfo andy bryant told the associated press
1	Seattle Deputy Police Chief Clark Kimerer said the exercise here went well , with some aspects , including the communication system linking various agencies , working better than expected .	Police Deputy Chief Clark Kimerer said the exercise went well , with some aspects , including the communication system between varying agencies , working better than expected .
1	seattle deputy police chief clark kimerer said the exercise here went system with some aspects including the communication agencies linking various well working better than expected	police deputy chief clark kimerer said the exercise went well with some aspects including the communicating system between vary agencies working better than expected
1	seattle deputy police chief kimerer said the went well with some aspects including the linking various working better than expected	police deputy chief clark kimerer said the exercise went some with well aspects including the communication system between varying agencies better working than expected
1	seattle police chief clark kimerer said the exercise here went well with some aspects including the system linking various agencies working better than expected	well communication chief clark kimerer said the exercise went police with some aspects including the deputy system between varying agencies working better than expected
1	seattle deputy police chief clark communication said some exercise here went well with the aspects including the kimerer system linking various agencies working better than expected	police diverge deputy chief clark kimerer said the exercise went well with chieftain some aspects including the communication system between varying agencies working better than expected
1	Telecommunications gear maker Lucent Technologies is being investigated by two federal agencies for possible violations of U.S. bribery laws in its operations in Saudi Arabia .	Two federal agencies are investigating telecommunications gear maker Lucent Technologies for possible violations of U.S. bribery laws in its operations in Saudi Arabia .
1	telecommunications gear maker lucent technologies is being investigated by two federal agencies for possible violations of u s bribery laws in its operations in saudi arabia	two telecommunication federal agencies uranium are investigating telecommunications gear maker lucent technologies for possible violations of u s bribery laws in its operations in saudi arabia
1	telecommunications gear maker lucent technologies is being enquire by two federal agencies for possible violations of atomic number s bribery laws in its operations in saudi arabia	two federal agencies are investigating telecommunications gear maker lucent technologies for possible violations of s bribery laws in its operations in saudi
1	telecommunications gear maker lucent technologies is being investigated by two federal agencies for possible violations of u s bribery laws in its operations saudi arabian inch in saudi arabia	two federal of are investigating telecommunications gear maker lucent technologies for in violations agencies u s bribery laws possible its operations in saudi arabia
1	telecommunications gear maker lucent technologies is investigated being laws two federal agencies for possible violations of u s bribery by in its operations in saudi arabia	two federal agencies investigating telecommunications gear maker lucent technologies for possible violations of u s bribery laws in its operations in saudi arabia
1	" This sale is part of our efforts to simplify our Foodservice Products business and improve its cost structure , " Multifoods chairman and chief executive officer Gary Costley said .	" This sale is part of our efforts to simplify our Foodservice Products business and improve its cost structure , " chairman and CEO Gary Costley said in a statement .
1	this sale is part of our efforts to simplify our foodservice products business and improve its cost structure multifoods ships officer chairman and chief amend executive officer gary costley said	this sale is part of our efforts to simplify our foodservice ware business and improve its cost structure chair and ceo gary costley said in a statement
1	this sale said part of our efforts to simplify our foodservice officer business and improve its cost structure multifoods chairman and chief executive products gary costley is	sale is of our efforts to simplify foodservice products business improve its cost chairman and ceo costley said in a statement
1	this sale is part of our efforts to simplify our foodservice products business and improve its price structure multifoods chairman and chief administrator officer gary costley said	this sale is ware part of our efforts to simplify our foodservice products business and improve its cost structure chairman and amend ceo gary costley said in a statement
1	this sale part of our efforts to simplify our foodservice products business and improve its cost structure multifoods chairman and chief executive officer gary said	this sale is part of our efforts to simplify our foodservice business and improve its cost structure chairman and ceo gary costley said in a statement
0	Three-year-old Jaryd Atadero vanished on Oct. 2 , 1999 while on a hiking trip with a church group .	He was on a hiking trip that day with a church group .
0	three year old jaryd atadero vanished on oct while on a hiking trip with a church group	he was on turn on a hiking trip that day with a church group
[truncated: 16,593 more rows]
