# Supplementary material for: STTA: enhanced text classification via selective test-time augmentation
Source: PeerJ Comput Sci. 2023 Dec 19;9:e1757. doi: 10.7717/peerj-cs.1757 (PMC10773867; doi:10.7717/peerj-cs.1757)
Supplement: Supplemental Information 2 — This dataset is a port of the official mrpc dataset on the Hub. Note that the sentence1 and sentence2 columns have been renamed to text1 and text2 respectively. Also, the test split is not labeled; the label column values are always -1. [file peerj-cs-09-1757-s002.zip › mrpc/tta_insert_1_1+32_test.csv]

DA_method	label	text1
original	1.0	PCCW 's chief operating officer , Mike Butcher , and Alex Arena , the chief financial officer , will report directly to Mr So .
insert	1.0	NAESP PCCW ' s chief operating officer, Mike Butcher, and Alex Arena, the chief financial officer, will report directly to Mr So.
insert	1.0	Rosihan PCCW ' s chief operating officer, Mike Butcher, and Alex Arena, the chief financial officer, will report directly to Mr So.
insert	1.0	PCCW ' s chief operating Brandstater officer, Mike Butcher, and Alex Arena, the chief financial officer, will report directly to Mr So.
insert	1.0	PCCW ' s chief operating officer, Promised Mike Butcher, and Alex Arena, the chief financial officer, will report directly to Mr So.
insert	1.0	PCCW ' s chief operating officer, Mike Butcher, and Alex Arena, the chief financial officer, will report Andrew directly to Mr So.
insert	1.0	PCCW ' s chief operating officer, Mike Butcher, and Alex Arena, the chief financial Photograph officer, will report directly to Mr So.
insert	1.0	PCCW ' s chief operating officer, Mike Butcher, Animated and Alex Arena, the chief financial officer, will report directly to Mr So.
insert	1.0	PCCW ' s chief operating officer, Mike Butcher, and Alex Arena, the chief financial officer, will report Bradbourn directly to Mr So.
insert	1.0	PCCW ' s chief operating officer, Mike Butcher, Market and Alex Arena, the chief financial officer, will report directly to Mr So.
insert	1.0	Australians PCCW ' s chief operating officer, Mike Butcher, and Alex Arena, the chief financial officer, will report directly to Mr So.
insert	1.0	PCCW ' s chief operating officer, Mike Butcher, and Alex Arena, the chief financial officer, will report directly to Senator Mr So.
insert	1.0	PCCW ' s chief operating officer, Mike Butcher, and Alex Arena, the chief financial VJM## officer, will report directly to Mr So.
insert	1.0	PCCW ' s chief operating officer, Mike Butcher, and Alex Navtej Arena, the chief financial officer, will report directly to Mr So.
insert	1.0	PCCW ' s chief operating officer, Mike Shenanigans Butcher, and Alex Arena, the chief financial officer, will report directly to Mr So.
insert	1.0	PCCW ' s chief operating officer, Mike Butcher, and Alex Plus Arena, the chief financial officer, will report directly to Mr So.
insert	1.0	PCCW ' s Aliment chief operating officer, Mike Butcher, and Alex Arena, the chief financial officer, will report directly to Mr So.
insert	1.0	PCCW ' s chief operating officer, Mike Butcher, and Alex preventing Arena, the chief financial officer, will report directly to Mr So.
insert	1.0	PCCW ' s chief operating officer, Mike Butcher, and Alex Arena, the chief financial Milind officer, will report directly to Mr So.
insert	1.0	PCCW ' s chief operating officer, Mike Butcher, and ExelTech Alex Arena, the chief financial officer, will report directly to Mr So.
insert	1.0	ProVenture PCCW ' s chief operating officer, Mike Butcher, and Alex Arena, the chief financial officer, will report directly to Mr So.
insert	1.0	PCCW ' Rosetta s chief operating officer, Mike Butcher, and Alex Arena, the chief financial officer, will report directly to Mr So.
insert	1.0	PCCW ' s chief operating officer, Mike Diamler Butcher, and Alex Arena, the chief financial officer, will report directly to Mr So.
insert	1.0	PCCW ' s chief operating officer, Mike Butcher, and Alex Arena, the chief financial officer, Jurm will report directly to Mr So.
insert	1.0	PCCW ' s chief operating officer, Mike Butcher, and Alex Arena, the chief financial officer, will report directly to Mr Seared So.
insert	1.0	PCCW ' Charnetski s chief operating officer, Mike Butcher, and Alex Arena, the chief financial officer, will report directly to Mr So.
insert	1.0	PCCW ' s chief operating officer, Mike VueCentric Butcher, and Alex Arena, the chief financial officer, will report directly to Mr So.
insert	1.0	PCCW ' s chief -###### operating officer, Mike Butcher, and Alex Arena, the chief financial officer, will report directly to Mr So.
insert	1.0	PCCW ' s chief operating officer, Mike Butcher, and Alex Arena, the chief financial officer, will report directly to Dennis Mr So.
insert	1.0	PCCW ' s chief operating officer, Mike Butcher, and Alex Arena, the chief financial Douglas officer, will report directly to Mr So.
insert	1.0	PCCW ' s chief operating officer, Mike Bob Butcher, and Alex Arena, the chief financial officer, will report directly to Mr So.
insert	1.0	PCCW ' s chief SIGNS operating officer, Mike Butcher, and Alex Arena, the chief financial officer, will report directly to Mr So.
insert	1.0	PCCW ' s chief operating officer, Mike Butcher, and Alex Arena, the chief David financial officer, will report directly to Mr So.
original	1.0	The world 's two largest automakers said their U.S. sales declined more than predicted last month as a late summer sales frenzy caused more of an industry backlash than expected .
insert	1.0	The world ' s two largest automakers said their Kaplinsky U. S. sales declined more than predicted last month as a late summer sales frenzy caused more of an industry backlash than expected.
insert	1.0	The world ' s two largest automakers said their U. S. sales declined more than predicted last month as a late summer Michael sales frenzy caused more of an industry backlash than expected.
insert	1.0	The world ' s two largest automakers said their U. S. sales declined more than predicted last month as a late summer sales frenzy caused more NII of an industry backlash than expected.
insert	1.0	The world ' s two largest automakers said their U. S. sales declined more than predicted last month Pedagogic as a late summer sales frenzy caused more of an industry backlash than expected.
insert	1.0	The world ' s two largest automakers said their U. S. sales declined more than predicted last month V8 as a late summer sales frenzy caused more of an industry backlash than expected.
insert	1.0	The world ' s two largest automakers said their U. S. sales declined more than predicted last month as a late summer sales frenzy caused more of an Attorney industry backlash than expected.
insert	1.0	The world ' s two largest automakers said their U. S. sales declined more than radical predicted last month as a late summer sales frenzy caused more of an industry backlash than expected.
insert	1.0	The world ' s two largest automakers said their U. S. sales declined optics more than predicted last month as a late summer sales frenzy caused more of an industry backlash than expected.
insert	1.0	The world ' s two largest Ala automakers said their U. S. sales declined more than predicted last month as a late summer sales frenzy caused more of an industry backlash than expected.
insert	1.0	The world ' s two largest automakers said their U. S. sales declined more than predicted wait last month as a late summer sales frenzy caused more of an industry backlash than expected.
insert	1.0	The world ' s two largest automakers said their U. S. sales declined more than predicted last month as a late summer sales frenzy caused more Ronald of an industry backlash than expected.
insert	1.0	The world ' s two largest automakers said their U. S. sales declined more than predicted last month as a late summer sales frenzy caused more of an industry backlash Type than expected.
insert	1.0	The world ' s two largest automakers said their U. S. sales declined more than predicted last month as Underway a late summer sales frenzy caused more of an industry backlash than expected.
insert	1.0	The blackland world ' s two largest automakers said their U. S. sales declined more than predicted last month as a late summer sales frenzy caused more of an industry backlash than expected.
insert	1.0	The world ' s two largest automakers said their U. S. sales Merka declined more than predicted last month as a late summer sales frenzy caused more of an industry backlash than expected.
insert	1.0	The world ' s two zip largest automakers said their U. S. sales declined more than predicted last month as a late summer sales frenzy caused more of an industry backlash than expected.
insert	1.0	The world ' s two Canon largest automakers said their U. S. sales declined more than predicted last month as a late summer sales frenzy caused more of an industry backlash than expected.
insert	1.0	The world ' s two largest automakers said their Nathaniel U. S. sales declined more than predicted last month as a late summer sales frenzy caused more of an industry backlash than expected.
insert	1.0	The world ' s two largest automakers said their U. S. sales declined MLA more than predicted last month as a late summer sales frenzy caused more of an industry backlash than expected.
insert	1.0	The world ' s two largest automakers said their U. S. sales declined Gauge more than predicted last month as a late summer sales frenzy caused more of an industry backlash than expected.
insert	1.0	The world ' s two largest automakers said their U. S. sales declined more than predicted last month as a Brightlingsea late summer sales frenzy caused more of an industry backlash than expected.
insert	1.0	The world ' s two largest automakers said hugely their U. S. sales declined more than predicted last month as a late summer sales frenzy caused more of an industry backlash than expected.
insert	1.0	Shilpakala The world ' s two largest automakers said their U. S. sales declined more than predicted last month as a late summer sales frenzy caused more of an industry backlash than expected.
insert	1.0	The world ' s two largest automakers said their U. S. sales declined more than predicted last Borchik month as a late summer sales frenzy caused more of an industry backlash than expected.
insert	1.0	The world ' s two largest automakers said their U. S. sales declined more than predicted last Al month as a late summer sales frenzy caused more of an industry backlash than expected.
insert	1.0	The world ' s two largest automakers said their U. S. sales declined more than predicted last month as a late summer sales frenzy caused more of an industry backlash Kythe than expected.
insert	1.0	The world ' s two largest automakers said their U. S. sales declined more than predicted last month as a late summer sales frenzy caused more of an industry backlash Kent than expected.
insert	1.0	The world ' s two largest automakers said their U. S. sales declined more than predicted last month as a late Schaft summer sales frenzy caused more of an industry backlash than expected.
insert	1.0	The world ' s two largest automakers said Dr their U. S. sales declined more than predicted last month as a late summer sales frenzy caused more of an industry backlash than expected.
insert	1.0	The world ' s two largest automakers said their U. S. sales declined more than predicted SHEIKH last month as a late summer sales frenzy caused more of an industry backlash than expected.
insert	1.0	The world ' s two largest automakers said their U. S. sales declined more than predicted clientâ last month as a late summer sales frenzy caused more of an industry backlash than expected.
insert	1.0	The world ' s two largest automakers said their U. S. sales declined more than predicted last month as a late summer sales FLUKE frenzy caused more of an industry backlash than expected.
original	1.0	According to the federal Centers for Disease Control and Prevention ( news - web sites ) , there were 19 reported cases of measles in the United States in 2002 .
insert	1.0	According to magnetite the federal Centers for Disease Control and Prevention (news - web sites ), there were 19 reported cases of measles in the United States in 2002.
insert	1.0	According to Nuevo the federal Centers for Disease Control and Prevention (news - web sites ), there were 19 reported cases of measles in the United States in 2002.
insert	1.0	According to the federal Centers for Disease Control and Prevention (news - web sites ), there Denmark were 19 reported cases of measles in the United States in 2002.
insert	1.0	According to the federal Centers constructal for Disease Control and Prevention (news - web sites ), there were 19 reported cases of measles in the United States in 2002.
insert	1.0	According to the federal Centers for Disease Control and Prevention (news - web sites ), there were 19 reported cases of measles in the Eddie United States in 2002.
insert	1.0	According to the federal Centers for Disease Control and Prevention (news - web sites ), there were 19 reported cases of measles in the cook United States in 2002.
insert	1.0	According to the federal Centers for Disease Control and Prevention (news - web Ebony sites ), there were 19 reported cases of measles in the United States in 2002.
insert	1.0	According to the federal Centers for Disease Control and Prevention (news - web sites ), there were 19 reported cases of measles in the crystal United States in 2002.
insert	1.0	According to the federal Centers for Disease Control and Prevention (news - web sites ), there were 19 reported cases of Gaboriault measles in the United States in 2002.
insert	1.0	According to the federal Centers for Djibril Disease Control and Prevention (news - web sites ), there were 19 reported cases of measles in the United States in 2002.
insert	1.0	According to the federal Centers for www.rowancompanies.com Disease Control and Prevention (news - web sites ), there were 19 reported cases of measles in the United States in 2002.
insert	1.0	According to the federal Centers for Disease Control and Prevention (Dexterra news - web sites ), there were 19 reported cases of measles in the United States in 2002.
insert	1.0	According to Zalgiris the federal Centers for Disease Control and Prevention (news - web sites ), there were 19 reported cases of measles in the United States in 2002.
insert	1.0	According to the federal Centers for Disease Control and Prevention (news - web sites ), there were 19 reported cases of measles in the Yue United States in 2002.
insert	1.0	According to the federal Centers for Disease Control and Prevention (news - web sites ), there were 19 reported cases of measles in Abu the United States in 2002.
insert	1.0	According to the federal Centers for Disease Control and Prevention (news - web sites ), there v were 19 reported cases of measles in the United States in 2002.
insert	1.0	According to the federal Centers for Disease Control and Prevention (news - web sites ), there were 19 reported Beltrame cases of measles in the United States in 2002.
insert	1.0	According to the federal Centers anything for Disease Control and Prevention (news - web sites ), there were 19 reported cases of measles in the United States in 2002.
insert	1.0	According to the federal Centers for Disease Control and Prevention (news - web sites ), there were 19 reported cases of measles TROON in the United States in 2002.
insert	1.0	According to the federal Centers for Disease Control and Prevention (news - web sites ), there were 19 reported Playlouder cases of measles in the United States in 2002.
insert	1.0	According to the federal Centers for Disease Control and Prevention (news - Company web sites ), there were 19 reported cases of measles in the United States in 2002.
insert	1.0	According to the federal Centers for Disease Control and Prevention (news - web sites ), there were 19 reported cases of measles in the United thwarting States in 2002.
insert	1.0	According to the federal Centers for Disease Control and Prevention (news - web Josh sites ), there were 19 reported cases of measles in the United States in 2002.
insert	1.0	According to the federal Centers for Disease Control and Prevention (news - web ocker sites ), there were 19 reported cases of measles in the United States in 2002.
insert	1.0	According to the federal Centers for Disease Control and Prevention (news - web sites ), there were Redwoodtown 19 reported cases of measles in the United States in 2002.
insert	1.0	According to the federal Centers for Disease Control and Prevention (news - web sites ), there were 19 reported cases of minister measles in the United States in 2002.
insert	1.0	According to the federal Centers for Disease Control and Prevention (news - web sites ), there were 19 reported cases of measles in the rebalanced United States in 2002.
insert	1.0	According to the federal Centers for Disease Control McCullom and Prevention (news - web sites ), there were 19 reported cases of measles in the United States in 2002.
insert	1.0	According to the federal Centers for Disease Control and Prevention (news - web sites ), there were 19 reported cases of measles in the OC2 United States in 2002.
insert	1.0	According to the federal Centers for Disease Control and Prevention (news - web sites ), there were 19 reported cases of measles in Infrastructures the United States in 2002.
insert	1.0	According to the federal Centers for Disease Control and Prevention (news - web sites ), there were 19 reported cases of Yellman measles in the United States in 2002.
insert	1.0	According to the federal Centers for Disease Control and Prevention (HIPE news - web sites ), there were 19 reported cases of measles in the United States in 2002.
original	0.0	A tropical storm rapidly developed in the Gulf of Mexico Sunday and was expected to hit somewhere along the Texas or Louisiana coasts by Monday night .
insert	0.0	A tropical storm rapidly developed in the Gulf of Mexico Sunday and was expected to hit Raziq somewhere along the Texas or Louisiana coasts by Monday night.
insert	0.0	A tropical storm rapidly developed in the Gulf of Mexico Sunday and was expected to hit somewhere along the Texas or Louisiana coasts string by Monday night.
insert	0.0	A tropical storm rapidly developed in the Gulf of Mexico Sunday and was expected to hit somewhere along the Texas or Louisiana Razan coasts by Monday night.
insert	0.0	A tropical storm rapidly developed in the Gulf of Mexico Sunday and was expected to hit somewhere Pope along the Texas or Louisiana coasts by Monday night.
insert	0.0	A tropical storm rapidly developed in the Gulf of Schechterle Mexico Sunday and was expected to hit somewhere along the Texas or Louisiana coasts by Monday night.
insert	0.0	A tropical storm rapidly developed in Frederic the Gulf of Mexico Sunday and was expected to hit somewhere along the Texas or Louisiana coasts by Monday night.
insert	0.0	A tropical storm rapidly developed in the Gulf of Mexico Sunday and Port was expected to hit somewhere along the Texas or Louisiana coasts by Monday night.
insert	0.0	A tropical storm rapidly developed in the Gulf of Mexico Kossoff Sunday and was expected to hit somewhere along the Texas or Louisiana coasts by Monday night.
insert	0.0	A tropical storm rapidly developed in the Gulf of Mexico Sunday and was Newron expected to hit somewhere along the Texas or Louisiana coasts by Monday night.
insert	0.0	A tropical storm rapidly Amit developed in the Gulf of Mexico Sunday and was expected to hit somewhere along the Texas or Louisiana coasts by Monday night.
insert	0.0	A tropical Owes storm rapidly developed in the Gulf of Mexico Sunday and was expected to hit somewhere along the Texas or Louisiana coasts by Monday night.
insert	0.0	A tropical storm rapidly developed in the Gulf of Yu Mexico Sunday and was expected to hit somewhere along the Texas or Louisiana coasts by Monday night.
insert	0.0	A tropical storm rapidly developed in the Gulf of Mexico Sunday and was expected to hit somewhere Al along the Texas or Louisiana coasts by Monday night.
insert	0.0	A tropical storm rapidly developed in the Gulf of Mexico Sunday and was YOUR expected to hit somewhere along the Texas or Louisiana coasts by Monday night.
insert	0.0	A tropical storm rapidly developed in the Gulf of Mexico martensitic Sunday and was expected to hit somewhere along the Texas or Louisiana coasts by Monday night.
insert	0.0	A tropical storm rapidly developed in the Gulf fibromyalgia of Mexico Sunday and was expected to hit somewhere along the Texas or Louisiana coasts by Monday night.
insert	0.0	A tropical storm rapidly developed in the Gulf of Mexico Sunday and was expected to hit somewhere along the Texas or Louisiana coasts Anthoula by Monday night.
insert	0.0	A tropical storm rapidly developed in the Gulf of Mexico Sunday and was expected to hit voiced somewhere along the Texas or Louisiana coasts by Monday night.
insert	0.0	A tropical storm rapidly developed in the Gulf of Mexico Sunday and was expected to hit Mat somewhere along the Texas or Louisiana coasts by Monday night.
insert	0.0	A tropical storm rapidly tranced developed in the Gulf of Mexico Sunday and was expected to hit somewhere along the Texas or Louisiana coasts by Monday night.
insert	0.0	A tropical storm rapidly developed in the Gulf of Mexico Sunday and was expected to hit somewhere along the Texas or Louisiana coasts RDAP by Monday night.
insert	0.0	A tropical storm rapidly developed in the Gulf of Mexico Sunday and was expected to hit somewhere along the Texas or Louisiana coasts by Monday FLEET night.
insert	0.0	A tropical storm rapidly developed in the Gulf of Mexico Sunday and was expected to hit somewhere along By the Texas or Louisiana coasts by Monday night.
insert	0.0	A tropical storm rapidly developed in the Gulf of Mexico Sunday and was expected Milfield to hit somewhere along the Texas or Louisiana coasts by Monday night.
insert	0.0	A tropical storm rapidly developed in the Gulf of Mexico Sunday and was expected to Wendrich hit somewhere along the Texas or Louisiana coasts by Monday night.
insert	0.0	A tropical storm rapidly developed in the Gulf of Mexico Sunday Tilelli and was expected to hit somewhere along the Texas or Louisiana coasts by Monday night.
insert	0.0	A tropical www.cutera.com storm rapidly developed in the Gulf of Mexico Sunday and was expected to hit somewhere along the Texas or Louisiana coasts by Monday night.
insert	0.0	A tropical storm rapidly developed in the Gulf of Mexico Sunday and was expected to hit somewhere along the Texas or Louisiana coasts by Monday ANIMALS night.
insert	0.0	A tropical storm rapidly Mahomet developed in the Gulf of Mexico Sunday and was expected to hit somewhere along the Texas or Louisiana coasts by Monday night.
insert	0.0	A tropical storm rapidly developed in the Gulf of Mexico Sunday and was expected to hit AND somewhere along the Texas or Louisiana coasts by Monday night.
insert	0.0	A tropical storm rapidly developed in the Gulf of Mexico Sunday and was expected to hit somewhere along Bronson the Texas or Louisiana coasts by Monday night.
insert	0.0	A tropical storm rapidly developed in the Gulf of Mexico Sunday and was expected to hit somewhere along the Texas or Louisiana coasts by Monday Jim night.
original	0.0	The company didn 't detail the costs of the replacement and repairs .
insert	0.0	The company didn ' t Coy detail the costs of the replacement and repairs.
insert	0.0	The company didn ' t detail the costs of 原因 the replacement and repairs.
insert	0.0	The company didn ' t detail the NASDAQ costs of the replacement and repairs.
insert	0.0	The company didn ' t detail the costs of the Windows replacement and repairs.
insert	0.0	The SKICC company didn ' t detail the costs of the replacement and repairs.
insert	0.0	The company didn ' t detail the Editor costs of the replacement and repairs.
insert	0.0	The company didn ' t detail the costs of the replacement and Midkota repairs.
insert	0.0	The company Mughniya didn ' t detail the costs of the replacement and repairs.
insert	0.0	The company didn ' t website detail the costs of the replacement and repairs.
insert	0.0	The company didn ' t detail the costs of the replacement and LAGE repairs.
insert	0.0	The company didn ' t Refkin detail the costs of the replacement and repairs.
insert	0.0	The company didn ' t detail the costs of the replacement chairman and repairs.
insert	0.0	The company didn ' Rhubarb t detail the costs of the replacement and repairs.
insert	0.0	The company didn ' t detail David the costs of the replacement and repairs.
insert	0.0	The Joe company didn ' t detail the costs of the replacement and repairs.
insert	0.0	The company didn ' t detail the costs of the replacement and Librecz repairs.
insert	0.0	The company didn ' t detail Pollution the costs of the replacement and repairs.
insert	0.0	The company didn ' t Baabda detail the costs of the replacement and repairs.
insert	0.0	The company didn ' t detail the costs of Lender the replacement and repairs.
insert	0.0	The company didn ' t detail the costs Carnall of the replacement and repairs.
insert	0.0	The Vedic company didn ' t detail the costs of the replacement and repairs.
insert	0.0	The company didn ' t detail the costs of Juliana the replacement and repairs.
insert	0.0	The company didn ' t YOUTH detail the costs of the replacement and repairs.
insert	0.0	The company didn ' SMP t detail the costs of the replacement and repairs.
insert	0.0	The company PowerShot didn ' t detail the costs of the replacement and repairs.
insert	0.0	The company didn ' t BSEL detail the costs of the replacement and repairs.
insert	0.0	The company didn ' t detail the Huruma costs of the replacement and repairs.
insert	0.0	The company didn ' t detail the costs of the replacement Ali and repairs.
insert	0.0	Gareb The company didn ' t detail the costs of the replacement and repairs.
insert	0.0	The company didn ' t detail the costs of the Craig replacement and repairs.
insert	0.0	The company Viznar didn ' t detail the costs of the replacement and repairs.
insert	0.0	The company didn ' t Travis detail the costs of the replacement and repairs.
original	1.0	The settling companies would also assign their possible claims against the underwriters to the investor plaintiffs , he added .
insert	1.0	The settling companies would also assign their possible claims against the Zoran underwriters to the investor plaintiffs, he added.
insert	1.0	The settling companies would also assign their Ness possible claims against the underwriters to the investor plaintiffs, he added.
insert	1.0	The settling companies would also assign their Aasif possible claims against the underwriters to the investor plaintiffs, he added.
insert	1.0	The settling companies would also assign their possible claims against the underwriters to the investor plaintiffs, he Espadrilles added.
insert	1.0	The settling companies would also Oseni assign their possible claims against the underwriters to the investor plaintiffs, he added.
insert	1.0	The GRNE settling companies would also assign their possible claims against the underwriters to the investor plaintiffs, he added.
insert	1.0	The settling companies would also assign their possible claims against Doron the underwriters to the investor plaintiffs, he added.
insert	1.0	The settling companies would also assign their possible claims against the TECHNOLOGY underwriters to the investor plaintiffs, he added.
insert	1.0	The Paraguayan settling companies would also assign their possible claims against the underwriters to the investor plaintiffs, he added.
insert	1.0	The settling companies would also assign their possible claims against the underwriters to Ditzfeld the investor plaintiffs, he added.
insert	1.0	The settling companies would also assign their possible claims against the underwriters utilizing to the investor plaintiffs, he added.
insert	1.0	The settling companies would also assign their possible claims By against the underwriters to the investor plaintiffs, he added.
insert	1.0	The settling companies would also assign their possible claims against the underwriters to the Payroll investor plaintiffs, he added.
insert	1.0	The settling companies would also assign their Dassault possible claims against the underwriters to the investor plaintiffs, he added.
insert	1.0	The settling companies would also assign their possible claims against the underwriters to the investor plaintiffs, Hellbent he added.
insert	1.0	The bhari settling companies would also assign their possible claims against the underwriters to the investor plaintiffs, he added.
insert	1.0	The settling companies Guo would also assign their possible claims against the underwriters to the investor plaintiffs, he added.
insert	1.0	The settling companies would also Guy assign their possible claims against the underwriters to the investor plaintiffs, he added.
insert	1.0	The settling companies would also assign their possible claims against the underwriters to the investor Mandy plaintiffs, he added.
insert	1.0	The settling companies Cameron would also assign their possible claims against the underwriters to the investor plaintiffs, he added.
insert	1.0	pinch The settling companies would also assign their possible claims against the underwriters to the investor plaintiffs, he added.
insert	1.0	The settling companies would also assign SOAB their possible claims against the underwriters to the investor plaintiffs, he added.
insert	1.0	The settling companies would also Luijten assign their possible claims against the underwriters to the investor plaintiffs, he added.
insert	1.0	The settling companies would also assign their Evason possible claims against the underwriters to the investor plaintiffs, he added.
insert	1.0	The settling companies would also assign their Ravens possible claims against the underwriters to the investor plaintiffs, he added.
insert	1.0	The settling companies would also assign their possible claims against PERCENT the underwriters to the investor plaintiffs, he added.
insert	1.0	The settling companies would also assign their Peter possible claims against the underwriters to the investor plaintiffs, he added.
insert	1.0	The settling companies would also assign their possible claims against the underwriters to the BY investor plaintiffs, he added.
insert	1.0	The settling companies would also assign their possible claims against the potentially underwriters to the investor plaintiffs, he added.
insert	1.0	The settling companies would also assign hooker their possible claims against the underwriters to the investor plaintiffs, he added.
insert	1.0	The settling companies would also assign their possible claims against the underwriters to the UNIVERSITY investor plaintiffs, he added.
insert	1.0	The settling companies would also assign their possible claims against the underwriters to the investor plaintiffs, he CornerStone added.
original	0.0	Air Commodore Quaife said the Hornets remained on three-minute alert throughout the operation .
insert	0.0	Air Commodore Quaife said the Hornets remained on three - minute alert gunpoint throughout the operation.
insert	0.0	Air Commodore Quaife said the Hornets remained on three - minute alert Mathrani throughout the operation.
insert	0.0	Air Commodore Quaife said the Hornets remained on three - minute alert throughout Malaysian the operation.
insert	0.0	Air Commodore Quaife said the Hornets remained on three - minute alert throughout Eilat the operation.
insert	0.0	Air Commodore Quaife said the Hornets costumes remained on three - minute alert throughout the operation.
insert	0.0	Air Commodore Quaife said the Hornets remained Ken on three - minute alert throughout the operation.
insert	0.0	Air Commodore Quaife said the Hornets remained on three - ITP.net minute alert throughout the operation.
insert	0.0	Air Commodore Quaife said manager the Hornets remained on three - minute alert throughout the operation.
insert	0.0	Air Commodore Quaife said the Hornets remained on three - minute Nexus alert throughout the operation.
insert	0.0	Air Commodore Quaife said the Hornets remained on three - minute Lover alert throughout the operation.
insert	0.0	Air Commodore Quaife said the Hornets remained on Reseaux three - minute alert throughout the operation.
insert	0.0	Air Commodore Quaife Mikelis said the Hornets remained on three - minute alert throughout the operation.
insert	0.0	Air Commodore Quaife said Soren the Hornets remained on three - minute alert throughout the operation.
insert	0.0	Air Commodore Quaife said the Hornets Print remained on three - minute alert throughout the operation.
insert	0.0	Air Commodore Quaife said Sagban the Hornets remained on three - minute alert throughout the operation.
insert	0.0	Air PRNewswire Commodore Quaife said the Hornets remained on three - minute alert throughout the operation.
insert	0.0	Air Commodore Quaife said the Hornets remained on three - minute alert throughout the Los operation.
insert	0.0	Air Commodore Winnekenni Quaife said the Hornets remained on three - minute alert throughout the operation.
insert	0.0	Substance Air Commodore Quaife said the Hornets remained on three - minute alert throughout the operation.
insert	0.0	Air Commodore Quaife said the Hornets remained on three - minute alert throughout Lydman the operation.
insert	0.0	Air Commodore Quaife said the Hornets remained Abel on three - minute alert throughout the operation.
insert	0.0	Air Commodore Quaife said the Hornets PRESIDENTS remained on three - minute alert throughout the operation.
insert	0.0	Air Commodore Quaife said the Hornets remained on three - minute alert throughout the immortalisation operation.
insert	0.0	Air Commodore Quaife Panga said the Hornets remained on three - minute alert throughout the operation.
insert	0.0	Air Angela Commodore Quaife said the Hornets remained on three - minute alert throughout the operation.
insert	0.0	Air Commodore Quaife said the Hornets remained on three - minute alert Brunei throughout the operation.
insert	0.0	Air Commodore Quaife said the Hornets remained on three - minute alert throughout the Tios operation.
insert	0.0	Air Commodore Quaife said the Hornets remained on three - minute alert throughout the ISIPublisher operation.
insert	0.0	Air Commodore Quaife Roman said the Hornets remained on three - minute alert throughout the operation.
insert	0.0	Air Commodore Quaife said the Hornets remained on three - florbetapir minute alert throughout the operation.
insert	0.0	Air Commodore Quaife fran said the Hornets remained on three - minute alert throughout the operation.
insert	0.0	Air Commodore Quaife said the Hornets MACHINE remained on three - minute alert throughout the operation.
original	1.0	A Washington County man may have the countys first human case of West Nile virus , the health department said Friday .
insert	1.0	A Washington County man may have the countys first human case of West Nile virus, the health department said Mr. Friday.
insert	1.0	A Washington County man may have the countys WAREHAM first human case of West Nile virus, the health department said Friday.
insert	1.0	A Washington County man may have the countys first circuit human case of West Nile virus, the health department said Friday.
insert	1.0	A Washington County man may have the countys first human case of West Nile virus, the health department said Corcoran Friday.
insert	1.0	A Washington County man may have the countys first human case of West Nile Dr. virus, the health department said Friday.
insert	1.0	A Washington County man may have the countys first human case poofy of West Nile virus, the health department said Friday.
insert	1.0	A Washington County man may have the countys first human case of West Nile virus, the Carolfi health department said Friday.
insert	1.0	A Washington County man may have Wes the countys first human case of West Nile virus, the health department said Friday.
insert	1.0	A Washington County man may have the countys first human case of West Nile virus, Dennis the health department said Friday.
insert	1.0	A Washington County man Kooaba may have the countys first human case of West Nile virus, the health department said Friday.
insert	1.0	A Washington County man may have the countys first human case of West eases Nile virus, the health department said Friday.
insert	1.0	A Washington County Pokhra man may have the countys first human case of West Nile virus, the health department said Friday.
insert	1.0	E A Washington County man may have the countys first human case of West Nile virus, the health department said Friday.
insert	1.0	A Washington County man may have the countys first human case of West Nile virus, the health Tears department said Friday.
insert	1.0	A Washington County man may have the countys first Atricure human case of West Nile virus, the health department said Friday.
insert	1.0	Security A Washington County man may have the countys first human case of West Nile virus, the health department said Friday.
insert	1.0	A Washington County man may have the countys first human controlled case of West Nile virus, the health department said Friday.
insert	1.0	A Washington County man may have the countys first human case of West Nile virus, the health department Hampi said Friday.
insert	1.0	A Washington County man may have AFib the countys first human case of West Nile virus, the health department said Friday.
insert	1.0	A Washington County man may have the countys first human LaCaze case of West Nile virus, the health department said Friday.
insert	1.0	A Washington Downwinders County man may have the countys first human case of West Nile virus, the health department said Friday.
insert	1.0	A Washington County man may have the countys first Martese human case of West Nile virus, the health department said Friday.
insert	1.0	A Washington County man may have the countys first human case of West Nile virus, the health department said PINKSHEETS Friday.
insert	1.0	A Washington County man may have the Delap countys first human case of West Nile virus, the health department said Friday.
insert	1.0	A Washington County man may Abu have the countys first human case of West Nile virus, the health department said Friday.
insert	1.0	A Washington County man may have the countys first human case of West Nile virus, the health department Colgate said Friday.
insert	1.0	A Washington County man may have the countys first human case Emily of West Nile virus, the health department said Friday.
insert	1.0	A Washington County man may have the countys first Seawards human case of West Nile virus, the health department said Friday.
insert	1.0	A Washington County man may have the countys first human case of West solvent Nile virus, the health department said Friday.
insert	1.0	A Washington County man may have the countys first human case of West Nile Naze virus, the health department said Friday.
insert	1.0	A Washington County man may have LEWA the countys first human case of West Nile virus, the health department said Friday.
insert	1.0	A Washington County man may have the TEAMS countys first human case of West Nile virus, the health department said Friday.
original	1.0	Moseley and a senior aide delivered their summary assessments to about 300 American and allied military officers on Thursday .
insert	1.0	Moseley and a senior aide invoke delivered their summary assessments to about 300 American and allied military officers on Thursday.
insert	1.0	Moseley Susan and a senior aide delivered their summary assessments to about 300 American and allied military officers on Thursday.
insert	1.0	Moseley and a senior aide delivered Eurofer their summary assessments to about 300 American and allied military officers on Thursday.
insert	1.0	Moseley and a senior aide delivered their reschedulings summary assessments to about 300 American and allied military officers on Thursday.
insert	1.0	Moseley and a senior aide delivered their summary assessments to Fernando about 300 American and allied military officers on Thursday.
insert	1.0	Moseley and a senior aide delivered their summary assessments to about 300 Shariat American and allied military officers on Thursday.
insert	1.0	Moseley and a senior aide delivered their summary assessments to about THE 300 American and allied military officers on Thursday.
insert	1.0	Moseley and a senior aide delivered their David summary assessments to about 300 American and allied military officers on Thursday.
insert	1.0	Moseley and a senior aide delivered their summary assessments to about 300 American and allied military officers on lime Thursday.
insert	1.0	Moseley and a senior aide delivered Jerry their summary assessments to about 300 American and allied military officers on Thursday.
insert	1.0	Moseley and a senior lean aide delivered their summary assessments to about 300 American and allied military officers on Thursday.
insert	1.0	Moseley and a senior aide delivered their summary assessments to about Tumi 300 American and allied military officers on Thursday.
insert	1.0	Moseley and a senior aide delivered their summary Homeware assessments to about 300 American and allied military officers on Thursday.
insert	1.0	Moseley and a senior aide raging delivered their summary assessments to about 300 American and allied military officers on Thursday.
insert	1.0	Moseley and reaZin a senior aide delivered their summary assessments to about 300 American and allied military officers on Thursday.
insert	1.0	Moseley and a senior aide delivered their summary assessments to about 300 American and allied military officers on iris Thursday.
insert	1.0	Moseley and a senior aide delivered their summary assessments to about 300 American and allied military FG officers on Thursday.
insert	1.0	Moseley and a senior aide delivered their summary assessments to about 300 American and allied military officers Tommie on Thursday.
insert	1.0	Moseley and a senior aide delivered their summary assessments to about 300 American and Exony allied military officers on Thursday.
insert	1.0	Moseley and a senior aide delivered their summary assessments to about 300 American and allied military Jim officers on Thursday.
insert	1.0	Moseley and a senior aide Bruce delivered their summary assessments to about 300 American and allied military officers on Thursday.
insert	1.0	Moseley and a senior aide delivered their summary assessments to about Craigmore 300 American and allied military officers on Thursday.
insert	1.0	Moseley and a senior aide delivered their summary assessments to about 300 American By and allied military officers on Thursday.
insert	1.0	Moseley and a senior aide delivered their summary Taribo assessments to about 300 American and allied military officers on Thursday.
insert	1.0	Moseley and a senior aide delivered their mediate summary assessments to about 300 American and allied military officers on Thursday.
insert	1.0	Moseley and a senior Gene aide delivered their summary assessments to about 300 American and allied military officers on Thursday.
insert	1.0	umbrella Moseley and a senior aide delivered their summary assessments to about 300 American and allied military officers on Thursday.
insert	1.0	Moseley and a senior aide delivered their summary assessments to about 300 American and allied De military officers on Thursday.
insert	1.0	Moseley and a senior aide Drug delivered their summary assessments to about 300 American and allied military officers on Thursday.
insert	1.0	Moseley and a senior aide delivered their summary assessments to about Nur 300 American and allied military officers on Thursday.
insert	1.0	Moseley and a senior aide delivered their sea summary assessments to about 300 American and allied military officers on Thursday.
insert	1.0	Moseley and a senior aide delivered Zanini their summary assessments to about 300 American and allied military officers on Thursday.
original	0.0	The broader Standard & Poor 's 500 Index < .SPX > was 0.46 points lower , or 0.05 percent , at 997.02 .
insert	0.0	The broader Standard & Poor ' s 500 Index <. SPX> was 0. 46 points lower, or 0. 05 Menéndez percent, at 997. 02.
insert	0.0	The broader Standard & Poor ' s Neuland 500 Index <. SPX> was 0. 46 points lower, or 0. 05 percent, at 997. 02.
insert	0.0	The broader Standard & Poor ' s 500 Index <. SPX> was 0. 46 points lower, or 0. 05 percent, Ms at 997. 02.
insert	0.0	The broader Standard & Poor ' s 500 Index <. SPX> was 0. 46 points lower, or 0. 05 percent, at 997. adventuresportsweekly.com 02.
insert	0.0	The broader Standard & Poor ' s 500 Index <. SPX> was 0. 46 points lower, or 0. 05 champions percent, at 997. 02.
insert	0.0	The broader Standard & Poor ' s 500 Index <. SPX> was 0. Ryan 46 points lower, or 0. 05 percent, at 997. 02.
insert	0.0	The broader Standard & Poor ' s 500 Index <. SPX> was 0. 46 groupwide points lower, or 0. 05 percent, at 997. 02.
insert	0.0	The broader Standard & Poor ' s 500 Index <. SPX> was 0. 46 points lower, or 0. 05 percent, at 997. Leonard 02.
insert	0.0	The broader Standard & Poor ' s 500 Index <. CVNP SPX> was 0. 46 points lower, or 0. 05 percent, at 997. 02.
insert	0.0	The broader Standard & Poor ' s 500 Index <. SPX> was 0. 46 points lower, or Inc. 0. 05 percent, at 997. 02.
insert	0.0	The broader Standard & Poor ' foghorns s 500 Index <. SPX> was 0. 46 points lower, or 0. 05 percent, at 997. 02.
insert	0.0	The broader Standard & WAN Poor ' s 500 Index <. SPX> was 0. 46 points lower, or 0. 05 percent, at 997. 02.
insert	0.0	The Carin broader Standard & Poor ' s 500 Index <. SPX> was 0. 46 points lower, or 0. 05 percent, at 997. 02.
insert	0.0	The broader Standard & Poor ' enterainment s 500 Index <. SPX> was 0. 46 points lower, or 0. 05 percent, at 997. 02.
insert	0.0	The broader Standard & Poor ' s 500 Index <. SPX> was 0. 46 points lower, or 0. 05 percent, Ronaldinhos at 997. 02.
insert	0.0	The broader Standard & Poor ' s 500 Index <. SPX> reinsurers was 0. 46 points lower, or 0. 05 percent, at 997. 02.
insert	0.0	vacant The broader Standard & Poor ' s 500 Index <. SPX> was 0. 46 points lower, or 0. 05 percent, at 997. 02.
insert	0.0	The broader Standard & Poor ' s 500 Index <. SPX> was 0. 46 points lower, or 0. materialistic 05 percent, at 997. 02.
insert	0.0	The broader Standard & Poor ' s 500 Index <. SPX> was Limited 0. 46 points lower, or 0. 05 percent, at 997. 02.
insert	0.0	The broader Standard & Poor ' s 500 Index <. SPX> was UC### 0. 46 points lower, or 0. 05 percent, at 997. 02.
insert	0.0	The broader Standard & Poor ' s 500 Index <. SPX> was 0. 46 points lower, or 0. 05 percent, at By 997. 02.
insert	0.0	The broader Standard & Poor ' s 500 Index <. SPX> was 0. sapele 46 points lower, or 0. 05 percent, at 997. 02.
insert	0.0	The broader Standard & Poor ' s Unglo 500 Index <. SPX> was 0. 46 points lower, or 0. 05 percent, at 997. 02.
insert	0.0	The broader Standard & Poor ' s 500 Index <. SPX> was 0. 46 points lower, or 0. WHAT 05 percent, at 997. 02.
insert	0.0	The broader Standard & Poor ' s 500 Index <. SPX> was 0. 46 points lower, or belly 0. 05 percent, at 997. 02.
insert	0.0	The broader Standard & Poor ' s 500 Index <. SPX> was 0. 46 points lower, or Against 0. 05 percent, at 997. 02.
insert	0.0	The broader Standard & Poor ' s 500 Index <. SPX> was 0. 46 points lower, or 0. 05 percent, Donlin at 997. 02.
insert	0.0	The broader Standard & Poor ' s 500 Index <. SPX> was 0. 46 points lower, or 0. 05 percent, Vito at 997. 02.
insert	0.0	The broader Standard & Poor ' s 500 Index <. SPX> was 0. Al 46 points lower, or 0. 05 percent, at 997. 02.
insert	0.0	The broader Standard & Poor ' s 500 Index <. SPX> was 0. 46 points lower, or 0. 05 percent, Malaysian at 997. 02.
insert	0.0	The broader Standard & Poor ' s 500 Index <. SPX> was 0. Rena 46 points lower, or 0. 05 percent, at 997. 02.
insert	0.0	The broader Standard & Poor ' s 500 Index <. SPX> was 0. Paramadina 46 points lower, or 0. 05 percent, at 997. 02.
original	1.0	Consumers would still have to get a descrambling security card from their cable operator to plug into the set .
insert	1.0	Consumers would still have to get Neuchâtel a descrambling security card from their cable operator to plug into the set.
insert	1.0	Consumers would still have to get a descrambling security card from their cable operator to plug into the Lotteria set.
insert	1.0	Cindy Consumers would still have to get a descrambling security card from their cable operator to plug into the set.
insert	1.0	Consumers would still have to get a descrambling security card from their cable FRANK operator to plug into the set.
insert	1.0	Consumers would Beth still have to get a descrambling security card from their cable operator to plug into the set.
insert	1.0	Consumers would still have to get a descrambling security card from their cable operator to Bellows plug into the set.
insert	1.0	Consumers UPS would still have to get a descrambling security card from their cable operator to plug into the set.
insert	1.0	Consumers would still have to get a descrambling security card from their cable group operator to plug into the set.
insert	1.0	Consumers would still have to get a descrambling security Boon card from their cable operator to plug into the set.
insert	1.0	Consumers DIVX would still have to get a descrambling security card from their cable operator to plug into the set.
insert	1.0	mamey Consumers would still have to get a descrambling security card from their cable operator to plug into the set.
insert	1.0	Consumers would still have to get a descrambling security card from their cable operator to Eliot plug into the set.
insert	1.0	Consumers would still have to get a Levine descrambling security card from their cable operator to plug into the set.
insert	1.0	Consumers would still have to get a descrambling security card Touchbook from their cable operator to plug into the set.
insert	1.0	Consumers would still have to get a descrambling security card from their cable operator Standardbred to plug into the set.
insert	1.0	Consumers Minister would still have to get a descrambling security card from their cable operator to plug into the set.
insert	1.0	Consumers would still have to get a descrambling security card from their cable operator to plug Harry into the set.
insert	1.0	Consumers would still have to get a descrambling security card from their cable operator Lungnila to plug into the set.
insert	1.0	Consumers would still have to get a descrambling security inhibits card from their cable operator to plug into the set.
insert	1.0	Consumers would still have to get a descrambling security card from their cable operator to plug into the Fifth set.
insert	1.0	Consumers would still have to get a descrambling security card Lapidoth from their cable operator to plug into the set.
insert	1.0	Consumers would still have to get a descrambling security card from their RFMD cable operator to plug into the set.
insert	1.0	Consumers would still have to get a descrambling security card from their cable Voltage operator to plug into the set.
insert	1.0	Consumers would still have to get a descrambling security card from their cable operator to plug into Hoa the set.
insert	1.0	Consumers would still have to get a descrambling security card from their DivX cable operator to plug into the set.
insert	1.0	Consumers would still have to get a situ descrambling security card from their cable operator to plug into the set.
insert	1.0	Indemnity Consumers would still have to get a descrambling security card from their cable operator to plug into the set.
insert	1.0	Consumers would still have TEXAS to get a descrambling security card from their cable operator to plug into the set.
insert	1.0	Consumers would still Cóir have to get a descrambling security card from their cable operator to plug into the set.
insert	1.0	Consumers would still have to get a descrambling CCLU security card from their cable operator to plug into the set.
insert	1.0	Consumers would still have to get a descrambling security card from their cable operator to plug into ORS the set.
insert	1.0	Consumers would still have EB to get a descrambling security card from their cable operator to plug into the set.
original	1.0	The increase reflects lower credit losses and favorable interest rates .
insert	1.0	The increase reflects Subservient lower credit losses and favorable interest rates.
insert	1.0	The increase reflects Goulagou lower credit losses and favorable interest rates.
insert	1.0	The MyFoxAL.com increase reflects lower credit losses and favorable interest rates.
insert	1.0	The increase reflects lower credit losses Casino and favorable interest rates.
insert	1.0	The increase TVA reflects lower credit losses and favorable interest rates.
insert	1.0	The increase reflects lower credit losses and favorable shampoos interest rates.
insert	1.0	The Xu increase reflects lower credit losses and favorable interest rates.
insert	1.0	The increase reflects lower credit losses Alice and favorable interest rates.
insert	1.0	The increase reflects Rolls lower credit losses and favorable interest rates.
insert	1.0	MOBILIZE The increase reflects lower credit losses and favorable interest rates.
insert	1.0	The increase reflects SALTON lower credit losses and favorable interest rates.
insert	1.0	The Bappi increase reflects lower credit losses and favorable interest rates.
insert	1.0	The increase reflects lower Blackle credit losses and favorable interest rates.
insert	1.0	The increase reflects lower Tim credit losses and favorable interest rates.
insert	1.0	The increase reflects lower credit losses and Suntasia favorable interest rates.
insert	1.0	The iFund increase reflects lower credit losses and favorable interest rates.
insert	1.0	The 2 increase reflects lower credit losses and favorable interest rates.
insert	1.0	The Courtenay increase reflects lower credit losses and favorable interest rates.
insert	1.0	The increase reflects lower credit losses and biologically favorable interest rates.
insert	1.0	The increase reflects lower credit losses and favorable ANDRIY interest rates.
insert	1.0	La3 The increase reflects lower credit losses and favorable interest rates.
insert	1.0	The increase shortstick reflects lower credit losses and favorable interest rates.
insert	1.0	The increase reflects lower credit losses Carlie and favorable interest rates.
insert	1.0	The Chief increase reflects lower credit losses and favorable interest rates.
insert	1.0	Buchowski The increase reflects lower credit losses and favorable interest rates.
insert	1.0	The increase reflects lower Emiliana credit losses and favorable interest rates.
insert	1.0	The increase reflects lower credit losses and favorable Gourmet interest rates.
insert	1.0	The increase reflects lower Jason credit losses and favorable interest rates.
insert	1.0	The increase reflects lower Sacrum credit losses and favorable interest rates.
insert	1.0	The increase reflects lower flavored credit losses and favorable interest rates.
insert	1.0	NFLX The increase reflects lower credit losses and favorable interest rates.
insert	1.0	Raza The increase reflects lower credit losses and favorable interest rates.
original	1.0	The device plays Internet radio streams and comes with a 30-day trial of RealNetworks ' Rhapsody music service .
insert	1.0	The device Ron plays Internet radio streams and comes with a 30 - day trial of RealNetworks ' Rhapsody music service.
insert	1.0	The CICA device plays Internet radio streams and comes with a 30 - day trial of RealNetworks ' Rhapsody music service.
insert	1.0	The device plays Internet radio streams and comes with a AMC 30 - day trial of RealNetworks ' Rhapsody music service.
insert	1.0	The device plays Internet radio streams and comes with a 30 - day trial of minister RealNetworks ' Rhapsody music service.
insert	1.0	The device plays Internet radio streams and comes with a 30 - day trial of RealNetworks ' Rhapsody Electric music service.
insert	1.0	The Yokkaichi device plays Internet radio streams and comes with a 30 - day trial of RealNetworks ' Rhapsody music service.
insert	1.0	The device plays Internet radio streams and Leapfrogs comes with a 30 - day trial of RealNetworks ' Rhapsody music service.
insert	1.0	The device plays Internet radio streams and comes with a 30 - day trial of RealNetworks ' Rhapsody bb music service.
insert	1.0	The device plays Internet radio streams Chemeketa and comes with a 30 - day trial of RealNetworks ' Rhapsody music service.
insert	1.0	The device plays Internet radio streams and comes with a 30 - day insan trial of RealNetworks ' Rhapsody music service.
insert	1.0	The device plays Internet radio streams and comes with a 30 - day Zodiac trial of RealNetworks ' Rhapsody music service.
insert	1.0	The device plays Internet radio streams and comes with a 30 - day trial Spetrino of RealNetworks ' Rhapsody music service.
insert	1.0	The device plays Internet radio streams and comes with a 30 - day trial of RHETT RealNetworks ' Rhapsody music service.
insert	1.0	Aena The device plays Internet radio streams and comes with a 30 - day trial of RealNetworks ' Rhapsody music service.
insert	1.0	The device plays Internet radio streams and comes with a 30 - day trial of RealNetworks ' Fighter Rhapsody music service.
insert	1.0	The device plays Internet radio bardo streams and comes with a 30 - day trial of RealNetworks ' Rhapsody music service.
insert	1.0	The device plays Internet radio whales streams and comes with a 30 - day trial of RealNetworks ' Rhapsody music service.
insert	1.0	The device plays Internet radio streams and comes with a 30 - day trial of RealNetworks ' Rhapsody traded music service.
insert	1.0	The device plays Internet radio streams and comes with a 30 - day trial of RealNetworks ' Rhapsody JULIE music service.
insert	1.0	The device plays Internet radio Berg streams and comes with a 30 - day trial of RealNetworks ' Rhapsody music service.
insert	1.0	The device plays Internet radio streams and comes with a 30 - day trial Adobe of RealNetworks ' Rhapsody music service.
insert	1.0	The device plays Internet radio streams and comes with visit a 30 - day trial of RealNetworks ' Rhapsody music service.
insert	1.0	The device plays Internet radio streams and comes with a 30 - day trial of Covenant RealNetworks ' Rhapsody music service.
insert	1.0	The device plays Internet radio streams and comes with a 30 - day trial of RealNetworks ' Rhapsody music Spec service.
insert	1.0	The device plays Internet radio streams and comes with W a 30 - day trial of RealNetworks ' Rhapsody music service.
insert	1.0	The device plays Internet radio streams and comes with a 30 - Julio day trial of RealNetworks ' Rhapsody music service.
insert	1.0	The device plays Internet radio streams and comes with a 30 - day trial of RealNetworks ' Rhapsody music eGuardPost service.
insert	1.0	The device plays Internet radio streams and comes with a 30 - day trial of RealNetworks ' Rhapsody Nasdaq music service.
insert	1.0	The device plays Internet radio streams and comes Dorris with a 30 - day trial of RealNetworks ' Rhapsody music service.
insert	1.0	The device Nguyen plays Internet radio streams and comes with a 30 - day trial of RealNetworks ' Rhapsody music service.
insert	1.0	The device plays Internet radio streams and comes with a 30 - day lispro trial of RealNetworks ' Rhapsody music service.
insert	1.0	The device plays Internet radio streams and comes dank with a 30 - day trial of RealNetworks ' Rhapsody music service.
original	0.0	Hong Kong was flat , Australia , Singapore and South Korea lost 0.2-0.4 percent .
insert	0.0	Hong chatty Kong was flat, Australia, Singapore and South Korea lost 0. 2 - 0. 4 percent.
insert	0.0	Hong Kong was flat, Australia, Singapore and South Korea lost 0. 2 - 0. 4 sample percent.
insert	0.0	Hong Kong was flat, Australia, Singapore and infrared South Korea lost 0. 2 - 0. 4 percent.
insert	0.0	Hong Kong was flat, Australia, Singapore and Spook South Korea lost 0. 2 - 0. 4 percent.
insert	0.0	Hong Kong was flat, Australia, Singapore and South Korea lost 0. 2 - talk 0. 4 percent.
insert	0.0	GEPetrol Hong Kong was flat, Australia, Singapore and South Korea lost 0. 2 - 0. 4 percent.
insert	0.0	Hong Nikau Kong was flat, Australia, Singapore and South Korea lost 0. 2 - 0. 4 percent.
insert	0.0	Hong Kong was flat, Australia, Singapore and South Korea lost 0. 2 - 0. Hou 4 percent.
insert	0.0	Hong Kong was flat, Australia, Singapore and South Korea lost 0. Joseph 2 - 0. 4 percent.
insert	0.0	Hong Kong was flat, Australia, Singapore and South Korea Malang lost 0. 2 - 0. 4 percent.
insert	0.0	Hong Birthday Kong was flat, Australia, Singapore and South Korea lost 0. 2 - 0. 4 percent.
insert	0.0	Hong Kong was flat, Luiz Australia, Singapore and South Korea lost 0. 2 - 0. 4 percent.
insert	0.0	Hong Kong cranberry was flat, Australia, Singapore and South Korea lost 0. 2 - 0. 4 percent.
insert	0.0	Hong ----------- Kong was flat, Australia, Singapore and South Korea lost 0. 2 - 0. 4 percent.
insert	0.0	Hong Kong was flat, Australia, Singapore and South Korea lost 0. 2 - 0. Newly 4 percent.
insert	0.0	Hong Kong was flat, Australia, Singapore and South Korea lost 0. 2 - Woodsongs 0. 4 percent.
insert	0.0	Hong Kong was flat, Australia, Singapore and South Korea Teledrift lost 0. 2 - 0. 4 percent.
insert	0.0	Hong Kong function was flat, Australia, Singapore and South Korea lost 0. 2 - 0. 4 percent.
insert	0.0	Hong Kong was flat, Australia, Singapore and South Korea antelope lost 0. 2 - 0. 4 percent.
insert	0.0	Hong Kong was flat, Australia, Singapore and South Korea lost 0. 2 - 0. 4 Gierlach percent.
insert	0.0	Hong Kong was flat, Australia, virus Singapore and South Korea lost 0. 2 - 0. 4 percent.
insert	0.0	Hong Kong was flat, Australia, Singapore SUSAN and South Korea lost 0. 2 - 0. 4 percent.
insert	0.0	Hong Kong was flat, Australia, Singapore and South Korea lost 0. 2 - Ionator 0. 4 percent.
insert	0.0	Hong Kong was flat, Australia, Singapore and South Korea lost Leland 0. 2 - 0. 4 percent.
insert	0.0	Hong Kong was flat, Australia, Rebecca Singapore and South Korea lost 0. 2 - 0. 4 percent.
insert	0.0	Hong Kong was flat, Australia, Singapore and South Korea lost 0. 2 - 0. Mortgage 4 percent.
insert	0.0	Hong Kong was flat, Australia, Singapore and South Korea lost 0. 2 - 0. 4 Greg percent.
insert	0.0	Hong Kong was flat, Australia, Singapore and South Korea lost 0. 2 - Skold 0. 4 percent.
insert	0.0	Squamscott Hong Kong was flat, Australia, Singapore and South Korea lost 0. 2 - 0. 4 percent.
insert	0.0	Hong Kong was flat, Nec Australia, Singapore and South Korea lost 0. 2 - 0. 4 percent.
insert	0.0	Hong Kong was flat, Australia, Singapore and adders South Korea lost 0. 2 - 0. 4 percent.
insert	0.0	MDMK Hong Kong was flat, Australia, Singapore and South Korea lost 0. 2 - 0. 4 percent.
original	1.0	Evidence suggests two of the victims were taken by surprise , while the other two might have tried to flee or to defend themselves or the others , police said .
insert	1.0	Evidence www.1stcenturybank.com suggests two of the victims were taken by surprise, while the other two might have tried to flee or to defend themselves or the others, police said.
insert	1.0	Evidence suggests two of the victims were taken by surprise, while the other two might have tried to flee or to defend themselves or the phonemic others, police said.
insert	1.0	Evidence suggests two of the victims were taken by surprise, while the other two might have tried to flee multicolored or to defend themselves or the others, police said.
insert	1.0	Evidence suggests two of the victims were taken by surprise, while the other two might have tried to flee or to defend Henslow themselves or the others, police said.
insert	1.0	Evidence suggests two of tree the victims were taken by surprise, while the other two might have tried to flee or to defend themselves or the others, police said.
insert	1.0	Evidence suggests two of the victims were taken by surprise, while ================= the other two might have tried to flee or to defend themselves or the others, police said.
insert	1.0	Evidence suggests two of the victims were taken by surprise, while the other two might have tried to flee 6mths or to defend themselves or the others, police said.
insert	1.0	Evidence suggests two of the victims were taken by surprise, while the other two might have RJ tried to flee or to defend themselves or the others, police said.
insert	1.0	Evidence suggests two of the victims were taken by surprise, while the other two might have tried to flee or to defend orchestrally themselves or the others, police said.
insert	1.0	Evidence suggests two of the victims were taken by surprise, while the other two might have Fag tried to flee or to defend themselves or the others, police said.
insert	1.0	Evidence trader suggests two of the victims were taken by surprise, while the other two might have tried to flee or to defend themselves or the others, police said.
insert	1.0	hole Evidence suggests two of the victims were taken by surprise, while the other two might have tried to flee or to defend themselves or the others, police said.
insert	1.0	Evidence suggests two of the victims were taken by surprise, while the other two fumigation might have tried to flee or to defend themselves or the others, police said.
insert	1.0	Evidence suggests two of the Zuccotti victims were taken by surprise, while the other two might have tried to flee or to defend themselves or the others, police said.
insert	1.0	Evidence suggests two of the victims were taken by surprise, while the other two might have tried to flee or to defend themselves or the SOURCE others, police said.
insert	1.0	Evidence suggests two of the victims were taken by surprise, while the other two might have tried to flee Shangle or to defend themselves or the others, police said.
insert	1.0	Evidence suggests two of the victims were taken by surprise, while the other two might have tried to flee or to defend themselves or the others, police sumatriptan said.
insert	1.0	Evidence suggests two of the victims were taken by Angelle surprise, while the other two might have tried to flee or to defend themselves or the others, police said.
insert	1.0	Evidence suggests two of the Colleran victims were taken by surprise, while the other two might have tried to flee or to defend themselves or the others, police said.
insert	1.0	Evidence Ben suggests two of the victims were taken by surprise, while the other two might have tried to flee or to defend themselves or the others, police said.
insert	1.0	Evidence suggests two of the victims were taken by surprise, while the Alton other two might have tried to flee or to defend themselves or the others, police said.
insert	1.0	Evidence suggests two of the victims were taken by surprise, while the other two might have tried to flee or to Minister defend themselves or the others, police said.
insert	1.0	Evidence suggests two Operations of the victims were taken by surprise, while the other two might have tried to flee or to defend themselves or the others, police said.
insert	1.0	Evidence suggests two of the victims were taken by e surprise, while the other two might have tried to flee or to defend themselves or the others, police said.
insert	1.0	Evidence NELLY suggests two of the victims were taken by surprise, while the other two might have tried to flee or to defend themselves or the others, police said.
insert	1.0	Evidence suggests two of the victims were taken by surprise, Lazard while the other two might have tried to flee or to defend themselves or the others, police said.
insert	1.0	Evidence suggests two of the victims were taken by surprise, while the other two might have tried to HyperSonic flee or to defend themselves or the others, police said.
insert	1.0	Evidence suggests two of the victims were taken by surprise, while the other two might Rydex have tried to flee or to defend themselves or the others, police said.
insert	1.0	Evidence suggests two of the victims Like were taken by surprise, while the other two might have tried to flee or to defend themselves or the others, police said.
insert	1.0	Evidence suggests two of the victims were taken by surprise, while the other two might have Pylesville tried to flee or to defend themselves or the others, police said.
insert	1.0	Evidence suggests Yohnny two of the victims were taken by surprise, while the other two might have tried to flee or to defend themselves or the others, police said.
insert	1.0	Evidence suggests two of the victims were taken by surprise, while the other two might have tried to flee or to defend themselves or the Bargain others, police said.
original	0.0	Ballmer has been vocal in the past warning that Linux is a threat to Microsoft .
insert	0.0	Ballmer has been vocal in the Bandar past warning that Linux is a threat to Microsoft.
insert	0.0	Ballmer has been vocal in the past warning that Linux Burget is a threat to Microsoft.
insert	0.0	Ballmer has been wickless vocal in the past warning that Linux is a threat to Microsoft.
insert	0.0	Ballmer Franciscan has been vocal in the past warning that Linux is a threat to Microsoft.
insert	0.0	Ballmer has been vocal in GULL the past warning that Linux is a threat to Microsoft.
insert	0.0	Ballmer has been vocal in the past warning BY that Linux is a threat to Microsoft.
insert	0.0	Ballmer has been vocal in the past warning that Linux is a BY threat to Microsoft.
insert	0.0	Ballmer has been vocal in the DUN past warning that Linux is a threat to Microsoft.
insert	0.0	Ballmer has been vocal in the past Maurice warning that Linux is a threat to Microsoft.
insert	0.0	Ballmer has evidencing been vocal in the past warning that Linux is a threat to Microsoft.
insert	0.0	Ballmer has been vocal in the past warning Twisted that Linux is a threat to Microsoft.
insert	0.0	Ballmer has been vocal in the past warning that Linux eavestrough is a threat to Microsoft.
insert	0.0	Ballmer has been vocal in the past warning that Linux is a Issues threat to Microsoft.
insert	0.0	Ballmer NYSE has been vocal in the past warning that Linux is a threat to Microsoft.
insert	0.0	Ballmer has been vocal in the past warning Grows that Linux is a threat to Microsoft.
insert	0.0	Raszka Ballmer has been vocal in the past warning that Linux is a threat to Microsoft.
insert	0.0	Ballmer has been vocal favre in the past warning that Linux is a threat to Microsoft.
insert	0.0	Nucleic Ballmer has been vocal in the past warning that Linux is a threat to Microsoft.
insert	0.0	Ballmer has been vocal in the past warning that Linux Djourou is a threat to Microsoft.
insert	0.0	Ballmer has Newcastle been vocal in the past warning that Linux is a threat to Microsoft.
insert	0.0	Ballmer RB has been vocal in the past warning that Linux is a threat to Microsoft.
insert	0.0	Ballmer has been vocal in the past warning that FILL Linux is a threat to Microsoft.
insert	0.0	Ballmer has been vocal Ladybridge in the past warning that Linux is a threat to Microsoft.
insert	0.0	Ballmer Gabriel has been vocal in the past warning that Linux is a threat to Microsoft.
insert	0.0	Ballmer has been vocal in the past warning that Linux is a threat to Met Microsoft.
insert	0.0	Ballmer has been vocal in the past warning that Bela Linux is a threat to Microsoft.
insert	0.0	Ballmer has been GearHost vocal in the past warning that Linux is a threat to Microsoft.
insert	0.0	Ballmer has been vocal in the past warning ---------- that Linux is a threat to Microsoft.
insert	0.0	Ballmer has Peg been vocal in the past warning that Linux is a threat to Microsoft.
insert	0.0	Ballmer Suryoto has been vocal in the past warning that Linux is a threat to Microsoft.
insert	0.0	Ballmer has been Opes vocal in the past warning that Linux is a threat to Microsoft.
insert	0.0	Ballmer defended has been vocal in the past warning that Linux is a threat to Microsoft.
original	1.0	A charter plane crashed in Turkey on Monday , killing all 75 people aboard , including 62 Spanish peacekeepers returning from Afghanistan , officials said .
insert	1.0	A charter NASA plane crashed in Turkey on Monday, killing all 75 people aboard, including 62 Spanish peacekeepers returning from Afghanistan, officials said.
insert	1.0	A charter plane crashed in Turkey on Todd Monday, killing all 75 people aboard, including 62 Spanish peacekeepers returning from Afghanistan, officials said.
insert	1.0	A charter plane crashed ProAd in Turkey on Monday, killing all 75 people aboard, including 62 Spanish peacekeepers returning from Afghanistan, officials said.
insert	1.0	A charter plane crashed in Turkey on Monday, killing all 75 Lucky people aboard, including 62 Spanish peacekeepers returning from Afghanistan, officials said.
insert	1.0	A charter plane crashed in Turkey on Monday, killing all 75 people aboard, including 62 arrowed Spanish peacekeepers returning from Afghanistan, officials said.
insert	1.0	A charter plane crashed in Turkey on Monday, killing all 75 people Atwells aboard, including 62 Spanish peacekeepers returning from Afghanistan, officials said.
insert	1.0	A charter plane crashed in Turkey on Monday, killing DLP all 75 people aboard, including 62 Spanish peacekeepers returning from Afghanistan, officials said.
insert	1.0	A charter plane crashed in Turkey on Monday, killing all 75 people aboard, HA including 62 Spanish peacekeepers returning from Afghanistan, officials said.
insert	1.0	A charter plane crashed in Turkey on By Monday, killing all 75 people aboard, including 62 Spanish peacekeepers returning from Afghanistan, officials said.
insert	1.0	A charter plane crashed in Turkey on Monday, killing all 75 people aboard, including 62 Spanish peacekeepers returning information from Afghanistan, officials said.
insert	1.0	A charter plane crashed in Turkey on Monday, killing all 75 people aboard, including 62 Spanish peacekeepers returning Carlos from Afghanistan, officials said.
insert	1.0	sprints A charter plane crashed in Turkey on Monday, killing all 75 people aboard, including 62 Spanish peacekeepers returning from Afghanistan, officials said.
insert	1.0	A charter plane crashed contractual in Turkey on Monday, killing all 75 people aboard, including 62 Spanish peacekeepers returning from Afghanistan, officials said.
insert	1.0	A charter plane crashed TMT in Turkey on Monday, killing all 75 people aboard, including 62 Spanish peacekeepers returning from Afghanistan, officials said.
insert	1.0	A charter Eyemouth plane crashed in Turkey on Monday, killing all 75 people aboard, including 62 Spanish peacekeepers returning from Afghanistan, officials said.
insert	1.0	A charter plane crashed in Turkey on Latarski Monday, killing all 75 people aboard, including 62 Spanish peacekeepers returning from Afghanistan, officials said.
insert	1.0	A charter plane crashed in Turkey on Monday, killing all 75 people aboard, including 62 Spanish peacekeepers returning from Afghanistan, Gunnar officials said.
insert	1.0	A charter plane crashed Kragh in Turkey on Monday, killing all 75 people aboard, including 62 Spanish peacekeepers returning from Afghanistan, officials said.
insert	1.0	A charter plane crashed in Turkey on Monday, killing all 75 people FIPs aboard, including 62 Spanish peacekeepers returning from Afghanistan, officials said.
insert	1.0	A charter plane crashed in Turkey on Monday, killing all 75 people aboard, including 62 Spanish peacekeepers returning from Eric Afghanistan, officials said.
insert	1.0	A charter plane crashed in Turkey on Monday, killing all Death 75 people aboard, including 62 Spanish peacekeepers returning from Afghanistan, officials said.
insert	1.0	A charter plane crashed Louis in Turkey on Monday, killing all 75 people aboard, including 62 Spanish peacekeepers returning from Afghanistan, officials said.
insert	1.0	A charter plane crashed in Turkey on Monday, killing all 75 people aboard, including 62 Spanish peacekeepers returning from PRESSTEK Afghanistan, officials said.
insert	1.0	A charter plane SGPGI crashed in Turkey on Monday, killing all 75 people aboard, including 62 Spanish peacekeepers returning from Afghanistan, officials said.
insert	1.0	A hcp charter plane crashed in Turkey on Monday, killing all 75 people aboard, including 62 Spanish peacekeepers returning from Afghanistan, officials said.
insert	1.0	A charter plane crashed in Turkey on Monday, Version killing all 75 people aboard, including 62 Spanish peacekeepers returning from Afghanistan, officials said.
insert	1.0	A charter plane crashed in Turkey on Monday, killing all 75 MHS people aboard, including 62 Spanish peacekeepers returning from Afghanistan, officials said.
insert	1.0	A charter plane crashed NCCP in Turkey on Monday, killing all 75 people aboard, including 62 Spanish peacekeepers returning from Afghanistan, officials said.
insert	1.0	Corl A charter plane crashed in Turkey on Monday, killing all 75 people aboard, including 62 Spanish peacekeepers returning from Afghanistan, officials said.
insert	1.0	A charter plane crashed in Turkey on Monday, killing all 75 people aboard, including Copyright 62 Spanish peacekeepers returning from Afghanistan, officials said.
insert	1.0	A charter plane crashed in Turkey on Monday, killing all 75 people triangulations aboard, including 62 Spanish peacekeepers returning from Afghanistan, officials said.
insert	1.0	A charter plane crashed in Turkey on Monday, killing all 75 people aboard, including 62 Spanish peacekeepers returning from Afghanistan, officials Eli said.
original	1.0	Moroccan Interior Minister Al Mustapha Sahel said the investigation " points to a group that has been arrested recently " , an apparent reference to Djihad Salafist .
insert	1.0	Moroccan Interior Minister Al Mustapha Sahel Thoothukudi said the investigation " points to a group that has been arrested recently ", an apparent reference to Djihad Salafist.
insert	1.0	Moroccan Interior Minister Al Mustapha Sahel said the investigation " points to a group Katla that has been arrested recently ", an apparent reference to Djihad Salafist.
insert	1.0	Moroccan Interior Minister Al Mustapha Sahel said the investigation " points to a group that has been arrested recently ", an apparent Socotherm reference to Djihad Salafist.
insert	1.0	Moroccan Interior Minister Al Mustapha Sahel said the investigation " points to a group that has been arrested recently ", an apparent reference Discontinued to Djihad Salafist.
insert	1.0	Moroccan Interior Minister Al Mustapha Sahel said the investigation " points to a RockTenn group that has been arrested recently ", an apparent reference to Djihad Salafist.
insert	1.0	Moroccan Interior Minister Al Mustapha Sahel said Tom the investigation " points to a group that has been arrested recently ", an apparent reference to Djihad Salafist.
insert	1.0	Moroccan Interior Minister Al Mustapha Sahel said the investigation " points to a group that has Yoruba been arrested recently ", an apparent reference to Djihad Salafist.
insert	1.0	Moroccan Interior Minister Al Mustapha Sahel said the investigation " GTPS points to a group that has been arrested recently ", an apparent reference to Djihad Salafist.
insert	1.0	Moroccan Interior Minister Al Mustapha Sahel said the investigation " points to a group that has Torrey been arrested recently ", an apparent reference to Djihad Salafist.
insert	1.0	Moroccan Interior Minister Al Mustapha Sahel said the investigation " points to DiCola a group that has been arrested recently ", an apparent reference to Djihad Salafist.
insert	1.0	Moroccan Interior Minister Al Mustapha Sahel said the investigation " points to a group that has been arrested recently ", al an apparent reference to Djihad Salafist.
insert	1.0	Moroccan Interior Minister Al Mustapha Sahel said the investigation " points to a group that has been arrested recently ", an apparent reference Vincents to Djihad Salafist.
insert	1.0	Moroccan Interior Minister Al Mustapha Sahel Ernie said the investigation " points to a group that has been arrested recently ", an apparent reference to Djihad Salafist.
insert	1.0	Moroccan Interior Minister Al Mustapha Sahel said the investigation " points to a group that Castle has been arrested recently ", an apparent reference to Djihad Salafist.
insert	1.0	Moroccan Interior Minister Al Mustapha Sahel Rohlicek said the investigation " points to a group that has been arrested recently ", an apparent reference to Djihad Salafist.
insert	1.0	Moroccan Birkat Interior Minister Al Mustapha Sahel said the investigation " points to a group that has been arrested recently ", an apparent reference to Djihad Salafist.
insert	1.0	Moroccan Interior Minister Al Mustapha Sahel said the investigation " points to a group that has been arrested recently ", an apparent reference to Groundnut Djihad Salafist.
insert	1.0	Moroccan Interior Minister Al Mustapha Sahel said the investigation " points to a MacGougan group that has been arrested recently ", an apparent reference to Djihad Salafist.
insert	1.0	Moroccan Interior Minister Al Mustapha Sahel said the investigation " points to Barun a group that has been arrested recently ", an apparent reference to Djihad Salafist.
insert	1.0	Moroccan Interior Minister Al Purnea Mustapha Sahel said the investigation " points to a group that has been arrested recently ", an apparent reference to Djihad Salafist.
insert	1.0	Moroccan Interior Minister Al Mustapha Sahel said the investigation " points to a group that has been lang arrested recently ", an apparent reference to Djihad Salafist.
insert	1.0	Moroccan Interior Minister Al Mustapha Hussam Sahel said the investigation " points to a group that has been arrested recently ", an apparent reference to Djihad Salafist.
insert	1.0	Moroccan Interior Minister Al Mustapha Sahel said the investigation " points to a group that has been arrested recently ", LambdaNet an apparent reference to Djihad Salafist.
insert	1.0	Moroccan Interior Minister Al Mustapha Sahel said the investigation " points to a group that has been Dave arrested recently ", an apparent reference to Djihad Salafist.
insert	1.0	Moroccan Interior Minister Al Mustapha Sahel said the investigation " points to a group that has been arrested recently ", an apparent reference to Djihad prairies Salafist.
insert	1.0	Moroccan Interior Minister Al Mustapha Sahel said the investigation " points to a group that has been arrested recently ", an apparent Galactic reference to Djihad Salafist.
insert	1.0	Moroccan Interior Minister Al Mustapha Sahel said the investigation " calliber points to a group that has been arrested recently ", an apparent reference to Djihad Salafist.
insert	1.0	Moroccan Interior Minister Al Cabinet Mustapha Sahel said the investigation " points to a group that has been arrested recently ", an apparent reference to Djihad Salafist.
insert	1.0	Moroccan Interior Minister Al Mustapha Sahel said the investigation " points to a group that has been arrested recently ", an apparent reference to tithing Djihad Salafist.
insert	1.0	Moroccan Interior Minister Al Mustapha Sahel said the investigation " points to a group H that has been arrested recently ", an apparent reference to Djihad Salafist.
insert	1.0	Moroccan Interior Minister Al Mustapha Sahel said the investigation " points to a group that has been arrested recently ", an apparent reference pair to Djihad Salafist.
insert	1.0	Moroccan Interior Minister Al Mustapha Sahel said the investigation " points to homeobox a group that has been arrested recently ", an apparent reference to Djihad Salafist.
original	1.0	" I 'm delighted that David Chase has decided to give us another chapter in the great ' Sopranos ' saga , " HBO chairman and chief executive Chris Albrecht said .
insert	1.0	" I ' m delighted that David Chase has decided to give us another chapter in the great ' Sopranos ' saga, " HBO chairman and Ramey chief executive Chris Albrecht said.
insert	1.0	" I ' m delighted that David Chase has decided to Clement give us another chapter in the great ' Sopranos ' saga, " HBO chairman and chief executive Chris Albrecht said.
insert	1.0	" I ' m delighted that David Chase has decided to give us another chapter in the great ' Sopranos ' saga, " HBO chairman and chief executive Chris PEOPLE Albrecht said.
insert	1.0	" I ' m delighted that David Chase has decided to give us another chapter in the great ' Sopranos ' saga, " XIAFLEX HBO chairman and chief executive Chris Albrecht said.
insert	1.0	" I ' m delighted that David Chase has decided to give Nursefinders us another chapter in the great ' Sopranos ' saga, " HBO chairman and chief executive Chris Albrecht said.
insert	1.0	" I ' m delighted that David Chase has decided to give us another chapter in the great ' Sopranos ' saga, " HBO chairman and chief executive Chris Albrecht Pratul said.
insert	1.0	" I ' m delighted that David Chase has decided to give us another chapter in the great ' Sopranos ' saga, " HBO chairman SYP and chief executive Chris Albrecht said.
insert	1.0	" I ' m delighted that David Chase has decided to give us another chapter in the great ' Sopranos ' saga, " HBO chairman and Parkway chief executive Chris Albrecht said.
insert	1.0	" I ' m delighted that David Chase has decided to give us another drugs chapter in the great ' Sopranos ' saga, " HBO chairman and chief executive Chris Albrecht said.
insert	1.0	" I ' m synchronized delighted that David Chase has decided to give us another chapter in the great ' Sopranos ' saga, " HBO chairman and chief executive Chris Albrecht said.
insert	1.0	" RACINE I ' m delighted that David Chase has decided to give us another chapter in the great ' Sopranos ' saga, " HBO chairman and chief executive Chris Albrecht said.
insert	1.0	" I ' m delighted that David Chase has decided to give us another chapter in the great ' Sopranos ' saga, " HBO chairman and Verdell chief executive Chris Albrecht said.
insert	1.0	" I ' m 2nd delighted that David Chase has decided to give us another chapter in the great ' Sopranos ' saga, " HBO chairman and chief executive Chris Albrecht said.
insert	1.0	" I ' m delighted that David Chase has decided to give us another chapter in the great ' Sopranos ' Equinix saga, " HBO chairman and chief executive Chris Albrecht said.
insert	1.0	" I ' loud m delighted that David Chase has decided to give us another chapter in the great ' Sopranos ' saga, " HBO chairman and chief executive Chris Albrecht said.
insert	1.0	" I ' m delighted that David Chase has decided to give us another chapter Hilbourn in the great ' Sopranos ' saga, " HBO chairman and chief executive Chris Albrecht said.
insert	1.0	" I ' m delighted that David Chase has decided to give us another chapter in the great ' Sopranos ' saga, " HBO chairman and Lenners chief executive Chris Albrecht said.
insert	1.0	" I ' m delighted that David Chase has decided to give us another chapter in the great ' Sopranos ' saga, " HBO chairman and kabuki chief executive Chris Albrecht said.
insert	1.0	" I ' m delighted that David Chase Ajay has decided to give us another chapter in the great ' Sopranos ' saga, " HBO chairman and chief executive Chris Albrecht said.
insert	1.0	" I ' m delighted that David Jamaica Chase has decided to give us another chapter in the great ' Sopranos ' saga, " HBO chairman and chief executive Chris Albrecht said.
insert	1.0	" I ' m Petroleum delighted that David Chase has decided to give us another chapter in the great ' Sopranos ' saga, " HBO chairman and chief executive Chris Albrecht said.
insert	1.0	" I ' m delighted IN that David Chase has decided to give us another chapter in the great ' Sopranos ' saga, " HBO chairman and chief executive Chris Albrecht said.
insert	1.0	" I ' m delighted that David Chase has decided to give us another chapter in Palestinian the great ' Sopranos ' saga, " HBO chairman and chief executive Chris Albrecht said.
insert	1.0	" I ' m delighted that David Chase has decided to give us another chapter in the great ' hire Sopranos ' saga, " HBO chairman and chief executive Chris Albrecht said.
insert	1.0	" Legendary I ' m delighted that David Chase has decided to give us another chapter in the great ' Sopranos ' saga, " HBO chairman and chief executive Chris Albrecht said.
insert	1.0	" I ' Chilsen m delighted that David Chase has decided to give us another chapter in the great ' Sopranos ' saga, " HBO chairman and chief executive Chris Albrecht said.
insert	1.0	" I ' m delighted that David Chase has decided to give us another chapter Affordable in the great ' Sopranos ' saga, " HBO chairman and chief executive Chris Albrecht said.
insert	1.0	" I ' m delighted that David Chase has decided to give us another chapter in the great ' Sopranos ' saga, " HBO chairman and chief Miyaichi executive Chris Albrecht said.
insert	1.0	" I ' m delighted that David Chase Commodity has decided to give us another chapter in the great ' Sopranos ' saga, " HBO chairman and chief executive Chris Albrecht said.
insert	1.0	" I ' m delighted that David Chase has decided to give us another chapter in the great ' Sopranos ' saga, " HBO chairman and booked chief executive Chris Albrecht said.
insert	1.0	" I ' m delighted that David Chase has decided to give us another chapter in Good the great ' Sopranos ' saga, " HBO chairman and chief executive Chris Albrecht said.
insert	1.0	" Amtrak I ' m delighted that David Chase has decided to give us another chapter in the great ' Sopranos ' saga, " HBO chairman and chief executive Chris Albrecht said.
original	1.0	The two had argued that only a new board would have had the credibility to restore El Paso to health .
insert	1.0	The two had argued pronged that only a new board would have had the credibility to restore El Paso to health.
insert	1.0	The two had argued that only a new board would have had the credibility to restore Admiral El Paso to health.
insert	1.0	The two had argued Romaco that only a new board would have had the credibility to restore El Paso to health.
insert	1.0	The Paleoanthropologist two had argued that only a new board would have had the credibility to restore El Paso to health.
insert	1.0	The two had argued that only a new board would have had the credibility to restore Solidifies El Paso to health.
insert	1.0	The two had argued that only a new board would have had the credibility to restore frustration El Paso to health.
insert	1.0	The two had argued that only a new board would have had DVI the credibility to restore El Paso to health.
insert	1.0	The two had argued that only a new board Fadlin would have had the credibility to restore El Paso to health.
insert	1.0	The two had argued that only a new board would have had the credibility Meléndez to restore El Paso to health.
insert	1.0	The two had argued that only a new board would have had the credibility to restore El outdueled Paso to health.
insert	1.0	The two had argued that only a new board would have had the Intec credibility to restore El Paso to health.
insert	1.0	The two had argued that only a new Kao board would have had the credibility to restore El Paso to health.
insert	1.0	The Smartstox two had argued that only a new board would have had the credibility to restore El Paso to health.
insert	1.0	The two had argued that only a new 1min board would have had the credibility to restore El Paso to health.
insert	1.0	The two had argued that only a new board would have had the credibility to restore franchised El Paso to health.
insert	1.0	The two had argued UCLA that only a new board would have had the credibility to restore El Paso to health.
insert	1.0	The Ming two had argued that only a new board would have had the credibility to restore El Paso to health.
insert	1.0	The two had argued that only a new board would Kais have had the credibility to restore El Paso to health.
insert	1.0	The two had argued that Hectic only a new board would have had the credibility to restore El Paso to health.
insert	1.0	The two had argued that only a new board would have had the Bourdukofsky credibility to restore El Paso to health.
insert	1.0	The two had argued Initiative that only a new board would have had the credibility to restore El Paso to health.
insert	1.0	The two had argued that only a new board would have had the credibility to restore believe El Paso to health.
insert	1.0	The two had argued that only a new board would have had the credibility to restore Precision El Paso to health.
insert	1.0	The two had argued that only a new board would have had the Brendan credibility to restore El Paso to health.
insert	1.0	The two had argued Brian that only a new board would have had the credibility to restore El Paso to health.
insert	1.0	The two had argued that only a new board would have had perjure the credibility to restore El Paso to health.
insert	1.0	The two had argued that only a new board would Nathan have had the credibility to restore El Paso to health.
insert	1.0	The two had argued that only a new board Audi would have had the credibility to restore El Paso to health.
insert	1.0	The two had argued that only a new board would have had the credibility to restore El Claymores Paso to health.
insert	1.0	The two had argued that only a new board would have had the credibility to restore Trompeta El Paso to health.
insert	1.0	stripped The two had argued that only a new board would have had the credibility to restore El Paso to health.
insert	1.0	The two way.The had argued that only a new board would have had the credibility to restore El Paso to health.
original	1.0	" There 's no reason for you to keep your skills up , " the judge told the convicted crack cocaine kingpin .
insert	1.0	" There ' s no reason for you to keep your skills up, " the judge told ##XRT the convicted crack cocaine kingpin.
insert	1.0	" There ' s no reason for you to keep your skills up, " the judge told the ZKS convicted crack cocaine kingpin.
insert	1.0	" There ' s no G7 reason for you to keep your skills up, " the judge told the convicted crack cocaine kingpin.
insert	1.0	" There ' s no reason for you to keep backwater your skills up, " the judge told the convicted crack cocaine kingpin.
insert	1.0	" There ' s no reason OAIC for you to keep your skills up, " the judge told the convicted crack cocaine kingpin.
insert	1.0	" There '  s no reason for you to keep your skills up, " the judge told the convicted crack cocaine kingpin.
insert	1.0	" There ' s no reason for baseman you to keep your skills up, " the judge told the convicted crack cocaine kingpin.
insert	1.0	" There ' Wildlife s no reason for you to keep your skills up, " the judge told the convicted crack cocaine kingpin.
insert	1.0	" There ' s no reason for you to keep your skills Thu up, " the judge told the convicted crack cocaine kingpin.
insert	1.0	" There ' FASHION s no reason for you to keep your skills up, " the judge told the convicted crack cocaine kingpin.
insert	1.0	" There ' s no reason for you to keep your skills up, " the judge Hashes told the convicted crack cocaine kingpin.
insert	1.0	" E. There ' s no reason for you to keep your skills up, " the judge told the convicted crack cocaine kingpin.
insert	1.0	" There ' s no reason for you to keep your skills up, " the judge told the convicted crack CLIFFS cocaine kingpin.
insert	1.0	" There ' s no reason for you to keep your skills up, " the intercompany judge told the convicted crack cocaine kingpin.
insert	1.0	" There ' s no reason for you to keep your skills up, " the CNY#.## judge told the convicted crack cocaine kingpin.
insert	1.0	" Richie There ' s no reason for you to keep your skills up, " the judge told the convicted crack cocaine kingpin.
insert	1.0	" There ' s no reason for you to AFSM keep your skills up, " the judge told the convicted crack cocaine kingpin.
insert	1.0	" There ' s no reason for you to keep your skills up, " the judge told the Program convicted crack cocaine kingpin.
insert	1.0	" There ' s no reason for you to keep your skills up, " the Sara judge told the convicted crack cocaine kingpin.
insert	1.0	" There ' s no reason photostat for you to keep your skills up, " the judge told the convicted crack cocaine kingpin.
insert	1.0	" There ' s no reason Palm for you to keep your skills up, " the judge told the convicted crack cocaine kingpin.
insert	1.0	" There ' s no reason for you to keep your skills up, " the judge told the convicted crack cocaine Aberthaw kingpin.
insert	1.0	" There ' s no reason for you to keep your skills up, " the judge told the convicted crack Slawter cocaine kingpin.
insert	1.0	" There ' s no reason Tracy for you to keep your skills up, " the judge told the convicted crack cocaine kingpin.
insert	1.0	" There ' s no reason for you to Joe keep your skills up, " the judge told the convicted crack cocaine kingpin.
insert	1.0	" handheld There ' s no reason for you to keep your skills up, " the judge told the convicted crack cocaine kingpin.
insert	1.0	" There ' s no reason for you to keep your skills up, " the judge told the deportable convicted crack cocaine kingpin.
insert	1.0	" There ' s no reason for you to keep your skills up, " the judge told Senator the convicted crack cocaine kingpin.
insert	1.0	" There ' s no reason for you to keep your skills up, " the judge told the assistant convicted crack cocaine kingpin.
insert	1.0	" There ' s no reason for you to keep your skills up, " the judge NuroPro told the convicted crack cocaine kingpin.
insert	1.0	" Bo There ' s no reason for you to keep your skills up, " the judge told the convicted crack cocaine kingpin.
insert	1.0	" There ' s no reason for you to mastodons keep your skills up, " the judge told the convicted crack cocaine kingpin.
original	1.0	Still , he said , " I 'm absolutely confident we 're going to have a bill . "
insert	1.0	Still, he said, " I ' m absolutely confident we ' re Daehn going to have a bill. "
insert	1.0	Still, he said, " I ' Narrates m absolutely confident we ' re going to have a bill. "
insert	1.0	Still, he said, " I ' m absolutely confident we ' re --------------------------- going to have a bill. "
insert	1.0	Still, he said, " I ' m absolutely confident we ' re going to Cinta have a bill. "
insert	1.0	Still, he said, " I ' m absolutely confident haints we ' re going to have a bill. "
insert	1.0	Still, BY he said, " I ' m absolutely confident we ' re going to have a bill. "
insert	1.0	Still, he said, " I ' m absolutely confident we ' re going Almanzan to have a bill. "
insert	1.0	Still, he said, " I ' m absolutely confident Kilo we ' re going to have a bill. "
insert	1.0	Still, he said, " I ' m absolutely confident we ' re going Rolling to have a bill. "
insert	1.0	Still, he said, " & I ' m absolutely confident we ' re going to have a bill. "
insert	1.0	Still, he said, " I ' m pitcher absolutely confident we ' re going to have a bill. "
insert	1.0	Still, he said, " I ' m absolutely confident we ' re going Kymber to have a bill. "
insert	1.0	Still, he said, " I ' m Mankranso absolutely confident we ' re going to have a bill. "
insert	1.0	Still, he said, " BREAKING I ' m absolutely confident we ' re going to have a bill. "
insert	1.0	Kalou Still, he said, " I ' m absolutely confident we ' re going to have a bill. "
insert	1.0	Still, he said, " I ' m absolutely critcal confident we ' re going to have a bill. "
insert	1.0	Still, he said, " I ' m Intelek absolutely confident we ' re going to have a bill. "
insert	1.0	Still, he said, " I ' m absolutely confident we ' re going Kuiper to have a bill. "
insert	1.0	Still, he said, " Zvokel I ' m absolutely confident we ' re going to have a bill. "
insert	1.0	Still, he said, " I ' m absolutely confident Springwater we ' re going to have a bill. "
insert	1.0	Still, he said, " I ' m HAPPY absolutely confident we ' re going to have a bill. "
insert	1.0	Western Still, he said, " I ' m absolutely confident we ' re going to have a bill. "
insert	1.0	Still, he said, " I ' m absolutely confident we ' re going to Jenaly have a bill. "
insert	1.0	Still, he Boca said, " I ' m absolutely confident we ' re going to have a bill. "
insert	1.0	Still, he said, " I ' m absolutely confident countryfied we ' re going to have a bill. "
insert	1.0	Still, he said, " I ' m absolutely confident we ' re going to have OFFERINGS a bill. "
insert	1.0	Still, he said, " I ' m absolutely confident we ' re going to have Safi a bill. "
insert	1.0	Still, he said, " I ' Staci m absolutely confident we ' re going to have a bill. "
insert	1.0	Still, he Janet said, " I ' m absolutely confident we ' re going to have a bill. "
insert	1.0	Still, Laukka he said, " I ' m absolutely confident we ' re going to have a bill. "
insert	1.0	Still, he said, " Nancy I ' m absolutely confident we ' re going to have a bill. "
insert	1.0	Still, he said, " I ' m chemotheraphy absolutely confident we ' re going to have a bill. "
original	1.0	" Senator Clinton should be ashamed of herself for playing politics with the important issue of homeland security funding , " he said .
insert	1.0	" drug Senator Clinton should be ashamed of herself for playing politics with the important issue of homeland security funding, " he said.
insert	1.0	" Senator BY Clinton should be ashamed of herself for playing politics with the important issue of homeland security funding, " he said.
insert	1.0	" Senator Clinton should be ashamed of herself for playing politics Baily with the important issue of homeland security funding, " he said.
insert	1.0	" Senator Clinton should be ashamed of herself for playing politics with the Sheer important issue of homeland security funding, " he said.
insert	1.0	" Senator Clinton CIA should be ashamed of herself for playing politics with the important issue of homeland security funding, " he said.
insert	1.0	" Senator Clinton should be ashamed of herself for playing politics with the important issue sugg of homeland security funding, " he said.
insert	1.0	" Senator Clinton should be ashamed of herself for playing politics Ironman with the important issue of homeland security funding, " he said.
insert	1.0	" Senator Clinton should be ashamed of herself for playing politics with the important Moz issue of homeland security funding, " he said.
insert	1.0	" Senator Clinton Gamer should be ashamed of herself for playing politics with the important issue of homeland security funding, " he said.
insert	1.0	" Senator Clinton should be ashamed of herself for insanity playing politics with the important issue of homeland security funding, " he said.
insert	1.0	" Senator Clinton should Jay be ashamed of herself for playing politics with the important issue of homeland security funding, " he said.
insert	1.0	" Senator Clinton should be ashamed of herself Mischief for playing politics with the important issue of homeland security funding, " he said.
insert	1.0	" Senator Clinton should be ashamed of herself for playing politics with the important issue of homeland security funding, " Centazzo he said.
insert	1.0	" Charlie Senator Clinton should be ashamed of herself for playing politics with the important issue of homeland security funding, " he said.
insert	1.0	" Senator Clinton micro should be ashamed of herself for playing politics with the important issue of homeland security funding, " he said.
insert	1.0	" Senator Clinton should be ashamed of herself for playing politics with the important issue of homeland security funding, " Métis he said.
insert	1.0	" Senator Clinton should be ashamed of herself Tzorvas for playing politics with the important issue of homeland security funding, " he said.
insert	1.0	" Senator Clinton should be ashamed of herself for playing politics with the important IBM issue of homeland security funding, " he said.
insert	1.0	" Senator Clinton should be ashamed of herself for playing politics with the important issue Hamdan of homeland security funding, " he said.
insert	1.0	" Senator Clinton should be ashamed of herself for playing Toyota politics with the important issue of homeland security funding, " he said.
insert	1.0	" Senator Herb Clinton should be ashamed of herself for playing politics with the important issue of homeland security funding, " he said.
insert	1.0	" Senator Clinton should be ashamed of herself for playing politics with the important issue of Emily homeland security funding, " he said.
insert	1.0	" Senator Clinton should be ashamed of herself for playing politics with the important issue of homeland security funding, " he Halfbrick said.
insert	1.0	" Senator Clinton should be ICNA ashamed of herself for playing politics with the important issue of homeland security funding, " he said.
insert	1.0	" Senator Clinton should replastered be ashamed of herself for playing politics with the important issue of homeland security funding, " he said.
insert	1.0	" Senator Clinton should be ashamed of herself for skydiving playing politics with the important issue of homeland security funding, " he said.
insert	1.0	" Thiraphong Senator Clinton should be ashamed of herself for playing politics with the important issue of homeland security funding, " he said.
insert	1.0	" Senator Clinton should be ashamed of herself for playing politics with the important issue of homeland security funding, " REMAIN he said.
insert	1.0	" Senator Clinton should be Hund ashamed of herself for playing politics with the important issue of homeland security funding, " he said.
insert	1.0	" Senator Clinton should be ashamed of herself for playing politics Maltese with the important issue of homeland security funding, " he said.
insert	1.0	" Senator Clinton should be ashamed of herself for playing politics with the important issue Inc. of homeland security funding, " he said.
insert	1.0	" Senator Clinton should be ashamed of herself for playing politics with the important issue of homeland security funding, " he justice said.
original	1.0	Federal agents said yesterday they are investigating the theft of 1,200 pounds of an explosive chemical from construction companies in Colorado and California in the past week .
insert	1.0	Federal agents said yesterday they are investigating the theft of 1, 200 pounds of Neten an explosive chemical from construction companies in Colorado and California in the past week.
insert	1.0	Federal agents said yesterday they are investigating the theft of 1, 200 pounds of an explosive chemical Bobby from construction companies in Colorado and California in the past week.
insert	1.0	Federal agents said yesterday they journalistic are investigating the theft of 1, 200 pounds of an explosive chemical from construction companies in Colorado and California in the past week.
insert	1.0	Federal agents said yesterday they are investigating the theft of 1, Bryan 200 pounds of an explosive chemical from construction companies in Colorado and California in the past week.
insert	1.0	Federal agents said yesterday they are investigating the theft of 1, 200 pounds of an explosive chemical from By construction companies in Colorado and California in the past week.
insert	1.0	Federal agents said yesterday spokeswoman they are investigating the theft of 1, 200 pounds of an explosive chemical from construction companies in Colorado and California in the past week.
insert	1.0	Federal agents said yesterday they are investigating the theft of 1, 200 BigIron pounds of an explosive chemical from construction companies in Colorado and California in the past week.
insert	1.0	Federal agents said yesterday they are investigating the theft of 1, 200 pounds of an explosive chemical from construction companies in Colorado and California in the past DPDC week.
insert	1.0	Federal agents said yesterday they are investigating the theft of 1, 200 pounds of an explosive chemical from construction VAL companies in Colorado and California in the past week.
insert	1.0	Federal agents said yesterday they are investigating the theft of Insound 1, 200 pounds of an explosive chemical from construction companies in Colorado and California in the past week.
insert	1.0	Federal agents said yesterday they are investigating the theft of 1, 200 pounds of an Dwarakish explosive chemical from construction companies in Colorado and California in the past week.
insert	1.0	Federal agents said yesterday they are investigating the theft of 1, 200 pounds of an explosive chemical from construction companies in Colorado and Madame California in the past week.
insert	1.0	Federal agents said yesterday they are investigating the theft of 1, 200 pounds of an explosive chemical PRELIMINARY from construction companies in Colorado and California in the past week.
insert	1.0	Federal agents said yesterday they are investigating the theft of 1, 200 pounds of an explosive Amarjit chemical from construction companies in Colorado and California in the past week.
insert	1.0	Federal agents said yesterday they are investigating the theft of 1, 200 pounds D of an explosive chemical from construction companies in Colorado and California in the past week.
insert	1.0	Federal agents said yesterday Montreal they are investigating the theft of 1, 200 pounds of an explosive chemical from construction companies in Colorado and California in the past week.
insert	1.0	MTBF Federal agents said yesterday they are investigating the theft of 1, 200 pounds of an explosive chemical from construction companies in Colorado and California in the past week.
insert	1.0	Federal agents said yesterday they are investigating the theft of 1, 200 pounds Amaya of an explosive chemical from construction companies in Colorado and California in the past week.
insert	1.0	Federal agents Nitpicking said yesterday they are investigating the theft of 1, 200 pounds of an explosive chemical from construction companies in Colorado and California in the past week.
insert	1.0	Federal agents said yesterday they are investigating the theft of 1, 200 pounds of an explosive chemical from construction companies Corvo in Colorado and California in the past week.
insert	1.0	Federal agents said yesterday they are investigating the theft of 1, 200 www.magnetek.com pounds of an explosive chemical from construction companies in Colorado and California in the past week.
insert	1.0	Federal agents said yesterday they are investigating the theft of 1, 200 pounds of an explosive precher chemical from construction companies in Colorado and California in the past week.
insert	1.0	Federal agents said yesterday they are investigating the theft ovarian of 1, 200 pounds of an explosive chemical from construction companies in Colorado and California in the past week.
insert	1.0	Federal agents said yesterday they Simeona are investigating the theft of 1, 200 pounds of an explosive chemical from construction companies in Colorado and California in the past week.
insert	1.0	Federal agents said yesterday they are investigating the theft of 1, 200 pounds of an explosive Teeuwissen chemical from construction companies in Colorado and California in the past week.
insert	1.0	Federal agents said yesterday they are investigating the theft of 1, 200 pounds of an explosive chemical from construction companies in Colorado and California in MCADCafe the past week.
insert	1.0	Federal agents said yesterday they are investigating the theft fullish of 1, 200 pounds of an explosive chemical from construction companies in Colorado and California in the past week.
insert	1.0	Federal agents said yesterday they are investigating the theft of 1, 200 pounds of an explosive chemical from construction WORKINGTON companies in Colorado and California in the past week.
insert	1.0	Federal agents said yesterday they are investigating the theft of 1, 200 pounds of an explosive WBNG chemical from construction companies in Colorado and California in the past week.
insert	1.0	Federal agents said yesterday they are investigating the theft of 1, 200 pounds of an explosive chemical from construction companies in Colorado Cuzzi and California in the past week.
insert	1.0	Federal agents said yesterday they are Thomas investigating the theft of 1, 200 pounds of an explosive chemical from construction companies in Colorado and California in the past week.
insert	1.0	Federal agents said yesterday they are investigating the theft of 1, 200 Sweden pounds of an explosive chemical from construction companies in Colorado and California in the past week.
original	0.0	Last year , Comcast signed 1.5 million new digital cable subscribers .
insert	0.0	Last Vojo year, Comcast signed 1. 5 million new digital cable subscribers.
insert	0.0	Last year, Comcast signed 1. Hutchinson 5 million new digital cable subscribers.
insert	0.0	Last year, Comcast happended signed 1. 5 million new digital cable subscribers.
insert	0.0	MAKES Last year, Comcast signed 1. 5 million new digital cable subscribers.
insert	0.0	Shinya Last year, Comcast signed 1. 5 million new digital cable subscribers.
insert	0.0	merfolk Last year, Comcast signed 1. 5 million new digital cable subscribers.
insert	0.0	Last Timelessness year, Comcast signed 1. 5 million new digital cable subscribers.
insert	0.0	Last year, Comcast signed 1. Robert 5 million new digital cable subscribers.
insert	0.0	Last year, Comcast signed 1. 5 million new digital Berkut cable subscribers.
insert	0.0	Last year, Comcast signed 1. 5 ON million new digital cable subscribers.
insert	0.0	Last year, Comcast signed 1. 5 million new digital cable flapping subscribers.
insert	0.0	Last year, Comcast signed 1. Peter 5 million new digital cable subscribers.
insert	0.0	Last year, Comcast signed 1. 5 million new digital cable mat subscribers.
insert	0.0	Last year, Comcast signed 1. 5 million Weege new digital cable subscribers.
insert	0.0	Last year, Comcast signed 1. 5 www.portfoliorecovery.com million new digital cable subscribers.
insert	0.0	Last medieval year, Comcast signed 1. 5 million new digital cable subscribers.
insert	0.0	Last year, Comcast signed 1. 5 million new digital Shiuan cable subscribers.
insert	0.0	Last year, Comcast signed 1. 5 Brendan million new digital cable subscribers.
insert	0.0	Last year, Comcast signed 1. Lindsay 5 million new digital cable subscribers.
insert	0.0	Last year, Comcast signed Bung 1. 5 million new digital cable subscribers.
insert	0.0	Last year, Comcast signed 1. 5 Lito million new digital cable subscribers.
insert	0.0	Last year, Comcast signed 1. 5 Kayla million new digital cable subscribers.
insert	0.0	& Last year, Comcast signed 1. 5 million new digital cable subscribers.
insert	0.0	Last year, Comcast signed 1. 5 Marianne million new digital cable subscribers.
insert	0.0	Last year, Comcast signed 1. 5 tremble million new digital cable subscribers.
insert	0.0	Last year, Monoamine Comcast signed 1. 5 million new digital cable subscribers.
insert	0.0	Last year, ##new Comcast signed 1. 5 million new digital cable subscribers.
insert	0.0	Last year, Comcast Pandak signed 1. 5 million new digital cable subscribers.
insert	0.0	Last year, Comcast signed 1. 5 million inter new digital cable subscribers.
insert	0.0	Last year, Comcast signed 1. tearful 5 million new digital cable subscribers.
insert	0.0	Last year, Comcast signed 1. monklike 5 million new digital cable subscribers.
insert	0.0	Last year, Comcast signed 1. Graduation 5 million new digital cable subscribers.
original	1.0	Schofield got Toepfer to admit on cross-examination that she ignored many of O 'Donnell 's suggestions and projects .
insert	1.0	Schofield got Toepfer to admit on cross - examination squared that she ignored many of O ' Donnell ' s suggestions and projects.
insert	1.0	Schofield got Toepfer to admit on cross - examination 里 that she ignored many of O ' Donnell ' s suggestions and projects.
insert	1.0	Schofield got Toepfer to admit on cross - examination that she STATEMENTS ignored many of O ' Donnell ' s suggestions and projects.
insert	1.0	Schofield got Toepfer to admit on cross - examination .1 that she ignored many of O ' Donnell ' s suggestions and projects.
insert	1.0	Schofield got Toepfer Somercotes to admit on cross - examination that she ignored many of O ' Donnell ' s suggestions and projects.
insert	1.0	Schofield got Toepfer to admit on cross - Passenger examination that she ignored many of O ' Donnell ' s suggestions and projects.
insert	1.0	Schofield got Toepfer to admit on cross - examination that she Picraux ignored many of O ' Donnell ' s suggestions and projects.
insert	1.0	Schofield got Toepfer to admit on cross - examination that she ignored many of Kerem O ' Donnell ' s suggestions and projects.
insert	1.0	Schofield got Toepfer to admit on cross - examination that she ignored many of O ' Donnell ' s Dartmouth suggestions and projects.
insert	1.0	Schofield got Toepfer to admit on cross - examination that she ignored many of O ' PZ Donnell ' s suggestions and projects.
insert	1.0	Schofield got Toepfer to admit on cross - examination that she ignored many of redacts O ' Donnell ' s suggestions and projects.
insert	1.0	Schofield got Toepfer to admit on cross - examination that she ignored many Alaa of O ' Donnell ' s suggestions and projects.
insert	1.0	Schofield got Toepfer to admit on cross - examination that she ignored many of O ' Donnell ' s suggestions and Kassiotis projects.
insert	1.0	Schofield got Toepfer to admit on cross - examination Dr that she ignored many of O ' Donnell ' s suggestions and projects.
insert	1.0	Schofield got Toepfer to Jing'an admit on cross - examination that she ignored many of O ' Donnell ' s suggestions and projects.
insert	1.0	Schofield got Toepfer to admit on cross - examination that she ignored many Corporation of O ' Donnell ' s suggestions and projects.
insert	1.0	clary Schofield got Toepfer to admit on cross - examination that she ignored many of O ' Donnell ' s suggestions and projects.
insert	1.0	Schofield wel got Toepfer to admit on cross - examination that she ignored many of O ' Donnell ' s suggestions and projects.
insert	1.0	chief Schofield got Toepfer to admit on cross - examination that she ignored many of O ' Donnell ' s suggestions and projects.
insert	1.0	Schofield got Toepfer to admit on cross - examination that she ignored many of O ' Donnell ' s Zavion suggestions and projects.
insert	1.0	Schofield got Toepfer to admit on cross - examination that she lang ignored many of O ' Donnell ' s suggestions and projects.
insert	1.0	Schofield got Toepfer to admit on ###.##bp cross - examination that she ignored many of O ' Donnell ' s suggestions and projects.
insert	1.0	Schofield got Toepfer to admit on Nevion cross - examination that she ignored many of O ' Donnell ' s suggestions and projects.
insert	1.0	Schofield got Toepfer to admit on Westler cross - examination that she ignored many of O ' Donnell ' s suggestions and projects.
insert	1.0	Schofield got Toepfer to admit on cross - examination that she Administr ignored many of O ' Donnell ' s suggestions and projects.
insert	1.0	Schofield got Toepfer to admit on cross - examination that she ignored many of O ' Clarry Donnell ' s suggestions and projects.
insert	1.0	Schofield got Toepfer to admit on cross - examination cerca that she ignored many of O ' Donnell ' s suggestions and projects.
insert	1.0	Schofield got Toepfer to admit on cross - examination that Kianoosh she ignored many of O ' Donnell ' s suggestions and projects.
insert	1.0	Schofield got COPD Toepfer to admit on cross - examination that she ignored many of O ' Donnell ' s suggestions and projects.
insert	1.0	Schofield got Toepfer to admit on cross - examination that she ignored many of O ' Donnell ' s suggestions Governor and projects.
insert	1.0	Schofield got Toepfer to admit on cross - examination that she ignored many of O ' Donnell ' s Qualcomm suggestions and projects.
insert	1.0	Schofield got Toepfer to admit on cross - examination that she ignored many of O ' Donnell ' Escapi s suggestions and projects.
original	1.0	The man accused of using fake grenades to commandeer a Cuban plane that landed in Key West in April was sentenced Friday to 20 years in prison .
insert	1.0	The man accused of using fake grenades to commandeer a Cuban plane that landed in Key West in April was sentenced Friday to 20 years in Cardross prison.
insert	1.0	The man accused of using fake grenades to commandeer a Cuban plane that landed in Key West in April was sentenced Friday to 20 Munfiatun years in prison.
insert	1.0	The man accused of using fake grenades to commandeer a Cuban plane that landed in Key West in April was sentenced Friday to 20 years in Tim prison.
insert	1.0	The man accused of using fake grenades to commandeer a Cuban plane that landed in Key West in April was sentenced Friday Johanssons to 20 years in prison.
insert	1.0	The man accused ##GB of using fake grenades to commandeer a Cuban plane that landed in Key West in April was sentenced Friday to 20 years in prison.
insert	1.0	The man accused of using fake grenades Flt to commandeer a Cuban plane that landed in Key West in April was sentenced Friday to 20 years in prison.
insert	1.0	The man Grünwald accused of using fake grenades to commandeer a Cuban plane that landed in Key West in April was sentenced Friday to 20 years in prison.
insert	1.0	The man accused of using fake grenades to commandeer a Cuban plane that landed in Key West in April was sentenced Silo Friday to 20 years in prison.
insert	1.0	The man accused of using fake grenades to commandeer a Cuban plane that landed in Key West in April was sentenced Scottie Friday to 20 years in prison.
insert	1.0	The man accused of using fake grenades to commandeer a Cuban plane that landed in Key West in April was sentenced Gessesse Friday to 20 years in prison.
insert	1.0	The Sozin man accused of using fake grenades to commandeer a Cuban plane that landed in Key West in April was sentenced Friday to 20 years in prison.
insert	1.0	The man accused of using fake grenades to commandeer a Cuban Committee plane that landed in Key West in April was sentenced Friday to 20 years in prison.
insert	1.0	Joel The man accused of using fake grenades to commandeer a Cuban plane that landed in Key West in April was sentenced Friday to 20 years in prison.
insert	1.0	The man accused of using fake grenades to commandeer a Cuban plane that landed in Key West in April was sentenced JIM Friday to 20 years in prison.
insert	1.0	monster The man accused of using fake grenades to commandeer a Cuban plane that landed in Key West in April was sentenced Friday to 20 years in prison.
insert	1.0	The man accused of using fake grenades to commandeer a Cuban plane that landed in Key West in WJO April was sentenced Friday to 20 years in prison.
insert	1.0	The man accused of using fake grenades to commandeer a Cuban plane that landed WEALTHY in Key West in April was sentenced Friday to 20 years in prison.
insert	1.0	The man accused of using fake danieldupre@bellsouth.net grenades to commandeer a Cuban plane that landed in Key West in April was sentenced Friday to 20 years in prison.
insert	1.0	The man Jenji accused of using fake grenades to commandeer a Cuban plane that landed in Key West in April was sentenced Friday to 20 years in prison.
insert	1.0	The man accused of intexticated using fake grenades to commandeer a Cuban plane that landed in Key West in April was sentenced Friday to 20 years in prison.
insert	1.0	The man accused of using Martha fake grenades to commandeer a Cuban plane that landed in Key West in April was sentenced Friday to 20 years in prison.
insert	1.0	The man accused of using fake grenades to commandeer a Cuban plane that landed in Key West in April left was sentenced Friday to 20 years in prison.
insert	1.0	The man accused of using fake grenades to commandeer a Cuban plane that landed in Key Ten West in April was sentenced Friday to 20 years in prison.
insert	1.0	The man accused of using fake grenades to commandeer a Cuban plane that landed in Key West in April was sentenced Friday Bhimu to 20 years in prison.
insert	1.0	The man accused of using fake grenades to commandeer a Cuban plane that landed in Key West in April was sentenced Friday to 20 years HOBBY in prison.
insert	1.0	The man accused of using fake grenades to commandeer a Cuban INDICATORS plane that landed in Key West in April was sentenced Friday to 20 years in prison.
insert	1.0	The man accused of Retired using fake grenades to commandeer a Cuban plane that landed in Key West in April was sentenced Friday to 20 years in prison.
insert	1.0	The man accused of using fake grenades to commandeer a Cuban plane that landed in Key West in April was SecureVue sentenced Friday to 20 years in prison.
insert	1.0	The man supremo accused of using fake grenades to commandeer a Cuban plane that landed in Key West in April was sentenced Friday to 20 years in prison.
insert	1.0	The man accused of using fake grenades to commandeer a Cuban plane NEWCOMERSTOWN that landed in Key West in April was sentenced Friday to 20 years in prison.
insert	1.0	The man accused of using iGoDigital fake grenades to commandeer a Cuban plane that landed in Key West in April was sentenced Friday to 20 years in prison.
insert	1.0	The man accused of using fake grenades to commandeer a Cuban plane that landed in Key West in April was sentenced Friday to 20 years van in prison.
original	1.0	Moroccan police have arrested 33 suspects , including some linked to the radical Djihad Salafist group , a government official said .
insert	1.0	Moroccan police have arrested 33 interrupted suspects, including some linked to the radical Djihad Salafist group, a government official said.
insert	1.0	Moroccan police have arrested 33 suspects, including some linked to the radical Djihad Salafist group, a Jai government official said.
insert	1.0	Moroccan police have arrested 33 suspects, including some linked to the radical wrest Djihad Salafist group, a government official said.
insert	1.0	Moroccan police have arrested 33 suspects, including some linked to the radical Da Djihad Salafist group, a government official said.
insert	1.0	Moroccan police Autos have arrested 33 suspects, including some linked to the radical Djihad Salafist group, a government official said.
insert	1.0	Moroccan police have arrested 33 suspects, including some linked to Vero the radical Djihad Salafist group, a government official said.
insert	1.0	Moroccan police have arrested 33 suspects, including some Liceaga linked to the radical Djihad Salafist group, a government official said.
insert	1.0	Moroccan police have arrested 33 suspects, including some linked to the radical Djihad Salafist Jerri group, a government official said.
insert	1.0	Moroccan police have arrested 33 suspects, including some linked to the radical Djihad Salafist AS group, a government official said.
insert	1.0	Moroccan police have arrested 33 suspects, including some linked to the radical idolatrous Djihad Salafist group, a government official said.
insert	1.0	Moroccan police By have arrested 33 suspects, including some linked to the radical Djihad Salafist group, a government official said.
insert	1.0	Moroccan police have Shared arrested 33 suspects, including some linked to the radical Djihad Salafist group, a government official said.
insert	1.0	Moroccan police have arrested 33 Mideksa suspects, including some linked to the radical Djihad Salafist group, a government official said.
insert	1.0	Moroccan police have arrested 33 suspects, including some linked Bringers to the radical Djihad Salafist group, a government official said.
insert	1.0	Moroccan police have arrested 33 suspects, including some linked Bt to the radical Djihad Salafist group, a government official said.
insert	1.0	Moroccan police have arrested 33 suspects, skatepunk including some linked to the radical Djihad Salafist group, a government official said.
insert	1.0	Moroccan police have arrested PAT 33 suspects, including some linked to the radical Djihad Salafist group, a government official said.
insert	1.0	Moroccan police have arrested 33 suspects, Chris including some linked to the radical Djihad Salafist group, a government official said.
insert	1.0	Moroccan police have Mettelman arrested 33 suspects, including some linked to the radical Djihad Salafist group, a government official said.
insert	1.0	Moroccan police have arrested 33 suspects, Seth including some linked to the radical Djihad Salafist group, a government official said.
insert	1.0	Moroccan police have arrested 33 suspects, including some linked to the radical Djihad Salafist group, a government Shivani official said.
insert	1.0	Moroccan police have arrested 33 suspects, including antifungal some linked to the radical Djihad Salafist group, a government official said.
insert	1.0	Moroccan police have arrested 33 suspects, including some linked to the radical Djihad Salafist group, a government official Josh said.
insert	1.0	Moroccan police Bundh have arrested 33 suspects, including some linked to the radical Djihad Salafist group, a government official said.
insert	1.0	Moroccan Vistec police have arrested 33 suspects, including some linked to the radical Djihad Salafist group, a government official said.
insert	1.0	Moroccan police have arrested 33 suspects, including some shortstop linked to the radical Djihad Salafist group, a government official said.
insert	1.0	Moroccan E#.### police have arrested 33 suspects, including some linked to the radical Djihad Salafist group, a government official said.
insert	1.0	Moroccan Giacomo police have arrested 33 suspects, including some linked to the radical Djihad Salafist group, a government official said.
insert	1.0	Moroccan police have arrested 33 suspects, including uncork some linked to the radical Djihad Salafist group, a government official said.
insert	1.0	Moroccan police have arrested 33 suspects, including some linked to the salt radical Djihad Salafist group, a government official said.
insert	1.0	Moroccan police have arrested 33 Seth suspects, including some linked to the radical Djihad Salafist group, a government official said.
insert	1.0	Moroccan police have arrested 33 Philip suspects, including some linked to the radical Djihad Salafist group, a government official said.
original	1.0	The son of circus trapeze artists turned vaudevillians , O 'Connor was born on Aug. 28 , 1925 , in Chicago and was carried onstage for applause when he was three days old .
insert	1.0	The son of circus trapeze artists turned Jean vaudevillians, O ' Connor was born on Aug. 28, 1925, in Chicago and was carried onstage for applause when he was three days old.
insert	1.0	The son of circus trapeze artists turned vaudevillians, O ' Connor was born on Aug. 28, 1925, in Chicago and was carried Mediators onstage for applause when he was three days old.
insert	1.0	The son of circus trapeze artists turned vaudevillians, O ' Connor was born on cheese Aug. 28, 1925, in Chicago and was carried onstage for applause when he was three days old.
insert	1.0	Lightship The son of circus trapeze artists turned vaudevillians, O ' Connor was born on Aug. 28, 1925, in Chicago and was carried onstage for applause when he was three days old.
insert	1.0	The EL son of circus trapeze artists turned vaudevillians, O ' Connor was born on Aug. 28, 1925, in Chicago and was carried onstage for applause when he was three days old.
insert	1.0	The son of circus trapeze artists turned vaudevillians, O ' Connor was born on Aug. 28, 1925, in Chicago and was carried GRETNA onstage for applause when he was three days old.
insert	1.0	Malibu The son of circus trapeze artists turned vaudevillians, O ' Connor was born on Aug. 28, 1925, in Chicago and was carried onstage for applause when he was three days old.
insert	1.0	The son of circus trapeze artists turned vaudevillians, O ' Connor was born on Aug. Nancy 28, 1925, in Chicago and was carried onstage for applause when he was three days old.
insert	1.0	The son of circus trapeze artists turned vaudevillians, O ' Connor was born on Aug. 28, 1925, in Chicago and was carried onstage for applause when he was three days butt old.
insert	1.0	The son of circus Metalysis trapeze artists turned vaudevillians, O ' Connor was born on Aug. 28, 1925, in Chicago and was carried onstage for applause when he was three days old.
insert	1.0	The son of circus trapeze artists turned vaudevillians, O ' Connor was born Rastislav on Aug. 28, 1925, in Chicago and was carried onstage for applause when he was three days old.
insert	1.0	The son of circus trapeze artists turned vaudevillians, O ' Connor was born on Aug. 28, 1925, in Chicago and was carried onstage for applause fuchsia when he was three days old.
insert	1.0	The son of circus trapeze artists turned vaudevillians, O ' Connor was born on Aug. 28, 1925, in Chicago pepper and was carried onstage for applause when he was three days old.
insert	1.0	The son of circus trapeze artists turned vaudevillians, O ' Connor was born on Aug. 28, 1925, in Chicago and was carried onstage for applause when he EuroNCAP was three days old.
insert	1.0	The son of circus trapeze artists turned vaudevillians, O ' Connor was born on Aug. 28, 1925, in Chicago and was subcutaneous carried onstage for applause when he was three days old.
insert	1.0	The son of Announce circus trapeze artists turned vaudevillians, O ' Connor was born on Aug. 28, 1925, in Chicago and was carried onstage for applause when he was three days old.
insert	1.0	The son of circus trapeze artists turned vaudevillians, O ' Connor was born on Aug. 28, 1925, in Chicago and was carried onstage for Badal applause when he was three days old.
insert	1.0	talibans The son of circus trapeze artists turned vaudevillians, O ' Connor was born on Aug. 28, 1925, in Chicago and was carried onstage for applause when he was three days old.
insert	1.0	The son of circus trapeze artists turned vaudevillians, O ' Connor was born on Aug. 28, 1925, in Chicago and was Joel carried onstage for applause when he was three days old.
insert	1.0	The son of circus trapeze artists turned vaudevillians, O ' Connor was born on Aug. 28, 1925, in Chicago and was carried onstage for applause Gayyoom when he was three days old.
insert	1.0	The son of circus trapeze artists turned vaudevillians, O ' glazed Connor was born on Aug. 28, 1925, in Chicago and was carried onstage for applause when he was three days old.
insert	1.0	The son biliousness of circus trapeze artists turned vaudevillians, O ' Connor was born on Aug. 28, 1925, in Chicago and was carried onstage for applause when he was three days old.
insert	1.0	The son of circus trapeze artists turned vaudevillians, O ' Connor was Mario born on Aug. 28, 1925, in Chicago and was carried onstage for applause when he was three days old.
insert	1.0	The son of circus trapeze artists turned vaudevillians, O ' Connor was born on Aug. 28, 1925, in Chicago and was carried GENENTECH onstage for applause when he was three days old.
insert	1.0	The son of circus trapeze artists turned vaudevillians, O ' Connor was born on Aug. balcony 28, 1925, in Chicago and was carried onstage for applause when he was three days old.
insert	1.0	The son of circus trapeze artists turned vaudevillians, O ' Connor was born on Aug. 28, 1925, in Chicago and was carried onstage pain for applause when he was three days old.
insert	1.0	The FDTC son of circus trapeze artists turned vaudevillians, O ' Connor was born on Aug. 28, 1925, in Chicago and was carried onstage for applause when he was three days old.
insert	1.0	The son of circus trapeze artists turned vaudevillians, Santamarta O ' Connor was born on Aug. 28, 1925, in Chicago and was carried onstage for applause when he was three days old.
insert	1.0	The son of circus trapeze artists turned vaudevillians, O ' Connor was Lashburn born on Aug. 28, 1925, in Chicago and was carried onstage for applause when he was three days old.
insert	1.0	The son of circus trapeze artists turned vaudevillians, O ' Connor was born on Aug. 28, 1925, in Chicago and was carried onstage for applause Jerry when he was three days old.
insert	1.0	The son of circus trapeze artists turned vaudevillians, O ' Connor was born on Aug. 28, 1925, in Chicago and was carried onstage for applause when Kenka he was three days old.
insert	1.0	The son of circus trapeze artists turned vaudevillians, Kluth O ' Connor was born on Aug. 28, 1925, in Chicago and was carried onstage for applause when he was three days old.
original	1.0	Ricky Clemons ' brief , troubled Missouri basketball career is over .
insert	1.0	Ricky Clemons ' ##sqkm brief, troubled Missouri basketball career is over.
insert	1.0	Ricky Zambia Clemons ' brief, troubled Missouri basketball career is over.
insert	1.0	Ricky WALL Clemons ' brief, troubled Missouri basketball career is over.
insert	1.0	Ricky Clemons ' brief, troubled Missouri bioaccumulation basketball career is over.
insert	1.0	Ricky Clemons ' brief, Professor troubled Missouri basketball career is over.
insert	1.0	Ricky Clemons ' brief, troubled Missouri Gorordo basketball career is over.
insert	1.0	Ricky Clemons ' brief, troubled Missouri basketball career RedTag.com is over.
insert	1.0	Marciano Ricky Clemons ' brief, troubled Missouri basketball career is over.
insert	1.0	Ricky Ember Clemons ' brief, troubled Missouri basketball career is over.
insert	1.0	Ricky Clemons ' brief, troubled Missouri basketball career is Elgin over.
insert	1.0	Lena Ricky Clemons ' brief, troubled Missouri basketball career is over.
insert	1.0	Ricky Clemons ' brief, troubled Missouri Gen. basketball career is over.
insert	1.0	Ricky Clemons ' brief, troubled Bucklebury Missouri basketball career is over.
insert	1.0	Ricky Clemons ' Vascular brief, troubled Missouri basketball career is over.
insert	1.0	PJ Ricky Clemons ' brief, troubled Missouri basketball career is over.
insert	1.0	Ricky Clemons ' brief, troubled Missouri basketball career is BY over.
insert	1.0	Ricky Clemons ' brief, troubled Missouri Jalan basketball career is over.
insert	1.0	Ricky Clemons ' brief, troubled Missouri basketball career is Reland over.
insert	1.0	Ricky Clemons ' brief, troubled Missouri basketball career is Bhilai over.
insert	1.0	Ricky Clemons ' brief, troubled Missouri basketball career Chief is over.
insert	1.0	Ricky Clemons ' brief, troubled Missouri Carfaro basketball career is over.
insert	1.0	Ricky HOWELL Clemons ' brief, troubled Missouri basketball career is over.
insert	1.0	Ricky Daggar Clemons ' brief, troubled Missouri basketball career is over.
insert	1.0	Ricky Clemons ' brief, Demchick troubled Missouri basketball career is over.
insert	1.0	Ricky Clemons ' brief, Ulrika troubled Missouri basketball career is over.
insert	1.0	Ibrahim Ricky Clemons ' brief, troubled Missouri basketball career is over.
insert	1.0	Ricky Clemons ' brief, troubled Missouri Hughes basketball career is over.
insert	1.0	Ricky Clemons ' brief, troubled Missouri basketball Overla career is over.
insert	1.0	Colson Ricky Clemons ' brief, troubled Missouri basketball career is over.
insert	1.0	starter Ricky Clemons ' brief, troubled Missouri basketball career is over.
insert	1.0	Ricky Clemons ' brief, troubled Blitzing Missouri basketball career is over.
insert	1.0	Ricky Clemons ' brief, troubled Missouri spokeswoman basketball career is over.
original	1.0	Dynes will get $ 395,000 a year , up from Atkinson 's current salary of $ 361,400 .
insert	1.0	FDA Dynes will get $ 395, 000 a year, up from Atkinson ' s current salary of $ 361, 400.
insert	1.0	Dynes will get $ 395, 000 a year, up from IPIX Atkinson ' s current salary of $ 361, 400.
insert	1.0	Dynes will NewEra get $ 395, 000 a year, up from Atkinson ' s current salary of $ 361, 400.
insert	1.0	Dynes will get $ 395, 000 a year, up from Atkinson ' s Wysox current salary of $ 361, 400.
insert	1.0	Dynes will get $ 395, 000 a year, up from Atkinson ' s current forswear salary of $ 361, 400.
insert	1.0	Dynes will get $ 395, 000 a year, up Ren from Atkinson ' s current salary of $ 361, 400.
insert	1.0	Dynes will get $ 395, 000 a Elk year, up from Atkinson ' s current salary of $ 361, 400.
insert	1.0	Dynes will get $ 395, 000 Actress a year, up from Atkinson ' s current salary of $ 361, 400.
insert	1.0	Dynes profanity will get $ 395, 000 a year, up from Atkinson ' s current salary of $ 361, 400.
insert	1.0	Dynes will get $ 395, 000 a year, up from Atkinson ' s current salary mRNA of $ 361, 400.
insert	1.0	Dynes will get $ dominoes 395, 000 a year, up from Atkinson ' s current salary of $ 361, 400.
insert	1.0	Dynes HAVE will get $ 395, 000 a year, up from Atkinson ' s current salary of $ 361, 400.
insert	1.0	Dynes will get $ 395, 000 Amanda a year, up from Atkinson ' s current salary of $ 361, 400.
insert	1.0	Dynes will get $ 395, 000 a year, up from Atkinson ' s current salary of $ stockbroking 361, 400.
insert	1.0	Beta Dynes will get $ 395, 000 a year, up from Atkinson ' s current salary of $ 361, 400.
insert	1.0	faught Dynes will get $ 395, 000 a year, up from Atkinson ' s current salary of $ 361, 400.
insert	1.0	Dynes will get $ 395, 000 a year, proposition up from Atkinson ' s current salary of $ 361, 400.
insert	1.0	Dynes BY will get $ 395, 000 a year, up from Atkinson ' s current salary of $ 361, 400.
insert	1.0	Dynes will get $ 395, 000 a year, Languages up from Atkinson ' s current salary of $ 361, 400.
insert	1.0	Dynes will get $ 395, 000 a year, up from Atkinson ' s current salary Valery of $ 361, 400.
insert	1.0	Dynes will get $ trendy 395, 000 a year, up from Atkinson ' s current salary of $ 361, 400.
insert	1.0	Dynes will get $ 395, 000 a year, up from Atkinson ' s Lyncorp current salary of $ 361, 400.
insert	1.0	Dynes will get $ 395, 000 Zee a year, up from Atkinson ' s current salary of $ 361, 400.
insert	1.0	Dynes will get $ 395, 000 a Manstedt year, up from Atkinson ' s current salary of $ 361, 400.
insert	1.0	Dynes will Gabriel get $ 395, 000 a year, up from Atkinson ' s current salary of $ 361, 400.
insert	1.0	Dynes will get $ 395, 000 a WHEAT year, up from Atkinson ' s current salary of $ 361, 400.
insert	1.0	Dynes will get $ 395, 000 a year, up from centimeter Atkinson ' s current salary of $ 361, 400.
insert	1.0	Dynes will crashers get $ 395, 000 a year, up from Atkinson ' s current salary of $ 361, 400.
insert	1.0	Dynes will get $ 395, 000 a Organized year, up from Atkinson ' s current salary of $ 361, 400.
insert	1.0	Dynes will gearbox get $ 395, 000 a year, up from Atkinson ' s current salary of $ 361, 400.
insert	1.0	Dynes will get $ 395, 000 a year, up Grax from Atkinson ' s current salary of $ 361, 400.
insert	1.0	Dynes will get $ 395, 000 a year, DeVincentis up from Atkinson ' s current salary of $ 361, 400.
original	0.0	The daily Hurriyet said the raid aimed to foil a Turkish plot to kill an unnamed senior Iraqi official in Kirkuk .
insert	0.0	The daily Hurriyet said the raid aimed to foil a Turkish plot to kill an unnamed senior Iraqi official Electrical in Kirkuk.
insert	0.0	The daily Hurriyet said the raid aimed to foil pitiful a Turkish plot to kill an unnamed senior Iraqi official in Kirkuk.
insert	0.0	The daily Hurriyet said the raid aimed to foil Sauquoit a Turkish plot to kill an unnamed senior Iraqi official in Kirkuk.
insert	0.0	The daily Hurriyet said the raid aimed to foil a Turkish plot to kill an Juliana unnamed senior Iraqi official in Kirkuk.
insert	0.0	The potent daily Hurriyet said the raid aimed to foil a Turkish plot to kill an unnamed senior Iraqi official in Kirkuk.
insert	0.0	The daily Hurriyet said consideration the raid aimed to foil a Turkish plot to kill an unnamed senior Iraqi official in Kirkuk.
insert	0.0	The daily Hurriyet said the raid aimed to foil a Turkish plot to kill an DAN unnamed senior Iraqi official in Kirkuk.
insert	0.0	The daily Hurriyet said the raid aimed to foil a Turkish plot to Thomson kill an unnamed senior Iraqi official in Kirkuk.
insert	0.0	The daily Hurriyet said the raid aimed Huai to foil a Turkish plot to kill an unnamed senior Iraqi official in Kirkuk.
insert	0.0	The daily Hurriyet said the raid aimed to foil a Turkish plot WOULD to kill an unnamed senior Iraqi official in Kirkuk.
insert	0.0	The daily Hurriyet said the raid aimed to foil a Turkish plot to kill an unnamed senior IS Iraqi official in Kirkuk.
insert	0.0	Nhlanhla The daily Hurriyet said the raid aimed to foil a Turkish plot to kill an unnamed senior Iraqi official in Kirkuk.
insert	0.0	The daily Hurriyet said the raid aimed to foil exit a Turkish plot to kill an unnamed senior Iraqi official in Kirkuk.
insert	0.0	Aracinovo The daily Hurriyet said the raid aimed to foil a Turkish plot to kill an unnamed senior Iraqi official in Kirkuk.
insert	0.0	The daily Hurriyet said the raid aimed to foil a Turkish plot to kill an unnamed Rolando senior Iraqi official in Kirkuk.
insert	0.0	The daily Hurriyet said the raid aimed to foil a Turkish plot to kill an unnamed senior Iraqi official in nestegg Kirkuk.
insert	0.0	The daily Hurriyet said the raid aimed to cerebral foil a Turkish plot to kill an unnamed senior Iraqi official in Kirkuk.
insert	0.0	The daily Hurriyet said the raid aimed to foil a Turkish firings plot to kill an unnamed senior Iraqi official in Kirkuk.
insert	0.0	The daily Hurriyet said the raid spokesman aimed to foil a Turkish plot to kill an unnamed senior Iraqi official in Kirkuk.
insert	0.0	The daily Hurriyet said the raid aimed to foil a Turkish plot to Blankety kill an unnamed senior Iraqi official in Kirkuk.
insert	0.0	The daily Hurriyet said the raid aimed to foil a Turkish plot to kill Online an unnamed senior Iraqi official in Kirkuk.
insert	0.0	The Lead daily Hurriyet said the raid aimed to foil a Turkish plot to kill an unnamed senior Iraqi official in Kirkuk.
insert	0.0	The daily Hurriyet said the raid aimed to foil a Turkish plot to kill an unnamed senior Makara Iraqi official in Kirkuk.
insert	0.0	The daily Hurriyet said the raid aimed to spokesman foil a Turkish plot to kill an unnamed senior Iraqi official in Kirkuk.
insert	0.0	The MIDWEST daily Hurriyet said the raid aimed to foil a Turkish plot to kill an unnamed senior Iraqi official in Kirkuk.
insert	0.0	The daily Hurriyet said the raid aimed to foil a Turkish plot laker to kill an unnamed senior Iraqi official in Kirkuk.
insert	0.0	The Endy daily Hurriyet said the raid aimed to foil a Turkish plot to kill an unnamed senior Iraqi official in Kirkuk.
insert	0.0	The daily Hurriyet said the raid aimed to foil a Turkish plot to kill an unnamed senior Iraqi official Inch in Kirkuk.
insert	0.0	The daily Hurriyet said vs the raid aimed to foil a Turkish plot to kill an unnamed senior Iraqi official in Kirkuk.
insert	0.0	The daily Hurriyet said the raid aimed to foil a Turkish plot to kill an Threefoot unnamed senior Iraqi official in Kirkuk.
insert	0.0	The daily Hurriyet said the Sangita raid aimed to foil a Turkish plot to kill an unnamed senior Iraqi official in Kirkuk.
insert	0.0	The daily Hurriyet Pepperidge said the raid aimed to foil a Turkish plot to kill an unnamed senior Iraqi official in Kirkuk.
original	0.0	" It was a little bit embarrassing the way we played in the first two games , " Thomas said .
insert	0.0	" It was a Lolit little bit embarrassing the way we played in the first two games, " Thomas said.
insert	0.0	" It was a little bit embarrassing the way we SCADE played in the first two games, " Thomas said.
insert	0.0	" It was Bishopville a little bit embarrassing the way we played in the first two games, " Thomas said.
insert	0.0	" It was a little bit embarrassing the way we played subtype in the first two games, " Thomas said.
insert	0.0	" It was a little bit embarrassing the way we played in the Eczacıbaşı first two games, " Thomas said.
insert	0.0	" It was a little bit embarrassing the way we played in Russ the first two games, " Thomas said.
insert	0.0	" It was MA a little bit embarrassing the way we played in the first two games, " Thomas said.
insert	0.0	" It was a little bit embarrassing the way we played in the first two Whitbey games, " Thomas said.
insert	0.0	" It was a little bit embarrassing the way we Participaction played in the first two games, " Thomas said.
insert	0.0	" It was a little bit embarrassing the way we played in the first two games, " Thomas opening said.
insert	0.0	" It was a little bit embarrassing the way we played in the first two games, " Thomas Lem said.
insert	0.0	" It was a little bowler bit embarrassing the way we played in the first two games, " Thomas said.
insert	0.0	" amazes It was a little bit embarrassing the way we played in the first two games, " Thomas said.
insert	0.0	" It was a little bit embarrassing the opto way we played in the first two games, " Thomas said.
insert	0.0	" It was a little bit embarrassing the way we played in the first West two games, " Thomas said.
insert	0.0	" It was a little bit tenderest embarrassing the way we played in the first two games, " Thomas said.
insert	0.0	" It was a little bit embarrassing the way we played in the Bheri first two games, " Thomas said.
insert	0.0	" It was a little bit embarrassing the way we played in the first two games, " Thomas Rogue said.
insert	0.0	" It was a little bit embarrassing Kim the way we played in the first two games, " Thomas said.
insert	0.0	" It was a little bit embarrassing Bhupati the way we played in the first two games, " Thomas said.
insert	0.0	" It was a little bit embarrassing the way we played Radolovich in the first two games, " Thomas said.
insert	0.0	" It was a little bit embarrassing the way we played Sam in the first two games, " Thomas said.
insert	0.0	" It was a little bit embarrassing the way By we played in the first two games, " Thomas said.
insert	0.0	" It was a little bit embarrassing the way we played in the Gurmeet first two games, " Thomas said.
insert	0.0	" It ConsumerInfo.com was a little bit embarrassing the way we played in the first two games, " Thomas said.
insert	0.0	" It was a little bit embarrassing DOLLY the way we played in the first two games, " Thomas said.
insert	0.0	" It was a jams little bit embarrassing the way we played in the first two games, " Thomas said.
insert	0.0	" It was a little designer bit embarrassing the way we played in the first two games, " Thomas said.
insert	0.0	" It was a little bit embarrassing the way we played in the DEPTFORD first two games, " Thomas said.
insert	0.0	" It was a little bit embarrassing the way we played Chalana in the first two games, " Thomas said.
insert	0.0	" It was a little bit embarrassing the blouson way we played in the first two games, " Thomas said.
insert	0.0	" It was a little bit embarrassing the way we played in the first two Szwejbka games, " Thomas said.
original	0.0	Against the Japanese currency , the euro was at 135.92 / 6.04 yen against the late New York level of 136.03 / 14 .
insert	0.0	Against the ME####L Japanese currency, the euro was at 135. 92 / 6. 04 yen against the late New York level of 136. 03 / 14.
insert	0.0	Against the Japanese bracket currency, the euro was at 135. 92 / 6. 04 yen against the late New York level of 136. 03 / 14.
insert	0.0	Against the Japanese currency, the euro was at 135. 92 / 6. 04 yen against the Noriko late New York level of 136. 03 / 14.
insert	0.0	Against the Japanese currency, the euro was at 135. 92 / 6. Terry 04 yen against the late New York level of 136. 03 / 14.
insert	0.0	Against the Japanese currency, FIFTH the euro was at 135. 92 / 6. 04 yen against the late New York level of 136. 03 / 14.
insert	0.0	Against the Japanese currency, the euro was at 135. 92 / 6. tattles 04 yen against the late New York level of 136. 03 / 14.
insert	0.0	Against the Japanese currency, the euro was at 135. 92 / 6. 04 yen against the late New York level Kilalea of 136. 03 / 14.
insert	0.0	Against the Japanese currency, the euro was at 135. 92 / 6. 04 Inc. yen against the late New York level of 136. 03 / 14.
insert	0.0	Against the Japanese currency, the euro Jessica was at 135. 92 / 6. 04 yen against the late New York level of 136. 03 / 14.
insert	0.0	Against the Japanese currency, the euro was at 135. 92 / 6. 04 yen against the late New York level of ASX 136. 03 / 14.
insert	0.0	Against the Japanese andunder currency, the euro was at 135. 92 / 6. 04 yen against the late New York level of 136. 03 / 14.
insert	0.0	Against the Japanese currency, the euro was at 135. 92 / 6. 04 yen against Kenya the late New York level of 136. 03 / 14.
insert	0.0	Against the Japanese currency, the euro was at 135. 92 / 6. 04 yen against the late New York plateglass level of 136. 03 / 14.
insert	0.0	Against the Japanese currency, the euro was at 135. 92 / 6. 04 yen against Shaina the late New York level of 136. 03 / 14.
insert	0.0	Against the Japanese currency, the euro was at Tim 135. 92 / 6. 04 yen against the late New York level of 136. 03 / 14.
insert	0.0	Against the Japanese currency, the Secure euro was at 135. 92 / 6. 04 yen against the late New York level of 136. 03 / 14.
insert	0.0	Against the Japanese currency, the euro was at 135. 92 / 6. 04 yen against the late New York level of 136. 03 / commander 14.
insert	0.0	Against the Japanese currency, the euro was at 135. 92 / 6. 04 yen against the late New brownish York level of 136. 03 / 14.
insert	0.0	Against postseason the Japanese currency, the euro was at 135. 92 / 6. 04 yen against the late New York level of 136. 03 / 14.
insert	0.0	Against the Japanese currency, the euro was at 135. 92 / 6. 04 yen against the late New York level of tombaroli 136. 03 / 14.
insert	0.0	Against the Japanese currency, the euro was at 135. 92 / 6. 04 yen against the Sam late New York level of 136. 03 / 14.
insert	0.0	Against the Japanese currency, the euro was at 135. 92 / 6. 04 yen Suntec against the late New York level of 136. 03 / 14.
insert	0.0	Against the Japanese currency, the euro Assets was at 135. 92 / 6. 04 yen against the late New York level of 136. 03 / 14.
insert	0.0	Against the Blanks Japanese currency, the euro was at 135. 92 / 6. 04 yen against the late New York level of 136. 03 / 14.
insert	0.0	Against the Japanese currency, v the euro was at 135. 92 / 6. 04 yen against the late New York level of 136. 03 / 14.
insert	0.0	Against the Japanese currency, the euro was at 135. 92 / 6. 04 yen against the late New York level IBF of 136. 03 / 14.
insert	0.0	Against the Japanese currency, the euro was at 135. 92 / 6. 04 yen against the SEEN late New York level of 136. 03 / 14.
insert	0.0	Against the Japanese currency, the euro was at 135. 92 / 6. 04 www.metropcs.com yen against the late New York level of 136. 03 / 14.
insert	0.0	Against the Japanese currency, the euro was at 135. 92 / 6. 04 yen against the late Irwin New York level of 136. 03 / 14.
insert	0.0	Against the Japanese WE currency, the euro was at 135. 92 / 6. 04 yen against the late New York level of 136. 03 / 14.
insert	0.0	Against the Japanese currency, the DeFreece euro was at 135. 92 / 6. 04 yen against the late New York level of 136. 03 / 14.
insert	0.0	Against the Japanese currency, the euro was at 135. 92 / 6. 04 yen against the late New York level of 136. Premium 03 / 14.
original	1.0	Snow 's remark ``has a psychological impact , ' ' said Hans Redeker , head of foreign-exchange strategy at BNP Paribas .
insert	1.0	Snow ' s ou remark ` ` has a psychological impact, ' ' said Hans Redeker, head of foreign - exchange strategy at BNP Paribas.
insert	1.0	Snow ' s remark ` ` has a Cebollero psychological impact, ' ' said Hans Redeker, head of foreign - exchange strategy at BNP Paribas.
insert	1.0	Snow ' s remark ` ` has a psychological impact, ' ' said Hans Redeker, head of foreign - exchange Protruck strategy at BNP Paribas.
insert	1.0	Arnaud Snow ' s remark ` ` has a psychological impact, ' ' said Hans Redeker, head of foreign - exchange strategy at BNP Paribas.
insert	1.0	Snow ' s remark ` ` has a psychological impact, ' ' said Hans Redeker, head of Marty foreign - exchange strategy at BNP Paribas.
insert	1.0	Snow ' s remark ` ` has a psychological impact, ' ' said Hans Redeker, head Accuri of foreign - exchange strategy at BNP Paribas.
insert	1.0	Snow ' s remark ` ` has a psychological impact, ' ' said Hans Redeker, head SABCOHA of foreign - exchange strategy at BNP Paribas.
insert	1.0	ham Snow ' s remark ` ` has a psychological impact, ' ' said Hans Redeker, head of foreign - exchange strategy at BNP Paribas.
insert	1.0	Snow ' s remark ` ` has a psychological impact, ' ' said Briton Hans Redeker, head of foreign - exchange strategy at BNP Paribas.
insert	1.0	Snow ' 5 s remark ` ` has a psychological impact, ' ' said Hans Redeker, head of foreign - exchange strategy at BNP Paribas.
insert	1.0	Snow ' s remark ` ` has a psychological impact, ' ' said Hans Redeker, head of foreign - Verulamium exchange strategy at BNP Paribas.
insert	1.0	Snow ' s remark ` ` has a psychological impact, ' ' said Hans Redeker, head of Tex. foreign - exchange strategy at BNP Paribas.
insert	1.0	Snow ' s remark ` ` has a psychological impact, ' ' said Hans critically Redeker, head of foreign - exchange strategy at BNP Paribas.
insert	1.0	Snow ' s remark ` ` has a psychological Dozens impact, ' ' said Hans Redeker, head of foreign - exchange strategy at BNP Paribas.
insert	1.0	Snow ' s MORGANTOWN remark ` ` has a psychological impact, ' ' said Hans Redeker, head of foreign - exchange strategy at BNP Paribas.
insert	1.0	Forevermark Snow ' s remark ` ` has a psychological impact, ' ' said Hans Redeker, head of foreign - exchange strategy at BNP Paribas.
insert	1.0	Snow ' Filatova s remark ` ` has a psychological impact, ' ' said Hans Redeker, head of foreign - exchange strategy at BNP Paribas.
insert	1.0	Cellexus Snow ' s remark ` ` has a psychological impact, ' ' said Hans Redeker, head of foreign - exchange strategy at BNP Paribas.
insert	1.0	Snow ' s remark ` ` has a psychological RK impact, ' ' said Hans Redeker, head of foreign - exchange strategy at BNP Paribas.
insert	1.0	Snow ' s remark ` ` has a psychological impact, ' ' said Hans Redeker, head of foreign - exchange strategy SPARKLE at BNP Paribas.
insert	1.0	ubiquitin Snow ' s remark ` ` has a psychological impact, ' ' said Hans Redeker, head of foreign - exchange strategy at BNP Paribas.
insert	1.0	Snow ' s remark ` ` has a psychological Michitson impact, ' ' said Hans Redeker, head of foreign - exchange strategy at BNP Paribas.
insert	1.0	Snow ' s remark ` ` has Jerrel a psychological impact, ' ' said Hans Redeker, head of foreign - exchange strategy at BNP Paribas.
insert	1.0	Snow ' s remark ` ` has a psychological impact, ' ' said Hans Redeker, Head head of foreign - exchange strategy at BNP Paribas.
insert	1.0	Snow ' s remark ` ` has a psychological impact, ' ' said ORR Hans Redeker, head of foreign - exchange strategy at BNP Paribas.
insert	1.0	Snow ' Rovanperä s remark ` ` has a psychological impact, ' ' said Hans Redeker, head of foreign - exchange strategy at BNP Paribas.
insert	1.0	Snow ' s remark ` ` has a psychological impact, ' ' said Hans Vivid Redeker, head of foreign - exchange strategy at BNP Paribas.
insert	1.0	Snow ' s remark ` ` has a psychological impact, ' ' said Hans Redeker, head of foreign - exchange cashier strategy at BNP Paribas.
insert	1.0	Snow ' s remark ` ` has a psychological impact, ' ' said Hans Redeker, head of foreign - entwined exchange strategy at BNP Paribas.
insert	1.0	Snow ' s remark ` ` detainments has a psychological impact, ' ' said Hans Redeker, head of foreign - exchange strategy at BNP Paribas.
insert	1.0	Snow ' s remark ` ` has a psychological impact, ' ' Farther said Hans Redeker, head of foreign - exchange strategy at BNP Paribas.
insert	1.0	Snow ' s remark ` ` has a psychological impact, ' ' said Hans Redeker, head of groupâ foreign - exchange strategy at BNP Paribas.
original	0.0	The women said victims of rape who came forward routinely were punished for minor infractions while their assailants escaped judgment .
insert	0.0	The women said victims of rape who came forward routinely were punished Ballistic for minor infractions while their assailants escaped judgment.
insert	0.0	The Footsteps women said victims of rape who came forward routinely were punished for minor infractions while their assailants escaped judgment.
insert	0.0	The ESHO women said victims of rape who came forward routinely were punished for minor infractions while their assailants escaped judgment.
insert	0.0	The women said victims of rape who came forward routinely were By punished for minor infractions while their assailants escaped judgment.
insert	0.0	The women said victims of rape who came forward routinely were punished for minor infractions while Allibya their assailants escaped judgment.
insert	0.0	The women said victims of rape who came forward routinely were punished for minor infractions while their assailants Airwalk escaped judgment.
insert	0.0	The women said victims of rape who came forward routinely were punished for minor yucky infractions while their assailants escaped judgment.
insert	0.0	The women said victims of rape who came forward routinely were punished for minor infractions while Nine their assailants escaped judgment.
insert	0.0	The women said victims of rape who came forward routinely were punished for minor infractions while their Sravan assailants escaped judgment.
insert	0.0	The women said victims of rape who came forward routinely were punished VILLAGE for minor infractions while their assailants escaped judgment.
insert	0.0	The women said victims of rape who came forward routinely Sharafat were punished for minor infractions while their assailants escaped judgment.
insert	0.0	The women said victims of rape who came forward routinely were punished for minor infractions BECKS while their assailants escaped judgment.
insert	0.0	specificially The women said victims of rape who came forward routinely were punished for minor infractions while their assailants escaped judgment.
insert	0.0	The women said victims of rape who came forward routinely Reagan were punished for minor infractions while their assailants escaped judgment.
insert	0.0	The women said victims of rape who came forward routinely were actress punished for minor infractions while their assailants escaped judgment.
insert	0.0	The Arun women said victims of rape who came forward routinely were punished for minor infractions while their assailants escaped judgment.
insert	0.0	The women said victims of rape who came forward routinely were punished Ebrahim for minor infractions while their assailants escaped judgment.
insert	0.0	The women said victims of rape Raises who came forward routinely were punished for minor infractions while their assailants escaped judgment.
insert	0.0	The women said victims of rape who came forward routinely were punished for AreaRAE minor infractions while their assailants escaped judgment.
insert	0.0	The women said victims of rape who came forward Gibes routinely were punished for minor infractions while their assailants escaped judgment.
insert	0.0	Tripped The women said victims of rape who came forward routinely were punished for minor infractions while their assailants escaped judgment.
insert	0.0	The women said victims of rape NASDAQ who came forward routinely were punished for minor infractions while their assailants escaped judgment.
insert	0.0	The women said victims of rape who came forward routinely were punished guard for minor infractions while their assailants escaped judgment.
insert	0.0	The women said victims of rape who came forward routinely were punished for minor infractions Jeanveau while their assailants escaped judgment.
insert	0.0	The women said victims of rape who came forward routinely were punished for minor infractions Buckskin while their assailants escaped judgment.
insert	0.0	The women said victims of rape who came forward routinely were punished for minor BioTech infractions while their assailants escaped judgment.
insert	0.0	concealable The women said victims of rape who came forward routinely were punished for minor infractions while their assailants escaped judgment.
insert	0.0	The women said victims of rape who came forward routinely were punished for minor peroxisome infractions while their assailants escaped judgment.
insert	0.0	The women said victims of rape who came forward routinely were punished for minor infractions while CWCA their assailants escaped judgment.
insert	0.0	The women said victims of rape who came forward routinely were punished for minor infractions while their assailants escaped Nasdaq judgment.
insert	0.0	The women said victims of rape who came forward routinely were punished for minor infractions while their assailants escaped Chabe judgment.
insert	0.0	The women said victims of rape who came forward routinely were punished for pary minor infractions while their assailants escaped judgment.
original	1.0	" The National has no interest in acquiring AMP while AMP owns its UK business , " Cicutto added .
insert	1.0	" The National has no interest in acquiring Emma AMP while AMP owns its UK business, " Cicutto added.
insert	1.0	" The National Messrs. has no interest in acquiring AMP while AMP owns its UK business, " Cicutto added.
insert	1.0	" The National has no interest in acquiring AMP while AMP owns its UK business, " Cicutto Aadhi added.
insert	1.0	" The National has no interest in acquiring AMP while AMP owns flinging its UK business, " Cicutto added.
insert	1.0	" The National has no interest UFO in acquiring AMP while AMP owns its UK business, " Cicutto added.
insert	1.0	" The National LifeCradle has no interest in acquiring AMP while AMP owns its UK business, " Cicutto added.
insert	1.0	" The National has no interest in acquiring AMP while AMP owns its UK business, " Cicutto bacterial added.
insert	1.0	" The National has no interest in acquiring AMP while AMP owns Ceape its UK business, " Cicutto added.
insert	1.0	" The National punt has no interest in acquiring AMP while AMP owns its UK business, " Cicutto added.
insert	1.0	" The National has no interest in Fickiesen acquiring AMP while AMP owns its UK business, " Cicutto added.
insert	1.0	" The National has no CoolBlue interest in acquiring AMP while AMP owns its UK business, " Cicutto added.
insert	1.0	" The National has no interest in acquiring AMP while AMP Geminid owns its UK business, " Cicutto added.
insert	1.0	" The National has no interest Restad in acquiring AMP while AMP owns its UK business, " Cicutto added.
insert	1.0	" The National has no interest in Datuk acquiring AMP while AMP owns its UK business, " Cicutto added.
insert	1.0	" The National has no interest in FROMA acquiring AMP while AMP owns its UK business, " Cicutto added.
insert	1.0	" The Minister National has no interest in acquiring AMP while AMP owns its UK business, " Cicutto added.
insert	1.0	" The National has no interest in acquiring AMP while AMP owns its UK FLORENCE business, " Cicutto added.
insert	1.0	" The National has no interest in acquiring AMP while AMP owns its UK business, " Mastery Cicutto added.
insert	1.0	" The National has no interest in acquiring AMP while AMP reporter owns its UK business, " Cicutto added.
insert	1.0	" Glasgowbury The National has no interest in acquiring AMP while AMP owns its UK business, " Cicutto added.
insert	1.0	" The National has no interest Aditi in acquiring AMP while AMP owns its UK business, " Cicutto added.
insert	1.0	" The National has no interest in acquiring Sompien AMP while AMP owns its UK business, " Cicutto added.
insert	1.0	" The National has no interest in acquiring AMP while AMP owns its UK business, " Cicutto Lause added.
insert	1.0	" The National has Adobe no interest in acquiring AMP while AMP owns its UK business, " Cicutto added.
insert	1.0	" The National has 1c no interest in acquiring AMP while AMP owns its UK business, " Cicutto added.
insert	1.0	" The National has no interest in acquiring AMP while AMP owns its UK business, " buzziest Cicutto added.
insert	1.0	" The National metalloproteases has no interest in acquiring AMP while AMP owns its UK business, " Cicutto added.
insert	1.0	" The National Paulo has no interest in acquiring AMP while AMP owns its UK business, " Cicutto added.
insert	1.0	" ###-#### The National has no interest in acquiring AMP while AMP owns its UK business, " Cicutto added.
insert	1.0	" The National has no interest in acquiring AMP CLEEP while AMP owns its UK business, " Cicutto added.
insert	1.0	" The National has no interest in acquiring AMP while AMP owns Lindsay its UK business, " Cicutto added.
insert	1.0	" The National has no interest in acquiring AMP while AMP owns its UK business, " Stickley Cicutto added.
original	1.0	In a statement , Mr. Rowland said : " As is the case with all appointees , Commissioner Anson is accountable to me .
insert	1.0	In a statement, Mr. Rowland said: " As is actor the case with all appointees, Commissioner Anson is accountable to me.
insert	1.0	In a statement, Mr. Rowland said: " As is the case with all Tension appointees, Commissioner Anson is accountable to me.
insert	1.0	In a statement, SYKES Mr. Rowland said: " As is the case with all appointees, Commissioner Anson is accountable to me.
insert	1.0	In a statement, Mr. Rowland said: " As is the case with all appointees, Commissioner Patrick Anson is accountable to me.
insert	1.0	In a statement, Mr. Rowland said: " As Susan is the case with all appointees, Commissioner Anson is accountable to me.
insert	1.0	In a statement, Mr. Rowland Kenny said: " As is the case with all appointees, Commissioner Anson is accountable to me.
insert	1.0	In a statement, Mr. Rowland said: " As is the case with all appointees, Commissioner Adderall Anson is accountable to me.
insert	1.0	In a statement, Mr. Rowland said: " As is the case with all appointees, Commissioner FIA Anson is accountable to me.
insert	1.0	In a statement, Mr. Rowland said: " As is the case with all Duleek appointees, Commissioner Anson is accountable to me.
insert	1.0	In a Philip statement, Mr. Rowland said: " As is the case with all appointees, Commissioner Anson is accountable to me.
insert	1.0	In a statement, Mr. Rowland said: " As is the case with all appointees, constricts Commissioner Anson is accountable to me.
insert	1.0	In a statement, Mr. Rowland said: " As is the case with all appointees, Commissioner insulin Anson is accountable to me.
insert	1.0	In a Renken statement, Mr. Rowland said: " As is the case with all appointees, Commissioner Anson is accountable to me.
insert	1.0	In a statement, Mr. Tex. Rowland said: " As is the case with all appointees, Commissioner Anson is accountable to me.
insert	1.0	In a statement, Mr. Rowland said: " As is the case with all appointees, Darcangelo Commissioner Anson is accountable to me.
insert	1.0	In a statement, Mr. Rowland said: " As is the case with all discharging appointees, Commissioner Anson is accountable to me.
insert	1.0	In a statement, Tariq Mr. Rowland said: " As is the case with all appointees, Commissioner Anson is accountable to me.
insert	1.0	In a statement, Mr. Rowland said: " As is the case with all appointees, Alex Commissioner Anson is accountable to me.
insert	1.0	In a statement, Mr. Rowland said: " As is the case with all appointees, Commissioner Anson is accountable to IQ me.
insert	1.0	In a statement, Mr. Rowland said: " As is the A. case with all appointees, Commissioner Anson is accountable to me.
insert	1.0	In a statement, Mr. Rowland said: " David As is the case with all appointees, Commissioner Anson is accountable to me.
insert	1.0	In Shavers a statement, Mr. Rowland said: " As is the case with all appointees, Commissioner Anson is accountable to me.
insert	1.0	In a statement, Mr. Rowland said: " As is the case contemptuous with all appointees, Commissioner Anson is accountable to me.
insert	1.0	In a statement, Mr. Rowland said: " As is the case with all Glycolic appointees, Commissioner Anson is accountable to me.
insert	1.0	In a statement, Mr. Rowland said: " As is the Rose case with all appointees, Commissioner Anson is accountable to me.
insert	1.0	In a statement, Mr. Rowland said: " As is the case Alaska with all appointees, Commissioner Anson is accountable to me.
insert	1.0	In a statement, Mr. defrock Rowland said: " As is the case with all appointees, Commissioner Anson is accountable to me.
insert	1.0	In a seed statement, Mr. Rowland said: " As is the case with all appointees, Commissioner Anson is accountable to me.
insert	1.0	In a statement, Mr. Rowland SORCERER said: " As is the case with all appointees, Commissioner Anson is accountable to me.
insert	1.0	In a statement, Mr. Rowland said: " As is the case Petty with all appointees, Commissioner Anson is accountable to me.
insert	1.0	In Arundhati a statement, Mr. Rowland said: " As is the case with all appointees, Commissioner Anson is accountable to me.
insert	1.0	In a statement, PRNewswire Mr. Rowland said: " As is the case with all appointees, Commissioner Anson is accountable to me.
original	0.0	Oracle 's $ 5 billion hostile bid for PeopleSoft is clearly not sitting well with PeopleSoft 's executives .
insert	0.0	Oracle ' s $ 5 Bothaville billion hostile bid for PeopleSoft is clearly not sitting well with PeopleSoft ' s executives.
insert	0.0	Oracle ' s $ 5 billion hostile bid for Japanese PeopleSoft is clearly not sitting well with PeopleSoft ' s executives.
insert	0.0	Oracle ' Chaviano s $ 5 billion hostile bid for PeopleSoft is clearly not sitting well with PeopleSoft ' s executives.
insert	0.0	Oracle ' s $ 5 billion hostile bid for PeopleSoft is clearly not Çukurca sitting well with PeopleSoft ' s executives.
insert	0.0	Oracle ' s $ 5 billion hostile bid for PeopleSoft is clearly not sitting well NAJI with PeopleSoft ' s executives.
insert	0.0	Oracle ' s $ 5 billion hostile bid for PeopleSoft wildebeest is clearly not sitting well with PeopleSoft ' s executives.
insert	0.0	Oracle ' s $ 5 billion hostile bid for PeopleSoft is clearly not sitting Full well with PeopleSoft ' s executives.
insert	0.0	Rick Oracle ' s $ 5 billion hostile bid for PeopleSoft is clearly not sitting well with PeopleSoft ' s executives.
insert	0.0	Oracle ' s $ 5 billion hostile bid for PeopleSoft is clearly not ------------------------------ sitting well with PeopleSoft ' s executives.
insert	0.0	Oracle ' s $ 5 billion hostile bid for PeopleSoft is clearly not sitting Sir well with PeopleSoft ' s executives.
insert	0.0	Oracle ' s $ 5 billion hostile bid for PeopleSoft is clearly not singer sitting well with PeopleSoft ' s executives.
insert	0.0	Oracle ' s $ 5 Billau billion hostile bid for PeopleSoft is clearly not sitting well with PeopleSoft ' s executives.
insert	0.0	Oracle ' s $ 5 billion hostile bid for PeopleSoft is clearly not sitting well with Rabara PeopleSoft ' s executives.
insert	0.0	Oracle ' s $ 5 Vaunda billion hostile bid for PeopleSoft is clearly not sitting well with PeopleSoft ' s executives.
insert	0.0	Oracle ' s $ 5 billion hostile bid for PeopleSoft is WR clearly not sitting well with PeopleSoft ' s executives.
insert	0.0	Oracle ' s $ 5 billion hostile bid for PeopleSoft is clearly not sitting well with PeopleSoft ' Kokoro s executives.
insert	0.0	Oracle ' s $ 5 billion hostile bid for PeopleSoft is clearly not sitting well with GAYA PeopleSoft ' s executives.
insert	0.0	Oracle ' s $ 5 billion hostile bid goalie for PeopleSoft is clearly not sitting well with PeopleSoft ' s executives.
insert	0.0	Oracle ' s $ 5 billion hostile bid Bayou for PeopleSoft is clearly not sitting well with PeopleSoft ' s executives.
insert	0.0	Oracle ' s $ 5 billion Dr. hostile bid for PeopleSoft is clearly not sitting well with PeopleSoft ' s executives.
insert	0.0	Oracle ' s $ 5 billion hostile bid for PeopleSoft is clearly Unconventional not sitting well with PeopleSoft ' s executives.
insert	0.0	Oracle ' s $ 5 billion hostile cream bid for PeopleSoft is clearly not sitting well with PeopleSoft ' s executives.
insert	0.0	Oracle ' s $ 5 Cutillo billion hostile bid for PeopleSoft is clearly not sitting well with PeopleSoft ' s executives.
insert	0.0	Oracle ' s $ 5 billion hostile bid liven for PeopleSoft is clearly not sitting well with PeopleSoft ' s executives.
insert	0.0	Oracle ' s $ 5 billion hostile bid for PeopleSoft is clearly not sitting well with PeopleSoft ' developer s executives.
insert	0.0	Oracle ' s $ 5 billion hostile bid for PeopleSoft is clearly not sitting well with PeopleSoft ' Madcon s executives.
insert	0.0	Oracle ' s $ 5 billion hostile SOUTH bid for PeopleSoft is clearly not sitting well with PeopleSoft ' s executives.
insert	0.0	Oracle ' s $ 5 billion hostile bid for PeopleSoft is clearly Talipao not sitting well with PeopleSoft ' s executives.
insert	0.0	Oracle ' Sigrah s $ 5 billion hostile bid for PeopleSoft is clearly not sitting well with PeopleSoft ' s executives.
insert	0.0	Oracle ' s $ reverie 5 billion hostile bid for PeopleSoft is clearly not sitting well with PeopleSoft ' s executives.
insert	0.0	Oracle ' hardened s $ 5 billion hostile bid for PeopleSoft is clearly not sitting well with PeopleSoft ' s executives.
insert	0.0	Oracle ' s $ 5 billion hostile bid for PeopleSoft is clearly not sitting well with Intrexon PeopleSoft ' s executives.
original	1.0	Taha is married to former Iraqi oil minister Amir Muhammed Rasheed , who surrendered to U.S. forces on April 28 .
insert	1.0	Taha is married to former Iraqi oil minister Amir Muhammed Rasheed, FOOTBALL who surrendered to U. S. forces on April 28.
insert	1.0	Taha is married to former Iraqi oil minister Amir Muhammed Rasheed, who surrendered Futuris to U. S. forces on April 28.
insert	1.0	Taha is married to former Iraqi oil minister Amir Muhammed Rasheed, who surrendered to U. S. forces on TRABZON April 28.
insert	1.0	Taha is married to former Iraqi oil minister Amir Muhammed Rasheed, Nikiforov who surrendered to U. S. forces on April 28.
insert	1.0	Taha is married to former Iraqi oil minister Amir Muhammed Centerpoint Rasheed, who surrendered to U. S. forces on April 28.
insert	1.0	Taha is married to former Iraqi Yamana oil minister Amir Muhammed Rasheed, who surrendered to U. S. forces on April 28.
insert	1.0	Taha is married poisonous to former Iraqi oil minister Amir Muhammed Rasheed, who surrendered to U. S. forces on April 28.
insert	1.0	Taha is married cribs to former Iraqi oil minister Amir Muhammed Rasheed, who surrendered to U. S. forces on April 28.
insert	1.0	Taha is married to former Iraqi oil minister Amir Muhammed Rasheed, who surrendered to U. S. forces Renaissance on April 28.
insert	1.0	Taha is married to former Iraqi oil minister Amir Muhammed Rasheed, who surrendered to U. S. forces on April soundly 28.
insert	1.0	Taha is married to former Iraqi oil minister Amir Muhammed Rasheed, who surrendered to Sikandarabad U. S. forces on April 28.
insert	1.0	Taha is married to former Iraqi oil minister Amir Ezra Muhammed Rasheed, who surrendered to U. S. forces on April 28.
insert	1.0	Taha is married to former Iraqi oil minister Amir Muhammed Rasheed, who surrendered to yellowy U. S. forces on April 28.
insert	1.0	Taha is married to former Iraqi oil minister Amir Muhammed Rasheed, SERVICES who surrendered to U. S. forces on April 28.
insert	1.0	Taha is married to former Iraqi oil minister Amir Muhammed Rasheed, who surrendered to U. S. forces Kanmen on April 28.
insert	1.0	Taha is married to former Iraqi oil minister Amir Muhammed Rasheed, who surrendered to U. painless S. forces on April 28.
insert	1.0	Taha is married to former Iraqi oil minister Amir Muhammed Rasheed, who surrendered to Gradina U. S. forces on April 28.
insert	1.0	Taha is fumigated married to former Iraqi oil minister Amir Muhammed Rasheed, who surrendered to U. S. forces on April 28.
insert	1.0	Taha is married to former Iraqi oil minister Amir Muhammed Rasheed, who surrendered to U. S. forces Warren on April 28.
insert	1.0	Taha is married to former Iraqi oil minister Amir Muhammed Rasheed, Investment who surrendered to U. S. forces on April 28.
insert	1.0	Taha is married to Adygei former Iraqi oil minister Amir Muhammed Rasheed, who surrendered to U. S. forces on April 28.
insert	1.0	Taha is married to former Iraqi oil minister Amir Muhammed Rasheed, who surrendered to U. Sarva S. forces on April 28.
insert	1.0	Saltbush Taha is married to former Iraqi oil minister Amir Muhammed Rasheed, who surrendered to U. S. forces on April 28.
insert	1.0	Taha is married BOK to former Iraqi oil minister Amir Muhammed Rasheed, who surrendered to U. S. forces on April 28.
insert	1.0	Taha is married to former Iraqi oil minister Amir Muhammed Rasheed, tel who surrendered to U. S. forces on April 28.
insert	1.0	Taha is married to former Iraqi hopelessly oil minister Amir Muhammed Rasheed, who surrendered to U. S. forces on April 28.
insert	1.0	Taha Heiner is married to former Iraqi oil minister Amir Muhammed Rasheed, who surrendered to U. S. forces on April 28.
insert	1.0	Taha is married to former Iraqi oil minister Amir Muhammed Rasheed, who unoptimized surrendered to U. S. forces on April 28.
insert	1.0	Taha is married to former Iraqi oil minister Amir Muhammed Rasheed, who surrendered to U. S. Wathiq forces on April 28.
insert	1.0	Taha Kulob is married to former Iraqi oil minister Amir Muhammed Rasheed, who surrendered to U. S. forces on April 28.
insert	1.0	Taha IMGRC is married to former Iraqi oil minister Amir Muhammed Rasheed, who surrendered to U. S. forces on April 28.
insert	1.0	Taha is married to former Iraqi oil Jacques minister Amir Muhammed Rasheed, who surrendered to U. S. forces on April 28.
original	1.0	Cisco pared spending during the quarter to compensate for sluggish sales .
insert	1.0	Cisco pared spending during the quarter to Galleons compensate for sluggish sales.
insert	1.0	Cisco pared Afe spending during the quarter to compensate for sluggish sales.
insert	1.0	Cisco pared spending during the quarter to compensate for beatifies sluggish sales.
insert	1.0	Cisco pared spending during the quarter to compensate for sluggish WISHFUL sales.
insert	1.0	Cisco pared spending during the quarter to compensate for GALLERY sluggish sales.
insert	1.0	Tresia Cisco pared spending during the quarter to compensate for sluggish sales.
insert	1.0	Cisco pared spending during the quarter to ARCHS compensate for sluggish sales.
insert	1.0	Cisco pared spending during the quarter to compensate for Nationwide sluggish sales.
insert	1.0	Cisco pared spending during neste the quarter to compensate for sluggish sales.
insert	1.0	Cisco pared Roufus spending during the quarter to compensate for sluggish sales.
insert	1.0	Cisco pared spending during the quarter to compensate for ThyssenKrupp sluggish sales.
insert	1.0	Cisco pared spending Dwijamani during the quarter to compensate for sluggish sales.
insert	1.0	Cisco pared spending during the Malashock quarter to compensate for sluggish sales.
insert	1.0	Cisco Erik pared spending during the quarter to compensate for sluggish sales.
insert	1.0	Cisco pared Catered spending during the quarter to compensate for sluggish sales.
insert	1.0	Cisco Al pared spending during the quarter to compensate for sluggish sales.
insert	1.0	Cisco pared spending during the quarter to compensate Bagumbayan for sluggish sales.
insert	1.0	Cisco pared spending during the quarter to compensate for sluggish Cabot sales.
insert	1.0	Cisco pared spending during the quarter to compensate for Janata sluggish sales.
insert	1.0	Cisco pared spending during the quarter Bachman to compensate for sluggish sales.
insert	1.0	Cisco pared spending during the quarter JAMES to compensate for sluggish sales.
insert	1.0	Cisco pared spending during the quarter http://www.mcdonalds.com to compensate for sluggish sales.
insert	1.0	Cisco pared spending during the quarter to Cheetah compensate for sluggish sales.
insert	1.0	Cisco pared spending during the quarter to compensate for sluggish Titanium sales.
insert	1.0	Cisco pared spending during the quarter Safety to compensate for sluggish sales.
insert	1.0	Cisco accedence pared spending during the quarter to compensate for sluggish sales.
insert	1.0	Cisco pared spending during the quarter to electron compensate for sluggish sales.
insert	1.0	Cisco pared spending during the quarter to compensate Registered for sluggish sales.
insert	1.0	Cisco pared spending during the quarter lapel to compensate for sluggish sales.
insert	1.0	Roschacher Cisco pared spending during the quarter to compensate for sluggish sales.
insert	1.0	Cisco pared spending during the quarter to compensate for sluggish eelgrass sales.
insert	1.0	Cisco pared spending during the quarter to compensate for sluggish white sales.
original	1.0	Seven 20- and 21-year-old cadets were ticketed by police for drinking alcohol in an off-campus hotel room early Saturday with two young women , aged 16 and 18 .
insert	1.0	Seven 20 - and 21 - year - old cadets were ticketed by police for drinking alcohol in an Brian off - campus hotel room early Saturday with two young women, aged 16 and 18.
insert	1.0	Seven 20 - and 21 - year - old magnetically cadets were ticketed by police for drinking alcohol in an off - campus hotel room early Saturday with two young women, aged 16 and 18.
insert	1.0	Seven 20 - and 21 - year - old cadets were ticketed by police for drinking alcohol in an off - campus hotel room early Saturday with two young women, aged 16 and MARC 18.
insert	1.0	Seven 20 - and 21 - year - old Hoeflich cadets were ticketed by police for drinking alcohol in an off - campus hotel room early Saturday with two young women, aged 16 and 18.
insert	1.0	Seven 20 - and 21 - year - old cadets were ticketed by police Nahel for drinking alcohol in an off - campus hotel room early Saturday with two young women, aged 16 and 18.
insert	1.0	Seven 20 - and 21 - year - old cadets were ticketed by police for drinking alcohol in an off - campus woodcraft hotel room early Saturday with two young women, aged 16 and 18.
insert	1.0	Seven 20 - and 21 - year - old cadets were ticketed by police for drinking alcohol in an off - campus hotel room early Saturday with two young women, aged 16 MACCABI and 18.
insert	1.0	eMediaMillWorks Seven 20 - and 21 - year - old cadets were ticketed by police for drinking alcohol in an off - campus hotel room early Saturday with two young women, aged 16 and 18.
insert	1.0	Seven 20 - and 21 - year - old Muschko cadets were ticketed by police for drinking alcohol in an off - campus hotel room early Saturday with two young women, aged 16 and 18.
insert	1.0	Seven 20 - and 21 - year - old cadets were ticketed by police for Fixed drinking alcohol in an off - campus hotel room early Saturday with two young women, aged 16 and 18.
insert	1.0	Seven 20 - and 21 - year - old ##ft cadets were ticketed by police for drinking alcohol in an off - campus hotel room early Saturday with two young women, aged 16 and 18.
insert	1.0	Seven 20 - and 21 - year - old cadets were ticketed by police for drinking alcohol in an off - campus hotel room early Saturday with two young women, aged Robert 16 and 18.
insert	1.0	Seven 20 - and 21 - year - Andrew old cadets were ticketed by police for drinking alcohol in an off - campus hotel room early Saturday with two young women, aged 16 and 18.
insert	1.0	Seven 20 - and 21 - year - old cadets were ticketed by police for drinking alcohol then in an off - campus hotel room early Saturday with two young women, aged 16 and 18.
insert	1.0	Seven 20 - and 21 - year - old cadets Typographer were ticketed by police for drinking alcohol in an off - campus hotel room early Saturday with two young women, aged 16 and 18.
insert	1.0	Seven 20 - and 21 - year - old cadets were ticketed by police for drinking alcohol in an off - campus hotel room early Saturday with two young women, aged 16 and Schumacher 18.
insert	1.0	Seven 20 - and 21 - year - old cadets were ticketed by police Hackley for drinking alcohol in an off - campus hotel room early Saturday with two young women, aged 16 and 18.
insert	1.0	Seven 20 - and 21 - year - old cadets were ticketed by police Pixar for drinking alcohol in an off - campus hotel room early Saturday with two young women, aged 16 and 18.
insert	1.0	Seven 20 - and 21 - year - Cahaba old cadets were ticketed by police for drinking alcohol in an off - campus hotel room early Saturday with two young women, aged 16 and 18.
insert	1.0	Seven 20 - and 21 - year - old cadets were ticketed by police for drinking alcohol in ####m an off - campus hotel room early Saturday with two young women, aged 16 and 18.
insert	1.0	Seven 20 - and 21 - year - old cadets were ticketed by police for drinking alcohol in an off - Forbion campus hotel room early Saturday with two young women, aged 16 and 18.
insert	1.0	Seven Ablaris 20 - and 21 - year - old cadets were ticketed by police for drinking alcohol in an off - campus hotel room early Saturday with two young women, aged 16 and 18.
insert	1.0	Seven 20 - and 21 - year - old cadets were ticketed by police for drinking alcohol in an off - campus hotel room early Equine Saturday with two young women, aged 16 and 18.
insert	1.0	Nestle Seven 20 - and 21 - year - old cadets were ticketed by police for drinking alcohol in an off - campus hotel room early Saturday with two young women, aged 16 and 18.
insert	1.0	Seven 20 - and 21 - year - old cadets Candell were ticketed by police for drinking alcohol in an off - campus hotel room early Saturday with two young women, aged 16 and 18.
insert	1.0	Seven 20 - and 21 - year - old cadets were ticketed by police for drinking alcohol in an off - campus hotel room early Saturday with two young women, aged 16 and Sogluizzo 18.
insert	1.0	Seven 20 - and 21 - SNOQUALMIE year - old cadets were ticketed by police for drinking alcohol in an off - campus hotel room early Saturday with two young women, aged 16 and 18.
insert	1.0	Seven 20 - and 21 - year - old cadets were ticketed by police for drinking alcohol in an off - campus hotel room early Saturday with two young women, aged 16 and Amy 18.
insert	1.0	Seven 20 - and 21 - year - old cadets were ticketed by police for drinking alcohol in an off - campus Yahoo hotel room early Saturday with two young women, aged 16 and 18.
insert	1.0	Seven 20 - and 21 - year - old cadets were ticketed by police for drinking alcohol in an off - campus hotel room early Saturday with two SAMPO young women, aged 16 and 18.
insert	1.0	Seven 20 - and 21 - year - old cadets were ticketed by police for drinking alcohol in Katy an off - campus hotel room early Saturday with two young women, aged 16 and 18.
insert	1.0	Seven 20 - and 21 - year - old cadets were ticketed by Libyan police for drinking alcohol in an off - campus hotel room early Saturday with two young women, aged 16 and 18.
original	0.0	Dixon 's win moved him into second place in the points standings , 49 behind Kanaan .
insert	0.0	Dixon ' s Alacrity win moved him into second place in the points standings, 49 behind Kanaan.
insert	0.0	Dixon ' s win moved Price him into second place in the points standings, 49 behind Kanaan.
insert	0.0	Dixon ' s win moved him into second place De in the points standings, 49 behind Kanaan.
insert	0.0	Dixon ' s win moved him into second place in the points standings, Renee 49 behind Kanaan.
insert	0.0	Dixon ' s win moved him into second place in the points standings, Hosiah 49 behind Kanaan.
insert	0.0	Dixon ' s win moved him into second place in Scapegoat the points standings, 49 behind Kanaan.
insert	0.0	Dixon ' s win moved BAT him into second place in the points standings, 49 behind Kanaan.
insert	0.0	Dixon ' s win moved uncovered him into second place in the points standings, 49 behind Kanaan.
insert	0.0	Dixon ' s win moved him into second place in the points standings, 49 ZFP behind Kanaan.
insert	0.0	Dixon ' s win moved him into second place in the points standings, Abramoff 49 behind Kanaan.
insert	0.0	lumber Dixon ' s win moved him into second place in the points standings, 49 behind Kanaan.
insert	0.0	Dixon ' s win moved him into second place in the points standings, Editor 49 behind Kanaan.
insert	0.0	Dixon ' s win moved information him into second place in the points standings, 49 behind Kanaan.
insert	0.0	Dixon ' s win moved him into PKR##.## second place in the points standings, 49 behind Kanaan.
insert	0.0	Dixon ' s win moved him into sperm second place in the points standings, 49 behind Kanaan.
insert	0.0	Dixon ' s win moved him into second ellas place in the points standings, 49 behind Kanaan.
insert	0.0	SUCCEEDED Dixon ' s win moved him into second place in the points standings, 49 behind Kanaan.
insert	0.0	Dixon ' s win moved him into second place in the points standings, Bankruptcy 49 behind Kanaan.
insert	0.0	Dixon ' s win unquenchable moved him into second place in the points standings, 49 behind Kanaan.
insert	0.0	Dixon ' s win COMEX moved him into second place in the points standings, 49 behind Kanaan.
insert	0.0	Dixon ' KCSN s win moved him into second place in the points standings, 49 behind Kanaan.
insert	0.0	Dixon ' s win moved him into second place in goaltender the points standings, 49 behind Kanaan.
insert	0.0	Dixon ' s win moved him into Sukha second place in the points standings, 49 behind Kanaan.
insert	0.0	Dixon ' s win moved him into second place in the Blackfriars points standings, 49 behind Kanaan.
insert	0.0	Dixon ' s win moved him earmarker into second place in the points standings, 49 behind Kanaan.
insert	0.0	Dixon ' s win moved him into second place in the DCN points standings, 49 behind Kanaan.
insert	0.0	Dixon ' s win moved him into second place in the points standings, 49 behind celebratin Kanaan.
insert	0.0	Dixon ' s win moved him into second place Ethylene in the points standings, 49 behind Kanaan.
insert	0.0	Dixon ' s win moved him Goodreads.com into second place in the points standings, 49 behind Kanaan.
insert	0.0	Dixon ' s win moved him into second place in the â points standings, 49 behind Kanaan.
insert	0.0	Ulee Dixon ' s win moved him into second place in the points standings, 49 behind Kanaan.
insert	0.0	Dixon ' s win moved him into second Country place in the points standings, 49 behind Kanaan.
original	1.0	Last year , Congress passed similar , though less expensive , buyout legislation for peanut farmers , ending that Depression-era program .
insert	1.0	Last year, Congress passed similar, though less expensive, buyout legislation for peanut actress farmers, ending that Depression - era program.
insert	1.0	Last year, Congress passed similar, though less expensive, buyout legislation for peanut farmers, ending that Depression - era ISAP program.
insert	1.0	Last year, Congress sobre passed similar, though less expensive, buyout legislation for peanut farmers, ending that Depression - era program.
insert	1.0	Last year, Congress Finniss passed similar, though less expensive, buyout legislation for peanut farmers, ending that Depression - era program.
insert	1.0	Last year, Congress passed Oakbank similar, though less expensive, buyout legislation for peanut farmers, ending that Depression - era program.
insert	1.0	Last year, Congress passed Zoran similar, though less expensive, buyout legislation for peanut farmers, ending that Depression - era program.
insert	1.0	Storm Last year, Congress passed similar, though less expensive, buyout legislation for peanut farmers, ending that Depression - era program.
insert	1.0	Last year, Congress passed similar, though less expensive, buyout legislation for peanut farmers, Wollo ending that Depression - era program.
insert	1.0	Last year, Congress passed similar, Takuji though less expensive, buyout legislation for peanut farmers, ending that Depression - era program.
insert	1.0	Last year, oil Congress passed similar, though less expensive, buyout legislation for peanut farmers, ending that Depression - era program.
insert	1.0	Last year, Congress passed similar, though less expensive, Andrew buyout legislation for peanut farmers, ending that Depression - era program.
insert	1.0	Last year, Congress passed Drosendahl similar, though less expensive, buyout legislation for peanut farmers, ending that Depression - era program.
insert	1.0	Last year, Congress passed similar, Ms though less expensive, buyout legislation for peanut farmers, ending that Depression - era program.
insert	1.0	Last year, Congress passed similar, though less expensive, buyout legislation for Mars peanut farmers, ending that Depression - era program.
insert	1.0	Council Last year, Congress passed similar, though less expensive, buyout legislation for peanut farmers, ending that Depression - era program.
insert	1.0	Last year, 2nd Congress passed similar, though less expensive, buyout legislation for peanut farmers, ending that Depression - era program.
insert	1.0	Last year, Congress passed ApplianceSmart similar, though less expensive, buyout legislation for peanut farmers, ending that Depression - era program.
insert	1.0	Last year, Congress passed similar, though less expensive, buyout legislation for peanut farmers, ending that Heritage Depression - era program.
insert	1.0	Last year, Congress passed similar, though less expensive, buyout Grout legislation for peanut farmers, ending that Depression - era program.
insert	1.0	Last year, Congress passed similar, Philly though less expensive, buyout legislation for peanut farmers, ending that Depression - era program.
insert	1.0	Last year, Congress passed similar, befuddles though less expensive, buyout legislation for peanut farmers, ending that Depression - era program.
insert	1.0	Last year, Congress passed similar, though less expensive, Silence buyout legislation for peanut farmers, ending that Depression - era program.
insert	1.0	Last year, Congress passed Menna similar, though less expensive, buyout legislation for peanut farmers, ending that Depression - era program.
insert	1.0	Last year, Congress passed similar, though less expensive, buyout legislation for DOMMESTRUP peanut farmers, ending that Depression - era program.
insert	1.0	Last year, Congress passed similar, though less expensive, buyout legislation for peanut farmers, ending that Depression - era PeopleMed program.
insert	1.0	Last year, Congress passed Qadaffi similar, though less expensive, buyout legislation for peanut farmers, ending that Depression - era program.
insert	1.0	Last year, Congress passed similar, though Yesteryear less expensive, buyout legislation for peanut farmers, ending that Depression - era program.
insert	1.0	Last year, Congress passed similar, though less expensive, Oquaga buyout legislation for peanut farmers, ending that Depression - era program.
insert	1.0	Last year, Congress passed similar, though HortScience less expensive, buyout legislation for peanut farmers, ending that Depression - era program.
insert	1.0	Last year, Congress passed similar, though less expensive, buyout legislation for peanut farmers, ending www.cff.org that Depression - era program.
insert	1.0	Last year, Congress passed similar, though less expensive, buyout legislation for peanut farmers, ending that Depression - NYSE era program.
insert	1.0	Last year, Draer Congress passed similar, though less expensive, buyout legislation for peanut farmers, ending that Depression - era program.
original	1.0	On July 22 , Moore announced he would appeal the case directly to the U.S. Supreme Court .
insert	1.0	On July 22, Moore announced he would appeal the case directly to Stephen the U. S. Supreme Court.
insert	1.0	On July 22, Moore announced he Ambergreen would appeal the case directly to the U. S. Supreme Court.
insert	1.0	On July 22, Moore announced he Obraztsova would appeal the case directly to the U. S. Supreme Court.
insert	1.0	On July 22, Moore announced he would Liz appeal the case directly to the U. S. Supreme Court.
insert	1.0	On July 22, Moore announced he wolf would appeal the case directly to the U. S. Supreme Court.
insert	1.0	On July 22, Moore announced he would appeal the case Gajdos directly to the U. S. Supreme Court.
insert	1.0	On July 22, Moore announced he would appeal the case directly to DURING the U. S. Supreme Court.
insert	1.0	On July 22, Moore announced he would EDEN appeal the case directly to the U. S. Supreme Court.
insert	1.0	On July 22, Moore announced he would appeal the case directly slight to the U. S. Supreme Court.
insert	1.0	On July 22, Moore announced he Dyckerhoff would appeal the case directly to the U. S. Supreme Court.
insert	1.0	On July 22, Moore announced he would appeal the case At directly to the U. S. Supreme Court.
insert	1.0	On July 22, Moore announced he would appeal the case directly to the U. Fresno S. Supreme Court.
insert	1.0	Ranawat On July 22, Moore announced he would appeal the case directly to the U. S. Supreme Court.
insert	1.0	On July 22, Moore announced he would appeal the case directly Chillon to the U. S. Supreme Court.
insert	1.0	On July 22, Moore announced NET he would appeal the case directly to the U. S. Supreme Court.
insert	1.0	On July 22, Moore announced Lutzke he would appeal the case directly to the U. S. Supreme Court.
insert	1.0	On July 22, Moore announced he malignant would appeal the case directly to the U. S. Supreme Court.
insert	1.0	On July 22, Moore announced he would appeal the case directly to the Broad U. S. Supreme Court.
insert	1.0	On July 22, Moore announced he Glenmark would appeal the case directly to the U. S. Supreme Court.
insert	1.0	On July 22, Moore announced he would appeal the ALN case directly to the U. S. Supreme Court.
insert	1.0	On July 22, Moore announced he would appeal the case directly to the U. S. Supreme powerstrip Court.
insert	1.0	On July 22, Moore announced he would Accrued appeal the case directly to the U. S. Supreme Court.
insert	1.0	On Hocknell July 22, Moore announced he would appeal the case directly to the U. S. Supreme Court.
insert	1.0	On July 22, Moore announced he would appeal the case Judge directly to the U. S. Supreme Court.
insert	1.0	On July 22, Moore MMD announced he would appeal the case directly to the U. S. Supreme Court.
insert	1.0	On July 22, Moore announced he would appeal the case Talakan directly to the U. S. Supreme Court.
insert	1.0	On July 22, Moore announced he would appeal the case directly to the U. Marius S. Supreme Court.
insert	1.0	On July 22, Moore announced he would appeal the case directly to the U. S. Supreme Caydee Court.
insert	1.0	On July 22, Moore announced he would appeal the case directly to the U. Helser S. Supreme Court.
insert	1.0	On July 22, Moore sell announced he would appeal the case directly to the U. S. Supreme Court.
insert	1.0	On July 22, Moore announced he would appeal the case directly to Beasly the U. S. Supreme Court.
insert	1.0	On July 22, Moore Oliver announced he would appeal the case directly to the U. S. Supreme Court.
original	0.0	The broad Standard & Poor 's 500 Index .SPX gained 19.72 points , or 1.98 percent , to 1,015.69 .
insert	0.0	The broad Standard & Poor ' s 500 Index. SPX gained 19. 72 points, or R. 1. 98 percent, to 1, 015. 69.
insert	0.0	The broad Standard & Poor ' s 500 Index. SPX gained 19. Floralia 72 points, or 1. 98 percent, to 1, 015. 69.
insert	0.0	The broad Standard & Poor ' s 500 polar Index. SPX gained 19. 72 points, or 1. 98 percent, to 1, 015. 69.
insert	0.0	The broad Standard & captain Poor ' s 500 Index. SPX gained 19. 72 points, or 1. 98 percent, to 1, 015. 69.
insert	0.0	The broad Standard & Poor ' s 500 Index. SPX gained 19. 72 Muawia points, or 1. 98 percent, to 1, 015. 69.
insert	0.0	The broad Standard & Poor ' s 500 Index. SPX gained 19. 72 points, or 1. 98 Avalanche percent, to 1, 015. 69.
insert	0.0	The broad Standard & Poor ' s PIPE 500 Index. SPX gained 19. 72 points, or 1. 98 percent, to 1, 015. 69.
insert	0.0	The broad Standard & Poor ' s 500 Index. SPX gained 19. 72 points, Susan or 1. 98 percent, to 1, 015. 69.
insert	0.0	The broad Standard & Poor ' s 500 Index. Prof SPX gained 19. 72 points, or 1. 98 percent, to 1, 015. 69.
insert	0.0	The broad Standard & Poor ' s 500 Index. SPX gained 19. 72 points, or Marko 1. 98 percent, to 1, 015. 69.
insert	0.0	The broad Standard & Poor ' s 500 Index. SPX gained 19. 72 points, methane or 1. 98 percent, to 1, 015. 69.
insert	0.0	The broad Standard & Poor ' s 500 Index. SPX gained MoviStar 19. 72 points, or 1. 98 percent, to 1, 015. 69.
insert	0.0	The broad Standard & Poor ' Fernando s 500 Index. SPX gained 19. 72 points, or 1. 98 percent, to 1, 015. 69.
insert	0.0	The broad Standard & Poor ' s 500 Index. SPX gained 19. Dunnellon 72 points, or 1. 98 percent, to 1, 015. 69.
insert	0.0	The broad Standard & Poor ' s 500 Index. SPX gained 19. 72 points, or 1. 98 percent, to Mins 1, 015. 69.
insert	0.0	The broad chiffon Standard & Poor ' s 500 Index. SPX gained 19. 72 points, or 1. 98 percent, to 1, 015. 69.
insert	0.0	The broad Standard & Poor ' s 500 Index. SPX gained 19. 72 points, or Hinchman 1. 98 percent, to 1, 015. 69.
insert	0.0	The broad Standard & Poor ' s 500 Index. SPX gained 19. 72 points, or 1. 98 Ebonex percent, to 1, 015. 69.
insert	0.0	The broad Standard & Poor ' s 500 Index. SPX gained 19. 72 points, or 1. 98 percent, egregiousness to 1, 015. 69.
insert	0.0	ticker The broad Standard & Poor ' s 500 Index. SPX gained 19. 72 points, or 1. 98 percent, to 1, 015. 69.
insert	0.0	The broad Standard & Poor ' s 500 Index. SPX gained 19. 72 points, or 1. Burns 98 percent, to 1, 015. 69.
insert	0.0	The broad Standard & Poor ' s 500 Index. Bridgeton SPX gained 19. 72 points, or 1. 98 percent, to 1, 015. 69.
insert	0.0	The broad Standard & Poor ' s 500 Index. SPX gained 19. 72 points, or 1. 98 percent, to 1, 015. Fishack 69.
insert	0.0	The broad Standard & Poor ' s 500 Index. SPX gained 19. 72 points, flattened or 1. 98 percent, to 1, 015. 69.
insert	0.0	The broad Standard & Poor ' s 500 Index. SPX WHAC gained 19. 72 points, or 1. 98 percent, to 1, 015. 69.
insert	0.0	The broad Standard & Poor ' s 500 Janae Index. SPX gained 19. 72 points, or 1. 98 percent, to 1, 015. 69.
insert	0.0	The broad Standard & Poor ' s 500 Index. SPX gained 19. 72 points, or 1. 98 percent, to freefalling 1, 015. 69.
insert	0.0	The broad Standard & Poor ' s 500 Index. SPX gained 19. 72 points, or 1. 98 percent, to Roland 1, 015. 69.
insert	0.0	The broad Standard & Ukraine Poor ' s 500 Index. SPX gained 19. 72 points, or 1. 98 percent, to 1, 015. 69.
insert	0.0	The broad Standard & Salutes Poor ' s 500 Index. SPX gained 19. 72 points, or 1. 98 percent, to 1, 015. 69.
insert	0.0	The broad Standard & Poor ' s 500 Index. SPX gained 19. 72 points, or 1. 98 percent, to Valmet 1, 015. 69.
insert	0.0	The Lady broad Standard & Poor ' s 500 Index. SPX gained 19. 72 points, or 1. 98 percent, to 1, 015. 69.
original	0.0	Thanks to the euro 's rise against the Japanese currency , the dollar was at 117.24 yen , well above the overnight 10-month low of 116 yen .
insert	0.0	Thanks to the euro ' s rise against the Japanese currency, the dollar was at 117. 24 yen, well above the overnight 10 - month low Senator of 116 yen.
insert	0.0	Thanks to the euro ' s rise against the Japanese Muga currency, the dollar was at 117. 24 yen, well above the overnight 10 - month low of 116 yen.
insert	0.0	Thanks to the www.transwitch.com euro ' s rise against the Japanese currency, the dollar was at 117. 24 yen, well above the overnight 10 - month low of 116 yen.
insert	0.0	Tokodi Thanks to the euro ' s rise against the Japanese currency, the dollar was at 117. 24 yen, well above the overnight 10 - month low of 116 yen.
insert	0.0	Thanks to the euro ' s rise against the Japanese currency, the dollar was at 117. 24 yen, well above wisnae the overnight 10 - month low of 116 yen.
insert	0.0	Thanks to the euro ' s rise against the Japanese currency, the dollar was at 117. 24 yen, Solutions well above the overnight 10 - month low of 116 yen.
insert	0.0	Thanks to the euro ' s rise against the Japanese currency, the dollar Jonathan was at 117. 24 yen, well above the overnight 10 - month low of 116 yen.
insert	0.0	Thanks to infant the euro ' s rise against the Japanese currency, the dollar was at 117. 24 yen, well above the overnight 10 - month low of 116 yen.
insert	0.0	Thanks to the euro ' s rise against the Japanese currency, the dollar minesite was at 117. 24 yen, well above the overnight 10 - month low of 116 yen.
insert	0.0	Thanks to the euro ' s rise against the Japanese currency, the dollar was at 117. 24 clever yen, well above the overnight 10 - month low of 116 yen.
insert	0.0	Thanks to the euro ' s rise against the Japanese currency, the dollar was at Tall 117. 24 yen, well above the overnight 10 - month low of 116 yen.
insert	0.0	Thanks to the euro ' s rise against the Japanese BOOTHROYD currency, the dollar was at 117. 24 yen, well above the overnight 10 - month low of 116 yen.
insert	0.0	Thanks to the euro ' s rise against the Japanese currency, the dollar was Raju at 117. 24 yen, well above the overnight 10 - month low of 116 yen.
insert	0.0	Thanks to the euro ' s rise against the Japanese currency, the dollar was at IAEA 117. 24 yen, well above the overnight 10 - month low of 116 yen.
insert	0.0	Thanks to the euro ' s rise against the Japanese currency, the Svedin dollar was at 117. 24 yen, well above the overnight 10 - month low of 116 yen.
insert	0.0	Thanks to the euro ' s rise against analyst the Japanese currency, the dollar was at 117. 24 yen, well above the overnight 10 - month low of 116 yen.
insert	0.0	Thanks to the euro ' s rise against the Japanese currency, the dollar was at 117. 24 yen, well above the overnight 10 - month low of uncompressed 116 yen.
insert	0.0	FirstShowing Thanks to the euro ' s rise against the Japanese currency, the dollar was at 117. 24 yen, well above the overnight 10 - month low of 116 yen.
insert	0.0	Thanks to the euro ' s rise against the Japanese currency, the dollar was at 117. 24 yen, well above the Gas overnight 10 - month low of 116 yen.
insert	0.0	Thanks to the brushing euro ' s rise against the Japanese currency, the dollar was at 117. 24 yen, well above the overnight 10 - month low of 116 yen.
insert	0.0	Thanks to the euro ' s rise against the Japanese currency, the dollar was at 117. 24 yen, well above the overnight 10 - month low WANTS of 116 yen.
insert	0.0	Thanks to the euro ' s rise against the Japanese currency, Déry the dollar was at 117. 24 yen, well above the overnight 10 - month low of 116 yen.
insert	0.0	Thanks Cracker to the euro ' s rise against the Japanese currency, the dollar was at 117. 24 yen, well above the overnight 10 - month low of 116 yen.
insert	0.0	Thanks to the euro ' s rise against the Mageu Japanese currency, the dollar was at 117. 24 yen, well above the overnight 10 - month low of 116 yen.
insert	0.0	Thanks to the euro ' s rise against the Japanese currency, the dollar @ was at 117. 24 yen, well above the overnight 10 - month low of 116 yen.
insert	0.0	Thanks to the euro ' s Coach rise against the Japanese currency, the dollar was at 117. 24 yen, well above the overnight 10 - month low of 116 yen.
insert	0.0	Thanks to Mazeikiu the euro ' s rise against the Japanese currency, the dollar was at 117. 24 yen, well above the overnight 10 - month low of 116 yen.
insert	0.0	Thanks to the euro ' s rise against the courthouse Japanese currency, the dollar was at 117. 24 yen, well above the overnight 10 - month low of 116 yen.
insert	0.0	Thanks to the euro ' s rise against the Japanese currency, MD the dollar was at 117. 24 yen, well above the overnight 10 - month low of 116 yen.
insert	0.0	Thanks to the euro ' s rise against the Japanese currency, the dollar was at 117. 24 yen, well above the overnight 10 - month low TARZAN of 116 yen.
insert	0.0	Thanks to the euro ' s rise against the Japanese currency, the dollar was at 117. 24 Ottawa yen, well above the overnight 10 - month low of 116 yen.
insert	0.0	Thanks to the euro ' s rise against the Japanese currency, the dollar AR####AP was at 117. 24 yen, well above the overnight 10 - month low of 116 yen.
original	0.0	Thursday afternoon , the Standard & Poor 's 500-stock index was trading up just 1.48 points , or 0.1 percent , to 1,049.59 .
insert	0.0	Sempre Thursday afternoon, the Standard & Poor ' s 500 - stock index was trading up just 1. 48 points, or 0. 1 percent, to 1, 049. 59.
insert	0.0	Thursday afternoon, the Standard & Poor ' s 500 - stock index was trading up just 1. 48 genital points, or 0. 1 percent, to 1, 049. 59.
insert	0.0	Thursday afternoon, the Standard & Poor ' s 500 - stock index was trading up just 1. 48 points, or 0. 1 percent, to 1, Innovative 049. 59.
insert	0.0	Thursday afternoon, the Standard & Poor ' s Kidnap 500 - stock index was trading up just 1. 48 points, or 0. 1 percent, to 1, 049. 59.
insert	0.0	Thursday afternoon, the Standard & Poor ' s 500 - stock index was Peter trading up just 1. 48 points, or 0. 1 percent, to 1, 049. 59.
insert	0.0	Thursday afternoon, the Standard & Poor ' s 500 - stock index was trading up just 1. 48 BOILED points, or 0. 1 percent, to 1, 049. 59.
insert	0.0	Thursday afternoon, theek the Standard & Poor ' s 500 - stock index was trading up just 1. 48 points, or 0. 1 percent, to 1, 049. 59.
insert	0.0	Thursday afternoon, the Standard & Poor ' s 500 - stock index was trading Mr up just 1. 48 points, or 0. 1 percent, to 1, 049. 59.
insert	0.0	Thursday afternoon, Coarsegold the Standard & Poor ' s 500 - stock index was trading up just 1. 48 points, or 0. 1 percent, to 1, 049. 59.
insert	0.0	Thursday afternoon, the Standard & Poor ' s 500 - stock index was trading up just 1. 48 points, or 0. 1 OMNI percent, to 1, 049. 59.
insert	0.0	Thursday afternoon, the Stephen Standard & Poor ' s 500 - stock index was trading up just 1. 48 points, or 0. 1 percent, to 1, 049. 59.
insert	0.0	Thursday afternoon, the Standard & Poor ' s 500 - stock index was trading up just KV2 1. 48 points, or 0. 1 percent, to 1, 049. 59.
insert	0.0	Thursday afternoon, the Standard & Sessions Poor ' s 500 - stock index was trading up just 1. 48 points, or 0. 1 percent, to 1, 049. 59.
insert	0.0	Thursday afternoon, the Standard & Poor ' s 500 - stock index was trading up bashi just 1. 48 points, or 0. 1 percent, to 1, 049. 59.
insert	0.0	Thursday afternoon, the Standard & Poor ' s 500 - stock index was trading up just Ultrasparc 1. 48 points, or 0. 1 percent, to 1, 049. 59.
insert	0.0	Thursday afternoon, the Standard & Poor ' s 500 - stock index was trading up just 1. 48 Coffer points, or 0. 1 percent, to 1, 049. 59.
insert	0.0	Thursday afternoon, the Standard & Poor ' s 500 - Al stock index was trading up just 1. 48 points, or 0. 1 percent, to 1, 049. 59.
insert	0.0	Thursday afternoon, the Standard & Poor ' s 500 - stock index was trading up just Datastick 1. 48 points, or 0. 1 percent, to 1, 049. 59.
insert	0.0	Thursday afternoon, the Standard & Poor ' s 500 - Bolduc stock index was trading up just 1. 48 points, or 0. 1 percent, to 1, 049. 59.
insert	0.0	Thursday afternoon, rightfielder the Standard & Poor ' s 500 - stock index was trading up just 1. 48 points, or 0. 1 percent, to 1, 049. 59.
insert	0.0	Thursday afternoon, the Standard & Poor ' s 500 - stock index was Goran trading up just 1. 48 points, or 0. 1 percent, to 1, 049. 59.
insert	0.0	Thursday afternoon, the Standard & Poor ' s 500 - Fundação stock index was trading up just 1. 48 points, or 0. 1 percent, to 1, 049. 59.
insert	0.0	Thursday afternoon, the Standard & Poor ' s 500 - stock index was trading up just 1. 48 points, or 0. 1 percent, Gastrointestinal to 1, 049. 59.
insert	0.0	Thursday afternoon, the Standard & Poor ' s 500 - stock index was DIRECTV trading up just 1. 48 points, or 0. 1 percent, to 1, 049. 59.
insert	0.0	Thursday afternoon, the Standard & Poor ' Mark s 500 - stock index was trading up just 1. 48 points, or 0. 1 percent, to 1, 049. 59.
insert	0.0	Thursday afternoon, the Standard & Poor ' s 500 - Les stock index was trading up just 1. 48 points, or 0. 1 percent, to 1, 049. 59.
insert	0.0	Thursday afternoon, the Standard & Poor ' s 500 - stock index was trading up just 1. 48 points, or 0. quartz 1 percent, to 1, 049. 59.
insert	0.0	Thursday afternoon, the Standard & Craryville Poor ' s 500 - stock index was trading up just 1. 48 points, or 0. 1 percent, to 1, 049. 59.
insert	0.0	Thursday afternoon, the Standard & Poor ' Equinet s 500 - stock index was trading up just 1. 48 points, or 0. 1 percent, to 1, 049. 59.
insert	0.0	Thursday afternoon, the Standard & festivals Poor ' s 500 - stock index was trading up just 1. 48 points, or 0. 1 percent, to 1, 049. 59.
insert	0.0	Thursday afternoon, the Standard & Poor ' s 500 - TO stock index was trading up just 1. 48 points, or 0. 1 percent, to 1, 049. 59.
insert	0.0	Thursday Surjit afternoon, the Standard & Poor ' s 500 - stock index was trading up just 1. 48 points, or 0. 1 percent, to 1, 049. 59.
original	1.0	" They were chipping away at the concrete to get to the body , " said Chris Butler , who lives across the street .
insert	1.0	" They were chipping away at the concrete to get to the body, " said Chris ☆ Butler, who lives across the street.
insert	1.0	" They were chipping away at the concrete to get Ferris to the body, " said Chris Butler, who lives across the street.
insert	1.0	" They were Rishiji chipping away at the concrete to get to the body, " said Chris Butler, who lives across the street.
insert	1.0	" They were chipping away at the Superintendent concrete to get to the body, " said Chris Butler, who lives across the street.
insert	1.0	" They were wrongly chipping away at the concrete to get to the body, " said Chris Butler, who lives across the street.
insert	1.0	" They were chipping away at the concrete to get to the body, " said Chris Sensel Butler, who lives across the street.
insert	1.0	" They were chipping away at the concrete to get to epitomized the body, " said Chris Butler, who lives across the street.
insert	1.0	" They were chipping away at the concrete to get giantkillers to the body, " said Chris Butler, who lives across the street.
insert	1.0	" They were chipping away at the concrete to get to the body, " Mudslide said Chris Butler, who lives across the street.
insert	1.0	" They were chipping away at the Nora concrete to get to the body, " said Chris Butler, who lives across the street.
insert	1.0	" They were chipping away at the concrete to get to the body, " said Chris Petroleum Butler, who lives across the street.
insert	1.0	" They were chipping Quantum away at the concrete to get to the body, " said Chris Butler, who lives across the street.
insert	1.0	" They were chipping away at the concrete to get to the Kali body, " said Chris Butler, who lives across the street.
insert	1.0	" They were chipping Sneads away at the concrete to get to the body, " said Chris Butler, who lives across the street.
insert	1.0	" They were chipping away HOLLY at the concrete to get to the body, " said Chris Butler, who lives across the street.
insert	1.0	" They Osthoff were chipping away at the concrete to get to the body, " said Chris Butler, who lives across the street.
insert	1.0	" IRVINE They were chipping away at the concrete to get to the body, " said Chris Butler, who lives across the street.
insert	1.0	" They were chipping Bollwood away at the concrete to get to the body, " said Chris Butler, who lives across the street.
insert	1.0	" They were chipping away at the concrete to get to the body, " said Chris Butler, who lives across the BHRT street.
insert	1.0	" They were chipping away at the WEST concrete to get to the body, " said Chris Butler, who lives across the street.
insert	1.0	" They were chipping away at the concrete to Pokhara get to the body, " said Chris Butler, who lives across the street.
insert	1.0	" Topsail They were chipping away at the concrete to get to the body, " said Chris Butler, who lives across the street.
insert	1.0	" They were chipping away at the concrete to get to the body, " said Chris Butler, who Vitrone lives across the street.
insert	1.0	" They were chipping away at the concrete to get to the body, " said Chris Butler, who Hall lives across the street.
insert	1.0	" They were chipping away at the concrete to get Cojimar to the body, " said Chris Butler, who lives across the street.
insert	1.0	" They were chipping away at NASDAQ the concrete to get to the body, " said Chris Butler, who lives across the street.
insert	1.0	" They were chipping away at the concrete to get to the body, " said Chris patinas Butler, who lives across the street.
insert	1.0	" They were chipping away at Roberto the concrete to get to the body, " said Chris Butler, who lives across the street.
insert	1.0	" They were chipping away at the Nagasaka concrete to get to the body, " said Chris Butler, who lives across the street.
insert	1.0	" They were chipping away at the concrete to get to the body, " Candice said Chris Butler, who lives across the street.
insert	1.0	" They were chipping away at the concrete to get to the body, " said Chris Siebel Butler, who lives across the street.
insert	1.0	" They were chipping away at the concrete to get to the body, " said Chris Butler, who lives across the Delta street.
original	1.0	Nicholas is the uncle of Louima , the Haitian immigrant who was sexually tortured by NYPD cops in 1997 .
insert	1.0	Nicholas is the uncle Wally of Louima, the Haitian immigrant who was sexually tortured by NYPD cops in 1997.
insert	1.0	Nicholas is the uncle of Louima, the Haitian immigrant who was sexually tortured by NYPD cops Wende in 1997.
insert	1.0	Nicholas is the uncle of Louima, the Haitian immigrant who was Mitchell sexually tortured by NYPD cops in 1997.
insert	1.0	Nicholas is the uncle Finca of Louima, the Haitian immigrant who was sexually tortured by NYPD cops in 1997.
insert	1.0	Nicholas is the uncle of Louima, the Yangdong Haitian immigrant who was sexually tortured by NYPD cops in 1997.
insert	1.0	Nicholas is the uncle of Louima, the Gayles Haitian immigrant who was sexually tortured by NYPD cops in 1997.
insert	1.0	Nicholas SENATE is the uncle of Louima, the Haitian immigrant who was sexually tortured by NYPD cops in 1997.
insert	1.0	Nicholas is the uncle of Louima, the Haitian immigrant who was sexually tortured by Fiegi NYPD cops in 1997.
insert	1.0	Nicholas is the By uncle of Louima, the Haitian immigrant who was sexually tortured by NYPD cops in 1997.
insert	1.0	satellite Nicholas is the uncle of Louima, the Haitian immigrant who was sexually tortured by NYPD cops in 1997.
insert	1.0	Nicholas is the uncle of Louima, the Haitian immigrant who was sexually tortured by owner NYPD cops in 1997.
insert	1.0	Nicholas is the uncle Homolka of Louima, the Haitian immigrant who was sexually tortured by NYPD cops in 1997.
insert	1.0	Nicholas Ffresh is the uncle of Louima, the Haitian immigrant who was sexually tortured by NYPD cops in 1997.
insert	1.0	Nicholas is scarlet the uncle of Louima, the Haitian immigrant who was sexually tortured by NYPD cops in 1997.
insert	1.0	Nicholas is the uncle of Louima, the Haitian immigrant who was sexually stinging tortured by NYPD cops in 1997.
insert	1.0	Nicholas is the uncle of Louima, the Haitian immigrant WARNING who was sexually tortured by NYPD cops in 1997.
insert	1.0	Nicholas is the uncle of Louima, the Haitian immigrant activist who was sexually tortured by NYPD cops in 1997.
insert	1.0	Nicholas is the uncle of Louima, the Haitian immigrant who was frilly sexually tortured by NYPD cops in 1997.
insert	1.0	Nicholas is UZ the uncle of Louima, the Haitian immigrant who was sexually tortured by NYPD cops in 1997.
insert	1.0	Nicholas is the uncle of Louima, the Jerrick Haitian immigrant who was sexually tortured by NYPD cops in 1997.
insert	1.0	Nicholas Bangor is the uncle of Louima, the Haitian immigrant who was sexually tortured by NYPD cops in 1997.
insert	1.0	Nicholas is the uncle of Louima, the Haitian Quintiles immigrant who was sexually tortured by NYPD cops in 1997.
insert	1.0	Nicholas is the uncle of Louima, the Haitian Kamacupa immigrant who was sexually tortured by NYPD cops in 1997.
insert	1.0	Nicholas is the uncle of Louima, the Haitian immigrant who was sexually tortured by Linda NYPD cops in 1997.
insert	1.0	Nicholas is the uncle of Louima, the Haitian immigrant who was sexually tortured by NYPD cops dhall@freedomenc.com in 1997.
insert	1.0	Nicholas is the uncle of trued Louima, the Haitian immigrant who was sexually tortured by NYPD cops in 1997.
insert	1.0	Nicholas is the uncle of Louima, the Haitian immigrant who was sexually tortured by NYPD cops in Babic 1997.
insert	1.0	Nicholas is the uncle of Louima, #/##/#### the Haitian immigrant who was sexually tortured by NYPD cops in 1997.
insert	1.0	Nicholas is the uncle of Louima, the Haitian immigrant who was sexually tortured by NYPD cops rindopepimut in 1997.
insert	1.0	Nicholas is the uncle of Louima, the Haitian immigrant who was sexually tortured SMBS by NYPD cops in 1997.
insert	1.0	Nicholas is the uncle of Louima, the Haitian immigrant who was sexually trucker tortured by NYPD cops in 1997.
insert	1.0	Nicholas is the uncle of Louima, the ASAHI Haitian immigrant who was sexually tortured by NYPD cops in 1997.
original	1.0	The procedure is generally performed in the second or third trimester .
insert	1.0	Shia The procedure is generally performed in the second or third trimester.
insert	1.0	The procedure is generally performed in the second Tuatha or third trimester.
insert	1.0	The procedure is generally performed in the second or SALVAGE third trimester.
insert	1.0	The procedure is Matt generally performed in the second or third trimester.
insert	1.0	The procedure is -#.# generally performed in the second or third trimester.
insert	1.0	The procedure is generally performed in minibottles the second or third trimester.
insert	1.0	The procedure is generally performed in the second or third Hippolytus trimester.
insert	1.0	The procedure is EMC generally performed in the second or third trimester.
insert	1.0	The procedure is generally performed Cripps in the second or third trimester.
insert	1.0	The procedure is generally performed in Lynton the second or third trimester.
insert	1.0	The procedure is generally performed in the Abdur second or third trimester.
insert	1.0	The procedure Inc. is generally performed in the second or third trimester.
insert	1.0	The procedure is generally performed in the second Nebraska or third trimester.
insert	1.0	Kuomintang The procedure is generally performed in the second or third trimester.
insert	1.0	The procedure is generally Soup performed in the second or third trimester.
insert	1.0	The procedure is generally performed in the Impressive second or third trimester.
insert	1.0	The procedure is generally performed in the second or third Engelke trimester.
insert	1.0	The procedure is generally performed in Jancuska the second or third trimester.
insert	1.0	The Labes procedure is generally performed in the second or third trimester.
insert	1.0	The procedure is generally performed in the second or third Responsible trimester.
insert	1.0	The procedure impeachment is generally performed in the second or third trimester.
insert	1.0	The procedure is generally performed in the second Japan or third trimester.
insert	1.0	The procedure is generally performed in the second or third Delaroche trimester.
insert	1.0	The procedure ISB is generally performed in the second or third trimester.
insert	1.0	The procedure vendor is generally performed in the second or third trimester.
insert	1.0	The procedure is generally performed NWHRC in the second or third trimester.
insert	1.0	The procedure is generally Supply performed in the second or third trimester.
insert	1.0	The procedure is generally performed in the second Scicolone or third trimester.
insert	1.0	The tenure procedure is generally performed in the second or third trimester.
insert	1.0	The procedure is generally relavent performed in the second or third trimester.
insert	1.0	The procedure Skitzo is generally performed in the second or third trimester.
insert	1.0	The procedure is generally performed in the second Lowell or third trimester.
original	1.0	" Just sitting around in a big base camp , knocking back cans of beer , I don 't particularly regard as mountaineering , " he added .
insert	1.0	" Just sitting around in a big base camp, knocking back cans of beer, I don ' t particularly regard as Ming mountaineering, " he added.
insert	1.0	" Just sitting around in a big base camp, knocking back cans of beer, I don ' t particularly entwines regard as mountaineering, " he added.
insert	1.0	" Just sitting around in a big base camp, THUY knocking back cans of beer, I don ' t particularly regard as mountaineering, " he added.
insert	1.0	" southwestern Just sitting around in a big base camp, knocking back cans of beer, I don ' t particularly regard as mountaineering, " he added.
insert	1.0	" Just sitting around in a big base camp, knocking back cans semi of beer, I don ' t particularly regard as mountaineering, " he added.
insert	1.0	" Just sitting YHOO.O around in a big base camp, knocking back cans of beer, I don ' t particularly regard as mountaineering, " he added.
insert	1.0	" Just sitting around in a #-###-DIRECTV big base camp, knocking back cans of beer, I don ' t particularly regard as mountaineering, " he added.
insert	1.0	" Just sitting around in a big base camp, knocking back cans of Steve beer, I don ' t particularly regard as mountaineering, " he added.
insert	1.0	" Just sitting around in a big base camp, Lyngaas knocking back cans of beer, I don ' t particularly regard as mountaineering, " he added.
insert	1.0	" Just sitting around in a big base camp, knocking back cans of beer, I don ' t particularly regard as mountaineering, " Heba he added.
insert	1.0	" Just sitting around in a big Newstan base camp, knocking back cans of beer, I don ' t particularly regard as mountaineering, " he added.
insert	1.0	" Just sitting inky around in a big base camp, knocking back cans of beer, I don ' t particularly regard as mountaineering, " he added.
insert	1.0	" Just sitting around in a big base camp, knocking back cans of beer, I don ' PRGX t particularly regard as mountaineering, " he added.
insert	1.0	" Just sitting around in a big base camp, knocking back cans Blended of beer, I don ' t particularly regard as mountaineering, " he added.
insert	1.0	" Just sitting around in a big base camp, knocking back cans of beer, I don ' t particularly regard as potentially mountaineering, " he added.
insert	1.0	" Just sitting around in a big base camp, knocking Paul back cans of beer, I don ' t particularly regard as mountaineering, " he added.
insert	1.0	" Dec.5 Just sitting around in a big base camp, knocking back cans of beer, I don ' t particularly regard as mountaineering, " he added.
insert	1.0	" Just sitting around Barcoo in a big base camp, knocking back cans of beer, I don ' t particularly regard as mountaineering, " he added.
insert	1.0	" Just sitting Audrey around in a big base camp, knocking back cans of beer, I don ' t particularly regard as mountaineering, " he added.
insert	1.0	" Just sitting around in a big base camp, knocking back cans of beer, I don ' t particularly regard as presenter mountaineering, " he added.
insert	1.0	" Just sitting around in a big base camp, knocking back cans of beer, I don ' t KYRGYZSTAN particularly regard as mountaineering, " he added.
insert	1.0	" Just sitting around in a big base camp, knocking back cans of beer, I WEATHER don ' t particularly regard as mountaineering, " he added.
insert	1.0	" Just sitting around in a big base camp, Commtouch knocking back cans of beer, I don ' t particularly regard as mountaineering, " he added.
insert	1.0	" Just sitting around in a big base camp, Crash knocking back cans of beer, I don ' t particularly regard as mountaineering, " he added.
insert	1.0	" Just sitting around in a big base camp, knocking back cans of beer, I Carol don ' t particularly regard as mountaineering, " he added.
insert	1.0	" Just sitting around in a big base camp, Sand knocking back cans of beer, I don ' t particularly regard as mountaineering, " he added.
insert	1.0	" Just sitting around in a big base camp, knocking back cans of beer, I don ' t particularly regard as mountaineering, " he KarstadtQuelle added.
insert	1.0	" Just sitting around in Filipkowski a big base camp, knocking back cans of beer, I don ' t particularly regard as mountaineering, " he added.
insert	1.0	" Just sitting around in a big base camp, knocking back cans of beer, I don ' t particularly Nesland regard as mountaineering, " he added.
insert	1.0	" Just sitting around in a big base camp, knocking back Richard cans of beer, I don ' t particularly regard as mountaineering, " he added.
insert	1.0	" Just sitting around in a big base camp, Enon knocking back cans of beer, I don ' t particularly regard as mountaineering, " he added.
insert	1.0	" Just sitting Micam around in a big base camp, knocking back cans of beer, I don ' t particularly regard as mountaineering, " he added.
original	1.0	She survives him as do their four children -- sons Anthony and Kelly , daughters Linda Hope and Nora Somers -- and four grandchildren .
insert	1.0	She survives him as do their four children - - sons Anthony and Kelly, Tacori daughters Linda Hope and Nora Somers - - and four grandchildren.
insert	1.0	She survives him Greeneview as do their four children - - sons Anthony and Kelly, daughters Linda Hope and Nora Somers - - and four grandchildren.
insert	1.0	She survives him as do their four children - - sons Anthony and Kelly, daughters Linda Hope and Nora Somers - - and four Otterbein grandchildren.
insert	1.0	Slumping She survives him as do their four children - - sons Anthony and Kelly, daughters Linda Hope and Nora Somers - - and four grandchildren.
insert	1.0	She survives him as do their four children - - sons 8 Anthony and Kelly, daughters Linda Hope and Nora Somers - - and four grandchildren.
insert	1.0	She survives him as do their four children - - silicon sons Anthony and Kelly, daughters Linda Hope and Nora Somers - - and four grandchildren.
insert	1.0	She survives him as do their four children - - sons Anthony and Kelly, daughters Linda CONGREGATION Hope and Nora Somers - - and four grandchildren.
insert	1.0	She survives him as do their four children - - sons Anthony and Kelly, daughters Linda Hope and Nora Somers - - and four Agentur grandchildren.
insert	1.0	She survives him as do their four children - - sons Anthony Kenya and Kelly, daughters Linda Hope and Nora Somers - - and four grandchildren.
insert	1.0	She survives him as do their four children - - Jochner sons Anthony and Kelly, daughters Linda Hope and Nora Somers - - and four grandchildren.
insert	1.0	She survives him as do their four children - - sons Anthony and Kelly, daughters Linda Hope and Cadillac Nora Somers - - and four grandchildren.
insert	1.0	She survives him as do their four children - - sons Anthony DFJ and Kelly, daughters Linda Hope and Nora Somers - - and four grandchildren.
insert	1.0	She survives him as do their four children - - sons Anthony and Kelly, daughters Linda Hope and Nora Despina Somers - - and four grandchildren.
insert	1.0	She CJTS survives him as do their four children - - sons Anthony and Kelly, daughters Linda Hope and Nora Somers - - and four grandchildren.
insert	1.0	She survives him as do their four children - - sons Anthony and Kelly, daughters Linda Hope investigating and Nora Somers - - and four grandchildren.
insert	1.0	She survives him as do their Deborah four children - - sons Anthony and Kelly, daughters Linda Hope and Nora Somers - - and four grandchildren.
insert	1.0	She survives him as do their four children - - sons Anthony and Kelly, daughters Linda Hope and Nora Somers - - torn and four grandchildren.
insert	1.0	She survives him as do their four children - - sons Anthony and Affecting Kelly, daughters Linda Hope and Nora Somers - - and four grandchildren.
insert	1.0	She survives him as do their four children - - sons Anthony and Kelly, daughters Linda Hope and Sister Nora Somers - - and four grandchildren.
insert	1.0	She survives him as do their four children - - Golfer sons Anthony and Kelly, daughters Linda Hope and Nora Somers - - and four grandchildren.
insert	1.0	She survives him as do their www.platts.com four children - - sons Anthony and Kelly, daughters Linda Hope and Nora Somers - - and four grandchildren.
insert	1.0	She survives him as do their four children - - sons Anthony and Kelly, daughters Linda Hope and Nora Somers - - novelist and four grandchildren.
insert	1.0	She survives him as do DECIDE their four children - - sons Anthony and Kelly, daughters Linda Hope and Nora Somers - - and four grandchildren.
insert	1.0	She survives him as do their four children - - sons Anthony and Kelly, daughters Linda Hope and Nora Surfing Somers - - and four grandchildren.
insert	1.0	She survives him as do their MAPLEWOOD four children - - sons Anthony and Kelly, daughters Linda Hope and Nora Somers - - and four grandchildren.
insert	1.0	She survives him as do their four children - - sons Anthony and Kelly, daughters Linda Hope and Nora Somers - - and Bauman four grandchildren.
insert	1.0	She survives him as do their four children - - Wonderful sons Anthony and Kelly, daughters Linda Hope and Nora Somers - - and four grandchildren.
insert	1.0	She survives him as do their four children - - sons Anthony and Kelly, daughters Linda Hope and Juan Nora Somers - - and four grandchildren.
insert	1.0	She survives him as do their four children - - sons Anthony and Kelly, Yemie daughters Linda Hope and Nora Somers - - and four grandchildren.
insert	1.0	She survives him as Andreas do their four children - - sons Anthony and Kelly, daughters Linda Hope and Nora Somers - - and four grandchildren.
insert	1.0	She survives him as do their four children - - sons Anthony and crib Kelly, daughters Linda Hope and Nora Somers - - and four grandchildren.
insert	1.0	She survives him as do their four children - - sons Anthony and Kelly, daughters Linda Wu Hope and Nora Somers - - and four grandchildren.
original	1.0	It exploded in his hands , but the former Italian prime minister was unhurt .
insert	1.0	It exploded in his hands, but the Burdenko former Italian prime minister was unhurt.
insert	1.0	It exploded in his hands, but the former Italian prime minister Vasu was unhurt.
insert	1.0	It exploded in SAUGATUCK his hands, but the former Italian prime minister was unhurt.
insert	1.0	It exploded in his hands, but the former Italian Jardini prime minister was unhurt.
insert	1.0	It exploded in his hands, but the former Italian prime minister Antioco was unhurt.
insert	1.0	It exploded in his Minister hands, but the former Italian prime minister was unhurt.
insert	1.0	It exploded in his Bacanovic hands, but the former Italian prime minister was unhurt.
insert	1.0	It exploded Capuchin in his hands, but the former Italian prime minister was unhurt.
insert	1.0	It exploded in his raspberry hands, but the former Italian prime minister was unhurt.
insert	1.0	It exploded in his hands, but the former Italian prime Pulses minister was unhurt.
insert	1.0	It exploded Peykar in his hands, but the former Italian prime minister was unhurt.
insert	1.0	It exploded in his De hands, but the former Italian prime minister was unhurt.
insert	1.0	It exploded in his hands, but the former Italian prime minister Seyed was unhurt.
insert	1.0	It exploded in Pheasant his hands, but the former Italian prime minister was unhurt.
insert	1.0	It exploded in his hands, but the former Italian prime Ms minister was unhurt.
insert	1.0	It Fatani exploded in his hands, but the former Italian prime minister was unhurt.
insert	1.0	Graco It exploded in his hands, but the former Italian prime minister was unhurt.
insert	1.0	It exploded in his hands, but the former Italian Schwertfeger prime minister was unhurt.
insert	1.0	It exploded in his hands, but the former Italian prime Prosecutor minister was unhurt.
insert	1.0	It exploded in his SenGupta hands, but the former Italian prime minister was unhurt.
insert	1.0	It exploded in his hands, ProxySG but the former Italian prime minister was unhurt.
insert	1.0	It exploded feral in his hands, but the former Italian prime minister was unhurt.
insert	1.0	It exploded in his hands, but stewarding the former Italian prime minister was unhurt.
insert	1.0	It exploded in his hands, Ferlin but the former Italian prime minister was unhurt.
insert	1.0	It exploded in his hands, but the former intercom Italian prime minister was unhurt.
insert	1.0	It exploded in his Water hands, but the former Italian prime minister was unhurt.
insert	1.0	It exploded in his hands, but attorney the former Italian prime minister was unhurt.
insert	1.0	It exploded in his hands, but the former Italian prime minister was Chef unhurt.
insert	1.0	It exploded in his hands, but the RAY former Italian prime minister was unhurt.
insert	1.0	It exploded in his hands, Yolonda but the former Italian prime minister was unhurt.
insert	1.0	It exploded in his hands, but the former Italian WASHINGTON prime minister was unhurt.
insert	1.0	It exploded in his hands, but the former Italian prime minister was SPORT unhurt.
original	0.0	The British Foreign Office said Monday that coalition authorities in Iraq were pleased that the men were freed .
insert	0.0	The British Foreign WHLO Office said Monday that coalition authorities in Iraq were pleased that the men were freed.
insert	0.0	The British Foreign Office said Monday that Sagoe coalition authorities in Iraq were pleased that the men were freed.
insert	0.0	The British Foreign Office said Monday that coalition authorities in Iraq were HAMBURG pleased that the men were freed.
insert	0.0	The British Foreign Office said Monday BEDIA that coalition authorities in Iraq were pleased that the men were freed.
insert	0.0	The British Foreign Office Chris said Monday that coalition authorities in Iraq were pleased that the men were freed.
insert	0.0	The British Foreign Office said Monday that coalition authorities in Iraq were pleased that the men were Savu freed.
insert	0.0	Tancred The British Foreign Office said Monday that coalition authorities in Iraq were pleased that the men were freed.
insert	0.0	The British Foreign Office said Monday Dipsey that coalition authorities in Iraq were pleased that the men were freed.
insert	0.0	The British Foreign Strike Office said Monday that coalition authorities in Iraq were pleased that the men were freed.
insert	0.0	The British Foreign Office said Monday that coalition authorities cracked in Iraq were pleased that the men were freed.
insert	0.0	The British Foreign Office said Monday Hamas that coalition authorities in Iraq were pleased that the men were freed.
insert	0.0	The British Foreign Office said Monday that coalition authorities in Iraq were pleased that the men BIOTECH were freed.
insert	0.0	The British Foreign Office said Monday that coalition authorities in Iraq were RQ pleased that the men were freed.
insert	0.0	The British Foreign Office said Monday that coalition authorities in Iraq were pleased that Attracted the men were freed.
insert	0.0	The British Foreign Office said Monday that coalition authorities in Iraq were pleased that the men Mar.2 were freed.
insert	0.0	The British Foreign Office said Monday that coalition authorities in Iraq were Afterward pleased that the men were freed.
insert	0.0	The British Foreign Office said Monday that coalition authorities in Iraq were Pezman pleased that the men were freed.
insert	0.0	The British Foreign Office said Monday that coalition authorities in Iraq were pleased that noose the men were freed.
insert	0.0	The British Foreign Office said Monday that coalition authorities in Iraq were pleased that the men were polygynous freed.
insert	0.0	The British Foreign Office said Monday that coalition Guru authorities in Iraq were pleased that the men were freed.
insert	0.0	The British Foreign Office said Monday that coalition Mule authorities in Iraq were pleased that the men were freed.
insert	0.0	The Kammies British Foreign Office said Monday that coalition authorities in Iraq were pleased that the men were freed.
insert	0.0	The British Foreign Office said Monday that coalition authorities in Iraq were Torres pleased that the men were freed.
insert	0.0	The KIKO British Foreign Office said Monday that coalition authorities in Iraq were pleased that the men were freed.
insert	0.0	The British Foreign Office said Monday that coalition authorities in Iraq were pleased that the By men were freed.
insert	0.0	The British Foreign Office said Monday that Biomagnetics coalition authorities in Iraq were pleased that the men were freed.
insert	0.0	The British Foreign Office Android said Monday that coalition authorities in Iraq were pleased that the men were freed.
insert	0.0	The British Foreign Office said curfew Monday that coalition authorities in Iraq were pleased that the men were freed.
insert	0.0	The British Foreign Office said Monday that coalition authorities in Iraq were pleased Swantika that the men were freed.
insert	0.0	The British Foreign Office said Monday that coalition Gadau authorities in Iraq were pleased that the men were freed.
insert	0.0	Overshadows The British Foreign Office said Monday that coalition authorities in Iraq were pleased that the men were freed.
insert	0.0	The Infosys British Foreign Office said Monday that coalition authorities in Iraq were pleased that the men were freed.
original	1.0	Now , with the agency 's last three shuttles grounded in the wake of the Columbia disaster , that wait could be even longer .
insert	1.0	Now, with the agency ' s last three shuttles grounded in the Mamadou wake of the Columbia disaster, that wait could be even longer.
insert	1.0	Now, with the agency ' s last three shuttles grounded in the wake of homecooked the Columbia disaster, that wait could be even longer.
insert	1.0	Now, with the agency ' s last three shuttles grounded in the wake of the Columbia disaster, al that wait could be even longer.
insert	1.0	Ben Now, with the agency ' s last three shuttles grounded in the wake of the Columbia disaster, that wait could be even longer.
insert	1.0	Now, with the agency ' s Superintendent last three shuttles grounded in the wake of the Columbia disaster, that wait could be even longer.
insert	1.0	Peabody Now, with the agency ' s last three shuttles grounded in the wake of the Columbia disaster, that wait could be even longer.
insert	1.0	Now, with Todd the agency ' s last three shuttles grounded in the wake of the Columbia disaster, that wait could be even longer.
insert	1.0	Now, with the agency ' s last three shuttles grounded in the wake of the Columbia disaster, that wait could be newspaper even longer.
insert	1.0	Now, with the agency ' s last three shuttles grounded in the wake of the Columbia makai disaster, that wait could be even longer.
insert	1.0	Now, with the agency ' s last three shuttles grounded in the wake of the Columbia disaster, that wait could Positive be even longer.
insert	1.0	Now, with the agency ' s last three shuttles grounded Jon in the wake of the Columbia disaster, that wait could be even longer.
insert	1.0	Now, with the agency ' s last three shuttles grounded in the wake SHANNON of the Columbia disaster, that wait could be even longer.
insert	1.0	Now, with the agency ' s last three shuttles grounded in Dawodu the wake of the Columbia disaster, that wait could be even longer.
insert	1.0	Now, with Diana the agency ' s last three shuttles grounded in the wake of the Columbia disaster, that wait could be even longer.
insert	1.0	Now, with the agency ' s last three shuttles grounded in the wake of the Columbia disaster, that wait could be Tony even longer.
insert	1.0	Now, with the agency ' Carl s last three shuttles grounded in the wake of the Columbia disaster, that wait could be even longer.
insert	1.0	Now, with ManorCare the agency ' s last three shuttles grounded in the wake of the Columbia disaster, that wait could be even longer.
insert	1.0	Now, with the agency ' s last three Rotblatt shuttles grounded in the wake of the Columbia disaster, that wait could be even longer.
insert	1.0	Now, with the agency ' s last three shuttles grounded in the wake of the Columbia disaster, that wait could Iosseliani be even longer.
insert	1.0	Now, with the agency ' s last three shuttles grounded in the wake of the Columbia disaster, that wait could Safety be even longer.
insert	1.0	Now, with the agency ' s last three shuttles grounded in the wake of the Columbia disaster, that wait could be Shanae even longer.
insert	1.0	Now, with the agency ' s last three shuttles grounded in the wake of the Columbia disaster, that wait chief could be even longer.
insert	1.0	Now, Palme with the agency ' s last three shuttles grounded in the wake of the Columbia disaster, that wait could be even longer.
insert	1.0	Now, with the agency ' s last three Watson shuttles grounded in the wake of the Columbia disaster, that wait could be even longer.
insert	1.0	Now, with the agency ' LoanPerformance s last three shuttles grounded in the wake of the Columbia disaster, that wait could be even longer.
insert	1.0	Now, with the agency ' cardinal s last three shuttles grounded in the wake of the Columbia disaster, that wait could be even longer.
insert	1.0	Now, with the Kirwan agency ' s last three shuttles grounded in the wake of the Columbia disaster, that wait could be even longer.
insert	1.0	Now, with the agency ' Robinson s last three shuttles grounded in the wake of the Columbia disaster, that wait could be even longer.
insert	1.0	Now, with the agency ' s last three shuttles grounded in the wake of the Columbia Kadman disaster, that wait could be even longer.
insert	1.0	Now, with the agency ' s last three shuttles grounded in the wake Papa of the Columbia disaster, that wait could be even longer.
insert	1.0	Now, with the agency ' s last three shuttles grounded in the wake of the Columbia disaster, that wait could be Justin even longer.
insert	1.0	Now, with the SPB agency ' s last three shuttles grounded in the wake of the Columbia disaster, that wait could be even longer.
original	1.0	ISRAELI soldiers knocked down empty mobile homes and water towers in 10 tiny West Bank settlement outposts overnight as part of a US-backed Mideast peace plan .
insert	1.0	Ahirwar ISRAELI soldiers knocked down empty mobile homes and water towers in 10 tiny West Bank settlement outposts overnight as part of a US - backed Mideast peace plan.
insert	1.0	ISRAELI soldiers knocked down empty mobile Pelion homes and water towers in 10 tiny West Bank settlement outposts overnight as part of a US - backed Mideast peace plan.
insert	1.0	ISRAELI Tightness soldiers knocked down empty mobile homes and water towers in 10 tiny West Bank settlement outposts overnight as part of a US - backed Mideast peace plan.
insert	1.0	ISRAELI soldiers knocked down empty mobile homes and water towers in 10 tiny West Bank settlement outposts overnight as part of HEY a US - backed Mideast peace plan.
insert	1.0	ISRAELI soldiers knocked down empty mobile homes and water towers in 10 tiny West Bank settlement outposts overnight as part of TITS a US - backed Mideast peace plan.
insert	1.0	ISRAELI Abdoulaye soldiers knocked down empty mobile homes and water towers in 10 tiny West Bank settlement outposts overnight as part of a US - backed Mideast peace plan.
insert	1.0	ISRAELI soldiers knocked down empty mobile homes and water towers in 10 tiny West Bank settlement outposts overnight as part of a US - backed GLENN Mideast peace plan.
insert	1.0	ISRAELI soldiers knocked down empty mobile homes and water towers in 10 tiny West Bank settlement outposts overnight as part of a US - Khloe backed Mideast peace plan.
insert	1.0	ISRAELI soldiers knocked down empty mobile homes and water Andouille towers in 10 tiny West Bank settlement outposts overnight as part of a US - backed Mideast peace plan.
insert	1.0	#####-#### ISRAELI soldiers knocked down empty mobile homes and water towers in 10 tiny West Bank settlement outposts overnight as part of a US - backed Mideast peace plan.
insert	1.0	ISRAELI soldiers knocked down empty mobile homes and water towers in 10 tiny West Bank settlement outposts overnight Jung as part of a US - backed Mideast peace plan.
insert	1.0	ISRAELI soldiers knocked down empty mobile homes and water towers Numbering in 10 tiny West Bank settlement outposts overnight as part of a US - backed Mideast peace plan.
insert	1.0	ISRAELI soldiers knocked down empty mobile homes and water towers in 10 tiny West Bank Mohave settlement outposts overnight as part of a US - backed Mideast peace plan.
insert	1.0	ISRAELI soldiers knocked down empty mobile homes and water towers in 10 tiny West Bank settlement outposts overnight as part of a papier US - backed Mideast peace plan.
insert	1.0	ISRAELI soldiers knocked Baqer down empty mobile homes and water towers in 10 tiny West Bank settlement outposts overnight as part of a US - backed Mideast peace plan.
insert	1.0	ISRAELI Ajit soldiers knocked down empty mobile homes and water towers in 10 tiny West Bank settlement outposts overnight as part of a US - backed Mideast peace plan.
insert	1.0	ISRAELI soldiers knocked down empty mobile homes and water towers in 10 tiny Intel West Bank settlement outposts overnight as part of a US - backed Mideast peace plan.
insert	1.0	ISRAELI soldiers knocked down empty mobile homes and water towers in 10 tiny West Bank settlement outposts overnight as part of a US - clattering backed Mideast peace plan.
insert	1.0	ISRAELI soldiers knocked down empty mobile Streptococcus homes and water towers in 10 tiny West Bank settlement outposts overnight as part of a US - backed Mideast peace plan.
insert	1.0	ISRAELI soldiers Akinlawon knocked down empty mobile homes and water towers in 10 tiny West Bank settlement outposts overnight as part of a US - backed Mideast peace plan.
insert	1.0	ISRAELI soldiers knocked down empty mobile homes and water towers in 10 tiny West Bank settlement outposts Witney overnight as part of a US - backed Mideast peace plan.
insert	1.0	ISRAELI soldiers knocked down empty mobile homes and water towers in 10 tiny wellbores West Bank settlement outposts overnight as part of a US - backed Mideast peace plan.
insert	1.0	ISRAELI soldiers knocked down empty mobile homes and water towers in 10 tiny West Bank settlement outposts overnight as part Craig of a US - backed Mideast peace plan.
insert	1.0	ISRAELI soldiers knocked down empty mobile homes and water towers in 10 tiny West Bank settlement outposts overnight as part of a Passel US - backed Mideast peace plan.
insert	1.0	ISRAELI soldiers knocked down empty mobile homes and Cantrall water towers in 10 tiny West Bank settlement outposts overnight as part of a US - backed Mideast peace plan.
insert	1.0	ISRAELI soldiers knocked down empty mobile homes and water towers in 10 tiny West Bank settlement outposts overnight as part of Francois a US - backed Mideast peace plan.
insert	1.0	ISRAELI soldiers knocked down empty mobile homes and water towers in 10 tiny West Bank settlement outposts overnight as part of a Simunovic US - backed Mideast peace plan.
insert	1.0	ISRAELI VEEP soldiers knocked down empty mobile homes and water towers in 10 tiny West Bank settlement outposts overnight as part of a US - backed Mideast peace plan.
insert	1.0	ISRAELI soldiers knocked down empty mobile homes and water towers in 10 tiny West Bank settlement outposts overnight as part of a HomePlug US - backed Mideast peace plan.
insert	1.0	ISRAELI soldiers knocked down empty mobile homes and water towers in 10 tiny West Bank settlement outposts overnight as part of a US - backed Mideast peace PTA plan.
insert	1.0	ISRAELI soldiers knocked Kieker down empty mobile homes and water towers in 10 tiny West Bank settlement outposts overnight as part of a US - backed Mideast peace plan.
insert	1.0	ISRAELI soldiers knocked down empty mobile FEED homes and water towers in 10 tiny West Bank settlement outposts overnight as part of a US - backed Mideast peace plan.
original	1.0	" These documents are indecipherable to me , and the fact is that this investigation has led nowhere , " the lawyer said .
insert	1.0	" These documents are indecipherable to me, and the fact is that this investigation has led nowhere, " the lawyer stateswoman said.
insert	1.0	" These documents are indecipherable to me, and the fact is that this investigation has Nealer led nowhere, " the lawyer said.
insert	1.0	" These documents are indecipherable dwindles to me, and the fact is that this investigation has led nowhere, " the lawyer said.
insert	1.0	" These documents are indecipherable to me, and the fact is Highroad that this investigation has led nowhere, " the lawyer said.
insert	1.0	" Befumo These documents are indecipherable to me, and the fact is that this investigation has led nowhere, " the lawyer said.
insert	1.0	" These documents Carolyn are indecipherable to me, and the fact is that this investigation has led nowhere, " the lawyer said.
insert	1.0	" These documents are indecipherable to me, and the fact is that this investigation has led nowhere, " the Vladimir lawyer said.
insert	1.0	" These Connaway documents are indecipherable to me, and the fact is that this investigation has led nowhere, " the lawyer said.
insert	1.0	" These documents are indecipherable to me, and the fact is Rabale that this investigation has led nowhere, " the lawyer said.
insert	1.0	" Osei These documents are indecipherable to me, and the fact is that this investigation has led nowhere, " the lawyer said.
insert	1.0	" These documents are indecipherable to me, and the fact is that this investigation has led spokeswoman nowhere, " the lawyer said.
insert	1.0	" These documents are indecipherable to me, and the fact is that Caspersen this investigation has led nowhere, " the lawyer said.
insert	1.0	" These documents are indecipherable to me, and the fact is that this investigation has led nowhere, " the lawyer Industrial said.
insert	1.0	" These documents are indecipherable to me, and the Malosi fact is that this investigation has led nowhere, " the lawyer said.
insert	1.0	" These documents are indecipherable to me, and the fact is that this investigation has led nowhere, " the lawyer de said.
insert	1.0	" These documents are indecipherable to me, and the fact is Al that this investigation has led nowhere, " the lawyer said.
insert	1.0	" These documents are indecipherable to me, and Customary the fact is that this investigation has led nowhere, " the lawyer said.
insert	1.0	" These documents are indecipherable to me, and the fact Leiren is that this investigation has led nowhere, " the lawyer said.
insert	1.0	" These documents are grated indecipherable to me, and the fact is that this investigation has led nowhere, " the lawyer said.
insert	1.0	" These documents are indecipherable to me, and the fact is that this investigation has led Pitching nowhere, " the lawyer said.
insert	1.0	" These documents are indecipherable to me, Hubred and the fact is that this investigation has led nowhere, " the lawyer said.
insert	1.0	" These documents are indecipherable to me, and the fact is that this investigation Funeral has led nowhere, " the lawyer said.
insert	1.0	" These documents are indecipherable to me, and Attempted the fact is that this investigation has led nowhere, " the lawyer said.
insert	1.0	" These documents are indecipherable to me, and the fact is that this investigation has led nowhere, " the lawyer Len said.
insert	1.0	" These documents are indecipherable to www.aaicorp.com me, and the fact is that this investigation has led nowhere, " the lawyer said.
insert	1.0	" These documents are indecipherable to me, and the fact is that this investigation has Béland led nowhere, " the lawyer said.
insert	1.0	" These Ralph documents are indecipherable to me, and the fact is that this investigation has led nowhere, " the lawyer said.
insert	1.0	" These documents are indecipherable to me, Moab and the fact is that this investigation has led nowhere, " the lawyer said.
insert	1.0	" These documents are indecipherable to me, and the fact is that Reduced this investigation has led nowhere, " the lawyer said.
insert	1.0	" These documents are indecipherable to me, newly and the fact is that this investigation has led nowhere, " the lawyer said.
insert	1.0	" These documents are indecipherable to me, and the fact is that this investigation has led nowhere, " Bidding the lawyer said.
insert	1.0	" These documents are indecipherable to me, MSV and the fact is that this investigation has led nowhere, " the lawyer said.
original	0.0	The latest snapshot of the labor markets was slightly better than economists were expecting ; they were forecasting claims to fall no lower than 410,000 for last week .
insert	0.0	The latest snapshot of the labor markets was slightly better than economists were expecting; they were forecasting claims to fall no lower than Babatunde 410, 000 for last week.
insert	0.0	The Jaytornah latest snapshot of the labor markets was slightly better than economists were expecting; they were forecasting claims to fall no lower than 410, 000 for last week.
insert	0.0	The latest snapshot of the labor markets was slightly better than economists microreactor were expecting; they were forecasting claims to fall no lower than 410, 000 for last week.
insert	0.0	The latest MO snapshot of the labor markets was slightly better than economists were expecting; they were forecasting claims to fall no lower than 410, 000 for last week.
insert	0.0	The latest snapshot of Bone the labor markets was slightly better than economists were expecting; they were forecasting claims to fall no lower than 410, 000 for last week.
insert	0.0	The latest snapshot of the labor markets was slightly better than economists were expecting; they were HSPICE forecasting claims to fall no lower than 410, 000 for last week.
insert	0.0	The latest snapshot of Silvina the labor markets was slightly better than economists were expecting; they were forecasting claims to fall no lower than 410, 000 for last week.
insert	0.0	The latest snapshot of the labor markets was slightly better than economists were expecting; they were forecasting claims to fall no lower than 410, pumpsets 000 for last week.
insert	0.0	The latest snapshot of the labor markets was slightly better than economists Peggy were expecting; they were forecasting claims to fall no lower than 410, 000 for last week.
insert	0.0	The latest snapshot of the labor markets was slightly better than economists were expecting; Domino they were forecasting claims to fall no lower than 410, 000 for last week.
insert	0.0	The latest snapshot of the labor markets was slightly better than economists were expecting; they insulation were forecasting claims to fall no lower than 410, 000 for last week.
insert	0.0	The latest snapshot of the labor markets was slightly better than economists were expecting; they were forecasting claims Prokopishin to fall no lower than 410, 000 for last week.
insert	0.0	The latest snapshot of the labor markets was slightly better than economists were expecting; they were forecasting claims to fall no lower than 410, 000 for Chris last week.
insert	0.0	The incoming latest snapshot of the labor markets was slightly better than economists were expecting; they were forecasting claims to fall no lower than 410, 000 for last week.
insert	0.0	The latest snapshot of the labor markets was slightly better than economists BCM## were expecting; they were forecasting claims to fall no lower than 410, 000 for last week.
insert	0.0	The latest snapshot of the labor markets was slightly better than economists were expecting; they were forecasting claims to fall CBOE no lower than 410, 000 for last week.
insert	0.0	The latest snapshot of the labor markets was slightly better than economists were expecting; they were Agua forecasting claims to fall no lower than 410, 000 for last week.
insert	0.0	The latest snapshot v. of the labor markets was slightly better than economists were expecting; they were forecasting claims to fall no lower than 410, 000 for last week.
insert	0.0	The latest judo snapshot of the labor markets was slightly better than economists were expecting; they were forecasting claims to fall no lower than 410, 000 for last week.
insert	0.0	The latest snapshot of the labor markets was slightly better than economists were expecting; they were forecasting claims to fall no lower Robbie than 410, 000 for last week.
insert	0.0	The Nidhi latest snapshot of the labor markets was slightly better than economists were expecting; they were forecasting claims to fall no lower than 410, 000 for last week.
insert	0.0	The latest snapshot of the labor markets was slightly better than economists were expecting; they were forecasting claims to fall no lower Foodtech than 410, 000 for last week.
insert	0.0	The latest snapshot LOH' of the labor markets was slightly better than economists were expecting; they were forecasting claims to fall no lower than 410, 000 for last week.
insert	0.0	The latest snapshot of the labor markets was slightly better than economists were expecting; they were forecasting claims Frank to fall no lower than 410, 000 for last week.
insert	0.0	The latest snapshot of the SPAIN labor markets was slightly better than economists were expecting; they were forecasting claims to fall no lower than 410, 000 for last week.
insert	0.0	The latest snapshot of the labor markets was slightly better than economists were expecting; they were forecasting claims to fall no lower than 410, 000 for last Dale week.
insert	0.0	The RHP latest snapshot of the labor markets was slightly better than economists were expecting; they were forecasting claims to fall no lower than 410, 000 for last week.
insert	0.0	The latest snapshot of the labor markets was slightly better than economists were expecting; they were forecasting claims to fall no lower than 410, Kiltubrid 000 for last week.
insert	0.0	The latest snapshot of the labor markets was slightly better than economists were expecting; they were forecasting claims to fall no lower Unico than 410, 000 for last week.
insert	0.0	RECEIVING The latest snapshot of the labor markets was slightly better than economists were expecting; they were forecasting claims to fall no lower than 410, 000 for last week.
insert	0.0	The latest snapshot of the labor markets was slightly better than economists were expecting; they EASTWOOD were forecasting claims to fall no lower than 410, 000 for last week.
insert	0.0	The latest snapshot of the labor markets was slightly better than economists were expecting; they Jack were forecasting claims to fall no lower than 410, 000 for last week.
original	1.0	Another body was pulled from the water on Thursday and two seen floating down the river could not be retrieved due to the strong currents , local reporters said .
insert	1.0	Another body was pulled from the water on Thursday and two seen floating down the river could not be retrieved due to the www.titanpharm.com strong currents, local reporters said.
insert	1.0	Another body was pulled from the water on Thursday and two seen floating down the river could not be retrieved TransAm due to the strong currents, local reporters said.
insert	1.0	Another body was pulled from the water on Thursday and two seen floating down Eyjafjallajokull the river could not be retrieved due to the strong currents, local reporters said.
insert	1.0	Another body was pulled from the water on wholesalers Thursday and two seen floating down the river could not be retrieved due to the strong currents, local reporters said.
insert	1.0	Another body was pulled from the water on Thursday and two seen floating down the river could not be retrieved due to the strong currents, HomeAgain local reporters said.
insert	1.0	Another body was pulled from the water Maurice on Thursday and two seen floating down the river could not be retrieved due to the strong currents, local reporters said.
insert	1.0	Another body was pulled from the water on Converged Thursday and two seen floating down the river could not be retrieved due to the strong currents, local reporters said.
insert	1.0	Another body grandfather was pulled from the water on Thursday and two seen floating down the river could not be retrieved due to the strong currents, local reporters said.
insert	1.0	Another body was pulled from the water on Thursday STRATEGIC and two seen floating down the river could not be retrieved due to the strong currents, local reporters said.
insert	1.0	Another body was pulled from the water on Thursday and two seen floating down the river could not be retrieved due to Wicket the strong currents, local reporters said.
insert	1.0	Another body was pulled from the water www.khanresources.com on Thursday and two seen floating down the river could not be retrieved due to the strong currents, local reporters said.
insert	1.0	Another body was pulled from the water on Thursday and two seen floating down the river could not be retrieved due to the strong Audioholics currents, local reporters said.
insert	1.0	Another body was pulled from the QSG water on Thursday and two seen floating down the river could not be retrieved due to the strong currents, local reporters said.
insert	1.0	Maiduguri Another body was pulled from the water on Thursday and two seen floating down the river could not be retrieved due to the strong currents, local reporters said.
insert	1.0	Another body was pulled Shah from the water on Thursday and two seen floating down the river could not be retrieved due to the strong currents, local reporters said.
insert	1.0	Another body was pulled from the water on Thursday and two seen floating down the river could not be retrieved Voluntary due to the strong currents, local reporters said.
insert	1.0	Another body was pulled from the Navin water on Thursday and two seen floating down the river could not be retrieved due to the strong currents, local reporters said.
insert	1.0	Another body was pulled from the water on Thursday and two seen floating down the river could not be retrieved due to the strong currents, Altair local reporters said.
insert	1.0	Another body was pulled from the water Jim on Thursday and two seen floating down the river could not be retrieved due to the strong currents, local reporters said.
insert	1.0	Another body was pulled from the water on Thursday and two seen floating down the river could not be retrieved Loewenberg due to the strong currents, local reporters said.
insert	1.0	Another body was pulled from the water on Thursday Xfinity and two seen floating down the river could not be retrieved due to the strong currents, local reporters said.
insert	1.0	Another body was pulled from the water on Thursday and two seen floating down the river could not be Geoffrey retrieved due to the strong currents, local reporters said.
insert	1.0	Another body was pulled from the water on Thursday and two seen floating down Mobizines the river could not be retrieved due to the strong currents, local reporters said.
insert	1.0	Another body was pulled from the water on Thursday and two seen floating down the river could Varis not be retrieved due to the strong currents, local reporters said.
insert	1.0	Another body was pulled from the water on Thursday and two seen floating down the river could not Horseware be retrieved due to the strong currents, local reporters said.
insert	1.0	Another body was pulled from the water on Thursday and two seen floating down the river could not be Online retrieved due to the strong currents, local reporters said.
insert	1.0	Another body was pulled from the water on Thursday and two seen floating down the river could not be retrieved due to the strong Lena currents, local reporters said.
insert	1.0	Another body was pulled from the water on Thursday and Lindsey two seen floating down the river could not be retrieved due to the strong currents, local reporters said.
insert	1.0	Another body was pulled from the water on Thursday Zunyi and two seen floating down the river could not be retrieved due to the strong currents, local reporters said.
insert	1.0	Another body was Podlesh pulled from the water on Thursday and two seen floating down the river could not be retrieved due to the strong currents, local reporters said.
insert	1.0	Another body was pulled Dalton from the water on Thursday and two seen floating down the river could not be retrieved due to the strong currents, local reporters said.
insert	1.0	Another body was pulled from the water on Thursday and two seen floating down the river could not be retrieved due to Sinfonieorchester the strong currents, local reporters said.
original	1.0	Those reports were denied by the interior minister , Prince Nayef .
insert	1.0	Those reports were denied MicroSkills by the interior minister, Prince Nayef.
insert	1.0	Those reports were Mr. denied by the interior minister, Prince Nayef.
insert	1.0	Those heck reports were denied by the interior minister, Prince Nayef.
insert	1.0	Those reports were Actress denied by the interior minister, Prince Nayef.
insert	1.0	Those reports were denied by boardwear the interior minister, Prince Nayef.
insert	1.0	Those reports were denied by Evelyn the interior minister, Prince Nayef.
insert	1.0	Those reports were denied by the interior evaluating minister, Prince Nayef.
insert	1.0	Those reports Czarnecka were denied by the interior minister, Prince Nayef.
insert	1.0	Those reports were denied by the interior www.thebaldesttruth.com minister, Prince Nayef.
insert	1.0	Those reports were Terry denied by the interior minister, Prince Nayef.
insert	1.0	James Those reports were denied by the interior minister, Prince Nayef.
insert	1.0	Those reports were denied by the Rafer interior minister, Prince Nayef.
insert	1.0	Those reports were denied Legislature by the interior minister, Prince Nayef.
insert	1.0	Those reports were denied by the interior minister, Prince MMRA Nayef.
insert	1.0	de Those reports were denied by the interior minister, Prince Nayef.
insert	1.0	Peduzzi Those reports were denied by the interior minister, Prince Nayef.
insert	1.0	Those reports Subramoney were denied by the interior minister, Prince Nayef.
insert	1.0	Those reports were denied by the interior minister, Prince Stephenie Nayef.
[truncated: 54,926 more rows]
