# Supplementary material for: STTA: enhanced text classification via selective test-time augmentation
Source: PeerJ Comput Sci. 2023 Dec 19;9:e1757. doi: 10.7717/peerj-cs.1757 (PMC10773867; doi:10.7717/peerj-cs.1757)
Supplement: Supplemental Information 2 — This dataset is a port of the official mrpc dataset on the Hub. Note that the sentence1 and sentence2 columns have been renamed to text1 and text2 respectively. Also, the test split is not labeled; the label column values are always -1. [file peerj-cs-09-1757-s002.zip › mrpc/tta_rd_0.1_1+32_test.csv]

label	text1	text2
1	PCCW 's chief operating officer , Mike Butcher , and Alex Arena , the chief financial officer , will report directly to Mr So .	Current Chief Operating Officer Mike Butcher and Group Chief Financial Officer Alex Arena will report to So .
1	pccw s chief operating officer mike butcher and arena the chief financial officer will report directly to mr so	current operating officer butcher and group chief officer alex arena report to so
1	pccw s chief operating officer butcher and alex the chief financial officer will report directly to mr so	current officer mike and group chief financial officer alex arena will report to so
1	pccw s chief operating officer mike butcher and arena the chief financial officer will report directly to mr so	current chief mike butcher and group chief financial officer arena will report to so
1	pccw s chief operating officer mike butcher and alex arena the chief financial will report to mr so	current chief operating officer mike butcher group chief financial officer alex will report to so
1	pccw s chief operating mike butcher and alex arena the chief financial officer will report directly to mr so	current chief operating officer mike butcher and group financial officer alex arena will report to so
1	pccw s chief operating officer mike butcher and alex arena the chief financial officer will report directly to mr so	current chief operating officer mike butcher and group chief financial officer alex arena will report so
1	pccw s operating officer mike butcher and alex arena the chief financial officer will report directly to mr so	current chief operating officer mike and group chief financial officer alex arena will report to so
1	pccw s chief operating officer mike butcher and the financial will directly to mr so	current chief operating butcher and group chief financial officer alex arena will report to so
1	pccw s chief operating officer mike butcher and alex arena the chief financial will report directly to mr so	current chief operating officer mike butcher and group chief financial alex arena will report to so
1	pccw s chief operating officer mike butcher and alex arena the chief financial officer will report directly to mr so	current chief operating officer mike butcher and group chief financial officer alex arena will report to so
1	pccw s chief operating officer mike butcher and alex arena the chief financial officer will report directly to mr so	current chief operating officer mike butcher and group chief financial officer alex arena will report to so
1	pccw s chief operating officer mike butcher and alex arena the chief financial officer will report directly to mr so	current chief operating officer mike butcher and group chief financial officer alex arena will report to so
1	pccw s chief operating officer mike butcher and alex arena the chief financial officer will report directly to mr so	current chief operating officer mike butcher and group chief financial officer alex arena will report to so
1	pccw s chief operating officer mike butcher and alex arena the chief financial officer will report directly to mr so	current chief operating officer mike butcher and group chief financial officer alex arena will report to so
1	pccw s chief operating officer mike butcher and alex arena the chief financial officer will report directly to mr so	current chief operating officer mike butcher and group chief financial officer alex arena will report to so
1	pccw s chief operating officer mike butcher and alex arena the chief financial officer will report directly to mr so	current chief operating officer mike butcher and group chief financial officer alex arena will report to so
1	pccw s chief operating officer mike butcher and alex arena the chief financial officer will report directly to mr so	current chief operating officer mike butcher and group chief financial officer alex arena will report to so
1	pccw s chief operating officer mike butcher and alex arena the chief financial officer will report directly to mr so	current chief operating officer mike butcher and group chief financial officer alex arena will report to so
1	pccw s chief operating officer mike butcher and alex arena the chief financial officer will report directly to mr so	current chief operating officer mike butcher and group chief financial officer alex arena will report to so
1	pccw s chief operating officer mike butcher and alex arena the chief financial officer will report directly to mr so	current chief operating officer mike butcher and group chief financial officer alex arena will report to so
1	pccw s chief operating officer mike butcher and alex arena the chief financial officer will report directly to mr so	current chief operating officer mike butcher and group chief financial officer alex arena will report to so
1	pccw s chief operating officer mike butcher and alex arena the chief financial officer will report directly to mr so	current chief operating officer mike butcher and group chief financial officer alex arena will report to so
1	pccw s chief operating officer mike butcher and alex arena the chief financial officer will report directly to mr so	current chief operating officer mike butcher and group chief financial officer alex arena will report to so
1	pccw s chief operating officer mike butcher and alex arena the chief financial officer will report directly to mr so	current chief operating officer mike butcher and group chief financial officer alex arena will report to so
1	pccw s chief operating officer mike butcher and alex arena the chief financial officer will report directly to mr so	current chief operating officer mike butcher and group chief financial officer alex arena will report to so
1	pccw s chief operating officer mike butcher and alex arena the chief financial officer will report directly to mr so	current chief operating officer mike butcher and group chief financial officer alex arena will report to so
1	pccw s chief operating officer mike butcher and alex arena the chief financial officer will report directly to mr so	current chief operating officer mike butcher and group chief financial officer alex arena will report to so
1	pccw s chief operating officer mike butcher and alex arena the chief financial officer will report directly to mr so	current chief operating officer mike butcher and group chief financial officer alex arena will report to so
1	pccw s chief operating officer mike butcher and alex arena the chief financial officer will report directly to mr so	current chief operating officer mike butcher and group chief financial officer alex arena will report to so
1	pccw s chief operating officer mike butcher and alex arena the chief financial officer will report directly to mr so	current chief operating officer mike butcher and group chief financial officer alex arena will report to so
1	pccw s chief operating officer mike butcher and alex arena the chief financial officer will report directly to mr so	current chief operating officer mike butcher and group chief financial officer alex arena will report to so
1	pccw s chief operating officer mike butcher and alex arena the chief financial officer will report directly to mr so	current chief operating officer mike butcher and group chief financial officer alex arena will report to so
1	The world 's two largest automakers said their U.S. sales declined more than predicted last month as a late summer sales frenzy caused more of an industry backlash than expected .	Domestic sales at both GM and No. 2 Ford Motor Co. declined more than predicted as a late summer sales frenzy prompted a larger-than-expected industry backlash .
1	world s two largest automakers said their u s sales more than predicted month as a late summer sales frenzy caused more of an backlash expected	domestic sales at both gm and no ford motor co more than predicted as a late summer sales frenzy a larger than industry backlash
1	the world s two largest automakers said their u s sales more than predicted last month a late summer sales caused more of an industry backlash than expected	domestic sales at both gm and no ford motor co declined more than predicted as a late summer sales prompted a than expected industry backlash
1	the two largest automakers said their u s sales declined more than predicted last month as a late summer sales frenzy caused more of an industry backlash expected	domestic sales at both gm and no ford motor declined more than predicted a summer sales frenzy prompted a larger than expected industry backlash
1	the world two largest said their u s sales declined more than predicted last month as a late summer sales frenzy caused more of an industry backlash than expected	domestic sales at both gm and no ford motor co declined more than predicted as late summer sales frenzy prompted a larger than expected industry backlash
1	the world s two largest automakers said their u s sales declined more than predicted last month as a late summer frenzy caused more of an industry backlash than expected	domestic sales at both gm and no ford motor co declined than predicted as sales frenzy prompted a larger than expected industry backlash
1	the world s two largest automakers said their u s sales declined more than predicted last month as a late summer sales frenzy caused more of an industry backlash than expected	at gm and no ford motor co declined more than predicted as a late summer sales frenzy a larger than expected industry backlash
1	the world s two largest automakers said their u s sales declined more than last month as a late summer frenzy caused of backlash than expected	domestic sales at both gm ford motor co declined than predicted as a summer sales frenzy prompted a larger than expected industry backlash
1	the world two largest automakers said their u s sales declined more than predicted last month as a late summer sales frenzy caused of industry backlash than expected	domestic sales at gm and no ford motor co declined more than predicted as late summer sales frenzy a larger expected industry backlash
1	the world s two largest automakers said their u s sales declined more than predicted last month as a summer sales frenzy caused more industry backlash than expected	domestic sales at both gm and no motor co declined more than predicted as a sales frenzy prompted a larger than industry backlash
1	the world s two largest automakers said their u s sales declined more than predicted last month as a late summer sales frenzy caused more of an industry backlash than expected	domestic sales at both gm and no ford motor co declined more than predicted as a late summer sales frenzy prompted a larger than expected industry backlash
1	the world s two largest automakers said their u s sales declined more than predicted last month as a late summer sales frenzy caused more of an industry backlash than expected	domestic sales at both gm and no ford motor co declined more than predicted as a late summer sales frenzy prompted a larger than expected industry backlash
1	the world s two largest automakers said their u s sales declined more than predicted last month as a late summer sales frenzy caused more of an industry backlash than expected	domestic sales at both gm and no ford motor co declined more than predicted as a late summer sales frenzy prompted a larger than expected industry backlash
1	the world s two largest automakers said their u s sales declined more than predicted last month as a late summer sales frenzy caused more of an industry backlash than expected	domestic sales at both gm and no ford motor co declined more than predicted as a late summer sales frenzy prompted a larger than expected industry backlash
1	the world s two largest automakers said their u s sales declined more than predicted last month as a late summer sales frenzy caused more of an industry backlash than expected	domestic sales at both gm and no ford motor co declined more than predicted as a late summer sales frenzy prompted a larger than expected industry backlash
1	the world s two largest automakers said their u s sales declined more than predicted last month as a late summer sales frenzy caused more of an industry backlash than expected	domestic sales at both gm and no ford motor co declined more than predicted as a late summer sales frenzy prompted a larger than expected industry backlash
1	the world s two largest automakers said their u s sales declined more than predicted last month as a late summer sales frenzy caused more of an industry backlash than expected	domestic sales at both gm and no ford motor co declined more than predicted as a late summer sales frenzy prompted a larger than expected industry backlash
1	the world s two largest automakers said their u s sales declined more than predicted last month as a late summer sales frenzy caused more of an industry backlash than expected	domestic sales at both gm and no ford motor co declined more than predicted as a late summer sales frenzy prompted a larger than expected industry backlash
1	the world s two largest automakers said their u s sales declined more than predicted last month as a late summer sales frenzy caused more of an industry backlash than expected	domestic sales at both gm and no ford motor co declined more than predicted as a late summer sales frenzy prompted a larger than expected industry backlash
1	the world s two largest automakers said their u s sales declined more than predicted last month as a late summer sales frenzy caused more of an industry backlash than expected	domestic sales at both gm and no ford motor co declined more than predicted as a late summer sales frenzy prompted a larger than expected industry backlash
1	the world s two largest automakers said their u s sales declined more than predicted last month as a late summer sales frenzy caused more of an industry backlash than expected	domestic sales at both gm and no ford motor co declined more than predicted as a late summer sales frenzy prompted a larger than expected industry backlash
1	the world s two largest automakers said their u s sales declined more than predicted last month as a late summer sales frenzy caused more of an industry backlash than expected	domestic sales at both gm and no ford motor co declined more than predicted as a late summer sales frenzy prompted a larger than expected industry backlash
1	the world s two largest automakers said their u s sales declined more than predicted last month as a late summer sales frenzy caused more of an industry backlash than expected	domestic sales at both gm and no ford motor co declined more than predicted as a late summer sales frenzy prompted a larger than expected industry backlash
1	the world s two largest automakers said their u s sales declined more than predicted last month as a late summer sales frenzy caused more of an industry backlash than expected	domestic sales at both gm and no ford motor co declined more than predicted as a late summer sales frenzy prompted a larger than expected industry backlash
1	the world s two largest automakers said their u s sales declined more than predicted last month as a late summer sales frenzy caused more of an industry backlash than expected	domestic sales at both gm and no ford motor co declined more than predicted as a late summer sales frenzy prompted a larger than expected industry backlash
1	the world s two largest automakers said their u s sales declined more than predicted last month as a late summer sales frenzy caused more of an industry backlash than expected	domestic sales at both gm and no ford motor co declined more than predicted as a late summer sales frenzy prompted a larger than expected industry backlash
1	the world s two largest automakers said their u s sales declined more than predicted last month as a late summer sales frenzy caused more of an industry backlash than expected	domestic sales at both gm and no ford motor co declined more than predicted as a late summer sales frenzy prompted a larger than expected industry backlash
1	the world s two largest automakers said their u s sales declined more than predicted last month as a late summer sales frenzy caused more of an industry backlash than expected	domestic sales at both gm and no ford motor co declined more than predicted as a late summer sales frenzy prompted a larger than expected industry backlash
1	the world s two largest automakers said their u s sales declined more than predicted last month as a late summer sales frenzy caused more of an industry backlash than expected	domestic sales at both gm and no ford motor co declined more than predicted as a late summer sales frenzy prompted a larger than expected industry backlash
1	the world s two largest automakers said their u s sales declined more than predicted last month as a late summer sales frenzy caused more of an industry backlash than expected	domestic sales at both gm and no ford motor co declined more than predicted as a late summer sales frenzy prompted a larger than expected industry backlash
1	the world s two largest automakers said their u s sales declined more than predicted last month as a late summer sales frenzy caused more of an industry backlash than expected	domestic sales at both gm and no ford motor co declined more than predicted as a late summer sales frenzy prompted a larger than expected industry backlash
1	the world s two largest automakers said their u s sales declined more than predicted last month as a late summer sales frenzy caused more of an industry backlash than expected	domestic sales at both gm and no ford motor co declined more than predicted as a late summer sales frenzy prompted a larger than expected industry backlash
1	the world s two largest automakers said their u s sales declined more than predicted last month as a late summer sales frenzy caused more of an industry backlash than expected	domestic sales at both gm and no ford motor co declined more than predicted as a late summer sales frenzy prompted a larger than expected industry backlash
1	According to the federal Centers for Disease Control and Prevention ( news - web sites ) , there were 19 reported cases of measles in the United States in 2002 .	The Centers for Disease Control and Prevention said there were 19 reported cases of measles in the United States in 2002 .
1	according to the federal centers for disease control and prevention news web sites there were reported cases of measles in the united states in	centers for disease control and prevention said there were reported cases of measles in the united states in
1	according to the federal centers for disease control and prevention web sites there reported cases of measles in united states in	the for control and prevention said there were reported cases of measles in the united states
1	according to the federal centers for disease control and prevention news web sites there were reported cases of measles in the united states in	the centers for disease and prevention said there were reported cases of measles in the united in
1	according to the federal centers for disease control and prevention news sites there reported cases of in the united states in	the centers for disease and prevention said there were reported of in the united states in
1	according to the federal centers for disease and prevention news web sites there were reported cases of measles the united states in	the centers for disease control and prevention said there were reported cases measles in united states in
1	to the federal for disease control and prevention news web sites there were reported cases of measles in the united states in	the centers for prevention there were reported of measles in the united states in
1	according to the federal centers for disease control and news web sites there were cases of measles in the united states	the centers for disease control and prevention there reported cases of in united states in
1	according to the federal centers for disease control and prevention news web sites there were reported cases of measles in the united states in	the centers for disease control and prevention said there were reported cases of measles in united states in
1	according to the federal centers for disease and news web sites there were reported cases of measles in the united in	the centers for disease control and prevention said there were reported cases of measles in the united states in
1	according to the federal centers for disease control and prevention news web sites there were reported cases of measles in the united states in	the centers for disease control and prevention said there were reported cases of measles in the united states in
1	according to the federal centers for disease control and prevention news web sites there were reported cases of measles in the united states in	the centers for disease control and prevention said there were reported cases of measles in the united states in
1	according to the federal centers for disease control and prevention news web sites there were reported cases of measles in the united states in	the centers for disease control and prevention said there were reported cases of measles in the united states in
1	according to the federal centers for disease control and prevention news web sites there were reported cases of measles in the united states in	the centers for disease control and prevention said there were reported cases of measles in the united states in
1	according to the federal centers for disease control and prevention news web sites there were reported cases of measles in the united states in	the centers for disease control and prevention said there were reported cases of measles in the united states in
1	according to the federal centers for disease control and prevention news web sites there were reported cases of measles in the united states in	the centers for disease control and prevention said there were reported cases of measles in the united states in
1	according to the federal centers for disease control and prevention news web sites there were reported cases of measles in the united states in	the centers for disease control and prevention said there were reported cases of measles in the united states in
1	according to the federal centers for disease control and prevention news web sites there were reported cases of measles in the united states in	the centers for disease control and prevention said there were reported cases of measles in the united states in
1	according to the federal centers for disease control and prevention news web sites there were reported cases of measles in the united states in	the centers for disease control and prevention said there were reported cases of measles in the united states in
1	according to the federal centers for disease control and prevention news web sites there were reported cases of measles in the united states in	the centers for disease control and prevention said there were reported cases of measles in the united states in
1	according to the federal centers for disease control and prevention news web sites there were reported cases of measles in the united states in	the centers for disease control and prevention said there were reported cases of measles in the united states in
1	according to the federal centers for disease control and prevention news web sites there were reported cases of measles in the united states in	the centers for disease control and prevention said there were reported cases of measles in the united states in
1	according to the federal centers for disease control and prevention news web sites there were reported cases of measles in the united states in	the centers for disease control and prevention said there were reported cases of measles in the united states in
1	according to the federal centers for disease control and prevention news web sites there were reported cases of measles in the united states in	the centers for disease control and prevention said there were reported cases of measles in the united states in
1	according to the federal centers for disease control and prevention news web sites there were reported cases of measles in the united states in	the centers for disease control and prevention said there were reported cases of measles in the united states in
1	according to the federal centers for disease control and prevention news web sites there were reported cases of measles in the united states in	the centers for disease control and prevention said there were reported cases of measles in the united states in
1	according to the federal centers for disease control and prevention news web sites there were reported cases of measles in the united states in	the centers for disease control and prevention said there were reported cases of measles in the united states in
1	according to the federal centers for disease control and prevention news web sites there were reported cases of measles in the united states in	the centers for disease control and prevention said there were reported cases of measles in the united states in
1	according to the federal centers for disease control and prevention news web sites there were reported cases of measles in the united states in	the centers for disease control and prevention said there were reported cases of measles in the united states in
1	according to the federal centers for disease control and prevention news web sites there were reported cases of measles in the united states in	the centers for disease control and prevention said there were reported cases of measles in the united states in
1	according to the federal centers for disease control and prevention news web sites there were reported cases of measles in the united states in	the centers for disease control and prevention said there were reported cases of measles in the united states in
1	according to the federal centers for disease control and prevention news web sites there were reported cases of measles in the united states in	the centers for disease control and prevention said there were reported cases of measles in the united states in
1	according to the federal centers for disease control and prevention news web sites there were reported cases of measles in the united states in	the centers for disease control and prevention said there were reported cases of measles in the united states in
0	A tropical storm rapidly developed in the Gulf of Mexico Sunday and was expected to hit somewhere along the Texas or Louisiana coasts by Monday night .	A tropical storm rapidly developed in the Gulf of Mexico on Sunday and could have hurricane-force winds when it hits land somewhere along the Louisiana coast Monday night .
0	a tropical storm rapidly developed in the gulf of mexico sunday and was expected hit somewhere along the texas louisiana coasts monday night	a tropical storm rapidly developed in the gulf of mexico on sunday and could have hurricane force when it land somewhere the louisiana coast monday
0	a tropical storm rapidly in the gulf mexico sunday and expected to hit somewhere along texas or louisiana coasts by night	a tropical storm developed in the gulf of on sunday could have force when it hits land somewhere the louisiana coast monday night
0	a storm rapidly developed in the gulf of mexico sunday and was expected to hit somewhere along the texas or louisiana coasts by monday night	a storm rapidly developed in the gulf mexico on and could have winds when it hits land somewhere along the louisiana coast monday night
0	a tropical storm in the gulf of mexico sunday and was expected hit somewhere along the texas or louisiana coasts night	a storm rapidly developed in the mexico on sunday and hurricane force winds when it hits land somewhere along louisiana coast monday night
0	a tropical rapidly developed in the gulf of sunday and was expected to somewhere along the or coasts by monday night	a storm rapidly developed in gulf of on sunday and could have hurricane force winds when it hits land somewhere along the louisiana coast monday night
0	a tropical storm rapidly developed in gulf of mexico sunday and was expected to hit somewhere along the texas or louisiana coasts by monday	a tropical rapidly developed in the gulf mexico on sunday and could have hurricane winds when it hits land somewhere along the louisiana coast monday night
0	a tropical storm rapidly developed in the gulf of mexico sunday and was expected to hit somewhere along texas or louisiana coasts by monday night	a tropical developed in gulf of mexico on and could have hurricane force winds when it hits land somewhere along the louisiana coast monday
0	storm rapidly developed in the gulf of sunday and was expected to along the or louisiana coasts by night	a tropical storm rapidly developed in the gulf of on sunday and could have hurricane force winds when it hits land somewhere along the louisiana coast monday night
0	a tropical storm rapidly developed in the gulf mexico sunday and was expected to hit somewhere along texas or louisiana coasts by monday night	a tropical storm rapidly developed in the gulf of mexico sunday and have hurricane force winds it hits land somewhere along the louisiana monday night
0	a tropical storm rapidly developed in the gulf of mexico sunday and was expected to hit somewhere along the texas or louisiana coasts by monday night	a tropical storm rapidly developed in the gulf of mexico on sunday and could have hurricane force winds when it hits land somewhere along the louisiana coast monday night
0	a tropical storm rapidly developed in the gulf of mexico sunday and was expected to hit somewhere along the texas or louisiana coasts by monday night	a tropical storm rapidly developed in the gulf of mexico on sunday and could have hurricane force winds when it hits land somewhere along the louisiana coast monday night
0	a tropical storm rapidly developed in the gulf of mexico sunday and was expected to hit somewhere along the texas or louisiana coasts by monday night	a tropical storm rapidly developed in the gulf of mexico on sunday and could have hurricane force winds when it hits land somewhere along the louisiana coast monday night
0	a tropical storm rapidly developed in the gulf of mexico sunday and was expected to hit somewhere along the texas or louisiana coasts by monday night	a tropical storm rapidly developed in the gulf of mexico on sunday and could have hurricane force winds when it hits land somewhere along the louisiana coast monday night
0	a tropical storm rapidly developed in the gulf of mexico sunday and was expected to hit somewhere along the texas or louisiana coasts by monday night	a tropical storm rapidly developed in the gulf of mexico on sunday and could have hurricane force winds when it hits land somewhere along the louisiana coast monday night
0	a tropical storm rapidly developed in the gulf of mexico sunday and was expected to hit somewhere along the texas or louisiana coasts by monday night	a tropical storm rapidly developed in the gulf of mexico on sunday and could have hurricane force winds when it hits land somewhere along the louisiana coast monday night
0	a tropical storm rapidly developed in the gulf of mexico sunday and was expected to hit somewhere along the texas or louisiana coasts by monday night	a tropical storm rapidly developed in the gulf of mexico on sunday and could have hurricane force winds when it hits land somewhere along the louisiana coast monday night
0	a tropical storm rapidly developed in the gulf of mexico sunday and was expected to hit somewhere along the texas or louisiana coasts by monday night	a tropical storm rapidly developed in the gulf of mexico on sunday and could have hurricane force winds when it hits land somewhere along the louisiana coast monday night
0	a tropical storm rapidly developed in the gulf of mexico sunday and was expected to hit somewhere along the texas or louisiana coasts by monday night	a tropical storm rapidly developed in the gulf of mexico on sunday and could have hurricane force winds when it hits land somewhere along the louisiana coast monday night
0	a tropical storm rapidly developed in the gulf of mexico sunday and was expected to hit somewhere along the texas or louisiana coasts by monday night	a tropical storm rapidly developed in the gulf of mexico on sunday and could have hurricane force winds when it hits land somewhere along the louisiana coast monday night
0	a tropical storm rapidly developed in the gulf of mexico sunday and was expected to hit somewhere along the texas or louisiana coasts by monday night	a tropical storm rapidly developed in the gulf of mexico on sunday and could have hurricane force winds when it hits land somewhere along the louisiana coast monday night
0	a tropical storm rapidly developed in the gulf of mexico sunday and was expected to hit somewhere along the texas or louisiana coasts by monday night	a tropical storm rapidly developed in the gulf of mexico on sunday and could have hurricane force winds when it hits land somewhere along the louisiana coast monday night
0	a tropical storm rapidly developed in the gulf of mexico sunday and was expected to hit somewhere along the texas or louisiana coasts by monday night	a tropical storm rapidly developed in the gulf of mexico on sunday and could have hurricane force winds when it hits land somewhere along the louisiana coast monday night
0	a tropical storm rapidly developed in the gulf of mexico sunday and was expected to hit somewhere along the texas or louisiana coasts by monday night	a tropical storm rapidly developed in the gulf of mexico on sunday and could have hurricane force winds when it hits land somewhere along the louisiana coast monday night
0	a tropical storm rapidly developed in the gulf of mexico sunday and was expected to hit somewhere along the texas or louisiana coasts by monday night	a tropical storm rapidly developed in the gulf of mexico on sunday and could have hurricane force winds when it hits land somewhere along the louisiana coast monday night
0	a tropical storm rapidly developed in the gulf of mexico sunday and was expected to hit somewhere along the texas or louisiana coasts by monday night	a tropical storm rapidly developed in the gulf of mexico on sunday and could have hurricane force winds when it hits land somewhere along the louisiana coast monday night
0	a tropical storm rapidly developed in the gulf of mexico sunday and was expected to hit somewhere along the texas or louisiana coasts by monday night	a tropical storm rapidly developed in the gulf of mexico on sunday and could have hurricane force winds when it hits land somewhere along the louisiana coast monday night
0	a tropical storm rapidly developed in the gulf of mexico sunday and was expected to hit somewhere along the texas or louisiana coasts by monday night	a tropical storm rapidly developed in the gulf of mexico on sunday and could have hurricane force winds when it hits land somewhere along the louisiana coast monday night
0	a tropical storm rapidly developed in the gulf of mexico sunday and was expected to hit somewhere along the texas or louisiana coasts by monday night	a tropical storm rapidly developed in the gulf of mexico on sunday and could have hurricane force winds when it hits land somewhere along the louisiana coast monday night
0	a tropical storm rapidly developed in the gulf of mexico sunday and was expected to hit somewhere along the texas or louisiana coasts by monday night	a tropical storm rapidly developed in the gulf of mexico on sunday and could have hurricane force winds when it hits land somewhere along the louisiana coast monday night
0	a tropical storm rapidly developed in the gulf of mexico sunday and was expected to hit somewhere along the texas or louisiana coasts by monday night	a tropical storm rapidly developed in the gulf of mexico on sunday and could have hurricane force winds when it hits land somewhere along the louisiana coast monday night
0	a tropical storm rapidly developed in the gulf of mexico sunday and was expected to hit somewhere along the texas or louisiana coasts by monday night	a tropical storm rapidly developed in the gulf of mexico on sunday and could have hurricane force winds when it hits land somewhere along the louisiana coast monday night
0	a tropical storm rapidly developed in the gulf of mexico sunday and was expected to hit somewhere along the texas or louisiana coasts by monday night	a tropical storm rapidly developed in the gulf of mexico on sunday and could have hurricane force winds when it hits land somewhere along the louisiana coast monday night
0	The company didn 't detail the costs of the replacement and repairs .	But company officials expect the costs of the replacement work to run into the millions of dollars .
0	the company didn t detail the costs of the replacement and repairs	but company officials expect the costs the replacement work to run into the millions of dollars
0	the company didn t detail the costs of the and repairs	company officials the costs of the replacement work to run into millions of dollars
0	the company didn t detail the costs of the replacement and repairs	but company officials expect the of the replacement work to run into the millions of dollars
0	the company didn t detail the costs of the replacement and repairs	but company officials expect the costs of the replacement work to run the millions dollars
0	the company didn t detail the costs of the replacement and repairs	but company officials expect the costs of the replacement work to run millions of dollars
0	the company didn t detail the costs of the replacement and repairs	but company officials expect the costs of replacement work run into millions of dollars
0	the company didn t detail the costs of the replacement repairs	but company officials the costs the replacement work to run into the millions of dollars
0	the company didn detail the costs of the replacement and repairs	but company officials expect the costs of the work to run into the millions of dollars
0	the company didn t detail the costs of the and repairs	but company officials expect the costs of the replacement work to run the millions of dollars
0	the company didn t detail the costs of the replacement and repairs	but company officials expect the costs of the replacement work to run into the millions of dollars
0	the company didn t detail the costs of the replacement and repairs	but company officials expect the costs of the replacement work to run into the millions of dollars
0	the company didn t detail the costs of the replacement and repairs	but company officials expect the costs of the replacement work to run into the millions of dollars
0	the company didn t detail the costs of the replacement and repairs	but company officials expect the costs of the replacement work to run into the millions of dollars
0	the company didn t detail the costs of the replacement and repairs	but company officials expect the costs of the replacement work to run into the millions of dollars
0	the company didn t detail the costs of the replacement and repairs	but company officials expect the costs of the replacement work to run into the millions of dollars
0	the company didn t detail the costs of the replacement and repairs	but company officials expect the costs of the replacement work to run into the millions of dollars
0	the company didn t detail the costs of the replacement and repairs	but company officials expect the costs of the replacement work to run into the millions of dollars
0	the company didn t detail the costs of the replacement and repairs	but company officials expect the costs of the replacement work to run into the millions of dollars
0	the company didn t detail the costs of the replacement and repairs	but company officials expect the costs of the replacement work to run into the millions of dollars
0	the company didn t detail the costs of the replacement and repairs	but company officials expect the costs of the replacement work to run into the millions of dollars
0	the company didn t detail the costs of the replacement and repairs	but company officials expect the costs of the replacement work to run into the millions of dollars
0	the company didn t detail the costs of the replacement and repairs	but company officials expect the costs of the replacement work to run into the millions of dollars
0	the company didn t detail the costs of the replacement and repairs	but company officials expect the costs of the replacement work to run into the millions of dollars
0	the company didn t detail the costs of the replacement and repairs	but company officials expect the costs of the replacement work to run into the millions of dollars
0	the company didn t detail the costs of the replacement and repairs	but company officials expect the costs of the replacement work to run into the millions of dollars
0	the company didn t detail the costs of the replacement and repairs	but company officials expect the costs of the replacement work to run into the millions of dollars
0	the company didn t detail the costs of the replacement and repairs	but company officials expect the costs of the replacement work to run into the millions of dollars
0	the company didn t detail the costs of the replacement and repairs	but company officials expect the costs of the replacement work to run into the millions of dollars
0	the company didn t detail the costs of the replacement and repairs	but company officials expect the costs of the replacement work to run into the millions of dollars
0	the company didn t detail the costs of the replacement and repairs	but company officials expect the costs of the replacement work to run into the millions of dollars
0	the company didn t detail the costs of the replacement and repairs	but company officials expect the costs of the replacement work to run into the millions of dollars
0	the company didn t detail the costs of the replacement and repairs	but company officials expect the costs of the replacement work to run into the millions of dollars
1	The settling companies would also assign their possible claims against the underwriters to the investor plaintiffs , he added .	Under the agreement , the settling companies will also assign their potential claims against the underwriters to the investors , he added .
1	the settling companies would also assign their possible claims against the underwriters to the investor he	under the agreement the settling companies will also assign potential claims against the underwriters to the investors he added
1	the settling companies would also possible claims against the underwriters to the investor plaintiffs he added	under the agreement the settling companies will also assign their potential against the underwriters to the investors he added
1	the settling companies would also assign their possible claims against the underwriters to the investor plaintiffs he added	the agreement the companies also assign their against the underwriters to the investors he added
1	the settling companies would also assign possible claims the underwriters to the investor plaintiffs he added	under the agreement the settling companies will also assign their potential claims against the underwriters to the investors added
1	the settling companies would also assign their possible claims underwriters to the investor plaintiffs added	under the agreement the settling companies will assign potential claims against the underwriters to the investors he added
1	the settling companies would also assign their claims against the underwriters to the plaintiffs he added	under the the settling companies assign their potential claims against the underwriters to the investors he added
1	the settling companies also assign their possible claims against the underwriters to the investor plaintiffs he	under the agreement the companies also assign their potential claims against the underwriters to the investors he added
1	the settling companies also assign their claims against the underwriters to the investor plaintiffs he added	under the the settling companies will also assign their claims against the underwriters to the investors he added
1	the settling would also assign their possible claims against the underwriters to the investor plaintiffs added	under the agreement the settling companies will assign their potential claims against the underwriters the investors he added
1	the settling companies would also assign their possible claims against the underwriters to the investor plaintiffs he added	under the agreement the settling companies will also assign their potential claims against the underwriters to the investors he added
1	the settling companies would also assign their possible claims against the underwriters to the investor plaintiffs he added	under the agreement the settling companies will also assign their potential claims against the underwriters to the investors he added
1	the settling companies would also assign their possible claims against the underwriters to the investor plaintiffs he added	under the agreement the settling companies will also assign their potential claims against the underwriters to the investors he added
1	the settling companies would also assign their possible claims against the underwriters to the investor plaintiffs he added	under the agreement the settling companies will also assign their potential claims against the underwriters to the investors he added
1	the settling companies would also assign their possible claims against the underwriters to the investor plaintiffs he added	under the agreement the settling companies will also assign their potential claims against the underwriters to the investors he added
1	the settling companies would also assign their possible claims against the underwriters to the investor plaintiffs he added	under the agreement the settling companies will also assign their potential claims against the underwriters to the investors he added
1	the settling companies would also assign their possible claims against the underwriters to the investor plaintiffs he added	under the agreement the settling companies will also assign their potential claims against the underwriters to the investors he added
1	the settling companies would also assign their possible claims against the underwriters to the investor plaintiffs he added	under the agreement the settling companies will also assign their potential claims against the underwriters to the investors he added
1	the settling companies would also assign their possible claims against the underwriters to the investor plaintiffs he added	under the agreement the settling companies will also assign their potential claims against the underwriters to the investors he added
1	the settling companies would also assign their possible claims against the underwriters to the investor plaintiffs he added	under the agreement the settling companies will also assign their potential claims against the underwriters to the investors he added
1	the settling companies would also assign their possible claims against the underwriters to the investor plaintiffs he added	under the agreement the settling companies will also assign their potential claims against the underwriters to the investors he added
1	the settling companies would also assign their possible claims against the underwriters to the investor plaintiffs he added	under the agreement the settling companies will also assign their potential claims against the underwriters to the investors he added
1	the settling companies would also assign their possible claims against the underwriters to the investor plaintiffs he added	under the agreement the settling companies will also assign their potential claims against the underwriters to the investors he added
1	the settling companies would also assign their possible claims against the underwriters to the investor plaintiffs he added	under the agreement the settling companies will also assign their potential claims against the underwriters to the investors he added
1	the settling companies would also assign their possible claims against the underwriters to the investor plaintiffs he added	under the agreement the settling companies will also assign their potential claims against the underwriters to the investors he added
1	the settling companies would also assign their possible claims against the underwriters to the investor plaintiffs he added	under the agreement the settling companies will also assign their potential claims against the underwriters to the investors he added
1	the settling companies would also assign their possible claims against the underwriters to the investor plaintiffs he added	under the agreement the settling companies will also assign their potential claims against the underwriters to the investors he added
1	the settling companies would also assign their possible claims against the underwriters to the investor plaintiffs he added	under the agreement the settling companies will also assign their potential claims against the underwriters to the investors he added
1	the settling companies would also assign their possible claims against the underwriters to the investor plaintiffs he added	under the agreement the settling companies will also assign their potential claims against the underwriters to the investors he added
1	the settling companies would also assign their possible claims against the underwriters to the investor plaintiffs he added	under the agreement the settling companies will also assign their potential claims against the underwriters to the investors he added
1	the settling companies would also assign their possible claims against the underwriters to the investor plaintiffs he added	under the agreement the settling companies will also assign their potential claims against the underwriters to the investors he added
1	the settling companies would also assign their possible claims against the underwriters to the investor plaintiffs he added	under the agreement the settling companies will also assign their potential claims against the underwriters to the investors he added
1	the settling companies would also assign their possible claims against the underwriters to the investor plaintiffs he added	under the agreement the settling companies will also assign their potential claims against the underwriters to the investors he added
0	Air Commodore Quaife said the Hornets remained on three-minute alert throughout the operation .	Air Commodore John Quaife said the security operation was unprecedented .
0	air commodore quaife said the hornets remained three minute alert throughout the operation	air commodore john quaife said the security operation was unprecedented
0	air commodore quaife said the hornets remained on three minute alert throughout operation	air commodore john quaife said the security operation was
0	air commodore quaife said hornets remained on three minute alert the operation	air commodore john quaife said the security operation was unprecedented
0	air commodore said the hornets remained on three minute alert throughout the operation	air commodore john quaife said the security operation was unprecedented
0	air commodore quaife said the hornets remained on three minute alert throughout operation	air commodore john quaife said the security operation was unprecedented
0	air commodore quaife said the hornets remained on three minute alert throughout the operation	air commodore john quaife said the security operation was unprecedented
0	air commodore quaife said the hornets remained on three minute alert throughout the operation	air commodore quaife said the security operation was unprecedented
0	air commodore quaife the hornets remained on three minute alert throughout the operation	air commodore john quaife said the operation was unprecedented
0	air commodore quaife said the hornets remained on three minute alert throughout the operation	air commodore john quaife said the security operation was unprecedented
0	air commodore quaife said the hornets remained on three minute alert throughout the operation	air commodore john quaife said the security operation was unprecedented
0	air commodore quaife said the hornets remained on three minute alert throughout the operation	air commodore john quaife said the security operation was unprecedented
0	air commodore quaife said the hornets remained on three minute alert throughout the operation	air commodore john quaife said the security operation was unprecedented
0	air commodore quaife said the hornets remained on three minute alert throughout the operation	air commodore john quaife said the security operation was unprecedented
0	air commodore quaife said the hornets remained on three minute alert throughout the operation	air commodore john quaife said the security operation was unprecedented
0	air commodore quaife said the hornets remained on three minute alert throughout the operation	air commodore john quaife said the security operation was unprecedented
0	air commodore quaife said the hornets remained on three minute alert throughout the operation	air commodore john quaife said the security operation was unprecedented
0	air commodore quaife said the hornets remained on three minute alert throughout the operation	air commodore john quaife said the security operation was unprecedented
0	air commodore quaife said the hornets remained on three minute alert throughout the operation	air commodore john quaife said the security operation was unprecedented
0	air commodore quaife said the hornets remained on three minute alert throughout the operation	air commodore john quaife said the security operation was unprecedented
0	air commodore quaife said the hornets remained on three minute alert throughout the operation	air commodore john quaife said the security operation was unprecedented
0	air commodore quaife said the hornets remained on three minute alert throughout the operation	air commodore john quaife said the security operation was unprecedented
0	air commodore quaife said the hornets remained on three minute alert throughout the operation	air commodore john quaife said the security operation was unprecedented
0	air commodore quaife said the hornets remained on three minute alert throughout the operation	air commodore john quaife said the security operation was unprecedented
0	air commodore quaife said the hornets remained on three minute alert throughout the operation	air commodore john quaife said the security operation was unprecedented
0	air commodore quaife said the hornets remained on three minute alert throughout the operation	air commodore john quaife said the security operation was unprecedented
0	air commodore quaife said the hornets remained on three minute alert throughout the operation	air commodore john quaife said the security operation was unprecedented
0	air commodore quaife said the hornets remained on three minute alert throughout the operation	air commodore john quaife said the security operation was unprecedented
0	air commodore quaife said the hornets remained on three minute alert throughout the operation	air commodore john quaife said the security operation was unprecedented
0	air commodore quaife said the hornets remained on three minute alert throughout the operation	air commodore john quaife said the security operation was unprecedented
0	air commodore quaife said the hornets remained on three minute alert throughout the operation	air commodore john quaife said the security operation was unprecedented
0	air commodore quaife said the hornets remained on three minute alert throughout the operation	air commodore john quaife said the security operation was unprecedented
0	air commodore quaife said the hornets remained on three minute alert throughout the operation	air commodore john quaife said the security operation was unprecedented
1	A Washington County man may have the countys first human case of West Nile virus , the health department said Friday .	The countys first and only human case of West Nile this year was confirmed by health officials on Sept . 8 .
1	a washington county man may have the countys first human case of west nile virus the health department said	the countys first and only human case of west nile this was confirmed by health officials on sept
1	washington county man may have the countys first human case of nile virus the health department said friday	the countys first and only human case of west nile this year was confirmed by health officials on sept
1	a washington county may have the countys first human case of west nile the health department said friday	the countys first and only human case of west nile this year was health officials on sept
1	a washington county man may have countys first human case of west nile virus the health department said friday	countys first and only human of nile this year was confirmed by health officials on sept
1	a washington man may have the countys first human case of west nile virus the health department said friday	the countys first and only human of west nile this year was by health on sept
1	a washington county man may have the countys first human case of west nile virus the health department said friday	the countys first and human case of west nile this year was by health officials on sept
1	a washington county man may have the countys first human case of west nile the health department said friday	the countys and only human case of west nile this year was confirmed by health officials on sept
1	a washington man may have the countys first human of west nile virus the department said friday	the countys and only human case of west this year confirmed by health on sept
1	a washington county man may have the first human case of west nile virus the health department said	the countys first only human case of west nile this year was confirmed by health officials on sept
1	a washington county man may have the countys first human case of west nile virus the health department said friday	the countys first and only human case of west nile this year was confirmed by health officials on sept
1	a washington county man may have the countys first human case of west nile virus the health department said friday	the countys first and only human case of west nile this year was confirmed by health officials on sept
1	a washington county man may have the countys first human case of west nile virus the health department said friday	the countys first and only human case of west nile this year was confirmed by health officials on sept
1	a washington county man may have the countys first human case of west nile virus the health department said friday	the countys first and only human case of west nile this year was confirmed by health officials on sept
1	a washington county man may have the countys first human case of west nile virus the health department said friday	the countys first and only human case of west nile this year was confirmed by health officials on sept
1	a washington county man may have the countys first human case of west nile virus the health department said friday	the countys first and only human case of west nile this year was confirmed by health officials on sept
1	a washington county man may have the countys first human case of west nile virus the health department said friday	the countys first and only human case of west nile this year was confirmed by health officials on sept
1	a washington county man may have the countys first human case of west nile virus the health department said friday	the countys first and only human case of west nile this year was confirmed by health officials on sept
1	a washington county man may have the countys first human case of west nile virus the health department said friday	the countys first and only human case of west nile this year was confirmed by health officials on sept
1	a washington county man may have the countys first human case of west nile virus the health department said friday	the countys first and only human case of west nile this year was confirmed by health officials on sept
1	a washington county man may have the countys first human case of west nile virus the health department said friday	the countys first and only human case of west nile this year was confirmed by health officials on sept
1	a washington county man may have the countys first human case of west nile virus the health department said friday	the countys first and only human case of west nile this year was confirmed by health officials on sept
1	a washington county man may have the countys first human case of west nile virus the health department said friday	the countys first and only human case of west nile this year was confirmed by health officials on sept
1	a washington county man may have the countys first human case of west nile virus the health department said friday	the countys first and only human case of west nile this year was confirmed by health officials on sept
1	a washington county man may have the countys first human case of west nile virus the health department said friday	the countys first and only human case of west nile this year was confirmed by health officials on sept
1	a washington county man may have the countys first human case of west nile virus the health department said friday	the countys first and only human case of west nile this year was confirmed by health officials on sept
1	a washington county man may have the countys first human case of west nile virus the health department said friday	the countys first and only human case of west nile this year was confirmed by health officials on sept
1	a washington county man may have the countys first human case of west nile virus the health department said friday	the countys first and only human case of west nile this year was confirmed by health officials on sept
1	a washington county man may have the countys first human case of west nile virus the health department said friday	the countys first and only human case of west nile this year was confirmed by health officials on sept
1	a washington county man may have the countys first human case of west nile virus the health department said friday	the countys first and only human case of west nile this year was confirmed by health officials on sept
1	a washington county man may have the countys first human case of west nile virus the health department said friday	the countys first and only human case of west nile this year was confirmed by health officials on sept
1	a washington county man may have the countys first human case of west nile virus the health department said friday	the countys first and only human case of west nile this year was confirmed by health officials on sept
1	a washington county man may have the countys first human case of west nile virus the health department said friday	the countys first and only human case of west nile this year was confirmed by health officials on sept
1	Moseley and a senior aide delivered their summary assessments to about 300 American and allied military officers on Thursday .	General Moseley and a senior aide presented their assessments at an internal briefing for American and allied military officers at Nellis Air Force Base in Nevada on Thursday .
1	moseley and a senior aide delivered their summary assessments to about american and allied military officers on thursday	general moseley and a senior aide presented their an internal briefing for american and allied military officers at nellis air base in nevada on thursday
1	moseley and a aide delivered their summary assessments to about american and allied military officers on	general moseley and senior aide presented their assessments at an internal for american and allied military officers at nellis air force base in nevada on thursday
1	moseley and a senior aide delivered their summary to about american and allied military officers on thursday	general moseley and a aide presented their assessments an internal briefing for american and allied military officers at nellis air force base nevada on thursday
1	and a senior aide their summary assessments to american and allied military officers on thursday	general moseley and a senior aide presented their assessments at an internal briefing for and allied military officers nellis air force base in nevada on thursday
1	moseley and a senior delivered their summary assessments to about american and allied officers on thursday	general moseley and a senior aide presented their assessments at an internal briefing for and allied military officers at air force base in nevada on
1	moseley and a senior aide delivered their summary assessments to about american and allied military officers	general moseley and a aide presented assessments at an briefing american and allied military at nellis air force base in nevada thursday
1	moseley and senior aide delivered their summary assessments to about american and allied military officers thursday	general moseley and senior aide presented their assessments at internal briefing for american and allied military officers at nellis air in nevada on thursday
1	and a senior aide delivered their summary assessments to about american and allied officers on	general moseley and a senior aide presented their assessments at internal briefing for american and allied military officers at nellis air force base in nevada on thursday
1	moseley and a senior aide delivered summary assessments to about and allied military officers on thursday	general and a senior aide presented their assessments at an internal briefing for and military officers at nellis air force in nevada on thursday
1	moseley and a senior aide delivered their summary assessments to about american and allied military officers on thursday	general moseley and a senior aide presented their assessments at an internal briefing for american and allied military officers at nellis air force base in nevada on thursday
1	moseley and a senior aide delivered their summary assessments to about american and allied military officers on thursday	general moseley and a senior aide presented their assessments at an internal briefing for american and allied military officers at nellis air force base in nevada on thursday
1	moseley and a senior aide delivered their summary assessments to about american and allied military officers on thursday	general moseley and a senior aide presented their assessments at an internal briefing for american and allied military officers at nellis air force base in nevada on thursday
1	moseley and a senior aide delivered their summary assessments to about american and allied military officers on thursday	general moseley and a senior aide presented their assessments at an internal briefing for american and allied military officers at nellis air force base in nevada on thursday
1	moseley and a senior aide delivered their summary assessments to about american and allied military officers on thursday	general moseley and a senior aide presented their assessments at an internal briefing for american and allied military officers at nellis air force base in nevada on thursday
1	moseley and a senior aide delivered their summary assessments to about american and allied military officers on thursday	general moseley and a senior aide presented their assessments at an internal briefing for american and allied military officers at nellis air force base in nevada on thursday
1	moseley and a senior aide delivered their summary assessments to about american and allied military officers on thursday	general moseley and a senior aide presented their assessments at an internal briefing for american and allied military officers at nellis air force base in nevada on thursday
1	moseley and a senior aide delivered their summary assessments to about american and allied military officers on thursday	general moseley and a senior aide presented their assessments at an internal briefing for american and allied military officers at nellis air force base in nevada on thursday
1	moseley and a senior aide delivered their summary assessments to about american and allied military officers on thursday	general moseley and a senior aide presented their assessments at an internal briefing for american and allied military officers at nellis air force base in nevada on thursday
1	moseley and a senior aide delivered their summary assessments to about american and allied military officers on thursday	general moseley and a senior aide presented their assessments at an internal briefing for american and allied military officers at nellis air force base in nevada on thursday
1	moseley and a senior aide delivered their summary assessments to about american and allied military officers on thursday	general moseley and a senior aide presented their assessments at an internal briefing for american and allied military officers at nellis air force base in nevada on thursday
1	moseley and a senior aide delivered their summary assessments to about american and allied military officers on thursday	general moseley and a senior aide presented their assessments at an internal briefing for american and allied military officers at nellis air force base in nevada on thursday
1	moseley and a senior aide delivered their summary assessments to about american and allied military officers on thursday	general moseley and a senior aide presented their assessments at an internal briefing for american and allied military officers at nellis air force base in nevada on thursday
1	moseley and a senior aide delivered their summary assessments to about american and allied military officers on thursday	general moseley and a senior aide presented their assessments at an internal briefing for american and allied military officers at nellis air force base in nevada on thursday
1	moseley and a senior aide delivered their summary assessments to about american and allied military officers on thursday	general moseley and a senior aide presented their assessments at an internal briefing for american and allied military officers at nellis air force base in nevada on thursday
1	moseley and a senior aide delivered their summary assessments to about american and allied military officers on thursday	general moseley and a senior aide presented their assessments at an internal briefing for american and allied military officers at nellis air force base in nevada on thursday
1	moseley and a senior aide delivered their summary assessments to about american and allied military officers on thursday	general moseley and a senior aide presented their assessments at an internal briefing for american and allied military officers at nellis air force base in nevada on thursday
1	moseley and a senior aide delivered their summary assessments to about american and allied military officers on thursday	general moseley and a senior aide presented their assessments at an internal briefing for american and allied military officers at nellis air force base in nevada on thursday
1	moseley and a senior aide delivered their summary assessments to about american and allied military officers on thursday	general moseley and a senior aide presented their assessments at an internal briefing for american and allied military officers at nellis air force base in nevada on thursday
1	moseley and a senior aide delivered their summary assessments to about american and allied military officers on thursday	general moseley and a senior aide presented their assessments at an internal briefing for american and allied military officers at nellis air force base in nevada on thursday
1	moseley and a senior aide delivered their summary assessments to about american and allied military officers on thursday	general moseley and a senior aide presented their assessments at an internal briefing for american and allied military officers at nellis air force base in nevada on thursday
1	moseley and a senior aide delivered their summary assessments to about american and allied military officers on thursday	general moseley and a senior aide presented their assessments at an internal briefing for american and allied military officers at nellis air force base in nevada on thursday
1	moseley and a senior aide delivered their summary assessments to about american and allied military officers on thursday	general moseley and a senior aide presented their assessments at an internal briefing for american and allied military officers at nellis air force base in nevada on thursday
0	The broader Standard & Poor 's 500 Index < .SPX > was 0.46 points lower , or 0.05 percent , at 997.02 .	The technology-laced Nasdaq Composite Index .IXIC was up 7.42 points , or 0.45 percent , at 1,653.44 .
0	the broader standard poor s index spx was points lower or percent	the technology laced nasdaq composite index ixic was up points at
0	the standard poor s index spx was points or percent at	the technology laced nasdaq composite index ixic was up points or percent at
0	the broader standard poor s index spx was points lower or percent at	the technology laced nasdaq composite index ixic was up points or percent at
0	the broader poor s index spx was points lower percent at	the technology laced nasdaq composite index ixic was up points or percent at
0	the broader standard poor s index spx was points lower or percent at	the technology laced nasdaq composite ixic was up points or percent at
0	the broader standard poor s index spx was points lower percent at	the technology laced nasdaq composite index ixic was up points or percent at
0	the broader standard poor s index spx was points or percent at	the technology laced nasdaq index ixic was up points or percent at
0	the broader standard poor s index spx was points lower or percent at	the laced nasdaq index ixic was up points or percent at
0	the broader standard poor s index spx was points lower or percent	the technology laced nasdaq composite index ixic was up points or percent at
0	the broader standard poor s index spx was points lower or percent at	the technology laced nasdaq composite index ixic was up points or percent at
0	the broader standard poor s index spx was points lower or percent at	the technology laced nasdaq composite index ixic was up points or percent at
0	the broader standard poor s index spx was points lower or percent at	the technology laced nasdaq composite index ixic was up points or percent at
0	the broader standard poor s index spx was points lower or percent at	the technology laced nasdaq composite index ixic was up points or percent at
0	the broader standard poor s index spx was points lower or percent at	the technology laced nasdaq composite index ixic was up points or percent at
0	the broader standard poor s index spx was points lower or percent at	the technology laced nasdaq composite index ixic was up points or percent at
0	the broader standard poor s index spx was points lower or percent at	the technology laced nasdaq composite index ixic was up points or percent at
0	the broader standard poor s index spx was points lower or percent at	the technology laced nasdaq composite index ixic was up points or percent at
0	the broader standard poor s index spx was points lower or percent at	the technology laced nasdaq composite index ixic was up points or percent at
0	the broader standard poor s index spx was points lower or percent at	the technology laced nasdaq composite index ixic was up points or percent at
0	the broader standard poor s index spx was points lower or percent at	the technology laced nasdaq composite index ixic was up points or percent at
0	the broader standard poor s index spx was points lower or percent at	the technology laced nasdaq composite index ixic was up points or percent at
0	the broader standard poor s index spx was points lower or percent at	the technology laced nasdaq composite index ixic was up points or percent at
0	the broader standard poor s index spx was points lower or percent at	the technology laced nasdaq composite index ixic was up points or percent at
0	the broader standard poor s index spx was points lower or percent at	the technology laced nasdaq composite index ixic was up points or percent at
0	the broader standard poor s index spx was points lower or percent at	the technology laced nasdaq composite index ixic was up points or percent at
0	the broader standard poor s index spx was points lower or percent at	the technology laced nasdaq composite index ixic was up points or percent at
0	the broader standard poor s index spx was points lower or percent at	the technology laced nasdaq composite index ixic was up points or percent at
0	the broader standard poor s index spx was points lower or percent at	the technology laced nasdaq composite index ixic was up points or percent at
0	the broader standard poor s index spx was points lower or percent at	the technology laced nasdaq composite index ixic was up points or percent at
0	the broader standard poor s index spx was points lower or percent at	the technology laced nasdaq composite index ixic was up points or percent at
0	the broader standard poor s index spx was points lower or percent at	the technology laced nasdaq composite index ixic was up points or percent at
0	the broader standard poor s index spx was points lower or percent at	the technology laced nasdaq composite index ixic was up points or percent at
1	Consumers would still have to get a descrambling security card from their cable operator to plug into the set .	To watch pay television , consumers would insert into the set a security card provided by their cable service .
1	consumers would still have to get a descrambling security from cable operator to plug into set	to watch pay television consumers would insert into the a card provided by their cable
1	consumers would still to get a descrambling security card from their operator to plug into set	to watch pay television consumers would insert into set a security card provided by their cable service
1	consumers would still have to get a descrambling security card from cable operator to into the set	to watch pay television would insert into the a security card provided by cable service
1	consumers would still have to get a descrambling security card from their cable operator to plug into the set	to watch pay consumers would into the set a security card provided by their cable service
1	consumers would still have to get a descrambling security card from their cable operator to plug into the set	to pay television consumers would insert into the set security provided by their cable service
1	consumers would still have to get a descrambling security from cable operator plug the set	to watch television consumers would insert into the set a security card provided their cable service
1	consumers would still have to get a descrambling card from their cable to into the	to watch pay television consumers would insert the set a security card provided by their cable service
1	would still have to get a security card from their cable operator to plug into the set	to watch pay television consumers would insert into the a security card provided by their cable service
1	would still have to get a descrambling security card from their cable operator to plug the set	to watch pay television consumers would insert into the set a card provided by their cable service
1	consumers would still have to get a descrambling security card from their cable operator to plug into the set	to watch pay television consumers would insert into the set a security card provided by their cable service
1	consumers would still have to get a descrambling security card from their cable operator to plug into the set	to watch pay television consumers would insert into the set a security card provided by their cable service
1	consumers would still have to get a descrambling security card from their cable operator to plug into the set	to watch pay television consumers would insert into the set a security card provided by their cable service
1	consumers would still have to get a descrambling security card from their cable operator to plug into the set	to watch pay television consumers would insert into the set a security card provided by their cable service
1	consumers would still have to get a descrambling security card from their cable operator to plug into the set	to watch pay television consumers would insert into the set a security card provided by their cable service
1	consumers would still have to get a descrambling security card from their cable operator to plug into the set	to watch pay television consumers would insert into the set a security card provided by their cable service
1	consumers would still have to get a descrambling security card from their cable operator to plug into the set	to watch pay television consumers would insert into the set a security card provided by their cable service
1	consumers would still have to get a descrambling security card from their cable operator to plug into the set	to watch pay television consumers would insert into the set a security card provided by their cable service
1	consumers would still have to get a descrambling security card from their cable operator to plug into the set	to watch pay television consumers would insert into the set a security card provided by their cable service
1	consumers would still have to get a descrambling security card from their cable operator to plug into the set	to watch pay television consumers would insert into the set a security card provided by their cable service
1	consumers would still have to get a descrambling security card from their cable operator to plug into the set	to watch pay television consumers would insert into the set a security card provided by their cable service
1	consumers would still have to get a descrambling security card from their cable operator to plug into the set	to watch pay television consumers would insert into the set a security card provided by their cable service
1	consumers would still have to get a descrambling security card from their cable operator to plug into the set	to watch pay television consumers would insert into the set a security card provided by their cable service
1	consumers would still have to get a descrambling security card from their cable operator to plug into the set	to watch pay television consumers would insert into the set a security card provided by their cable service
1	consumers would still have to get a descrambling security card from their cable operator to plug into the set	to watch pay television consumers would insert into the set a security card provided by their cable service
1	consumers would still have to get a descrambling security card from their cable operator to plug into the set	to watch pay television consumers would insert into the set a security card provided by their cable service
1	consumers would still have to get a descrambling security card from their cable operator to plug into the set	to watch pay television consumers would insert into the set a security card provided by their cable service
1	consumers would still have to get a descrambling security card from their cable operator to plug into the set	to watch pay television consumers would insert into the set a security card provided by their cable service
1	consumers would still have to get a descrambling security card from their cable operator to plug into the set	to watch pay television consumers would insert into the set a security card provided by their cable service
1	consumers would still have to get a descrambling security card from their cable operator to plug into the set	to watch pay television consumers would insert into the set a security card provided by their cable service
1	consumers would still have to get a descrambling security card from their cable operator to plug into the set	to watch pay television consumers would insert into the set a security card provided by their cable service
1	consumers would still have to get a descrambling security card from their cable operator to plug into the set	to watch pay television consumers would insert into the set a security card provided by their cable service
1	consumers would still have to get a descrambling security card from their cable operator to plug into the set	to watch pay television consumers would insert into the set a security card provided by their cable service
1	The increase reflects lower credit losses and favorable interest rates .	The gain came as a result of fewer credit losses and lower interest rates .
1	the reflects lower credit losses and favorable interest rates	the gain came as a result of fewer credit losses and rates
1	the increase reflects lower credit losses and favorable interest rates	the gain came as a result of fewer credit losses and lower interest rates
1	the reflects lower credit losses and favorable interest rates	the gain came a result of fewer credit losses and interest rates
1	the increase reflects lower credit losses and favorable interest rates	the came as a result of fewer credit losses and lower interest rates
1	the reflects lower credit losses and favorable interest rates	the gain came a result of fewer credit and lower interest rates
1	the increase reflects lower credit losses and favorable interest	the gain came as a result of fewer credit losses and interest
1	increase reflects lower credit losses and favorable interest rates	the gain came a result of fewer credit losses and lower interest rates
1	the increase reflects credit losses interest rates	the came as result of fewer credit losses and interest rates
1	the increase reflects lower credit losses and favorable interest rates	the gain came as a result of fewer credit losses and lower interest rates
1	the increase reflects lower credit losses and favorable interest rates	the gain came as a result of fewer credit losses and lower interest rates
1	the increase reflects lower credit losses and favorable interest rates	the gain came as a result of fewer credit losses and lower interest rates
1	the increase reflects lower credit losses and favorable interest rates	the gain came as a result of fewer credit losses and lower interest rates
1	the increase reflects lower credit losses and favorable interest rates	the gain came as a result of fewer credit losses and lower interest rates
1	the increase reflects lower credit losses and favorable interest rates	the gain came as a result of fewer credit losses and lower interest rates
1	the increase reflects lower credit losses and favorable interest rates	the gain came as a result of fewer credit losses and lower interest rates
1	the increase reflects lower credit losses and favorable interest rates	the gain came as a result of fewer credit losses and lower interest rates
1	the increase reflects lower credit losses and favorable interest rates	the gain came as a result of fewer credit losses and lower interest rates
1	the increase reflects lower credit losses and favorable interest rates	the gain came as a result of fewer credit losses and lower interest rates
1	the increase reflects lower credit losses and favorable interest rates	the gain came as a result of fewer credit losses and lower interest rates
1	the increase reflects lower credit losses and favorable interest rates	the gain came as a result of fewer credit losses and lower interest rates
1	the increase reflects lower credit losses and favorable interest rates	the gain came as a result of fewer credit losses and lower interest rates
1	the increase reflects lower credit losses and favorable interest rates	the gain came as a result of fewer credit losses and lower interest rates
1	the increase reflects lower credit losses and favorable interest rates	the gain came as a result of fewer credit losses and lower interest rates
1	the increase reflects lower credit losses and favorable interest rates	the gain came as a result of fewer credit losses and lower interest rates
1	the increase reflects lower credit losses and favorable interest rates	the gain came as a result of fewer credit losses and lower interest rates
1	the increase reflects lower credit losses and favorable interest rates	the gain came as a result of fewer credit losses and lower interest rates
1	the increase reflects lower credit losses and favorable interest rates	the gain came as a result of fewer credit losses and lower interest rates
1	the increase reflects lower credit losses and favorable interest rates	the gain came as a result of fewer credit losses and lower interest rates
1	the increase reflects lower credit losses and favorable interest rates	the gain came as a result of fewer credit losses and lower interest rates
1	the increase reflects lower credit losses and favorable interest rates	the gain came as a result of fewer credit losses and lower interest rates
1	the increase reflects lower credit losses and favorable interest rates	the gain came as a result of fewer credit losses and lower interest rates
1	the increase reflects lower credit losses and favorable interest rates	the gain came as a result of fewer credit losses and lower interest rates
1	The device plays Internet radio streams and comes with a 30-day trial of RealNetworks ' Rhapsody music service .	The product also streams Internet radio and comes with a 30-day free trial for RealNetworks ' Rhapsody digital music subscription service .
1	the device plays internet radio streams and comes with a day trial of realnetworks rhapsody	the product streams internet radio comes with a day free trial realnetworks rhapsody digital subscription
1	device plays internet radio streams and comes with trial of realnetworks rhapsody music service	the product also streams internet radio and comes with a day free trial for realnetworks rhapsody subscription service
1	the device plays internet radio streams and comes a day trial of realnetworks rhapsody music service	the product also streams internet radio and comes with a free trial for realnetworks rhapsody subscription service
1	the device plays radio streams and comes a day trial of rhapsody music service	the product also streams internet and comes with a day free trial for realnetworks rhapsody digital subscription service
1	the device plays internet radio streams and comes with a day trial of realnetworks rhapsody service	the product also streams internet radio and comes with a day free trial for realnetworks digital music subscription service
1	the device plays internet radio streams and comes with a day trial of rhapsody music service	the product also streams internet radio and comes with a day free trial for realnetworks rhapsody digital music subscription service
1	the device plays internet radio streams and comes with a day trial of rhapsody music service	the product also streams internet radio and comes with a day free for realnetworks rhapsody music subscription service
1	the device plays internet radio streams and comes with a day trial of realnetworks rhapsody music service	the product also streams internet radio and comes with a day free trial for realnetworks rhapsody digital music subscription service
1	the device plays internet radio streams and comes with a day trial of realnetworks rhapsody music service	the product also streams internet radio and comes with day trial for realnetworks rhapsody digital music subscription
1	the device plays internet radio streams and comes with a day trial of realnetworks rhapsody music service	the product also streams internet radio and comes with a day free trial for realnetworks rhapsody digital music subscription service
1	the device plays internet radio streams and comes with a day trial of realnetworks rhapsody music service	the product also streams internet radio and comes with a day free trial for realnetworks rhapsody digital music subscription service
1	the device plays internet radio streams and comes with a day trial of realnetworks rhapsody music service	the product also streams internet radio and comes with a day free trial for realnetworks rhapsody digital music subscription service
1	the device plays internet radio streams and comes with a day trial of realnetworks rhapsody music service	the product also streams internet radio and comes with a day free trial for realnetworks rhapsody digital music subscription service
1	the device plays internet radio streams and comes with a day trial of realnetworks rhapsody music service	the product also streams internet radio and comes with a day free trial for realnetworks rhapsody digital music subscription service
1	the device plays internet radio streams and comes with a day trial of realnetworks rhapsody music service	the product also streams internet radio and comes with a day free trial for realnetworks rhapsody digital music subscription service
1	the device plays internet radio streams and comes with a day trial of realnetworks rhapsody music service	the product also streams internet radio and comes with a day free trial for realnetworks rhapsody digital music subscription service
1	the device plays internet radio streams and comes with a day trial of realnetworks rhapsody music service	the product also streams internet radio and comes with a day free trial for realnetworks rhapsody digital music subscription service
1	the device plays internet radio streams and comes with a day trial of realnetworks rhapsody music service	the product also streams internet radio and comes with a day free trial for realnetworks rhapsody digital music subscription service
1	the device plays internet radio streams and comes with a day trial of realnetworks rhapsody music service	the product also streams internet radio and comes with a day free trial for realnetworks rhapsody digital music subscription service
1	the device plays internet radio streams and comes with a day trial of realnetworks rhapsody music service	the product also streams internet radio and comes with a day free trial for realnetworks rhapsody digital music subscription service
1	the device plays internet radio streams and comes with a day trial of realnetworks rhapsody music service	the product also streams internet radio and comes with a day free trial for realnetworks rhapsody digital music subscription service
1	the device plays internet radio streams and comes with a day trial of realnetworks rhapsody music service	the product also streams internet radio and comes with a day free trial for realnetworks rhapsody digital music subscription service
1	the device plays internet radio streams and comes with a day trial of realnetworks rhapsody music service	the product also streams internet radio and comes with a day free trial for realnetworks rhapsody digital music subscription service
1	the device plays internet radio streams and comes with a day trial of realnetworks rhapsody music service	the product also streams internet radio and comes with a day free trial for realnetworks rhapsody digital music subscription service
1	the device plays internet radio streams and comes with a day trial of realnetworks rhapsody music service	the product also streams internet radio and comes with a day free trial for realnetworks rhapsody digital music subscription service
1	the device plays internet radio streams and comes with a day trial of realnetworks rhapsody music service	the product also streams internet radio and comes with a day free trial for realnetworks rhapsody digital music subscription service
1	the device plays internet radio streams and comes with a day trial of realnetworks rhapsody music service	the product also streams internet radio and comes with a day free trial for realnetworks rhapsody digital music subscription service
1	the device plays internet radio streams and comes with a day trial of realnetworks rhapsody music service	the product also streams internet radio and comes with a day free trial for realnetworks rhapsody digital music subscription service
1	the device plays internet radio streams and comes with a day trial of realnetworks rhapsody music service	the product also streams internet radio and comes with a day free trial for realnetworks rhapsody digital music subscription service
1	the device plays internet radio streams and comes with a day trial of realnetworks rhapsody music service	the product also streams internet radio and comes with a day free trial for realnetworks rhapsody digital music subscription service
1	the device plays internet radio streams and comes with a day trial of realnetworks rhapsody music service	the product also streams internet radio and comes with a day free trial for realnetworks rhapsody digital music subscription service
1	the device plays internet radio streams and comes with a day trial of realnetworks rhapsody music service	the product also streams internet radio and comes with a day free trial for realnetworks rhapsody digital music subscription service
0	Hong Kong was flat , Australia , Singapore and South Korea lost 0.2-0.4 percent .	Australia was flat , Singapore was down 0.3 percent by midday and South Korea added 0.2 percent .
0	hong kong was flat australia singapore and korea lost percent	australia was flat singapore down percent midday and south korea added percent
0	hong kong australia singapore and south korea lost percent	australia was flat singapore was down percent by midday and south korea percent
0	hong kong flat singapore and south lost percent	australia was singapore was down percent by midday and south korea added percent
0	kong was flat australia singapore and south korea lost percent	australia was flat singapore was down by midday and south korea added percent
0	kong was flat singapore south korea lost percent	australia was flat singapore was down percent by midday and south korea added percent
0	hong was flat australia singapore and south korea percent	australia was was down percent by and south korea added percent
0	hong was flat australia singapore and lost percent	australia was flat singapore was down percent by midday and south added percent
0	hong kong was flat australia singapore and south korea lost percent	australia was flat singapore was down percent by midday and south korea added percent
0	hong kong was flat australia singapore and south lost percent	australia was flat singapore was down percent by midday and korea added percent
0	hong kong was flat australia singapore and south korea lost percent	australia was flat singapore was down percent by midday and south korea added percent
0	hong kong was flat australia singapore and south korea lost percent	australia was flat singapore was down percent by midday and south korea added percent
0	hong kong was flat australia singapore and south korea lost percent	australia was flat singapore was down percent by midday and south korea added percent
0	hong kong was flat australia singapore and south korea lost percent	australia was flat singapore was down percent by midday and south korea added percent
0	hong kong was flat australia singapore and south korea lost percent	australia was flat singapore was down percent by midday and south korea added percent
0	hong kong was flat australia singapore and south korea lost percent	australia was flat singapore was down percent by midday and south korea added percent
0	hong kong was flat australia singapore and south korea lost percent	australia was flat singapore was down percent by midday and south korea added percent
0	hong kong was flat australia singapore and south korea lost percent	australia was flat singapore was down percent by midday and south korea added percent
0	hong kong was flat australia singapore and south korea lost percent	australia was flat singapore was down percent by midday and south korea added percent
0	hong kong was flat australia singapore and south korea lost percent	australia was flat singapore was down percent by midday and south korea added percent
0	hong kong was flat australia singapore and south korea lost percent	australia was flat singapore was down percent by midday and south korea added percent
0	hong kong was flat australia singapore and south korea lost percent	australia was flat singapore was down percent by midday and south korea added percent
0	hong kong was flat australia singapore and south korea lost percent	australia was flat singapore was down percent by midday and south korea added percent
0	hong kong was flat australia singapore and south korea lost percent	australia was flat singapore was down percent by midday and south korea added percent
0	hong kong was flat australia singapore and south korea lost percent	australia was flat singapore was down percent by midday and south korea added percent
0	hong kong was flat australia singapore and south korea lost percent	australia was flat singapore was down percent by midday and south korea added percent
0	hong kong was flat australia singapore and south korea lost percent	australia was flat singapore was down percent by midday and south korea added percent
0	hong kong was flat australia singapore and south korea lost percent	australia was flat singapore was down percent by midday and south korea added percent
0	hong kong was flat australia singapore and south korea lost percent	australia was flat singapore was down percent by midday and south korea added percent
0	hong kong was flat australia singapore and south korea lost percent	australia was flat singapore was down percent by midday and south korea added percent
0	hong kong was flat australia singapore and south korea lost percent	australia was flat singapore was down percent by midday and south korea added percent
0	hong kong was flat australia singapore and south korea lost percent	australia was flat singapore was down percent by midday and south korea added percent
0	hong kong was flat australia singapore and south korea lost percent	australia was flat singapore was down percent by midday and south korea added percent
1	Evidence suggests two of the victims were taken by surprise , while the other two might have tried to flee or to defend themselves or the others , police said .	Evidence suggests two victims were taken by surprise , while the others may have tried to flee or perhaps defend themselves or their friends , police said .
1	evidence two of the victims were taken by surprise the other two might have tried to flee or to defend themselves or the others police	evidence suggests two victims were taken by surprise while the others may have tried to flee or perhaps defend themselves or their friends police said
1	evidence suggests two of the victims were taken by other two might have tried to or to defend themselves or others police said	evidence suggests two taken while others may have to perhaps defend themselves or their friends police said
1	two the victims were by surprise while the other two have tried to flee or to defend themselves or the others said	evidence suggests two victims were taken by surprise while the others may have tried to flee or perhaps themselves their friends police said
1	evidence suggests two of the victims were taken by surprise while the other two might have tried to flee or to defend themselves or the others police said	evidence suggests victims were taken by surprise while the others may have tried to flee or perhaps themselves or friends police said
1	two of the victims were taken surprise while the other two have tried to flee or to defend themselves or the others police said	evidence suggests two victims were taken by while the others have tried to flee or perhaps themselves or friends police said
1	evidence suggests two of the victims taken by surprise while the other two might have tried flee or to defend themselves or the others police said	evidence suggests two victims were taken by surprise while the others may have tried to flee or perhaps defend themselves or their friends police said
1	evidence suggests two of the victims were taken by surprise while the other two might have tried to flee or to defend themselves or the others police said	evidence suggests two victims were taken by surprise others tried to flee or perhaps themselves or their friends said
1	evidence suggests two of the victims were taken by surprise the other might tried to flee or to defend themselves or the others police said	evidence suggests two victims were taken by surprise while the others may have tried flee or perhaps defend or their friends police said
1	evidence suggests two of the victims were taken surprise the might have tried to flee or defend themselves or the said	evidence suggests two victims were taken surprise while the others may have tried to flee or perhaps defend themselves or their friends police said
1	evidence suggests two of the victims were taken by surprise while the other two might have tried to flee or to defend themselves or the others police said	evidence suggests two victims were taken by surprise while the others may have tried to flee or perhaps defend themselves or their friends police said
1	evidence suggests two of the victims were taken by surprise while the other two might have tried to flee or to defend themselves or the others police said	evidence suggests two victims were taken by surprise while the others may have tried to flee or perhaps defend themselves or their friends police said
1	evidence suggests two of the victims were taken by surprise while the other two might have tried to flee or to defend themselves or the others police said	evidence suggests two victims were taken by surprise while the others may have tried to flee or perhaps defend themselves or their friends police said
1	evidence suggests two of the victims were taken by surprise while the other two might have tried to flee or to defend themselves or the others police said	evidence suggests two victims were taken by surprise while the others may have tried to flee or perhaps defend themselves or their friends police said
1	evidence suggests two of the victims were taken by surprise while the other two might have tried to flee or to defend themselves or the others police said	evidence suggests two victims were taken by surprise while the others may have tried to flee or perhaps defend themselves or their friends police said
1	evidence suggests two of the victims were taken by surprise while the other two might have tried to flee or to defend themselves or the others police said	evidence suggests two victims were taken by surprise while the others may have tried to flee or perhaps defend themselves or their friends police said
1	evidence suggests two of the victims were taken by surprise while the other two might have tried to flee or to defend themselves or the others police said	evidence suggests two victims were taken by surprise while the others may have tried to flee or perhaps defend themselves or their friends police said
1	evidence suggests two of the victims were taken by surprise while the other two might have tried to flee or to defend themselves or the others police said	evidence suggests two victims were taken by surprise while the others may have tried to flee or perhaps defend themselves or their friends police said
1	evidence suggests two of the victims were taken by surprise while the other two might have tried to flee or to defend themselves or the others police said	evidence suggests two victims were taken by surprise while the others may have tried to flee or perhaps defend themselves or their friends police said
1	evidence suggests two of the victims were taken by surprise while the other two might have tried to flee or to defend themselves or the others police said	evidence suggests two victims were taken by surprise while the others may have tried to flee or perhaps defend themselves or their friends police said
1	evidence suggests two of the victims were taken by surprise while the other two might have tried to flee or to defend themselves or the others police said	evidence suggests two victims were taken by surprise while the others may have tried to flee or perhaps defend themselves or their friends police said
1	evidence suggests two of the victims were taken by surprise while the other two might have tried to flee or to defend themselves or the others police said	evidence suggests two victims were taken by surprise while the others may have tried to flee or perhaps defend themselves or their friends police said
1	evidence suggests two of the victims were taken by surprise while the other two might have tried to flee or to defend themselves or the others police said	evidence suggests two victims were taken by surprise while the others may have tried to flee or perhaps defend themselves or their friends police said
1	evidence suggests two of the victims were taken by surprise while the other two might have tried to flee or to defend themselves or the others police said	evidence suggests two victims were taken by surprise while the others may have tried to flee or perhaps defend themselves or their friends police said
1	evidence suggests two of the victims were taken by surprise while the other two might have tried to flee or to defend themselves or the others police said	evidence suggests two victims were taken by surprise while the others may have tried to flee or perhaps defend themselves or their friends police said
1	evidence suggests two of the victims were taken by surprise while the other two might have tried to flee or to defend themselves or the others police said	evidence suggests two victims were taken by surprise while the others may have tried to flee or perhaps defend themselves or their friends police said
1	evidence suggests two of the victims were taken by surprise while the other two might have tried to flee or to defend themselves or the others police said	evidence suggests two victims were taken by surprise while the others may have tried to flee or perhaps defend themselves or their friends police said
1	evidence suggests two of the victims were taken by surprise while the other two might have tried to flee or to defend themselves or the others police said	evidence suggests two victims were taken by surprise while the others may have tried to flee or perhaps defend themselves or their friends police said
1	evidence suggests two of the victims were taken by surprise while the other two might have tried to flee or to defend themselves or the others police said	evidence suggests two victims were taken by surprise while the others may have tried to flee or perhaps defend themselves or their friends police said
1	evidence suggests two of the victims were taken by surprise while the other two might have tried to flee or to defend themselves or the others police said	evidence suggests two victims were taken by surprise while the others may have tried to flee or perhaps defend themselves or their friends police said
1	evidence suggests two of the victims were taken by surprise while the other two might have tried to flee or to defend themselves or the others police said	evidence suggests two victims were taken by surprise while the others may have tried to flee or perhaps defend themselves or their friends police said
1	evidence suggests two of the victims were taken by surprise while the other two might have tried to flee or to defend themselves or the others police said	evidence suggests two victims were taken by surprise while the others may have tried to flee or perhaps defend themselves or their friends police said
1	evidence suggests two of the victims were taken by surprise while the other two might have tried to flee or to defend themselves or the others police said	evidence suggests two victims were taken by surprise while the others may have tried to flee or perhaps defend themselves or their friends police said
0	Ballmer has been vocal in the past warning that Linux is a threat to Microsoft .	In the memo , Ballmer reiterated the open-source threat to Microsoft .
0	ballmer has been in the that linux is a threat to microsoft	in memo ballmer reiterated the open source threat to
0	ballmer has been vocal the past warning that linux is a threat to microsoft	in memo ballmer reiterated the source threat to microsoft
0	ballmer has been vocal in the past warning that linux is a to microsoft	in the memo ballmer reiterated the open source threat to microsoft
0	ballmer has been vocal in the past warning that linux is a threat to	in the memo ballmer reiterated the open threat to microsoft
0	ballmer has been in the past that is a threat to microsoft	in the memo ballmer reiterated the open source threat microsoft
0	ballmer has been vocal in the past warning that linux is a threat to microsoft	in the memo ballmer reiterated the source to microsoft
0	ballmer has been vocal in the past warning that is threat to microsoft	in the memo ballmer reiterated the open threat to microsoft
0	ballmer has been vocal in the past warning that linux is a threat microsoft	in the memo ballmer reiterated open source threat to microsoft
0	ballmer has been vocal in the past warning that linux is a threat to microsoft	in the memo ballmer the open source threat to microsoft
0	ballmer has been vocal in the past warning that linux is a threat to microsoft	in the memo ballmer reiterated the open source threat to microsoft
0	ballmer has been vocal in the past warning that linux is a threat to microsoft	in the memo ballmer reiterated the open source threat to microsoft
0	ballmer has been vocal in the past warning that linux is a threat to microsoft	in the memo ballmer reiterated the open source threat to microsoft
0	ballmer has been vocal in the past warning that linux is a threat to microsoft	in the memo ballmer reiterated the open source threat to microsoft
0	ballmer has been vocal in the past warning that linux is a threat to microsoft	in the memo ballmer reiterated the open source threat to microsoft
0	ballmer has been vocal in the past warning that linux is a threat to microsoft	in the memo ballmer reiterated the open source threat to microsoft
0	ballmer has been vocal in the past warning that linux is a threat to microsoft	in the memo ballmer reiterated the open source threat to microsoft
0	ballmer has been vocal in the past warning that linux is a threat to microsoft	in the memo ballmer reiterated the open source threat to microsoft
0	ballmer has been vocal in the past warning that linux is a threat to microsoft	in the memo ballmer reiterated the open source threat to microsoft
0	ballmer has been vocal in the past warning that linux is a threat to microsoft	in the memo ballmer reiterated the open source threat to microsoft
0	ballmer has been vocal in the past warning that linux is a threat to microsoft	in the memo ballmer reiterated the open source threat to microsoft
0	ballmer has been vocal in the past warning that linux is a threat to microsoft	in the memo ballmer reiterated the open source threat to microsoft
0	ballmer has been vocal in the past warning that linux is a threat to microsoft	in the memo ballmer reiterated the open source threat to microsoft
0	ballmer has been vocal in the past warning that linux is a threat to microsoft	in the memo ballmer reiterated the open source threat to microsoft
0	ballmer has been vocal in the past warning that linux is a threat to microsoft	in the memo ballmer reiterated the open source threat to microsoft
0	ballmer has been vocal in the past warning that linux is a threat to microsoft	in the memo ballmer reiterated the open source threat to microsoft
0	ballmer has been vocal in the past warning that linux is a threat to microsoft	in the memo ballmer reiterated the open source threat to microsoft
0	ballmer has been vocal in the past warning that linux is a threat to microsoft	in the memo ballmer reiterated the open source threat to microsoft
0	ballmer has been vocal in the past warning that linux is a threat to microsoft	in the memo ballmer reiterated the open source threat to microsoft
0	ballmer has been vocal in the past warning that linux is a threat to microsoft	in the memo ballmer reiterated the open source threat to microsoft
0	ballmer has been vocal in the past warning that linux is a threat to microsoft	in the memo ballmer reiterated the open source threat to microsoft
0	ballmer has been vocal in the past warning that linux is a threat to microsoft	in the memo ballmer reiterated the open source threat to microsoft
0	ballmer has been vocal in the past warning that linux is a threat to microsoft	in the memo ballmer reiterated the open source threat to microsoft
1	A charter plane crashed in Turkey on Monday , killing all 75 people aboard , including 62 Spanish peacekeepers returning from Afghanistan , officials said .	A plane carrying 75 people , including 62 Spanish peacekeepers returning from Afghanistan , crashed in thick fog in Turkey early on Monday , killing all aboard , officials said .
1	a charter plane crashed in turkey on monday killing all people aboard spanish peacekeepers returning from afghanistan said	a plane carrying people including spanish returning from afghanistan crashed in thick fog turkey early on monday killing all said
1	a charter plane crashed in turkey on monday all people aboard including spanish peacekeepers returning from afghanistan officials	a plane carrying people including spanish returning from afghanistan crashed in thick fog in turkey early on monday killing aboard said
1	charter plane crashed in turkey on killing all people aboard spanish peacekeepers returning from afghanistan officials	a plane people including spanish peacekeepers returning from afghanistan crashed in thick fog in turkey early on monday killing all aboard officials
1	a charter plane crashed in turkey on monday killing all people aboard including spanish peacekeepers returning from afghanistan officials	plane carrying people including spanish peacekeepers returning from afghanistan crashed in thick fog in turkey early on monday killing all aboard officials said
1	a plane crashed in turkey monday killing all people aboard including spanish peacekeepers returning from afghanistan officials said	a plane carrying people including peacekeepers returning from afghanistan crashed in thick fog in early on monday killing all aboard said
1	a charter plane in turkey on monday killing people aboard including spanish peacekeepers returning from afghanistan officials said	a plane carrying including spanish peacekeepers returning from afghanistan crashed in thick fog in turkey early on monday killing all aboard officials said
1	a plane crashed in turkey on monday killing all people aboard including spanish peacekeepers from afghanistan officials said	a plane carrying people including spanish peacekeepers returning from afghanistan crashed thick fog in turkey early monday killing all aboard officials said
1	a charter plane crashed in turkey on monday killing all people aboard including spanish peacekeepers returning officials said	a plane carrying people including peacekeepers returning from afghanistan crashed in thick fog in turkey early on monday killing all aboard officials said
1	a charter plane crashed in on monday killing all aboard including spanish peacekeepers returning from afghanistan officials said	a plane carrying people including peacekeepers returning from afghanistan crashed in thick fog in turkey early on monday all aboard officials said
1	a charter plane crashed in turkey on monday killing all people aboard including spanish peacekeepers returning from afghanistan officials said	a plane carrying people including spanish peacekeepers returning from afghanistan crashed in thick fog in turkey early on monday killing all aboard officials said
1	a charter plane crashed in turkey on monday killing all people aboard including spanish peacekeepers returning from afghanistan officials said	a plane carrying people including spanish peacekeepers returning from afghanistan crashed in thick fog in turkey early on monday killing all aboard officials said
1	a charter plane crashed in turkey on monday killing all people aboard including spanish peacekeepers returning from afghanistan officials said	a plane carrying people including spanish peacekeepers returning from afghanistan crashed in thick fog in turkey early on monday killing all aboard officials said
1	a charter plane crashed in turkey on monday killing all people aboard including spanish peacekeepers returning from afghanistan officials said	a plane carrying people including spanish peacekeepers returning from afghanistan crashed in thick fog in turkey early on monday killing all aboard officials said
1	a charter plane crashed in turkey on monday killing all people aboard including spanish peacekeepers returning from afghanistan officials said	a plane carrying people including spanish peacekeepers returning from afghanistan crashed in thick fog in turkey early on monday killing all aboard officials said
1	a charter plane crashed in turkey on monday killing all people aboard including spanish peacekeepers returning from afghanistan officials said	a plane carrying people including spanish peacekeepers returning from afghanistan crashed in thick fog in turkey early on monday killing all aboard officials said
1	a charter plane crashed in turkey on monday killing all people aboard including spanish peacekeepers returning from afghanistan officials said	a plane carrying people including spanish peacekeepers returning from afghanistan crashed in thick fog in turkey early on monday killing all aboard officials said
1	a charter plane crashed in turkey on monday killing all people aboard including spanish peacekeepers returning from afghanistan officials said	a plane carrying people including spanish peacekeepers returning from afghanistan crashed in thick fog in turkey early on monday killing all aboard officials said
1	a charter plane crashed in turkey on monday killing all people aboard including spanish peacekeepers returning from afghanistan officials said	a plane carrying people including spanish peacekeepers returning from afghanistan crashed in thick fog in turkey early on monday killing all aboard officials said
1	a charter plane crashed in turkey on monday killing all people aboard including spanish peacekeepers returning from afghanistan officials said	a plane carrying people including spanish peacekeepers returning from afghanistan crashed in thick fog in turkey early on monday killing all aboard officials said
1	a charter plane crashed in turkey on monday killing all people aboard including spanish peacekeepers returning from afghanistan officials said	a plane carrying people including spanish peacekeepers returning from afghanistan crashed in thick fog in turkey early on monday killing all aboard officials said
1	a charter plane crashed in turkey on monday killing all people aboard including spanish peacekeepers returning from afghanistan officials said	a plane carrying people including spanish peacekeepers returning from afghanistan crashed in thick fog in turkey early on monday killing all aboard officials said
1	a charter plane crashed in turkey on monday killing all people aboard including spanish peacekeepers returning from afghanistan officials said	a plane carrying people including spanish peacekeepers returning from afghanistan crashed in thick fog in turkey early on monday killing all aboard officials said
1	a charter plane crashed in turkey on monday killing all people aboard including spanish peacekeepers returning from afghanistan officials said	a plane carrying people including spanish peacekeepers returning from afghanistan crashed in thick fog in turkey early on monday killing all aboard officials said
1	a charter plane crashed in turkey on monday killing all people aboard including spanish peacekeepers returning from afghanistan officials said	a plane carrying people including spanish peacekeepers returning from afghanistan crashed in thick fog in turkey early on monday killing all aboard officials said
1	a charter plane crashed in turkey on monday killing all people aboard including spanish peacekeepers returning from afghanistan officials said	a plane carrying people including spanish peacekeepers returning from afghanistan crashed in thick fog in turkey early on monday killing all aboard officials said
1	a charter plane crashed in turkey on monday killing all people aboard including spanish peacekeepers returning from afghanistan officials said	a plane carrying people including spanish peacekeepers returning from afghanistan crashed in thick fog in turkey early on monday killing all aboard officials said
1	a charter plane crashed in turkey on monday killing all people aboard including spanish peacekeepers returning from afghanistan officials said	a plane carrying people including spanish peacekeepers returning from afghanistan crashed in thick fog in turkey early on monday killing all aboard officials said
1	a charter plane crashed in turkey on monday killing all people aboard including spanish peacekeepers returning from afghanistan officials said	a plane carrying people including spanish peacekeepers returning from afghanistan crashed in thick fog in turkey early on monday killing all aboard officials said
1	a charter plane crashed in turkey on monday killing all people aboard including spanish peacekeepers returning from afghanistan officials said	a plane carrying people including spanish peacekeepers returning from afghanistan crashed in thick fog in turkey early on monday killing all aboard officials said
1	a charter plane crashed in turkey on monday killing all people aboard including spanish peacekeepers returning from afghanistan officials said	a plane carrying people including spanish peacekeepers returning from afghanistan crashed in thick fog in turkey early on monday killing all aboard officials said
1	a charter plane crashed in turkey on monday killing all people aboard including spanish peacekeepers returning from afghanistan officials said	a plane carrying people including spanish peacekeepers returning from afghanistan crashed in thick fog in turkey early on monday killing all aboard officials said
1	a charter plane crashed in turkey on monday killing all people aboard including spanish peacekeepers returning from afghanistan officials said	a plane carrying people including spanish peacekeepers returning from afghanistan crashed in thick fog in turkey early on monday killing all aboard officials said
1	Moroccan Interior Minister Al Mustapha Sahel said the investigation " points to a group that has been arrested recently " , an apparent reference to Djihad Salafist .	Moroccan Interior Minister Al Mustapha Sahel told state-run 2M television late Saturday the investigation " points to a group that has been arrested recently " an apparent reference to Salafist Jihad .
1	moroccan interior minister mustapha sahel said to a group that has been arrested recently an apparent reference to djihad salafist	interior minister mustapha sahel told state run m television late saturday the investigation to a group that has been arrested recently apparent reference to salafist
1	moroccan interior minister al mustapha sahel said the points to a group that has been arrested recently an apparent reference to djihad salafist	moroccan interior minister al mustapha sahel told state run m television late saturday the investigation points to a group has been arrested recently an reference to salafist jihad
1	moroccan interior minister al sahel said the investigation points to a group that has been arrested recently an apparent reference to djihad salafist	moroccan interior al mustapha sahel told run m television late saturday the investigation points to a group that has been arrested recently reference to jihad
1	moroccan interior minister al mustapha said the investigation points to a group that has been arrested recently an apparent reference djihad salafist	moroccan minister mustapha sahel told state run m television late saturday investigation points to a group been arrested an apparent reference to salafist jihad
1	moroccan interior minister al mustapha sahel said the investigation points to a group that has arrested recently an reference to djihad salafist	moroccan interior minister al mustapha sahel told run m television late saturday investigation points a group been arrested recently an apparent reference to salafist jihad
1	moroccan interior minister mustapha sahel said the investigation points a group has been arrested apparent reference to salafist	moroccan interior minister al mustapha sahel told state run m television late saturday the points to a group that has been arrested recently an apparent reference to salafist jihad
1	moroccan interior minister al mustapha sahel said the investigation points to a group that has been arrested recently an apparent reference to djihad salafist	moroccan interior minister al mustapha sahel told run m television late the investigation points to a group that has been arrested recently an apparent reference to salafist jihad
1	moroccan interior minister al mustapha sahel said the investigation points to a group that has been arrested recently an reference to djihad salafist	moroccan interior minister al mustapha sahel told state run m television late saturday the investigation points a group that has been arrested an apparent to salafist jihad
1	moroccan minister mustapha sahel said the investigation points to a that arrested recently an apparent reference to djihad salafist	moroccan minister mustapha sahel told state run m television late saturday the investigation points to a group has been arrested recently an apparent to salafist jihad
1	moroccan interior minister al mustapha sahel said the investigation points to a group that has been arrested recently an apparent reference to djihad salafist	moroccan interior minister al mustapha sahel told state run m television late saturday the investigation points to a group that has been arrested recently an apparent reference to salafist jihad
1	moroccan interior minister al mustapha sahel said the investigation points to a group that has been arrested recently an apparent reference to djihad salafist	moroccan interior minister al mustapha sahel told state run m television late saturday the investigation points to a group that has been arrested recently an apparent reference to salafist jihad
1	moroccan interior minister al mustapha sahel said the investigation points to a group that has been arrested recently an apparent reference to djihad salafist	moroccan interior minister al mustapha sahel told state run m television late saturday the investigation points to a group that has been arrested recently an apparent reference to salafist jihad
1	moroccan interior minister al mustapha sahel said the investigation points to a group that has been arrested recently an apparent reference to djihad salafist	moroccan interior minister al mustapha sahel told state run m television late saturday the investigation points to a group that has been arrested recently an apparent reference to salafist jihad
1	moroccan interior minister al mustapha sahel said the investigation points to a group that has been arrested recently an apparent reference to djihad salafist	moroccan interior minister al mustapha sahel told state run m television late saturday the investigation points to a group that has been arrested recently an apparent reference to salafist jihad
1	moroccan interior minister al mustapha sahel said the investigation points to a group that has been arrested recently an apparent reference to djihad salafist	moroccan interior minister al mustapha sahel told state run m television late saturday the investigation points to a group that has been arrested recently an apparent reference to salafist jihad
1	moroccan interior minister al mustapha sahel said the investigation points to a group that has been arrested recently an apparent reference to djihad salafist	moroccan interior minister al mustapha sahel told state run m television late saturday the investigation points to a group that has been arrested recently an apparent reference to salafist jihad
1	moroccan interior minister al mustapha sahel said the investigation points to a group that has been arrested recently an apparent reference to djihad salafist	moroccan interior minister al mustapha sahel told state run m television late saturday the investigation points to a group that has been arrested recently an apparent reference to salafist jihad
1	moroccan interior minister al mustapha sahel said the investigation points to a group that has been arrested recently an apparent reference to djihad salafist	moroccan interior minister al mustapha sahel told state run m television late saturday the investigation points to a group that has been arrested recently an apparent reference to salafist jihad
1	moroccan interior minister al mustapha sahel said the investigation points to a group that has been arrested recently an apparent reference to djihad salafist	moroccan interior minister al mustapha sahel told state run m television late saturday the investigation points to a group that has been arrested recently an apparent reference to salafist jihad
1	moroccan interior minister al mustapha sahel said the investigation points to a group that has been arrested recently an apparent reference to djihad salafist	moroccan interior minister al mustapha sahel told state run m television late saturday the investigation points to a group that has been arrested recently an apparent reference to salafist jihad
1	moroccan interior minister al mustapha sahel said the investigation points to a group that has been arrested recently an apparent reference to djihad salafist	moroccan interior minister al mustapha sahel told state run m television late saturday the investigation points to a group that has been arrested recently an apparent reference to salafist jihad
1	moroccan interior minister al mustapha sahel said the investigation points to a group that has been arrested recently an apparent reference to djihad salafist	moroccan interior minister al mustapha sahel told state run m television late saturday the investigation points to a group that has been arrested recently an apparent reference to salafist jihad
1	moroccan interior minister al mustapha sahel said the investigation points to a group that has been arrested recently an apparent reference to djihad salafist	moroccan interior minister al mustapha sahel told state run m television late saturday the investigation points to a group that has been arrested recently an apparent reference to salafist jihad
1	moroccan interior minister al mustapha sahel said the investigation points to a group that has been arrested recently an apparent reference to djihad salafist	moroccan interior minister al mustapha sahel told state run m television late saturday the investigation points to a group that has been arrested recently an apparent reference to salafist jihad
1	moroccan interior minister al mustapha sahel said the investigation points to a group that has been arrested recently an apparent reference to djihad salafist	moroccan interior minister al mustapha sahel told state run m television late saturday the investigation points to a group that has been arrested recently an apparent reference to salafist jihad
1	moroccan interior minister al mustapha sahel said the investigation points to a group that has been arrested recently an apparent reference to djihad salafist	moroccan interior minister al mustapha sahel told state run m television late saturday the investigation points to a group that has been arrested recently an apparent reference to salafist jihad
1	moroccan interior minister al mustapha sahel said the investigation points to a group that has been arrested recently an apparent reference to djihad salafist	moroccan interior minister al mustapha sahel told state run m television late saturday the investigation points to a group that has been arrested recently an apparent reference to salafist jihad
1	moroccan interior minister al mustapha sahel said the investigation points to a group that has been arrested recently an apparent reference to djihad salafist	moroccan interior minister al mustapha sahel told state run m television late saturday the investigation points to a group that has been arrested recently an apparent reference to salafist jihad
1	moroccan interior minister al mustapha sahel said the investigation points to a group that has been arrested recently an apparent reference to djihad salafist	moroccan interior minister al mustapha sahel told state run m television late saturday the investigation points to a group that has been arrested recently an apparent reference to salafist jihad
1	moroccan interior minister al mustapha sahel said the investigation points to a group that has been arrested recently an apparent reference to djihad salafist	moroccan interior minister al mustapha sahel told state run m television late saturday the investigation points to a group that has been arrested recently an apparent reference to salafist jihad
1	moroccan interior minister al mustapha sahel said the investigation points to a group that has been arrested recently an apparent reference to djihad salafist	moroccan interior minister al mustapha sahel told state run m television late saturday the investigation points to a group that has been arrested recently an apparent reference to salafist jihad
1	moroccan interior minister al mustapha sahel said the investigation points to a group that has been arrested recently an apparent reference to djihad salafist	moroccan interior minister al mustapha sahel told state run m television late saturday the investigation points to a group that has been arrested recently an apparent reference to salafist jihad
1	" I 'm delighted that David Chase has decided to give us another chapter in the great ' Sopranos ' saga , " HBO chairman and chief executive Chris Albrecht said .	" I 'm delighted that David Chase has decided to give us another chapter in the great Sopranos saga , " said HBO Chairman Chris Albrecht in a statement .
1	i delighted that david chase has decided to give us another chapter in the great sopranos saga hbo chairman and chief executive chris albrecht	i m delighted that david chase has decided to give us another chapter in the great sopranos said hbo chairman chris albrecht in a statement
1	i m delighted that david chase has decided to give us another chapter in the sopranos hbo chairman and chief executive albrecht said	i m delighted that david decided to give us chapter in the sopranos saga said hbo chairman chris albrecht in a statement
1	i m delighted david chase has decided to give us another chapter the great saga and chief executive albrecht	i m delighted that david chase has decided to give us another chapter in the great sopranos saga said hbo chairman chris albrecht in a statement
1	m delighted that david chase has decided to give us another chapter in great sopranos saga hbo chairman and chief executive chris said	i m delighted that david chase has decided to give us another chapter in the great saga said hbo chairman chris albrecht in a statement
1	i m delighted that david chase has decided give another chapter in the great sopranos saga hbo chairman and chief executive chris albrecht	m that chase has decided to us another chapter in the great sopranos said hbo chairman chris albrecht in statement
1	i m delighted that david chase has decided to give us another chapter in great sopranos saga hbo and chief executive albrecht said	i m delighted that david chase has decided to give us another chapter in the great sopranos saga said chairman albrecht in a statement
1	i m delighted that david decided to give us chapter in great sopranos saga hbo chairman and chief chris albrecht said	m that david chase has decided to give us another chapter in the great sopranos saga said hbo chairman albrecht in a statement
1	i m delighted that chase has decided to us another chapter in the great sopranos saga chairman chief executive chris albrecht	i m delighted that david chase has decided to give us another chapter in the great sopranos saga said hbo chairman chris in a statement
1	i m that david chase has decided to give us another in the great sopranos saga hbo chairman chief chris albrecht said	i m delighted david chase has decided to give us chapter in the sopranos saga said hbo chairman chris albrecht in a statement
1	i m delighted that david chase has decided to give us another chapter in the great sopranos saga hbo chairman and chief executive chris albrecht said	i m delighted that david chase has decided to give us another chapter in the great sopranos saga said hbo chairman chris albrecht in a statement
1	i m delighted that david chase has decided to give us another chapter in the great sopranos saga hbo chairman and chief executive chris albrecht said	i m delighted that david chase has decided to give us another chapter in the great sopranos saga said hbo chairman chris albrecht in a statement
1	i m delighted that david chase has decided to give us another chapter in the great sopranos saga hbo chairman and chief executive chris albrecht said	i m delighted that david chase has decided to give us another chapter in the great sopranos saga said hbo chairman chris albrecht in a statement
1	i m delighted that david chase has decided to give us another chapter in the great sopranos saga hbo chairman and chief executive chris albrecht said	i m delighted that david chase has decided to give us another chapter in the great sopranos saga said hbo chairman chris albrecht in a statement
1	i m delighted that david chase has decided to give us another chapter in the great sopranos saga hbo chairman and chief executive chris albrecht said	i m delighted that david chase has decided to give us another chapter in the great sopranos saga said hbo chairman chris albrecht in a statement
1	i m delighted that david chase has decided to give us another chapter in the great sopranos saga hbo chairman and chief executive chris albrecht said	i m delighted that david chase has decided to give us another chapter in the great sopranos saga said hbo chairman chris albrecht in a statement
1	i m delighted that david chase has decided to give us another chapter in the great sopranos saga hbo chairman and chief executive chris albrecht said	i m delighted that david chase has decided to give us another chapter in the great sopranos saga said hbo chairman chris albrecht in a statement
1	i m delighted that david chase has decided to give us another chapter in the great sopranos saga hbo chairman and chief executive chris albrecht said	i m delighted that david chase has decided to give us another chapter in the great sopranos saga said hbo chairman chris albrecht in a statement
1	i m delighted that david chase has decided to give us another chapter in the great sopranos saga hbo chairman and chief executive chris albrecht said	i m delighted that david chase has decided to give us another chapter in the great sopranos saga said hbo chairman chris albrecht in a statement
1	i m delighted that david chase has decided to give us another chapter in the great sopranos saga hbo chairman and chief executive chris albrecht said	i m delighted that david chase has decided to give us another chapter in the great sopranos saga said hbo chairman chris albrecht in a statement
1	i m delighted that david chase has decided to give us another chapter in the great sopranos saga hbo chairman and chief executive chris albrecht said	i m delighted that david chase has decided to give us another chapter in the great sopranos saga said hbo chairman chris albrecht in a statement
1	i m delighted that david chase has decided to give us another chapter in the great sopranos saga hbo chairman and chief executive chris albrecht said	i m delighted that david chase has decided to give us another chapter in the great sopranos saga said hbo chairman chris albrecht in a statement
1	i m delighted that david chase has decided to give us another chapter in the great sopranos saga hbo chairman and chief executive chris albrecht said	i m delighted that david chase has decided to give us another chapter in the great sopranos saga said hbo chairman chris albrecht in a statement
1	i m delighted that david chase has decided to give us another chapter in the great sopranos saga hbo chairman and chief executive chris albrecht said	i m delighted that david chase has decided to give us another chapter in the great sopranos saga said hbo chairman chris albrecht in a statement
1	i m delighted that david chase has decided to give us another chapter in the great sopranos saga hbo chairman and chief executive chris albrecht said	i m delighted that david chase has decided to give us another chapter in the great sopranos saga said hbo chairman chris albrecht in a statement
1	i m delighted that david chase has decided to give us another chapter in the great sopranos saga hbo chairman and chief executive chris albrecht said	i m delighted that david chase has decided to give us another chapter in the great sopranos saga said hbo chairman chris albrecht in a statement
1	i m delighted that david chase has decided to give us another chapter in the great sopranos saga hbo chairman and chief executive chris albrecht said	i m delighted that david chase has decided to give us another chapter in the great sopranos saga said hbo chairman chris albrecht in a statement
1	i m delighted that david chase has decided to give us another chapter in the great sopranos saga hbo chairman and chief executive chris albrecht said	i m delighted that david chase has decided to give us another chapter in the great sopranos saga said hbo chairman chris albrecht in a statement
1	i m delighted that david chase has decided to give us another chapter in the great sopranos saga hbo chairman and chief executive chris albrecht said	i m delighted that david chase has decided to give us another chapter in the great sopranos saga said hbo chairman chris albrecht in a statement
1	i m delighted that david chase has decided to give us another chapter in the great sopranos saga hbo chairman and chief executive chris albrecht said	i m delighted that david chase has decided to give us another chapter in the great sopranos saga said hbo chairman chris albrecht in a statement
1	i m delighted that david chase has decided to give us another chapter in the great sopranos saga hbo chairman and chief executive chris albrecht said	i m delighted that david chase has decided to give us another chapter in the great sopranos saga said hbo chairman chris albrecht in a statement
1	i m delighted that david chase has decided to give us another chapter in the great sopranos saga hbo chairman and chief executive chris albrecht said	i m delighted that david chase has decided to give us another chapter in the great sopranos saga said hbo chairman chris albrecht in a statement
1	i m delighted that david chase has decided to give us another chapter in the great sopranos saga hbo chairman and chief executive chris albrecht said	i m delighted that david chase has decided to give us another chapter in the great sopranos saga said hbo chairman chris albrecht in a statement
1	The two had argued that only a new board would have had the credibility to restore El Paso to health .	He and Zilkha believed that only a new board would have had the credibility to restore El Paso to health .
1	the two had argued that a new board would have the credibility to restore el paso to health	he and zilkha believed that only new board would have had the credibility to restore el paso to health
1	the two had argued that a board would have the credibility to restore el to health	he and zilkha that only a new board would have had credibility to restore el paso health
1	the two had argued that a new board would have had the credibility to restore paso to	he believed that only board would have had the credibility to restore el paso to health
1	the had argued that a new board would have had the credibility to restore el paso to health	he and zilkha believed that only a new board would had to restore paso to health
1	the two had argued that only a new board have had the to restore el paso to health	and zilkha believed that only a new would have had the credibility to restore el to health
1	the two had argued that only a new would have had the credibility to el paso to health	he and zilkha only a new would have had credibility to restore el paso to health
1	the two argued that only a new board would have had the credibility to el paso to health	he and zilkha that only a new board would have had credibility to restore paso to health
1	the two had argued that only new board would have had the credibility to restore el paso to health	he and zilkha believed that new board would had the credibility to restore el to health
1	the two had argued that only a new board would have had the credibility to restore el paso to health	he and believed that only a new board would have had the credibility to restore el paso health
1	the two had argued that only a new board would have had the credibility to restore el paso to health	he and zilkha believed that only a new board would have had the credibility to restore el paso to health
1	the two had argued that only a new board would have had the credibility to restore el paso to health	he and zilkha believed that only a new board would have had the credibility to restore el paso to health
1	the two had argued that only a new board would have had the credibility to restore el paso to health	he and zilkha believed that only a new board would have had the credibility to restore el paso to health
1	the two had argued that only a new board would have had the credibility to restore el paso to health	he and zilkha believed that only a new board would have had the credibility to restore el paso to health
1	the two had argued that only a new board would have had the credibility to restore el paso to health	he and zilkha believed that only a new board would have had the credibility to restore el paso to health
1	the two had argued that only a new board would have had the credibility to restore el paso to health	he and zilkha believed that only a new board would have had the credibility to restore el paso to health
1	the two had argued that only a new board would have had the credibility to restore el paso to health	he and zilkha believed that only a new board would have had the credibility to restore el paso to health
1	the two had argued that only a new board would have had the credibility to restore el paso to health	he and zilkha believed that only a new board would have had the credibility to restore el paso to health
1	the two had argued that only a new board would have had the credibility to restore el paso to health	he and zilkha believed that only a new board would have had the credibility to restore el paso to health
1	the two had argued that only a new board would have had the credibility to restore el paso to health	he and zilkha believed that only a new board would have had the credibility to restore el paso to health
1	the two had argued that only a new board would have had the credibility to restore el paso to health	he and zilkha believed that only a new board would have had the credibility to restore el paso to health
1	the two had argued that only a new board would have had the credibility to restore el paso to health	he and zilkha believed that only a new board would have had the credibility to restore el paso to health
1	the two had argued that only a new board would have had the credibility to restore el paso to health	he and zilkha believed that only a new board would have had the credibility to restore el paso to health
1	the two had argued that only a new board would have had the credibility to restore el paso to health	he and zilkha believed that only a new board would have had the credibility to restore el paso to health
1	the two had argued that only a new board would have had the credibility to restore el paso to health	he and zilkha believed that only a new board would have had the credibility to restore el paso to health
1	the two had argued that only a new board would have had the credibility to restore el paso to health	he and zilkha believed that only a new board would have had the credibility to restore el paso to health
1	the two had argued that only a new board would have had the credibility to restore el paso to health	he and zilkha believed that only a new board would have had the credibility to restore el paso to health
1	the two had argued that only a new board would have had the credibility to restore el paso to health	he and zilkha believed that only a new board would have had the credibility to restore el paso to health
1	the two had argued that only a new board would have had the credibility to restore el paso to health	he and zilkha believed that only a new board would have had the credibility to restore el paso to health
1	the two had argued that only a new board would have had the credibility to restore el paso to health	he and zilkha believed that only a new board would have had the credibility to restore el paso to health
1	the two had argued that only a new board would have had the credibility to restore el paso to health	he and zilkha believed that only a new board would have had the credibility to restore el paso to health
1	the two had argued that only a new board would have had the credibility to restore el paso to health	he and zilkha believed that only a new board would have had the credibility to restore el paso to health
1	the two had argued that only a new board would have had the credibility to restore el paso to health	he and zilkha believed that only a new board would have had the credibility to restore el paso to health
1	" There 's no reason for you to keep your skills up , " the judge told the convicted crack cocaine kingpin .	" There 's no reason for you to keep your skills up , " U.S. District Judge J. Frederick Motz told McGriff after he was sentenced .
1	there s no reason for you to your skills up the judge told the convicted crack cocaine kingpin	reason for you to keep your u s district judge j frederick motz told mcgriff after he sentenced
1	there s no reason for you to keep your skills up the told the convicted crack cocaine kingpin	there s no reason you to keep your skills up s district j frederick motz mcgriff after was sentenced
1	s no reason for you to keep your skills the judge told the cocaine	there s no reason for you to keep your up u s district judge j frederick motz told mcgriff after he was sentenced
1	there s no reason for you to your skills up the judge told the convicted crack cocaine kingpin	there s no reason for you to keep your skills up u s district judge j frederick motz told mcgriff after he was sentenced
1	s no reason for you to keep your skills judge told the convicted crack cocaine kingpin	there s no reason for you to keep your skills up u s district judge j frederick motz told mcgriff after he was sentenced
1	there s no reason for you to keep your skills up the judge told the convicted crack cocaine kingpin	there s no reason for to keep your skills u s district judge j frederick motz told mcgriff after was
1	there s no reason for to keep your skills the judge the convicted crack cocaine kingpin	there s no reason for you to keep your skills up u s district judge motz told mcgriff after was sentenced
1	s no reason for you to keep skills up judge told the convicted crack cocaine kingpin	there s no reason for you to keep your skills u s district judge j motz told mcgriff after he was sentenced
1	there reason for you to keep your skills up the judge convicted crack cocaine kingpin	s reason for you to keep your skills up u s district judge j frederick motz told mcgriff after he was sentenced
1	there s no reason for you to keep your skills up the judge told the convicted crack cocaine kingpin	there s no reason for you to keep your skills up u s district judge j frederick motz told mcgriff after he was sentenced
1	there s no reason for you to keep your skills up the judge told the convicted crack cocaine kingpin	there s no reason for you to keep your skills up u s district judge j frederick motz told mcgriff after he was sentenced
1	there s no reason for you to keep your skills up the judge told the convicted crack cocaine kingpin	there s no reason for you to keep your skills up u s district judge j frederick motz told mcgriff after he was sentenced
1	there s no reason for you to keep your skills up the judge told the convicted crack cocaine kingpin	there s no reason for you to keep your skills up u s district judge j frederick motz told mcgriff after he was sentenced
1	there s no reason for you to keep your skills up the judge told the convicted crack cocaine kingpin	there s no reason for you to keep your skills up u s district judge j frederick motz told mcgriff after he was sentenced
1	there s no reason for you to keep your skills up the judge told the convicted crack cocaine kingpin	there s no reason for you to keep your skills up u s district judge j frederick motz told mcgriff after he was sentenced
1	there s no reason for you to keep your skills up the judge told the convicted crack cocaine kingpin	there s no reason for you to keep your skills up u s district judge j frederick motz told mcgriff after he was sentenced
1	there s no reason for you to keep your skills up the judge told the convicted crack cocaine kingpin	there s no reason for you to keep your skills up u s district judge j frederick motz told mcgriff after he was sentenced
1	there s no reason for you to keep your skills up the judge told the convicted crack cocaine kingpin	there s no reason for you to keep your skills up u s district judge j frederick motz told mcgriff after he was sentenced
1	there s no reason for you to keep your skills up the judge told the convicted crack cocaine kingpin	there s no reason for you to keep your skills up u s district judge j frederick motz told mcgriff after he was sentenced
1	there s no reason for you to keep your skills up the judge told the convicted crack cocaine kingpin	there s no reason for you to keep your skills up u s district judge j frederick motz told mcgriff after he was sentenced
1	there s no reason for you to keep your skills up the judge told the convicted crack cocaine kingpin	there s no reason for you to keep your skills up u s district judge j frederick motz told mcgriff after he was sentenced
1	there s no reason for you to keep your skills up the judge told the convicted crack cocaine kingpin	there s no reason for you to keep your skills up u s district judge j frederick motz told mcgriff after he was sentenced
1	there s no reason for you to keep your skills up the judge told the convicted crack cocaine kingpin	there s no reason for you to keep your skills up u s district judge j frederick motz told mcgriff after he was sentenced
1	there s no reason for you to keep your skills up the judge told the convicted crack cocaine kingpin	there s no reason for you to keep your skills up u s district judge j frederick motz told mcgriff after he was sentenced
1	there s no reason for you to keep your skills up the judge told the convicted crack cocaine kingpin	there s no reason for you to keep your skills up u s district judge j frederick motz told mcgriff after he was sentenced
1	there s no reason for you to keep your skills up the judge told the convicted crack cocaine kingpin	there s no reason for you to keep your skills up u s district judge j frederick motz told mcgriff after he was sentenced
1	there s no reason for you to keep your skills up the judge told the convicted crack cocaine kingpin	there s no reason for you to keep your skills up u s district judge j frederick motz told mcgriff after he was sentenced
1	there s no reason for you to keep your skills up the judge told the convicted crack cocaine kingpin	there s no reason for you to keep your skills up u s district judge j frederick motz told mcgriff after he was sentenced
1	there s no reason for you to keep your skills up the judge told the convicted crack cocaine kingpin	there s no reason for you to keep your skills up u s district judge j frederick motz told mcgriff after he was sentenced
1	there s no reason for you to keep your skills up the judge told the convicted crack cocaine kingpin	there s no reason for you to keep your skills up u s district judge j frederick motz told mcgriff after he was sentenced
1	there s no reason for you to keep your skills up the judge told the convicted crack cocaine kingpin	there s no reason for you to keep your skills up u s district judge j frederick motz told mcgriff after he was sentenced
1	there s no reason for you to keep your skills up the judge told the convicted crack cocaine kingpin	there s no reason for you to keep your skills up u s district judge j frederick motz told mcgriff after he was sentenced
1	Still , he said , " I 'm absolutely confident we 're going to have a bill . "	" I 'm absolutely confident we 're going to have a bill , " Frist , R-Tenn . , said Thursday .
1	still he said absolutely confident we re to have a bill	i m absolutely confident we re going have a bill frist r tenn said thursday
1	he i m absolutely confident we re going to have	i m confident we re going to have a bill frist r said thursday
1	still he said i m absolutely confident we re going to have a bill	i m absolutely confident we re going to have a bill frist r tenn said thursday
1	still he said i m absolutely we re going to a bill	i m absolutely confident we re going have bill frist tenn said thursday
1	still he said i m absolutely confident we re going to have a bill	m absolutely confident we re going to have a bill r said thursday
1	still he said i m absolutely confident we re going to have a bill	i m absolutely confident we re going to have a bill r tenn said thursday
1	still he said m absolutely confident we re going have a	i m absolutely we re going to have a frist r tenn said thursday
1	still he i absolutely confident we re to have a bill	i m absolutely confident we re going to have a bill frist r tenn said thursday
1	he said i absolutely confident we going to have a bill	m absolutely confident we re to have a bill frist r tenn said thursday
1	still he said i m absolutely confident we re going to have a bill	i m absolutely confident we re going to have a bill frist r tenn said thursday
1	still he said i m absolutely confident we re going to have a bill	i m absolutely confident we re going to have a bill frist r tenn said thursday
1	still he said i m absolutely confident we re going to have a bill	i m absolutely confident we re going to have a bill frist r tenn said thursday
1	still he said i m absolutely confident we re going to have a bill	i m absolutely confident we re going to have a bill frist r tenn said thursday
1	still he said i m absolutely confident we re going to have a bill	i m absolutely confident we re going to have a bill frist r tenn said thursday
1	still he said i m absolutely confident we re going to have a bill	i m absolutely confident we re going to have a bill frist r tenn said thursday
1	still he said i m absolutely confident we re going to have a bill	i m absolutely confident we re going to have a bill frist r tenn said thursday
1	still he said i m absolutely confident we re going to have a bill	i m absolutely confident we re going to have a bill frist r tenn said thursday
1	still he said i m absolutely confident we re going to have a bill	i m absolutely confident we re going to have a bill frist r tenn said thursday
1	still he said i m absolutely confident we re going to have a bill	i m absolutely confident we re going to have a bill frist r tenn said thursday
1	still he said i m absolutely confident we re going to have a bill	i m absolutely confident we re going to have a bill frist r tenn said thursday
1	still he said i m absolutely confident we re going to have a bill	i m absolutely confident we re going to have a bill frist r tenn said thursday
1	still he said i m absolutely confident we re going to have a bill	i m absolutely confident we re going to have a bill frist r tenn said thursday
1	still he said i m absolutely confident we re going to have a bill	i m absolutely confident we re going to have a bill frist r tenn said thursday
1	still he said i m absolutely confident we re going to have a bill	i m absolutely confident we re going to have a bill frist r tenn said thursday
1	still he said i m absolutely confident we re going to have a bill	i m absolutely confident we re going to have a bill frist r tenn said thursday
1	still he said i m absolutely confident we re going to have a bill	i m absolutely confident we re going to have a bill frist r tenn said thursday
1	still he said i m absolutely confident we re going to have a bill	i m absolutely confident we re going to have a bill frist r tenn said thursday
1	still he said i m absolutely confident we re going to have a bill	i m absolutely confident we re going to have a bill frist r tenn said thursday
1	still he said i m absolutely confident we re going to have a bill	i m absolutely confident we re going to have a bill frist r tenn said thursday
1	still he said i m absolutely confident we re going to have a bill	i m absolutely confident we re going to have a bill frist r tenn said thursday
1	still he said i m absolutely confident we re going to have a bill	i m absolutely confident we re going to have a bill frist r tenn said thursday
1	still he said i m absolutely confident we re going to have a bill	i m absolutely confident we re going to have a bill frist r tenn said thursday
1	" Senator Clinton should be ashamed of herself for playing politics with the important issue of homeland security funding , " he said .	" She should be ashamed of herself for playing politics with this important issue , " said state budget division spokesman Andrew Rush .
1	senator clinton should ashamed of herself for playing politics with the important issue of security funding he	she should be ashamed of herself for playing politics with this important issue said state budget division spokesman andrew rush
1	clinton should be ashamed of herself for with the important issue of homeland security funding he said	should be ashamed of herself for playing politics with this important issue said state budget division spokesman andrew rush
1	senator clinton should be ashamed of herself for playing politics with the important issue homeland security funding he said	should be ashamed of herself for playing politics with this important issue state budget division spokesman andrew rush
1	senator clinton should be ashamed herself for playing politics with the important issue of homeland security funding he said	she should be ashamed of herself for politics with this issue said state budget division spokesman andrew rush
1	senator clinton should be ashamed of herself for playing politics with the important issue of homeland security funding he said	she should be ashamed of herself for playing politics with this important issue said state budget division spokesman andrew rush
1	senator clinton should be of herself for playing politics with the important issue of homeland security funding he said	she should be ashamed of herself for playing politics with this important issue said state budget division spokesman andrew rush
1	senator should be ashamed of herself for playing politics with the important issue of homeland security funding he said	she should be of herself for playing politics with this important said state budget division spokesman andrew rush
1	senator clinton should be ashamed of herself for playing politics with the important issue of homeland security funding he said	she should ashamed of herself for playing politics with this important issue said state budget division andrew rush
1	senator clinton should be ashamed of herself for playing politics with the important issue of homeland security funding he said	she should be ashamed of herself playing politics this important issue said state budget division spokesman andrew rush
1	senator clinton should be ashamed of herself for playing politics with the important issue of homeland security funding he said	she should be ashamed of herself for playing politics with this important issue said state budget division spokesman andrew rush
1	senator clinton should be ashamed of herself for playing politics with the important issue of homeland security funding he said	she should be ashamed of herself for playing politics with this important issue said state budget division spokesman andrew rush
1	senator clinton should be ashamed of herself for playing politics with the important issue of homeland security funding he said	she should be ashamed of herself for playing politics with this important issue said state budget division spokesman andrew rush
1	senator clinton should be ashamed of herself for playing politics with the important issue of homeland security funding he said	she should be ashamed of herself for playing politics with this important issue said state budget division spokesman andrew rush
1	senator clinton should be ashamed of herself for playing politics with the important issue of homeland security funding he said	she should be ashamed of herself for playing politics with this important issue said state budget division spokesman andrew rush
1	senator clinton should be ashamed of herself for playing politics with the important issue of homeland security funding he said	she should be ashamed of herself for playing politics with this important issue said state budget division spokesman andrew rush
1	senator clinton should be ashamed of herself for playing politics with the important issue of homeland security funding he said	she should be ashamed of herself for playing politics with this important issue said state budget division spokesman andrew rush
1	senator clinton should be ashamed of herself for playing politics with the important issue of homeland security funding he said	she should be ashamed of herself for playing politics with this important issue said state budget division spokesman andrew rush
1	senator clinton should be ashamed of herself for playing politics with the important issue of homeland security funding he said	she should be ashamed of herself for playing politics with this important issue said state budget division spokesman andrew rush
1	senator clinton should be ashamed of herself for playing politics with the important issue of homeland security funding he said	she should be ashamed of herself for playing politics with this important issue said state budget division spokesman andrew rush
1	senator clinton should be ashamed of herself for playing politics with the important issue of homeland security funding he said	she should be ashamed of herself for playing politics with this important issue said state budget division spokesman andrew rush
1	senator clinton should be ashamed of herself for playing politics with the important issue of homeland security funding he said	she should be ashamed of herself for playing politics with this important issue said state budget division spokesman andrew rush
1	senator clinton should be ashamed of herself for playing politics with the important issue of homeland security funding he said	she should be ashamed of herself for playing politics with this important issue said state budget division spokesman andrew rush
1	senator clinton should be ashamed of herself for playing politics with the important issue of homeland security funding he said	she should be ashamed of herself for playing politics with this important issue said state budget division spokesman andrew rush
1	senator clinton should be ashamed of herself for playing politics with the important issue of homeland security funding he said	she should be ashamed of herself for playing politics with this important issue said state budget division spokesman andrew rush
1	senator clinton should be ashamed of herself for playing politics with the important issue of homeland security funding he said	she should be ashamed of herself for playing politics with this important issue said state budget division spokesman andrew rush
1	senator clinton should be ashamed of herself for playing politics with the important issue of homeland security funding he said	she should be ashamed of herself for playing politics with this important issue said state budget division spokesman andrew rush
1	senator clinton should be ashamed of herself for playing politics with the important issue of homeland security funding he said	she should be ashamed of herself for playing politics with this important issue said state budget division spokesman andrew rush
1	senator clinton should be ashamed of herself for playing politics with the important issue of homeland security funding he said	she should be ashamed of herself for playing politics with this important issue said state budget division spokesman andrew rush
1	senator clinton should be ashamed of herself for playing politics with the important issue of homeland security funding he said	she should be ashamed of herself for playing politics with this important issue said state budget division spokesman andrew rush
1	senator clinton should be ashamed of herself for playing politics with the important issue of homeland security funding he said	she should be ashamed of herself for playing politics with this important issue said state budget division spokesman andrew rush
1	senator clinton should be ashamed of herself for playing politics with the important issue of homeland security funding he said	she should be ashamed of herself for playing politics with this important issue said state budget division spokesman andrew rush
1	senator clinton should be ashamed of herself for playing politics with the important issue of homeland security funding he said	she should be ashamed of herself for playing politics with this important issue said state budget division spokesman andrew rush
1	Federal agents said yesterday they are investigating the theft of 1,200 pounds of an explosive chemical from construction companies in Colorado and California in the past week .	Federal investigators are looking for possible connections between the theft of 1,100 pounds of an explosive chemical from construction companies in Colorado and California in the past week .
1	federal agents said yesterday they are investigating the theft of pounds an explosive chemical from companies in colorado and california the past week	federal investigators are looking for possible connections between the of pounds of an explosive chemical from construction companies in colorado and california in the past week
1	federal agents said yesterday they are investigating the theft of of an explosive chemical from construction companies in and california in the past week	federal investigators are looking for connections between theft of pounds of an explosive chemical from construction companies colorado and california in the week
1	federal agents yesterday are investigating the theft of pounds of an explosive chemical from construction companies in colorado california in the past week	federal investigators are looking for possible between the theft of pounds of an explosive chemical from construction companies in colorado and california in the past week
1	federal agents said yesterday they are investigating the theft pounds of an explosive chemical from construction companies in colorado and california in the past week	federal looking for possible connections between the theft of pounds of an explosive chemical from construction companies in colorado and california in the past week
1	federal agents said yesterday they are investigating the theft of pounds an chemical from construction companies in colorado and california in the past week	investigators are looking for possible connections between the theft of pounds of an explosive chemical from construction companies in colorado and california in the past week
1	federal agents said yesterday they are the theft of pounds of an explosive chemical from construction companies in colorado and california in the past week	federal investigators are looking for possible connections between the theft of pounds of an explosive chemical from construction companies in colorado and california in the past week
1	federal agents said yesterday they are investigating the theft of pounds of an explosive chemical from construction companies in colorado and california in the past	investigators are looking for possible connections between the theft of of an explosive chemical from construction companies in colorado in the past week
1	agents yesterday they are investigating the of pounds of an explosive chemical from construction companies in colorado and california in the past week	investigators are looking for possible connections between the theft of pounds an explosive chemical from construction companies in colorado and california in past week
1	federal agents said yesterday they are investigating the theft of pounds of an explosive chemical from construction companies in and in the past week	federal investigators are looking connections between the theft of pounds of an explosive chemical from construction companies and california in the week
1	federal agents said yesterday they are investigating the theft of pounds of an explosive chemical from construction companies in colorado and california in the past week	federal investigators are looking for possible connections between the theft of pounds of an explosive chemical from construction companies in colorado and california in the past week
1	federal agents said yesterday they are investigating the theft of pounds of an explosive chemical from construction companies in colorado and california in the past week	federal investigators are looking for possible connections between the theft of pounds of an explosive chemical from construction companies in colorado and california in the past week
1	federal agents said yesterday they are investigating the theft of pounds of an explosive chemical from construction companies in colorado and california in the past week	federal investigators are looking for possible connections between the theft of pounds of an explosive chemical from construction companies in colorado and california in the past week
1	federal agents said yesterday they are investigating the theft of pounds of an explosive chemical from construction companies in colorado and california in the past week	federal investigators are looking for possible connections between the theft of pounds of an explosive chemical from construction companies in colorado and california in the past week
1	federal agents said yesterday they are investigating the theft of pounds of an explosive chemical from construction companies in colorado and california in the past week	federal investigators are looking for possible connections between the theft of pounds of an explosive chemical from construction companies in colorado and california in the past week
1	federal agents said yesterday they are investigating the theft of pounds of an explosive chemical from construction companies in colorado and california in the past week	federal investigators are looking for possible connections between the theft of pounds of an explosive chemical from construction companies in colorado and california in the past week
1	federal agents said yesterday they are investigating the theft of pounds of an explosive chemical from construction companies in colorado and california in the past week	federal investigators are looking for possible connections between the theft of pounds of an explosive chemical from construction companies in colorado and california in the past week
1	federal agents said yesterday they are investigating the theft of pounds of an explosive chemical from construction companies in colorado and california in the past week	federal investigators are looking for possible connections between the theft of pounds of an explosive chemical from construction companies in colorado and california in the past week
1	federal agents said yesterday they are investigating the theft of pounds of an explosive chemical from construction companies in colorado and california in the past week	federal investigators are looking for possible connections between the theft of pounds of an explosive chemical from construction companies in colorado and california in the past week
1	federal agents said yesterday they are investigating the theft of pounds of an explosive chemical from construction companies in colorado and california in the past week	federal investigators are looking for possible connections between the theft of pounds of an explosive chemical from construction companies in colorado and california in the past week
1	federal agents said yesterday they are investigating the theft of pounds of an explosive chemical from construction companies in colorado and california in the past week	federal investigators are looking for possible connections between the theft of pounds of an explosive chemical from construction companies in colorado and california in the past week
1	federal agents said yesterday they are investigating the theft of pounds of an explosive chemical from construction companies in colorado and california in the past week	federal investigators are looking for possible connections between the theft of pounds of an explosive chemical from construction companies in colorado and california in the past week
1	federal agents said yesterday they are investigating the theft of pounds of an explosive chemical from construction companies in colorado and california in the past week	federal investigators are looking for possible connections between the theft of pounds of an explosive chemical from construction companies in colorado and california in the past week
1	federal agents said yesterday they are investigating the theft of pounds of an explosive chemical from construction companies in colorado and california in the past week	federal investigators are looking for possible connections between the theft of pounds of an explosive chemical from construction companies in colorado and california in the past week
1	federal agents said yesterday they are investigating the theft of pounds of an explosive chemical from construction companies in colorado and california in the past week	federal investigators are looking for possible connections between the theft of pounds of an explosive chemical from construction companies in colorado and california in the past week
1	federal agents said yesterday they are investigating the theft of pounds of an explosive chemical from construction companies in colorado and california in the past week	federal investigators are looking for possible connections between the theft of pounds of an explosive chemical from construction companies in colorado and california in the past week
1	federal agents said yesterday they are investigating the theft of pounds of an explosive chemical from construction companies in colorado and california in the past week	federal investigators are looking for possible connections between the theft of pounds of an explosive chemical from construction companies in colorado and california in the past week
1	federal agents said yesterday they are investigating the theft of pounds of an explosive chemical from construction companies in colorado and california in the past week	federal investigators are looking for possible connections between the theft of pounds of an explosive chemical from construction companies in colorado and california in the past week
1	federal agents said yesterday they are investigating the theft of pounds of an explosive chemical from construction companies in colorado and california in the past week	federal investigators are looking for possible connections between the theft of pounds of an explosive chemical from construction companies in colorado and california in the past week
1	federal agents said yesterday they are investigating the theft of pounds of an explosive chemical from construction companies in colorado and california in the past week	federal investigators are looking for possible connections between the theft of pounds of an explosive chemical from construction companies in colorado and california in the past week
1	federal agents said yesterday they are investigating the theft of pounds of an explosive chemical from construction companies in colorado and california in the past week	federal investigators are looking for possible connections between the theft of pounds of an explosive chemical from construction companies in colorado and california in the past week
1	federal agents said yesterday they are investigating the theft of pounds of an explosive chemical from construction companies in colorado and california in the past week	federal investigators are looking for possible connections between the theft of pounds of an explosive chemical from construction companies in colorado and california in the past week
1	federal agents said yesterday they are investigating the theft of pounds of an explosive chemical from construction companies in colorado and california in the past week	federal investigators are looking for possible connections between the theft of pounds of an explosive chemical from construction companies in colorado and california in the past week
0	Last year , Comcast signed 1.5 million new digital cable subscribers .	Comcast has about 21.3 million cable subscribers , many in the largest U.S. cities .
0	last year comcast signed million new digital cable subscribers	comcast has about million cable many in the largest u s cities
0	last year comcast signed million new digital cable subscribers	comcast has about million cable subscribers many in the largest u s cities
0	last year comcast signed million new digital cable subscribers	comcast has about million cable subscribers many in the largest u s cities
0	last year comcast million new digital subscribers	comcast has about million cable subscribers many in the largest u s cities
0	last year comcast signed million new digital cable subscribers	comcast has about million cable subscribers many in the largest u s cities
0	last year comcast signed million new digital cable subscribers	comcast has about million cable subscribers many in the largest s cities
0	last year comcast signed million new digital cable subscribers	comcast has about cable subscribers many in the largest u s cities
0	last year signed million new digital cable subscribers	comcast has about million cable subscribers many in the largest u s cities
0	last year comcast signed million new digital cable subscribers	comcast has about million cable subscribers many in the largest s cities
0	last year comcast signed million new digital cable subscribers	comcast has about million cable subscribers many in the largest u s cities
0	last year comcast signed million new digital cable subscribers	comcast has about million cable subscribers many in the largest u s cities
0	last year comcast signed million new digital cable subscribers	comcast has about million cable subscribers many in the largest u s cities
0	last year comcast signed million new digital cable subscribers	comcast has about million cable subscribers many in the largest u s cities
0	last year comcast signed million new digital cable subscribers	comcast has about million cable subscribers many in the largest u s cities
0	last year comcast signed million new digital cable subscribers	comcast has about million cable subscribers many in the largest u s cities
0	last year comcast signed million new digital cable subscribers	comcast has about million cable subscribers many in the largest u s cities
0	last year comcast signed million new digital cable subscribers	comcast has about million cable subscribers many in the largest u s cities
0	last year comcast signed million new digital cable subscribers	comcast has about million cable subscribers many in the largest u s cities
0	last year comcast signed million new digital cable subscribers	comcast has about million cable subscribers many in the largest u s cities
0	last year comcast signed million new digital cable subscribers	comcast has about million cable subscribers many in the largest u s cities
0	last year comcast signed million new digital cable subscribers	comcast has about million cable subscribers many in the largest u s cities
0	last year comcast signed million new digital cable subscribers	comcast has about million cable subscribers many in the largest u s cities
0	last year comcast signed million new digital cable subscribers	comcast has about million cable subscribers many in the largest u s cities
0	last year comcast signed million new digital cable subscribers	comcast has about million cable subscribers many in the largest u s cities
0	last year comcast signed million new digital cable subscribers	comcast has about million cable subscribers many in the largest u s cities
0	last year comcast signed million new digital cable subscribers	comcast has about million cable subscribers many in the largest u s cities
0	last year comcast signed million new digital cable subscribers	comcast has about million cable subscribers many in the largest u s cities
0	last year comcast signed million new digital cable subscribers	comcast has about million cable subscribers many in the largest u s cities
0	last year comcast signed million new digital cable subscribers	comcast has about million cable subscribers many in the largest u s cities
0	last year comcast signed million new digital cable subscribers	comcast has about million cable subscribers many in the largest u s cities
0	last year comcast signed million new digital cable subscribers	comcast has about million cable subscribers many in the largest u s cities
0	last year comcast signed million new digital cable subscribers	comcast has about million cable subscribers many in the largest u s cities
1	Schofield got Toepfer to admit on cross-examination that she ignored many of O 'Donnell 's suggestions and projects .	But under cross-examination by O 'Donnell 's attorney , Lorna Schofield , Toepfer conceded she had ignored many of O 'Donnell 's suggestions and projects .
1	schofield got toepfer to admit on cross examination that she ignored many of o donnell s suggestions and	but under cross examination by o donnell s attorney lorna schofield toepfer conceded she had ignored many of o donnell s suggestions and projects
1	schofield got toepfer to admit on cross that she ignored many of donnell s suggestions and projects	but under cross examination by o donnell attorney lorna toepfer conceded she had ignored many of o donnell s and
1	schofield got toepfer to admit on cross examination that she ignored many of o donnell suggestions and projects	but under cross examination by o donnell s attorney schofield toepfer conceded she ignored many of o donnell s suggestions and projects
1	schofield got toepfer to on cross examination that she ignored many of o donnell and projects	but cross examination by o donnell s attorney lorna schofield toepfer conceded she ignored many of o donnell s suggestions and projects
1	schofield got admit on examination that she ignored many of o donnell s suggestions and projects	but under cross examination by o s attorney lorna schofield toepfer conceded she had ignored many of o donnell s suggestions and projects
1	schofield got toepfer to admit on cross examination that she ignored many of o donnell s suggestions and projects	but under cross examination by o donnell s attorney schofield toepfer conceded she had ignored many of o donnell s suggestions and projects
1	schofield got toepfer to admit on examination that ignored many of o donnell s suggestions and projects	under cross examination by o donnell attorney lorna schofield toepfer conceded she had ignored many of donnell s suggestions and projects
1	got toepfer to on cross examination that she ignored many of donnell suggestions and projects	but under cross examination by o donnell s attorney lorna schofield conceded she had ignored many of o donnell s suggestions and projects
1	schofield got toepfer to admit on cross examination that ignored many of o s suggestions and projects	but under cross by o donnell s attorney lorna schofield toepfer conceded ignored many o donnell s suggestions and projects
1	schofield got toepfer to admit on cross examination that she ignored many of o donnell s suggestions and projects	but under cross examination by o donnell s attorney lorna schofield toepfer conceded she had ignored many of o donnell s suggestions and projects
1	schofield got toepfer to admit on cross examination that she ignored many of o donnell s suggestions and projects	but under cross examination by o donnell s attorney lorna schofield toepfer conceded she had ignored many of o donnell s suggestions and projects
1	schofield got toepfer to admit on cross examination that she ignored many of o donnell s suggestions and projects	but under cross examination by o donnell s attorney lorna schofield toepfer conceded she had ignored many of o donnell s suggestions and projects
1	schofield got toepfer to admit on cross examination that she ignored many of o donnell s suggestions and projects	but under cross examination by o donnell s attorney lorna schofield toepfer conceded she had ignored many of o donnell s suggestions and projects
1	schofield got toepfer to admit on cross examination that she ignored many of o donnell s suggestions and projects	but under cross examination by o donnell s attorney lorna schofield toepfer conceded she had ignored many of o donnell s suggestions and projects
1	schofield got toepfer to admit on cross examination that she ignored many of o donnell s suggestions and projects	but under cross examination by o donnell s attorney lorna schofield toepfer conceded she had ignored many of o donnell s suggestions and projects
1	schofield got toepfer to admit on cross examination that she ignored many of o donnell s suggestions and projects	but under cross examination by o donnell s attorney lorna schofield toepfer conceded she had ignored many of o donnell s suggestions and projects
1	schofield got toepfer to admit on cross examination that she ignored many of o donnell s suggestions and projects	but under cross examination by o donnell s attorney lorna schofield toepfer conceded she had ignored many of o donnell s suggestions and projects
1	schofield got toepfer to admit on cross examination that she ignored many of o donnell s suggestions and projects	but under cross examination by o donnell s attorney lorna schofield toepfer conceded she had ignored many of o donnell s suggestions and projects
1	schofield got toepfer to admit on cross examination that she ignored many of o donnell s suggestions and projects	but under cross examination by o donnell s attorney lorna schofield toepfer conceded she had ignored many of o donnell s suggestions and projects
1	schofield got toepfer to admit on cross examination that she ignored many of o donnell s suggestions and projects	but under cross examination by o donnell s attorney lorna schofield toepfer conceded she had ignored many of o donnell s suggestions and projects
1	schofield got toepfer to admit on cross examination that she ignored many of o donnell s suggestions and projects	but under cross examination by o donnell s attorney lorna schofield toepfer conceded she had ignored many of o donnell s suggestions and projects
1	schofield got toepfer to admit on cross examination that she ignored many of o donnell s suggestions and projects	but under cross examination by o donnell s attorney lorna schofield toepfer conceded she had ignored many of o donnell s suggestions and projects
1	schofield got toepfer to admit on cross examination that she ignored many of o donnell s suggestions and projects	but under cross examination by o donnell s attorney lorna schofield toepfer conceded she had ignored many of o donnell s suggestions and projects
1	schofield got toepfer to admit on cross examination that she ignored many of o donnell s suggestions and projects	but under cross examination by o donnell s attorney lorna schofield toepfer conceded she had ignored many of o donnell s suggestions and projects
1	schofield got toepfer to admit on cross examination that she ignored many of o donnell s suggestions and projects	but under cross examination by o donnell s attorney lorna schofield toepfer conceded she had ignored many of o donnell s suggestions and projects
1	schofield got toepfer to admit on cross examination that she ignored many of o donnell s suggestions and projects	but under cross examination by o donnell s attorney lorna schofield toepfer conceded she had ignored many of o donnell s suggestions and projects
1	schofield got toepfer to admit on cross examination that she ignored many of o donnell s suggestions and projects	but under cross examination by o donnell s attorney lorna schofield toepfer conceded she had ignored many of o donnell s suggestions and projects
1	schofield got toepfer to admit on cross examination that she ignored many of o donnell s suggestions and projects	but under cross examination by o donnell s attorney lorna schofield toepfer conceded she had ignored many of o donnell s suggestions and projects
1	schofield got toepfer to admit on cross examination that she ignored many of o donnell s suggestions and projects	but under cross examination by o donnell s attorney lorna schofield toepfer conceded she had ignored many of o donnell s suggestions and projects
1	schofield got toepfer to admit on cross examination that she ignored many of o donnell s suggestions and projects	but under cross examination by o donnell s attorney lorna schofield toepfer conceded she had ignored many of o donnell s suggestions and projects
1	schofield got toepfer to admit on cross examination that she ignored many of o donnell s suggestions and projects	but under cross examination by o donnell s attorney lorna schofield toepfer conceded she had ignored many of o donnell s suggestions and projects
1	schofield got toepfer to admit on cross examination that she ignored many of o donnell s suggestions and projects	but under cross examination by o donnell s attorney lorna schofield toepfer conceded she had ignored many of o donnell s suggestions and projects
1	The man accused of using fake grenades to commandeer a Cuban plane that landed in Key West in April was sentenced Friday to 20 years in prison .	A Cuban architect was sentenced to 20 years in prison Friday for using two fake grenades to hijack a passenger plane from Cuba to Florida in April .
1	the man accused of fake grenades to commandeer a cuban plane that landed in key west was sentenced friday to years in prison	a cuban architect was sentenced to years in prison using two fake grenades to a plane from cuba to florida in april
1	the man accused of using fake grenades to commandeer a that landed in in april was sentenced friday to years in prison	cuban architect was sentenced to years in prison friday for using two fake grenades to hijack a passenger plane from cuba to florida in april
1	the man accused of using fake grenades to commandeer a cuban plane that landed in key west in april was sentenced friday years in prison	a architect was sentenced to years in prison friday using two fake grenades to hijack passenger from cuba to florida in april
1	the man accused of using fake grenades to commandeer a plane that landed in key west in april was friday to years in prison	a cuban architect was sentenced to years prison friday for using two fake grenades to hijack a plane from cuba florida in april
1	the man accused using fake grenades to commandeer a cuban plane that landed in key west in april was sentenced friday to in	a cuban architect was sentenced to years in prison friday for using two grenades to hijack a passenger plane from cuba to florida in april
1	the accused of using fake grenades to commandeer cuban plane that landed in key west in april was friday to years in prison	a cuban architect sentenced to in friday for using two fake grenades to hijack a passenger plane from cuba to florida in april
1	the man accused of using fake grenades to commandeer a cuban plane that landed in key west in april was sentenced friday to years in prison	a cuban architect was sentenced to years prison friday for two fake grenades to hijack a passenger cuba to in april
1	the man accused fake grenades to commandeer a cuban plane that landed in west in april was sentenced friday to in prison	a architect was to years in prison friday for using two fake grenades to hijack passenger plane from cuba to florida in april
1	the man accused of fake grenades to commandeer a cuban plane that landed in key april was sentenced friday to years in prison	a architect was sentenced to years in friday for using two fake grenades to hijack a passenger from cuba to florida in april
1	the man accused of using fake grenades to commandeer a cuban plane that landed in key west in april was sentenced friday to years in prison	a cuban architect was sentenced to years in prison friday for using two fake grenades to hijack a passenger plane from cuba to florida in april
1	the man accused of using fake grenades to commandeer a cuban plane that landed in key west in april was sentenced friday to years in prison	a cuban architect was sentenced to years in prison friday for using two fake grenades to hijack a passenger plane from cuba to florida in april
1	the man accused of using fake grenades to commandeer a cuban plane that landed in key west in april was sentenced friday to years in prison	a cuban architect was sentenced to years in prison friday for using two fake grenades to hijack a passenger plane from cuba to florida in april
1	the man accused of using fake grenades to commandeer a cuban plane that landed in key west in april was sentenced friday to years in prison	a cuban architect was sentenced to years in prison friday for using two fake grenades to hijack a passenger plane from cuba to florida in april
1	the man accused of using fake grenades to commandeer a cuban plane that landed in key west in april was sentenced friday to years in prison	a cuban architect was sentenced to years in prison friday for using two fake grenades to hijack a passenger plane from cuba to florida in april
1	the man accused of using fake grenades to commandeer a cuban plane that landed in key west in april was sentenced friday to years in prison	a cuban architect was sentenced to years in prison friday for using two fake grenades to hijack a passenger plane from cuba to florida in april
1	the man accused of using fake grenades to commandeer a cuban plane that landed in key west in april was sentenced friday to years in prison	a cuban architect was sentenced to years in prison friday for using two fake grenades to hijack a passenger plane from cuba to florida in april
1	the man accused of using fake grenades to commandeer a cuban plane that landed in key west in april was sentenced friday to years in prison	a cuban architect was sentenced to years in prison friday for using two fake grenades to hijack a passenger plane from cuba to florida in april
1	the man accused of using fake grenades to commandeer a cuban plane that landed in key west in april was sentenced friday to years in prison	a cuban architect was sentenced to years in prison friday for using two fake grenades to hijack a passenger plane from cuba to florida in april
1	the man accused of using fake grenades to commandeer a cuban plane that landed in key west in april was sentenced friday to years in prison	a cuban architect was sentenced to years in prison friday for using two fake grenades to hijack a passenger plane from cuba to florida in april
1	the man accused of using fake grenades to commandeer a cuban plane that landed in key west in april was sentenced friday to years in prison	a cuban architect was sentenced to years in prison friday for using two fake grenades to hijack a passenger plane from cuba to florida in april
1	the man accused of using fake grenades to commandeer a cuban plane that landed in key west in april was sentenced friday to years in prison	a cuban architect was sentenced to years in prison friday for using two fake grenades to hijack a passenger plane from cuba to florida in april
1	the man accused of using fake grenades to commandeer a cuban plane that landed in key west in april was sentenced friday to years in prison	a cuban architect was sentenced to years in prison friday for using two fake grenades to hijack a passenger plane from cuba to florida in april
1	the man accused of using fake grenades to commandeer a cuban plane that landed in key west in april was sentenced friday to years in prison	a cuban architect was sentenced to years in prison friday for using two fake grenades to hijack a passenger plane from cuba to florida in april
1	the man accused of using fake grenades to commandeer a cuban plane that landed in key west in april was sentenced friday to years in prison	a cuban architect was sentenced to years in prison friday for using two fake grenades to hijack a passenger plane from cuba to florida in april
1	the man accused of using fake grenades to commandeer a cuban plane that landed in key west in april was sentenced friday to years in prison	a cuban architect was sentenced to years in prison friday for using two fake grenades to hijack a passenger plane from cuba to florida in april
1	the man accused of using fake grenades to commandeer a cuban plane that landed in key west in april was sentenced friday to years in prison	a cuban architect was sentenced to years in prison friday for using two fake grenades to hijack a passenger plane from cuba to florida in april
1	the man accused of using fake grenades to commandeer a cuban plane that landed in key west in april was sentenced friday to years in prison	a cuban architect was sentenced to years in prison friday for using two fake grenades to hijack a passenger plane from cuba to florida in april
1	the man accused of using fake grenades to commandeer a cuban plane that landed in key west in april was sentenced friday to years in prison	a cuban architect was sentenced to years in prison friday for using two fake grenades to hijack a passenger plane from cuba to florida in april
1	the man accused of using fake grenades to commandeer a cuban plane that landed in key west in april was sentenced friday to years in prison	a cuban architect was sentenced to years in prison friday for using two fake grenades to hijack a passenger plane from cuba to florida in april
1	the man accused of using fake grenades to commandeer a cuban plane that landed in key west in april was sentenced friday to years in prison	a cuban architect was sentenced to years in prison friday for using two fake grenades to hijack a passenger plane from cuba to florida in april
1	the man accused of using fake grenades to commandeer a cuban plane that landed in key west in april was sentenced friday to years in prison	a cuban architect was sentenced to years in prison friday for using two fake grenades to hijack a passenger plane from cuba to florida in april
1	the man accused of using fake grenades to commandeer a cuban plane that landed in key west in april was sentenced friday to years in prison	a cuban architect was sentenced to years in prison friday for using two fake grenades to hijack a passenger plane from cuba to florida in april
1	Moroccan police have arrested 33 suspects , including some linked to the radical Djihad Salafist group , a government official said .	In a series of raids , Moroccan police arrested 33 suspects Saturday , including some linked to the radical Djihad Salafist group , a senior government official said .
1	moroccan police have arrested suspects including some linked to the radical salafist group a government official said	in a series raids moroccan police suspects saturday including some linked to the salafist group a senior government official said
1	moroccan have arrested suspects including some linked to the radical djihad salafist group a said	in a series of raids moroccan police arrested suspects saturday including some linked to the radical djihad salafist group a senior government official said
1	moroccan police have suspects including some linked to the radical djihad salafist group government said	in a series of raids police arrested suspects including some to the radical djihad salafist group senior government official said
1	moroccan police have arrested suspects including some linked to the salafist group government said	in a series of moroccan police arrested suspects saturday including some linked to radical djihad salafist group a senior government official said
1	police have arrested suspects including some linked to the radical djihad salafist a government official said	in series police arrested suspects saturday including some linked the radical djihad group a senior government official said
1	moroccan police have arrested suspects including some linked to the djihad salafist group government official said	in series of raids moroccan police arrested suspects saturday including some to the radical djihad salafist group a senior government official said
1	moroccan police arrested suspects including some linked to the djihad salafist group a government official said	in a series raids moroccan police arrested saturday including some linked to the radical djihad group a senior government official said
1	moroccan police have including some linked to the radical djihad salafist group a government official said	in a series of raids moroccan police arrested suspects saturday including linked to the radical djihad salafist group senior official said
1	moroccan police have arrested including some linked to the radical djihad salafist group a government official said	in a series of moroccan police arrested suspects saturday including some linked to radical djihad group senior government official said
1	moroccan police have arrested suspects including some linked to the radical djihad salafist group a government official said	in a series of raids moroccan police arrested suspects saturday including some linked to the radical djihad salafist group a senior government official said
1	moroccan police have arrested suspects including some linked to the radical djihad salafist group a government official said	in a series of raids moroccan police arrested suspects saturday including some linked to the radical djihad salafist group a senior government official said
1	moroccan police have arrested suspects including some linked to the radical djihad salafist group a government official said	in a series of raids moroccan police arrested suspects saturday including some linked to the radical djihad salafist group a senior government official said
1	moroccan police have arrested suspects including some linked to the radical djihad salafist group a government official said	in a series of raids moroccan police arrested suspects saturday including some linked to the radical djihad salafist group a senior government official said
1	moroccan police have arrested suspects including some linked to the radical djihad salafist group a government official said	in a series of raids moroccan police arrested suspects saturday including some linked to the radical djihad salafist group a senior government official said
1	moroccan police have arrested suspects including some linked to the radical djihad salafist group a government official said	in a series of raids moroccan police arrested suspects saturday including some linked to the radical djihad salafist group a senior government official said
1	moroccan police have arrested suspects including some linked to the radical djihad salafist group a government official said	in a series of raids moroccan police arrested suspects saturday including some linked to the radical djihad salafist group a senior government official said
1	moroccan police have arrested suspects including some linked to the radical djihad salafist group a government official said	in a series of raids moroccan police arrested suspects saturday including some linked to the radical djihad salafist group a senior government official said
1	moroccan police have arrested suspects including some linked to the radical djihad salafist group a government official said	in a series of raids moroccan police arrested suspects saturday including some linked to the radical djihad salafist group a senior government official said
1	moroccan police have arrested suspects including some linked to the radical djihad salafist group a government official said	in a series of raids moroccan police arrested suspects saturday including some linked to the radical djihad salafist group a senior government official said
1	moroccan police have arrested suspects including some linked to the radical djihad salafist group a government official said	in a series of raids moroccan police arrested suspects saturday including some linked to the radical djihad salafist group a senior government official said
1	moroccan police have arrested suspects including some linked to the radical djihad salafist group a government official said	in a series of raids moroccan police arrested suspects saturday including some linked to the radical djihad salafist group a senior government official said
1	moroccan police have arrested suspects including some linked to the radical djihad salafist group a government official said	in a series of raids moroccan police arrested suspects saturday including some linked to the radical djihad salafist group a senior government official said
1	moroccan police have arrested suspects including some linked to the radical djihad salafist group a government official said	in a series of raids moroccan police arrested suspects saturday including some linked to the radical djihad salafist group a senior government official said
1	moroccan police have arrested suspects including some linked to the radical djihad salafist group a government official said	in a series of raids moroccan police arrested suspects saturday including some linked to the radical djihad salafist group a senior government official said
1	moroccan police have arrested suspects including some linked to the radical djihad salafist group a government official said	in a series of raids moroccan police arrested suspects saturday including some linked to the radical djihad salafist group a senior government official said
1	moroccan police have arrested suspects including some linked to the radical djihad salafist group a government official said	in a series of raids moroccan police arrested suspects saturday including some linked to the radical djihad salafist group a senior government official said
1	moroccan police have arrested suspects including some linked to the radical djihad salafist group a government official said	in a series of raids moroccan police arrested suspects saturday including some linked to the radical djihad salafist group a senior government official said
1	moroccan police have arrested suspects including some linked to the radical djihad salafist group a government official said	in a series of raids moroccan police arrested suspects saturday including some linked to the radical djihad salafist group a senior government official said
1	moroccan police have arrested suspects including some linked to the radical djihad salafist group a government official said	in a series of raids moroccan police arrested suspects saturday including some linked to the radical djihad salafist group a senior government official said
1	moroccan police have arrested suspects including some linked to the radical djihad salafist group a government official said	in a series of raids moroccan police arrested suspects saturday including some linked to the radical djihad salafist group a senior government official said
1	moroccan police have arrested suspects including some linked to the radical djihad salafist group a government official said	in a series of raids moroccan police arrested suspects saturday including some linked to the radical djihad salafist group a senior government official said
1	moroccan police have arrested suspects including some linked to the radical djihad salafist group a government official said	in a series of raids moroccan police arrested suspects saturday including some linked to the radical djihad salafist group a senior government official said
1	The son of circus trapeze artists turned vaudevillians , O 'Connor was born on Aug. 28 , 1925 , in Chicago and was carried onstage for applause when he was three days old .	The son of circus trapeze artists turned vaudevillians , O 'Connor was carried onstage for applause when he was 3 days old .
1	the son of circus trapeze artists vaudevillians o connor was born on aug in chicago and was carried onstage for he was three old	the of circus trapeze artists turned vaudevillians o was carried onstage for applause he was days old
1	the son of circus trapeze artists turned vaudevillians o connor was on aug in chicago and was carried for applause he was three days	the son of circus trapeze artists turned vaudevillians o connor was carried onstage for applause when he was days old
1	the son of circus trapeze artists turned vaudevillians o connor was born on in chicago and was carried onstage for applause when he three days old	the son of circus trapeze artists turned vaudevillians connor was carried onstage for applause when he was days old
1	the son of circus trapeze artists turned vaudevillians o connor was born aug in chicago and was carried onstage for applause when he was three days old	the son of circus trapeze artists turned vaudevillians o connor carried onstage for applause when he was days old
1	the son of circus trapeze artists turned vaudevillians o was born on in and was carried onstage for applause he days old	the son of circus trapeze artists turned vaudevillians o connor was carried onstage for applause when he was days old
1	the son of circus trapeze artists turned vaudevillians o connor was born on aug in chicago and was carried onstage for applause when he was three days old	the son of circus trapeze artists turned vaudevillians o was carried onstage for applause when he was days old
1	the circus trapeze artists turned vaudevillians o was born on aug in chicago was carried for applause when he was three days old	the son of circus trapeze artists vaudevillians o connor was carried onstage for applause when he days old
1	son of circus trapeze artists turned vaudevillians o connor was born on in chicago and was carried onstage for applause when he was three days old	the son of circus trapeze artists vaudevillians o connor was carried onstage for applause was days old
1	the son of circus artists turned vaudevillians o connor born on aug in chicago and carried onstage for when he was three days old	the son of circus trapeze artists turned o connor was onstage for applause when he was days old
1	the son of circus trapeze artists turned vaudevillians o connor was born on aug in chicago and was carried onstage for applause when he was three days old	the son of circus trapeze artists turned vaudevillians o connor was carried onstage for applause when he was days old
1	the son of circus trapeze artists turned vaudevillians o connor was born on aug in chicago and was carried onstage for applause when he was three days old	the son of circus trapeze artists turned vaudevillians o connor was carried onstage for applause when he was days old
1	the son of circus trapeze artists turned vaudevillians o connor was born on aug in chicago and was carried onstage for applause when he was three days old	the son of circus trapeze artists turned vaudevillians o connor was carried onstage for applause when he was days old
1	the son of circus trapeze artists turned vaudevillians o connor was born on aug in chicago and was carried onstage for applause when he was three days old	the son of circus trapeze artists turned vaudevillians o connor was carried onstage for applause when he was days old
1	the son of circus trapeze artists turned vaudevillians o connor was born on aug in chicago and was carried onstage for applause when he was three days old	the son of circus trapeze artists turned vaudevillians o connor was carried onstage for applause when he was days old
1	the son of circus trapeze artists turned vaudevillians o connor was born on aug in chicago and was carried onstage for applause when he was three days old	the son of circus trapeze artists turned vaudevillians o connor was carried onstage for applause when he was days old
1	the son of circus trapeze artists turned vaudevillians o connor was born on aug in chicago and was carried onstage for applause when he was three days old	the son of circus trapeze artists turned vaudevillians o connor was carried onstage for applause when he was days old
1	the son of circus trapeze artists turned vaudevillians o connor was born on aug in chicago and was carried onstage for applause when he was three days old	the son of circus trapeze artists turned vaudevillians o connor was carried onstage for applause when he was days old
1	the son of circus trapeze artists turned vaudevillians o connor was born on aug in chicago and was carried onstage for applause when he was three days old	the son of circus trapeze artists turned vaudevillians o connor was carried onstage for applause when he was days old
1	the son of circus trapeze artists turned vaudevillians o connor was born on aug in chicago and was carried onstage for applause when he was three days old	the son of circus trapeze artists turned vaudevillians o connor was carried onstage for applause when he was days old
1	the son of circus trapeze artists turned vaudevillians o connor was born on aug in chicago and was carried onstage for applause when he was three days old	the son of circus trapeze artists turned vaudevillians o connor was carried onstage for applause when he was days old
1	the son of circus trapeze artists turned vaudevillians o connor was born on aug in chicago and was carried onstage for applause when he was three days old	the son of circus trapeze artists turned vaudevillians o connor was carried onstage for applause when he was days old
1	the son of circus trapeze artists turned vaudevillians o connor was born on aug in chicago and was carried onstage for applause when he was three days old	the son of circus trapeze artists turned vaudevillians o connor was carried onstage for applause when he was days old
1	the son of circus trapeze artists turned vaudevillians o connor was born on aug in chicago and was carried onstage for applause when he was three days old	the son of circus trapeze artists turned vaudevillians o connor was carried onstage for applause when he was days old
1	the son of circus trapeze artists turned vaudevillians o connor was born on aug in chicago and was carried onstage for applause when he was three days old	the son of circus trapeze artists turned vaudevillians o connor was carried onstage for applause when he was days old
1	the son of circus trapeze artists turned vaudevillians o connor was born on aug in chicago and was carried onstage for applause when he was three days old	the son of circus trapeze artists turned vaudevillians o connor was carried onstage for applause when he was days old
1	the son of circus trapeze artists turned vaudevillians o connor was born on aug in chicago and was carried onstage for applause when he was three days old	the son of circus trapeze artists turned vaudevillians o connor was carried onstage for applause when he was days old
1	the son of circus trapeze artists turned vaudevillians o connor was born on aug in chicago and was carried onstage for applause when he was three days old	the son of circus trapeze artists turned vaudevillians o connor was carried onstage for applause when he was days old
1	the son of circus trapeze artists turned vaudevillians o connor was born on aug in chicago and was carried onstage for applause when he was three days old	the son of circus trapeze artists turned vaudevillians o connor was carried onstage for applause when he was days old
1	the son of circus trapeze artists turned vaudevillians o connor was born on aug in chicago and was carried onstage for applause when he was three days old	the son of circus trapeze artists turned vaudevillians o connor was carried onstage for applause when he was days old
1	the son of circus trapeze artists turned vaudevillians o connor was born on aug in chicago and was carried onstage for applause when he was three days old	the son of circus trapeze artists turned vaudevillians o connor was carried onstage for applause when he was days old
1	the son of circus trapeze artists turned vaudevillians o connor was born on aug in chicago and was carried onstage for applause when he was three days old	the son of circus trapeze artists turned vaudevillians o connor was carried onstage for applause when he was days old
1	the son of circus trapeze artists turned vaudevillians o connor was born on aug in chicago and was carried onstage for applause when he was three days old	the son of circus trapeze artists turned vaudevillians o connor was carried onstage for applause when he was days old
1	Ricky Clemons ' brief , troubled Missouri basketball career is over .	Missouri kicked Ricky Clemons off its team , ending his troubled career there .
1	ricky clemons brief troubled missouri basketball career is over	missouri kicked clemons off its team troubled career
1	ricky brief troubled missouri basketball career is over	missouri kicked ricky clemons off its team ending his troubled career there
1	ricky clemons brief troubled missouri career over	missouri kicked ricky clemons off its team ending his career there
1	clemons brief troubled missouri basketball is over	kicked ricky clemons off its team ending his troubled there
1	ricky clemons brief troubled missouri basketball career is over	missouri kicked ricky clemons off its ending his troubled career there
1	ricky clemons brief missouri basketball career is over	missouri kicked ricky clemons off its team ending his troubled career
1	ricky clemons brief troubled missouri basketball career is over	missouri kicked ricky clemons off its team ending his troubled career there
1	ricky clemons brief troubled basketball career is over	missouri ricky clemons off team ending his troubled career there
1	clemons brief troubled missouri basketball career is	missouri kicked ricky clemons its team ending his troubled career there
1	ricky clemons brief troubled missouri basketball career is over	missouri kicked ricky clemons off its team ending his troubled career there
1	ricky clemons brief troubled missouri basketball career is over	missouri kicked ricky clemons off its team ending his troubled career there
1	ricky clemons brief troubled missouri basketball career is over	missouri kicked ricky clemons off its team ending his troubled career there
1	ricky clemons brief troubled missouri basketball career is over	missouri kicked ricky clemons off its team ending his troubled career there
1	ricky clemons brief troubled missouri basketball career is over	missouri kicked ricky clemons off its team ending his troubled career there
1	ricky clemons brief troubled missouri basketball career is over	missouri kicked ricky clemons off its team ending his troubled career there
1	ricky clemons brief troubled missouri basketball career is over	missouri kicked ricky clemons off its team ending his troubled career there
1	ricky clemons brief troubled missouri basketball career is over	missouri kicked ricky clemons off its team ending his troubled career there
1	ricky clemons brief troubled missouri basketball career is over	missouri kicked ricky clemons off its team ending his troubled career there
1	ricky clemons brief troubled missouri basketball career is over	missouri kicked ricky clemons off its team ending his troubled career there
1	ricky clemons brief troubled missouri basketball career is over	missouri kicked ricky clemons off its team ending his troubled career there
1	ricky clemons brief troubled missouri basketball career is over	missouri kicked ricky clemons off its team ending his troubled career there
1	ricky clemons brief troubled missouri basketball career is over	missouri kicked ricky clemons off its team ending his troubled career there
1	ricky clemons brief troubled missouri basketball career is over	missouri kicked ricky clemons off its team ending his troubled career there
1	ricky clemons brief troubled missouri basketball career is over	missouri kicked ricky clemons off its team ending his troubled career there
1	ricky clemons brief troubled missouri basketball career is over	missouri kicked ricky clemons off its team ending his troubled career there
1	ricky clemons brief troubled missouri basketball career is over	missouri kicked ricky clemons off its team ending his troubled career there
1	ricky clemons brief troubled missouri basketball career is over	missouri kicked ricky clemons off its team ending his troubled career there
1	ricky clemons brief troubled missouri basketball career is over	missouri kicked ricky clemons off its team ending his troubled career there
1	ricky clemons brief troubled missouri basketball career is over	missouri kicked ricky clemons off its team ending his troubled career there
1	ricky clemons brief troubled missouri basketball career is over	missouri kicked ricky clemons off its team ending his troubled career there
1	ricky clemons brief troubled missouri basketball career is over	missouri kicked ricky clemons off its team ending his troubled career there
1	ricky clemons brief troubled missouri basketball career is over	missouri kicked ricky clemons off its team ending his troubled career there
1	Dynes will get $ 395,000 a year , up from Atkinson 's current salary of $ 361,400 .	In his new position , Dynes will earn $ 395,000 , a significant increase over Atkinson 's salary of $ 361,400 .
1	dynes will get a year up from atkinson s current salary	in his position dynes will earn a significant increase over atkinson s salary of
1	dynes will get a year up atkinson current salary of	in his new position dynes will earn a significant increase over atkinson salary of
1	dynes will a year up from atkinson s current salary of	in his new position dynes will earn a significant increase over atkinson salary of
1	dynes will get a year up from atkinson s current of	in his position dynes will earn a significant increase over s salary of
1	will get a year up from current salary of	in his position dynes will a significant increase atkinson s salary of
1	dynes will get a year up from atkinson s current salary of	in his new dynes earn a significant increase over s of
1	dynes will get a year up from atkinson s current salary	in his new dynes will earn a significant increase s salary of
1	dynes will get a year up from atkinson s current salary of	in his new position dynes will earn a increase over atkinson s salary of
1	dynes will get a up from atkinson s current salary of	in his new position dynes will earn a significant increase over atkinson s salary of
1	dynes will get a year up from atkinson s current salary of	in his new position dynes will earn a significant increase over atkinson s salary of
1	dynes will get a year up from atkinson s current salary of	in his new position dynes will earn a significant increase over atkinson s salary of
1	dynes will get a year up from atkinson s current salary of	in his new position dynes will earn a significant increase over atkinson s salary of
1	dynes will get a year up from atkinson s current salary of	in his new position dynes will earn a significant increase over atkinson s salary of
1	dynes will get a year up from atkinson s current salary of	in his new position dynes will earn a significant increase over atkinson s salary of
1	dynes will get a year up from atkinson s current salary of	in his new position dynes will earn a significant increase over atkinson s salary of
1	dynes will get a year up from atkinson s current salary of	in his new position dynes will earn a significant increase over atkinson s salary of
1	dynes will get a year up from atkinson s current salary of	in his new position dynes will earn a significant increase over atkinson s salary of
1	dynes will get a year up from atkinson s current salary of	in his new position dynes will earn a significant increase over atkinson s salary of
1	dynes will get a year up from atkinson s current salary of	in his new position dynes will earn a significant increase over atkinson s salary of
1	dynes will get a year up from atkinson s current salary of	in his new position dynes will earn a significant increase over atkinson s salary of
1	dynes will get a year up from atkinson s current salary of	in his new position dynes will earn a significant increase over atkinson s salary of
1	dynes will get a year up from atkinson s current salary of	in his new position dynes will earn a significant increase over atkinson s salary of
1	dynes will get a year up from atkinson s current salary of	in his new position dynes will earn a significant increase over atkinson s salary of
1	dynes will get a year up from atkinson s current salary of	in his new position dynes will earn a significant increase over atkinson s salary of
1	dynes will get a year up from atkinson s current salary of	in his new position dynes will earn a significant increase over atkinson s salary of
1	dynes will get a year up from atkinson s current salary of	in his new position dynes will earn a significant increase over atkinson s salary of
1	dynes will get a year up from atkinson s current salary of	in his new position dynes will earn a significant increase over atkinson s salary of
1	dynes will get a year up from atkinson s current salary of	in his new position dynes will earn a significant increase over atkinson s salary of
1	dynes will get a year up from atkinson s current salary of	in his new position dynes will earn a significant increase over atkinson s salary of
1	dynes will get a year up from atkinson s current salary of	in his new position dynes will earn a significant increase over atkinson s salary of
1	dynes will get a year up from atkinson s current salary of	in his new position dynes will earn a significant increase over atkinson s salary of
1	dynes will get a year up from atkinson s current salary of	in his new position dynes will earn a significant increase over atkinson s salary of
0	The daily Hurriyet said the raid aimed to foil a Turkish plot to kill an unnamed senior Iraqi official in Kirkuk .	The daily Hurriyet said the raid aimed to foil a Turkish plot to kill an unnamed senior Iraqi Kurdish official in Kirkuk , but Gul has denied any Turkish plot .
0	the daily hurriyet said raid aimed to foil a turkish to kill an unnamed senior iraqi official in	the daily hurriyet said the raid aimed to foil a turkish plot to kill an senior iraqi kurdish official in kirkuk but gul denied any turkish plot
0	the daily hurriyet the raid aimed foil a plot to kill an unnamed senior iraqi official in kirkuk	the daily hurriyet said the raid aimed to foil a turkish plot to an senior iraqi kurdish official in kirkuk but has denied any turkish plot
0	the daily hurriyet said the raid aimed to foil a turkish plot to kill an unnamed senior iraqi official in kirkuk	the daily hurriyet said the raid aimed to foil a turkish plot to kill an unnamed senior iraqi kurdish official in kirkuk but gul has denied any turkish plot
0	the daily hurriyet said the raid aimed to foil a turkish plot to kill an unnamed senior iraqi official in kirkuk	the daily hurriyet said the raid aimed to a turkish plot to kill an unnamed senior iraqi kurdish official in kirkuk but gul has denied turkish
0	the daily hurriyet said the raid aimed to foil a turkish plot to kill an unnamed senior iraqi official in kirkuk	the daily hurriyet said the raid aimed to foil a turkish plot to kill an senior official in kirkuk but gul denied any turkish plot
0	the daily hurriyet said the raid aimed to foil turkish plot to kill unnamed senior iraqi official in kirkuk	the daily hurriyet said raid aimed to foil a turkish plot to kill an senior iraqi kurdish official in kirkuk but gul has denied turkish plot
0	the daily said the raid aimed to foil a turkish plot to an unnamed senior iraqi official in kirkuk	the daily hurriyet said the aimed to foil turkish plot kill an unnamed senior iraqi kurdish official in kirkuk but gul has denied any turkish
0	the daily hurriyet said the raid aimed to a turkish plot to kill an unnamed senior in kirkuk	the daily hurriyet said the raid aimed to foil a turkish plot to an unnamed senior iraqi kurdish official in kirkuk but gul has denied turkish plot
0	the daily hurriyet said the raid aimed to foil a turkish plot to kill an unnamed senior iraqi official in kirkuk	the daily hurriyet said the raid aimed to foil a plot to kill an unnamed senior iraqi kurdish official in kirkuk but gul has denied any turkish plot
0	the daily hurriyet said the raid aimed to foil a turkish plot to kill an unnamed senior iraqi official in kirkuk	the daily hurriyet said the raid aimed to foil a turkish plot to kill an unnamed senior iraqi kurdish official in kirkuk but gul has denied any turkish plot
0	the daily hurriyet said the raid aimed to foil a turkish plot to kill an unnamed senior iraqi official in kirkuk	the daily hurriyet said the raid aimed to foil a turkish plot to kill an unnamed senior iraqi kurdish official in kirkuk but gul has denied any turkish plot
0	the daily hurriyet said the raid aimed to foil a turkish plot to kill an unnamed senior iraqi official in kirkuk	the daily hurriyet said the raid aimed to foil a turkish plot to kill an unnamed senior iraqi kurdish official in kirkuk but gul has denied any turkish plot
0	the daily hurriyet said the raid aimed to foil a turkish plot to kill an unnamed senior iraqi official in kirkuk	the daily hurriyet said the raid aimed to foil a turkish plot to kill an unnamed senior iraqi kurdish official in kirkuk but gul has denied any turkish plot
0	the daily hurriyet said the raid aimed to foil a turkish plot to kill an unnamed senior iraqi official in kirkuk	the daily hurriyet said the raid aimed to foil a turkish plot to kill an unnamed senior iraqi kurdish official in kirkuk but gul has denied any turkish plot
0	the daily hurriyet said the raid aimed to foil a turkish plot to kill an unnamed senior iraqi official in kirkuk	the daily hurriyet said the raid aimed to foil a turkish plot to kill an unnamed senior iraqi kurdish official in kirkuk but gul has denied any turkish plot
0	the daily hurriyet said the raid aimed to foil a turkish plot to kill an unnamed senior iraqi official in kirkuk	the daily hurriyet said the raid aimed to foil a turkish plot to kill an unnamed senior iraqi kurdish official in kirkuk but gul has denied any turkish plot
0	the daily hurriyet said the raid aimed to foil a turkish plot to kill an unnamed senior iraqi official in kirkuk	the daily hurriyet said the raid aimed to foil a turkish plot to kill an unnamed senior iraqi kurdish official in kirkuk but gul has denied any turkish plot
0	the daily hurriyet said the raid aimed to foil a turkish plot to kill an unnamed senior iraqi official in kirkuk	the daily hurriyet said the raid aimed to foil a turkish plot to kill an unnamed senior iraqi kurdish official in kirkuk but gul has denied any turkish plot
0	the daily hurriyet said the raid aimed to foil a turkish plot to kill an unnamed senior iraqi official in kirkuk	the daily hurriyet said the raid aimed to foil a turkish plot to kill an unnamed senior iraqi kurdish official in kirkuk but gul has denied any turkish plot
0	the daily hurriyet said the raid aimed to foil a turkish plot to kill an unnamed senior iraqi official in kirkuk	the daily hurriyet said the raid aimed to foil a turkish plot to kill an unnamed senior iraqi kurdish official in kirkuk but gul has denied any turkish plot
0	the daily hurriyet said the raid aimed to foil a turkish plot to kill an unnamed senior iraqi official in kirkuk	the daily hurriyet said the raid aimed to foil a turkish plot to kill an unnamed senior iraqi kurdish official in kirkuk but gul has denied any turkish plot
0	the daily hurriyet said the raid aimed to foil a turkish plot to kill an unnamed senior iraqi official in kirkuk	the daily hurriyet said the raid aimed to foil a turkish plot to kill an unnamed senior iraqi kurdish official in kirkuk but gul has denied any turkish plot
0	the daily hurriyet said the raid aimed to foil a turkish plot to kill an unnamed senior iraqi official in kirkuk	the daily hurriyet said the raid aimed to foil a turkish plot to kill an unnamed senior iraqi kurdish official in kirkuk but gul has denied any turkish plot
0	the daily hurriyet said the raid aimed to foil a turkish plot to kill an unnamed senior iraqi official in kirkuk	the daily hurriyet said the raid aimed to foil a turkish plot to kill an unnamed senior iraqi kurdish official in kirkuk but gul has denied any turkish plot
0	the daily hurriyet said the raid aimed to foil a turkish plot to kill an unnamed senior iraqi official in kirkuk	the daily hurriyet said the raid aimed to foil a turkish plot to kill an unnamed senior iraqi kurdish official in kirkuk but gul has denied any turkish plot
0	the daily hurriyet said the raid aimed to foil a turkish plot to kill an unnamed senior iraqi official in kirkuk	the daily hurriyet said the raid aimed to foil a turkish plot to kill an unnamed senior iraqi kurdish official in kirkuk but gul has denied any turkish plot
0	the daily hurriyet said the raid aimed to foil a turkish plot to kill an unnamed senior iraqi official in kirkuk	the daily hurriyet said the raid aimed to foil a turkish plot to kill an unnamed senior iraqi kurdish official in kirkuk but gul has denied any turkish plot
0	the daily hurriyet said the raid aimed to foil a turkish plot to kill an unnamed senior iraqi official in kirkuk	the daily hurriyet said the raid aimed to foil a turkish plot to kill an unnamed senior iraqi kurdish official in kirkuk but gul has denied any turkish plot
0	the daily hurriyet said the raid aimed to foil a turkish plot to kill an unnamed senior iraqi official in kirkuk	the daily hurriyet said the raid aimed to foil a turkish plot to kill an unnamed senior iraqi kurdish official in kirkuk but gul has denied any turkish plot
0	the daily hurriyet said the raid aimed to foil a turkish plot to kill an unnamed senior iraqi official in kirkuk	the daily hurriyet said the raid aimed to foil a turkish plot to kill an unnamed senior iraqi kurdish official in kirkuk but gul has denied any turkish plot
0	the daily hurriyet said the raid aimed to foil a turkish plot to kill an unnamed senior iraqi official in kirkuk	the daily hurriyet said the raid aimed to foil a turkish plot to kill an unnamed senior iraqi kurdish official in kirkuk but gul has denied any turkish plot
0	the daily hurriyet said the raid aimed to foil a turkish plot to kill an unnamed senior iraqi official in kirkuk	the daily hurriyet said the raid aimed to foil a turkish plot to kill an unnamed senior iraqi kurdish official in kirkuk but gul has denied any turkish plot
0	" It was a little bit embarrassing the way we played in the first two games , " Thomas said .	" We 're in the Stanley Cup finals , and it was a little bit embarrassing the way we played in the first two games .
0	was a little bit embarrassing the way we played in the two games thomas said	we re in the stanley cup finals and it was a little bit embarrassing the way played in the first two games
0	it a little bit embarrassing the way we in the first games thomas said	we re in the stanley cup finals and it was a little bit embarrassing the way we played first two games
0	it was a little bit embarrassing the way played in first two games thomas said	we in the stanley finals and it a little bit embarrassing the way we played in first two games
0	it was a little bit embarrassing the way we played in the first two games said	we re in stanley cup finals and it was little bit embarrassing the way we in the first two games
0	it a little bit embarrassing the way we in the first two games thomas said	we re in the stanley finals and it was a little bit embarrassing the way we in the first two games
0	it was a little bit embarrassing the way we played in the first two games thomas said	we re in the stanley cup finals and it was a little bit embarrassing the way we played in the first two
0	was little bit embarrassing the way we played in the first two games thomas said	we re stanley cup finals and was a little bit embarrassing the way we played first two games
0	it was a little bit embarrassing the way we played in the first two games thomas said	we re in stanley finals and it a little bit the way we played in the first two games
0	was a little bit embarrassing the way we played in first two games thomas said	we re in the stanley cup finals it was a little bit embarrassing the way we played in the first two games
0	it was a little bit embarrassing the way we played in the first two games thomas said	we re in the stanley cup finals and it was a little bit embarrassing the way we played in the first two games
0	it was a little bit embarrassing the way we played in the first two games thomas said	we re in the stanley cup finals and it was a little bit embarrassing the way we played in the first two games
0	it was a little bit embarrassing the way we played in the first two games thomas said	we re in the stanley cup finals and it was a little bit embarrassing the way we played in the first two games
0	it was a little bit embarrassing the way we played in the first two games thomas said	we re in the stanley cup finals and it was a little bit embarrassing the way we played in the first two games
0	it was a little bit embarrassing the way we played in the first two games thomas said	we re in the stanley cup finals and it was a little bit embarrassing the way we played in the first two games
0	it was a little bit embarrassing the way we played in the first two games thomas said	we re in the stanley cup finals and it was a little bit embarrassing the way we played in the first two games
0	it was a little bit embarrassing the way we played in the first two games thomas said	we re in the stanley cup finals and it was a little bit embarrassing the way we played in the first two games
0	it was a little bit embarrassing the way we played in the first two games thomas said	we re in the stanley cup finals and it was a little bit embarrassing the way we played in the first two games
0	it was a little bit embarrassing the way we played in the first two games thomas said	we re in the stanley cup finals and it was a little bit embarrassing the way we played in the first two games
0	it was a little bit embarrassing the way we played in the first two games thomas said	we re in the stanley cup finals and it was a little bit embarrassing the way we played in the first two games
0	it was a little bit embarrassing the way we played in the first two games thomas said	we re in the stanley cup finals and it was a little bit embarrassing the way we played in the first two games
0	it was a little bit embarrassing the way we played in the first two games thomas said	we re in the stanley cup finals and it was a little bit embarrassing the way we played in the first two games
0	it was a little bit embarrassing the way we played in the first two games thomas said	we re in the stanley cup finals and it was a little bit embarrassing the way we played in the first two games
0	it was a little bit embarrassing the way we played in the first two games thomas said	we re in the stanley cup finals and it was a little bit embarrassing the way we played in the first two games
0	it was a little bit embarrassing the way we played in the first two games thomas said	we re in the stanley cup finals and it was a little bit embarrassing the way we played in the first two games
0	it was a little bit embarrassing the way we played in the first two games thomas said	we re in the stanley cup finals and it was a little bit embarrassing the way we played in the first two games
0	it was a little bit embarrassing the way we played in the first two games thomas said	we re in the stanley cup finals and it was a little bit embarrassing the way we played in the first two games
0	it was a little bit embarrassing the way we played in the first two games thomas said	we re in the stanley cup finals and it was a little bit embarrassing the way we played in the first two games
0	it was a little bit embarrassing the way we played in the first two games thomas said	we re in the stanley cup finals and it was a little bit embarrassing the way we played in the first two games
0	it was a little bit embarrassing the way we played in the first two games thomas said	we re in the stanley cup finals and it was a little bit embarrassing the way we played in the first two games
0	it was a little bit embarrassing the way we played in the first two games thomas said	we re in the stanley cup finals and it was a little bit embarrassing the way we played in the first two games
0	it was a little bit embarrassing the way we played in the first two games thomas said	we re in the stanley cup finals and it was a little bit embarrassing the way we played in the first two games
0	it was a little bit embarrassing the way we played in the first two games thomas said	we re in the stanley cup finals and it was a little bit embarrassing the way we played in the first two games
0	Against the Japanese currency , the euro was at 135.92 / 6.04 yen against the late New York level of 136.03 / 14 .	The dollar was at 117.85 yen against the Japanese currency , up 0.1 percent .
0	against the japanese currency the euro was at yen against the late new york of	the was at yen against the currency up percent
0	the japanese currency euro was at against the late new york level of	the dollar was at yen against the japanese currency up percent
0	against the japanese currency the was at yen against the late new york level of	the dollar was at yen against the japanese currency up percent
0	against the japanese currency the euro was at yen against the late new york level of	the dollar was at yen against the japanese currency up percent
0	against the japanese the euro was at yen against the late new york level of	the dollar was at yen against japanese currency up percent
0	against japanese the euro was at yen against late new level of	the dollar was at yen against japanese currency percent
0	against japanese currency euro was at yen against the late new york level of	the dollar was at yen against japanese currency up percent
0	against the currency the euro was at yen against the late new york level of	the dollar at yen against the japanese currency up percent
0	against the japanese currency the euro was at yen against the late new york level of	the dollar was at yen against the japanese currency up percent
0	against the japanese currency the euro was at yen against the late new york level of	the dollar was at yen against the japanese currency up percent
0	against the japanese currency the euro was at yen against the late new york level of	the dollar was at yen against the japanese currency up percent
0	against the japanese currency the euro was at yen against the late new york level of	the dollar was at yen against the japanese currency up percent
0	against the japanese currency the euro was at yen against the late new york level of	the dollar was at yen against the japanese currency up percent
0	against the japanese currency the euro was at yen against the late new york level of	the dollar was at yen against the japanese currency up percent
0	against the japanese currency the euro was at yen against the late new york level of	the dollar was at yen against the japanese currency up percent
0	against the japanese currency the euro was at yen against the late new york level of	the dollar was at yen against the japanese currency up percent
0	against the japanese currency the euro was at yen against the late new york level of	the dollar was at yen against the japanese currency up percent
0	against the japanese currency the euro was at yen against the late new york level of	the dollar was at yen against the japanese currency up percent
0	against the japanese currency the euro was at yen against the late new york level of	the dollar was at yen against the japanese currency up percent
0	against the japanese currency the euro was at yen against the late new york level of	the dollar was at yen against the japanese currency up percent
0	against the japanese currency the euro was at yen against the late new york level of	the dollar was at yen against the japanese currency up percent
0	against the japanese currency the euro was at yen against the late new york level of	the dollar was at yen against the japanese currency up percent
0	against the japanese currency the euro was at yen against the late new york level of	the dollar was at yen against the japanese currency up percent
0	against the japanese currency the euro was at yen against the late new york level of	the dollar was at yen against the japanese currency up percent
0	against the japanese currency the euro was at yen against the late new york level of	the dollar was at yen against the japanese currency up percent
0	against the japanese currency the euro was at yen against the late new york level of	the dollar was at yen against the japanese currency up percent
0	against the japanese currency the euro was at yen against the late new york level of	the dollar was at yen against the japanese currency up percent
0	against the japanese currency the euro was at yen against the late new york level of	the dollar was at yen against the japanese currency up percent
0	against the japanese currency the euro was at yen against the late new york level of	the dollar was at yen against the japanese currency up percent
0	against the japanese currency the euro was at yen against the late new york level of	the dollar was at yen against the japanese currency up percent
0	against the japanese currency the euro was at yen against the late new york level of	the dollar was at yen against the japanese currency up percent
0	against the japanese currency the euro was at yen against the late new york level of	the dollar was at yen against the japanese currency up percent
1	Snow 's remark ``has a psychological impact , ' ' said Hans Redeker , head of foreign-exchange strategy at BNP Paribas .	Snow 's remark on the dollar 's effects on exports ``has a psychological impact , ' ' said Hans Redeker , head of foreign- exchange strategy at BNP Paribas .
1	snow s has a psychological impact said hans redeker head of foreign exchange strategy at bnp paribas	snow s remark on the dollar s effects on exports has a psychological impact said hans redeker head of foreign exchange strategy bnp
1	snow s remark has a psychological impact hans redeker head of foreign exchange strategy at bnp paribas	snow s remark on the dollar s effects on has a psychological impact said hans of foreign exchange strategy at bnp paribas
1	snow s remark has a psychological impact said hans redeker of foreign exchange strategy at paribas	snow s remark on dollar s effects on exports has a psychological impact said redeker head of foreign exchange strategy at bnp paribas
1	snow s remark has a psychological impact said hans redeker head of foreign exchange strategy at bnp paribas	snow s remark on dollar s on has a psychological impact hans redeker head of exchange strategy at bnp
1	snow s remark has a impact said redeker head foreign exchange strategy at bnp paribas	s remark on the dollar s on exports has a psychological impact hans redeker head foreign exchange strategy at paribas
1	snow s remark has a psychological impact said hans head of foreign exchange strategy at bnp paribas	snow s remark on the dollar effects on exports has a psychological impact said hans redeker head of foreign exchange strategy at bnp
1	snow s remark psychological impact said hans redeker head of foreign exchange strategy at bnp paribas	s remark on the dollar s effects on exports has a psychological impact said hans redeker head of foreign exchange strategy at bnp paribas
1	snow s remark has a impact said hans redeker head of foreign strategy at bnp paribas	snow s remark on the s effects on exports has a psychological impact said redeker head of foreign exchange strategy at bnp paribas
1	s remark has a psychological said hans redeker head of foreign exchange strategy at bnp paribas	snow s remark on the dollar s effects on exports has psychological impact said hans redeker head of foreign exchange strategy at bnp paribas
1	snow s remark has a psychological impact said hans redeker head of foreign exchange strategy at bnp paribas	snow s remark on the dollar s effects on exports has a psychological impact said hans redeker head of foreign exchange strategy at bnp paribas
1	snow s remark has a psychological impact said hans redeker head of foreign exchange strategy at bnp paribas	snow s remark on the dollar s effects on exports has a psychological impact said hans redeker head of foreign exchange strategy at bnp paribas
1	snow s remark has a psychological impact said hans redeker head of foreign exchange strategy at bnp paribas	snow s remark on the dollar s effects on exports has a psychological impact said hans redeker head of foreign exchange strategy at bnp paribas
1	snow s remark has a psychological impact said hans redeker head of foreign exchange strategy at bnp paribas	snow s remark on the dollar s effects on exports has a psychological impact said hans redeker head of foreign exchange strategy at bnp paribas
1	snow s remark has a psychological impact said hans redeker head of foreign exchange strategy at bnp paribas	snow s remark on the dollar s effects on exports has a psychological impact said hans redeker head of foreign exchange strategy at bnp paribas
1	snow s remark has a psychological impact said hans redeker head of foreign exchange strategy at bnp paribas	snow s remark on the dollar s effects on exports has a psychological impact said hans redeker head of foreign exchange strategy at bnp paribas
1	snow s remark has a psychological impact said hans redeker head of foreign exchange strategy at bnp paribas	snow s remark on the dollar s effects on exports has a psychological impact said hans redeker head of foreign exchange strategy at bnp paribas
1	snow s remark has a psychological impact said hans redeker head of foreign exchange strategy at bnp paribas	snow s remark on the dollar s effects on exports has a psychological impact said hans redeker head of foreign exchange strategy at bnp paribas
1	snow s remark has a psychological impact said hans redeker head of foreign exchange strategy at bnp paribas	snow s remark on the dollar s effects on exports has a psychological impact said hans redeker head of foreign exchange strategy at bnp paribas
1	snow s remark has a psychological impact said hans redeker head of foreign exchange strategy at bnp paribas	snow s remark on the dollar s effects on exports has a psychological impact said hans redeker head of foreign exchange strategy at bnp paribas
1	snow s remark has a psychological impact said hans redeker head of foreign exchange strategy at bnp paribas	snow s remark on the dollar s effects on exports has a psychological impact said hans redeker head of foreign exchange strategy at bnp paribas
1	snow s remark has a psychological impact said hans redeker head of foreign exchange strategy at bnp paribas	snow s remark on the dollar s effects on exports has a psychological impact said hans redeker head of foreign exchange strategy at bnp paribas
1	snow s remark has a psychological impact said hans redeker head of foreign exchange strategy at bnp paribas	snow s remark on the dollar s effects on exports has a psychological impact said hans redeker head of foreign exchange strategy at bnp paribas
1	snow s remark has a psychological impact said hans redeker head of foreign exchange strategy at bnp paribas	snow s remark on the dollar s effects on exports has a psychological impact said hans redeker head of foreign exchange strategy at bnp paribas
1	snow s remark has a psychological impact said hans redeker head of foreign exchange strategy at bnp paribas	snow s remark on the dollar s effects on exports has a psychological impact said hans redeker head of foreign exchange strategy at bnp paribas
1	snow s remark has a psychological impact said hans redeker head of foreign exchange strategy at bnp paribas	snow s remark on the dollar s effects on exports has a psychological impact said hans redeker head of foreign exchange strategy at bnp paribas
1	snow s remark has a psychological impact said hans redeker head of foreign exchange strategy at bnp paribas	snow s remark on the dollar s effects on exports has a psychological impact said hans redeker head of foreign exchange strategy at bnp paribas
1	snow s remark has a psychological impact said hans redeker head of foreign exchange strategy at bnp paribas	snow s remark on the dollar s effects on exports has a psychological impact said hans redeker head of foreign exchange strategy at bnp paribas
1	snow s remark has a psychological impact said hans redeker head of foreign exchange strategy at bnp paribas	snow s remark on the dollar s effects on exports has a psychological impact said hans redeker head of foreign exchange strategy at bnp paribas
1	snow s remark has a psychological impact said hans redeker head of foreign exchange strategy at bnp paribas	snow s remark on the dollar s effects on exports has a psychological impact said hans redeker head of foreign exchange strategy at bnp paribas
1	snow s remark has a psychological impact said hans redeker head of foreign exchange strategy at bnp paribas	snow s remark on the dollar s effects on exports has a psychological impact said hans redeker head of foreign exchange strategy at bnp paribas
1	snow s remark has a psychological impact said hans redeker head of foreign exchange strategy at bnp paribas	snow s remark on the dollar s effects on exports has a psychological impact said hans redeker head of foreign exchange strategy at bnp paribas
1	snow s remark has a psychological impact said hans redeker head of foreign exchange strategy at bnp paribas	snow s remark on the dollar s effects on exports has a psychological impact said hans redeker head of foreign exchange strategy at bnp paribas
0	The women said victims of rape who came forward routinely were punished for minor infractions while their assailants escaped judgment .	The women said victims of rape who came forward were routinely punished for minor infractions while their attackers escaped judgment , prompting most victims to remain silent .
0	the said victims of rape who came forward routinely punished for minor infractions while their assailants escaped judgment	the women said victims of rape who came forward were routinely punished minor infractions while their attackers escaped judgment prompting most victims to remain silent
0	the women said victims of rape who came routinely were punished for minor infractions while their assailants escaped judgment	the women said victims of rape who came forward were routinely punished for minor infractions while their attackers escaped judgment prompting most victims to remain silent
0	the said victims who came forward routinely were punished for minor infractions while their assailants judgment	the women said victims of rape who came forward were punished for while their attackers escaped judgment prompting most victims to remain silent
0	the women said victims of rape who came forward routinely were punished for minor infractions while their assailants escaped judgment	the women said victims of rape who came forward were routinely punished for minor while their attackers escaped prompting victims to remain silent
0	the women said victims of who came forward were punished for infractions while their assailants escaped judgment	the women said victims of rape who came forward were routinely punished for minor infractions while their attackers escaped judgment prompting most victims to remain silent
0	the victims of rape came forward routinely were punished for minor infractions while their assailants escaped judgment	the women of rape who came forward were routinely punished for minor infractions while their attackers escaped prompting most victims to remain silent
0	the women said victims of rape who came forward routinely were punished for minor infractions while assailants escaped judgment	the women said victims of rape who forward were routinely punished for minor infractions while their attackers escaped judgment prompting most victims to remain silent
0	women said victims of rape who came forward punished for minor infractions while their escaped judgment	the women said of rape who came forward were routinely punished for minor infractions their attackers escaped judgment prompting most to remain silent
0	the women said victims of rape who came routinely were punished for infractions while their assailants escaped judgment	the women said victims rape who came forward were routinely punished for minor infractions their attackers escaped prompting most victims to remain silent
0	the women said victims of rape who came forward routinely were punished for minor infractions while their assailants escaped judgment	the women said victims of rape who came forward were routinely punished for minor infractions while their attackers escaped judgment prompting most victims to remain silent
0	the women said victims of rape who came forward routinely were punished for minor infractions while their assailants escaped judgment	the women said victims of rape who came forward were routinely punished for minor infractions while their attackers escaped judgment prompting most victims to remain silent
0	the women said victims of rape who came forward routinely were punished for minor infractions while their assailants escaped judgment	the women said victims of rape who came forward were routinely punished for minor infractions while their attackers escaped judgment prompting most victims to remain silent
0	the women said victims of rape who came forward routinely were punished for minor infractions while their assailants escaped judgment	the women said victims of rape who came forward were routinely punished for minor infractions while their attackers escaped judgment prompting most victims to remain silent
0	the women said victims of rape who came forward routinely were punished for minor infractions while their assailants escaped judgment	the women said victims of rape who came forward were routinely punished for minor infractions while their attackers escaped judgment prompting most victims to remain silent
0	the women said victims of rape who came forward routinely were punished for minor infractions while their assailants escaped judgment	the women said victims of rape who came forward were routinely punished for minor infractions while their attackers escaped judgment prompting most victims to remain silent
0	the women said victims of rape who came forward routinely were punished for minor infractions while their assailants escaped judgment	the women said victims of rape who came forward were routinely punished for minor infractions while their attackers escaped judgment prompting most victims to remain silent
0	the women said victims of rape who came forward routinely were punished for minor infractions while their assailants escaped judgment	the women said victims of rape who came forward were routinely punished for minor infractions while their attackers escaped judgment prompting most victims to remain silent
0	the women said victims of rape who came forward routinely were punished for minor infractions while their assailants escaped judgment	the women said victims of rape who came forward were routinely punished for minor infractions while their attackers escaped judgment prompting most victims to remain silent
0	the women said victims of rape who came forward routinely were punished for minor infractions while their assailants escaped judgment	the women said victims of rape who came forward were routinely punished for minor infractions while their attackers escaped judgment prompting most victims to remain silent
0	the women said victims of rape who came forward routinely were punished for minor infractions while their assailants escaped judgment	the women said victims of rape who came forward were routinely punished for minor infractions while their attackers escaped judgment prompting most victims to remain silent
0	the women said victims of rape who came forward routinely were punished for minor infractions while their assailants escaped judgment	the women said victims of rape who came forward were routinely punished for minor infractions while their attackers escaped judgment prompting most victims to remain silent
0	the women said victims of rape who came forward routinely were punished for minor infractions while their assailants escaped judgment	the women said victims of rape who came forward were routinely punished for minor infractions while their attackers escaped judgment prompting most victims to remain silent
0	the women said victims of rape who came forward routinely were punished for minor infractions while their assailants escaped judgment	the women said victims of rape who came forward were routinely punished for minor infractions while their attackers escaped judgment prompting most victims to remain silent
0	the women said victims of rape who came forward routinely were punished for minor infractions while their assailants escaped judgment	the women said victims of rape who came forward were routinely punished for minor infractions while their attackers escaped judgment prompting most victims to remain silent
0	the women said victims of rape who came forward routinely were punished for minor infractions while their assailants escaped judgment	the women said victims of rape who came forward were routinely punished for minor infractions while their attackers escaped judgment prompting most victims to remain silent
0	the women said victims of rape who came forward routinely were punished for minor infractions while their assailants escaped judgment	the women said victims of rape who came forward were routinely punished for minor infractions while their attackers escaped judgment prompting most victims to remain silent
0	the women said victims of rape who came forward routinely were punished for minor infractions while their assailants escaped judgment	the women said victims of rape who came forward were routinely punished for minor infractions while their attackers escaped judgment prompting most victims to remain silent
0	the women said victims of rape who came forward routinely were punished for minor infractions while their assailants escaped judgment	the women said victims of rape who came forward were routinely punished for minor infractions while their attackers escaped judgment prompting most victims to remain silent
0	the women said victims of rape who came forward routinely were punished for minor infractions while their assailants escaped judgment	the women said victims of rape who came forward were routinely punished for minor infractions while their attackers escaped judgment prompting most victims to remain silent
0	the women said victims of rape who came forward routinely were punished for minor infractions while their assailants escaped judgment	the women said victims of rape who came forward were routinely punished for minor infractions while their attackers escaped judgment prompting most victims to remain silent
0	the women said victims of rape who came forward routinely were punished for minor infractions while their assailants escaped judgment	the women said victims of rape who came forward were routinely punished for minor infractions while their attackers escaped judgment prompting most victims to remain silent
0	the women said victims of rape who came forward routinely were punished for minor infractions while their assailants escaped judgment	the women said victims of rape who came forward were routinely punished for minor infractions while their attackers escaped judgment prompting most victims to remain silent
1	" The National has no interest in acquiring AMP while AMP owns its UK business , " Cicutto added .	" The National has no interest in acquiring AMP while AMP owns its U.K. business , " NAB chief executive Frank Cicutto said .
1	the national has no interest in acquiring amp while amp owns its uk business cicutto added	the national no interest in amp while amp owns its u k business nab chief executive frank cicutto said
1	the national has no interest in acquiring amp while amp owns its uk business cicutto added	the national has no interest in acquiring amp amp owns its k business nab chief executive frank cicutto
1	the national has no interest in acquiring while amp owns its uk business cicutto added	the national has interest acquiring amp while amp owns its k business nab chief executive frank cicutto said
1	the national has no interest in acquiring amp while amp owns its uk business cicutto added	the national has no interest in acquiring amp while amp owns its u k business nab chief executive frank cicutto said
1	the national has no interest in acquiring amp while amp owns its uk business cicutto added	national has interest in acquiring while amp owns its u k business nab chief frank cicutto said
1	the national has no interest in acquiring while owns its uk business cicutto	the has no in acquiring amp while amp owns its u k business nab chief executive frank cicutto said
1	national has no interest in acquiring amp while amp owns its uk cicutto added	the national has no acquiring amp while amp owns its u k business nab chief executive frank cicutto said
1	the national has no interest in acquiring amp while amp owns its uk business cicutto added	the has interest in acquiring amp while amp owns its u k business nab chief executive frank cicutto
1	national has no interest in amp while amp owns its uk business cicutto added	the national has no interest in acquiring amp while amp owns its u k nab executive frank cicutto said
1	the national has no interest in acquiring amp while amp owns its uk business cicutto added	the national has no interest in acquiring amp while amp owns its u k business nab chief executive frank cicutto said
1	the national has no interest in acquiring amp while amp owns its uk business cicutto added	the national has no interest in acquiring amp while amp owns its u k business nab chief executive frank cicutto said
1	the national has no interest in acquiring amp while amp owns its uk business cicutto added	the national has no interest in acquiring amp while amp owns its u k business nab chief executive frank cicutto said
1	the national has no interest in acquiring amp while amp owns its uk business cicutto added	the national has no interest in acquiring amp while amp owns its u k business nab chief executive frank cicutto said
1	the national has no interest in acquiring amp while amp owns its uk business cicutto added	the national has no interest in acquiring amp while amp owns its u k business nab chief executive frank cicutto said
1	the national has no interest in acquiring amp while amp owns its uk business cicutto added	the national has no interest in acquiring amp while amp owns its u k business nab chief executive frank cicutto said
1	the national has no interest in acquiring amp while amp owns its uk business cicutto added	the national has no interest in acquiring amp while amp owns its u k business nab chief executive frank cicutto said
1	the national has no interest in acquiring amp while amp owns its uk business cicutto added	the national has no interest in acquiring amp while amp owns its u k business nab chief executive frank cicutto said
1	the national has no interest in acquiring amp while amp owns its uk business cicutto added	the national has no interest in acquiring amp while amp owns its u k business nab chief executive frank cicutto said
1	the national has no interest in acquiring amp while amp owns its uk business cicutto added	the national has no interest in acquiring amp while amp owns its u k business nab chief executive frank cicutto said
1	the national has no interest in acquiring amp while amp owns its uk business cicutto added	the national has no interest in acquiring amp while amp owns its u k business nab chief executive frank cicutto said
1	the national has no interest in acquiring amp while amp owns its uk business cicutto added	the national has no interest in acquiring amp while amp owns its u k business nab chief executive frank cicutto said
1	the national has no interest in acquiring amp while amp owns its uk business cicutto added	the national has no interest in acquiring amp while amp owns its u k business nab chief executive frank cicutto said
1	the national has no interest in acquiring amp while amp owns its uk business cicutto added	the national has no interest in acquiring amp while amp owns its u k business nab chief executive frank cicutto said
1	the national has no interest in acquiring amp while amp owns its uk business cicutto added	the national has no interest in acquiring amp while amp owns its u k business nab chief executive frank cicutto said
1	the national has no interest in acquiring amp while amp owns its uk business cicutto added	the national has no interest in acquiring amp while amp owns its u k business nab chief executive frank cicutto said
1	the national has no interest in acquiring amp while amp owns its uk business cicutto added	the national has no interest in acquiring amp while amp owns its u k business nab chief executive frank cicutto said
1	the national has no interest in acquiring amp while amp owns its uk business cicutto added	the national has no interest in acquiring amp while amp owns its u k business nab chief executive frank cicutto said
1	the national has no interest in acquiring amp while amp owns its uk business cicutto added	the national has no interest in acquiring amp while amp owns its u k business nab chief executive frank cicutto said
1	the national has no interest in acquiring amp while amp owns its uk business cicutto added	the national has no interest in acquiring amp while amp owns its u k business nab chief executive frank cicutto said
1	the national has no interest in acquiring amp while amp owns its uk business cicutto added	the national has no interest in acquiring amp while amp owns its u k business nab chief executive frank cicutto said
1	the national has no interest in acquiring amp while amp owns its uk business cicutto added	the national has no interest in acquiring amp while amp owns its u k business nab chief executive frank cicutto said
1	the national has no interest in acquiring amp while amp owns its uk business cicutto added	the national has no interest in acquiring amp while amp owns its u k business nab chief executive frank cicutto said
1	In a statement , Mr. Rowland said : " As is the case with all appointees , Commissioner Anson is accountable to me .	" As is the case with all appointees , Commissioner Anson is accountable to me , " Rowland said .
1	in a statement mr rowland said as is the case all appointees anson is accountable to me	as is case with all appointees commissioner is accountable to me rowland said
1	in a statement mr rowland said as is the case all appointees commissioner anson is accountable me	as is the case with all appointees commissioner anson is accountable to me rowland said
1	in a statement mr rowland said as is with all appointees commissioner anson is accountable to	as is the case with all appointees commissioner anson is accountable to me rowland said
1	in a statement rowland said as is the case with all appointees commissioner anson is accountable to me	as is the case with all appointees commissioner anson is accountable to me rowland said
1	in a statement mr rowland said as is the with appointees commissioner anson is accountable me	as the case with all appointees commissioner anson is accountable to rowland said
1	a mr rowland said is case with all appointees commissioner anson is accountable to me	as is case with all appointees anson is accountable me rowland said
1	in a statement mr rowland said as is the case all appointees commissioner anson is accountable to me	as is the case with all appointees commissioner anson is to me rowland said
1	in a statement mr rowland said is the case all commissioner anson is accountable me	as is the case with all appointees anson is accountable to me rowland
1	in a mr rowland as is case with all appointees commissioner anson accountable to me	as is the case with all appointees commissioner anson is accountable to me rowland said
1	in a statement mr rowland said as is the case with all appointees commissioner anson is accountable to me	as is the case with all appointees commissioner anson is accountable to me rowland said
1	in a statement mr rowland said as is the case with all appointees commissioner anson is accountable to me	as is the case with all appointees commissioner anson is accountable to me rowland said
1	in a statement mr rowland said as is the case with all appointees commissioner anson is accountable to me	as is the case with all appointees commissioner anson is accountable to me rowland said
1	in a statement mr rowland said as is the case with all appointees commissioner anson is accountable to me	as is the case with all appointees commissioner anson is accountable to me rowland said
1	in a statement mr rowland said as is the case with all appointees commissioner anson is accountable to me	as is the case with all appointees commissioner anson is accountable to me rowland said
1	in a statement mr rowland said as is the case with all appointees commissioner anson is accountable to me	as is the case with all appointees commissioner anson is accountable to me rowland said
1	in a statement mr rowland said as is the case with all appointees commissioner anson is accountable to me	as is the case with all appointees commissioner anson is accountable to me rowland said
1	in a statement mr rowland said as is the case with all appointees commissioner anson is accountable to me	as is the case with all appointees commissioner anson is accountable to me rowland said
1	in a statement mr rowland said as is the case with all appointees commissioner anson is accountable to me	as is the case with all appointees commissioner anson is accountable to me rowland said
1	in a statement mr rowland said as is the case with all appointees commissioner anson is accountable to me	as is the case with all appointees commissioner anson is accountable to me rowland said
1	in a statement mr rowland said as is the case with all appointees commissioner anson is accountable to me	as is the case with all appointees commissioner anson is accountable to me rowland said
1	in a statement mr rowland said as is the case with all appointees commissioner anson is accountable to me	as is the case with all appointees commissioner anson is accountable to me rowland said
1	in a statement mr rowland said as is the case with all appointees commissioner anson is accountable to me	as is the case with all appointees commissioner anson is accountable to me rowland said
1	in a statement mr rowland said as is the case with all appointees commissioner anson is accountable to me	as is the case with all appointees commissioner anson is accountable to me rowland said
1	in a statement mr rowland said as is the case with all appointees commissioner anson is accountable to me	as is the case with all appointees commissioner anson is accountable to me rowland said
1	in a statement mr rowland said as is the case with all appointees commissioner anson is accountable to me	as is the case with all appointees commissioner anson is accountable to me rowland said
1	in a statement mr rowland said as is the case with all appointees commissioner anson is accountable to me	as is the case with all appointees commissioner anson is accountable to me rowland said
1	in a statement mr rowland said as is the case with all appointees commissioner anson is accountable to me	as is the case with all appointees commissioner anson is accountable to me rowland said
1	in a statement mr rowland said as is the case with all appointees commissioner anson is accountable to me	as is the case with all appointees commissioner anson is accountable to me rowland said
1	in a statement mr rowland said as is the case with all appointees commissioner anson is accountable to me	as is the case with all appointees commissioner anson is accountable to me rowland said
1	in a statement mr rowland said as is the case with all appointees commissioner anson is accountable to me	as is the case with all appointees commissioner anson is accountable to me rowland said
1	in a statement mr rowland said as is the case with all appointees commissioner anson is accountable to me	as is the case with all appointees commissioner anson is accountable to me rowland said
1	in a statement mr rowland said as is the case with all appointees commissioner anson is accountable to me	as is the case with all appointees commissioner anson is accountable to me rowland said
0	Oracle 's $ 5 billion hostile bid for PeopleSoft is clearly not sitting well with PeopleSoft 's executives .	Oracle on Friday launched a $ 5.1 billion hostile takeover bid for PeopleSoft .
0	oracle s billion bid for peoplesoft is clearly not sitting well peoplesoft s executives	oracle on friday launched a billion takeover for peoplesoft
0	oracle s hostile bid peoplesoft is clearly not sitting well with peoplesoft s executives	oracle on friday launched billion takeover bid for peoplesoft
0	oracle s billion hostile bid for peoplesoft is clearly not sitting well with peoplesoft s executives	oracle on friday launched a billion hostile takeover for peoplesoft
0	oracle billion hostile bid for peoplesoft is clearly sitting well with peoplesoft s	oracle on friday launched a hostile takeover bid for peoplesoft
0	oracle s billion hostile bid for peoplesoft is sitting well with peoplesoft executives	oracle on friday launched a billion hostile takeover bid peoplesoft
0	oracle s billion hostile for peoplesoft is clearly not sitting well with peoplesoft s executives	oracle on friday launched a billion hostile takeover bid for
0	oracle hostile bid for peoplesoft is clearly not sitting well with peoplesoft s executives	oracle on friday launched a billion hostile takeover bid for peoplesoft
0	oracle s billion hostile bid for peoplesoft is clearly not sitting well with peoplesoft s executives	oracle on friday launched a billion hostile takeover bid peoplesoft
0	oracle s hostile bid for peoplesoft is clearly not sitting well with peoplesoft s executives	oracle on friday launched a billion hostile takeover bid for peoplesoft
0	oracle s billion hostile bid for peoplesoft is clearly not sitting well with peoplesoft s executives	oracle on friday launched a billion hostile takeover bid for peoplesoft
0	oracle s billion hostile bid for peoplesoft is clearly not sitting well with peoplesoft s executives	oracle on friday launched a billion hostile takeover bid for peoplesoft
0	oracle s billion hostile bid for peoplesoft is clearly not sitting well with peoplesoft s executives	oracle on friday launched a billion hostile takeover bid for peoplesoft
0	oracle s billion hostile bid for peoplesoft is clearly not sitting well with peoplesoft s executives	oracle on friday launched a billion hostile takeover bid for peoplesoft
0	oracle s billion hostile bid for peoplesoft is clearly not sitting well with peoplesoft s executives	oracle on friday launched a billion hostile takeover bid for peoplesoft
0	oracle s billion hostile bid for peoplesoft is clearly not sitting well with peoplesoft s executives	oracle on friday launched a billion hostile takeover bid for peoplesoft
0	oracle s billion hostile bid for peoplesoft is clearly not sitting well with peoplesoft s executives	oracle on friday launched a billion hostile takeover bid for peoplesoft
0	oracle s billion hostile bid for peoplesoft is clearly not sitting well with peoplesoft s executives	oracle on friday launched a billion hostile takeover bid for peoplesoft
0	oracle s billion hostile bid for peoplesoft is clearly not sitting well with peoplesoft s executives	oracle on friday launched a billion hostile takeover bid for peoplesoft
0	oracle s billion hostile bid for peoplesoft is clearly not sitting well with peoplesoft s executives	oracle on friday launched a billion hostile takeover bid for peoplesoft
0	oracle s billion hostile bid for peoplesoft is clearly not sitting well with peoplesoft s executives	oracle on friday launched a billion hostile takeover bid for peoplesoft
0	oracle s billion hostile bid for peoplesoft is clearly not sitting well with peoplesoft s executives	oracle on friday launched a billion hostile takeover bid for peoplesoft
0	oracle s billion hostile bid for peoplesoft is clearly not sitting well with peoplesoft s executives	oracle on friday launched a billion hostile takeover bid for peoplesoft
0	oracle s billion hostile bid for peoplesoft is clearly not sitting well with peoplesoft s executives	oracle on friday launched a billion hostile takeover bid for peoplesoft
0	oracle s billion hostile bid for peoplesoft is clearly not sitting well with peoplesoft s executives	oracle on friday launched a billion hostile takeover bid for peoplesoft
0	oracle s billion hostile bid for peoplesoft is clearly not sitting well with peoplesoft s executives	oracle on friday launched a billion hostile takeover bid for peoplesoft
0	oracle s billion hostile bid for peoplesoft is clearly not sitting well with peoplesoft s executives	oracle on friday launched a billion hostile takeover bid for peoplesoft
0	oracle s billion hostile bid for peoplesoft is clearly not sitting well with peoplesoft s executives	oracle on friday launched a billion hostile takeover bid for peoplesoft
0	oracle s billion hostile bid for peoplesoft is clearly not sitting well with peoplesoft s executives	oracle on friday launched a billion hostile takeover bid for peoplesoft
0	oracle s billion hostile bid for peoplesoft is clearly not sitting well with peoplesoft s executives	oracle on friday launched a billion hostile takeover bid for peoplesoft
0	oracle s billion hostile bid for peoplesoft is clearly not sitting well with peoplesoft s executives	oracle on friday launched a billion hostile takeover bid for peoplesoft
0	oracle s billion hostile bid for peoplesoft is clearly not sitting well with peoplesoft s executives	oracle on friday launched a billion hostile takeover bid for peoplesoft
0	oracle s billion hostile bid for peoplesoft is clearly not sitting well with peoplesoft s executives	oracle on friday launched a billion hostile takeover bid for peoplesoft
1	Taha is married to former Iraqi oil minister Amir Muhammed Rasheed , who surrendered to U.S. forces on April 28 .	Taha 's husband , former oil minister Amer Mohammed Rashid , surrendered to U.S. forces on April 28 .
1	taha is married to iraqi oil minister muhammed rasheed who surrendered to u s on april	taha s husband former minister amer mohammed rashid surrendered to u s forces on april
1	taha is married to former iraqi minister amir muhammed rasheed who surrendered to u s forces on april	taha s husband former oil minister amer mohammed rashid surrendered to u s forces on april
1	taha is married to former iraqi oil minister amir rasheed who surrendered to u s forces on april	taha s husband oil minister amer mohammed rashid surrendered to u s forces on april
1	taha is married to iraqi oil amir muhammed rasheed who surrendered to u s forces on	taha s husband former oil minister amer mohammed rashid surrendered to u s on april
1	is married to former iraqi oil minister amir muhammed rasheed who surrendered u s forces april	taha s husband former oil minister amer mohammed rashid surrendered to u s forces on april
1	taha is married to former oil minister muhammed rasheed who surrendered to u s forces on april	taha s former minister amer mohammed surrendered to u s forces on april
1	is married to iraqi oil minister amir muhammed rasheed who surrendered u s forces on april	taha s husband former oil minister amer mohammed rashid to u forces on april
1	taha is married to former iraqi minister who surrendered to s forces on april	taha s husband former oil minister amer surrendered to u s forces on april
1	taha is married to former iraqi oil minister amir muhammed rasheed who surrendered to u s forces april	taha s husband former oil minister amer rashid surrendered to u forces on
1	taha is married to former iraqi oil minister amir muhammed rasheed who surrendered to u s forces on april	taha s husband former oil minister amer mohammed rashid surrendered to u s forces on april
1	taha is married to former iraqi oil minister amir muhammed rasheed who surrendered to u s forces on april	taha s husband former oil minister amer mohammed rashid surrendered to u s forces on april
1	taha is married to former iraqi oil minister amir muhammed rasheed who surrendered to u s forces on april	taha s husband former oil minister amer mohammed rashid surrendered to u s forces on april
1	taha is married to former iraqi oil minister amir muhammed rasheed who surrendered to u s forces on april	taha s husband former oil minister amer mohammed rashid surrendered to u s forces on april
1	taha is married to former iraqi oil minister amir muhammed rasheed who surrendered to u s forces on april	taha s husband former oil minister amer mohammed rashid surrendered to u s forces on april
1	taha is married to former iraqi oil minister amir muhammed rasheed who surrendered to u s forces on april	taha s husband former oil minister amer mohammed rashid surrendered to u s forces on april
1	taha is married to former iraqi oil minister amir muhammed rasheed who surrendered to u s forces on april	taha s husband former oil minister amer mohammed rashid surrendered to u s forces on april
1	taha is married to former iraqi oil minister amir muhammed rasheed who surrendered to u s forces on april	taha s husband former oil minister amer mohammed rashid surrendered to u s forces on april
1	taha is married to former iraqi oil minister amir muhammed rasheed who surrendered to u s forces on april	taha s husband former oil minister amer mohammed rashid surrendered to u s forces on april
1	taha is married to former iraqi oil minister amir muhammed rasheed who surrendered to u s forces on april	taha s husband former oil minister amer mohammed rashid surrendered to u s forces on april
1	taha is married to former iraqi oil minister amir muhammed rasheed who surrendered to u s forces on april	taha s husband former oil minister amer mohammed rashid surrendered to u s forces on april
1	taha is married to former iraqi oil minister amir muhammed rasheed who surrendered to u s forces on april	taha s husband former oil minister amer mohammed rashid surrendered to u s forces on april
1	taha is married to former iraqi oil minister amir muhammed rasheed who surrendered to u s forces on april	taha s husband former oil minister amer mohammed rashid surrendered to u s forces on april
1	taha is married to former iraqi oil minister amir muhammed rasheed who surrendered to u s forces on april	taha s husband former oil minister amer mohammed rashid surrendered to u s forces on april
1	taha is married to former iraqi oil minister amir muhammed rasheed who surrendered to u s forces on april	taha s husband former oil minister amer mohammed rashid surrendered to u s forces on april
1	taha is married to former iraqi oil minister amir muhammed rasheed who surrendered to u s forces on april	taha s husband former oil minister amer mohammed rashid surrendered to u s forces on april
1	taha is married to former iraqi oil minister amir muhammed rasheed who surrendered to u s forces on april	taha s husband former oil minister amer mohammed rashid surrendered to u s forces on april
1	taha is married to former iraqi oil minister amir muhammed rasheed who surrendered to u s forces on april	taha s husband former oil minister amer mohammed rashid surrendered to u s forces on april
1	taha is married to former iraqi oil minister amir muhammed rasheed who surrendered to u s forces on april	taha s husband former oil minister amer mohammed rashid surrendered to u s forces on april
1	taha is married to former iraqi oil minister amir muhammed rasheed who surrendered to u s forces on april	taha s husband former oil minister amer mohammed rashid surrendered to u s forces on april
1	taha is married to former iraqi oil minister amir muhammed rasheed who surrendered to u s forces on april	taha s husband former oil minister amer mohammed rashid surrendered to u s forces on april
1	taha is married to former iraqi oil minister amir muhammed rasheed who surrendered to u s forces on april	taha s husband former oil minister amer mohammed rashid surrendered to u s forces on april
1	taha is married to former iraqi oil minister amir muhammed rasheed who surrendered to u s forces on april	taha s husband former oil minister amer mohammed rashid surrendered to u s forces on april
1	Cisco pared spending during the quarter to compensate for sluggish sales .	In response to sluggish sales , Cisco pared spending .
1	cisco pared spending during quarter to compensate for sluggish sales	in response to sluggish sales cisco pared spending
1	cisco pared spending during the quarter to sluggish sales	in response to sluggish sales cisco pared spending
1	cisco spending during the quarter to for sluggish sales	in response to sluggish sales cisco pared spending
1	cisco pared spending the quarter to compensate sluggish sales	in response to sales cisco pared spending
1	cisco pared spending during quarter to compensate sluggish sales	response to sluggish sales cisco pared spending
1	cisco pared spending during the quarter to compensate for sluggish sales	in response to sluggish sales cisco pared spending
1	pared spending during the quarter to compensate for sales	in response to sluggish sales cisco pared spending
1	cisco pared spending during quarter to compensate sluggish sales	in response to sluggish sales cisco pared spending
1	cisco pared during the quarter to compensate sluggish sales	response to sluggish sales cisco pared spending
1	cisco pared spending during the quarter to compensate for sluggish sales	in response to sluggish sales cisco pared spending
1	cisco pared spending during the quarter to compensate for sluggish sales	in response to sluggish sales cisco pared spending
1	cisco pared spending during the quarter to compensate for sluggish sales	in response to sluggish sales cisco pared spending
1	cisco pared spending during the quarter to compensate for sluggish sales	in response to sluggish sales cisco pared spending
1	cisco pared spending during the quarter to compensate for sluggish sales	in response to sluggish sales cisco pared spending
1	cisco pared spending during the quarter to compensate for sluggish sales	in response to sluggish sales cisco pared spending
1	cisco pared spending during the quarter to compensate for sluggish sales	in response to sluggish sales cisco pared spending
1	cisco pared spending during the quarter to compensate for sluggish sales	in response to sluggish sales cisco pared spending
1	cisco pared spending during the quarter to compensate for sluggish sales	in response to sluggish sales cisco pared spending
1	cisco pared spending during the quarter to compensate for sluggish sales	in response to sluggish sales cisco pared spending
1	cisco pared spending during the quarter to compensate for sluggish sales	in response to sluggish sales cisco pared spending
1	cisco pared spending during the quarter to compensate for sluggish sales	in response to sluggish sales cisco pared spending
1	cisco pared spending during the quarter to compensate for sluggish sales	in response to sluggish sales cisco pared spending
1	cisco pared spending during the quarter to compensate for sluggish sales	in response to sluggish sales cisco pared spending
1	cisco pared spending during the quarter to compensate for sluggish sales	in response to sluggish sales cisco pared spending
1	cisco pared spending during the quarter to compensate for sluggish sales	in response to sluggish sales cisco pared spending
1	cisco pared spending during the quarter to compensate for sluggish sales	in response to sluggish sales cisco pared spending
1	cisco pared spending during the quarter to compensate for sluggish sales	in response to sluggish sales cisco pared spending
1	cisco pared spending during the quarter to compensate for sluggish sales	in response to sluggish sales cisco pared spending
1	cisco pared spending during the quarter to compensate for sluggish sales	in response to sluggish sales cisco pared spending
1	cisco pared spending during the quarter to compensate for sluggish sales	in response to sluggish sales cisco pared spending
1	cisco pared spending during the quarter to compensate for sluggish sales	in response to sluggish sales cisco pared spending
1	cisco pared spending during the quarter to compensate for sluggish sales	in response to sluggish sales cisco pared spending
1	Seven 20- and 21-year-old cadets were ticketed by police for drinking alcohol in an off-campus hotel room early Saturday with two young women , aged 16 and 18 .	Seven 20- and 21-year-old male cadets were caught in an off-campus hotel room early Saturday with two female teens , 16 and 18 years .
1	seven year old cadets were by police for drinking alcohol in an off campus hotel room early saturday with two young women aged	seven and year old male cadets were caught in an off campus hotel room early saturday with two female teens years
1	seven and old cadets were ticketed by police for drinking alcohol in an off campus hotel early saturday with two young women aged and	seven and year old male cadets were caught in an off campus hotel room early saturday with two female teens and years
1	seven and year old cadets were ticketed by police for drinking alcohol in an off campus hotel room early saturday with two women aged and	seven and year male cadets caught in an off campus hotel room early saturday with two female teens and years
1	seven and year old cadets were ticketed police for drinking alcohol in an off hotel room early with two young women aged and	seven and old male cadets were in off campus hotel room early saturday with two female and years
1	seven and year old cadets were ticketed by police for drinking in an campus hotel room early saturday with two women aged and	seven and year old male cadets were in an off campus hotel room early saturday two female teens and
1	and year old cadets were ticketed by police for drinking alcohol in an off campus hotel room early saturday with two young women aged and	seven and year old male cadets were caught in an off campus hotel room early with two female teens and years
1	seven year old cadets were ticketed by police for drinking alcohol in an off campus room early saturday with two young aged and	seven and year old male cadets were caught in an off campus hotel room early saturday with two female teens and years
1	seven and year old cadets were ticketed by for alcohol in an off campus hotel room saturday with two young women aged and	seven and year old male were caught in an off campus hotel room early with two female teens and years
1	seven and old cadets were ticketed by police for drinking alcohol in an off hotel room early saturday with two young women aged and	seven and year old male cadets were in an off campus hotel room early saturday with two female and years
1	seven and year old cadets were ticketed by police for drinking alcohol in an off campus hotel room early saturday with two young women aged and	seven and year old male cadets were caught in an off campus hotel room early saturday with two female teens and years
1	seven and year old cadets were ticketed by police for drinking alcohol in an off campus hotel room early saturday with two young women aged and	seven and year old male cadets were caught in an off campus hotel room early saturday with two female teens and years
1	seven and year old cadets were ticketed by police for drinking alcohol in an off campus hotel room early saturday with two young women aged and	seven and year old male cadets were caught in an off campus hotel room early saturday with two female teens and years
1	seven and year old cadets were ticketed by police for drinking alcohol in an off campus hotel room early saturday with two young women aged and	seven and year old male cadets were caught in an off campus hotel room early saturday with two female teens and years
1	seven and year old cadets were ticketed by police for drinking alcohol in an off campus hotel room early saturday with two young women aged and	seven and year old male cadets were caught in an off campus hotel room early saturday with two female teens and years
1	seven and year old cadets were ticketed by police for drinking alcohol in an off campus hotel room early saturday with two young women aged and	seven and year old male cadets were caught in an off campus hotel room early saturday with two female teens and years
1	seven and year old cadets were ticketed by police for drinking alcohol in an off campus hotel room early saturday with two young women aged and	seven and year old male cadets were caught in an off campus hotel room early saturday with two female teens and years
1	seven and year old cadets were ticketed by police for drinking alcohol in an off campus hotel room early saturday with two young women aged and	seven and year old male cadets were caught in an off campus hotel room early saturday with two female teens and years
1	seven and year old cadets were ticketed by police for drinking alcohol in an off campus hotel room early saturday with two young women aged and	seven and year old male cadets were caught in an off campus hotel room early saturday with two female teens and years
1	seven and year old cadets were ticketed by police for drinking alcohol in an off campus hotel room early saturday with two young women aged and	seven and year old male cadets were caught in an off campus hotel room early saturday with two female teens and years
1	seven and year old cadets were ticketed by police for drinking alcohol in an off campus hotel room early saturday with two young women aged and	seven and year old male cadets were caught in an off campus hotel room early saturday with two female teens and years
1	seven and year old cadets were ticketed by police for drinking alcohol in an off campus hotel room early saturday with two young women aged and	seven and year old male cadets were caught in an off campus hotel room early saturday with two female teens and years
1	seven and year old cadets were ticketed by police for drinking alcohol in an off campus hotel room early saturday with two young women aged and	seven and year old male cadets were caught in an off campus hotel room early saturday with two female teens and years
1	seven and year old cadets were ticketed by police for drinking alcohol in an off campus hotel room early saturday with two young women aged and	seven and year old male cadets were caught in an off campus hotel room early saturday with two female teens and years
1	seven and year old cadets were ticketed by police for drinking alcohol in an off campus hotel room early saturday with two young women aged and	seven and year old male cadets were caught in an off campus hotel room early saturday with two female teens and years
1	seven and year old cadets were ticketed by police for drinking alcohol in an off campus hotel room early saturday with two young women aged and	seven and year old male cadets were caught in an off campus hotel room early saturday with two female teens and years
1	seven and year old cadets were ticketed by police for drinking alcohol in an off campus hotel room early saturday with two young women aged and	seven and year old male cadets were caught in an off campus hotel room early saturday with two female teens and years
1	seven and year old cadets were ticketed by police for drinking alcohol in an off campus hotel room early saturday with two young women aged and	seven and year old male cadets were caught in an off campus hotel room early saturday with two female teens and years
1	seven and year old cadets were ticketed by police for drinking alcohol in an off campus hotel room early saturday with two young women aged and	seven and year old male cadets were caught in an off campus hotel room early saturday with two female teens and years
1	seven and year old cadets were ticketed by police for drinking alcohol in an off campus hotel room early saturday with two young women aged and	seven and year old male cadets were caught in an off campus hotel room early saturday with two female teens and years
1	seven and year old cadets were ticketed by police for drinking alcohol in an off campus hotel room early saturday with two young women aged and	seven and year old male cadets were caught in an off campus hotel room early saturday with two female teens and years
1	seven and year old cadets were ticketed by police for drinking alcohol in an off campus hotel room early saturday with two young women aged and	seven and year old male cadets were caught in an off campus hotel room early saturday with two female teens and years
1	seven and year old cadets were ticketed by police for drinking alcohol in an off campus hotel room early saturday with two young women aged and	seven and year old male cadets were caught in an off campus hotel room early saturday with two female teens and years
0	Dixon 's win moved him into second place in the points standings , 49 behind Kanaan .	" It 's always fun to come to Colorado , " said Dixon , who moved into second in the IRL standings behind Kanaan .
0	dixon s win moved him second place in the points standings behind kanaan	it always fun to come to colorado said dixon into second the irl standings behind kanaan
0	dixon win moved him into second place in the points standings behind kanaan	s always fun to come to colorado said dixon who moved into second in the irl standings behind kanaan
0	dixon s win moved him second place in the points standings behind kanaan	it s always fun to come to colorado said dixon who moved into second in the standings behind kanaan
0	dixon s win moved him into second place in the points standings behind kanaan	it s always fun come to colorado said dixon who moved into second in the irl standings behind kanaan
0	s win moved him into second place in the points standings behind kanaan	it s always fun to come to colorado said dixon moved second in the irl standings behind kanaan
0	dixon s win moved him into second place in points standings behind	s always fun to come to colorado said dixon who moved into second in the irl behind kanaan
0	s win moved him into second in the points standings behind kanaan	it s always fun to come to colorado said dixon who moved into second in the irl standings behind kanaan
0	dixon s win moved him into second place in the points behind kanaan	it s always fun to come to colorado dixon who moved into second in the irl standings behind kanaan
0	dixon s win moved him into second in the points standings behind kanaan	it s always to colorado said dixon who moved into in the irl standings kanaan
0	dixon s win moved him into second place in the points standings behind kanaan	it s always fun to come to colorado said dixon who moved into second in the irl standings behind kanaan
0	dixon s win moved him into second place in the points standings behind kanaan	it s always fun to come to colorado said dixon who moved into second in the irl standings behind kanaan
0	dixon s win moved him into second place in the points standings behind kanaan	it s always fun to come to colorado said dixon who moved into second in the irl standings behind kanaan
0	dixon s win moved him into second place in the points standings behind kanaan	it s always fun to come to colorado said dixon who moved into second in the irl standings behind kanaan
0	dixon s win moved him into second place in the points standings behind kanaan	it s always fun to come to colorado said dixon who moved into second in the irl standings behind kanaan
0	dixon s win moved him into second place in the points standings behind kanaan	it s always fun to come to colorado said dixon who moved into second in the irl standings behind kanaan
0	dixon s win moved him into second place in the points standings behind kanaan	it s always fun to come to colorado said dixon who moved into second in the irl standings behind kanaan
0	dixon s win moved him into second place in the points standings behind kanaan	it s always fun to come to colorado said dixon who moved into second in the irl standings behind kanaan
0	dixon s win moved him into second place in the points standings behind kanaan	it s always fun to come to colorado said dixon who moved into second in the irl standings behind kanaan
0	dixon s win moved him into second place in the points standings behind kanaan	it s always fun to come to colorado said dixon who moved into second in the irl standings behind kanaan
0	dixon s win moved him into second place in the points standings behind kanaan	it s always fun to come to colorado said dixon who moved into second in the irl standings behind kanaan
0	dixon s win moved him into second place in the points standings behind kanaan	it s always fun to come to colorado said dixon who moved into second in the irl standings behind kanaan
0	dixon s win moved him into second place in the points standings behind kanaan	it s always fun to come to colorado said dixon who moved into second in the irl standings behind kanaan
0	dixon s win moved him into second place in the points standings behind kanaan	it s always fun to come to colorado said dixon who moved into second in the irl standings behind kanaan
0	dixon s win moved him into second place in the points standings behind kanaan	it s always fun to come to colorado said dixon who moved into second in the irl standings behind kanaan
0	dixon s win moved him into second place in the points standings behind kanaan	it s always fun to come to colorado said dixon who moved into second in the irl standings behind kanaan
0	dixon s win moved him into second place in the points standings behind kanaan	it s always fun to come to colorado said dixon who moved into second in the irl standings behind kanaan
0	dixon s win moved him into second place in the points standings behind kanaan	it s always fun to come to colorado said dixon who moved into second in the irl standings behind kanaan
0	dixon s win moved him into second place in the points standings behind kanaan	it s always fun to come to colorado said dixon who moved into second in the irl standings behind kanaan
0	dixon s win moved him into second place in the points standings behind kanaan	it s always fun to come to colorado said dixon who moved into second in the irl standings behind kanaan
0	dixon s win moved him into second place in the points standings behind kanaan	it s always fun to come to colorado said dixon who moved into second in the irl standings behind kanaan
0	dixon s win moved him into second place in the points standings behind kanaan	it s always fun to come to colorado said dixon who moved into second in the irl standings behind kanaan
0	dixon s win moved him into second place in the points standings behind kanaan	it s always fun to come to colorado said dixon who moved into second in the irl standings behind kanaan
1	Last year , Congress passed similar , though less expensive , buyout legislation for peanut farmers , ending that Depression-era program .	Last year , Congress passed similar , though less expensive , buyout legislation for peanut farmers to end that program that also dated from the Depression years .
1	last year congress passed similar less expensive buyout legislation for peanut farmers ending that depression era program	last year congress passed similar though less expensive legislation peanut farmers to end that program that also dated from the depression years
1	last year congress passed similar less buyout legislation for peanut farmers ending depression era program	last year congress passed similar though less expensive buyout for peanut farmers to end that program also dated from the depression years
1	last year congress passed similar though less expensive buyout legislation for farmers ending that depression era program	year congress passed similar though less expensive buyout legislation for peanut farmers to end that program also dated from the depression years
1	last year congress passed similar though less expensive buyout legislation for peanut farmers ending that depression era program	year passed similar though less expensive buyout legislation for peanut farmers end that program also dated from the depression years
1	last passed similar less buyout legislation for peanut farmers ending that depression era program	last year congress passed similar less expensive buyout legislation for peanut farmers to end that program that also dated from the depression years
1	last year congress passed similar though less expensive buyout legislation for peanut ending that depression era program	last year passed similar though less expensive buyout legislation for farmers to end that program that also dated from the depression years
1	last year congress passed though less expensive buyout legislation for farmers ending that depression program	last year congress similar though less expensive buyout legislation for to end that program that from the depression years
1	last year congress passed similar though expensive buyout legislation for peanut farmers ending that depression era program	last year congress passed similar though less expensive legislation for peanut to end that that also dated from depression years
1	last year congress passed similar though less expensive buyout legislation for peanut farmers ending that depression era program	last year congress passed similar less expensive buyout legislation for peanut farmers to end that program that also dated from the depression years
1	last year congress passed similar though less expensive buyout legislation for peanut farmers ending that depression era program	last year congress passed similar though less expensive buyout legislation for peanut farmers to end that program that also dated from the depression years
1	last year congress passed similar though less expensive buyout legislation for peanut farmers ending that depression era program	last year congress passed similar though less expensive buyout legislation for peanut farmers to end that program that also dated from the depression years
1	last year congress passed similar though less expensive buyout legislation for peanut farmers ending that depression era program	last year congress passed similar though less expensive buyout legislation for peanut farmers to end that program that also dated from the depression years
1	last year congress passed similar though less expensive buyout legislation for peanut farmers ending that depression era program	last year congress passed similar though less expensive buyout legislation for peanut farmers to end that program that also dated from the depression years
1	last year congress passed similar though less expensive buyout legislation for peanut farmers ending that depression era program	last year congress passed similar though less expensive buyout legislation for peanut farmers to end that program that also dated from the depression years
1	last year congress passed similar though less expensive buyout legislation for peanut farmers ending that depression era program	last year congress passed similar though less expensive buyout legislation for peanut farmers to end that program that also dated from the depression years
1	last year congress passed similar though less expensive buyout legislation for peanut farmers ending that depression era program	last year congress passed similar though less expensive buyout legislation for peanut farmers to end that program that also dated from the depression years
1	last year congress passed similar though less expensive buyout legislation for peanut farmers ending that depression era program	last year congress passed similar though less expensive buyout legislation for peanut farmers to end that program that also dated from the depression years
1	last year congress passed similar though less expensive buyout legislation for peanut farmers ending that depression era program	last year congress passed similar though less expensive buyout legislation for peanut farmers to end that program that also dated from the depression years
1	last year congress passed similar though less expensive buyout legislation for peanut farmers ending that depression era program	last year congress passed similar though less expensive buyout legislation for peanut farmers to end that program that also dated from the depression years
1	last year congress passed similar though less expensive buyout legislation for peanut farmers ending that depression era program	last year congress passed similar though less expensive buyout legislation for peanut farmers to end that program that also dated from the depression years
1	last year congress passed similar though less expensive buyout legislation for peanut farmers ending that depression era program	last year congress passed similar though less expensive buyout legislation for peanut farmers to end that program that also dated from the depression years
1	last year congress passed similar though less expensive buyout legislation for peanut farmers ending that depression era program	last year congress passed similar though less expensive buyout legislation for peanut farmers to end that program that also dated from the depression years
1	last year congress passed similar though less expensive buyout legislation for peanut farmers ending that depression era program	last year congress passed similar though less expensive buyout legislation for peanut farmers to end that program that also dated from the depression years
1	last year congress passed similar though less expensive buyout legislation for peanut farmers ending that depression era program	last year congress passed similar though less expensive buyout legislation for peanut farmers to end that program that also dated from the depression years
1	last year congress passed similar though less expensive buyout legislation for peanut farmers ending that depression era program	last year congress passed similar though less expensive buyout legislation for peanut farmers to end that program that also dated from the depression years
1	last year congress passed similar though less expensive buyout legislation for peanut farmers ending that depression era program	last year congress passed similar though less expensive buyout legislation for peanut farmers to end that program that also dated from the depression years
1	last year congress passed similar though less expensive buyout legislation for peanut farmers ending that depression era program	last year congress passed similar though less expensive buyout legislation for peanut farmers to end that program that also dated from the depression years
1	last year congress passed similar though less expensive buyout legislation for peanut farmers ending that depression era program	last year congress passed similar though less expensive buyout legislation for peanut farmers to end that program that also dated from the depression years
1	last year congress passed similar though less expensive buyout legislation for peanut farmers ending that depression era program	last year congress passed similar though less expensive buyout legislation for peanut farmers to end that program that also dated from the depression years
1	last year congress passed similar though less expensive buyout legislation for peanut farmers ending that depression era program	last year congress passed similar though less expensive buyout legislation for peanut farmers to end that program that also dated from the depression years
1	last year congress passed similar though less expensive buyout legislation for peanut farmers ending that depression era program	last year congress passed similar though less expensive buyout legislation for peanut farmers to end that program that also dated from the depression years
1	last year congress passed similar though less expensive buyout legislation for peanut farmers ending that depression era program	last year congress passed similar though less expensive buyout legislation for peanut farmers to end that program that also dated from the depression years
1	On July 22 , Moore announced he would appeal the case directly to the U.S. Supreme Court .	Moore of Alabama says he will appeal his case to the nation 's highest court .
1	on july moore announced he would appeal the case the u s supreme court	moore of alabama says he will appeal his case to the nation s highest court
1	on july announced he would appeal the case directly to u s supreme court	moore of alabama says he will appeal his case to the nation s highest court
1	on july moore announced he appeal the case directly to the u s supreme court	moore of says he will appeal his case to the nation s highest court
1	on july announced he would appeal the case directly the u s supreme court	moore of alabama he will appeal his case s highest
1	on july moore announced he would appeal the case directly to the u s supreme court	of alabama says he will appeal his to the nation s highest court
1	on july moore announced he appeal the case directly to the u s supreme court	moore of alabama says will appeal his case to the nation s highest court
1	on july moore announced he would appeal the case directly to the u supreme court	moore of alabama says he will appeal his case to the nation s highest court
1	on july moore announced he would appeal the case directly to the s supreme court	moore of alabama says he will appeal his case to the nation s highest court
1	on july moore announced he would appeal the case directly to the u s supreme court	of alabama he will appeal his to the nation highest court
1	on july moore announced he would appeal the case directly to the u s supreme court	moore of alabama says he will appeal his case to the nation s highest court
1	on july moore announced he would appeal the case directly to the u s supreme court	moore of alabama says he will appeal his case to the nation s highest court
1	on july moore announced he would appeal the case directly to the u s supreme court	moore of alabama says he will appeal his case to the nation s highest court
1	on july moore announced he would appeal the case directly to the u s supreme court	moore of alabama says he will appeal his case to the nation s highest court
1	on july moore announced he would appeal the case directly to the u s supreme court	moore of alabama says he will appeal his case to the nation s highest court
1	on july moore announced he would appeal the case directly to the u s supreme court	moore of alabama says he will appeal his case to the nation s highest court
1	on july moore announced he would appeal the case directly to the u s supreme court	moore of alabama says he will appeal his case to the nation s highest court
1	on july moore announced he would appeal the case directly to the u s supreme court	moore of alabama says he will appeal his case to the nation s highest court
1	on july moore announced he would appeal the case directly to the u s supreme court	moore of alabama says he will appeal his case to the nation s highest court
1	on july moore announced he would appeal the case directly to the u s supreme court	moore of alabama says he will appeal his case to the nation s highest court
1	on july moore announced he would appeal the case directly to the u s supreme court	moore of alabama says he will appeal his case to the nation s highest court
1	on july moore announced he would appeal the case directly to the u s supreme court	moore of alabama says he will appeal his case to the nation s highest court
1	on july moore announced he would appeal the case directly to the u s supreme court	moore of alabama says he will appeal his case to the nation s highest court
1	on july moore announced he would appeal the case directly to the u s supreme court	moore of alabama says he will appeal his case to the nation s highest court
1	on july moore announced he would appeal the case directly to the u s supreme court	moore of alabama says he will appeal his case to the nation s highest court
1	on july moore announced he would appeal the case directly to the u s supreme court	moore of alabama says he will appeal his case to the nation s highest court
1	on july moore announced he would appeal the case directly to the u s supreme court	moore of alabama says he will appeal his case to the nation s highest court
1	on july moore announced he would appeal the case directly to the u s supreme court	moore of alabama says he will appeal his case to the nation s highest court
1	on july moore announced he would appeal the case directly to the u s supreme court	moore of alabama says he will appeal his case to the nation s highest court
1	on july moore announced he would appeal the case directly to the u s supreme court	moore of alabama says he will appeal his case to the nation s highest court
1	on july moore announced he would appeal the case directly to the u s supreme court	moore of alabama says he will appeal his case to the nation s highest court
1	on july moore announced he would appeal the case directly to the u s supreme court	moore of alabama says he will appeal his case to the nation s highest court
1	on july moore announced he would appeal the case directly to the u s supreme court	moore of alabama says he will appeal his case to the nation s highest court
0	The broad Standard & Poor 's 500 Index .SPX gained 19.72 points , or 1.98 percent , to 1,015.69 .	The Dow Jones industrial average .DJI jumped 2.09 percent , while the Standard & Poor 's 500 Index .SPX leapt 2.23 percent .
0	the broad standard s index gained points or percent to	the dow jones industrial average dji jumped percent while the standard poor s index spx leapt percent
0	the broad standard poor s index spx gained points or percent to	the jones industrial average dji percent the standard poor s index spx leapt percent
0	the broad standard poor s index spx gained points or percent to	the jones industrial average dji jumped percent while the standard poor s index leapt
0	the broad standard poor s index spx gained points or to	dow jones industrial average dji jumped percent while the standard poor s index spx leapt percent
0	the broad standard poor s index spx gained points or percent to	the dow jones industrial average dji jumped percent while the standard poor s index spx percent
0	broad standard poor s index spx gained points or percent to	the dow jones industrial average dji jumped percent while the standard poor s index spx leapt percent
0	the broad standard poor s index spx gained points or percent	the dow jones industrial average dji jumped percent while the standard poor s index spx leapt percent
0	the broad standard poor s index spx gained points or percent to	the dow industrial average dji jumped percent the standard poor s index spx leapt percent
0	the broad standard poor s spx gained points or to	the dow jones industrial average dji jumped percent while standard poor s spx leapt percent
0	the broad standard poor s index spx gained points or percent to	the dow jones industrial average dji jumped percent while the standard poor s index spx leapt percent
0	the broad standard poor s index spx gained points or percent to	the dow jones industrial average dji jumped percent while the standard poor s index spx leapt percent
0	the broad standard poor s index spx gained points or percent to	the dow jones industrial average dji jumped percent while the standard poor s index spx leapt percent
0	the broad standard poor s index spx gained points or percent to	the dow jones industrial average dji jumped percent while the standard poor s index spx leapt percent
0	the broad standard poor s index spx gained points or percent to	the dow jones industrial average dji jumped percent while the standard poor s index spx leapt percent
0	the broad standard poor s index spx gained points or percent to	the dow jones industrial average dji jumped percent while the standard poor s index spx leapt percent
0	the broad standard poor s index spx gained points or percent to	the dow jones industrial average dji jumped percent while the standard poor s index spx leapt percent
0	the broad standard poor s index spx gained points or percent to	the dow jones industrial average dji jumped percent while the standard poor s index spx leapt percent
0	the broad standard poor s index spx gained points or percent to	the dow jones industrial average dji jumped percent while the standard poor s index spx leapt percent
0	the broad standard poor s index spx gained points or percent to	the dow jones industrial average dji jumped percent while the standard poor s index spx leapt percent
0	the broad standard poor s index spx gained points or percent to	the dow jones industrial average dji jumped percent while the standard poor s index spx leapt percent
0	the broad standard poor s index spx gained points or percent to	the dow jones industrial average dji jumped percent while the standard poor s index spx leapt percent
0	the broad standard poor s index spx gained points or percent to	the dow jones industrial average dji jumped percent while the standard poor s index spx leapt percent
0	the broad standard poor s index spx gained points or percent to	the dow jones industrial average dji jumped percent while the standard poor s index spx leapt percent
0	the broad standard poor s index spx gained points or percent to	the dow jones industrial average dji jumped percent while the standard poor s index spx leapt percent
0	the broad standard poor s index spx gained points or percent to	the dow jones industrial average dji jumped percent while the standard poor s index spx leapt percent
0	the broad standard poor s index spx gained points or percent to	the dow jones industrial average dji jumped percent while the standard poor s index spx leapt percent
0	the broad standard poor s index spx gained points or percent to	the dow jones industrial average dji jumped percent while the standard poor s index spx leapt percent
0	the broad standard poor s index spx gained points or percent to	the dow jones industrial average dji jumped percent while the standard poor s index spx leapt percent
0	the broad standard poor s index spx gained points or percent to	the dow jones industrial average dji jumped percent while the standard poor s index spx leapt percent
0	the broad standard poor s index spx gained points or percent to	the dow jones industrial average dji jumped percent while the standard poor s index spx leapt percent
0	the broad standard poor s index spx gained points or percent to	the dow jones industrial average dji jumped percent while the standard poor s index spx leapt percent
0	the broad standard poor s index spx gained points or percent to	the dow jones industrial average dji jumped percent while the standard poor s index spx leapt percent
0	Thanks to the euro 's rise against the Japanese currency , the dollar was at 117.24 yen , well above the overnight 10-month low of 116 yen .	The euro 's rise against the yen and speculation of Japanese intervention helped the dollar firm to 117.25 yen , well above a 10-month low of 116 yen hit on Thursday .
0	thanks to euro s rise against the japanese currency was at yen well above the month low of yen	the euro s rise the yen and speculation japanese intervention helped the dollar firm to yen well above a month low of yen hit on thursday
0	thanks to euro s rise against the japanese currency the dollar was at yen well above the overnight month low of yen	the euro s rise against the yen and of japanese intervention the dollar firm to yen well a month of yen hit on thursday
0	thanks to the euro s rise against the japanese currency the dollar was at yen well above the overnight month low of yen	the euro s rise against the yen speculation of japanese intervention helped the dollar firm to yen well above a month low of yen hit thursday
0	thanks to euro s rise against the japanese currency the dollar was at yen well above the overnight month low of yen	the euro s rise the yen and speculation japanese intervention helped the dollar firm to yen well above a month of yen hit thursday
0	thanks to the euro rise against the japanese currency the dollar was at yen well above the overnight month low of yen	the euro s rise against the yen and speculation of japanese helped dollar firm to yen well above month low of yen on thursday
0	thanks to the euro s rise against the japanese currency the dollar was at yen well above the overnight month low yen	the euro s rise against the yen and speculation of japanese intervention helped the dollar firm to yen well above a month low of hit on thursday
0	the euro s rise against the japanese currency the dollar was at yen well above the overnight month of yen	the euro s rise against the yen and of japanese helped the dollar firm to well above a month low yen hit on thursday
0	thanks to euro s rise against the japanese currency the dollar was yen well above the overnight month low of yen	the euro s rise against yen speculation japanese intervention helped the dollar firm to yen well above a month low of yen hit on thursday
0	thanks to the euro s rise against the dollar was at yen well above the overnight month low of	euro s rise the yen and speculation japanese helped the firm to yen above a month low of yen hit on
0	thanks to the euro s rise against the japanese currency the dollar was at yen well above the overnight month low of yen	the euro s rise against the yen and speculation of japanese intervention helped the dollar firm to yen well above a month low of yen hit on thursday
0	thanks to the euro s rise against the japanese currency the dollar was at yen well above the overnight month low of yen	the euro s rise against the yen and speculation of japanese intervention helped the dollar firm to yen well above a month low of yen hit on thursday
0	thanks to the euro s rise against the japanese currency the dollar was at yen well above the overnight month low of yen	the euro s rise against the yen and speculation of japanese intervention helped the dollar firm to yen well above a month low of yen hit on thursday
0	thanks to the euro s rise against the japanese currency the dollar was at yen well above the overnight month low of yen	the euro s rise against the yen and speculation of japanese intervention helped the dollar firm to yen well above a month low of yen hit on thursday
0	thanks to the euro s rise against the japanese currency the dollar was at yen well above the overnight month low of yen	the euro s rise against the yen and speculation of japanese intervention helped the dollar firm to yen well above a month low of yen hit on thursday
0	thanks to the euro s rise against the japanese currency the dollar was at yen well above the overnight month low of yen	the euro s rise against the yen and speculation of japanese intervention helped the dollar firm to yen well above a month low of yen hit on thursday
0	thanks to the euro s rise against the japanese currency the dollar was at yen well above the overnight month low of yen	the euro s rise against the yen and speculation of japanese intervention helped the dollar firm to yen well above a month low of yen hit on thursday
0	thanks to the euro s rise against the japanese currency the dollar was at yen well above the overnight month low of yen	the euro s rise against the yen and speculation of japanese intervention helped the dollar firm to yen well above a month low of yen hit on thursday
0	thanks to the euro s rise against the japanese currency the dollar was at yen well above the overnight month low of yen	the euro s rise against the yen and speculation of japanese intervention helped the dollar firm to yen well above a month low of yen hit on thursday
0	thanks to the euro s rise against the japanese currency the dollar was at yen well above the overnight month low of yen	the euro s rise against the yen and speculation of japanese intervention helped the dollar firm to yen well above a month low of yen hit on thursday
0	thanks to the euro s rise against the japanese currency the dollar was at yen well above the overnight month low of yen	the euro s rise against the yen and speculation of japanese intervention helped the dollar firm to yen well above a month low of yen hit on thursday
0	thanks to the euro s rise against the japanese currency the dollar was at yen well above the overnight month low of yen	the euro s rise against the yen and speculation of japanese intervention helped the dollar firm to yen well above a month low of yen hit on thursday
0	thanks to the euro s rise against the japanese currency the dollar was at yen well above the overnight month low of yen	the euro s rise against the yen and speculation of japanese intervention helped the dollar firm to yen well above a month low of yen hit on thursday
0	thanks to the euro s rise against the japanese currency the dollar was at yen well above the overnight month low of yen	the euro s rise against the yen and speculation of japanese intervention helped the dollar firm to yen well above a month low of yen hit on thursday
0	thanks to the euro s rise against the japanese currency the dollar was at yen well above the overnight month low of yen	the euro s rise against the yen and speculation of japanese intervention helped the dollar firm to yen well above a month low of yen hit on thursday
0	thanks to the euro s rise against the japanese currency the dollar was at yen well above the overnight month low of yen	the euro s rise against the yen and speculation of japanese intervention helped the dollar firm to yen well above a month low of yen hit on thursday
0	thanks to the euro s rise against the japanese currency the dollar was at yen well above the overnight month low of yen	the euro s rise against the yen and speculation of japanese intervention helped the dollar firm to yen well above a month low of yen hit on thursday
0	thanks to the euro s rise against the japanese currency the dollar was at yen well above the overnight month low of yen	the euro s rise against the yen and speculation of japanese intervention helped the dollar firm to yen well above a month low of yen hit on thursday
0	thanks to the euro s rise against the japanese currency the dollar was at yen well above the overnight month low of yen	the euro s rise against the yen and speculation of japanese intervention helped the dollar firm to yen well above a month low of yen hit on thursday
0	thanks to the euro s rise against the japanese currency the dollar was at yen well above the overnight month low of yen	the euro s rise against the yen and speculation of japanese intervention helped the dollar firm to yen well above a month low of yen hit on thursday
0	thanks to the euro s rise against the japanese currency the dollar was at yen well above the overnight month low of yen	the euro s rise against the yen and speculation of japanese intervention helped the dollar firm to yen well above a month low of yen hit on thursday
0	thanks to the euro s rise against the japanese currency the dollar was at yen well above the overnight month low of yen	the euro s rise against the yen and speculation of japanese intervention helped the dollar firm to yen well above a month low of yen hit on thursday
0	thanks to the euro s rise against the japanese currency the dollar was at yen well above the overnight month low of yen	the euro s rise against the yen and speculation of japanese intervention helped the dollar firm to yen well above a month low of yen hit on thursday
0	Thursday afternoon , the Standard & Poor 's 500-stock index was trading up just 1.48 points , or 0.1 percent , to 1,049.59 .	Stocks closed largely unchanged , with the Standard & Poor 's 500-stock index dipping 1.17 points , to 1,046.94 .
0	thursday afternoon the standard stock index was trading up just points or percent to	stocks closed largely unchanged with the standard poor s stock index dipping points to
0	thursday afternoon the standard poor s stock index trading up just points or percent to	stocks closed largely unchanged with the standard poor s stock index dipping to
0	thursday afternoon the standard s stock index was trading up just points or percent to	closed largely unchanged with the standard poor s stock index dipping points to
0	thursday afternoon the standard poor s index trading up points or percent to	stocks closed largely unchanged the standard poor s stock index to
0	thursday afternoon the standard poor s stock was trading up just points or percent to	stocks closed largely with the standard poor s stock index dipping points to
0	thursday afternoon the standard poor stock index was trading just or percent	stocks closed largely with the standard poor s dipping points to
0	thursday afternoon the poor s stock index was trading up just points or percent to	stocks closed largely with the standard s stock index dipping to
0	thursday afternoon the standard poor s stock index was trading up just points or percent to	stocks closed largely unchanged with the standard poor s stock index dipping points to
0	thursday afternoon the standard poor s stock index was trading up just points or percent to	closed largely with the standard poor s stock index dipping points to
0	thursday afternoon the standard poor s stock index was trading up just points or percent to	stocks closed largely unchanged with the standard poor s stock index dipping points to
0	thursday afternoon the standard poor s stock index was trading up just points or percent to	stocks closed largely unchanged with the standard poor s stock index dipping points to
0	thursday afternoon the standard poor s stock index was trading up just points or percent to	stocks closed largely unchanged with the standard poor s stock index dipping points to
0	thursday afternoon the standard poor s stock index was trading up just points or percent to	stocks closed largely unchanged with the standard poor s stock index dipping points to
0	thursday afternoon the standard poor s stock index was trading up just points or percent to	stocks closed largely unchanged with the standard poor s stock index dipping points to
0	thursday afternoon the standard poor s stock index was trading up just points or percent to	stocks closed largely unchanged with the standard poor s stock index dipping points to
0	thursday afternoon the standard poor s stock index was trading up just points or percent to	stocks closed largely unchanged with the standard poor s stock index dipping points to
0	thursday afternoon the standard poor s stock index was trading up just points or percent to	stocks closed largely unchanged with the standard poor s stock index dipping points to
0	thursday afternoon the standard poor s stock index was trading up just points or percent to	stocks closed largely unchanged with the standard poor s stock index dipping points to
0	thursday afternoon the standard poor s stock index was trading up just points or percent to	stocks closed largely unchanged with the standard poor s stock index dipping points to
0	thursday afternoon the standard poor s stock index was trading up just points or percent to	stocks closed largely unchanged with the standard poor s stock index dipping points to
0	thursday afternoon the standard poor s stock index was trading up just points or percent to	stocks closed largely unchanged with the standard poor s stock index dipping points to
0	thursday afternoon the standard poor s stock index was trading up just points or percent to	stocks closed largely unchanged with the standard poor s stock index dipping points to
0	thursday afternoon the standard poor s stock index was trading up just points or percent to	stocks closed largely unchanged with the standard poor s stock index dipping points to
0	thursday afternoon the standard poor s stock index was trading up just points or percent to	stocks closed largely unchanged with the standard poor s stock index dipping points to
0	thursday afternoon the standard poor s stock index was trading up just points or percent to	stocks closed largely unchanged with the standard poor s stock index dipping points to
0	thursday afternoon the standard poor s stock index was trading up just points or percent to	stocks closed largely unchanged with the standard poor s stock index dipping points to
0	thursday afternoon the standard poor s stock index was trading up just points or percent to	stocks closed largely unchanged with the standard poor s stock index dipping points to
0	thursday afternoon the standard poor s stock index was trading up just points or percent to	stocks closed largely unchanged with the standard poor s stock index dipping points to
0	thursday afternoon the standard poor s stock index was trading up just points or percent to	stocks closed largely unchanged with the standard poor s stock index dipping points to
0	thursday afternoon the standard poor s stock index was trading up just points or percent to	stocks closed largely unchanged with the standard poor s stock index dipping points to
0	thursday afternoon the standard poor s stock index was trading up just points or percent to	stocks closed largely unchanged with the standard poor s stock index dipping points to
0	thursday afternoon the standard poor s stock index was trading up just points or percent to	stocks closed largely unchanged with the standard poor s stock index dipping points to
1	" They were chipping away at the concrete to get to the body , " said Chris Butler , who lives across the street .	Investigators " were chipping away at the concrete to get to the body , " said Chris Butler , who lives across the street in the quiet city neighborhood .
1	they were chipping away at the concrete to get to the body said chris butler who lives across street	investigators were chipping at the to get to the said chris butler who lives the street in the city neighborhood
1	they were chipping away at the concrete to get to said chris butler who lives across the street	investigators were chipping away at the concrete get to the body said chris butler who lives across the street in the quiet neighborhood
1	they were chipping at the concrete to get to the body said chris butler lives across the street	investigators were chipping away at the concrete to get to the body said chris butler who lives across the street in the quiet city neighborhood
1	they were chipping at the concrete to get to the body chris butler who lives across the street	investigators were chipping away at the concrete to get to the body said chris butler who across the street in quiet city neighborhood
1	they were chipping away at the concrete to get to the body said chris who lives across the street	investigators were chipping away the concrete to get to body said butler who lives the street in quiet city neighborhood
1	they were away the concrete to get to the body butler who lives across the street	investigators were chipping away at the concrete to get to body said chris butler lives across street the quiet city neighborhood
1	they were chipping away at the concrete to get to the body said chris butler who lives across the street	investigators were chipping away at the concrete get to the body chris butler who lives across the street in quiet city neighborhood
1	they were chipping away at the concrete to get to the body said chris butler who lives across the	investigators were chipping away at the concrete to get to the body said chris butler who lives across the street the quiet city neighborhood
1	they were chipping at the concrete to get to the body said butler who lives across the street	investigators were chipping away at the concrete to get to the body said chris butler who lives across the street in the quiet city neighborhood
1	they were chipping away at the concrete to get to the body said chris butler who lives across the street	investigators were chipping away at the concrete to get to the body said chris butler who lives across the street in the quiet city neighborhood
1	they were chipping away at the concrete to get to the body said chris butler who lives across the street	investigators were chipping away at the concrete to get to the body said chris butler who lives across the street in the quiet city neighborhood
1	they were chipping away at the concrete to get to the body said chris butler who lives across the street	investigators were chipping away at the concrete to get to the body said chris butler who lives across the street in the quiet city neighborhood
1	they were chipping away at the concrete to get to the body said chris butler who lives across the street	investigators were chipping away at the concrete to get to the body said chris butler who lives across the street in the quiet city neighborhood
1	they were chipping away at the concrete to get to the body said chris butler who lives across the street	investigators were chipping away at the concrete to get to the body said chris butler who lives across the street in the quiet city neighborhood
1	they were chipping away at the concrete to get to the body said chris butler who lives across the street	investigators were chipping away at the concrete to get to the body said chris butler who lives across the street in the quiet city neighborhood
1	they were chipping away at the concrete to get to the body said chris butler who lives across the street	investigators were chipping away at the concrete to get to the body said chris butler who lives across the street in the quiet city neighborhood
1	they were chipping away at the concrete to get to the body said chris butler who lives across the street	investigators were chipping away at the concrete to get to the body said chris butler who lives across the street in the quiet city neighborhood
1	they were chipping away at the concrete to get to the body said chris butler who lives across the street	investigators were chipping away at the concrete to get to the body said chris butler who lives across the street in the quiet city neighborhood
1	they were chipping away at the concrete to get to the body said chris butler who lives across the street	investigators were chipping away at the concrete to get to the body said chris butler who lives across the street in the quiet city neighborhood
1	they were chipping away at the concrete to get to the body said chris butler who lives across the street	investigators were chipping away at the concrete to get to the body said chris butler who lives across the street in the quiet city neighborhood
1	they were chipping away at the concrete to get to the body said chris butler who lives across the street	investigators were chipping away at the concrete to get to the body said chris butler who lives across the street in the quiet city neighborhood
1	they were chipping away at the concrete to get to the body said chris butler who lives across the street	investigators were chipping away at the concrete to get to the body said chris butler who lives across the street in the quiet city neighborhood
1	they were chipping away at the concrete to get to the body said chris butler who lives across the street	investigators were chipping away at the concrete to get to the body said chris butler who lives across the street in the quiet city neighborhood
1	they were chipping away at the concrete to get to the body said chris butler who lives across the street	investigators were chipping away at the concrete to get to the body said chris butler who lives across the street in the quiet city neighborhood
1	they were chipping away at the concrete to get to the body said chris butler who lives across the street	investigators were chipping away at the concrete to get to the body said chris butler who lives across the street in the quiet city neighborhood
1	they were chipping away at the concrete to get to the body said chris butler who lives across the street	investigators were chipping away at the concrete to get to the body said chris butler who lives across the street in the quiet city neighborhood
1	they were chipping away at the concrete to get to the body said chris butler who lives across the street	investigators were chipping away at the concrete to get to the body said chris butler who lives across the street in the quiet city neighborhood
1	they were chipping away at the concrete to get to the body said chris butler who lives across the street	investigators were chipping away at the concrete to get to the body said chris butler who lives across the street in the quiet city neighborhood
1	they were chipping away at the concrete to get to the body said chris butler who lives across the street	investigators were chipping away at the concrete to get to the body said chris butler who lives across the street in the quiet city neighborhood
1	they were chipping away at the concrete to get to the body said chris butler who lives across the street	investigators were chipping away at the concrete to get to the body said chris butler who lives across the street in the quiet city neighborhood
1	they were chipping away at the concrete to get to the body said chris butler who lives across the street	investigators were chipping away at the concrete to get to the body said chris butler who lives across the street in the quiet city neighborhood
1	they were chipping away at the concrete to get to the body said chris butler who lives across the street	investigators were chipping away at the concrete to get to the body said chris butler who lives across the street in the quiet city neighborhood
1	Nicholas is the uncle of Louima , the Haitian immigrant who was sexually tortured by NYPD cops in 1997 .	Mr. Nicolas is an uncle of Abner Louima , who was tortured by New York City police officers in 1997 .
1	nicholas is the uncle of louima the haitian immigrant who sexually tortured by nypd cops in	mr nicolas is an uncle of abner louima who was tortured by new york city police officers in
1	nicholas is the uncle of louima haitian immigrant who was sexually tortured by nypd cops in	mr nicolas is an uncle of abner who was tortured new york city police in
1	nicholas is the uncle of louima the haitian immigrant who was tortured by cops in	mr is an uncle of abner louima who was tortured by new york city officers in
1	nicholas is the uncle of louima the haitian immigrant who was sexually tortured by nypd cops in	mr nicolas is an uncle of abner louima who was tortured by new york city officers in
1	nicholas is the uncle of louima haitian immigrant who was sexually tortured by nypd cops	mr nicolas is an uncle of abner who was tortured by new york city police officers in
1	nicholas is the uncle of louima the haitian immigrant was sexually tortured by nypd cops in	mr nicolas is uncle of abner louima who was tortured by new york city police officers in
1	nicholas is the uncle of louima the haitian immigrant who sexually tortured by nypd cops in	mr nicolas is an uncle of abner louima who was tortured by new york city police officers in
1	nicholas is uncle of louima haitian immigrant who was sexually tortured by nypd cops in	mr nicolas is an uncle of abner louima who was by new york police officers in
1	nicholas the uncle of the haitian immigrant who was sexually tortured by nypd cops in	mr nicolas is an of abner louima who was by york city police officers in
1	nicholas is the uncle of louima the haitian immigrant who was sexually tortured by nypd cops in	mr nicolas is an uncle of abner louima who was tortured by new york city police officers in
1	nicholas is the uncle of louima the haitian immigrant who was sexually tortured by nypd cops in	mr nicolas is an uncle of abner louima who was tortured by new york city police officers in
1	nicholas is the uncle of louima the haitian immigrant who was sexually tortured by nypd cops in	mr nicolas is an uncle of abner louima who was tortured by new york city police officers in
1	nicholas is the uncle of louima the haitian immigrant who was sexually tortured by nypd cops in	mr nicolas is an uncle of abner louima who was tortured by new york city police officers in
1	nicholas is the uncle of louima the haitian immigrant who was sexually tortured by nypd cops in	mr nicolas is an uncle of abner louima who was tortured by new york city police officers in
1	nicholas is the uncle of louima the haitian immigrant who was sexually tortured by nypd cops in	mr nicolas is an uncle of abner louima who was tortured by new york city police officers in
1	nicholas is the uncle of louima the haitian immigrant who was sexually tortured by nypd cops in	mr nicolas is an uncle of abner louima who was tortured by new york city police officers in
1	nicholas is the uncle of louima the haitian immigrant who was sexually tortured by nypd cops in	mr nicolas is an uncle of abner louima who was tortured by new york city police officers in
1	nicholas is the uncle of louima the haitian immigrant who was sexually tortured by nypd cops in	mr nicolas is an uncle of abner louima who was tortured by new york city police officers in
1	nicholas is the uncle of louima the haitian immigrant who was sexually tortured by nypd cops in	mr nicolas is an uncle of abner louima who was tortured by new york city police officers in
1	nicholas is the uncle of louima the haitian immigrant who was sexually tortured by nypd cops in	mr nicolas is an uncle of abner louima who was tortured by new york city police officers in
1	nicholas is the uncle of louima the haitian immigrant who was sexually tortured by nypd cops in	mr nicolas is an uncle of abner louima who was tortured by new york city police officers in
1	nicholas is the uncle of louima the haitian immigrant who was sexually tortured by nypd cops in	mr nicolas is an uncle of abner louima who was tortured by new york city police officers in
1	nicholas is the uncle of louima the haitian immigrant who was sexually tortured by nypd cops in	mr nicolas is an uncle of abner louima who was tortured by new york city police officers in
1	nicholas is the uncle of louima the haitian immigrant who was sexually tortured by nypd cops in	mr nicolas is an uncle of abner louima who was tortured by new york city police officers in
1	nicholas is the uncle of louima the haitian immigrant who was sexually tortured by nypd cops in	mr nicolas is an uncle of abner louima who was tortured by new york city police officers in
1	nicholas is the uncle of louima the haitian immigrant who was sexually tortured by nypd cops in	mr nicolas is an uncle of abner louima who was tortured by new york city police officers in
1	nicholas is the uncle of louima the haitian immigrant who was sexually tortured by nypd cops in	mr nicolas is an uncle of abner louima who was tortured by new york city police officers in
1	nicholas is the uncle of louima the haitian immigrant who was sexually tortured by nypd cops in	mr nicolas is an uncle of abner louima who was tortured by new york city police officers in
1	nicholas is the uncle of louima the haitian immigrant who was sexually tortured by nypd cops in	mr nicolas is an uncle of abner louima who was tortured by new york city police officers in
1	nicholas is the uncle of louima the haitian immigrant who was sexually tortured by nypd cops in	mr nicolas is an uncle of abner louima who was tortured by new york city police officers in
1	nicholas is the uncle of louima the haitian immigrant who was sexually tortured by nypd cops in	mr nicolas is an uncle of abner louima who was tortured by new york city police officers in
1	nicholas is the uncle of louima the haitian immigrant who was sexually tortured by nypd cops in	mr nicolas is an uncle of abner louima who was tortured by new york city police officers in
1	The procedure is generally performed in the second or third trimester .	The technique is used during the second and , occasionally , third trimester of pregnancy .
1	the procedure is generally performed in the second third trimester	the technique is used during the second occasionally third trimester of pregnancy
1	the generally performed in the second or third trimester	technique is during the second and occasionally trimester of pregnancy
1	the procedure is generally performed in the trimester	the technique during the second and occasionally third trimester of pregnancy
1	the is generally performed in the second or third trimester	the technique is used during the second and occasionally third trimester of pregnancy
1	the procedure is generally performed in the second third trimester	the is used during the and occasionally third trimester of pregnancy
1	the procedure is generally performed the second or third trimester	the technique is used during second and occasionally third of
1	the procedure is generally performed the second third trimester	the technique is used during and occasionally third trimester of pregnancy
1	the procedure is generally performed in the second or third trimester	technique is used during the and occasionally third trimester of pregnancy
1	procedure is generally performed in the second third trimester	the technique is used during the second and occasionally third trimester pregnancy
1	the procedure is generally performed in the second or third trimester	the technique is used during the second and occasionally third trimester of pregnancy
1	the procedure is generally performed in the second or third trimester	the technique is used during the second and occasionally third trimester of pregnancy
1	the procedure is generally performed in the second or third trimester	the technique is used during the second and occasionally third trimester of pregnancy
1	the procedure is generally performed in the second or third trimester	the technique is used during the second and occasionally third trimester of pregnancy
1	the procedure is generally performed in the second or third trimester	the technique is used during the second and occasionally third trimester of pregnancy
1	the procedure is generally performed in the second or third trimester	the technique is used during the second and occasionally third trimester of pregnancy
1	the procedure is generally performed in the second or third trimester	the technique is used during the second and occasionally third trimester of pregnancy
1	the procedure is generally performed in the second or third trimester	the technique is used during the second and occasionally third trimester of pregnancy
1	the procedure is generally performed in the second or third trimester	the technique is used during the second and occasionally third trimester of pregnancy
1	the procedure is generally performed in the second or third trimester	the technique is used during the second and occasionally third trimester of pregnancy
1	the procedure is generally performed in the second or third trimester	the technique is used during the second and occasionally third trimester of pregnancy
1	the procedure is generally performed in the second or third trimester	the technique is used during the second and occasionally third trimester of pregnancy
1	the procedure is generally performed in the second or third trimester	the technique is used during the second and occasionally third trimester of pregnancy
1	the procedure is generally performed in the second or third trimester	the technique is used during the second and occasionally third trimester of pregnancy
1	the procedure is generally performed in the second or third trimester	the technique is used during the second and occasionally third trimester of pregnancy
1	the procedure is generally performed in the second or third trimester	the technique is used during the second and occasionally third trimester of pregnancy
1	the procedure is generally performed in the second or third trimester	the technique is used during the second and occasionally third trimester of pregnancy
1	the procedure is generally performed in the second or third trimester	the technique is used during the second and occasionally third trimester of pregnancy
1	the procedure is generally performed in the second or third trimester	the technique is used during the second and occasionally third trimester of pregnancy
1	the procedure is generally performed in the second or third trimester	the technique is used during the second and occasionally third trimester of pregnancy
1	the procedure is generally performed in the second or third trimester	the technique is used during the second and occasionally third trimester of pregnancy
1	the procedure is generally performed in the second or third trimester	the technique is used during the second and occasionally third trimester of pregnancy
1	the procedure is generally performed in the second or third trimester	the technique is used during the second and occasionally third trimester of pregnancy
1	" Just sitting around in a big base camp , knocking back cans of beer , I don 't particularly regard as mountaineering , " he added .	" Sitting around in base camp knocking back cans of beer - that I don 't particularly regard as mountaineering . "
1	just sitting around in a big knocking back cans of beer i don t particularly regard as mountaineering he added	sitting around in base back cans of beer that i don particularly regard as mountaineering
1	just sitting around in a big base knocking back cans of beer don t particularly regard as mountaineering he added	sitting around in base camp knocking back cans beer i don t particularly regard as
1	sitting around in a big base camp back cans of i don t particularly regard as mountaineering	sitting around in base camp knocking back cans of beer that i don t regard as mountaineering
1	just sitting around a big base camp knocking back cans beer i don t particularly regard mountaineering added	sitting around base camp knocking back cans of beer that i don t particularly as
1	just sitting around in big base knocking back cans of beer i don particularly regard as mountaineering he added	sitting around in base camp knocking back cans of beer that i don t particularly as mountaineering
1	just sitting around in a base camp knocking back cans of beer i don t regard as mountaineering he added	sitting around in base camp knocking back cans beer don t particularly regard as mountaineering
1	just sitting around in a big base camp knocking back cans of beer i don t particularly regard as mountaineering he added	sitting around base camp knocking back cans of beer that i don t regard as
1	just sitting around in a big base camp knocking back cans beer i don t particularly regard as mountaineering he	sitting around in camp back cans of beer that don t particularly as mountaineering
1	just sitting around in a big base camp knocking back cans of beer don t particularly regard mountaineering he added	sitting around in camp knocking back cans of beer that i don particularly as mountaineering
1	just sitting around in a big base camp knocking back cans of beer i don t particularly regard as mountaineering he added	sitting around in base camp knocking back cans of beer that i don t particularly regard as mountaineering
1	just sitting around in a big base camp knocking back cans of beer i don t particularly regard as mountaineering he added	sitting around in base camp knocking back cans of beer that i don t particularly regard as mountaineering
1	just sitting around in a big base camp knocking back cans of beer i don t particularly regard as mountaineering he added	sitting around in base camp knocking back cans of beer that i don t particularly regard as mountaineering
1	just sitting around in a big base camp knocking back cans of beer i don t particularly regard as mountaineering he added	sitting around in base camp knocking back cans of beer that i don t particularly regard as mountaineering
1	just sitting around in a big base camp knocking back cans of beer i don t particularly regard as mountaineering he added	sitting around in base camp knocking back cans of beer that i don t particularly regard as mountaineering
1	just sitting around in a big base camp knocking back cans of beer i don t particularly regard as mountaineering he added	sitting around in base camp knocking back cans of beer that i don t particularly regard as mountaineering
1	just sitting around in a big base camp knocking back cans of beer i don t particularly regard as mountaineering he added	sitting around in base camp knocking back cans of beer that i don t particularly regard as mountaineering
1	just sitting around in a big base camp knocking back cans of beer i don t particularly regard as mountaineering he added	sitting around in base camp knocking back cans of beer that i don t particularly regard as mountaineering
1	just sitting around in a big base camp knocking back cans of beer i don t particularly regard as mountaineering he added	sitting around in base camp knocking back cans of beer that i don t particularly regard as mountaineering
1	just sitting around in a big base camp knocking back cans of beer i don t particularly regard as mountaineering he added	sitting around in base camp knocking back cans of beer that i don t particularly regard as mountaineering
1	just sitting around in a big base camp knocking back cans of beer i don t particularly regard as mountaineering he added	sitting around in base camp knocking back cans of beer that i don t particularly regard as mountaineering
1	just sitting around in a big base camp knocking back cans of beer i don t particularly regard as mountaineering he added	sitting around in base camp knocking back cans of beer that i don t particularly regard as mountaineering
1	just sitting around in a big base camp knocking back cans of beer i don t particularly regard as mountaineering he added	sitting around in base camp knocking back cans of beer that i don t particularly regard as mountaineering
1	just sitting around in a big base camp knocking back cans of beer i don t particularly regard as mountaineering he added	sitting around in base camp knocking back cans of beer that i don t particularly regard as mountaineering
1	just sitting around in a big base camp knocking back cans of beer i don t particularly regard as mountaineering he added	sitting around in base camp knocking back cans of beer that i don t particularly regard as mountaineering
1	just sitting around in a big base camp knocking back cans of beer i don t particularly regard as mountaineering he added	sitting around in base camp knocking back cans of beer that i don t particularly regard as mountaineering
1	just sitting around in a big base camp knocking back cans of beer i don t particularly regard as mountaineering he added	sitting around in base camp knocking back cans of beer that i don t particularly regard as mountaineering
1	just sitting around in a big base camp knocking back cans of beer i don t particularly regard as mountaineering he added	sitting around in base camp knocking back cans of beer that i don t particularly regard as mountaineering
1	just sitting around in a big base camp knocking back cans of beer i don t particularly regard as mountaineering he added	sitting around in base camp knocking back cans of beer that i don t particularly regard as mountaineering
1	just sitting around in a big base camp knocking back cans of beer i don t particularly regard as mountaineering he added	sitting around in base camp knocking back cans of beer that i don t particularly regard as mountaineering
1	just sitting around in a big base camp knocking back cans of beer i don t particularly regard as mountaineering he added	sitting around in base camp knocking back cans of beer that i don t particularly regard as mountaineering
1	just sitting around in a big base camp knocking back cans of beer i don t particularly regard as mountaineering he added	sitting around in base camp knocking back cans of beer that i don t particularly regard as mountaineering
1	just sitting around in a big base camp knocking back cans of beer i don t particularly regard as mountaineering he added	sitting around in base camp knocking back cans of beer that i don t particularly regard as mountaineering
1	She survives him as do their four children -- sons Anthony and Kelly , daughters Linda Hope and Nora Somers -- and four grandchildren .	Hope is survived by his wife ; sons Anthony and Kelly ; daughters Linda and Nora Somers ; and four grandchildren .
1	she survives him as do their children sons anthony and kelly linda hope and nora somers and four grandchildren	hope is survived by his wife sons anthony kelly daughters linda and nora somers and four grandchildren
1	she survives him their four children sons anthony and kelly daughters linda hope and nora somers and grandchildren	hope is survived by his wife sons anthony and kelly daughters linda and nora somers and four grandchildren
1	she survives him as do their four sons anthony and daughters linda hope somers four grandchildren	hope is survived by his sons anthony and kelly daughters linda and nora somers and four grandchildren
1	she survives him as do their four children sons anthony kelly daughters linda hope and nora somers and four grandchildren	hope is survived by his wife sons anthony and kelly daughters linda and nora grandchildren
1	she survives as do their four children sons anthony and kelly daughters linda hope and nora somers and four	is survived by his sons anthony and kelly daughters linda nora somers and four grandchildren
1	she him as do their four children sons and kelly daughters linda hope and nora somers and four grandchildren	hope is by his wife sons anthony kelly daughters linda and nora somers and grandchildren
1	she survives as do their four children sons anthony and kelly daughters linda hope and nora somers and four grandchildren	hope is survived by his wife sons anthony and kelly daughters linda and somers and four grandchildren
1	she survives him as do their four children anthony and kelly daughters linda hope and nora somers and grandchildren	hope is survived by his wife sons anthony and kelly daughters linda and four grandchildren
1	she survives him as do four children sons anthony and kelly daughters linda hope and nora and four grandchildren	hope is by his wife sons anthony and kelly daughters linda and nora somers four grandchildren
1	she survives him as do their four children sons anthony and kelly daughters linda hope and nora somers and four grandchildren	hope is survived by his wife sons anthony and kelly daughters linda and nora somers and four grandchildren
1	she survives him as do their four children sons anthony and kelly daughters linda hope and nora somers and four grandchildren	hope is survived by his wife sons anthony and kelly daughters linda and nora somers and four grandchildren
1	she survives him as do their four children sons anthony and kelly daughters linda hope and nora somers and four grandchildren	hope is survived by his wife sons anthony and kelly daughters linda and nora somers and four grandchildren
1	she survives him as do their four children sons anthony and kelly daughters linda hope and nora somers and four grandchildren	hope is survived by his wife sons anthony and kelly daughters linda and nora somers and four grandchildren
1	she survives him as do their four children sons anthony and kelly daughters linda hope and nora somers and four grandchildren	hope is survived by his wife sons anthony and kelly daughters linda and nora somers and four grandchildren
1	she survives him as do their four children sons anthony and kelly daughters linda hope and nora somers and four grandchildren	hope is survived by his wife sons anthony and kelly daughters linda and nora somers and four grandchildren
1	she survives him as do their four children sons anthony and kelly daughters linda hope and nora somers and four grandchildren	hope is survived by his wife sons anthony and kelly daughters linda and nora somers and four grandchildren
1	she survives him as do their four children sons anthony and kelly daughters linda hope and nora somers and four grandchildren	hope is survived by his wife sons anthony and kelly daughters linda and nora somers and four grandchildren
1	she survives him as do their four children sons anthony and kelly daughters linda hope and nora somers and four grandchildren	hope is survived by his wife sons anthony and kelly daughters linda and nora somers and four grandchildren
1	she survives him as do their four children sons anthony and kelly daughters linda hope and nora somers and four grandchildren	hope is survived by his wife sons anthony and kelly daughters linda and nora somers and four grandchildren
1	she survives him as do their four children sons anthony and kelly daughters linda hope and nora somers and four grandchildren	hope is survived by his wife sons anthony and kelly daughters linda and nora somers and four grandchildren
1	she survives him as do their four children sons anthony and kelly daughters linda hope and nora somers and four grandchildren	hope is survived by his wife sons anthony and kelly daughters linda and nora somers and four grandchildren
1	she survives him as do their four children sons anthony and kelly daughters linda hope and nora somers and four grandchildren	hope is survived by his wife sons anthony and kelly daughters linda and nora somers and four grandchildren
1	she survives him as do their four children sons anthony and kelly daughters linda hope and nora somers and four grandchildren	hope is survived by his wife sons anthony and kelly daughters linda and nora somers and four grandchildren
1	she survives him as do their four children sons anthony and kelly daughters linda hope and nora somers and four grandchildren	hope is survived by his wife sons anthony and kelly daughters linda and nora somers and four grandchildren
1	she survives him as do their four children sons anthony and kelly daughters linda hope and nora somers and four grandchildren	hope is survived by his wife sons anthony and kelly daughters linda and nora somers and four grandchildren
1	she survives him as do their four children sons anthony and kelly daughters linda hope and nora somers and four grandchildren	hope is survived by his wife sons anthony and kelly daughters linda and nora somers and four grandchildren
1	she survives him as do their four children sons anthony and kelly daughters linda hope and nora somers and four grandchildren	hope is survived by his wife sons anthony and kelly daughters linda and nora somers and four grandchildren
1	she survives him as do their four children sons anthony and kelly daughters linda hope and nora somers and four grandchildren	hope is survived by his wife sons anthony and kelly daughters linda and nora somers and four grandchildren
1	she survives him as do their four children sons anthony and kelly daughters linda hope and nora somers and four grandchildren	hope is survived by his wife sons anthony and kelly daughters linda and nora somers and four grandchildren
1	she survives him as do their four children sons anthony and kelly daughters linda hope and nora somers and four grandchildren	hope is survived by his wife sons anthony and kelly daughters linda and nora somers and four grandchildren
1	she survives him as do their four children sons anthony and kelly daughters linda hope and nora somers and four grandchildren	hope is survived by his wife sons anthony and kelly daughters linda and nora somers and four grandchildren
1	she survives him as do their four children sons anthony and kelly daughters linda hope and nora somers and four grandchildren	hope is survived by his wife sons anthony and kelly daughters linda and nora somers and four grandchildren
1	It exploded in his hands , but the former Italian prime minister was unhurt .	The letter bomb sent to Prodi exploded in his hands but he was unhurt .
1	it exploded in hands but the former italian prime minister was unhurt	the letter bomb sent exploded in hands but he was unhurt
1	it his hands but the former italian prime minister was unhurt	the letter bomb sent to prodi exploded in hands but he was unhurt
1	it exploded in his hands but the former italian prime minister was	the letter bomb sent to prodi in his hands but he was unhurt
1	it exploded in his hands but the former italian prime minister unhurt	the letter bomb sent to prodi exploded in his hands he was
1	it exploded in his hands but the former italian prime minister unhurt	the letter bomb sent to prodi exploded in his hands but he was unhurt
1	it exploded in his hands but the former prime minister was unhurt	the letter bomb to exploded in his hands but he was unhurt
1	it in his hands but the italian prime minister was unhurt	letter bomb sent to prodi exploded in his hands but he was unhurt
1	exploded in his hands but the former prime minister was unhurt	the letter bomb to prodi exploded in his hands but he was unhurt
1	it exploded in his hands but the former italian prime minister was unhurt	the letter bomb sent to prodi exploded in hands he was unhurt
1	it exploded in his hands but the former italian prime minister was unhurt	the letter bomb sent to prodi exploded in his hands but he was unhurt
1	it exploded in his hands but the former italian prime minister was unhurt	the letter bomb sent to prodi exploded in his hands but he was unhurt
1	it exploded in his hands but the former italian prime minister was unhurt	the letter bomb sent to prodi exploded in his hands but he was unhurt
1	it exploded in his hands but the former italian prime minister was unhurt	the letter bomb sent to prodi exploded in his hands but he was unhurt
1	it exploded in his hands but the former italian prime minister was unhurt	the letter bomb sent to prodi exploded in his hands but he was unhurt
1	it exploded in his hands but the former italian prime minister was unhurt	the letter bomb sent to prodi exploded in his hands but he was unhurt
1	it exploded in his hands but the former italian prime minister was unhurt	the letter bomb sent to prodi exploded in his hands but he was unhurt
1	it exploded in his hands but the former italian prime minister was unhurt	the letter bomb sent to prodi exploded in his hands but he was unhurt
1	it exploded in his hands but the former italian prime minister was unhurt	the letter bomb sent to prodi exploded in his hands but he was unhurt
1	it exploded in his hands but the former italian prime minister was unhurt	the letter bomb sent to prodi exploded in his hands but he was unhurt
1	it exploded in his hands but the former italian prime minister was unhurt	the letter bomb sent to prodi exploded in his hands but he was unhurt
1	it exploded in his hands but the former italian prime minister was unhurt	the letter bomb sent to prodi exploded in his hands but he was unhurt
1	it exploded in his hands but the former italian prime minister was unhurt	the letter bomb sent to prodi exploded in his hands but he was unhurt
1	it exploded in his hands but the former italian prime minister was unhurt	the letter bomb sent to prodi exploded in his hands but he was unhurt
1	it exploded in his hands but the former italian prime minister was unhurt	the letter bomb sent to prodi exploded in his hands but he was unhurt
1	it exploded in his hands but the former italian prime minister was unhurt	the letter bomb sent to prodi exploded in his hands but he was unhurt
1	it exploded in his hands but the former italian prime minister was unhurt	the letter bomb sent to prodi exploded in his hands but he was unhurt
1	it exploded in his hands but the former italian prime minister was unhurt	the letter bomb sent to prodi exploded in his hands but he was unhurt
1	it exploded in his hands but the former italian prime minister was unhurt	the letter bomb sent to prodi exploded in his hands but he was unhurt
1	it exploded in his hands but the former italian prime minister was unhurt	the letter bomb sent to prodi exploded in his hands but he was unhurt
1	it exploded in his hands but the former italian prime minister was unhurt	the letter bomb sent to prodi exploded in his hands but he was unhurt
1	it exploded in his hands but the former italian prime minister was unhurt	the letter bomb sent to prodi exploded in his hands but he was unhurt
1	it exploded in his hands but the former italian prime minister was unhurt	the letter bomb sent to prodi exploded in his hands but he was unhurt
0	The British Foreign Office said Monday that coalition authorities in Iraq were pleased that the men were freed .	The British Foreign Office said it had mediated the two men 's release .
0	the british foreign office said monday that coalition authorities in iraq were pleased that the men were freed	the foreign office said it had mediated the two men s release
0	the british foreign office said monday that coalition authorities in iraq were pleased that the men were freed	the british foreign office said it had mediated the two men s release
0	the british foreign office said monday that coalition in iraq were pleased that the men were freed	the british foreign office said it had mediated the two men s release
0	foreign office said monday that coalition authorities were pleased that the men were freed	british foreign office said it had two men s
0	the british foreign said monday that authorities in iraq were pleased the men were freed	the british foreign office said it had mediated men s release
0	the british office monday that coalition in iraq were pleased that the were freed	the british office said it mediated the two men s release
0	the british foreign office said monday that coalition authorities in iraq were pleased that the men were freed	the british foreign office it had the two men s release
0	the british foreign office said monday that coalition authorities in iraq were pleased that the men were freed	the british foreign office said it had mediated the two men s release
0	the british foreign office said monday that authorities in pleased that men freed	the british foreign office had mediated the two men s release
0	the british foreign office said monday that coalition authorities in iraq were pleased that the men were freed	the british foreign office said it had mediated the two men s release
0	the british foreign office said monday that coalition authorities in iraq were pleased that the men were freed	the british foreign office said it had mediated the two men s release
0	the british foreign office said monday that coalition authorities in iraq were pleased that the men were freed	the british foreign office said it had mediated the two men s release
0	the british foreign office said monday that coalition authorities in iraq were pleased that the men were freed	the british foreign office said it had mediated the two men s release
0	the british foreign office said monday that coalition authorities in iraq were pleased that the men were freed	the british foreign office said it had mediated the two men s release
0	the british foreign office said monday that coalition authorities in iraq were pleased that the men were freed	the british foreign office said it had mediated the two men s release
0	the british foreign office said monday that coalition authorities in iraq were pleased that the men were freed	the british foreign office said it had mediated the two men s release
0	the british foreign office said monday that coalition authorities in iraq were pleased that the men were freed	the british foreign office said it had mediated the two men s release
0	the british foreign office said monday that coalition authorities in iraq were pleased that the men were freed	the british foreign office said it had mediated the two men s release
0	the british foreign office said monday that coalition authorities in iraq were pleased that the men were freed	the british foreign office said it had mediated the two men s release
0	the british foreign office said monday that coalition authorities in iraq were pleased that the men were freed	the british foreign office said it had mediated the two men s release
0	the british foreign office said monday that coalition authorities in iraq were pleased that the men were freed	the british foreign office said it had mediated the two men s release
0	the british foreign office said monday that coalition authorities in iraq were pleased that the men were freed	the british foreign office said it had mediated the two men s release
0	the british foreign office said monday that coalition authorities in iraq were pleased that the men were freed	the british foreign office said it had mediated the two men s release
0	the british foreign office said monday that coalition authorities in iraq were pleased that the men were freed	the british foreign office said it had mediated the two men s release
0	the british foreign office said monday that coalition authorities in iraq were pleased that the men were freed	the british foreign office said it had mediated the two men s release
0	the british foreign office said monday that coalition authorities in iraq were pleased that the men were freed	the british foreign office said it had mediated the two men s release
0	the british foreign office said monday that coalition authorities in iraq were pleased that the men were freed	the british foreign office said it had mediated the two men s release
0	the british foreign office said monday that coalition authorities in iraq were pleased that the men were freed	the british foreign office said it had mediated the two men s release
[truncated: 55,114 more rows]
