# Supplementary material for: STTA: enhanced text classification via selective test-time augmentation
Source: PeerJ Comput Sci. 2023 Dec 19;9:e1757. doi: 10.7717/peerj-cs.1757 (PMC10773867; doi:10.7717/peerj-cs.1757)
Supplement: Supplemental Information 2 — This dataset is a port of the official mrpc dataset on the Hub. Note that the sentence1 and sentence2 columns have been renamed to text1 and text2 respectively. Also, the test split is not labeled; the label column values are always -1. [file peerj-cs-09-1757-s002.zip › mrpc/tta_ri_0.1_1+32_test.csv]

label	text1	text2
1	PCCW 's chief operating officer , Mike Butcher , and Alex Arena , the chief financial officer , will report directly to Mr So .	Current Chief Operating Officer Mike Butcher and Group Chief Financial Officer Alex Arena will report to So .
1	cover pccw s chief operating officer mike fumbler butcher and alex arena the chief financial officer will report directly to mr so	current chief fiscal operating officer mike butcher and group chief financial officer alex arena will report to so
1	pccw s chief operating officer mike butcher and alex arena in operation the chief financial officer southward will report directly to mr so	current chief operating officer mike butcher and group chief financial officer alex arena will report to master so
1	pccw s chief operating officer mike butcher and alex arena the chief master financial cover officer will report directly to mr so	current chief operating officer mike butcher and group chief financial officer alex arena will report to mathematical group so
1	pccw s chief operating officer mike butcher and alex arena the direct chief financial officer will report directly police officer to mr so	current chief operating officer mike butcher and group chief financial officer alex arena will report police officer to so
1	pccw s chief operating officer mike butcher and alex arena southward fumbler the chief financial officer will report directly to mr so	current chief operating officer mike butcher and group chief financial officer alex arena will report police officer to so
1	pccw s chief operating officer mike butcher police officer and alex arena the chief financial officer will mister report directly to mr so	current chief operating officer mike butcher and group chief financial fumbler officer alex arena will report to so
1	pccw s chief operating officer mike butcher and alex arena the in operation chief financial police officer officer will report directly to mr so	current chief operating officer mike butcher and group chief financial officer alex arena will report fiscal to so
1	pccw s chief operating officer in operation mike butcher and alex arena the chief financial officer will report directly to in operation mr so	current chief operating officer mike fiscal butcher and group chief financial officer alex arena will report to so
1	pccw s chief operating officer mike butcher and alex arena the chief microphone financial officer will report bowl directly to mr so	current chief operating officer mike butcher and group chief in operation financial officer alex arena will report to so
1	pccw s chief operating officer mike butcher and alex arena the chief financial officer will report directly to mr so	current chief operating officer mike butcher and group chief financial officer alex arena will report to so
1	pccw s chief operating officer mike butcher and alex arena the chief financial officer will report directly to mr so	current chief operating officer mike butcher and group chief financial officer alex arena will report to so
1	pccw s chief operating officer mike butcher and alex arena the chief financial officer will report directly to mr so	current chief operating officer mike butcher and group chief financial officer alex arena will report to so
1	pccw s chief operating officer mike butcher and alex arena the chief financial officer will report directly to mr so	current chief operating officer mike butcher and group chief financial officer alex arena will report to so
1	pccw s chief operating officer mike butcher and alex arena the chief financial officer will report directly to mr so	current chief operating officer mike butcher and group chief financial officer alex arena will report to so
1	pccw s chief operating officer mike butcher and alex arena the chief financial officer will report directly to mr so	current chief operating officer mike butcher and group chief financial officer alex arena will report to so
1	pccw s chief operating officer mike butcher and alex arena the chief financial officer will report directly to mr so	current chief operating officer mike butcher and group chief financial officer alex arena will report to so
1	pccw s chief operating officer mike butcher and alex arena the chief financial officer will report directly to mr so	current chief operating officer mike butcher and group chief financial officer alex arena will report to so
1	pccw s chief operating officer mike butcher and alex arena the chief financial officer will report directly to mr so	current chief operating officer mike butcher and group chief financial officer alex arena will report to so
1	pccw s chief operating officer mike butcher and alex arena the chief financial officer will report directly to mr so	current chief operating officer mike butcher and group chief financial officer alex arena will report to so
1	pccw s chief operating officer mike butcher and alex arena the chief financial officer will report directly to mr so	current chief operating officer mike butcher and group chief financial officer alex arena will report to so
1	pccw s chief operating officer mike butcher and alex arena the chief financial officer will report directly to mr so	current chief operating officer mike butcher and group chief financial officer alex arena will report to so
1	pccw s chief operating officer mike butcher and alex arena the chief financial officer will report directly to mr so	current chief operating officer mike butcher and group chief financial officer alex arena will report to so
1	pccw s chief operating officer mike butcher and alex arena the chief financial officer will report directly to mr so	current chief operating officer mike butcher and group chief financial officer alex arena will report to so
1	pccw s chief operating officer mike butcher and alex arena the chief financial officer will report directly to mr so	current chief operating officer mike butcher and group chief financial officer alex arena will report to so
1	pccw s chief operating officer mike butcher and alex arena the chief financial officer will report directly to mr so	current chief operating officer mike butcher and group chief financial officer alex arena will report to so
1	pccw s chief operating officer mike butcher and alex arena the chief financial officer will report directly to mr so	current chief operating officer mike butcher and group chief financial officer alex arena will report to so
1	pccw s chief operating officer mike butcher and alex arena the chief financial officer will report directly to mr so	current chief operating officer mike butcher and group chief financial officer alex arena will report to so
1	pccw s chief operating officer mike butcher and alex arena the chief financial officer will report directly to mr so	current chief operating officer mike butcher and group chief financial officer alex arena will report to so
1	pccw s chief operating officer mike butcher and alex arena the chief financial officer will report directly to mr so	current chief operating officer mike butcher and group chief financial officer alex arena will report to so
1	pccw s chief operating officer mike butcher and alex arena the chief financial officer will report directly to mr so	current chief operating officer mike butcher and group chief financial officer alex arena will report to so
1	pccw s chief operating officer mike butcher and alex arena the chief financial officer will report directly to mr so	current chief operating officer mike butcher and group chief financial officer alex arena will report to so
1	pccw s chief operating officer mike butcher and alex arena the chief financial officer will report directly to mr so	current chief operating officer mike butcher and group chief financial officer alex arena will report to so
1	The world 's two largest automakers said their U.S. sales declined more than predicted last month as a late summer sales frenzy caused more of an industry backlash than expected .	Domestic sales at both GM and No. 2 Ford Motor Co. declined more than predicted as a late summer sales frenzy prompted a larger-than-expected industry backlash .
1	the world southward s two largest automakers said their u s sales declined more than predicted last month as a late summer sales frenzy caused more of an industry summertime atomic number backlash than expected	domestic sales at both gm and no atomic number ford motor co declined more than predicted as a late summer craze sales frenzy prompted a larger than expected industry backlash
1	sir thomas more the world s two largest automakers said their u s sales declined more than predicted last antiophthalmic factor month as a craze late summer sales frenzy caused more of an industry backlash than expected	turgid domestic sales at both gm and no ford motor co declined more than predicted as a late summer sales frenzy prompted a antiophthalmic factor larger than expected industry backlash
1	former the world s two largest cause automakers said their u s sales declined more than predicted last month as a sir thomas more late summer sales frenzy caused more of an industry backlash than expected	domestic sales at both gm and no ford motor co declined more than predicted as a centennial state late summer antiophthalmic factor sales frenzy prompted a larger than expected industry backlash
1	the world s atomic number two largest automakers said their u s sales declined more than predicted last month as a late industriousness summer sales frenzy caused more of an industry backlash than gross revenue expected	backfire domestic sales at both gm and no ford motor co declined more than predicted as a late summer sales centennial state frenzy prompted a larger than expected industry backlash
1	the world s humankind two largest automakers said their u s sales declined more than predicted antiophthalmic factor last month as a late summer sales frenzy caused more mankind of an industry backlash than expected	domestic sales at foretell both gm and no ford motor co declined centennial state more than predicted as a late summer sales frenzy prompted a larger than expected industry backlash
1	the world s two largest automakers said their u s sales declined more than predicted last month as a mankind late summer gross revenue sales frenzy caused industriousness more of an industry backlash than expected	domestic sales at former both gm and no ford motor co declined more than predicted as a late summer sales frenzy prompted a larger than expected industry summertime backlash
1	the world s two largest automakers said their u s sales declined more car manufacturer than predicted craze last month as a late summer sales frenzy caused associate in nursing more of an industry backlash than expected	domestic sales at both gm and no ford motor gross revenue co declined more than predicted as a late summer sales frenzy prompted a former larger than expected industry backlash
1	the world s two largest automakers said their calendar month u s sales declined more than predicted last month as a late summer sales frenzy caused more of an read industry eastern samoa backlash than expected	domestic sales at both gm and no ford motor co declined more than predicted as a late summer sales centennial state frenzy gross revenue prompted a larger than expected industry backlash
1	the world s two largest automakers said their u s sales declined more than predicted last month as cause a late summer sales frenzy caused more gross revenue of an industry read backlash than expected	domesticated domestic sales domesticate at both gm and no ford motor co declined more than predicted as a late summer sales frenzy prompted a larger than expected industry backlash
1	the world s two largest automakers said their u s sales declined more than predicted last month as a late summer sales frenzy caused more of an industry backlash than expected	domestic sales at both gm and no ford motor co declined more than predicted as a late summer sales frenzy prompted a larger than expected industry backlash
1	the world s two largest automakers said their u s sales declined more than predicted last month as a late summer sales frenzy caused more of an industry backlash than expected	domestic sales at both gm and no ford motor co declined more than predicted as a late summer sales frenzy prompted a larger than expected industry backlash
1	the world s two largest automakers said their u s sales declined more than predicted last month as a late summer sales frenzy caused more of an industry backlash than expected	domestic sales at both gm and no ford motor co declined more than predicted as a late summer sales frenzy prompted a larger than expected industry backlash
1	the world s two largest automakers said their u s sales declined more than predicted last month as a late summer sales frenzy caused more of an industry backlash than expected	domestic sales at both gm and no ford motor co declined more than predicted as a late summer sales frenzy prompted a larger than expected industry backlash
1	the world s two largest automakers said their u s sales declined more than predicted last month as a late summer sales frenzy caused more of an industry backlash than expected	domestic sales at both gm and no ford motor co declined more than predicted as a late summer sales frenzy prompted a larger than expected industry backlash
1	the world s two largest automakers said their u s sales declined more than predicted last month as a late summer sales frenzy caused more of an industry backlash than expected	domestic sales at both gm and no ford motor co declined more than predicted as a late summer sales frenzy prompted a larger than expected industry backlash
1	the world s two largest automakers said their u s sales declined more than predicted last month as a late summer sales frenzy caused more of an industry backlash than expected	domestic sales at both gm and no ford motor co declined more than predicted as a late summer sales frenzy prompted a larger than expected industry backlash
1	the world s two largest automakers said their u s sales declined more than predicted last month as a late summer sales frenzy caused more of an industry backlash than expected	domestic sales at both gm and no ford motor co declined more than predicted as a late summer sales frenzy prompted a larger than expected industry backlash
1	the world s two largest automakers said their u s sales declined more than predicted last month as a late summer sales frenzy caused more of an industry backlash than expected	domestic sales at both gm and no ford motor co declined more than predicted as a late summer sales frenzy prompted a larger than expected industry backlash
1	the world s two largest automakers said their u s sales declined more than predicted last month as a late summer sales frenzy caused more of an industry backlash than expected	domestic sales at both gm and no ford motor co declined more than predicted as a late summer sales frenzy prompted a larger than expected industry backlash
1	the world s two largest automakers said their u s sales declined more than predicted last month as a late summer sales frenzy caused more of an industry backlash than expected	domestic sales at both gm and no ford motor co declined more than predicted as a late summer sales frenzy prompted a larger than expected industry backlash
1	the world s two largest automakers said their u s sales declined more than predicted last month as a late summer sales frenzy caused more of an industry backlash than expected	domestic sales at both gm and no ford motor co declined more than predicted as a late summer sales frenzy prompted a larger than expected industry backlash
1	the world s two largest automakers said their u s sales declined more than predicted last month as a late summer sales frenzy caused more of an industry backlash than expected	domestic sales at both gm and no ford motor co declined more than predicted as a late summer sales frenzy prompted a larger than expected industry backlash
1	the world s two largest automakers said their u s sales declined more than predicted last month as a late summer sales frenzy caused more of an industry backlash than expected	domestic sales at both gm and no ford motor co declined more than predicted as a late summer sales frenzy prompted a larger than expected industry backlash
1	the world s two largest automakers said their u s sales declined more than predicted last month as a late summer sales frenzy caused more of an industry backlash than expected	domestic sales at both gm and no ford motor co declined more than predicted as a late summer sales frenzy prompted a larger than expected industry backlash
1	the world s two largest automakers said their u s sales declined more than predicted last month as a late summer sales frenzy caused more of an industry backlash than expected	domestic sales at both gm and no ford motor co declined more than predicted as a late summer sales frenzy prompted a larger than expected industry backlash
1	the world s two largest automakers said their u s sales declined more than predicted last month as a late summer sales frenzy caused more of an industry backlash than expected	domestic sales at both gm and no ford motor co declined more than predicted as a late summer sales frenzy prompted a larger than expected industry backlash
1	the world s two largest automakers said their u s sales declined more than predicted last month as a late summer sales frenzy caused more of an industry backlash than expected	domestic sales at both gm and no ford motor co declined more than predicted as a late summer sales frenzy prompted a larger than expected industry backlash
1	the world s two largest automakers said their u s sales declined more than predicted last month as a late summer sales frenzy caused more of an industry backlash than expected	domestic sales at both gm and no ford motor co declined more than predicted as a late summer sales frenzy prompted a larger than expected industry backlash
1	the world s two largest automakers said their u s sales declined more than predicted last month as a late summer sales frenzy caused more of an industry backlash than expected	domestic sales at both gm and no ford motor co declined more than predicted as a late summer sales frenzy prompted a larger than expected industry backlash
1	the world s two largest automakers said their u s sales declined more than predicted last month as a late summer sales frenzy caused more of an industry backlash than expected	domestic sales at both gm and no ford motor co declined more than predicted as a late summer sales frenzy prompted a larger than expected industry backlash
1	the world s two largest automakers said their u s sales declined more than predicted last month as a late summer sales frenzy caused more of an industry backlash than expected	domestic sales at both gm and no ford motor co declined more than predicted as a late summer sales frenzy prompted a larger than expected industry backlash
1	the world s two largest automakers said their u s sales declined more than predicted last month as a late summer sales frenzy caused more of an industry backlash than expected	domestic sales at both gm and no ford motor co declined more than predicted as a late summer sales frenzy prompted a larger than expected industry backlash
1	According to the federal Centers for Disease Control and Prevention ( news - web sites ) , there were 19 reported cases of measles in the United States in 2002 .	The Centers for Disease Control and Prevention said there were 19 reported cases of measles in the United States in 2002 .
1	according to the federal centers for disease control and prevention news web sites there were reported cases submit of rivet measles in the united states in	the centers for disease control and prevention said there were reported cases of measles in the united states indiana in
1	according to the case federal centers for disease control and prevention news web sites there were reported cases of measles in the united master states in	the centers for master disease control and prevention said there were reported cases of measles in the united states in
1	according world wide web to the federal centers for disease control and prevention news web sites there follow were reported cases of measles in the united states in	the centers for disease control and prevention said there were reported cases of measles in thither the united states in
1	according to the federal centers for disease control and prevention posture news web sites there intelligence were reported cases of measles in the united states in	the centers for disease control and prevention said there were reported cases of measles indiana in the united states in
1	according to the federal centers for intelligence disease control and rubeola prevention news web sites there were reported cases of measles in the united states in	the centers for disease control and prevention said submit there were reported cases of measles in the united states in
1	according to submit the federal centers for disease control and prevention news web sites there were bar reported cases of measles in the united states in	the centers for disease control and prevention said there were reported cases of measles in rivet the united states in
1	according to the federal centers for disease control and prevention news web sites there were reported cases of measles legal profession bar in the united states in	the centers for disease control and prevention said there were reported cases of measles in the united states cover in
1	according to the federal centers for disease control and prevention news web sites there were reported cases master of measles indiana in the united states in	the centers for disease control and prevention said rubeola there were reported cases of measles in the united states in
1	according to the federal centers for disease control and prevention news rivet web sites there were reported cases of measles in indiana the united states in	the centers for disease control and prevention said there were reported cases of submit measles in the united states in
1	according to the federal centers for disease control and prevention news web sites there were reported cases of measles in the united states in	the centers for disease control and prevention said there were reported cases of measles in the united states in
1	according to the federal centers for disease control and prevention news web sites there were reported cases of measles in the united states in	the centers for disease control and prevention said there were reported cases of measles in the united states in
1	according to the federal centers for disease control and prevention news web sites there were reported cases of measles in the united states in	the centers for disease control and prevention said there were reported cases of measles in the united states in
1	according to the federal centers for disease control and prevention news web sites there were reported cases of measles in the united states in	the centers for disease control and prevention said there were reported cases of measles in the united states in
1	according to the federal centers for disease control and prevention news web sites there were reported cases of measles in the united states in	the centers for disease control and prevention said there were reported cases of measles in the united states in
1	according to the federal centers for disease control and prevention news web sites there were reported cases of measles in the united states in	the centers for disease control and prevention said there were reported cases of measles in the united states in
1	according to the federal centers for disease control and prevention news web sites there were reported cases of measles in the united states in	the centers for disease control and prevention said there were reported cases of measles in the united states in
1	according to the federal centers for disease control and prevention news web sites there were reported cases of measles in the united states in	the centers for disease control and prevention said there were reported cases of measles in the united states in
1	according to the federal centers for disease control and prevention news web sites there were reported cases of measles in the united states in	the centers for disease control and prevention said there were reported cases of measles in the united states in
1	according to the federal centers for disease control and prevention news web sites there were reported cases of measles in the united states in	the centers for disease control and prevention said there were reported cases of measles in the united states in
1	according to the federal centers for disease control and prevention news web sites there were reported cases of measles in the united states in	the centers for disease control and prevention said there were reported cases of measles in the united states in
1	according to the federal centers for disease control and prevention news web sites there were reported cases of measles in the united states in	the centers for disease control and prevention said there were reported cases of measles in the united states in
1	according to the federal centers for disease control and prevention news web sites there were reported cases of measles in the united states in	the centers for disease control and prevention said there were reported cases of measles in the united states in
1	according to the federal centers for disease control and prevention news web sites there were reported cases of measles in the united states in	the centers for disease control and prevention said there were reported cases of measles in the united states in
1	according to the federal centers for disease control and prevention news web sites there were reported cases of measles in the united states in	the centers for disease control and prevention said there were reported cases of measles in the united states in
1	according to the federal centers for disease control and prevention news web sites there were reported cases of measles in the united states in	the centers for disease control and prevention said there were reported cases of measles in the united states in
1	according to the federal centers for disease control and prevention news web sites there were reported cases of measles in the united states in	the centers for disease control and prevention said there were reported cases of measles in the united states in
1	according to the federal centers for disease control and prevention news web sites there were reported cases of measles in the united states in	the centers for disease control and prevention said there were reported cases of measles in the united states in
1	according to the federal centers for disease control and prevention news web sites there were reported cases of measles in the united states in	the centers for disease control and prevention said there were reported cases of measles in the united states in
1	according to the federal centers for disease control and prevention news web sites there were reported cases of measles in the united states in	the centers for disease control and prevention said there were reported cases of measles in the united states in
1	according to the federal centers for disease control and prevention news web sites there were reported cases of measles in the united states in	the centers for disease control and prevention said there were reported cases of measles in the united states in
1	according to the federal centers for disease control and prevention news web sites there were reported cases of measles in the united states in	the centers for disease control and prevention said there were reported cases of measles in the united states in
1	according to the federal centers for disease control and prevention news web sites there were reported cases of measles in the united states in	the centers for disease control and prevention said there were reported cases of measles in the united states in
0	A tropical storm rapidly developed in the Gulf of Mexico Sunday and was expected to hit somewhere along the Texas or Louisiana coasts by Monday night .	A tropical storm rapidly developed in the Gulf of Mexico on Sunday and could have hurricane-force winds when it hits land somewhere along the Louisiana coast Monday night .
0	a indiana tropical storm rapidly developed in the gulf of mexico sunday and was expected to hit somewhere la along the texas or louisiana coasts by monday night	a tropical storm rapidly developed in the gulf of mexico nox on sunday and could have hurricane force winds when it hits land somewhere along the louisiana coast monday on night
0	a tropical operating theatre storm rapidly developed in the gulf of mexico sunday and was ask expected to hit somewhere along the texas or louisiana coasts by monday night	a billy sunday tropical storm rapidly developed in the gulf of mexico on sunday and could have hurricane force winds information technology when it hits land somewhere along the louisiana coast monday night
0	a tropical storm rapidly developed in the gulf of mexico sunday and grow was expected to hit somewhere along the texas or glide louisiana coasts by monday night	a tropical antiophthalmic factor storm rapidly developed in the gulf of mexico on sunday antiophthalmic factor and could have hurricane force winds when it hits land somewhere along the louisiana coast monday night
0	a tropical storm rapidly developed in the gulf of mexico sunday and was expected to hit somewhere along chop chop the texas or louisiana coasts by monday nox night	nox a tropical storm tempest rapidly developed in the gulf of mexico on sunday and could have hurricane force winds when it hits land somewhere along the louisiana coast monday night
0	mon chop chop a tropical storm rapidly developed in the gulf of mexico sunday and was expected to hit somewhere along the texas or louisiana coasts by monday night	a tropical storm rapidly developed in the gulf disconnect of mexico on along sunday and could have hurricane force winds when it hits land somewhere along the louisiana coast monday night
0	a tropical storm rapidly developed in the gulf of mexico sunday and was expected to billy sunday hit somewhere along the texas or ask louisiana coasts by monday night	a tropical storm rapidly developed in the gulf of la mexico on la sunday and could have hurricane force winds when it hits land somewhere along the louisiana coast monday night
0	a tropical storm rapidly developed lone star state in the gulf of mexico lone star state sunday and was expected to hit somewhere along the texas or louisiana coasts by monday night	military force a tropical storm rapidly developed in the gulf of mexico on sunday nox and could have hurricane force winds when it hits land somewhere along the louisiana coast monday night
0	disconnect a tropical storm rapidly developed in the gulf of mexico sunday and unplug was expected to hit somewhere along the texas or louisiana coasts by monday night	a tropical storm rapidly developed in the gulf of mexico on sunday and could have hurricane force winds when it hits land somewhere along disconnect the louisiana coast antiophthalmic factor monday night
0	a tropical storm rapidly developed in the gulf of mexico sunday and was expected to hit somewhere tempest along the texas nox or louisiana coasts by monday night	a billy sunday tropical storm rapidly developed in the gulf of mexico on sunday and could have hurricane force winds when bang it hits land somewhere along the louisiana coast monday night
0	a tropical storm rapidly developed in the gulf of mexico sunday and was expected to hit somewhere along the texas or louisiana coasts by monday night	a tropical storm rapidly developed in the gulf of mexico on sunday and could have hurricane force winds when it hits land somewhere along the louisiana coast monday night
0	a tropical storm rapidly developed in the gulf of mexico sunday and was expected to hit somewhere along the texas or louisiana coasts by monday night	a tropical storm rapidly developed in the gulf of mexico on sunday and could have hurricane force winds when it hits land somewhere along the louisiana coast monday night
0	a tropical storm rapidly developed in the gulf of mexico sunday and was expected to hit somewhere along the texas or louisiana coasts by monday night	a tropical storm rapidly developed in the gulf of mexico on sunday and could have hurricane force winds when it hits land somewhere along the louisiana coast monday night
0	a tropical storm rapidly developed in the gulf of mexico sunday and was expected to hit somewhere along the texas or louisiana coasts by monday night	a tropical storm rapidly developed in the gulf of mexico on sunday and could have hurricane force winds when it hits land somewhere along the louisiana coast monday night
0	a tropical storm rapidly developed in the gulf of mexico sunday and was expected to hit somewhere along the texas or louisiana coasts by monday night	a tropical storm rapidly developed in the gulf of mexico on sunday and could have hurricane force winds when it hits land somewhere along the louisiana coast monday night
0	a tropical storm rapidly developed in the gulf of mexico sunday and was expected to hit somewhere along the texas or louisiana coasts by monday night	a tropical storm rapidly developed in the gulf of mexico on sunday and could have hurricane force winds when it hits land somewhere along the louisiana coast monday night
0	a tropical storm rapidly developed in the gulf of mexico sunday and was expected to hit somewhere along the texas or louisiana coasts by monday night	a tropical storm rapidly developed in the gulf of mexico on sunday and could have hurricane force winds when it hits land somewhere along the louisiana coast monday night
0	a tropical storm rapidly developed in the gulf of mexico sunday and was expected to hit somewhere along the texas or louisiana coasts by monday night	a tropical storm rapidly developed in the gulf of mexico on sunday and could have hurricane force winds when it hits land somewhere along the louisiana coast monday night
0	a tropical storm rapidly developed in the gulf of mexico sunday and was expected to hit somewhere along the texas or louisiana coasts by monday night	a tropical storm rapidly developed in the gulf of mexico on sunday and could have hurricane force winds when it hits land somewhere along the louisiana coast monday night
0	a tropical storm rapidly developed in the gulf of mexico sunday and was expected to hit somewhere along the texas or louisiana coasts by monday night	a tropical storm rapidly developed in the gulf of mexico on sunday and could have hurricane force winds when it hits land somewhere along the louisiana coast monday night
0	a tropical storm rapidly developed in the gulf of mexico sunday and was expected to hit somewhere along the texas or louisiana coasts by monday night	a tropical storm rapidly developed in the gulf of mexico on sunday and could have hurricane force winds when it hits land somewhere along the louisiana coast monday night
0	a tropical storm rapidly developed in the gulf of mexico sunday and was expected to hit somewhere along the texas or louisiana coasts by monday night	a tropical storm rapidly developed in the gulf of mexico on sunday and could have hurricane force winds when it hits land somewhere along the louisiana coast monday night
0	a tropical storm rapidly developed in the gulf of mexico sunday and was expected to hit somewhere along the texas or louisiana coasts by monday night	a tropical storm rapidly developed in the gulf of mexico on sunday and could have hurricane force winds when it hits land somewhere along the louisiana coast monday night
0	a tropical storm rapidly developed in the gulf of mexico sunday and was expected to hit somewhere along the texas or louisiana coasts by monday night	a tropical storm rapidly developed in the gulf of mexico on sunday and could have hurricane force winds when it hits land somewhere along the louisiana coast monday night
0	a tropical storm rapidly developed in the gulf of mexico sunday and was expected to hit somewhere along the texas or louisiana coasts by monday night	a tropical storm rapidly developed in the gulf of mexico on sunday and could have hurricane force winds when it hits land somewhere along the louisiana coast monday night
0	a tropical storm rapidly developed in the gulf of mexico sunday and was expected to hit somewhere along the texas or louisiana coasts by monday night	a tropical storm rapidly developed in the gulf of mexico on sunday and could have hurricane force winds when it hits land somewhere along the louisiana coast monday night
0	a tropical storm rapidly developed in the gulf of mexico sunday and was expected to hit somewhere along the texas or louisiana coasts by monday night	a tropical storm rapidly developed in the gulf of mexico on sunday and could have hurricane force winds when it hits land somewhere along the louisiana coast monday night
0	a tropical storm rapidly developed in the gulf of mexico sunday and was expected to hit somewhere along the texas or louisiana coasts by monday night	a tropical storm rapidly developed in the gulf of mexico on sunday and could have hurricane force winds when it hits land somewhere along the louisiana coast monday night
0	a tropical storm rapidly developed in the gulf of mexico sunday and was expected to hit somewhere along the texas or louisiana coasts by monday night	a tropical storm rapidly developed in the gulf of mexico on sunday and could have hurricane force winds when it hits land somewhere along the louisiana coast monday night
0	a tropical storm rapidly developed in the gulf of mexico sunday and was expected to hit somewhere along the texas or louisiana coasts by monday night	a tropical storm rapidly developed in the gulf of mexico on sunday and could have hurricane force winds when it hits land somewhere along the louisiana coast monday night
0	a tropical storm rapidly developed in the gulf of mexico sunday and was expected to hit somewhere along the texas or louisiana coasts by monday night	a tropical storm rapidly developed in the gulf of mexico on sunday and could have hurricane force winds when it hits land somewhere along the louisiana coast monday night
0	a tropical storm rapidly developed in the gulf of mexico sunday and was expected to hit somewhere along the texas or louisiana coasts by monday night	a tropical storm rapidly developed in the gulf of mexico on sunday and could have hurricane force winds when it hits land somewhere along the louisiana coast monday night
0	a tropical storm rapidly developed in the gulf of mexico sunday and was expected to hit somewhere along the texas or louisiana coasts by monday night	a tropical storm rapidly developed in the gulf of mexico on sunday and could have hurricane force winds when it hits land somewhere along the louisiana coast monday night
0	The company didn 't detail the costs of the replacement and repairs .	But company officials expect the costs of the replacement work to run into the millions of dollars .
0	the company didn t detail the costs of the replacement and thyroxine repairs	but company officials expect the costs of the replacement work to run into the millions functionary of dollars
0	the company didn t detail the costs of the replacement item and repairs	functionary but company officials expect the costs of the replacement work to run into the millions of dollars
0	the company renewal didn t detail the costs of the replacement and repairs	but company officials expect the costs of the replacement work to run into the millions of dollars
0	the company didn t detail the costs of the replacement and mending repairs	but company officials expect the costs of the replacement work to run into ask the millions of dollars
0	the company didn t detail item the costs of the replacement and repairs	but company officials expect the costs of the replacement work to run into the millions of dollars
0	price the company didn t detail the costs of the replacement and repairs	but company officials expect ask the costs of the replacement work to run into the millions of dollars
0	the company price didn t detail the costs of the replacement and repairs	but company officials expect the costs of the replacement work to run into merely the millions of dollars
0	the company item didn t detail the costs of the replacement and repairs	but company officials expect the costs of the replacement work to run into the millions troupe of dollars
0	the company didn t detail the price costs of the replacement and repairs	functionary but company officials expect the costs of the replacement work to run into the millions of dollars
0	the company didn t detail the costs of the replacement and repairs	but company officials expect the costs of the replacement work to run into the millions of dollars
0	the company didn t detail the costs of the replacement and repairs	but company officials expect the costs of the replacement work to run into the millions of dollars
0	the company didn t detail the costs of the replacement and repairs	but company officials expect the costs of the replacement work to run into the millions of dollars
0	the company didn t detail the costs of the replacement and repairs	but company officials expect the costs of the replacement work to run into the millions of dollars
0	the company didn t detail the costs of the replacement and repairs	but company officials expect the costs of the replacement work to run into the millions of dollars
0	the company didn t detail the costs of the replacement and repairs	but company officials expect the costs of the replacement work to run into the millions of dollars
0	the company didn t detail the costs of the replacement and repairs	but company officials expect the costs of the replacement work to run into the millions of dollars
0	the company didn t detail the costs of the replacement and repairs	but company officials expect the costs of the replacement work to run into the millions of dollars
0	the company didn t detail the costs of the replacement and repairs	but company officials expect the costs of the replacement work to run into the millions of dollars
0	the company didn t detail the costs of the replacement and repairs	but company officials expect the costs of the replacement work to run into the millions of dollars
0	the company didn t detail the costs of the replacement and repairs	but company officials expect the costs of the replacement work to run into the millions of dollars
0	the company didn t detail the costs of the replacement and repairs	but company officials expect the costs of the replacement work to run into the millions of dollars
0	the company didn t detail the costs of the replacement and repairs	but company officials expect the costs of the replacement work to run into the millions of dollars
0	the company didn t detail the costs of the replacement and repairs	but company officials expect the costs of the replacement work to run into the millions of dollars
0	the company didn t detail the costs of the replacement and repairs	but company officials expect the costs of the replacement work to run into the millions of dollars
0	the company didn t detail the costs of the replacement and repairs	but company officials expect the costs of the replacement work to run into the millions of dollars
0	the company didn t detail the costs of the replacement and repairs	but company officials expect the costs of the replacement work to run into the millions of dollars
0	the company didn t detail the costs of the replacement and repairs	but company officials expect the costs of the replacement work to run into the millions of dollars
0	the company didn t detail the costs of the replacement and repairs	but company officials expect the costs of the replacement work to run into the millions of dollars
0	the company didn t detail the costs of the replacement and repairs	but company officials expect the costs of the replacement work to run into the millions of dollars
0	the company didn t detail the costs of the replacement and repairs	but company officials expect the costs of the replacement work to run into the millions of dollars
0	the company didn t detail the costs of the replacement and repairs	but company officials expect the costs of the replacement work to run into the millions of dollars
0	the company didn t detail the costs of the replacement and repairs	but company officials expect the costs of the replacement work to run into the millions of dollars
1	The settling companies would also assign their possible claims against the underwriters to the investor plaintiffs , he added .	Under the agreement , the settling companies will also assign their potential claims against the underwriters to the investors , he added .
1	the settling companies would also assign their possible claims against the underwriters to the investor plaintiffs complainant he added	under the volition agreement the settling companies will concord also assign their potential claims against the underwriters to the investors he added
1	the settling allot companies would also assign their possible claims against the underwriters to the investor plaintiffs he added	under the nether agreement the settling companies will insurance firm also assign their potential claims against the underwriters to the investors he added
1	the settling companies would also assign their possible claims against the underwriters to the besides investor plaintiffs he added	under the agreement the settling companies will concord also assign their besides potential claims against the underwriters to the investors he added
1	the settling companies troupe would also assign their possible claims against the underwriters to the investor plaintiffs he added	under the agreement the settling companies will also assign their potential claims against the underwriters style to the investors he title added
1	allot the settling companies would also assign their possible claims against the underwriters to the investor plaintiffs he added	under the agreement the settling companies will also assign insurance firm their potential nether claims against the underwriters to the investors he added
1	the complainant settling companies would also assign their possible claims against the underwriters to the investor plaintiffs he added	determine under the agreement the settling companies will also assign their potential claims against the underwriters helium to the investors he added
1	the settling companies would also assign their helium possible claims against the underwriters to the investor plaintiffs he added	concord under the agreement the settling companies will also assign their potential claims voltage against the underwriters to the investors he added
1	the settling companies would also allot assign their possible claims against the underwriters to the investor plaintiffs he added	under the agreement the settling companies will also assign besides their potential claims against the underwriters to the besides investors he added
1	the settling companies would also assign their possible claims against the underwriters to allot the investor plaintiffs he added	under the agreement the settling companies will also concord assign their potential claims against the underwriters to the investors he append added
1	the settling companies would also assign their possible claims against the underwriters to the investor plaintiffs he added	under the agreement the settling companies will also assign their potential claims against the underwriters to the investors he added
1	the settling companies would also assign their possible claims against the underwriters to the investor plaintiffs he added	under the agreement the settling companies will also assign their potential claims against the underwriters to the investors he added
1	the settling companies would also assign their possible claims against the underwriters to the investor plaintiffs he added	under the agreement the settling companies will also assign their potential claims against the underwriters to the investors he added
1	the settling companies would also assign their possible claims against the underwriters to the investor plaintiffs he added	under the agreement the settling companies will also assign their potential claims against the underwriters to the investors he added
1	the settling companies would also assign their possible claims against the underwriters to the investor plaintiffs he added	under the agreement the settling companies will also assign their potential claims against the underwriters to the investors he added
1	the settling companies would also assign their possible claims against the underwriters to the investor plaintiffs he added	under the agreement the settling companies will also assign their potential claims against the underwriters to the investors he added
1	the settling companies would also assign their possible claims against the underwriters to the investor plaintiffs he added	under the agreement the settling companies will also assign their potential claims against the underwriters to the investors he added
1	the settling companies would also assign their possible claims against the underwriters to the investor plaintiffs he added	under the agreement the settling companies will also assign their potential claims against the underwriters to the investors he added
1	the settling companies would also assign their possible claims against the underwriters to the investor plaintiffs he added	under the agreement the settling companies will also assign their potential claims against the underwriters to the investors he added
1	the settling companies would also assign their possible claims against the underwriters to the investor plaintiffs he added	under the agreement the settling companies will also assign their potential claims against the underwriters to the investors he added
1	the settling companies would also assign their possible claims against the underwriters to the investor plaintiffs he added	under the agreement the settling companies will also assign their potential claims against the underwriters to the investors he added
1	the settling companies would also assign their possible claims against the underwriters to the investor plaintiffs he added	under the agreement the settling companies will also assign their potential claims against the underwriters to the investors he added
1	the settling companies would also assign their possible claims against the underwriters to the investor plaintiffs he added	under the agreement the settling companies will also assign their potential claims against the underwriters to the investors he added
1	the settling companies would also assign their possible claims against the underwriters to the investor plaintiffs he added	under the agreement the settling companies will also assign their potential claims against the underwriters to the investors he added
1	the settling companies would also assign their possible claims against the underwriters to the investor plaintiffs he added	under the agreement the settling companies will also assign their potential claims against the underwriters to the investors he added
1	the settling companies would also assign their possible claims against the underwriters to the investor plaintiffs he added	under the agreement the settling companies will also assign their potential claims against the underwriters to the investors he added
1	the settling companies would also assign their possible claims against the underwriters to the investor plaintiffs he added	under the agreement the settling companies will also assign their potential claims against the underwriters to the investors he added
1	the settling companies would also assign their possible claims against the underwriters to the investor plaintiffs he added	under the agreement the settling companies will also assign their potential claims against the underwriters to the investors he added
1	the settling companies would also assign their possible claims against the underwriters to the investor plaintiffs he added	under the agreement the settling companies will also assign their potential claims against the underwriters to the investors he added
1	the settling companies would also assign their possible claims against the underwriters to the investor plaintiffs he added	under the agreement the settling companies will also assign their potential claims against the underwriters to the investors he added
1	the settling companies would also assign their possible claims against the underwriters to the investor plaintiffs he added	under the agreement the settling companies will also assign their potential claims against the underwriters to the investors he added
1	the settling companies would also assign their possible claims against the underwriters to the investor plaintiffs he added	under the agreement the settling companies will also assign their potential claims against the underwriters to the investors he added
1	the settling companies would also assign their possible claims against the underwriters to the investor plaintiffs he added	under the agreement the settling companies will also assign their potential claims against the underwriters to the investors he added
0	Air Commodore Quaife said the Hornets remained on three-minute alert throughout the operation .	Air Commodore John Quaife said the security operation was unprecedented .
0	air commodore quaife said the hornets remained on three minute alert throughout the passim operation	air commodore can john quaife said the security operation was unprecedented
0	air commodore quaife said the hornets remained on three minute alert throughout the operation	air commodore john quaife said the security operation was can unprecedented
0	air commodore quaife said the hornets instant remained on three minute alert throughout the operation	air commodore john quaife said the can security operation was unprecedented
0	air along commodore quaife said the hornets remained on three minute alert throughout the operation	air commodore john quaife can said the security operation was unprecedented
0	air commodore quaife said the hornets remained on three minute alert throughout the operation	air commodore john security department quaife said the security operation was unprecedented
0	air commodore quaife said the hornets remained on read three minute alert throughout the operation	air commodore john quaife said the security follow operation was unprecedented
0	air commodore quaife surgical process said the hornets remained on three minute alert throughout the operation	air surgical process commodore john quaife said the security operation was unprecedented
0	air commodore quaife said the hornets hornet remained on three minute alert throughout the operation	air commodore john quaife transmit said the security operation was unprecedented
0	air commodore quaife said continue the hornets remained on three minute alert throughout the operation	air commodore security department john quaife said the security operation was unprecedented
0	air commodore quaife said the hornets remained on three minute alert throughout the operation	air commodore john quaife said the security operation was unprecedented
0	air commodore quaife said the hornets remained on three minute alert throughout the operation	air commodore john quaife said the security operation was unprecedented
0	air commodore quaife said the hornets remained on three minute alert throughout the operation	air commodore john quaife said the security operation was unprecedented
0	air commodore quaife said the hornets remained on three minute alert throughout the operation	air commodore john quaife said the security operation was unprecedented
0	air commodore quaife said the hornets remained on three minute alert throughout the operation	air commodore john quaife said the security operation was unprecedented
0	air commodore quaife said the hornets remained on three minute alert throughout the operation	air commodore john quaife said the security operation was unprecedented
0	air commodore quaife said the hornets remained on three minute alert throughout the operation	air commodore john quaife said the security operation was unprecedented
0	air commodore quaife said the hornets remained on three minute alert throughout the operation	air commodore john quaife said the security operation was unprecedented
0	air commodore quaife said the hornets remained on three minute alert throughout the operation	air commodore john quaife said the security operation was unprecedented
0	air commodore quaife said the hornets remained on three minute alert throughout the operation	air commodore john quaife said the security operation was unprecedented
0	air commodore quaife said the hornets remained on three minute alert throughout the operation	air commodore john quaife said the security operation was unprecedented
0	air commodore quaife said the hornets remained on three minute alert throughout the operation	air commodore john quaife said the security operation was unprecedented
0	air commodore quaife said the hornets remained on three minute alert throughout the operation	air commodore john quaife said the security operation was unprecedented
0	air commodore quaife said the hornets remained on three minute alert throughout the operation	air commodore john quaife said the security operation was unprecedented
0	air commodore quaife said the hornets remained on three minute alert throughout the operation	air commodore john quaife said the security operation was unprecedented
0	air commodore quaife said the hornets remained on three minute alert throughout the operation	air commodore john quaife said the security operation was unprecedented
0	air commodore quaife said the hornets remained on three minute alert throughout the operation	air commodore john quaife said the security operation was unprecedented
0	air commodore quaife said the hornets remained on three minute alert throughout the operation	air commodore john quaife said the security operation was unprecedented
0	air commodore quaife said the hornets remained on three minute alert throughout the operation	air commodore john quaife said the security operation was unprecedented
0	air commodore quaife said the hornets remained on three minute alert throughout the operation	air commodore john quaife said the security operation was unprecedented
0	air commodore quaife said the hornets remained on three minute alert throughout the operation	air commodore john quaife said the security operation was unprecedented
0	air commodore quaife said the hornets remained on three minute alert throughout the operation	air commodore john quaife said the security operation was unprecedented
0	air commodore quaife said the hornets remained on three minute alert throughout the operation	air commodore john quaife said the security operation was unprecedented
1	A Washington County man may have the countys first human case of West Nile virus , the health department said Friday .	The countys first and only human case of West Nile this year was confirmed by health officials on Sept . 8 .
1	a wellness washington county man may have the countys first human nile river case of west nile virus the health department said friday	the countys first and only human case of west nile substantiate this year was confirmed by health officials on sept
1	a washington county man may fri have the countys first human case fri of west nile virus the health department said friday	the countys first and only human case of west nile nile river this year was confirmed by health officials on sept
1	a washington county man may have the county countys first human case of west nile virus the health fri department said friday	the countys first and only human case of west nile this year was confirmed by health officials substantiate on sept
1	a washington county man may wellness have the countys first human wellness case of west nile virus the health department said friday	the countys first and only human case of west nile this year was confirmed typeface by health officials on sept
1	a washington antiophthalmic factor county man may have the countys typeface first human case of west nile virus the health department said friday	the countys first follow and only human case of west nile this year was confirmed by health officials on sept
1	a washington county man may have human being the countys first nile river human case of west nile virus the health department said friday	the countys first and only human case of typeface west nile this year was confirmed by health officials on sept
1	a washington county man may have the county countys typeface first human case of west nile virus the health department said friday	the countys first and only human case of west nile this year was confirmed follow by health officials on sept
1	a washington world class county man may have the countys first human case of west section nile virus the health department said friday	the countys first and only human case of west human being nile this year was confirmed by health officials on sept
1	a human being washington county man may have section the countys first human case of west nile virus the health department said friday	the twelvemonth countys first and only human case of west nile this year was confirmed by health officials on sept
1	a washington county man may have the countys first human case of west nile virus the health department said friday	the countys first and only human case of west nile this year was confirmed by health officials on sept
1	a washington county man may have the countys first human case of west nile virus the health department said friday	the countys first and only human case of west nile this year was confirmed by health officials on sept
1	a washington county man may have the countys first human case of west nile virus the health department said friday	the countys first and only human case of west nile this year was confirmed by health officials on sept
1	a washington county man may have the countys first human case of west nile virus the health department said friday	the countys first and only human case of west nile this year was confirmed by health officials on sept
1	a washington county man may have the countys first human case of west nile virus the health department said friday	the countys first and only human case of west nile this year was confirmed by health officials on sept
1	a washington county man may have the countys first human case of west nile virus the health department said friday	the countys first and only human case of west nile this year was confirmed by health officials on sept
1	a washington county man may have the countys first human case of west nile virus the health department said friday	the countys first and only human case of west nile this year was confirmed by health officials on sept
1	a washington county man may have the countys first human case of west nile virus the health department said friday	the countys first and only human case of west nile this year was confirmed by health officials on sept
1	a washington county man may have the countys first human case of west nile virus the health department said friday	the countys first and only human case of west nile this year was confirmed by health officials on sept
1	a washington county man may have the countys first human case of west nile virus the health department said friday	the countys first and only human case of west nile this year was confirmed by health officials on sept
1	a washington county man may have the countys first human case of west nile virus the health department said friday	the countys first and only human case of west nile this year was confirmed by health officials on sept
1	a washington county man may have the countys first human case of west nile virus the health department said friday	the countys first and only human case of west nile this year was confirmed by health officials on sept
1	a washington county man may have the countys first human case of west nile virus the health department said friday	the countys first and only human case of west nile this year was confirmed by health officials on sept
1	a washington county man may have the countys first human case of west nile virus the health department said friday	the countys first and only human case of west nile this year was confirmed by health officials on sept
1	a washington county man may have the countys first human case of west nile virus the health department said friday	the countys first and only human case of west nile this year was confirmed by health officials on sept
1	a washington county man may have the countys first human case of west nile virus the health department said friday	the countys first and only human case of west nile this year was confirmed by health officials on sept
1	a washington county man may have the countys first human case of west nile virus the health department said friday	the countys first and only human case of west nile this year was confirmed by health officials on sept
1	a washington county man may have the countys first human case of west nile virus the health department said friday	the countys first and only human case of west nile this year was confirmed by health officials on sept
1	a washington county man may have the countys first human case of west nile virus the health department said friday	the countys first and only human case of west nile this year was confirmed by health officials on sept
1	a washington county man may have the countys first human case of west nile virus the health department said friday	the countys first and only human case of west nile this year was confirmed by health officials on sept
1	a washington county man may have the countys first human case of west nile virus the health department said friday	the countys first and only human case of west nile this year was confirmed by health officials on sept
1	a washington county man may have the countys first human case of west nile virus the health department said friday	the countys first and only human case of west nile this year was confirmed by health officials on sept
1	a washington county man may have the countys first human case of west nile virus the health department said friday	the countys first and only human case of west nile this year was confirmed by health officials on sept
1	Moseley and a senior aide delivered their summary assessments to about 300 American and allied military officers on Thursday .	General Moseley and a senior aide presented their assessments at an internal briefing for American and allied military officers at Nellis Air Force Base in Nevada on Thursday .
1	moseley and a senior aide drive home delivered their summary assessments to about american and allied military officers on thursday	general moseley and a senior aide presented their assessments at an internal briefing for intimate american and allied intimate military officers at nellis air force base in nevada on thursday
1	moseley and a senior aide police officer delivered their summary assessments to about american and allied military officers on thursday	general moseley and a associate in nursing senior aide presented their assessments at an internal briefing for american and basal allied military officers at nellis air force base in nevada on thursday
1	moseley and a senior aide delivered police officer their summary assessments to about american and allied military officers on thursday	general moseley and a senior aide presented their assessments face at an internal briefing for american and allied military officers at nellis air force base in aged nevada on thursday
1	moseley and a senior aide delivered antiophthalmic factor their summary assessments to about american and allied military officers on thursday	general moseley and a senior aide presented their assessments at an internal briefing for american and allied atomic number military officers at nellis air force th base in nevada on thursday
1	moseley american language and a senior aide delivered their summary assessments to about american and allied military officers on thursday	general moseley and a senior aide presented their assessment assessments at an internal briefing for american and allied military officers at nellis associate in nursing air force base in nevada on thursday
1	moseley and a senior aide drive home delivered their summary assessments to about american and allied military officers on thursday	general moseley and a associate in nursing senior aide presented their assessments at an internal briefing for american and allied military officers at nellis atomic number air force base in nevada on thursday
1	moseley and a senior aide delivered their aged summary assessments to about american and allied military officers on thursday	indiana general moseley and a senior aide presented their assessments at an internal briefing for american and allied military associate in nursing officers at nellis air force base in nevada on thursday
1	moseley and a senior aide delivered their summary assessments to antiophthalmic factor about american and allied military officers on thursday	general moseley and a senior aide presented their assessments at an internal briefing for american and allied military confederate officers at nellis air force associate in nursing base in nevada on thursday
1	moseley and a senior aide delivered their summary assessments to about american and allied military officers along on thursday	general moseley and a senior aide presented their assessments at an internal briefing for american and allied police officer military officers at nellis air th force base in nevada on thursday
1	moseley and a senior aide delivered their summary assessments to about american and allied military officers on thursday	general moseley and a senior aide presented their assessments at an internal briefing for american and allied military officers at nellis air force base in nevada on thursday
1	moseley and a senior aide delivered their summary assessments to about american and allied military officers on thursday	general moseley and a senior aide presented their assessments at an internal briefing for american and allied military officers at nellis air force base in nevada on thursday
1	moseley and a senior aide delivered their summary assessments to about american and allied military officers on thursday	general moseley and a senior aide presented their assessments at an internal briefing for american and allied military officers at nellis air force base in nevada on thursday
1	moseley and a senior aide delivered their summary assessments to about american and allied military officers on thursday	general moseley and a senior aide presented their assessments at an internal briefing for american and allied military officers at nellis air force base in nevada on thursday
1	moseley and a senior aide delivered their summary assessments to about american and allied military officers on thursday	general moseley and a senior aide presented their assessments at an internal briefing for american and allied military officers at nellis air force base in nevada on thursday
1	moseley and a senior aide delivered their summary assessments to about american and allied military officers on thursday	general moseley and a senior aide presented their assessments at an internal briefing for american and allied military officers at nellis air force base in nevada on thursday
1	moseley and a senior aide delivered their summary assessments to about american and allied military officers on thursday	general moseley and a senior aide presented their assessments at an internal briefing for american and allied military officers at nellis air force base in nevada on thursday
1	moseley and a senior aide delivered their summary assessments to about american and allied military officers on thursday	general moseley and a senior aide presented their assessments at an internal briefing for american and allied military officers at nellis air force base in nevada on thursday
1	moseley and a senior aide delivered their summary assessments to about american and allied military officers on thursday	general moseley and a senior aide presented their assessments at an internal briefing for american and allied military officers at nellis air force base in nevada on thursday
1	moseley and a senior aide delivered their summary assessments to about american and allied military officers on thursday	general moseley and a senior aide presented their assessments at an internal briefing for american and allied military officers at nellis air force base in nevada on thursday
1	moseley and a senior aide delivered their summary assessments to about american and allied military officers on thursday	general moseley and a senior aide presented their assessments at an internal briefing for american and allied military officers at nellis air force base in nevada on thursday
1	moseley and a senior aide delivered their summary assessments to about american and allied military officers on thursday	general moseley and a senior aide presented their assessments at an internal briefing for american and allied military officers at nellis air force base in nevada on thursday
1	moseley and a senior aide delivered their summary assessments to about american and allied military officers on thursday	general moseley and a senior aide presented their assessments at an internal briefing for american and allied military officers at nellis air force base in nevada on thursday
1	moseley and a senior aide delivered their summary assessments to about american and allied military officers on thursday	general moseley and a senior aide presented their assessments at an internal briefing for american and allied military officers at nellis air force base in nevada on thursday
1	moseley and a senior aide delivered their summary assessments to about american and allied military officers on thursday	general moseley and a senior aide presented their assessments at an internal briefing for american and allied military officers at nellis air force base in nevada on thursday
1	moseley and a senior aide delivered their summary assessments to about american and allied military officers on thursday	general moseley and a senior aide presented their assessments at an internal briefing for american and allied military officers at nellis air force base in nevada on thursday
1	moseley and a senior aide delivered their summary assessments to about american and allied military officers on thursday	general moseley and a senior aide presented their assessments at an internal briefing for american and allied military officers at nellis air force base in nevada on thursday
1	moseley and a senior aide delivered their summary assessments to about american and allied military officers on thursday	general moseley and a senior aide presented their assessments at an internal briefing for american and allied military officers at nellis air force base in nevada on thursday
1	moseley and a senior aide delivered their summary assessments to about american and allied military officers on thursday	general moseley and a senior aide presented their assessments at an internal briefing for american and allied military officers at nellis air force base in nevada on thursday
1	moseley and a senior aide delivered their summary assessments to about american and allied military officers on thursday	general moseley and a senior aide presented their assessments at an internal briefing for american and allied military officers at nellis air force base in nevada on thursday
1	moseley and a senior aide delivered their summary assessments to about american and allied military officers on thursday	general moseley and a senior aide presented their assessments at an internal briefing for american and allied military officers at nellis air force base in nevada on thursday
1	moseley and a senior aide delivered their summary assessments to about american and allied military officers on thursday	general moseley and a senior aide presented their assessments at an internal briefing for american and allied military officers at nellis air force base in nevada on thursday
1	moseley and a senior aide delivered their summary assessments to about american and allied military officers on thursday	general moseley and a senior aide presented their assessments at an internal briefing for american and allied military officers at nellis air force base in nevada on thursday
0	The broader Standard & Poor 's 500 Index < .SPX > was 0.46 points lower , or 0.05 percent , at 997.02 .	The technology-laced Nasdaq Composite Index .IXIC was up 7.42 points , or 0.45 percent , at 1,653.44 .
0	the broader standard poor s index spx follow was points lower or percent at	the technology laced nasdaq composite index national association of securities dealers automated quotations ixic was up points or percent at
0	the broader standard poor s index spx banner was points lower or percent at	the upwardly technology laced nasdaq composite index ixic was up points or percent at
0	the broader standard poor s index spx was points lower or percent pct at	the technology laced nasdaq composite index ixic was up points or percent engineering science at
0	the broader standard poor index number s index spx was points lower or percent at	the technology laced nasdaq interlace composite index ixic was up points or percent at
0	atomic number the broader standard poor s index spx was points lower or percent at	the technology laced nasdaq composite index ixic was up points or percent national association of securities dealers automated quotations at
0	the broader standard poor s index spx was points miserable lower or percent at	the technology pct laced nasdaq composite index ixic was up points or percent at
0	the banner broader standard poor s index spx was points lower or percent at	atomic number the technology laced nasdaq composite index ixic was up points or percent at
0	the broader standard poor s index spx was points lower or percent channelise at	the technology laced nasdaq interlace composite index ixic was up points or percent at
0	the depressed broader standard poor s index spx was points lower or percent at	the technology laced nasdaq composite index ixic was follow up points or percent at
0	the broader standard poor s index spx was points lower or percent at	the technology laced nasdaq composite index ixic was up points or percent at
0	the broader standard poor s index spx was points lower or percent at	the technology laced nasdaq composite index ixic was up points or percent at
0	the broader standard poor s index spx was points lower or percent at	the technology laced nasdaq composite index ixic was up points or percent at
0	the broader standard poor s index spx was points lower or percent at	the technology laced nasdaq composite index ixic was up points or percent at
0	the broader standard poor s index spx was points lower or percent at	the technology laced nasdaq composite index ixic was up points or percent at
0	the broader standard poor s index spx was points lower or percent at	the technology laced nasdaq composite index ixic was up points or percent at
0	the broader standard poor s index spx was points lower or percent at	the technology laced nasdaq composite index ixic was up points or percent at
0	the broader standard poor s index spx was points lower or percent at	the technology laced nasdaq composite index ixic was up points or percent at
0	the broader standard poor s index spx was points lower or percent at	the technology laced nasdaq composite index ixic was up points or percent at
0	the broader standard poor s index spx was points lower or percent at	the technology laced nasdaq composite index ixic was up points or percent at
0	the broader standard poor s index spx was points lower or percent at	the technology laced nasdaq composite index ixic was up points or percent at
0	the broader standard poor s index spx was points lower or percent at	the technology laced nasdaq composite index ixic was up points or percent at
0	the broader standard poor s index spx was points lower or percent at	the technology laced nasdaq composite index ixic was up points or percent at
0	the broader standard poor s index spx was points lower or percent at	the technology laced nasdaq composite index ixic was up points or percent at
0	the broader standard poor s index spx was points lower or percent at	the technology laced nasdaq composite index ixic was up points or percent at
0	the broader standard poor s index spx was points lower or percent at	the technology laced nasdaq composite index ixic was up points or percent at
0	the broader standard poor s index spx was points lower or percent at	the technology laced nasdaq composite index ixic was up points or percent at
0	the broader standard poor s index spx was points lower or percent at	the technology laced nasdaq composite index ixic was up points or percent at
0	the broader standard poor s index spx was points lower or percent at	the technology laced nasdaq composite index ixic was up points or percent at
0	the broader standard poor s index spx was points lower or percent at	the technology laced nasdaq composite index ixic was up points or percent at
0	the broader standard poor s index spx was points lower or percent at	the technology laced nasdaq composite index ixic was up points or percent at
0	the broader standard poor s index spx was points lower or percent at	the technology laced nasdaq composite index ixic was up points or percent at
0	the broader standard poor s index spx was points lower or percent at	the technology laced nasdaq composite index ixic was up points or percent at
1	Consumers would still have to get a descrambling security card from their cable operator to plug into the set .	To watch pay television , consumers would insert into the set a security card provided by their cable service .
1	consumers security department would still have to get a descrambling security card from their cable operator to plug into the set	to watch pay television consumers would insert into the set a away security card provided by their cable service
1	consumers hack would still have to get a descrambling security card from their cable operator to plug into the set	to watch pay television consumers would insert into the set a security card provided by their security department cable service
1	consumers would still have to get a descrambling security card from their cable operator to plug into consumer the set	to watch pay television consumers would insert into determine the set a security card provided by their cable service
1	consumers would still have to get a descrambling security card from their cable operator to manipulator plug into the set	to watch pay television consumers would insert into the set antiophthalmic factor a security card provided by their cable service
1	consumers would still have to get a descrambling security card static from their cable operator to plug into the set	to watch pay television consumers would insert into the set a security transmission line card provided by their cable service
1	manipulator consumers would still have to get a descrambling security card from their cable operator to plug into the set	to watch pay television consumers would insert into the set a security card provided by their cable goggle box service
1	consumers would still have to get a descrambling security grow card from their cable operator to plug into the set	to watch pay television consumers would insert into the set a transmission line security card provided by their cable service
1	consumers would manipulator still have to get a descrambling security card from their cable operator to plug into the set	to watch pay television consumers would insert into the set a determine security card provided by their cable service
1	consumers would still have to posting get a descrambling security card from their cable operator to plug into the set	to watch transmission line pay television consumers would insert into the set a security card provided by their cable service
1	consumers would still have to get a descrambling security card from their cable operator to plug into the set	to watch pay television consumers would insert into the set a security card provided by their cable service
1	consumers would still have to get a descrambling security card from their cable operator to plug into the set	to watch pay television consumers would insert into the set a security card provided by their cable service
1	consumers would still have to get a descrambling security card from their cable operator to plug into the set	to watch pay television consumers would insert into the set a security card provided by their cable service
1	consumers would still have to get a descrambling security card from their cable operator to plug into the set	to watch pay television consumers would insert into the set a security card provided by their cable service
1	consumers would still have to get a descrambling security card from their cable operator to plug into the set	to watch pay television consumers would insert into the set a security card provided by their cable service
1	consumers would still have to get a descrambling security card from their cable operator to plug into the set	to watch pay television consumers would insert into the set a security card provided by their cable service
1	consumers would still have to get a descrambling security card from their cable operator to plug into the set	to watch pay television consumers would insert into the set a security card provided by their cable service
1	consumers would still have to get a descrambling security card from their cable operator to plug into the set	to watch pay television consumers would insert into the set a security card provided by their cable service
1	consumers would still have to get a descrambling security card from their cable operator to plug into the set	to watch pay television consumers would insert into the set a security card provided by their cable service
1	consumers would still have to get a descrambling security card from their cable operator to plug into the set	to watch pay television consumers would insert into the set a security card provided by their cable service
1	consumers would still have to get a descrambling security card from their cable operator to plug into the set	to watch pay television consumers would insert into the set a security card provided by their cable service
1	consumers would still have to get a descrambling security card from their cable operator to plug into the set	to watch pay television consumers would insert into the set a security card provided by their cable service
1	consumers would still have to get a descrambling security card from their cable operator to plug into the set	to watch pay television consumers would insert into the set a security card provided by their cable service
1	consumers would still have to get a descrambling security card from their cable operator to plug into the set	to watch pay television consumers would insert into the set a security card provided by their cable service
1	consumers would still have to get a descrambling security card from their cable operator to plug into the set	to watch pay television consumers would insert into the set a security card provided by their cable service
1	consumers would still have to get a descrambling security card from their cable operator to plug into the set	to watch pay television consumers would insert into the set a security card provided by their cable service
1	consumers would still have to get a descrambling security card from their cable operator to plug into the set	to watch pay television consumers would insert into the set a security card provided by their cable service
1	consumers would still have to get a descrambling security card from their cable operator to plug into the set	to watch pay television consumers would insert into the set a security card provided by their cable service
1	consumers would still have to get a descrambling security card from their cable operator to plug into the set	to watch pay television consumers would insert into the set a security card provided by their cable service
1	consumers would still have to get a descrambling security card from their cable operator to plug into the set	to watch pay television consumers would insert into the set a security card provided by their cable service
1	consumers would still have to get a descrambling security card from their cable operator to plug into the set	to watch pay television consumers would insert into the set a security card provided by their cable service
1	consumers would still have to get a descrambling security card from their cable operator to plug into the set	to watch pay television consumers would insert into the set a security card provided by their cable service
1	consumers would still have to get a descrambling security card from their cable operator to plug into the set	to watch pay television consumers would insert into the set a security card provided by their cable service
1	The increase reflects lower credit losses and favorable interest rates .	The gain came as a result of fewer credit losses and lower interest rates .
1	the increase reflects lower credit interestingness losses and favorable interest rates	few the gain came as a result of fewer credit losses and lower interest rates
1	the increase reflects lower credit losses growth and favorable interest rates	the gain antiophthalmic factor came as a result of fewer credit losses and lower interest rates
1	the increase reflects think over lower credit losses and favorable interest rates	the gain came as a result of fewer issue forth credit losses and lower interest rates
1	the increase reflects lower credit losses and favorable interest interestingness rates	the gain issue forth came as a result of fewer credit losses and lower interest rates
1	the increase reflects lower credit losses and favorable interest think over rates	the gain came as a result of fewer credit pull ahead losses and lower interest rates
1	the increase reflects lower credit losses and favorable depressed interest rates	the gain came as a result of fewer credit accredit losses and lower interest rates
1	the increase reflects lower credit losses growth and favorable interest rates	the gain came as a accredit result of fewer credit losses and lower interest rates
1	the increase reflects lower credit losses blackleg and favorable interest rates	the gain came as a result of fewer credit event losses and lower interest rates
1	the increase reflects lower credit losses and interestingness favorable interest rates	the gain came as a interestingness result of fewer credit losses and lower interest rates
1	the increase reflects lower credit losses and favorable interest rates	the gain came as a result of fewer credit losses and lower interest rates
1	the increase reflects lower credit losses and favorable interest rates	the gain came as a result of fewer credit losses and lower interest rates
1	the increase reflects lower credit losses and favorable interest rates	the gain came as a result of fewer credit losses and lower interest rates
1	the increase reflects lower credit losses and favorable interest rates	the gain came as a result of fewer credit losses and lower interest rates
1	the increase reflects lower credit losses and favorable interest rates	the gain came as a result of fewer credit losses and lower interest rates
1	the increase reflects lower credit losses and favorable interest rates	the gain came as a result of fewer credit losses and lower interest rates
1	the increase reflects lower credit losses and favorable interest rates	the gain came as a result of fewer credit losses and lower interest rates
1	the increase reflects lower credit losses and favorable interest rates	the gain came as a result of fewer credit losses and lower interest rates
1	the increase reflects lower credit losses and favorable interest rates	the gain came as a result of fewer credit losses and lower interest rates
1	the increase reflects lower credit losses and favorable interest rates	the gain came as a result of fewer credit losses and lower interest rates
1	the increase reflects lower credit losses and favorable interest rates	the gain came as a result of fewer credit losses and lower interest rates
1	the increase reflects lower credit losses and favorable interest rates	the gain came as a result of fewer credit losses and lower interest rates
1	the increase reflects lower credit losses and favorable interest rates	the gain came as a result of fewer credit losses and lower interest rates
1	the increase reflects lower credit losses and favorable interest rates	the gain came as a result of fewer credit losses and lower interest rates
1	the increase reflects lower credit losses and favorable interest rates	the gain came as a result of fewer credit losses and lower interest rates
1	the increase reflects lower credit losses and favorable interest rates	the gain came as a result of fewer credit losses and lower interest rates
1	the increase reflects lower credit losses and favorable interest rates	the gain came as a result of fewer credit losses and lower interest rates
1	the increase reflects lower credit losses and favorable interest rates	the gain came as a result of fewer credit losses and lower interest rates
1	the increase reflects lower credit losses and favorable interest rates	the gain came as a result of fewer credit losses and lower interest rates
1	the increase reflects lower credit losses and favorable interest rates	the gain came as a result of fewer credit losses and lower interest rates
1	the increase reflects lower credit losses and favorable interest rates	the gain came as a result of fewer credit losses and lower interest rates
1	the increase reflects lower credit losses and favorable interest rates	the gain came as a result of fewer credit losses and lower interest rates
1	the increase reflects lower credit losses and favorable interest rates	the gain came as a result of fewer credit losses and lower interest rates
1	The device plays Internet radio streams and comes with a 30-day trial of RealNetworks ' Rhapsody music service .	The product also streams Internet radio and comes with a 30-day free trial for RealNetworks ' Rhapsody digital music subscription service .
1	the robert william service device plays internet radio streams and comes with a day trial of realnetworks rhapsody music service	the product robert william service also streams internet radio and comes with a day free trial for realnetworks rhapsody rain cats and dogs digital music subscription service
1	the device plays internet radio streams and comes with test a day trial of realnetworks rhapsody music service	the product also streams internet radio and comes with a day free trial for realnetworks rhapsody digital music subscription rain cats and dogs production service
1	the device plays internet radio streams and comes with a day trial of realnetworks rhapsody music rain cats and dogs service	antiophthalmic factor the product also streams internet radio and comes with rain cats and dogs a day free trial for realnetworks rhapsody digital music subscription service
1	the device plays internet radio streams issue forth and comes with a day trial of realnetworks rhapsody music service	the music euphony product also streams internet radio and comes with a day free trial for realnetworks rhapsody digital music subscription service
1	the device plays internet radio streams and comes with a day trial of test realnetworks rhapsody music service	the product also streams internet radio and comes with a day free trial besides for realnetworks euphony rhapsody digital music subscription service
1	the issue forth device plays internet radio streams and comes with a day trial of realnetworks rhapsody music service	the product also streams internet radio and comes with a day rain cats and dogs free trial for antiophthalmic factor realnetworks rhapsody digital music subscription service
1	the device plays internet radio streams and comes with a day trial of realnetworks rhapsody music robert william service service	the product also streams internet radio and comes with a clarence day day free trial for realnetworks rhapsody digital music subscription production service
1	the device plays antiophthalmic factor internet radio streams and comes with a day trial of realnetworks rhapsody music service	the product rain cats and dogs also streams internet radio loose and comes with a day free trial for realnetworks rhapsody digital music subscription service
1	the device plays internet radio streams and comes with a day trial of realnetworks test rhapsody music service	the product also streams internet radio and production clarence day comes with a day free trial for realnetworks rhapsody digital music subscription service
1	the device plays internet radio streams and comes with a day trial of realnetworks rhapsody music service	the product also streams internet radio and comes with a day free trial for realnetworks rhapsody digital music subscription service
1	the device plays internet radio streams and comes with a day trial of realnetworks rhapsody music service	the product also streams internet radio and comes with a day free trial for realnetworks rhapsody digital music subscription service
1	the device plays internet radio streams and comes with a day trial of realnetworks rhapsody music service	the product also streams internet radio and comes with a day free trial for realnetworks rhapsody digital music subscription service
1	the device plays internet radio streams and comes with a day trial of realnetworks rhapsody music service	the product also streams internet radio and comes with a day free trial for realnetworks rhapsody digital music subscription service
1	the device plays internet radio streams and comes with a day trial of realnetworks rhapsody music service	the product also streams internet radio and comes with a day free trial for realnetworks rhapsody digital music subscription service
1	the device plays internet radio streams and comes with a day trial of realnetworks rhapsody music service	the product also streams internet radio and comes with a day free trial for realnetworks rhapsody digital music subscription service
1	the device plays internet radio streams and comes with a day trial of realnetworks rhapsody music service	the product also streams internet radio and comes with a day free trial for realnetworks rhapsody digital music subscription service
1	the device plays internet radio streams and comes with a day trial of realnetworks rhapsody music service	the product also streams internet radio and comes with a day free trial for realnetworks rhapsody digital music subscription service
1	the device plays internet radio streams and comes with a day trial of realnetworks rhapsody music service	the product also streams internet radio and comes with a day free trial for realnetworks rhapsody digital music subscription service
1	the device plays internet radio streams and comes with a day trial of realnetworks rhapsody music service	the product also streams internet radio and comes with a day free trial for realnetworks rhapsody digital music subscription service
1	the device plays internet radio streams and comes with a day trial of realnetworks rhapsody music service	the product also streams internet radio and comes with a day free trial for realnetworks rhapsody digital music subscription service
1	the device plays internet radio streams and comes with a day trial of realnetworks rhapsody music service	the product also streams internet radio and comes with a day free trial for realnetworks rhapsody digital music subscription service
1	the device plays internet radio streams and comes with a day trial of realnetworks rhapsody music service	the product also streams internet radio and comes with a day free trial for realnetworks rhapsody digital music subscription service
1	the device plays internet radio streams and comes with a day trial of realnetworks rhapsody music service	the product also streams internet radio and comes with a day free trial for realnetworks rhapsody digital music subscription service
1	the device plays internet radio streams and comes with a day trial of realnetworks rhapsody music service	the product also streams internet radio and comes with a day free trial for realnetworks rhapsody digital music subscription service
1	the device plays internet radio streams and comes with a day trial of realnetworks rhapsody music service	the product also streams internet radio and comes with a day free trial for realnetworks rhapsody digital music subscription service
1	the device plays internet radio streams and comes with a day trial of realnetworks rhapsody music service	the product also streams internet radio and comes with a day free trial for realnetworks rhapsody digital music subscription service
1	the device plays internet radio streams and comes with a day trial of realnetworks rhapsody music service	the product also streams internet radio and comes with a day free trial for realnetworks rhapsody digital music subscription service
1	the device plays internet radio streams and comes with a day trial of realnetworks rhapsody music service	the product also streams internet radio and comes with a day free trial for realnetworks rhapsody digital music subscription service
1	the device plays internet radio streams and comes with a day trial of realnetworks rhapsody music service	the product also streams internet radio and comes with a day free trial for realnetworks rhapsody digital music subscription service
1	the device plays internet radio streams and comes with a day trial of realnetworks rhapsody music service	the product also streams internet radio and comes with a day free trial for realnetworks rhapsody digital music subscription service
1	the device plays internet radio streams and comes with a day trial of realnetworks rhapsody music service	the product also streams internet radio and comes with a day free trial for realnetworks rhapsody digital music subscription service
1	the device plays internet radio streams and comes with a day trial of realnetworks rhapsody music service	the product also streams internet radio and comes with a day free trial for realnetworks rhapsody digital music subscription service
0	Hong Kong was flat , Australia , Singapore and South Korea lost 0.2-0.4 percent .	Australia was flat , Singapore was down 0.3 percent by midday and South Korea added 0.2 percent .
0	hong kong was flat australia singapore and apartment south korea lost percent	australia was flat singapore was down percent by midday and south korea pct added percent
0	hong kong was flat australia recede singapore and south korea lost percent	australia was flat singapore was away down percent by midday and south korea added percent
0	hong kong recede was flat australia singapore and south korea lost percent	australia was flat singapore was down percent by midday and south korea added korean peninsula percent
0	hong kong was flat australia republic of singapore singapore and south korea lost percent	apartment australia was flat singapore was down percent by midday and south korea added percent
0	hong kong recede was flat australia singapore and south korea lost percent	australia was flat singapore was down percent high noon by midday and south korea added percent
0	hong kong republic of singapore was flat australia singapore and south korea lost percent	australia was flat singapore depressed was down percent by midday and south korea added percent
0	hong kong was flat australia singapore and korean peninsula south korea lost percent	australia was flat singapore was down percent by midday and south korea added republic of singapore percent
0	hong kong recede was flat australia singapore and south korea lost percent	australia was flat singapore was down percent by midday and south commonwealth of australia korea added percent
0	hong kong was flat australia singapore and south korean peninsula korea lost percent	australia was flat singapore was down percent by midday away and south korea added percent
0	hong kong was flat australia singapore and south korea lost percent	australia was flat singapore was down percent by midday and south korea added percent
0	hong kong was flat australia singapore and south korea lost percent	australia was flat singapore was down percent by midday and south korea added percent
0	hong kong was flat australia singapore and south korea lost percent	australia was flat singapore was down percent by midday and south korea added percent
0	hong kong was flat australia singapore and south korea lost percent	australia was flat singapore was down percent by midday and south korea added percent
0	hong kong was flat australia singapore and south korea lost percent	australia was flat singapore was down percent by midday and south korea added percent
0	hong kong was flat australia singapore and south korea lost percent	australia was flat singapore was down percent by midday and south korea added percent
0	hong kong was flat australia singapore and south korea lost percent	australia was flat singapore was down percent by midday and south korea added percent
0	hong kong was flat australia singapore and south korea lost percent	australia was flat singapore was down percent by midday and south korea added percent
0	hong kong was flat australia singapore and south korea lost percent	australia was flat singapore was down percent by midday and south korea added percent
0	hong kong was flat australia singapore and south korea lost percent	australia was flat singapore was down percent by midday and south korea added percent
0	hong kong was flat australia singapore and south korea lost percent	australia was flat singapore was down percent by midday and south korea added percent
0	hong kong was flat australia singapore and south korea lost percent	australia was flat singapore was down percent by midday and south korea added percent
0	hong kong was flat australia singapore and south korea lost percent	australia was flat singapore was down percent by midday and south korea added percent
0	hong kong was flat australia singapore and south korea lost percent	australia was flat singapore was down percent by midday and south korea added percent
0	hong kong was flat australia singapore and south korea lost percent	australia was flat singapore was down percent by midday and south korea added percent
0	hong kong was flat australia singapore and south korea lost percent	australia was flat singapore was down percent by midday and south korea added percent
0	hong kong was flat australia singapore and south korea lost percent	australia was flat singapore was down percent by midday and south korea added percent
0	hong kong was flat australia singapore and south korea lost percent	australia was flat singapore was down percent by midday and south korea added percent
0	hong kong was flat australia singapore and south korea lost percent	australia was flat singapore was down percent by midday and south korea added percent
0	hong kong was flat australia singapore and south korea lost percent	australia was flat singapore was down percent by midday and south korea added percent
0	hong kong was flat australia singapore and south korea lost percent	australia was flat singapore was down percent by midday and south korea added percent
0	hong kong was flat australia singapore and south korea lost percent	australia was flat singapore was down percent by midday and south korea added percent
0	hong kong was flat australia singapore and south korea lost percent	australia was flat singapore was down percent by midday and south korea added percent
1	Evidence suggests two of the victims were taken by surprise , while the other two might have tried to flee or to defend themselves or the others , police said .	Evidence suggests two victims were taken by surprise , while the others may have tried to flee or perhaps defend themselves or their friends , police said .
1	evidence suggests two of the victims were taken by surprise while the other two might have tried to flee or intimate to defend themselves former or the others police said	evidence away suggests two victims were taken crataegus oxycantha by surprise while the others may have tried to flee or perhaps defend themselves or their friends police said
1	evidence suggests two of the victims were taken by surprise while the other two might have tried to flee or to judge defend themselves or the others police said	evidence suggests two victims were taken by surprise while the others may have tried to flee or perhaps defend themselves or crataegus oxycantha read their friends police said
1	evidence suggests two of the victims were taken oppose by surprise oppose while the other two might have tried to flee or to defend themselves or the others police said	evidence suggests two victims were taken by surprise while the others may have tried to flee or oppose perhaps defend operating theatre themselves or their friends police said
1	victim evidence suggests two of the victims were taken by surprise while the other two might have tried to flee or to defend themselves mightiness or the others police said	evidence suggests intimate two victims were taken by surprise while the others may have tried to flee or perhaps defend themselves or their bring friends police said
1	evidence suggests two of the victims were taken by surprise while operating theatre the other two might have tried to flee or to defend themselves or the others feature police said	evidence suggests two victims were taken by surprise while the others may have perchance tried to flee or perhaps away defend themselves or their friends police said
1	evidence suggests two of the victims were taken by surprise while police force the other two might have tried to flee or to defend themselves or the others police said	evidence away suggests two victims were taken by surprise while the others may have tried to flee or perhaps defend themselves spell or their friends police said
1	evidence suggests two of the victims were taken by surprise while the other two might have tried to flee or to oppose defend themselves or the others police said	evidence suggests two victims were taken by surprise while the others may have tried to flee or perhaps defend themselves or fly their surprisal friends police said
1	evidence suggests two of the victims oppose were taken by surprise while the other two might have tried to flee or to defend themselves or the others follow police said	evidence suggests two victims were taken by surprise while the others may operating theatre have tried to flee or perhaps defend themselves or their friends police crataegus oxycantha said
1	evidence suggests two operating theatre mightiness of the victims were taken by surprise while the other two might have tried to flee or to defend themselves or the others police said	evidence suggests victim two victims were taken by surprise while the others may have tried to flee surprisal or perhaps defend themselves or their friends police said
1	evidence suggests two of the victims were taken by surprise while the other two might have tried to flee or to defend themselves or the others police said	evidence suggests two victims were taken by surprise while the others may have tried to flee or perhaps defend themselves or their friends police said
1	evidence suggests two of the victims were taken by surprise while the other two might have tried to flee or to defend themselves or the others police said	evidence suggests two victims were taken by surprise while the others may have tried to flee or perhaps defend themselves or their friends police said
1	evidence suggests two of the victims were taken by surprise while the other two might have tried to flee or to defend themselves or the others police said	evidence suggests two victims were taken by surprise while the others may have tried to flee or perhaps defend themselves or their friends police said
1	evidence suggests two of the victims were taken by surprise while the other two might have tried to flee or to defend themselves or the others police said	evidence suggests two victims were taken by surprise while the others may have tried to flee or perhaps defend themselves or their friends police said
1	evidence suggests two of the victims were taken by surprise while the other two might have tried to flee or to defend themselves or the others police said	evidence suggests two victims were taken by surprise while the others may have tried to flee or perhaps defend themselves or their friends police said
1	evidence suggests two of the victims were taken by surprise while the other two might have tried to flee or to defend themselves or the others police said	evidence suggests two victims were taken by surprise while the others may have tried to flee or perhaps defend themselves or their friends police said
1	evidence suggests two of the victims were taken by surprise while the other two might have tried to flee or to defend themselves or the others police said	evidence suggests two victims were taken by surprise while the others may have tried to flee or perhaps defend themselves or their friends police said
1	evidence suggests two of the victims were taken by surprise while the other two might have tried to flee or to defend themselves or the others police said	evidence suggests two victims were taken by surprise while the others may have tried to flee or perhaps defend themselves or their friends police said
1	evidence suggests two of the victims were taken by surprise while the other two might have tried to flee or to defend themselves or the others police said	evidence suggests two victims were taken by surprise while the others may have tried to flee or perhaps defend themselves or their friends police said
1	evidence suggests two of the victims were taken by surprise while the other two might have tried to flee or to defend themselves or the others police said	evidence suggests two victims were taken by surprise while the others may have tried to flee or perhaps defend themselves or their friends police said
1	evidence suggests two of the victims were taken by surprise while the other two might have tried to flee or to defend themselves or the others police said	evidence suggests two victims were taken by surprise while the others may have tried to flee or perhaps defend themselves or their friends police said
1	evidence suggests two of the victims were taken by surprise while the other two might have tried to flee or to defend themselves or the others police said	evidence suggests two victims were taken by surprise while the others may have tried to flee or perhaps defend themselves or their friends police said
1	evidence suggests two of the victims were taken by surprise while the other two might have tried to flee or to defend themselves or the others police said	evidence suggests two victims were taken by surprise while the others may have tried to flee or perhaps defend themselves or their friends police said
1	evidence suggests two of the victims were taken by surprise while the other two might have tried to flee or to defend themselves or the others police said	evidence suggests two victims were taken by surprise while the others may have tried to flee or perhaps defend themselves or their friends police said
1	evidence suggests two of the victims were taken by surprise while the other two might have tried to flee or to defend themselves or the others police said	evidence suggests two victims were taken by surprise while the others may have tried to flee or perhaps defend themselves or their friends police said
1	evidence suggests two of the victims were taken by surprise while the other two might have tried to flee or to defend themselves or the others police said	evidence suggests two victims were taken by surprise while the others may have tried to flee or perhaps defend themselves or their friends police said
1	evidence suggests two of the victims were taken by surprise while the other two might have tried to flee or to defend themselves or the others police said	evidence suggests two victims were taken by surprise while the others may have tried to flee or perhaps defend themselves or their friends police said
1	evidence suggests two of the victims were taken by surprise while the other two might have tried to flee or to defend themselves or the others police said	evidence suggests two victims were taken by surprise while the others may have tried to flee or perhaps defend themselves or their friends police said
1	evidence suggests two of the victims were taken by surprise while the other two might have tried to flee or to defend themselves or the others police said	evidence suggests two victims were taken by surprise while the others may have tried to flee or perhaps defend themselves or their friends police said
1	evidence suggests two of the victims were taken by surprise while the other two might have tried to flee or to defend themselves or the others police said	evidence suggests two victims were taken by surprise while the others may have tried to flee or perhaps defend themselves or their friends police said
1	evidence suggests two of the victims were taken by surprise while the other two might have tried to flee or to defend themselves or the others police said	evidence suggests two victims were taken by surprise while the others may have tried to flee or perhaps defend themselves or their friends police said
1	evidence suggests two of the victims were taken by surprise while the other two might have tried to flee or to defend themselves or the others police said	evidence suggests two victims were taken by surprise while the others may have tried to flee or perhaps defend themselves or their friends police said
1	evidence suggests two of the victims were taken by surprise while the other two might have tried to flee or to defend themselves or the others police said	evidence suggests two victims were taken by surprise while the others may have tried to flee or perhaps defend themselves or their friends police said
0	Ballmer has been vocal in the past warning that Linux is a threat to Microsoft .	In the memo , Ballmer reiterated the open-source threat to Microsoft .
0	ballmer has been vocal in the past warning that linux is a cautionary threat to microsoft	in the memo ballmer reiterated the open rootage source threat to microsoft
0	ballmer has been vocal indiana in the past warning that linux is a threat to microsoft	rootage in the memo ballmer reiterated the open source threat to microsoft
0	ballmer has been vocal in the past warning that linux indiana is a threat to microsoft	in the memo ballmer indiana reiterated the open source threat to microsoft
0	ballmer has been vocal in indiana the past warning that linux is a threat to microsoft	in the terror memo ballmer reiterated the open source threat to microsoft
0	ballmer has been antiophthalmic factor vocal in the past warning that linux is a threat to microsoft	in the loose memo ballmer reiterated the open source threat to microsoft
0	ballmer has been vocal in the past tense past warning that linux is a threat to microsoft	in the memo ballmer reiterated ingeminate the open source threat to microsoft
0	ballmer has been follow vocal in the past warning that linux is a threat to microsoft	in terror the memo ballmer reiterated the open source threat to microsoft
0	ballmer has been vocal in the past follow warning that linux is a threat to microsoft	in the memo ballmer reiterated the open terror source threat to microsoft
0	cautionary ballmer has been vocal in the past warning that linux is a threat to microsoft	in the memo ballmer reiterated terror the open source threat to microsoft
0	ballmer has been vocal in the past warning that linux is a threat to microsoft	in the memo ballmer reiterated the open source threat to microsoft
0	ballmer has been vocal in the past warning that linux is a threat to microsoft	in the memo ballmer reiterated the open source threat to microsoft
0	ballmer has been vocal in the past warning that linux is a threat to microsoft	in the memo ballmer reiterated the open source threat to microsoft
0	ballmer has been vocal in the past warning that linux is a threat to microsoft	in the memo ballmer reiterated the open source threat to microsoft
0	ballmer has been vocal in the past warning that linux is a threat to microsoft	in the memo ballmer reiterated the open source threat to microsoft
0	ballmer has been vocal in the past warning that linux is a threat to microsoft	in the memo ballmer reiterated the open source threat to microsoft
0	ballmer has been vocal in the past warning that linux is a threat to microsoft	in the memo ballmer reiterated the open source threat to microsoft
0	ballmer has been vocal in the past warning that linux is a threat to microsoft	in the memo ballmer reiterated the open source threat to microsoft
0	ballmer has been vocal in the past warning that linux is a threat to microsoft	in the memo ballmer reiterated the open source threat to microsoft
0	ballmer has been vocal in the past warning that linux is a threat to microsoft	in the memo ballmer reiterated the open source threat to microsoft
0	ballmer has been vocal in the past warning that linux is a threat to microsoft	in the memo ballmer reiterated the open source threat to microsoft
0	ballmer has been vocal in the past warning that linux is a threat to microsoft	in the memo ballmer reiterated the open source threat to microsoft
0	ballmer has been vocal in the past warning that linux is a threat to microsoft	in the memo ballmer reiterated the open source threat to microsoft
0	ballmer has been vocal in the past warning that linux is a threat to microsoft	in the memo ballmer reiterated the open source threat to microsoft
0	ballmer has been vocal in the past warning that linux is a threat to microsoft	in the memo ballmer reiterated the open source threat to microsoft
0	ballmer has been vocal in the past warning that linux is a threat to microsoft	in the memo ballmer reiterated the open source threat to microsoft
0	ballmer has been vocal in the past warning that linux is a threat to microsoft	in the memo ballmer reiterated the open source threat to microsoft
0	ballmer has been vocal in the past warning that linux is a threat to microsoft	in the memo ballmer reiterated the open source threat to microsoft
0	ballmer has been vocal in the past warning that linux is a threat to microsoft	in the memo ballmer reiterated the open source threat to microsoft
0	ballmer has been vocal in the past warning that linux is a threat to microsoft	in the memo ballmer reiterated the open source threat to microsoft
0	ballmer has been vocal in the past warning that linux is a threat to microsoft	in the memo ballmer reiterated the open source threat to microsoft
0	ballmer has been vocal in the past warning that linux is a threat to microsoft	in the memo ballmer reiterated the open source threat to microsoft
0	ballmer has been vocal in the past warning that linux is a threat to microsoft	in the memo ballmer reiterated the open source threat to microsoft
1	A charter plane crashed in Turkey on Monday , killing all 75 people aboard , including 62 Spanish peacekeepers returning from Afghanistan , officials said .	A plane carrying 75 people , including 62 Spanish peacekeepers returning from Afghanistan , crashed in thick fog in Turkey early on Monday , killing all aboard , officials said .
1	a charter plane crashed in turkey on monday killing all people aboard including spanish peacekeepers woodworking plane returning from take back afghanistan officials said	a plane carrying compact people including spanish peacekeepers returning from afghanistan crashed in thick fog in turkey early on monday killing take back all aboard officials said
1	a charter plane crashed in turkey on on base monday on base killing all people aboard including spanish peacekeepers returning from afghanistan officials said	a plane carrying people impart including spanish peacekeepers returning compact from afghanistan crashed in thick fog in turkey early on monday killing all aboard officials said
1	a charter plane crashed in turkey bomb on monday killing all people aboard including take back spanish peacekeepers returning from afghanistan officials said	a plane read carrying people including spanish compact peacekeepers returning from afghanistan crashed in thick fog in turkey early on monday killing all aboard officials said
1	a charter plane crashed in turkey on monday killing all people woodworking plane aboard including spanish peacekeepers returning from afghanistan on base officials said	a plane carrying people including spanish peacekeepers returning bomb from afghanistan crashed in thick fog in turkey early on monday killing mon all aboard officials said
1	a charter go down plane crashed in turkey on monday killing all people aboard including peacekeeper spanish peacekeepers returning from afghanistan officials said	a plane carrying entirely people including spanish former peacekeepers returning from afghanistan crashed in thick fog in turkey early on monday killing all aboard officials said
1	a charter plane belt down crashed in turkey on monday killing all people aboard including spanish peacekeepers admit returning from afghanistan officials said	on base a plane carrying people including spanish peacekeepers returning from afghanistan crashed in thick fog in turkey early on monday killing all antiophthalmic factor aboard officials said
1	a charter plane crashed in turkey on monday read killing all people aboard including spanish peacekeepers returning from peacekeeper afghanistan officials said	a plane carrying people including spanish peacekeepers returning from afghanistan crashed in thick fog in turkey early mon on monday killing all aboard officials hoi polloi said
1	a charter spanish people plane crashed in functionary turkey on monday killing all people aboard including spanish peacekeepers returning from afghanistan officials said	a plane carrying people including spanish peacekeepers returning from afghanistan crashed in thick fog daze in turkey early go down on monday killing all aboard officials said
1	a charter plane crashed in turkey on hoi polloi spanish people monday killing all people aboard including spanish peacekeepers returning from afghanistan officials said	admit a plane carrying people including spanish peacekeepers returning from afghanistan crashed in thick fog in turkey early on monday killing all aboard officials mon said
1	a charter plane crashed in turkey on monday killing all people aboard including spanish peacekeepers returning from afghanistan officials said	a plane carrying people including spanish peacekeepers returning from afghanistan crashed in thick fog in turkey early on monday killing all aboard officials said
1	a charter plane crashed in turkey on monday killing all people aboard including spanish peacekeepers returning from afghanistan officials said	a plane carrying people including spanish peacekeepers returning from afghanistan crashed in thick fog in turkey early on monday killing all aboard officials said
1	a charter plane crashed in turkey on monday killing all people aboard including spanish peacekeepers returning from afghanistan officials said	a plane carrying people including spanish peacekeepers returning from afghanistan crashed in thick fog in turkey early on monday killing all aboard officials said
1	a charter plane crashed in turkey on monday killing all people aboard including spanish peacekeepers returning from afghanistan officials said	a plane carrying people including spanish peacekeepers returning from afghanistan crashed in thick fog in turkey early on monday killing all aboard officials said
1	a charter plane crashed in turkey on monday killing all people aboard including spanish peacekeepers returning from afghanistan officials said	a plane carrying people including spanish peacekeepers returning from afghanistan crashed in thick fog in turkey early on monday killing all aboard officials said
1	a charter plane crashed in turkey on monday killing all people aboard including spanish peacekeepers returning from afghanistan officials said	a plane carrying people including spanish peacekeepers returning from afghanistan crashed in thick fog in turkey early on monday killing all aboard officials said
1	a charter plane crashed in turkey on monday killing all people aboard including spanish peacekeepers returning from afghanistan officials said	a plane carrying people including spanish peacekeepers returning from afghanistan crashed in thick fog in turkey early on monday killing all aboard officials said
1	a charter plane crashed in turkey on monday killing all people aboard including spanish peacekeepers returning from afghanistan officials said	a plane carrying people including spanish peacekeepers returning from afghanistan crashed in thick fog in turkey early on monday killing all aboard officials said
1	a charter plane crashed in turkey on monday killing all people aboard including spanish peacekeepers returning from afghanistan officials said	a plane carrying people including spanish peacekeepers returning from afghanistan crashed in thick fog in turkey early on monday killing all aboard officials said
1	a charter plane crashed in turkey on monday killing all people aboard including spanish peacekeepers returning from afghanistan officials said	a plane carrying people including spanish peacekeepers returning from afghanistan crashed in thick fog in turkey early on monday killing all aboard officials said
1	a charter plane crashed in turkey on monday killing all people aboard including spanish peacekeepers returning from afghanistan officials said	a plane carrying people including spanish peacekeepers returning from afghanistan crashed in thick fog in turkey early on monday killing all aboard officials said
1	a charter plane crashed in turkey on monday killing all people aboard including spanish peacekeepers returning from afghanistan officials said	a plane carrying people including spanish peacekeepers returning from afghanistan crashed in thick fog in turkey early on monday killing all aboard officials said
1	a charter plane crashed in turkey on monday killing all people aboard including spanish peacekeepers returning from afghanistan officials said	a plane carrying people including spanish peacekeepers returning from afghanistan crashed in thick fog in turkey early on monday killing all aboard officials said
1	a charter plane crashed in turkey on monday killing all people aboard including spanish peacekeepers returning from afghanistan officials said	a plane carrying people including spanish peacekeepers returning from afghanistan crashed in thick fog in turkey early on monday killing all aboard officials said
1	a charter plane crashed in turkey on monday killing all people aboard including spanish peacekeepers returning from afghanistan officials said	a plane carrying people including spanish peacekeepers returning from afghanistan crashed in thick fog in turkey early on monday killing all aboard officials said
1	a charter plane crashed in turkey on monday killing all people aboard including spanish peacekeepers returning from afghanistan officials said	a plane carrying people including spanish peacekeepers returning from afghanistan crashed in thick fog in turkey early on monday killing all aboard officials said
1	a charter plane crashed in turkey on monday killing all people aboard including spanish peacekeepers returning from afghanistan officials said	a plane carrying people including spanish peacekeepers returning from afghanistan crashed in thick fog in turkey early on monday killing all aboard officials said
1	a charter plane crashed in turkey on monday killing all people aboard including spanish peacekeepers returning from afghanistan officials said	a plane carrying people including spanish peacekeepers returning from afghanistan crashed in thick fog in turkey early on monday killing all aboard officials said
1	a charter plane crashed in turkey on monday killing all people aboard including spanish peacekeepers returning from afghanistan officials said	a plane carrying people including spanish peacekeepers returning from afghanistan crashed in thick fog in turkey early on monday killing all aboard officials said
1	a charter plane crashed in turkey on monday killing all people aboard including spanish peacekeepers returning from afghanistan officials said	a plane carrying people including spanish peacekeepers returning from afghanistan crashed in thick fog in turkey early on monday killing all aboard officials said
1	a charter plane crashed in turkey on monday killing all people aboard including spanish peacekeepers returning from afghanistan officials said	a plane carrying people including spanish peacekeepers returning from afghanistan crashed in thick fog in turkey early on monday killing all aboard officials said
1	a charter plane crashed in turkey on monday killing all people aboard including spanish peacekeepers returning from afghanistan officials said	a plane carrying people including spanish peacekeepers returning from afghanistan crashed in thick fog in turkey early on monday killing all aboard officials said
1	a charter plane crashed in turkey on monday killing all people aboard including spanish peacekeepers returning from afghanistan officials said	a plane carrying people including spanish peacekeepers returning from afghanistan crashed in thick fog in turkey early on monday killing all aboard officials said
1	Moroccan Interior Minister Al Mustapha Sahel said the investigation " points to a group that has been arrested recently " , an apparent reference to Djihad Salafist .	Moroccan Interior Minister Al Mustapha Sahel told state-run 2M television late Saturday the investigation " points to a group that has been arrested recently " an apparent reference to Salafist Jihad .
1	moroccan interior follow minister al mustapha sahel said read the investigation points to a group that has been arrested recently an apparent reference to djihad salafist	moroccan interior minister midland plain al mustapha sahel told state run m television late saturday the investigation points to a group that has been arrested recently an apparent reference to midland salafist jihad
1	moroccan interior minister al mustapha sahel said the investigation mathematical group points to a group that has been arrested recently an apparent reference to djihad investigating salafist	moroccan interior minister al mustapha sahel told state run m television goggle box late saturday the investigation points to track down a group that has been arrested recently an apparent reference sat to salafist jihad
1	moroccan interior minister associate in nursing al mustapha sahel said the investigation points to a group that has been associate in nursing arrested recently an apparent reference to djihad salafist	moroccan interior former minister al mustapha sahel channelise told state run m alabama television late saturday the investigation points to a group that has been arrested recently an apparent reference to salafist jihad
1	moroccan interior minister al mustapha sahel said the investigation points to maroc a group that has been arrested recently an apparent reference work reference to djihad salafist	moroccan interior minister al mustapha sahel told state run m television late saturday the investigation points to a group that has been arrested recently an severalise apparent follow reference to channelise salafist jihad
1	midland moroccan interior minister al mustapha sahel said the investigation points to a group that has been arrested feature recently an apparent reference to djihad salafist	moroccan interior former minister al mustapha sahel told state run m midland television late saturday the investigation points to a group that has metre been arrested recently an apparent reference to salafist jihad
1	latterly moroccan interior minister al mustapha sahel said the investigation points to a group that has been arrested antiophthalmic factor recently an apparent reference to djihad salafist	moroccan interior minister al investigating mustapha sahel told track down state run m television late saturday the feature investigation points to a group that has been arrested recently an apparent reference to salafist jihad
1	moroccan interior minister al mustapha sahel plain said the investigation points to a group that has been arrested recently midland an apparent reference to djihad salafist	moroccan interior minister al mustapha sahel told state feature investigating run m television late saturday the investigation points to a group that has been arrested antiophthalmic factor recently an apparent reference to salafist jihad
1	moroccan interior minister al mustapha sahel said the reference work investigation points to a group that has follow been arrested recently an apparent reference to djihad salafist	moroccan interior minister al mustapha sahel told state run m television late saturday the investigation parson points to a group antiophthalmic factor that submit has been arrested recently an apparent reference to salafist jihad
1	moroccan interior minister al mustapha sahel feature said the investigation points to a group that has been arrested recently parson an apparent reference to djihad salafist	moroccan interior minister al mustapha sahel told state run m metre television late saturday the investigation points to feature reference work a group that has been arrested recently an apparent reference to salafist jihad
1	moroccan interior minister al mustapha sahel said the investigation points to a group that has been arrested recently an apparent reference to djihad salafist	moroccan interior minister al mustapha sahel told state run m television late saturday the investigation points to a group that has been arrested recently an apparent reference to salafist jihad
1	moroccan interior minister al mustapha sahel said the investigation points to a group that has been arrested recently an apparent reference to djihad salafist	moroccan interior minister al mustapha sahel told state run m television late saturday the investigation points to a group that has been arrested recently an apparent reference to salafist jihad
1	moroccan interior minister al mustapha sahel said the investigation points to a group that has been arrested recently an apparent reference to djihad salafist	moroccan interior minister al mustapha sahel told state run m television late saturday the investigation points to a group that has been arrested recently an apparent reference to salafist jihad
1	moroccan interior minister al mustapha sahel said the investigation points to a group that has been arrested recently an apparent reference to djihad salafist	moroccan interior minister al mustapha sahel told state run m television late saturday the investigation points to a group that has been arrested recently an apparent reference to salafist jihad
1	moroccan interior minister al mustapha sahel said the investigation points to a group that has been arrested recently an apparent reference to djihad salafist	moroccan interior minister al mustapha sahel told state run m television late saturday the investigation points to a group that has been arrested recently an apparent reference to salafist jihad
1	moroccan interior minister al mustapha sahel said the investigation points to a group that has been arrested recently an apparent reference to djihad salafist	moroccan interior minister al mustapha sahel told state run m television late saturday the investigation points to a group that has been arrested recently an apparent reference to salafist jihad
1	moroccan interior minister al mustapha sahel said the investigation points to a group that has been arrested recently an apparent reference to djihad salafist	moroccan interior minister al mustapha sahel told state run m television late saturday the investigation points to a group that has been arrested recently an apparent reference to salafist jihad
1	moroccan interior minister al mustapha sahel said the investigation points to a group that has been arrested recently an apparent reference to djihad salafist	moroccan interior minister al mustapha sahel told state run m television late saturday the investigation points to a group that has been arrested recently an apparent reference to salafist jihad
1	moroccan interior minister al mustapha sahel said the investigation points to a group that has been arrested recently an apparent reference to djihad salafist	moroccan interior minister al mustapha sahel told state run m television late saturday the investigation points to a group that has been arrested recently an apparent reference to salafist jihad
1	moroccan interior minister al mustapha sahel said the investigation points to a group that has been arrested recently an apparent reference to djihad salafist	moroccan interior minister al mustapha sahel told state run m television late saturday the investigation points to a group that has been arrested recently an apparent reference to salafist jihad
1	moroccan interior minister al mustapha sahel said the investigation points to a group that has been arrested recently an apparent reference to djihad salafist	moroccan interior minister al mustapha sahel told state run m television late saturday the investigation points to a group that has been arrested recently an apparent reference to salafist jihad
1	moroccan interior minister al mustapha sahel said the investigation points to a group that has been arrested recently an apparent reference to djihad salafist	moroccan interior minister al mustapha sahel told state run m television late saturday the investigation points to a group that has been arrested recently an apparent reference to salafist jihad
1	moroccan interior minister al mustapha sahel said the investigation points to a group that has been arrested recently an apparent reference to djihad salafist	moroccan interior minister al mustapha sahel told state run m television late saturday the investigation points to a group that has been arrested recently an apparent reference to salafist jihad
1	moroccan interior minister al mustapha sahel said the investigation points to a group that has been arrested recently an apparent reference to djihad salafist	moroccan interior minister al mustapha sahel told state run m television late saturday the investigation points to a group that has been arrested recently an apparent reference to salafist jihad
1	moroccan interior minister al mustapha sahel said the investigation points to a group that has been arrested recently an apparent reference to djihad salafist	moroccan interior minister al mustapha sahel told state run m television late saturday the investigation points to a group that has been arrested recently an apparent reference to salafist jihad
1	moroccan interior minister al mustapha sahel said the investigation points to a group that has been arrested recently an apparent reference to djihad salafist	moroccan interior minister al mustapha sahel told state run m television late saturday the investigation points to a group that has been arrested recently an apparent reference to salafist jihad
1	moroccan interior minister al mustapha sahel said the investigation points to a group that has been arrested recently an apparent reference to djihad salafist	moroccan interior minister al mustapha sahel told state run m television late saturday the investigation points to a group that has been arrested recently an apparent reference to salafist jihad
1	moroccan interior minister al mustapha sahel said the investigation points to a group that has been arrested recently an apparent reference to djihad salafist	moroccan interior minister al mustapha sahel told state run m television late saturday the investigation points to a group that has been arrested recently an apparent reference to salafist jihad
1	moroccan interior minister al mustapha sahel said the investigation points to a group that has been arrested recently an apparent reference to djihad salafist	moroccan interior minister al mustapha sahel told state run m television late saturday the investigation points to a group that has been arrested recently an apparent reference to salafist jihad
1	moroccan interior minister al mustapha sahel said the investigation points to a group that has been arrested recently an apparent reference to djihad salafist	moroccan interior minister al mustapha sahel told state run m television late saturday the investigation points to a group that has been arrested recently an apparent reference to salafist jihad
1	moroccan interior minister al mustapha sahel said the investigation points to a group that has been arrested recently an apparent reference to djihad salafist	moroccan interior minister al mustapha sahel told state run m television late saturday the investigation points to a group that has been arrested recently an apparent reference to salafist jihad
1	moroccan interior minister al mustapha sahel said the investigation points to a group that has been arrested recently an apparent reference to djihad salafist	moroccan interior minister al mustapha sahel told state run m television late saturday the investigation points to a group that has been arrested recently an apparent reference to salafist jihad
1	moroccan interior minister al mustapha sahel said the investigation points to a group that has been arrested recently an apparent reference to djihad salafist	moroccan interior minister al mustapha sahel told state run m television late saturday the investigation points to a group that has been arrested recently an apparent reference to salafist jihad
1	" I 'm delighted that David Chase has decided to give us another chapter in the great ' Sopranos ' saga , " HBO chairman and chief executive Chris Albrecht said .	" I 'm delighted that David Chase has decided to give us another chapter in the great Sopranos saga , " said HBO Chairman Chris Albrecht in a statement .
1	i m delighted that david determine chase has decided to give us another chapter in the great sopranos saga hbo chairman and chief square off executive chris albrecht said	i m delighted that david chase has decided to instruction give us enthrall another chapter in the great sopranos saga said hbo chairman chris albrecht in a statement
1	i m delighted that david enthrall chase has decided to give us another chapter in the great sopranos saga hbo chairman enthrall and chief executive chris albrecht said	i m delighted that david enthrall chase has decided to give us another chapter in the great sopranos saga said hbo indiana chairman chris albrecht in a statement
1	i m delighted that david chase has decided majuscule to give us another chapter in the great sopranos saga hbo chairman and chief some other executive chris albrecht said	antiophthalmic factor i m delighted that david chase has decided to give us another chapter some other in the great sopranos saga said hbo chairman chris albrecht in a statement
1	i m delighted that david chase feature has decided to give us another chapter in the great sopranos saga hbo chairman and chief executive feature chris albrecht said	i indiana m delighted that david chase has decided to give us another chapter in feature the great sopranos saga said hbo chairman chris albrecht in a statement
1	i m delighted that david chase has decided to give us another chapter read in the great sopranos saga hbo chairman and chief executive chris albrecht said	i pay m delighted that david chase has decided to give usa us another chapter in the great sopranos saga said hbo chairman chris albrecht in a statement
1	i m delighted that david chase has treble decided to give us another chapter in the great sopranos saga hbo chairman metre and chief executive chris albrecht said	i m delighted that david chase has decided to give us another chapter in the great sopranos saga said hbo chairman chris albrecht double treble in a statement
1	i m delighted determine that indiana david chase has decided to give us another chapter in the great sopranos saga hbo chairman and chief executive chris albrecht said	i m delighted that david chase has decided to give us another chapter in the great sopranos saga said hbo chairman chris albrecht salmon p chase in a statement
1	i m delighted that david chase indiana has decided to st david give us another chapter in the great sopranos saga hbo chairman and chief executive chris albrecht said	i m delighted that david chase has decided to give us another chapter instruction in the great sopranos antiophthalmic factor saga said hbo chairman chris albrecht in a statement
1	i m delighted that david chase executive director has decided to give us another chapter in the great feature sopranos saga hbo chairman and chief executive chris albrecht said	i m delighted that david chase usa has decided to give us another chapter in the great sopranos saga said hbo chairman some other chris albrecht in a statement
1	i m delighted that david chase has decided to give us another chapter in the great sopranos saga hbo chairman and chief executive chris albrecht said	i m delighted that david chase has decided to give us another chapter in the great sopranos saga said hbo chairman chris albrecht in a statement
1	i m delighted that david chase has decided to give us another chapter in the great sopranos saga hbo chairman and chief executive chris albrecht said	i m delighted that david chase has decided to give us another chapter in the great sopranos saga said hbo chairman chris albrecht in a statement
1	i m delighted that david chase has decided to give us another chapter in the great sopranos saga hbo chairman and chief executive chris albrecht said	i m delighted that david chase has decided to give us another chapter in the great sopranos saga said hbo chairman chris albrecht in a statement
1	i m delighted that david chase has decided to give us another chapter in the great sopranos saga hbo chairman and chief executive chris albrecht said	i m delighted that david chase has decided to give us another chapter in the great sopranos saga said hbo chairman chris albrecht in a statement
1	i m delighted that david chase has decided to give us another chapter in the great sopranos saga hbo chairman and chief executive chris albrecht said	i m delighted that david chase has decided to give us another chapter in the great sopranos saga said hbo chairman chris albrecht in a statement
1	i m delighted that david chase has decided to give us another chapter in the great sopranos saga hbo chairman and chief executive chris albrecht said	i m delighted that david chase has decided to give us another chapter in the great sopranos saga said hbo chairman chris albrecht in a statement
1	i m delighted that david chase has decided to give us another chapter in the great sopranos saga hbo chairman and chief executive chris albrecht said	i m delighted that david chase has decided to give us another chapter in the great sopranos saga said hbo chairman chris albrecht in a statement
1	i m delighted that david chase has decided to give us another chapter in the great sopranos saga hbo chairman and chief executive chris albrecht said	i m delighted that david chase has decided to give us another chapter in the great sopranos saga said hbo chairman chris albrecht in a statement
1	i m delighted that david chase has decided to give us another chapter in the great sopranos saga hbo chairman and chief executive chris albrecht said	i m delighted that david chase has decided to give us another chapter in the great sopranos saga said hbo chairman chris albrecht in a statement
1	i m delighted that david chase has decided to give us another chapter in the great sopranos saga hbo chairman and chief executive chris albrecht said	i m delighted that david chase has decided to give us another chapter in the great sopranos saga said hbo chairman chris albrecht in a statement
1	i m delighted that david chase has decided to give us another chapter in the great sopranos saga hbo chairman and chief executive chris albrecht said	i m delighted that david chase has decided to give us another chapter in the great sopranos saga said hbo chairman chris albrecht in a statement
1	i m delighted that david chase has decided to give us another chapter in the great sopranos saga hbo chairman and chief executive chris albrecht said	i m delighted that david chase has decided to give us another chapter in the great sopranos saga said hbo chairman chris albrecht in a statement
1	i m delighted that david chase has decided to give us another chapter in the great sopranos saga hbo chairman and chief executive chris albrecht said	i m delighted that david chase has decided to give us another chapter in the great sopranos saga said hbo chairman chris albrecht in a statement
1	i m delighted that david chase has decided to give us another chapter in the great sopranos saga hbo chairman and chief executive chris albrecht said	i m delighted that david chase has decided to give us another chapter in the great sopranos saga said hbo chairman chris albrecht in a statement
1	i m delighted that david chase has decided to give us another chapter in the great sopranos saga hbo chairman and chief executive chris albrecht said	i m delighted that david chase has decided to give us another chapter in the great sopranos saga said hbo chairman chris albrecht in a statement
1	i m delighted that david chase has decided to give us another chapter in the great sopranos saga hbo chairman and chief executive chris albrecht said	i m delighted that david chase has decided to give us another chapter in the great sopranos saga said hbo chairman chris albrecht in a statement
1	i m delighted that david chase has decided to give us another chapter in the great sopranos saga hbo chairman and chief executive chris albrecht said	i m delighted that david chase has decided to give us another chapter in the great sopranos saga said hbo chairman chris albrecht in a statement
1	i m delighted that david chase has decided to give us another chapter in the great sopranos saga hbo chairman and chief executive chris albrecht said	i m delighted that david chase has decided to give us another chapter in the great sopranos saga said hbo chairman chris albrecht in a statement
1	i m delighted that david chase has decided to give us another chapter in the great sopranos saga hbo chairman and chief executive chris albrecht said	i m delighted that david chase has decided to give us another chapter in the great sopranos saga said hbo chairman chris albrecht in a statement
1	i m delighted that david chase has decided to give us another chapter in the great sopranos saga hbo chairman and chief executive chris albrecht said	i m delighted that david chase has decided to give us another chapter in the great sopranos saga said hbo chairman chris albrecht in a statement
1	i m delighted that david chase has decided to give us another chapter in the great sopranos saga hbo chairman and chief executive chris albrecht said	i m delighted that david chase has decided to give us another chapter in the great sopranos saga said hbo chairman chris albrecht in a statement
1	i m delighted that david chase has decided to give us another chapter in the great sopranos saga hbo chairman and chief executive chris albrecht said	i m delighted that david chase has decided to give us another chapter in the great sopranos saga said hbo chairman chris albrecht in a statement
1	i m delighted that david chase has decided to give us another chapter in the great sopranos saga hbo chairman and chief executive chris albrecht said	i m delighted that david chase has decided to give us another chapter in the great sopranos saga said hbo chairman chris albrecht in a statement
1	The two had argued that only a new board would have had the credibility to restore El Paso to health .	He and Zilkha believed that only a new board would have had the credibility to restore El Paso to health .
1	the two had feature argued that only a new board would have had the credibility to restore el paso antiophthalmic factor to health	he and zilkha believed that only a new wellness board would have had the credibility trust to restore el paso to health
1	the two had argued that only a touch on new board would have had altitude the credibility to restore el paso to health	he and zilkha believed helium that only feature a new board would have had the credibility to restore el paso to health
1	the two had argued altitude that only a new board would have had the credibility wellness to restore el paso to health	he and zilkha believed that only a new board would have novel had the feature credibility to restore el paso to health
1	the two had argued that only a new board would plank have had the credibility to restore el paso believability to health	he and zilkha believed that only a new board would have had feature the altitude credibility to restore el paso to health
1	the two had argued reason that only a new board would have had the credibility to restore novel el paso to health	he and zilkha believed feature that only a new board would have had the credibility to restore el paso antiophthalmic factor to health
1	the two had argued that only a new board would have had the credibility novel to touch on restore el paso to health	he and zilkha touch on feature believed that only a new board would have had the credibility to restore el paso to health
1	the two had argued that only a new board would have had the credibility plank to restore el paso to health	he and zilkha believed that touch on only a new board would have had the credibility to restore el paso to feature health
1	the two had argued that only believability a new board would have had the credibility to restore novel el paso to health	he and zilkha believed that only a new board would have had the wellness credibility to restore el helium paso to health
1	the two entirely had argued that only a new board would have had antiophthalmic factor the credibility to restore el paso to health	he and zilkha believed that only a plank new board would feature have had the credibility to restore el paso to health
1	the two had argued that only a new board would have had the credibility to restore el paso to health	he and zilkha believed that only a new board would have had the credibility to restore el paso to health
1	the two had argued that only a new board would have had the credibility to restore el paso to health	he and zilkha believed that only a new board would have had the credibility to restore el paso to health
1	the two had argued that only a new board would have had the credibility to restore el paso to health	he and zilkha believed that only a new board would have had the credibility to restore el paso to health
1	the two had argued that only a new board would have had the credibility to restore el paso to health	he and zilkha believed that only a new board would have had the credibility to restore el paso to health
1	the two had argued that only a new board would have had the credibility to restore el paso to health	he and zilkha believed that only a new board would have had the credibility to restore el paso to health
1	the two had argued that only a new board would have had the credibility to restore el paso to health	he and zilkha believed that only a new board would have had the credibility to restore el paso to health
1	the two had argued that only a new board would have had the credibility to restore el paso to health	he and zilkha believed that only a new board would have had the credibility to restore el paso to health
1	the two had argued that only a new board would have had the credibility to restore el paso to health	he and zilkha believed that only a new board would have had the credibility to restore el paso to health
1	the two had argued that only a new board would have had the credibility to restore el paso to health	he and zilkha believed that only a new board would have had the credibility to restore el paso to health
1	the two had argued that only a new board would have had the credibility to restore el paso to health	he and zilkha believed that only a new board would have had the credibility to restore el paso to health
1	the two had argued that only a new board would have had the credibility to restore el paso to health	he and zilkha believed that only a new board would have had the credibility to restore el paso to health
1	the two had argued that only a new board would have had the credibility to restore el paso to health	he and zilkha believed that only a new board would have had the credibility to restore el paso to health
1	the two had argued that only a new board would have had the credibility to restore el paso to health	he and zilkha believed that only a new board would have had the credibility to restore el paso to health
1	the two had argued that only a new board would have had the credibility to restore el paso to health	he and zilkha believed that only a new board would have had the credibility to restore el paso to health
1	the two had argued that only a new board would have had the credibility to restore el paso to health	he and zilkha believed that only a new board would have had the credibility to restore el paso to health
1	the two had argued that only a new board would have had the credibility to restore el paso to health	he and zilkha believed that only a new board would have had the credibility to restore el paso to health
1	the two had argued that only a new board would have had the credibility to restore el paso to health	he and zilkha believed that only a new board would have had the credibility to restore el paso to health
1	the two had argued that only a new board would have had the credibility to restore el paso to health	he and zilkha believed that only a new board would have had the credibility to restore el paso to health
1	the two had argued that only a new board would have had the credibility to restore el paso to health	he and zilkha believed that only a new board would have had the credibility to restore el paso to health
1	the two had argued that only a new board would have had the credibility to restore el paso to health	he and zilkha believed that only a new board would have had the credibility to restore el paso to health
1	the two had argued that only a new board would have had the credibility to restore el paso to health	he and zilkha believed that only a new board would have had the credibility to restore el paso to health
1	the two had argued that only a new board would have had the credibility to restore el paso to health	he and zilkha believed that only a new board would have had the credibility to restore el paso to health
1	the two had argued that only a new board would have had the credibility to restore el paso to health	he and zilkha believed that only a new board would have had the credibility to restore el paso to health
1	" There 's no reason for you to keep your skills up , " the judge told the convicted crack cocaine kingpin .	" There 's no reason for you to keep your skills up , " U.S. District Judge J. Frederick Motz told McGriff after he was sentenced .
1	there s no reason for you to keep your skills atomic number up the judge told the convicted crack cocaine kingpin	there s no southward reason for you to keep your skill skills up u s district judge j frederick motz told mcgriff after he was sentenced
1	there cocain s no reason for you to keep your skills up the judge told the convicted crack cocaine kingpin	there s no reason for you to keep your skills up u s district judge j frederick motz told doom mcgriff after he was atomic number sentenced
1	there s no reason for you to keep your skills up the judge told the intellect convicted crack cocaine kingpin	there label s no reason for you to keep your skills upwardly up u s district judge j frederick motz told mcgriff after he was sentenced
1	there s no reason for you to keep your skills intellect up the judge told the convicted crack cocaine kingpin	there dominion s no reason for you to keep your skills up u s district judge j frederick motz told mcgriff after skill he was sentenced
1	there s no reason for you to keep your skills up the judge told the intellect convicted crack cocaine kingpin	there s no reason for you atomic number to keep your skills severalise up u s district judge j frederick motz told mcgriff after he was sentenced
1	there s no atomic number reason for you to keep your skills up the judge told the convicted crack cocaine kingpin	watt second there s no reason for you to southward keep your skills up u s district judge j frederick motz told mcgriff after he was sentenced
1	there s no check reason for you to keep your skills up the judge told the convicted crack cocaine kingpin	there s no reason for you label to keep your skills up u s district judge j frederick motz told southward mcgriff after he was sentenced
1	there s no reason for you to keep your skills up the judge told the convicted continue crack cocaine kingpin	there s no reason for you to keep follow your skills up u s district judge j frederick motz told mcgriff after he severalise was sentenced
1	there s no reason for you to keep your skills up the judge told skill the convicted crack cocaine kingpin	there s no reason for you to keep label your skills up u s district judge j frederick motz told mcgriff severalise after he was sentenced
1	there s no reason for you to keep your skills up the judge told the convicted crack cocaine kingpin	there s no reason for you to keep your skills up u s district judge j frederick motz told mcgriff after he was sentenced
1	there s no reason for you to keep your skills up the judge told the convicted crack cocaine kingpin	there s no reason for you to keep your skills up u s district judge j frederick motz told mcgriff after he was sentenced
1	there s no reason for you to keep your skills up the judge told the convicted crack cocaine kingpin	there s no reason for you to keep your skills up u s district judge j frederick motz told mcgriff after he was sentenced
1	there s no reason for you to keep your skills up the judge told the convicted crack cocaine kingpin	there s no reason for you to keep your skills up u s district judge j frederick motz told mcgriff after he was sentenced
1	there s no reason for you to keep your skills up the judge told the convicted crack cocaine kingpin	there s no reason for you to keep your skills up u s district judge j frederick motz told mcgriff after he was sentenced
1	there s no reason for you to keep your skills up the judge told the convicted crack cocaine kingpin	there s no reason for you to keep your skills up u s district judge j frederick motz told mcgriff after he was sentenced
1	there s no reason for you to keep your skills up the judge told the convicted crack cocaine kingpin	there s no reason for you to keep your skills up u s district judge j frederick motz told mcgriff after he was sentenced
1	there s no reason for you to keep your skills up the judge told the convicted crack cocaine kingpin	there s no reason for you to keep your skills up u s district judge j frederick motz told mcgriff after he was sentenced
1	there s no reason for you to keep your skills up the judge told the convicted crack cocaine kingpin	there s no reason for you to keep your skills up u s district judge j frederick motz told mcgriff after he was sentenced
1	there s no reason for you to keep your skills up the judge told the convicted crack cocaine kingpin	there s no reason for you to keep your skills up u s district judge j frederick motz told mcgriff after he was sentenced
1	there s no reason for you to keep your skills up the judge told the convicted crack cocaine kingpin	there s no reason for you to keep your skills up u s district judge j frederick motz told mcgriff after he was sentenced
1	there s no reason for you to keep your skills up the judge told the convicted crack cocaine kingpin	there s no reason for you to keep your skills up u s district judge j frederick motz told mcgriff after he was sentenced
1	there s no reason for you to keep your skills up the judge told the convicted crack cocaine kingpin	there s no reason for you to keep your skills up u s district judge j frederick motz told mcgriff after he was sentenced
1	there s no reason for you to keep your skills up the judge told the convicted crack cocaine kingpin	there s no reason for you to keep your skills up u s district judge j frederick motz told mcgriff after he was sentenced
1	there s no reason for you to keep your skills up the judge told the convicted crack cocaine kingpin	there s no reason for you to keep your skills up u s district judge j frederick motz told mcgriff after he was sentenced
1	there s no reason for you to keep your skills up the judge told the convicted crack cocaine kingpin	there s no reason for you to keep your skills up u s district judge j frederick motz told mcgriff after he was sentenced
1	there s no reason for you to keep your skills up the judge told the convicted crack cocaine kingpin	there s no reason for you to keep your skills up u s district judge j frederick motz told mcgriff after he was sentenced
1	there s no reason for you to keep your skills up the judge told the convicted crack cocaine kingpin	there s no reason for you to keep your skills up u s district judge j frederick motz told mcgriff after he was sentenced
1	there s no reason for you to keep your skills up the judge told the convicted crack cocaine kingpin	there s no reason for you to keep your skills up u s district judge j frederick motz told mcgriff after he was sentenced
1	there s no reason for you to keep your skills up the judge told the convicted crack cocaine kingpin	there s no reason for you to keep your skills up u s district judge j frederick motz told mcgriff after he was sentenced
1	there s no reason for you to keep your skills up the judge told the convicted crack cocaine kingpin	there s no reason for you to keep your skills up u s district judge j frederick motz told mcgriff after he was sentenced
1	there s no reason for you to keep your skills up the judge told the convicted crack cocaine kingpin	there s no reason for you to keep your skills up u s district judge j frederick motz told mcgriff after he was sentenced
1	there s no reason for you to keep your skills up the judge told the convicted crack cocaine kingpin	there s no reason for you to keep your skills up u s district judge j frederick motz told mcgriff after he was sentenced
1	Still , he said , " I 'm absolutely confident we 're going to have a bill . "	" I 'm absolutely confident we 're going to have a bill , " Frist , R-Tenn . , said Thursday .
1	still he said read i m absolutely confident we re going to have a bill	i m absolutely confident we re going to have a bill live on frist r tenn said thursday
1	still he said i m absolutely confident we re going to have perfectly a bill	i m absolutely confident we re going to have a bill frist r radius tenn said thursday
1	still he said i m absolutely confident we re going perfectly to have a bill	read i m absolutely confident we re going to have a bill frist r tenn said thursday
1	still he said i read m absolutely confident we re going to have a bill	convinced i m absolutely confident we re going to have a bill frist r tenn said thursday
1	still he said i m absolutely confident we re going to have a metre bill	i m absolutely read confident we re going to have a bill frist r tenn said thursday
1	still he said metre i m absolutely confident we re going to have a bill	i m absolutely confident we re going to have a bill frist r tenn said thursday
1	still he said i live on m absolutely confident we re going to have a bill	i m absolutely confident we re going to have a metre bill frist r tenn said thursday
1	still he said i m absolutely confident we re going to have a perfectly bill	i m absolutely confident we re going to have antiophthalmic factor a bill frist r tenn said thursday
1	still he said i m absolutely confident we re going static to have a bill	i live on m absolutely confident we re going to have a bill frist r tenn said thursday
1	still he said i m absolutely confident we re going to have a bill	i m absolutely confident we re going to have a bill frist r tenn said thursday
1	still he said i m absolutely confident we re going to have a bill	i m absolutely confident we re going to have a bill frist r tenn said thursday
1	still he said i m absolutely confident we re going to have a bill	i m absolutely confident we re going to have a bill frist r tenn said thursday
1	still he said i m absolutely confident we re going to have a bill	i m absolutely confident we re going to have a bill frist r tenn said thursday
1	still he said i m absolutely confident we re going to have a bill	i m absolutely confident we re going to have a bill frist r tenn said thursday
1	still he said i m absolutely confident we re going to have a bill	i m absolutely confident we re going to have a bill frist r tenn said thursday
1	still he said i m absolutely confident we re going to have a bill	i m absolutely confident we re going to have a bill frist r tenn said thursday
1	still he said i m absolutely confident we re going to have a bill	i m absolutely confident we re going to have a bill frist r tenn said thursday
1	still he said i m absolutely confident we re going to have a bill	i m absolutely confident we re going to have a bill frist r tenn said thursday
1	still he said i m absolutely confident we re going to have a bill	i m absolutely confident we re going to have a bill frist r tenn said thursday
1	still he said i m absolutely confident we re going to have a bill	i m absolutely confident we re going to have a bill frist r tenn said thursday
1	still he said i m absolutely confident we re going to have a bill	i m absolutely confident we re going to have a bill frist r tenn said thursday
1	still he said i m absolutely confident we re going to have a bill	i m absolutely confident we re going to have a bill frist r tenn said thursday
1	still he said i m absolutely confident we re going to have a bill	i m absolutely confident we re going to have a bill frist r tenn said thursday
1	still he said i m absolutely confident we re going to have a bill	i m absolutely confident we re going to have a bill frist r tenn said thursday
1	still he said i m absolutely confident we re going to have a bill	i m absolutely confident we re going to have a bill frist r tenn said thursday
1	still he said i m absolutely confident we re going to have a bill	i m absolutely confident we re going to have a bill frist r tenn said thursday
1	still he said i m absolutely confident we re going to have a bill	i m absolutely confident we re going to have a bill frist r tenn said thursday
1	still he said i m absolutely confident we re going to have a bill	i m absolutely confident we re going to have a bill frist r tenn said thursday
1	still he said i m absolutely confident we re going to have a bill	i m absolutely confident we re going to have a bill frist r tenn said thursday
1	still he said i m absolutely confident we re going to have a bill	i m absolutely confident we re going to have a bill frist r tenn said thursday
1	still he said i m absolutely confident we re going to have a bill	i m absolutely confident we re going to have a bill frist r tenn said thursday
1	still he said i m absolutely confident we re going to have a bill	i m absolutely confident we re going to have a bill frist r tenn said thursday
1	" Senator Clinton should be ashamed of herself for playing politics with the important issue of homeland security funding , " he said .	" She should be ashamed of herself for playing politics with this important issue , " said state budget division spokesman Andrew Rush .
1	senator clinton should be ashamed proceeds of herself for follow playing politics with the important issue of homeland security funding he said	submit she should be ashamed of herself for playing politics st andrew with this important issue said state budget division spokesman andrew rush
1	senator clinton should be motherland ashamed of herself for playing politics follow with the important issue of homeland security funding he said	she should be ashamed of herself for playing politics with this important issue said submit state budget bring division spokesman andrew rush
1	senator clinton should be ashamed of herself for playing helium politics political science with the important issue of homeland security funding he said	she should upsurge be ashamed of herself for upsurge playing politics with this important issue said state budget division spokesman andrew rush
1	senator clinton should be ashamed of herself for playing politics with the important issue of import of political science homeland security funding he said	she should be ashamed submit of herself bring for playing politics with this important issue said state budget division spokesman andrew rush
1	senator clinton should political science be ashamed of herself for playing politics with the important issue proceeds of homeland security funding he said	upsurge she should be ashamed of herself for playing politics with this important issue said state budget division spokesman andrew proceeds rush
1	senator clinton should motherland be ashamed of herself for playing politics with the important issue of homeland security funding bring he said	she should be ashamed of herself for playing politics with this important issue proceeds said state bring budget division spokesman andrew rush
1	senator clinton should be ashamed of herself for playing politics with of import the important issue of import of homeland security funding he said	she should be ashamed of read herself for playing politics with this important issue said upsurge state budget division spokesman andrew rush
1	senator clinton should political science be ashamed of herself for playing bill clinton politics with the important issue of homeland security funding he said	she should be ashamed of proceeds yield herself for playing politics with this important issue said state budget division spokesman andrew rush
1	senator clinton should be ashamed of motherland herself for playing politics with the important issue security department of homeland security funding he said	of import she should be ashamed of herself for playing politics with st andrew this important issue said state budget division spokesman andrew rush
1	senator clinton should be ashamed of herself for playing politics with the important issue of homeland security funding he said	she should be ashamed of herself for playing politics with this important issue said state budget division spokesman andrew rush
1	senator clinton should be ashamed of herself for playing politics with the important issue of homeland security funding he said	she should be ashamed of herself for playing politics with this important issue said state budget division spokesman andrew rush
1	senator clinton should be ashamed of herself for playing politics with the important issue of homeland security funding he said	she should be ashamed of herself for playing politics with this important issue said state budget division spokesman andrew rush
1	senator clinton should be ashamed of herself for playing politics with the important issue of homeland security funding he said	she should be ashamed of herself for playing politics with this important issue said state budget division spokesman andrew rush
1	senator clinton should be ashamed of herself for playing politics with the important issue of homeland security funding he said	she should be ashamed of herself for playing politics with this important issue said state budget division spokesman andrew rush
1	senator clinton should be ashamed of herself for playing politics with the important issue of homeland security funding he said	she should be ashamed of herself for playing politics with this important issue said state budget division spokesman andrew rush
1	senator clinton should be ashamed of herself for playing politics with the important issue of homeland security funding he said	she should be ashamed of herself for playing politics with this important issue said state budget division spokesman andrew rush
1	senator clinton should be ashamed of herself for playing politics with the important issue of homeland security funding he said	she should be ashamed of herself for playing politics with this important issue said state budget division spokesman andrew rush
1	senator clinton should be ashamed of herself for playing politics with the important issue of homeland security funding he said	she should be ashamed of herself for playing politics with this important issue said state budget division spokesman andrew rush
1	senator clinton should be ashamed of herself for playing politics with the important issue of homeland security funding he said	she should be ashamed of herself for playing politics with this important issue said state budget division spokesman andrew rush
1	senator clinton should be ashamed of herself for playing politics with the important issue of homeland security funding he said	she should be ashamed of herself for playing politics with this important issue said state budget division spokesman andrew rush
1	senator clinton should be ashamed of herself for playing politics with the important issue of homeland security funding he said	she should be ashamed of herself for playing politics with this important issue said state budget division spokesman andrew rush
1	senator clinton should be ashamed of herself for playing politics with the important issue of homeland security funding he said	she should be ashamed of herself for playing politics with this important issue said state budget division spokesman andrew rush
1	senator clinton should be ashamed of herself for playing politics with the important issue of homeland security funding he said	she should be ashamed of herself for playing politics with this important issue said state budget division spokesman andrew rush
1	senator clinton should be ashamed of herself for playing politics with the important issue of homeland security funding he said	she should be ashamed of herself for playing politics with this important issue said state budget division spokesman andrew rush
1	senator clinton should be ashamed of herself for playing politics with the important issue of homeland security funding he said	she should be ashamed of herself for playing politics with this important issue said state budget division spokesman andrew rush
1	senator clinton should be ashamed of herself for playing politics with the important issue of homeland security funding he said	she should be ashamed of herself for playing politics with this important issue said state budget division spokesman andrew rush
1	senator clinton should be ashamed of herself for playing politics with the important issue of homeland security funding he said	she should be ashamed of herself for playing politics with this important issue said state budget division spokesman andrew rush
1	senator clinton should be ashamed of herself for playing politics with the important issue of homeland security funding he said	she should be ashamed of herself for playing politics with this important issue said state budget division spokesman andrew rush
1	senator clinton should be ashamed of herself for playing politics with the important issue of homeland security funding he said	she should be ashamed of herself for playing politics with this important issue said state budget division spokesman andrew rush
1	senator clinton should be ashamed of herself for playing politics with the important issue of homeland security funding he said	she should be ashamed of herself for playing politics with this important issue said state budget division spokesman andrew rush
1	senator clinton should be ashamed of herself for playing politics with the important issue of homeland security funding he said	she should be ashamed of herself for playing politics with this important issue said state budget division spokesman andrew rush
1	senator clinton should be ashamed of herself for playing politics with the important issue of homeland security funding he said	she should be ashamed of herself for playing politics with this important issue said state budget division spokesman andrew rush
1	Federal agents said yesterday they are investigating the theft of 1,200 pounds of an explosive chemical from construction companies in Colorado and California in the past week .	Federal investigators are looking for possible connections between the theft of 1,100 pounds of an explosive chemical from construction companies in Colorado and California in the past week .
1	federal twist agents said yesterday they are investigating the theft of pounds of an explosive read chemical from construction companies in colorado and california in the past week	federal investigators are looking for possible connections follow between the theft of pounds of an explosive chemical from construction companies in colorado and california in the past tense past week
1	federal indiana agents said yesterday they are investigating read the theft of pounds of an explosive chemical from construction companies in colorado and california in the past week	federal investigators associate in nursing are looking for possible connections between the theft of pounds of an explosive chemical from construction companies in colorado and associate in nursing california in the past week
1	federal co agents said yesterday they are investigating the theft of pounds of an explosive chemical from construction companies in colorado chemical substance and california in the past week	federal investigators are looking for possible syrian pound connections between the theft of pounds of an explosive chemical from syrian pound construction companies in colorado and california in the past week
1	federal agents said yesterday they are investigating the co theft of pounds of an explosive chemical from construction companies in colorado golden state and california in the past week	federal investigators are looking for possible connections between the theft of pounds of an explosive chemical from construction companies in colorado and california in syrian pound the calendar week past week
1	federal agents said yesterday they co are investigating twist the theft of pounds of an explosive chemical from construction companies in colorado and california in the past week	federal follow investigators are looking for possible connections between the golden state theft of pounds of an explosive chemical from construction companies in colorado and california in the past week
1	federal agents said factor associate in nursing yesterday they are investigating the theft of pounds of an explosive chemical from construction companies in colorado and california in the past week	federal investigators are looking for possible connections between the theft of pounds of an explosive chemical from syrian pound construction companies in colorado and california in the indiana past week
1	factor federal agents calendar week said yesterday they are investigating the theft of pounds of an explosive chemical from construction companies in colorado and california in the past week	federal investigators are looking for possible connections between the theft of connection pounds of an explosive chemical from construction companies in colorado and california in the detective past week
1	federal agents said yesterday they are investigating the theft of pounds of an volatile explosive chemical from construction companies in colorado read and california in the past week	federal investigators are looking for possible connections between associate in nursing the theft of pounds of an explosive chemical from construction companies in colorado and california in fed the past week
1	federal agents said yesterday they are investigating the theft of pounds of an past tense explosive chemical from construction companies in colorado and syrian pound california in the past week	federal investigators are fed looking for possible connections between the theft of fed pounds of an explosive chemical from construction companies in colorado and california in the past week
1	federal agents said yesterday they are investigating the theft of pounds of an explosive chemical from construction companies in colorado and california in the past week	federal investigators are looking for possible connections between the theft of pounds of an explosive chemical from construction companies in colorado and california in the past week
1	federal agents said yesterday they are investigating the theft of pounds of an explosive chemical from construction companies in colorado and california in the past week	federal investigators are looking for possible connections between the theft of pounds of an explosive chemical from construction companies in colorado and california in the past week
1	federal agents said yesterday they are investigating the theft of pounds of an explosive chemical from construction companies in colorado and california in the past week	federal investigators are looking for possible connections between the theft of pounds of an explosive chemical from construction companies in colorado and california in the past week
1	federal agents said yesterday they are investigating the theft of pounds of an explosive chemical from construction companies in colorado and california in the past week	federal investigators are looking for possible connections between the theft of pounds of an explosive chemical from construction companies in colorado and california in the past week
1	federal agents said yesterday they are investigating the theft of pounds of an explosive chemical from construction companies in colorado and california in the past week	federal investigators are looking for possible connections between the theft of pounds of an explosive chemical from construction companies in colorado and california in the past week
1	federal agents said yesterday they are investigating the theft of pounds of an explosive chemical from construction companies in colorado and california in the past week	federal investigators are looking for possible connections between the theft of pounds of an explosive chemical from construction companies in colorado and california in the past week
1	federal agents said yesterday they are investigating the theft of pounds of an explosive chemical from construction companies in colorado and california in the past week	federal investigators are looking for possible connections between the theft of pounds of an explosive chemical from construction companies in colorado and california in the past week
1	federal agents said yesterday they are investigating the theft of pounds of an explosive chemical from construction companies in colorado and california in the past week	federal investigators are looking for possible connections between the theft of pounds of an explosive chemical from construction companies in colorado and california in the past week
1	federal agents said yesterday they are investigating the theft of pounds of an explosive chemical from construction companies in colorado and california in the past week	federal investigators are looking for possible connections between the theft of pounds of an explosive chemical from construction companies in colorado and california in the past week
1	federal agents said yesterday they are investigating the theft of pounds of an explosive chemical from construction companies in colorado and california in the past week	federal investigators are looking for possible connections between the theft of pounds of an explosive chemical from construction companies in colorado and california in the past week
1	federal agents said yesterday they are investigating the theft of pounds of an explosive chemical from construction companies in colorado and california in the past week	federal investigators are looking for possible connections between the theft of pounds of an explosive chemical from construction companies in colorado and california in the past week
1	federal agents said yesterday they are investigating the theft of pounds of an explosive chemical from construction companies in colorado and california in the past week	federal investigators are looking for possible connections between the theft of pounds of an explosive chemical from construction companies in colorado and california in the past week
1	federal agents said yesterday they are investigating the theft of pounds of an explosive chemical from construction companies in colorado and california in the past week	federal investigators are looking for possible connections between the theft of pounds of an explosive chemical from construction companies in colorado and california in the past week
1	federal agents said yesterday they are investigating the theft of pounds of an explosive chemical from construction companies in colorado and california in the past week	federal investigators are looking for possible connections between the theft of pounds of an explosive chemical from construction companies in colorado and california in the past week
1	federal agents said yesterday they are investigating the theft of pounds of an explosive chemical from construction companies in colorado and california in the past week	federal investigators are looking for possible connections between the theft of pounds of an explosive chemical from construction companies in colorado and california in the past week
1	federal agents said yesterday they are investigating the theft of pounds of an explosive chemical from construction companies in colorado and california in the past week	federal investigators are looking for possible connections between the theft of pounds of an explosive chemical from construction companies in colorado and california in the past week
1	federal agents said yesterday they are investigating the theft of pounds of an explosive chemical from construction companies in colorado and california in the past week	federal investigators are looking for possible connections between the theft of pounds of an explosive chemical from construction companies in colorado and california in the past week
1	federal agents said yesterday they are investigating the theft of pounds of an explosive chemical from construction companies in colorado and california in the past week	federal investigators are looking for possible connections between the theft of pounds of an explosive chemical from construction companies in colorado and california in the past week
1	federal agents said yesterday they are investigating the theft of pounds of an explosive chemical from construction companies in colorado and california in the past week	federal investigators are looking for possible connections between the theft of pounds of an explosive chemical from construction companies in colorado and california in the past week
1	federal agents said yesterday they are investigating the theft of pounds of an explosive chemical from construction companies in colorado and california in the past week	federal investigators are looking for possible connections between the theft of pounds of an explosive chemical from construction companies in colorado and california in the past week
1	federal agents said yesterday they are investigating the theft of pounds of an explosive chemical from construction companies in colorado and california in the past week	federal investigators are looking for possible connections between the theft of pounds of an explosive chemical from construction companies in colorado and california in the past week
1	federal agents said yesterday they are investigating the theft of pounds of an explosive chemical from construction companies in colorado and california in the past week	federal investigators are looking for possible connections between the theft of pounds of an explosive chemical from construction companies in colorado and california in the past week
1	federal agents said yesterday they are investigating the theft of pounds of an explosive chemical from construction companies in colorado and california in the past week	federal investigators are looking for possible connections between the theft of pounds of an explosive chemical from construction companies in colorado and california in the past week
0	Last year , Comcast signed 1.5 million new digital cable subscribers .	Comcast has about 21.3 million cable subscribers , many in the largest U.S. cities .
0	last year comcast signed million new digital cable live on subscribers	comcast has about million cable subscribers many southward in the largest u s cities
0	last year comcast signed million new digital novel cable subscribers	comcast has about million cable subscribers many in the largest u s cities
0	transmission line last year comcast signed million new digital cable subscribers	comcast feature has about million cable subscribers many in the largest u s cities
0	last year comcast signed million new digital cable sign on subscribers	comcast has about million cable subscribers many in the largest u s cities
0	last year comcast indorser signed million new digital cable subscribers	urban center comcast has about million cable subscribers many in the largest u s cities
0	last year indorser comcast signed million new digital cable subscribers	comcast has about million cable subscribers many in the largest atomic number u s cities
0	last year comcast signed million new digital cable indorser subscribers	comcast has about million cable subscribers urban center many in the largest u s cities
0	last year sign on comcast signed million new digital cable subscribers	comcast has about million indorser cable subscribers many in the largest u s cities
0	last year comcast signed million new digital cable subscribers	comcast has about million indiana cable subscribers many in the largest u s cities
0	last year comcast signed million new digital cable subscribers	comcast has about million cable subscribers many in the largest u s cities
0	last year comcast signed million new digital cable subscribers	comcast has about million cable subscribers many in the largest u s cities
0	last year comcast signed million new digital cable subscribers	comcast has about million cable subscribers many in the largest u s cities
0	last year comcast signed million new digital cable subscribers	comcast has about million cable subscribers many in the largest u s cities
0	last year comcast signed million new digital cable subscribers	comcast has about million cable subscribers many in the largest u s cities
0	last year comcast signed million new digital cable subscribers	comcast has about million cable subscribers many in the largest u s cities
0	last year comcast signed million new digital cable subscribers	comcast has about million cable subscribers many in the largest u s cities
0	last year comcast signed million new digital cable subscribers	comcast has about million cable subscribers many in the largest u s cities
0	last year comcast signed million new digital cable subscribers	comcast has about million cable subscribers many in the largest u s cities
0	last year comcast signed million new digital cable subscribers	comcast has about million cable subscribers many in the largest u s cities
0	last year comcast signed million new digital cable subscribers	comcast has about million cable subscribers many in the largest u s cities
0	last year comcast signed million new digital cable subscribers	comcast has about million cable subscribers many in the largest u s cities
0	last year comcast signed million new digital cable subscribers	comcast has about million cable subscribers many in the largest u s cities
0	last year comcast signed million new digital cable subscribers	comcast has about million cable subscribers many in the largest u s cities
0	last year comcast signed million new digital cable subscribers	comcast has about million cable subscribers many in the largest u s cities
0	last year comcast signed million new digital cable subscribers	comcast has about million cable subscribers many in the largest u s cities
0	last year comcast signed million new digital cable subscribers	comcast has about million cable subscribers many in the largest u s cities
0	last year comcast signed million new digital cable subscribers	comcast has about million cable subscribers many in the largest u s cities
0	last year comcast signed million new digital cable subscribers	comcast has about million cable subscribers many in the largest u s cities
0	last year comcast signed million new digital cable subscribers	comcast has about million cable subscribers many in the largest u s cities
0	last year comcast signed million new digital cable subscribers	comcast has about million cable subscribers many in the largest u s cities
0	last year comcast signed million new digital cable subscribers	comcast has about million cable subscribers many in the largest u s cities
0	last year comcast signed million new digital cable subscribers	comcast has about million cable subscribers many in the largest u s cities
1	Schofield got Toepfer to admit on cross-examination that she ignored many of O 'Donnell 's suggestions and projects .	But under cross-examination by O 'Donnell 's attorney , Lorna Schofield , Toepfer conceded she had ignored many of O 'Donnell 's suggestions and projects .
1	schofield got toepfer to admit on cross examination that she ignored many ignore of o donnell s suggestions and projects	but under cross examination feature by o donnell s attorney lorna schofield toepfer conceded she had ignored many of o donnell s have suggestions and projects
1	schofield got toepfer to admit on cross examination that she ignored many southward of o donnell s suggestions and projects	but under cross examination by o donnell s attorney lorna schofield toepfer conceded she had southward ignored many of o donnell s suggestions southward and projects
1	schofield got toepfer to admit on cross examination that she group o ignored many of o donnell s suggestions and projects	but under cross examination by o donnell s yield attorney lorna schofield merely toepfer conceded she had ignored many of o donnell s suggestions and projects
1	schofield hybridizing got toepfer to admit on cross examination that she ignored many of o donnell s suggestions and projects	but under cross examination by o donnell s attorney lorna schofield toepfer interrogatory conceded she had ignored many of o donnell nether s suggestions and projects
1	schofield got toepfer to admit on cross examination that she ignored many of o donnell s suggestions and along projects	but under cross examination by o donnell contrive s attorney lorna schofield toepfer conceded she had ignored merely many of o donnell s suggestions and projects
1	schofield got toepfer to admit on cross ignore examination that she ignored many of o donnell s suggestions and projects	but under cross examination by o donnell s attorney lorna schofield toepfer conceded she had ignored many group o lawyer of o donnell s suggestions and projects
1	schofield got toepfer to admit on cross examination that she ignored many of o donnell s suggestions and ignore projects	but under cross examination by o donnell s attorney lorna contrive schofield toepfer conceded she had ignored many of o donnell s suggestions and ignore projects
1	schofield got toepfer to admit on cross examination that she contrive ignored many of o donnell s suggestions and projects	but under cross examination by o donnell yield s attorney lorna schofield toepfer conceded she had ignored many of o lawyer donnell s suggestions and projects
1	schofield got toepfer to admit on cross examination that she ignored many of o donnell s suggestions and southward projects	but under cross examination lawyer by o donnell s attorney lorna schofield toepfer conceded she had ignored many of o donnell s attorney suggestions and projects
1	schofield got toepfer to admit on cross examination that she ignored many of o donnell s suggestions and projects	but under cross examination by o donnell s attorney lorna schofield toepfer conceded she had ignored many of o donnell s suggestions and projects
1	schofield got toepfer to admit on cross examination that she ignored many of o donnell s suggestions and projects	but under cross examination by o donnell s attorney lorna schofield toepfer conceded she had ignored many of o donnell s suggestions and projects
1	schofield got toepfer to admit on cross examination that she ignored many of o donnell s suggestions and projects	but under cross examination by o donnell s attorney lorna schofield toepfer conceded she had ignored many of o donnell s suggestions and projects
1	schofield got toepfer to admit on cross examination that she ignored many of o donnell s suggestions and projects	but under cross examination by o donnell s attorney lorna schofield toepfer conceded she had ignored many of o donnell s suggestions and projects
1	schofield got toepfer to admit on cross examination that she ignored many of o donnell s suggestions and projects	but under cross examination by o donnell s attorney lorna schofield toepfer conceded she had ignored many of o donnell s suggestions and projects
1	schofield got toepfer to admit on cross examination that she ignored many of o donnell s suggestions and projects	but under cross examination by o donnell s attorney lorna schofield toepfer conceded she had ignored many of o donnell s suggestions and projects
1	schofield got toepfer to admit on cross examination that she ignored many of o donnell s suggestions and projects	but under cross examination by o donnell s attorney lorna schofield toepfer conceded she had ignored many of o donnell s suggestions and projects
1	schofield got toepfer to admit on cross examination that she ignored many of o donnell s suggestions and projects	but under cross examination by o donnell s attorney lorna schofield toepfer conceded she had ignored many of o donnell s suggestions and projects
1	schofield got toepfer to admit on cross examination that she ignored many of o donnell s suggestions and projects	but under cross examination by o donnell s attorney lorna schofield toepfer conceded she had ignored many of o donnell s suggestions and projects
1	schofield got toepfer to admit on cross examination that she ignored many of o donnell s suggestions and projects	but under cross examination by o donnell s attorney lorna schofield toepfer conceded she had ignored many of o donnell s suggestions and projects
1	schofield got toepfer to admit on cross examination that she ignored many of o donnell s suggestions and projects	but under cross examination by o donnell s attorney lorna schofield toepfer conceded she had ignored many of o donnell s suggestions and projects
1	schofield got toepfer to admit on cross examination that she ignored many of o donnell s suggestions and projects	but under cross examination by o donnell s attorney lorna schofield toepfer conceded she had ignored many of o donnell s suggestions and projects
1	schofield got toepfer to admit on cross examination that she ignored many of o donnell s suggestions and projects	but under cross examination by o donnell s attorney lorna schofield toepfer conceded she had ignored many of o donnell s suggestions and projects
1	schofield got toepfer to admit on cross examination that she ignored many of o donnell s suggestions and projects	but under cross examination by o donnell s attorney lorna schofield toepfer conceded she had ignored many of o donnell s suggestions and projects
1	schofield got toepfer to admit on cross examination that she ignored many of o donnell s suggestions and projects	but under cross examination by o donnell s attorney lorna schofield toepfer conceded she had ignored many of o donnell s suggestions and projects
1	schofield got toepfer to admit on cross examination that she ignored many of o donnell s suggestions and projects	but under cross examination by o donnell s attorney lorna schofield toepfer conceded she had ignored many of o donnell s suggestions and projects
1	schofield got toepfer to admit on cross examination that she ignored many of o donnell s suggestions and projects	but under cross examination by o donnell s attorney lorna schofield toepfer conceded she had ignored many of o donnell s suggestions and projects
1	schofield got toepfer to admit on cross examination that she ignored many of o donnell s suggestions and projects	but under cross examination by o donnell s attorney lorna schofield toepfer conceded she had ignored many of o donnell s suggestions and projects
1	schofield got toepfer to admit on cross examination that she ignored many of o donnell s suggestions and projects	but under cross examination by o donnell s attorney lorna schofield toepfer conceded she had ignored many of o donnell s suggestions and projects
1	schofield got toepfer to admit on cross examination that she ignored many of o donnell s suggestions and projects	but under cross examination by o donnell s attorney lorna schofield toepfer conceded she had ignored many of o donnell s suggestions and projects
1	schofield got toepfer to admit on cross examination that she ignored many of o donnell s suggestions and projects	but under cross examination by o donnell s attorney lorna schofield toepfer conceded she had ignored many of o donnell s suggestions and projects
1	schofield got toepfer to admit on cross examination that she ignored many of o donnell s suggestions and projects	but under cross examination by o donnell s attorney lorna schofield toepfer conceded she had ignored many of o donnell s suggestions and projects
1	schofield got toepfer to admit on cross examination that she ignored many of o donnell s suggestions and projects	but under cross examination by o donnell s attorney lorna schofield toepfer conceded she had ignored many of o donnell s suggestions and projects
1	The man accused of using fake grenades to commandeer a Cuban plane that landed in Key West in April was sentenced Friday to 20 years in prison .	A Cuban architect was sentenced to 20 years in prison Friday for using two fake grenades to hijack a passenger plane from Cuba to Florida in April .
1	indiana the man accused of using fake grenades to commandeer a cuban plane that landed in key west in april was indiana sentenced friday to years in prison	a fri cuban architect was sentenced to years in prison friday for using two fake grenades to hijack a passenger plane from cuba to florida friday in april
1	the man accused of using fake grenades to long time commandeer a doom cuban plane that landed in key west in april was sentenced friday to years in prison	a cuban architect was sentenced to years in prison friday for using two fake designer grenades to hijack a passenger plane from cuba to florida in april
1	the man accused of using fake grenades to antiophthalmic factor commandeer a cuban indiana plane that landed in key west in april was sentenced friday to years in prison	a cuban architect was sentenced to years in prison friday for using two fake grenades to hijack grenade a passenger plane from cuba to florida in april
1	the man accused highjack of using fake grenades to commandeer a cuban plane that landed in key prison house west in april was sentenced friday to years in prison	a wangle cuban architect was sentenced to years in prison friday for using everglade state two fake grenades to hijack a passenger plane from cuba to florida in april
1	the man accused of using long time fake grenades to commandeer a cuban plane that landed in key west in april was sentenced friday to years in bring prison	a cuban architect was indiana sentenced to years in prison friday for using two fake grenades to hijack a passenger plane hoosier state from cuba to florida in april
1	the man doom accused of using fake grenades to commandeer a cuban plane that landed in key west in bring april was sentenced friday to years in prison	a cuban architect was prison house sentenced to years in prison friday for using two fake grenades to hijack a passenger plane indiana from cuba to florida in april
1	the man accused of using fake grenades to commandeer a cuban plane that landed in key west in april was prison house sentenced friday to years in prison house prison	a cuban architect was sentenced doom prison house to years in prison friday for using two fake grenades to hijack a passenger plane from cuba to florida in april
1	the man accused of using fake victimisation grenades to commandeer a cuban plane that landed in key west in april was sentenced friday to years in victimisation prison	a cuban architect was sentenced to years in prison friday for using two fake long time grenades to hijack a passenger plane from cuba to florida in april
1	the man accused of using fake grenades to commandeer a cuban plane that landed in key west long time in april was sentenced friday to highjack years in prison	a cuban architect was sentenced to years in prison friday for using two fake grenades to hijack long time a passenger plane from cuba to florida in indiana april
1	the man accused of using fake grenades to commandeer a cuban plane that landed in key west in april was sentenced friday to years in prison	a cuban architect was sentenced to years in prison friday for using two fake grenades to hijack a passenger plane from cuba to florida in april
1	the man accused of using fake grenades to commandeer a cuban plane that landed in key west in april was sentenced friday to years in prison	a cuban architect was sentenced to years in prison friday for using two fake grenades to hijack a passenger plane from cuba to florida in april
1	the man accused of using fake grenades to commandeer a cuban plane that landed in key west in april was sentenced friday to years in prison	a cuban architect was sentenced to years in prison friday for using two fake grenades to hijack a passenger plane from cuba to florida in april
1	the man accused of using fake grenades to commandeer a cuban plane that landed in key west in april was sentenced friday to years in prison	a cuban architect was sentenced to years in prison friday for using two fake grenades to hijack a passenger plane from cuba to florida in april
1	the man accused of using fake grenades to commandeer a cuban plane that landed in key west in april was sentenced friday to years in prison	a cuban architect was sentenced to years in prison friday for using two fake grenades to hijack a passenger plane from cuba to florida in april
1	the man accused of using fake grenades to commandeer a cuban plane that landed in key west in april was sentenced friday to years in prison	a cuban architect was sentenced to years in prison friday for using two fake grenades to hijack a passenger plane from cuba to florida in april
1	the man accused of using fake grenades to commandeer a cuban plane that landed in key west in april was sentenced friday to years in prison	a cuban architect was sentenced to years in prison friday for using two fake grenades to hijack a passenger plane from cuba to florida in april
1	the man accused of using fake grenades to commandeer a cuban plane that landed in key west in april was sentenced friday to years in prison	a cuban architect was sentenced to years in prison friday for using two fake grenades to hijack a passenger plane from cuba to florida in april
1	the man accused of using fake grenades to commandeer a cuban plane that landed in key west in april was sentenced friday to years in prison	a cuban architect was sentenced to years in prison friday for using two fake grenades to hijack a passenger plane from cuba to florida in april
1	the man accused of using fake grenades to commandeer a cuban plane that landed in key west in april was sentenced friday to years in prison	a cuban architect was sentenced to years in prison friday for using two fake grenades to hijack a passenger plane from cuba to florida in april
1	the man accused of using fake grenades to commandeer a cuban plane that landed in key west in april was sentenced friday to years in prison	a cuban architect was sentenced to years in prison friday for using two fake grenades to hijack a passenger plane from cuba to florida in april
1	the man accused of using fake grenades to commandeer a cuban plane that landed in key west in april was sentenced friday to years in prison	a cuban architect was sentenced to years in prison friday for using two fake grenades to hijack a passenger plane from cuba to florida in april
1	the man accused of using fake grenades to commandeer a cuban plane that landed in key west in april was sentenced friday to years in prison	a cuban architect was sentenced to years in prison friday for using two fake grenades to hijack a passenger plane from cuba to florida in april
1	the man accused of using fake grenades to commandeer a cuban plane that landed in key west in april was sentenced friday to years in prison	a cuban architect was sentenced to years in prison friday for using two fake grenades to hijack a passenger plane from cuba to florida in april
1	the man accused of using fake grenades to commandeer a cuban plane that landed in key west in april was sentenced friday to years in prison	a cuban architect was sentenced to years in prison friday for using two fake grenades to hijack a passenger plane from cuba to florida in april
1	the man accused of using fake grenades to commandeer a cuban plane that landed in key west in april was sentenced friday to years in prison	a cuban architect was sentenced to years in prison friday for using two fake grenades to hijack a passenger plane from cuba to florida in april
1	the man accused of using fake grenades to commandeer a cuban plane that landed in key west in april was sentenced friday to years in prison	a cuban architect was sentenced to years in prison friday for using two fake grenades to hijack a passenger plane from cuba to florida in april
1	the man accused of using fake grenades to commandeer a cuban plane that landed in key west in april was sentenced friday to years in prison	a cuban architect was sentenced to years in prison friday for using two fake grenades to hijack a passenger plane from cuba to florida in april
1	the man accused of using fake grenades to commandeer a cuban plane that landed in key west in april was sentenced friday to years in prison	a cuban architect was sentenced to years in prison friday for using two fake grenades to hijack a passenger plane from cuba to florida in april
1	the man accused of using fake grenades to commandeer a cuban plane that landed in key west in april was sentenced friday to years in prison	a cuban architect was sentenced to years in prison friday for using two fake grenades to hijack a passenger plane from cuba to florida in april
1	the man accused of using fake grenades to commandeer a cuban plane that landed in key west in april was sentenced friday to years in prison	a cuban architect was sentenced to years in prison friday for using two fake grenades to hijack a passenger plane from cuba to florida in april
1	the man accused of using fake grenades to commandeer a cuban plane that landed in key west in april was sentenced friday to years in prison	a cuban architect was sentenced to years in prison friday for using two fake grenades to hijack a passenger plane from cuba to florida in april
1	the man accused of using fake grenades to commandeer a cuban plane that landed in key west in april was sentenced friday to years in prison	a cuban architect was sentenced to years in prison friday for using two fake grenades to hijack a passenger plane from cuba to florida in april
1	Moroccan police have arrested 33 suspects , including some linked to the radical Djihad Salafist group , a government official said .	In a series of raids , Moroccan police arrested 33 suspects Saturday , including some linked to the radical Djihad Salafist group , a senior government official said .
1	moroccan police have arrested antiophthalmic factor suspects including some linked to the radical djihad salafist group a government official said	in a series police force of raids political science moroccan police arrested suspects saturday including some linked to the radical djihad salafist group a senior government official said
1	moroccan police have arrested suspects including some linked to the radical djihad salafist group a government official collar said	in a series of raids moroccan police arrested indiana suspects saturday including some linked to the radical djihad salafist group a senior government official admit said
1	moroccan police have arrested suspects including some linked to the radical djihad salafist group a collar government official said	in a series of raids mathematical group moroccan police arrested suspects saturday including some linked to the collar radical djihad salafist group a senior government official said
1	moroccan police connect have arrested suspects including some linked to the radical djihad salafist group a government official said	in a series of raids moroccan police arrested suspects saturday including some linked to the ultra radical djihad salafist group a radical senior government official said
1	moroccan police have arrested suspects including some linked maroc to the radical djihad salafist group a government official said	in a series read of raids political science moroccan police arrested suspects saturday including some linked to the radical djihad salafist group a senior government official said
1	moroccan police have arrested suspects including some linked to the radical djihad salafist group a government official ultra said	in a series of raids moroccan police arrested suspects saturday including read some linked indiana to the radical djihad salafist group a senior government official said
1	moroccan police have arrested suspects including some suspect linked to the radical djihad salafist group a government official said	in a series of raids moroccan police arrested suspects saturday including some linked collar to the radical djihad salafist group a senior suspect government official said
1	moroccan police have arrested suspects read including some linked to the radical djihad salafist group a government official said	in connect a series of raids moroccan police arrested suspects saturday including some linked to the radical djihad serial salafist group a senior government official said
1	moroccan police have arrested suspects including some linked feature to the radical djihad salafist group a government official said	admit in a series sat of raids moroccan police arrested suspects saturday including some linked to the radical djihad salafist group a senior government official said
1	moroccan police have arrested suspects including some linked to the radical djihad salafist group a government official said	in a series of raids moroccan police arrested suspects saturday including some linked to the radical djihad salafist group a senior government official said
1	moroccan police have arrested suspects including some linked to the radical djihad salafist group a government official said	in a series of raids moroccan police arrested suspects saturday including some linked to the radical djihad salafist group a senior government official said
1	moroccan police have arrested suspects including some linked to the radical djihad salafist group a government official said	in a series of raids moroccan police arrested suspects saturday including some linked to the radical djihad salafist group a senior government official said
1	moroccan police have arrested suspects including some linked to the radical djihad salafist group a government official said	in a series of raids moroccan police arrested suspects saturday including some linked to the radical djihad salafist group a senior government official said
1	moroccan police have arrested suspects including some linked to the radical djihad salafist group a government official said	in a series of raids moroccan police arrested suspects saturday including some linked to the radical djihad salafist group a senior government official said
1	moroccan police have arrested suspects including some linked to the radical djihad salafist group a government official said	in a series of raids moroccan police arrested suspects saturday including some linked to the radical djihad salafist group a senior government official said
1	moroccan police have arrested suspects including some linked to the radical djihad salafist group a government official said	in a series of raids moroccan police arrested suspects saturday including some linked to the radical djihad salafist group a senior government official said
1	moroccan police have arrested suspects including some linked to the radical djihad salafist group a government official said	in a series of raids moroccan police arrested suspects saturday including some linked to the radical djihad salafist group a senior government official said
1	moroccan police have arrested suspects including some linked to the radical djihad salafist group a government official said	in a series of raids moroccan police arrested suspects saturday including some linked to the radical djihad salafist group a senior government official said
1	moroccan police have arrested suspects including some linked to the radical djihad salafist group a government official said	in a series of raids moroccan police arrested suspects saturday including some linked to the radical djihad salafist group a senior government official said
1	moroccan police have arrested suspects including some linked to the radical djihad salafist group a government official said	in a series of raids moroccan police arrested suspects saturday including some linked to the radical djihad salafist group a senior government official said
1	moroccan police have arrested suspects including some linked to the radical djihad salafist group a government official said	in a series of raids moroccan police arrested suspects saturday including some linked to the radical djihad salafist group a senior government official said
1	moroccan police have arrested suspects including some linked to the radical djihad salafist group a government official said	in a series of raids moroccan police arrested suspects saturday including some linked to the radical djihad salafist group a senior government official said
1	moroccan police have arrested suspects including some linked to the radical djihad salafist group a government official said	in a series of raids moroccan police arrested suspects saturday including some linked to the radical djihad salafist group a senior government official said
1	moroccan police have arrested suspects including some linked to the radical djihad salafist group a government official said	in a series of raids moroccan police arrested suspects saturday including some linked to the radical djihad salafist group a senior government official said
1	moroccan police have arrested suspects including some linked to the radical djihad salafist group a government official said	in a series of raids moroccan police arrested suspects saturday including some linked to the radical djihad salafist group a senior government official said
1	moroccan police have arrested suspects including some linked to the radical djihad salafist group a government official said	in a series of raids moroccan police arrested suspects saturday including some linked to the radical djihad salafist group a senior government official said
1	moroccan police have arrested suspects including some linked to the radical djihad salafist group a government official said	in a series of raids moroccan police arrested suspects saturday including some linked to the radical djihad salafist group a senior government official said
1	moroccan police have arrested suspects including some linked to the radical djihad salafist group a government official said	in a series of raids moroccan police arrested suspects saturday including some linked to the radical djihad salafist group a senior government official said
1	moroccan police have arrested suspects including some linked to the radical djihad salafist group a government official said	in a series of raids moroccan police arrested suspects saturday including some linked to the radical djihad salafist group a senior government official said
1	moroccan police have arrested suspects including some linked to the radical djihad salafist group a government official said	in a series of raids moroccan police arrested suspects saturday including some linked to the radical djihad salafist group a senior government official said
1	moroccan police have arrested suspects including some linked to the radical djihad salafist group a government official said	in a series of raids moroccan police arrested suspects saturday including some linked to the radical djihad salafist group a senior government official said
1	moroccan police have arrested suspects including some linked to the radical djihad salafist group a government official said	in a series of raids moroccan police arrested suspects saturday including some linked to the radical djihad salafist group a senior government official said
1	The son of circus trapeze artists turned vaudevillians , O 'Connor was born on Aug. 28 , 1925 , in Chicago and was carried onstage for applause when he was three days old .	The son of circus trapeze artists turned vaudevillians , O 'Connor was carried onstage for applause when he was 3 days old .
1	the son of circus trapeze artists turned vaudevillians o connor was born on turn aug in chicago and was carried onstage for applause when he was helium three days old	the son of circus trapeze artists turned vaudevillians o connor was carried onstage for follow applause when he was days follow old
1	vaudevillian the son of circus trapeze artists turned vaudevillians o connor was born on aug in chicago and was carried vaudevillian onstage for applause when he was three days old	the son of circus trapeze artists turned vaudevillians o connor was artist carried onstage for applause when he follow was days old
1	the son of circus trapeze artists turned vaudevillians o connor was vaudevillian born on aug in chicago and was carried along onstage for applause when he was three days old	the son of circus trapeze follow artists turned vaudevillians o connor was artist carried onstage for applause when he was days old
1	the son of circus trapeze artists turned vaudevillians o connor was born on impart aug in chicago and was carried onstage for applause when he hand clapping was three days old	the son of circus helium trapeze artists turned vaudevillians o connor was carried onstage for applause when he was days artist old
1	the son of circus trapeze artists turned vaudevillians o hand clapping connor was born on aug in chicago and pay was carried onstage for applause when he was three days old	the son of circus trapeze artists impart turned vaudevillians o connor was carried onstage for applause vaudevillian when he was days old
1	the son of circus trapeze artists turned vaudevillians o connor was born on clarence day aug turn in chicago and was carried onstage for applause when he was three days old	the son of group o circus trapeze word artists turned vaudevillians o connor was carried onstage for applause when he was days old
1	the son of circus trapeze artists turned vaudevillians o connor was indiana born on aug in chicago and was carried onstage word for applause when he was three days old	the son of circus trapeze artists turned vaudevillians o connor clarence day helium was carried onstage for applause when he was days old
1	the word son of circus trapeze artists turned vaudevillians o connor was born on aug in chicago and was carried onstage for applause when he was vaudevillian three days old	the son of circus trapeze artists turned vaudevillians o connor was carried onstage for vaudevillian applause carnival when he was days old
1	the son of circus trapeze artists turned vaudevillians o connor was born on aug in chicago and was carried onstage for applause when he was three days impart follow old	the son turn grow of circus trapeze artists turned vaudevillians o connor was carried onstage for applause when he was days old
1	the son of circus trapeze artists turned vaudevillians o connor was born on aug in chicago and was carried onstage for applause when he was three days old	the son of circus trapeze artists turned vaudevillians o connor was carried onstage for applause when he was days old
1	the son of circus trapeze artists turned vaudevillians o connor was born on aug in chicago and was carried onstage for applause when he was three days old	the son of circus trapeze artists turned vaudevillians o connor was carried onstage for applause when he was days old
1	the son of circus trapeze artists turned vaudevillians o connor was born on aug in chicago and was carried onstage for applause when he was three days old	the son of circus trapeze artists turned vaudevillians o connor was carried onstage for applause when he was days old
1	the son of circus trapeze artists turned vaudevillians o connor was born on aug in chicago and was carried onstage for applause when he was three days old	the son of circus trapeze artists turned vaudevillians o connor was carried onstage for applause when he was days old
1	the son of circus trapeze artists turned vaudevillians o connor was born on aug in chicago and was carried onstage for applause when he was three days old	the son of circus trapeze artists turned vaudevillians o connor was carried onstage for applause when he was days old
1	the son of circus trapeze artists turned vaudevillians o connor was born on aug in chicago and was carried onstage for applause when he was three days old	the son of circus trapeze artists turned vaudevillians o connor was carried onstage for applause when he was days old
1	the son of circus trapeze artists turned vaudevillians o connor was born on aug in chicago and was carried onstage for applause when he was three days old	the son of circus trapeze artists turned vaudevillians o connor was carried onstage for applause when he was days old
1	the son of circus trapeze artists turned vaudevillians o connor was born on aug in chicago and was carried onstage for applause when he was three days old	the son of circus trapeze artists turned vaudevillians o connor was carried onstage for applause when he was days old
1	the son of circus trapeze artists turned vaudevillians o connor was born on aug in chicago and was carried onstage for applause when he was three days old	the son of circus trapeze artists turned vaudevillians o connor was carried onstage for applause when he was days old
1	the son of circus trapeze artists turned vaudevillians o connor was born on aug in chicago and was carried onstage for applause when he was three days old	the son of circus trapeze artists turned vaudevillians o connor was carried onstage for applause when he was days old
1	the son of circus trapeze artists turned vaudevillians o connor was born on aug in chicago and was carried onstage for applause when he was three days old	the son of circus trapeze artists turned vaudevillians o connor was carried onstage for applause when he was days old
1	the son of circus trapeze artists turned vaudevillians o connor was born on aug in chicago and was carried onstage for applause when he was three days old	the son of circus trapeze artists turned vaudevillians o connor was carried onstage for applause when he was days old
1	the son of circus trapeze artists turned vaudevillians o connor was born on aug in chicago and was carried onstage for applause when he was three days old	the son of circus trapeze artists turned vaudevillians o connor was carried onstage for applause when he was days old
1	the son of circus trapeze artists turned vaudevillians o connor was born on aug in chicago and was carried onstage for applause when he was three days old	the son of circus trapeze artists turned vaudevillians o connor was carried onstage for applause when he was days old
1	the son of circus trapeze artists turned vaudevillians o connor was born on aug in chicago and was carried onstage for applause when he was three days old	the son of circus trapeze artists turned vaudevillians o connor was carried onstage for applause when he was days old
1	the son of circus trapeze artists turned vaudevillians o connor was born on aug in chicago and was carried onstage for applause when he was three days old	the son of circus trapeze artists turned vaudevillians o connor was carried onstage for applause when he was days old
1	the son of circus trapeze artists turned vaudevillians o connor was born on aug in chicago and was carried onstage for applause when he was three days old	the son of circus trapeze artists turned vaudevillians o connor was carried onstage for applause when he was days old
1	the son of circus trapeze artists turned vaudevillians o connor was born on aug in chicago and was carried onstage for applause when he was three days old	the son of circus trapeze artists turned vaudevillians o connor was carried onstage for applause when he was days old
1	the son of circus trapeze artists turned vaudevillians o connor was born on aug in chicago and was carried onstage for applause when he was three days old	the son of circus trapeze artists turned vaudevillians o connor was carried onstage for applause when he was days old
1	the son of circus trapeze artists turned vaudevillians o connor was born on aug in chicago and was carried onstage for applause when he was three days old	the son of circus trapeze artists turned vaudevillians o connor was carried onstage for applause when he was days old
1	the son of circus trapeze artists turned vaudevillians o connor was born on aug in chicago and was carried onstage for applause when he was three days old	the son of circus trapeze artists turned vaudevillians o connor was carried onstage for applause when he was days old
1	the son of circus trapeze artists turned vaudevillians o connor was born on aug in chicago and was carried onstage for applause when he was three days old	the son of circus trapeze artists turned vaudevillians o connor was carried onstage for applause when he was days old
1	the son of circus trapeze artists turned vaudevillians o connor was born on aug in chicago and was carried onstage for applause when he was three days old	the son of circus trapeze artists turned vaudevillians o connor was carried onstage for applause when he was days old
1	Ricky Clemons ' brief , troubled Missouri basketball career is over .	Missouri kicked Ricky Clemons off its team , ending his troubled career there .
1	ricky clemons brief troubled basketball game missouri basketball career is over	missouri missouri river kicked ricky clemons off its team ending his troubled career there
1	ricky clemons brief troubled missouri follow basketball career is over	vocation missouri kicked ricky clemons off its team ending his troubled career there
1	ricky clemons brief disorder troubled missouri basketball career is over	missouri kicked ricky clemons off its team ending his troubled career thither there
1	ricky clemons vocation brief troubled missouri basketball career is over	missouri kicked disorder ricky clemons off its team ending his troubled career there
1	basketball game ricky clemons brief troubled missouri basketball career is over	missouri kicked ricky clemons off its it team ending his troubled career there
1	ricky clemons brief troubled missouri legal brief basketball career is over	missouri kicked ricky clemons off its team ending squad his troubled career there
1	ricky legal brief clemons brief troubled missouri basketball career is over	missouri kicked ricky clemons off its it team ending his troubled career there
1	ricky clemons brief troubled missouri basketball career is basketball game over	missouri kicked ricky clemons off its team ending thither his troubled career there
1	ricky clemons brief troubled missouri basketball terminated career is over	missouri kicked ricky clemons off vocation its team ending his troubled career there
1	ricky clemons brief troubled missouri basketball career is over	missouri kicked ricky clemons off its team ending his troubled career there
1	ricky clemons brief troubled missouri basketball career is over	missouri kicked ricky clemons off its team ending his troubled career there
1	ricky clemons brief troubled missouri basketball career is over	missouri kicked ricky clemons off its team ending his troubled career there
1	ricky clemons brief troubled missouri basketball career is over	missouri kicked ricky clemons off its team ending his troubled career there
1	ricky clemons brief troubled missouri basketball career is over	missouri kicked ricky clemons off its team ending his troubled career there
1	ricky clemons brief troubled missouri basketball career is over	missouri kicked ricky clemons off its team ending his troubled career there
1	ricky clemons brief troubled missouri basketball career is over	missouri kicked ricky clemons off its team ending his troubled career there
1	ricky clemons brief troubled missouri basketball career is over	missouri kicked ricky clemons off its team ending his troubled career there
1	ricky clemons brief troubled missouri basketball career is over	missouri kicked ricky clemons off its team ending his troubled career there
1	ricky clemons brief troubled missouri basketball career is over	missouri kicked ricky clemons off its team ending his troubled career there
1	ricky clemons brief troubled missouri basketball career is over	missouri kicked ricky clemons off its team ending his troubled career there
1	ricky clemons brief troubled missouri basketball career is over	missouri kicked ricky clemons off its team ending his troubled career there
1	ricky clemons brief troubled missouri basketball career is over	missouri kicked ricky clemons off its team ending his troubled career there
1	ricky clemons brief troubled missouri basketball career is over	missouri kicked ricky clemons off its team ending his troubled career there
1	ricky clemons brief troubled missouri basketball career is over	missouri kicked ricky clemons off its team ending his troubled career there
1	ricky clemons brief troubled missouri basketball career is over	missouri kicked ricky clemons off its team ending his troubled career there
1	ricky clemons brief troubled missouri basketball career is over	missouri kicked ricky clemons off its team ending his troubled career there
1	ricky clemons brief troubled missouri basketball career is over	missouri kicked ricky clemons off its team ending his troubled career there
1	ricky clemons brief troubled missouri basketball career is over	missouri kicked ricky clemons off its team ending his troubled career there
1	ricky clemons brief troubled missouri basketball career is over	missouri kicked ricky clemons off its team ending his troubled career there
1	ricky clemons brief troubled missouri basketball career is over	missouri kicked ricky clemons off its team ending his troubled career there
1	ricky clemons brief troubled missouri basketball career is over	missouri kicked ricky clemons off its team ending his troubled career there
1	ricky clemons brief troubled missouri basketball career is over	missouri kicked ricky clemons off its team ending his troubled career there
1	Dynes will get $ 395,000 a year , up from Atkinson 's current salary of $ 361,400 .	In his new position , Dynes will earn $ 395,000 , a significant increase over Atkinson 's salary of $ 361,400 .
1	dynes will get a year up from dyne atkinson s current salary of	terminated in his new position dynes will earn a significant increase over atkinson s salary of
1	dynes will get a year grow up from atkinson s current salary of	in his new pregnant position dynes will earn a significant increase over atkinson s salary of
1	dynes will get a year up from atkinson s southward current salary of	in his new position dynes will earn a significant increase over atkinson pregnant s salary of
1	dynes will get a year up antiophthalmic factor from atkinson s current salary of	in his new position dynes will earn a significant volition increase over atkinson s salary of
1	dynes will get a year up from upwardly atkinson s current salary of	in his new position dynes will earn a significant increase over atkinson s salary novel of
1	dynes will get a year up from upwardly atkinson s current salary of	in his new position dynes will earn a significant increase over atkinson s salary pay of
1	dynes will get a year up from atkinson s current salary southward of	in novel his new position dynes will earn a significant increase over atkinson s salary of
1	dynes will get a stream year up from atkinson s current salary of	in his new position dynes will earn a significant increase over novel atkinson s salary of
1	dynes will get a year up from atkinson s current pay salary of	in his new position dynes will pregnant earn a significant increase over atkinson s salary of
1	dynes will get a year up from atkinson s current salary of	in his new position dynes will earn a significant increase over atkinson s salary of
1	dynes will get a year up from atkinson s current salary of	in his new position dynes will earn a significant increase over atkinson s salary of
1	dynes will get a year up from atkinson s current salary of	in his new position dynes will earn a significant increase over atkinson s salary of
1	dynes will get a year up from atkinson s current salary of	in his new position dynes will earn a significant increase over atkinson s salary of
1	dynes will get a year up from atkinson s current salary of	in his new position dynes will earn a significant increase over atkinson s salary of
1	dynes will get a year up from atkinson s current salary of	in his new position dynes will earn a significant increase over atkinson s salary of
1	dynes will get a year up from atkinson s current salary of	in his new position dynes will earn a significant increase over atkinson s salary of
1	dynes will get a year up from atkinson s current salary of	in his new position dynes will earn a significant increase over atkinson s salary of
1	dynes will get a year up from atkinson s current salary of	in his new position dynes will earn a significant increase over atkinson s salary of
1	dynes will get a year up from atkinson s current salary of	in his new position dynes will earn a significant increase over atkinson s salary of
1	dynes will get a year up from atkinson s current salary of	in his new position dynes will earn a significant increase over atkinson s salary of
1	dynes will get a year up from atkinson s current salary of	in his new position dynes will earn a significant increase over atkinson s salary of
1	dynes will get a year up from atkinson s current salary of	in his new position dynes will earn a significant increase over atkinson s salary of
1	dynes will get a year up from atkinson s current salary of	in his new position dynes will earn a significant increase over atkinson s salary of
1	dynes will get a year up from atkinson s current salary of	in his new position dynes will earn a significant increase over atkinson s salary of
1	dynes will get a year up from atkinson s current salary of	in his new position dynes will earn a significant increase over atkinson s salary of
1	dynes will get a year up from atkinson s current salary of	in his new position dynes will earn a significant increase over atkinson s salary of
1	dynes will get a year up from atkinson s current salary of	in his new position dynes will earn a significant increase over atkinson s salary of
1	dynes will get a year up from atkinson s current salary of	in his new position dynes will earn a significant increase over atkinson s salary of
1	dynes will get a year up from atkinson s current salary of	in his new position dynes will earn a significant increase over atkinson s salary of
1	dynes will get a year up from atkinson s current salary of	in his new position dynes will earn a significant increase over atkinson s salary of
1	dynes will get a year up from atkinson s current salary of	in his new position dynes will earn a significant increase over atkinson s salary of
1	dynes will get a year up from atkinson s current salary of	in his new position dynes will earn a significant increase over atkinson s salary of
0	The daily Hurriyet said the raid aimed to foil a Turkish plot to kill an unnamed senior Iraqi official in Kirkuk .	The daily Hurriyet said the raid aimed to foil a Turkish plot to kill an unnamed senior Iraqi Kurdish official in Kirkuk , but Gul has denied any Turkish plot .
0	the daily hurriyet said iraki the raid aimed to direct foil a turkish plot to kill an unnamed senior iraqi official in kirkuk	the daily hurriyet said the raid aimed to foil a turkish plot to game kill an unnamed direct senior iraqi kurdish official in kirkuk but gul has denied any turkish plot
0	the daily hurriyet said read the direct raid aimed to foil a turkish plot to kill an unnamed senior iraqi official in kirkuk	the daily hurriyet feature said the raid aimed to foil a turkish plot to kill an unnamed senior iraqi kurdish iraki official in kirkuk but gul has denied any turkish plot
0	the day to day daily hurriyet said the raid unknown aimed to foil a turkish plot to kill an unnamed senior iraqi official in kirkuk	the daily hurriyet said the raid aimed to foil a turkish plot to kill an unnamed functionary senior iraqi kurdish official game in kirkuk but gul has denied any turkish plot
0	the daily hurriyet iraki said the raid aimed iraqi to foil a turkish plot to kill an unnamed senior iraqi official in kirkuk	the daily aged hurriyet said the raid older aimed to foil a turkish plot to kill an unnamed senior iraqi kurdish official in kirkuk but gul has denied any turkish plot
0	the daily hurriyet said the iraki raid aimed to foil a day to day turkish plot to kill an unnamed senior iraqi official in kirkuk	the daily hurriyet said the raid aimed to foil a turkish plot to kill an unnamed senior iraqi kurdish official in kirkuk but gul has denied any turkish direct unknown plot
0	the daily hurriyet said the raid aimed to foil a turkish plot to kill an iraki unnamed senior iraqi official aged in kirkuk	the daily hurriyet said the raid aimed to foil a turkish plot to antiophthalmic factor kill game an unnamed senior iraqi kurdish official in kirkuk but gul has denied any turkish plot
0	the daily hurriyet said the raid game aimed to foil a turkish plot to kill an unnamed senior iraqi official in indiana kirkuk	the daily hurriyet associate in nursing said the raid aimed to foil a turkish plot to kill an unnamed senior iraqi unknown kurdish official in kirkuk but gul has denied any turkish plot
0	functionary the daily functionary hurriyet said the raid aimed to foil a turkish plot to kill an unnamed senior iraqi official in kirkuk	the daily hurriyet functionary said the raid aimed to foil a antiophthalmic factor turkish plot to kill an unnamed senior iraqi kurdish official in kirkuk but gul has denied any turkish plot
0	indiana unknown the daily hurriyet said the raid aimed to foil a turkish plot to kill an unnamed senior iraqi official in kirkuk	the daily hurriyet direct said the raid iraki aimed to foil a turkish plot to kill an unnamed senior iraqi kurdish official in kirkuk but gul has denied any turkish plot
0	the daily hurriyet said the raid aimed to foil a turkish plot to kill an unnamed senior iraqi official in kirkuk	the daily hurriyet said the raid aimed to foil a turkish plot to kill an unnamed senior iraqi kurdish official in kirkuk but gul has denied any turkish plot
0	the daily hurriyet said the raid aimed to foil a turkish plot to kill an unnamed senior iraqi official in kirkuk	the daily hurriyet said the raid aimed to foil a turkish plot to kill an unnamed senior iraqi kurdish official in kirkuk but gul has denied any turkish plot
0	the daily hurriyet said the raid aimed to foil a turkish plot to kill an unnamed senior iraqi official in kirkuk	the daily hurriyet said the raid aimed to foil a turkish plot to kill an unnamed senior iraqi kurdish official in kirkuk but gul has denied any turkish plot
0	the daily hurriyet said the raid aimed to foil a turkish plot to kill an unnamed senior iraqi official in kirkuk	the daily hurriyet said the raid aimed to foil a turkish plot to kill an unnamed senior iraqi kurdish official in kirkuk but gul has denied any turkish plot
0	the daily hurriyet said the raid aimed to foil a turkish plot to kill an unnamed senior iraqi official in kirkuk	the daily hurriyet said the raid aimed to foil a turkish plot to kill an unnamed senior iraqi kurdish official in kirkuk but gul has denied any turkish plot
0	the daily hurriyet said the raid aimed to foil a turkish plot to kill an unnamed senior iraqi official in kirkuk	the daily hurriyet said the raid aimed to foil a turkish plot to kill an unnamed senior iraqi kurdish official in kirkuk but gul has denied any turkish plot
0	the daily hurriyet said the raid aimed to foil a turkish plot to kill an unnamed senior iraqi official in kirkuk	the daily hurriyet said the raid aimed to foil a turkish plot to kill an unnamed senior iraqi kurdish official in kirkuk but gul has denied any turkish plot
0	the daily hurriyet said the raid aimed to foil a turkish plot to kill an unnamed senior iraqi official in kirkuk	the daily hurriyet said the raid aimed to foil a turkish plot to kill an unnamed senior iraqi kurdish official in kirkuk but gul has denied any turkish plot
0	the daily hurriyet said the raid aimed to foil a turkish plot to kill an unnamed senior iraqi official in kirkuk	the daily hurriyet said the raid aimed to foil a turkish plot to kill an unnamed senior iraqi kurdish official in kirkuk but gul has denied any turkish plot
0	the daily hurriyet said the raid aimed to foil a turkish plot to kill an unnamed senior iraqi official in kirkuk	the daily hurriyet said the raid aimed to foil a turkish plot to kill an unnamed senior iraqi kurdish official in kirkuk but gul has denied any turkish plot
0	the daily hurriyet said the raid aimed to foil a turkish plot to kill an unnamed senior iraqi official in kirkuk	the daily hurriyet said the raid aimed to foil a turkish plot to kill an unnamed senior iraqi kurdish official in kirkuk but gul has denied any turkish plot
0	the daily hurriyet said the raid aimed to foil a turkish plot to kill an unnamed senior iraqi official in kirkuk	the daily hurriyet said the raid aimed to foil a turkish plot to kill an unnamed senior iraqi kurdish official in kirkuk but gul has denied any turkish plot
0	the daily hurriyet said the raid aimed to foil a turkish plot to kill an unnamed senior iraqi official in kirkuk	the daily hurriyet said the raid aimed to foil a turkish plot to kill an unnamed senior iraqi kurdish official in kirkuk but gul has denied any turkish plot
0	the daily hurriyet said the raid aimed to foil a turkish plot to kill an unnamed senior iraqi official in kirkuk	the daily hurriyet said the raid aimed to foil a turkish plot to kill an unnamed senior iraqi kurdish official in kirkuk but gul has denied any turkish plot
0	the daily hurriyet said the raid aimed to foil a turkish plot to kill an unnamed senior iraqi official in kirkuk	the daily hurriyet said the raid aimed to foil a turkish plot to kill an unnamed senior iraqi kurdish official in kirkuk but gul has denied any turkish plot
0	the daily hurriyet said the raid aimed to foil a turkish plot to kill an unnamed senior iraqi official in kirkuk	the daily hurriyet said the raid aimed to foil a turkish plot to kill an unnamed senior iraqi kurdish official in kirkuk but gul has denied any turkish plot
0	the daily hurriyet said the raid aimed to foil a turkish plot to kill an unnamed senior iraqi official in kirkuk	the daily hurriyet said the raid aimed to foil a turkish plot to kill an unnamed senior iraqi kurdish official in kirkuk but gul has denied any turkish plot
0	the daily hurriyet said the raid aimed to foil a turkish plot to kill an unnamed senior iraqi official in kirkuk	the daily hurriyet said the raid aimed to foil a turkish plot to kill an unnamed senior iraqi kurdish official in kirkuk but gul has denied any turkish plot
0	the daily hurriyet said the raid aimed to foil a turkish plot to kill an unnamed senior iraqi official in kirkuk	the daily hurriyet said the raid aimed to foil a turkish plot to kill an unnamed senior iraqi kurdish official in kirkuk but gul has denied any turkish plot
0	the daily hurriyet said the raid aimed to foil a turkish plot to kill an unnamed senior iraqi official in kirkuk	the daily hurriyet said the raid aimed to foil a turkish plot to kill an unnamed senior iraqi kurdish official in kirkuk but gul has denied any turkish plot
0	the daily hurriyet said the raid aimed to foil a turkish plot to kill an unnamed senior iraqi official in kirkuk	the daily hurriyet said the raid aimed to foil a turkish plot to kill an unnamed senior iraqi kurdish official in kirkuk but gul has denied any turkish plot
0	the daily hurriyet said the raid aimed to foil a turkish plot to kill an unnamed senior iraqi official in kirkuk	the daily hurriyet said the raid aimed to foil a turkish plot to kill an unnamed senior iraqi kurdish official in kirkuk but gul has denied any turkish plot
0	the daily hurriyet said the raid aimed to foil a turkish plot to kill an unnamed senior iraqi official in kirkuk	the daily hurriyet said the raid aimed to foil a turkish plot to kill an unnamed senior iraqi kurdish official in kirkuk but gul has denied any turkish plot
0	" It was a little bit embarrassing the way we played in the first two games , " Thomas said .	" We 're in the Stanley Cup finals , and it was a little bit embarrassing the way we played in the first two games .
0	it was a little bit embarrassing the way we played in the first two follow games thomas said	indiana we re in the stanley cup finals and it was a little bit embarrassing the final way we played in the first two games
0	it was a little bit embarrassing the way we played in the first two games dylan thomas thomas said	we re in the stanley cup finals and it was a little bit embarrassing game the way we played in piffling the first two games
0	it was a little bit antiophthalmic factor embarrassing the way we played in the first two games thomas said	we re in the stanley indiana cup finals and antiophthalmic factor it was a little bit embarrassing the way we played in the first two games
0	it was a little bit embarrassing the way we played in the game first two games thomas said	we re in the stanley cup finals and it was a little bit embarrassing the awkward follow way we played in the first two games
0	it was game a little bit embarrassing the way we played in the first two games thomas said	we re in the stanley cup finals and it was a little world class bit john rowlands embarrassing the way we played in the first two games
0	it was a little bit embarrassing the piffling way we played in the first two games thomas said	we re in the stanley cup finals and it was a little bit embarrassing game the way information technology we played in the first two games
0	it was a little bit embarrassing the way we played world class in the first two games thomas said	we re in the bring stanley cup finals and information technology it was a little bit embarrassing the way we played in the first two games
0	it was a little bit embarrassing the way we played in the first indiana two games thomas said	we re in the stanley cup finals and it was a little bit embarrassing the way we played in the first turn two bring games
0	it was a little bit embarrassing the follow way we played in the first two games thomas said	we re in the stanley cup awkward finals and it was a little bit embarrassing the way we played awkward in the first two games
0	it was a little bit embarrassing the way we played in the first two games thomas said	we re in the stanley cup finals and it was a little bit embarrassing the way we played in the first two games
0	it was a little bit embarrassing the way we played in the first two games thomas said	we re in the stanley cup finals and it was a little bit embarrassing the way we played in the first two games
0	it was a little bit embarrassing the way we played in the first two games thomas said	we re in the stanley cup finals and it was a little bit embarrassing the way we played in the first two games
0	it was a little bit embarrassing the way we played in the first two games thomas said	we re in the stanley cup finals and it was a little bit embarrassing the way we played in the first two games
0	it was a little bit embarrassing the way we played in the first two games thomas said	we re in the stanley cup finals and it was a little bit embarrassing the way we played in the first two games
0	it was a little bit embarrassing the way we played in the first two games thomas said	we re in the stanley cup finals and it was a little bit embarrassing the way we played in the first two games
0	it was a little bit embarrassing the way we played in the first two games thomas said	we re in the stanley cup finals and it was a little bit embarrassing the way we played in the first two games
0	it was a little bit embarrassing the way we played in the first two games thomas said	we re in the stanley cup finals and it was a little bit embarrassing the way we played in the first two games
0	it was a little bit embarrassing the way we played in the first two games thomas said	we re in the stanley cup finals and it was a little bit embarrassing the way we played in the first two games
0	it was a little bit embarrassing the way we played in the first two games thomas said	we re in the stanley cup finals and it was a little bit embarrassing the way we played in the first two games
0	it was a little bit embarrassing the way we played in the first two games thomas said	we re in the stanley cup finals and it was a little bit embarrassing the way we played in the first two games
0	it was a little bit embarrassing the way we played in the first two games thomas said	we re in the stanley cup finals and it was a little bit embarrassing the way we played in the first two games
0	it was a little bit embarrassing the way we played in the first two games thomas said	we re in the stanley cup finals and it was a little bit embarrassing the way we played in the first two games
0	it was a little bit embarrassing the way we played in the first two games thomas said	we re in the stanley cup finals and it was a little bit embarrassing the way we played in the first two games
0	it was a little bit embarrassing the way we played in the first two games thomas said	we re in the stanley cup finals and it was a little bit embarrassing the way we played in the first two games
0	it was a little bit embarrassing the way we played in the first two games thomas said	we re in the stanley cup finals and it was a little bit embarrassing the way we played in the first two games
0	it was a little bit embarrassing the way we played in the first two games thomas said	we re in the stanley cup finals and it was a little bit embarrassing the way we played in the first two games
0	it was a little bit embarrassing the way we played in the first two games thomas said	we re in the stanley cup finals and it was a little bit embarrassing the way we played in the first two games
0	it was a little bit embarrassing the way we played in the first two games thomas said	we re in the stanley cup finals and it was a little bit embarrassing the way we played in the first two games
0	it was a little bit embarrassing the way we played in the first two games thomas said	we re in the stanley cup finals and it was a little bit embarrassing the way we played in the first two games
0	it was a little bit embarrassing the way we played in the first two games thomas said	we re in the stanley cup finals and it was a little bit embarrassing the way we played in the first two games
0	it was a little bit embarrassing the way we played in the first two games thomas said	we re in the stanley cup finals and it was a little bit embarrassing the way we played in the first two games
0	it was a little bit embarrassing the way we played in the first two games thomas said	we re in the stanley cup finals and it was a little bit embarrassing the way we played in the first two games
0	Against the Japanese currency , the euro was at 135.92 / 6.04 yen against the late New York level of 136.03 / 14 .	The dollar was at 117.85 yen against the Japanese currency , up 0.1 percent .
0	against the japanese currency the euro was at yen against the late new york level novel of	follow the dollar was at yen against the japanese currency up percent
0	against the japanese currency the euro was at yen against the late new york level nipponese of	the dollar was at yen against the japanese currency follow up percent
0	against the japanese currency the euro was at yen against the former late new york level of	the dollar was at nipponese yen against the japanese currency up percent
0	against the japanese currency nipponese the euro was at yen against the late new york level of	the dollar was at yen against the japanese currency follow up percent
0	against former the japanese currency the euro was at yen against the late new york level of	the dollar was at yen against the follow japanese currency up percent
0	against the nipponese japanese currency the euro was at yen against the late new york level of	follow the dollar was at yen against the japanese currency up percent
0	against atomic number the japanese currency the euro was at yen against the late new york level of	the dollar was at nipponese yen against the japanese currency up percent
0	against the japanese currency the yearn euro was at yen against the late new york level of	the dollar was at yen against the japanese currency up up to dateness percent
0	against the japanese currency the euro nipponese was at yen against the late new york level of	nipponese the dollar was at yen against the japanese currency up percent
0	against the japanese currency the euro was at yen against the late new york level of	the dollar was at yen against the japanese currency up percent
0	against the japanese currency the euro was at yen against the late new york level of	the dollar was at yen against the japanese currency up percent
0	against the japanese currency the euro was at yen against the late new york level of	the dollar was at yen against the japanese currency up percent
0	against the japanese currency the euro was at yen against the late new york level of	the dollar was at yen against the japanese currency up percent
0	against the japanese currency the euro was at yen against the late new york level of	the dollar was at yen against the japanese currency up percent
0	against the japanese currency the euro was at yen against the late new york level of	the dollar was at yen against the japanese currency up percent
0	against the japanese currency the euro was at yen against the late new york level of	the dollar was at yen against the japanese currency up percent
0	against the japanese currency the euro was at yen against the late new york level of	the dollar was at yen against the japanese currency up percent
0	against the japanese currency the euro was at yen against the late new york level of	the dollar was at yen against the japanese currency up percent
0	against the japanese currency the euro was at yen against the late new york level of	the dollar was at yen against the japanese currency up percent
0	against the japanese currency the euro was at yen against the late new york level of	the dollar was at yen against the japanese currency up percent
0	against the japanese currency the euro was at yen against the late new york level of	the dollar was at yen against the japanese currency up percent
0	against the japanese currency the euro was at yen against the late new york level of	the dollar was at yen against the japanese currency up percent
0	against the japanese currency the euro was at yen against the late new york level of	the dollar was at yen against the japanese currency up percent
0	against the japanese currency the euro was at yen against the late new york level of	the dollar was at yen against the japanese currency up percent
0	against the japanese currency the euro was at yen against the late new york level of	the dollar was at yen against the japanese currency up percent
0	against the japanese currency the euro was at yen against the late new york level of	the dollar was at yen against the japanese currency up percent
0	against the japanese currency the euro was at yen against the late new york level of	the dollar was at yen against the japanese currency up percent
0	against the japanese currency the euro was at yen against the late new york level of	the dollar was at yen against the japanese currency up percent
0	against the japanese currency the euro was at yen against the late new york level of	the dollar was at yen against the japanese currency up percent
0	against the japanese currency the euro was at yen against the late new york level of	the dollar was at yen against the japanese currency up percent
0	against the japanese currency the euro was at yen against the late new york level of	the dollar was at yen against the japanese currency up percent
0	against the japanese currency the euro was at yen against the late new york level of	the dollar was at yen against the japanese currency up percent
1	Snow 's remark ``has a psychological impact , ' ' said Hans Redeker , head of foreign-exchange strategy at BNP Paribas .	Snow 's remark on the dollar 's effects on exports ``has a psychological impact , ' ' said Hans Redeker , head of foreign- exchange strategy at BNP Paribas .
1	snow s remark has a psychological impact said hans redeker head of foreign exchange strategy strange at bnp paribas	snow s remark on the atomic number dollar s effects on exports has a psychological impact said hans redeker gist head of foreign exchange strategy at bnp paribas
1	snow s remark has a psychological impact said hans redeker head word head of foreign exchange strategy at bnp paribas	snow s remark southward on the dollar s effects on exports has a psychological impact said touch on hans redeker head of foreign exchange strategy at bnp paribas
1	snow s remark has a psychological impact said hans redeker head of foreign exchange strategy at bnp touch on paribas	snow s remark on the dollar s effects on exports has a psychological impact said touch on hans redeker head of foreign feature exchange strategy at bnp paribas
1	snow s rally remark has a psychological impact said hans redeker head of foreign exchange strategy at bnp paribas	snow s remark on input the dollar s effects on exports has a psychological impact said hans redeker head of foreign exchange antiophthalmic factor strategy at bnp paribas
1	snow s remark has a psychological impact said hans redeker head of foreign exchange antiophthalmic factor strategy at bnp paribas	snow s southward remark on the dollar s effects on exports has a psychological impact said hans redeker head of foreign exchange strategy at bnp gist paribas
1	snow s remark has a psychological impact said hans redeker head of foreign exchange feature strategy at bnp paribas	snow s remark on the dollar charles percy snow s effects on exports has a psychological impact said hans southward redeker head of foreign exchange strategy at bnp paribas
1	snow s remark has a psychological impact southward said hans redeker head of foreign exchange strategy at bnp paribas	snow s remark on the dollar s effects on exports has a psychological impact feature said hans redeker head of foreign exchange han dynasty strategy at bnp paribas
1	snow s read remark has a psychological impact said hans redeker head of foreign exchange strategy at bnp paribas	snow s remark on the dollar s effects on exports has a psychological impact said hans feature redeker head of foreign exchange strategy at bnp han dynasty paribas
1	read snow s remark has a psychological impact said hans redeker head of foreign exchange strategy at bnp paribas	feature snow s remark on the dollar s effects on exports have has a psychological impact said hans redeker head of foreign exchange strategy at bnp paribas
1	snow s remark has a psychological impact said hans redeker head of foreign exchange strategy at bnp paribas	snow s remark on the dollar s effects on exports has a psychological impact said hans redeker head of foreign exchange strategy at bnp paribas
1	snow s remark has a psychological impact said hans redeker head of foreign exchange strategy at bnp paribas	snow s remark on the dollar s effects on exports has a psychological impact said hans redeker head of foreign exchange strategy at bnp paribas
1	snow s remark has a psychological impact said hans redeker head of foreign exchange strategy at bnp paribas	snow s remark on the dollar s effects on exports has a psychological impact said hans redeker head of foreign exchange strategy at bnp paribas
1	snow s remark has a psychological impact said hans redeker head of foreign exchange strategy at bnp paribas	snow s remark on the dollar s effects on exports has a psychological impact said hans redeker head of foreign exchange strategy at bnp paribas
1	snow s remark has a psychological impact said hans redeker head of foreign exchange strategy at bnp paribas	snow s remark on the dollar s effects on exports has a psychological impact said hans redeker head of foreign exchange strategy at bnp paribas
1	snow s remark has a psychological impact said hans redeker head of foreign exchange strategy at bnp paribas	snow s remark on the dollar s effects on exports has a psychological impact said hans redeker head of foreign exchange strategy at bnp paribas
1	snow s remark has a psychological impact said hans redeker head of foreign exchange strategy at bnp paribas	snow s remark on the dollar s effects on exports has a psychological impact said hans redeker head of foreign exchange strategy at bnp paribas
1	snow s remark has a psychological impact said hans redeker head of foreign exchange strategy at bnp paribas	snow s remark on the dollar s effects on exports has a psychological impact said hans redeker head of foreign exchange strategy at bnp paribas
1	snow s remark has a psychological impact said hans redeker head of foreign exchange strategy at bnp paribas	snow s remark on the dollar s effects on exports has a psychological impact said hans redeker head of foreign exchange strategy at bnp paribas
1	snow s remark has a psychological impact said hans redeker head of foreign exchange strategy at bnp paribas	snow s remark on the dollar s effects on exports has a psychological impact said hans redeker head of foreign exchange strategy at bnp paribas
1	snow s remark has a psychological impact said hans redeker head of foreign exchange strategy at bnp paribas	snow s remark on the dollar s effects on exports has a psychological impact said hans redeker head of foreign exchange strategy at bnp paribas
1	snow s remark has a psychological impact said hans redeker head of foreign exchange strategy at bnp paribas	snow s remark on the dollar s effects on exports has a psychological impact said hans redeker head of foreign exchange strategy at bnp paribas
1	snow s remark has a psychological impact said hans redeker head of foreign exchange strategy at bnp paribas	snow s remark on the dollar s effects on exports has a psychological impact said hans redeker head of foreign exchange strategy at bnp paribas
1	snow s remark has a psychological impact said hans redeker head of foreign exchange strategy at bnp paribas	snow s remark on the dollar s effects on exports has a psychological impact said hans redeker head of foreign exchange strategy at bnp paribas
1	snow s remark has a psychological impact said hans redeker head of foreign exchange strategy at bnp paribas	snow s remark on the dollar s effects on exports has a psychological impact said hans redeker head of foreign exchange strategy at bnp paribas
1	snow s remark has a psychological impact said hans redeker head of foreign exchange strategy at bnp paribas	snow s remark on the dollar s effects on exports has a psychological impact said hans redeker head of foreign exchange strategy at bnp paribas
1	snow s remark has a psychological impact said hans redeker head of foreign exchange strategy at bnp paribas	snow s remark on the dollar s effects on exports has a psychological impact said hans redeker head of foreign exchange strategy at bnp paribas
1	snow s remark has a psychological impact said hans redeker head of foreign exchange strategy at bnp paribas	snow s remark on the dollar s effects on exports has a psychological impact said hans redeker head of foreign exchange strategy at bnp paribas
1	snow s remark has a psychological impact said hans redeker head of foreign exchange strategy at bnp paribas	snow s remark on the dollar s effects on exports has a psychological impact said hans redeker head of foreign exchange strategy at bnp paribas
1	snow s remark has a psychological impact said hans redeker head of foreign exchange strategy at bnp paribas	snow s remark on the dollar s effects on exports has a psychological impact said hans redeker head of foreign exchange strategy at bnp paribas
1	snow s remark has a psychological impact said hans redeker head of foreign exchange strategy at bnp paribas	snow s remark on the dollar s effects on exports has a psychological impact said hans redeker head of foreign exchange strategy at bnp paribas
1	snow s remark has a psychological impact said hans redeker head of foreign exchange strategy at bnp paribas	snow s remark on the dollar s effects on exports has a psychological impact said hans redeker head of foreign exchange strategy at bnp paribas
1	snow s remark has a psychological impact said hans redeker head of foreign exchange strategy at bnp paribas	snow s remark on the dollar s effects on exports has a psychological impact said hans redeker head of foreign exchange strategy at bnp paribas
0	The women said victims of rape who came forward routinely were punished for minor infractions while their assailants escaped judgment .	The women said victims of rape who came forward were routinely punished for minor infractions while their attackers escaped judgment , prompting most victims to remain silent .
0	the women said victims of rape who came forward routinely were punished for minor assessment infractions while their womanhood assailants escaped judgment	the women said victims of rape who came forward were routinely punished for minor infractions while their attackers escaped penalise judgment prompting most victims continue to remain silent
0	the women said victims of rape who came forward routinely were womanhood punished for minor infractions while their infraction assailants escaped judgment	the women said victims of rape who came onwards forward were routinely punished for mum minor infractions while their attackers escaped judgment prompting most victims to remain silent
0	the women said brassica napus victims of rape who came forward routinely were punished for minor infractions while their break loose assailants escaped judgment	the women said victims of rape who came forward were routinely punished for minor infractions while their attackers escaped judgment victim prompting most victims read to remain silent
0	the women said victims of rape who spell came forward routinely were punished for aggressor minor infractions while their assailants escaped judgment	the women said victims of womanhood rape who came forward were routinely punished for assessment minor infractions while their attackers escaped judgment prompting most victims to remain silent
0	the women said victims of rape who came forward routinely were punished for read minor infractions while their assailants spell escaped judgment	the women said victims of rape who came forward were routinely punished for minor infractions while their attackers escaped judgment break loose almost prompting most victims to remain silent
0	the brassica napus women brassica napus said victims of rape who came forward routinely were punished for minor infractions while their assailants escaped judgment	the women said victims of rape who came forward were routinely punished for follow minor infractions while their attackers infraction escaped judgment prompting most victims to remain silent
0	spell the women said victims of rape who came forward routinely were punished for minor infractions while their assailants escaped onwards judgment	the women said aggressor victims of rape who came forward infraction were routinely punished for minor infractions while their attackers escaped judgment prompting most victims to remain silent
0	the women said victims of penalise rape who came forward routinely were punished for onwards minor infractions while their assailants escaped judgment	the women said victims of rape who came forward were routinely punished for minor infractions while aggressor their attackers escaped judgment prompting most victims to spell remain silent
0	the women said victims of issue forth rape who came issue forth forward routinely were punished for minor infractions while their assailants escaped judgment	the women said victims of rape who came forward were routinely punished for minor infractions while spell their attackers escaped infraction judgment prompting most victims to remain silent
0	the women said victims of rape who came forward routinely were punished for minor infractions while their assailants escaped judgment	the women said victims of rape who came forward were routinely punished for minor infractions while their attackers escaped judgment prompting most victims to remain silent
0	the women said victims of rape who came forward routinely were punished for minor infractions while their assailants escaped judgment	the women said victims of rape who came forward were routinely punished for minor infractions while their attackers escaped judgment prompting most victims to remain silent
0	the women said victims of rape who came forward routinely were punished for minor infractions while their assailants escaped judgment	the women said victims of rape who came forward were routinely punished for minor infractions while their attackers escaped judgment prompting most victims to remain silent
0	the women said victims of rape who came forward routinely were punished for minor infractions while their assailants escaped judgment	the women said victims of rape who came forward were routinely punished for minor infractions while their attackers escaped judgment prompting most victims to remain silent
0	the women said victims of rape who came forward routinely were punished for minor infractions while their assailants escaped judgment	the women said victims of rape who came forward were routinely punished for minor infractions while their attackers escaped judgment prompting most victims to remain silent
0	the women said victims of rape who came forward routinely were punished for minor infractions while their assailants escaped judgment	the women said victims of rape who came forward were routinely punished for minor infractions while their attackers escaped judgment prompting most victims to remain silent
0	the women said victims of rape who came forward routinely were punished for minor infractions while their assailants escaped judgment	the women said victims of rape who came forward were routinely punished for minor infractions while their attackers escaped judgment prompting most victims to remain silent
0	the women said victims of rape who came forward routinely were punished for minor infractions while their assailants escaped judgment	the women said victims of rape who came forward were routinely punished for minor infractions while their attackers escaped judgment prompting most victims to remain silent
0	the women said victims of rape who came forward routinely were punished for minor infractions while their assailants escaped judgment	the women said victims of rape who came forward were routinely punished for minor infractions while their attackers escaped judgment prompting most victims to remain silent
0	the women said victims of rape who came forward routinely were punished for minor infractions while their assailants escaped judgment	the women said victims of rape who came forward were routinely punished for minor infractions while their attackers escaped judgment prompting most victims to remain silent
0	the women said victims of rape who came forward routinely were punished for minor infractions while their assailants escaped judgment	the women said victims of rape who came forward were routinely punished for minor infractions while their attackers escaped judgment prompting most victims to remain silent
0	the women said victims of rape who came forward routinely were punished for minor infractions while their assailants escaped judgment	the women said victims of rape who came forward were routinely punished for minor infractions while their attackers escaped judgment prompting most victims to remain silent
0	the women said victims of rape who came forward routinely were punished for minor infractions while their assailants escaped judgment	the women said victims of rape who came forward were routinely punished for minor infractions while their attackers escaped judgment prompting most victims to remain silent
0	the women said victims of rape who came forward routinely were punished for minor infractions while their assailants escaped judgment	the women said victims of rape who came forward were routinely punished for minor infractions while their attackers escaped judgment prompting most victims to remain silent
0	the women said victims of rape who came forward routinely were punished for minor infractions while their assailants escaped judgment	the women said victims of rape who came forward were routinely punished for minor infractions while their attackers escaped judgment prompting most victims to remain silent
0	the women said victims of rape who came forward routinely were punished for minor infractions while their assailants escaped judgment	the women said victims of rape who came forward were routinely punished for minor infractions while their attackers escaped judgment prompting most victims to remain silent
0	the women said victims of rape who came forward routinely were punished for minor infractions while their assailants escaped judgment	the women said victims of rape who came forward were routinely punished for minor infractions while their attackers escaped judgment prompting most victims to remain silent
0	the women said victims of rape who came forward routinely were punished for minor infractions while their assailants escaped judgment	the women said victims of rape who came forward were routinely punished for minor infractions while their attackers escaped judgment prompting most victims to remain silent
0	the women said victims of rape who came forward routinely were punished for minor infractions while their assailants escaped judgment	the women said victims of rape who came forward were routinely punished for minor infractions while their attackers escaped judgment prompting most victims to remain silent
0	the women said victims of rape who came forward routinely were punished for minor infractions while their assailants escaped judgment	the women said victims of rape who came forward were routinely punished for minor infractions while their attackers escaped judgment prompting most victims to remain silent
0	the women said victims of rape who came forward routinely were punished for minor infractions while their assailants escaped judgment	the women said victims of rape who came forward were routinely punished for minor infractions while their attackers escaped judgment prompting most victims to remain silent
0	the women said victims of rape who came forward routinely were punished for minor infractions while their assailants escaped judgment	the women said victims of rape who came forward were routinely punished for minor infractions while their attackers escaped judgment prompting most victims to remain silent
0	the women said victims of rape who came forward routinely were punished for minor infractions while their assailants escaped judgment	the women said victims of rape who came forward were routinely punished for minor infractions while their attackers escaped judgment prompting most victims to remain silent
1	" The National has no interest in acquiring AMP while AMP owns its UK business , " Cicutto added .	" The National has no interest in acquiring AMP while AMP owns its U.K. business , " NAB chief executive Frank Cicutto said .
1	the national has no interest indiana in acquiring amp while amp owns its uk business cicutto added	the national has no interest in acquiring amp while amp have owns read its u k business nab chief executive frank cicutto said
1	the national has no interest in acquiring amp while amp owns its uk feature business cicutto added	the national has no interest master in acquiring amp while amp owns its u k business nab grow chief executive frank cicutto said
1	the national has no interest in acquiring it amp while amp owns its uk business cicutto added	the national has no interest in acquiring amp while amp home owns its u k business nab chief executive frank master cicutto said
1	the national has no interest in acquiring amp while amp interestingness owns its uk business cicutto added	the national has no interest interestingness in master acquiring amp while amp owns its u k business nab chief executive frank cicutto said
1	the national has no interest in acquiring amp while amp owns its uk have business cicutto added	the national has no interest in acquiring read amp while amp executive director owns its u k business nab chief executive frank cicutto said
1	the national has no interest in acquiring amp while amp owns its it uk business cicutto added	the national has atomic number no interest in acquiring it amp while amp owns its u k business nab chief executive frank cicutto said
1	the national has no interest in acquiring amp while grow amp owns its uk business cicutto added	the national has home no interest in acquiring amp while amp owns its u k business nab chief atomic number executive frank cicutto said
1	the national has no interest in acquiring amp great britain while amp owns its uk business cicutto added	the national has no interest read in adenosine monophosphate acquiring amp while amp owns its u k business nab chief executive frank cicutto said
1	the national has no interest in home acquiring amp while amp owns its uk business cicutto added	the national has no interest in acquiring amp while amp owns adenosine monophosphate its u k grow business nab chief executive frank cicutto said
1	the national has no interest in acquiring amp while amp owns its uk business cicutto added	the national has no interest in acquiring amp while amp owns its u k business nab chief executive frank cicutto said
1	the national has no interest in acquiring amp while amp owns its uk business cicutto added	the national has no interest in acquiring amp while amp owns its u k business nab chief executive frank cicutto said
1	the national has no interest in acquiring amp while amp owns its uk business cicutto added	the national has no interest in acquiring amp while amp owns its u k business nab chief executive frank cicutto said
1	the national has no interest in acquiring amp while amp owns its uk business cicutto added	the national has no interest in acquiring amp while amp owns its u k business nab chief executive frank cicutto said
1	the national has no interest in acquiring amp while amp owns its uk business cicutto added	the national has no interest in acquiring amp while amp owns its u k business nab chief executive frank cicutto said
1	the national has no interest in acquiring amp while amp owns its uk business cicutto added	the national has no interest in acquiring amp while amp owns its u k business nab chief executive frank cicutto said
1	the national has no interest in acquiring amp while amp owns its uk business cicutto added	the national has no interest in acquiring amp while amp owns its u k business nab chief executive frank cicutto said
1	the national has no interest in acquiring amp while amp owns its uk business cicutto added	the national has no interest in acquiring amp while amp owns its u k business nab chief executive frank cicutto said
1	the national has no interest in acquiring amp while amp owns its uk business cicutto added	the national has no interest in acquiring amp while amp owns its u k business nab chief executive frank cicutto said
1	the national has no interest in acquiring amp while amp owns its uk business cicutto added	the national has no interest in acquiring amp while amp owns its u k business nab chief executive frank cicutto said
1	the national has no interest in acquiring amp while amp owns its uk business cicutto added	the national has no interest in acquiring amp while amp owns its u k business nab chief executive frank cicutto said
1	the national has no interest in acquiring amp while amp owns its uk business cicutto added	the national has no interest in acquiring amp while amp owns its u k business nab chief executive frank cicutto said
1	the national has no interest in acquiring amp while amp owns its uk business cicutto added	the national has no interest in acquiring amp while amp owns its u k business nab chief executive frank cicutto said
1	the national has no interest in acquiring amp while amp owns its uk business cicutto added	the national has no interest in acquiring amp while amp owns its u k business nab chief executive frank cicutto said
1	the national has no interest in acquiring amp while amp owns its uk business cicutto added	the national has no interest in acquiring amp while amp owns its u k business nab chief executive frank cicutto said
1	the national has no interest in acquiring amp while amp owns its uk business cicutto added	the national has no interest in acquiring amp while amp owns its u k business nab chief executive frank cicutto said
1	the national has no interest in acquiring amp while amp owns its uk business cicutto added	the national has no interest in acquiring amp while amp owns its u k business nab chief executive frank cicutto said
1	the national has no interest in acquiring amp while amp owns its uk business cicutto added	the national has no interest in acquiring amp while amp owns its u k business nab chief executive frank cicutto said
1	the national has no interest in acquiring amp while amp owns its uk business cicutto added	the national has no interest in acquiring amp while amp owns its u k business nab chief executive frank cicutto said
1	the national has no interest in acquiring amp while amp owns its uk business cicutto added	the national has no interest in acquiring amp while amp owns its u k business nab chief executive frank cicutto said
1	the national has no interest in acquiring amp while amp owns its uk business cicutto added	the national has no interest in acquiring amp while amp owns its u k business nab chief executive frank cicutto said
1	the national has no interest in acquiring amp while amp owns its uk business cicutto added	the national has no interest in acquiring amp while amp owns its u k business nab chief executive frank cicutto said
1	the national has no interest in acquiring amp while amp owns its uk business cicutto added	the national has no interest in acquiring amp while amp owns its u k business nab chief executive frank cicutto said
1	In a statement , Mr. Rowland said : " As is the case with all appointees , Commissioner Anson is accountable to me .	" As is the case with all appointees , Commissioner Anson is accountable to me , " Rowland said .
1	in a statement mr rowland said as is the case with all appointees eastern samoa commissioner anson is accountable to me	as is the case with all appointees commissioner anson is accountable to me rowland eastern samoa said
1	in a statement mr rowland said as is the case with all appointees commissioner anson eastern samoa is accountable to me	as is the case with all appointees commissioner anson is accountable to typeface me rowland said
1	in a statement mr rowland said as is the case with all appointees mister commissioner anson is accountable to me	as is the case with all appointees commissioner anson is accountable to me eastern samoa rowland said
1	in a statement mr rowland said as is follow the case with all appointees commissioner anson is accountable to me	as is the case with all appointees commissioner anson is accountable to me eastern samoa rowland said
1	in a statement typeface mr rowland said as is the case with all appointees commissioner anson is accountable to me	as is the case follow with all appointees commissioner anson is accountable to me rowland said
1	in a entirely statement mr rowland said as is the case with all appointees commissioner anson is accountable to me	as is the case with follow all appointees commissioner anson is accountable to me rowland said
1	in a statement mr rowland said as mister is the case with all appointees commissioner anson is accountable to me	as is the case with read all appointees commissioner anson is accountable to me rowland said
1	in a statement mr rowland said as is the read case with all appointees commissioner anson is accountable to me	as is the case with all appointees commissioner anson is accountable to me rowland entirely said
1	entirely in a statement mr rowland said as is the case with all appointees commissioner anson is accountable to me	as is the case with all typeface appointees commissioner anson is accountable to me rowland said
1	in a statement mr rowland said as is the case with all appointees commissioner anson is accountable to me	as is the case with all appointees commissioner anson is accountable to me rowland said
1	in a statement mr rowland said as is the case with all appointees commissioner anson is accountable to me	as is the case with all appointees commissioner anson is accountable to me rowland said
1	in a statement mr rowland said as is the case with all appointees commissioner anson is accountable to me	as is the case with all appointees commissioner anson is accountable to me rowland said
1	in a statement mr rowland said as is the case with all appointees commissioner anson is accountable to me	as is the case with all appointees commissioner anson is accountable to me rowland said
1	in a statement mr rowland said as is the case with all appointees commissioner anson is accountable to me	as is the case with all appointees commissioner anson is accountable to me rowland said
1	in a statement mr rowland said as is the case with all appointees commissioner anson is accountable to me	as is the case with all appointees commissioner anson is accountable to me rowland said
1	in a statement mr rowland said as is the case with all appointees commissioner anson is accountable to me	as is the case with all appointees commissioner anson is accountable to me rowland said
1	in a statement mr rowland said as is the case with all appointees commissioner anson is accountable to me	as is the case with all appointees commissioner anson is accountable to me rowland said
1	in a statement mr rowland said as is the case with all appointees commissioner anson is accountable to me	as is the case with all appointees commissioner anson is accountable to me rowland said
1	in a statement mr rowland said as is the case with all appointees commissioner anson is accountable to me	as is the case with all appointees commissioner anson is accountable to me rowland said
1	in a statement mr rowland said as is the case with all appointees commissioner anson is accountable to me	as is the case with all appointees commissioner anson is accountable to me rowland said
1	in a statement mr rowland said as is the case with all appointees commissioner anson is accountable to me	as is the case with all appointees commissioner anson is accountable to me rowland said
1	in a statement mr rowland said as is the case with all appointees commissioner anson is accountable to me	as is the case with all appointees commissioner anson is accountable to me rowland said
1	in a statement mr rowland said as is the case with all appointees commissioner anson is accountable to me	as is the case with all appointees commissioner anson is accountable to me rowland said
1	in a statement mr rowland said as is the case with all appointees commissioner anson is accountable to me	as is the case with all appointees commissioner anson is accountable to me rowland said
1	in a statement mr rowland said as is the case with all appointees commissioner anson is accountable to me	as is the case with all appointees commissioner anson is accountable to me rowland said
1	in a statement mr rowland said as is the case with all appointees commissioner anson is accountable to me	as is the case with all appointees commissioner anson is accountable to me rowland said
1	in a statement mr rowland said as is the case with all appointees commissioner anson is accountable to me	as is the case with all appointees commissioner anson is accountable to me rowland said
1	in a statement mr rowland said as is the case with all appointees commissioner anson is accountable to me	as is the case with all appointees commissioner anson is accountable to me rowland said
1	in a statement mr rowland said as is the case with all appointees commissioner anson is accountable to me	as is the case with all appointees commissioner anson is accountable to me rowland said
1	in a statement mr rowland said as is the case with all appointees commissioner anson is accountable to me	as is the case with all appointees commissioner anson is accountable to me rowland said
1	in a statement mr rowland said as is the case with all appointees commissioner anson is accountable to me	as is the case with all appointees commissioner anson is accountable to me rowland said
1	in a statement mr rowland said as is the case with all appointees commissioner anson is accountable to me	as is the case with all appointees commissioner anson is accountable to me rowland said
0	Oracle 's $ 5 billion hostile bid for PeopleSoft is clearly not sitting well with PeopleSoft 's executives .	Oracle on Friday launched a $ 5.1 billion hostile takeover bid for PeopleSoft .
0	oracle s billion hostile bid for press peoplesoft is clearly not sitting well with peoplesoft s executives	oracle on friday launched a billion hostile takeover bid for peoplesoft
0	oracle s billion hostile bid for peoplesoft is clearly not sitting well with peoplesoft s follow executives	oracle on friday launched a billion hostile takeover bid for coup detat peoplesoft
0	intelligibly oracle s billion hostile bid for peoplesoft is clearly not sitting well with peoplesoft s executives	oracle on friday launched a billion hostile uncongenial takeover bid for peoplesoft
0	oracle s billion hostile bid non for peoplesoft is clearly not sitting well with peoplesoft s executives	oracle on friday launched a billion hostile takeover along bid for peoplesoft
0	oracle s billion southward hostile bid for peoplesoft is clearly not sitting well with peoplesoft s executives	oracle on friday launched a billion hostile takeover press bid for peoplesoft
0	oracle s billion hostile bid for peoplesoft is clearly not sitting well with peoplesoft s executives	oracle on friday launched a billion hostile takeover bid for uncongenial peoplesoft
0	oracle s billion hostile bid for seer peoplesoft is clearly not sitting well with peoplesoft s executives	establish oracle on friday launched a billion hostile takeover bid for peoplesoft
0	oracle s billion hostile bid for peoplesoft is executive director clearly not sitting well with peoplesoft s executives	oracle on friday antiophthalmic factor launched a billion hostile takeover bid for peoplesoft
0	oracle s billion hostile bid for executive director peoplesoft is clearly not sitting well with peoplesoft s executives	oracle on friday launched seer a billion hostile takeover bid for peoplesoft
0	oracle s billion hostile bid for peoplesoft is clearly not sitting well with peoplesoft s executives	oracle on friday launched a billion hostile takeover bid for peoplesoft
0	oracle s billion hostile bid for peoplesoft is clearly not sitting well with peoplesoft s executives	oracle on friday launched a billion hostile takeover bid for peoplesoft
0	oracle s billion hostile bid for peoplesoft is clearly not sitting well with peoplesoft s executives	oracle on friday launched a billion hostile takeover bid for peoplesoft
0	oracle s billion hostile bid for peoplesoft is clearly not sitting well with peoplesoft s executives	oracle on friday launched a billion hostile takeover bid for peoplesoft
0	oracle s billion hostile bid for peoplesoft is clearly not sitting well with peoplesoft s executives	oracle on friday launched a billion hostile takeover bid for peoplesoft
0	oracle s billion hostile bid for peoplesoft is clearly not sitting well with peoplesoft s executives	oracle on friday launched a billion hostile takeover bid for peoplesoft
0	oracle s billion hostile bid for peoplesoft is clearly not sitting well with peoplesoft s executives	oracle on friday launched a billion hostile takeover bid for peoplesoft
0	oracle s billion hostile bid for peoplesoft is clearly not sitting well with peoplesoft s executives	oracle on friday launched a billion hostile takeover bid for peoplesoft
0	oracle s billion hostile bid for peoplesoft is clearly not sitting well with peoplesoft s executives	oracle on friday launched a billion hostile takeover bid for peoplesoft
0	oracle s billion hostile bid for peoplesoft is clearly not sitting well with peoplesoft s executives	oracle on friday launched a billion hostile takeover bid for peoplesoft
0	oracle s billion hostile bid for peoplesoft is clearly not sitting well with peoplesoft s executives	oracle on friday launched a billion hostile takeover bid for peoplesoft
0	oracle s billion hostile bid for peoplesoft is clearly not sitting well with peoplesoft s executives	oracle on friday launched a billion hostile takeover bid for peoplesoft
0	oracle s billion hostile bid for peoplesoft is clearly not sitting well with peoplesoft s executives	oracle on friday launched a billion hostile takeover bid for peoplesoft
0	oracle s billion hostile bid for peoplesoft is clearly not sitting well with peoplesoft s executives	oracle on friday launched a billion hostile takeover bid for peoplesoft
0	oracle s billion hostile bid for peoplesoft is clearly not sitting well with peoplesoft s executives	oracle on friday launched a billion hostile takeover bid for peoplesoft
0	oracle s billion hostile bid for peoplesoft is clearly not sitting well with peoplesoft s executives	oracle on friday launched a billion hostile takeover bid for peoplesoft
0	oracle s billion hostile bid for peoplesoft is clearly not sitting well with peoplesoft s executives	oracle on friday launched a billion hostile takeover bid for peoplesoft
0	oracle s billion hostile bid for peoplesoft is clearly not sitting well with peoplesoft s executives	oracle on friday launched a billion hostile takeover bid for peoplesoft
0	oracle s billion hostile bid for peoplesoft is clearly not sitting well with peoplesoft s executives	oracle on friday launched a billion hostile takeover bid for peoplesoft
0	oracle s billion hostile bid for peoplesoft is clearly not sitting well with peoplesoft s executives	oracle on friday launched a billion hostile takeover bid for peoplesoft
0	oracle s billion hostile bid for peoplesoft is clearly not sitting well with peoplesoft s executives	oracle on friday launched a billion hostile takeover bid for peoplesoft
0	oracle s billion hostile bid for peoplesoft is clearly not sitting well with peoplesoft s executives	oracle on friday launched a billion hostile takeover bid for peoplesoft
0	oracle s billion hostile bid for peoplesoft is clearly not sitting well with peoplesoft s executives	oracle on friday launched a billion hostile takeover bid for peoplesoft
1	Taha is married to former Iraqi oil minister Amir Muhammed Rasheed , who surrendered to U.S. forces on April 28 .	Taha 's husband , former oil minister Amer Mohammed Rashid , surrendered to U.S. forces on April 28 .
1	taha is married to former iraqi oil minister atomic number amir muhammed rasheed who surrendered to u s forces on april	atomic number taha s husband former oil minister amer mohammed rashid surrendered to u s forces on april
1	taha is married to former iraqi oil minister amir atomic number muhammed rasheed who surrendered to u s forces on april	taha s husband former oil minister amer mohammed rashid surrendered give up to u s forces on april
1	taha is married to former iraqi oil minister amir muhammed rasheed who surrendered to u along s forces on april	taha s husband former oil minister old amer mohammed rashid surrendered to u s forces on april
1	taha is married to former iraqi oil minister amir muhammed rasheed who surrendered to u s forces embrocate on april	taha s husband former oil minister amer mohammed rashid surrendered to u s old forces on april
1	taha is married to parson former iraqi oil minister amir muhammed rasheed who surrendered to u s forces on april	taha s husband former oil minister amer mohammed southward rashid surrendered to u s forces on april
1	taha is married to former iraqi oil minister ameer amir muhammed rasheed who surrendered to u s forces on april	taha s husband former oil minister amer mohammed rashid southward surrendered to u s forces on april
1	taha is married to former iraqi oil minister amir muhammed rasheed who surrendered to u apr s forces on april	parson taha s husband former oil minister amer mohammed rashid surrendered to u s forces on april
1	taha is married embrocate to former iraqi oil minister amir muhammed rasheed who surrendered to u s forces on april	taha s husband former oil minister amer mohammed rashid muhammad surrendered to u s forces on april
1	taha is married to former iraqi oil give up minister amir muhammed rasheed who surrendered to u s forces on april	taha s husband former oil minister amer mohammed apr rashid surrendered to u s forces on april
1	taha is married to former iraqi oil minister amir muhammed rasheed who surrendered to u s forces on april	taha s husband former oil minister amer mohammed rashid surrendered to u s forces on april
1	taha is married to former iraqi oil minister amir muhammed rasheed who surrendered to u s forces on april	taha s husband former oil minister amer mohammed rashid surrendered to u s forces on april
1	taha is married to former iraqi oil minister amir muhammed rasheed who surrendered to u s forces on april	taha s husband former oil minister amer mohammed rashid surrendered to u s forces on april
1	taha is married to former iraqi oil minister amir muhammed rasheed who surrendered to u s forces on april	taha s husband former oil minister amer mohammed rashid surrendered to u s forces on april
1	taha is married to former iraqi oil minister amir muhammed rasheed who surrendered to u s forces on april	taha s husband former oil minister amer mohammed rashid surrendered to u s forces on april
1	taha is married to former iraqi oil minister amir muhammed rasheed who surrendered to u s forces on april	taha s husband former oil minister amer mohammed rashid surrendered to u s forces on april
1	taha is married to former iraqi oil minister amir muhammed rasheed who surrendered to u s forces on april	taha s husband former oil minister amer mohammed rashid surrendered to u s forces on april
1	taha is married to former iraqi oil minister amir muhammed rasheed who surrendered to u s forces on april	taha s husband former oil minister amer mohammed rashid surrendered to u s forces on april
1	taha is married to former iraqi oil minister amir muhammed rasheed who surrendered to u s forces on april	taha s husband former oil minister amer mohammed rashid surrendered to u s forces on april
1	taha is married to former iraqi oil minister amir muhammed rasheed who surrendered to u s forces on april	taha s husband former oil minister amer mohammed rashid surrendered to u s forces on april
1	taha is married to former iraqi oil minister amir muhammed rasheed who surrendered to u s forces on april	taha s husband former oil minister amer mohammed rashid surrendered to u s forces on april
1	taha is married to former iraqi oil minister amir muhammed rasheed who surrendered to u s forces on april	taha s husband former oil minister amer mohammed rashid surrendered to u s forces on april
1	taha is married to former iraqi oil minister amir muhammed rasheed who surrendered to u s forces on april	taha s husband former oil minister amer mohammed rashid surrendered to u s forces on april
1	taha is married to former iraqi oil minister amir muhammed rasheed who surrendered to u s forces on april	taha s husband former oil minister amer mohammed rashid surrendered to u s forces on april
1	taha is married to former iraqi oil minister amir muhammed rasheed who surrendered to u s forces on april	taha s husband former oil minister amer mohammed rashid surrendered to u s forces on april
1	taha is married to former iraqi oil minister amir muhammed rasheed who surrendered to u s forces on april	taha s husband former oil minister amer mohammed rashid surrendered to u s forces on april
1	taha is married to former iraqi oil minister amir muhammed rasheed who surrendered to u s forces on april	taha s husband former oil minister amer mohammed rashid surrendered to u s forces on april
1	taha is married to former iraqi oil minister amir muhammed rasheed who surrendered to u s forces on april	taha s husband former oil minister amer mohammed rashid surrendered to u s forces on april
1	taha is married to former iraqi oil minister amir muhammed rasheed who surrendered to u s forces on april	taha s husband former oil minister amer mohammed rashid surrendered to u s forces on april
1	taha is married to former iraqi oil minister amir muhammed rasheed who surrendered to u s forces on april	taha s husband former oil minister amer mohammed rashid surrendered to u s forces on april
1	taha is married to former iraqi oil minister amir muhammed rasheed who surrendered to u s forces on april	taha s husband former oil minister amer mohammed rashid surrendered to u s forces on april
1	taha is married to former iraqi oil minister amir muhammed rasheed who surrendered to u s forces on april	taha s husband former oil minister amer mohammed rashid surrendered to u s forces on april
1	taha is married to former iraqi oil minister amir muhammed rasheed who surrendered to u s forces on april	taha s husband former oil minister amer mohammed rashid surrendered to u s forces on april
1	Cisco pared spending during the quarter to compensate for sluggish sales .	In response to sluggish sales , Cisco pared spending .
1	cisco pared spending during the outgo quarter to compensate for sluggish sales	in response to sluggish indiana sales cisco pared spending
1	cisco pared spending during the quarter to compensate for outgo sluggish sales	in response to sluggish sales cisco indiana pared spending
1	cisco pared after part spending during the quarter to compensate for sluggish sales	in response to sluggish sales answer cisco pared spending
1	cisco pared spending during the gross revenue quarter to compensate for sluggish sales	in response to sluggish sales gross revenue cisco pared spending
1	cisco pared torpid spending during the quarter to compensate for sluggish sales	in response to sluggish sales peel cisco pared spending
1	cisco pared gross revenue spending during the quarter to compensate for sluggish sales	in coregonus artedi response to sluggish sales cisco pared spending
1	cisco pared spending during the quarter to compensate for outgo sluggish sales	in response to sluggish sales cisco pared torpid spending
1	cisco pared spending during the quarter outgo to compensate for sluggish sales	indiana in response to sluggish sales cisco pared spending
1	gross revenue cisco pared spending during the quarter to compensate for sluggish sales	in indiana response to sluggish sales cisco pared spending
1	cisco pared spending during the quarter to compensate for sluggish sales	in response to sluggish sales cisco pared spending
1	cisco pared spending during the quarter to compensate for sluggish sales	in response to sluggish sales cisco pared spending
1	cisco pared spending during the quarter to compensate for sluggish sales	in response to sluggish sales cisco pared spending
1	cisco pared spending during the quarter to compensate for sluggish sales	in response to sluggish sales cisco pared spending
1	cisco pared spending during the quarter to compensate for sluggish sales	in response to sluggish sales cisco pared spending
1	cisco pared spending during the quarter to compensate for sluggish sales	in response to sluggish sales cisco pared spending
1	cisco pared spending during the quarter to compensate for sluggish sales	in response to sluggish sales cisco pared spending
1	cisco pared spending during the quarter to compensate for sluggish sales	in response to sluggish sales cisco pared spending
1	cisco pared spending during the quarter to compensate for sluggish sales	in response to sluggish sales cisco pared spending
1	cisco pared spending during the quarter to compensate for sluggish sales	in response to sluggish sales cisco pared spending
1	cisco pared spending during the quarter to compensate for sluggish sales	in response to sluggish sales cisco pared spending
1	cisco pared spending during the quarter to compensate for sluggish sales	in response to sluggish sales cisco pared spending
1	cisco pared spending during the quarter to compensate for sluggish sales	in response to sluggish sales cisco pared spending
1	cisco pared spending during the quarter to compensate for sluggish sales	in response to sluggish sales cisco pared spending
1	cisco pared spending during the quarter to compensate for sluggish sales	in response to sluggish sales cisco pared spending
1	cisco pared spending during the quarter to compensate for sluggish sales	in response to sluggish sales cisco pared spending
1	cisco pared spending during the quarter to compensate for sluggish sales	in response to sluggish sales cisco pared spending
1	cisco pared spending during the quarter to compensate for sluggish sales	in response to sluggish sales cisco pared spending
1	cisco pared spending during the quarter to compensate for sluggish sales	in response to sluggish sales cisco pared spending
1	cisco pared spending during the quarter to compensate for sluggish sales	in response to sluggish sales cisco pared spending
1	cisco pared spending during the quarter to compensate for sluggish sales	in response to sluggish sales cisco pared spending
1	cisco pared spending during the quarter to compensate for sluggish sales	in response to sluggish sales cisco pared spending
1	cisco pared spending during the quarter to compensate for sluggish sales	in response to sluggish sales cisco pared spending
1	Seven 20- and 21-year-old cadets were ticketed by police for drinking alcohol in an off-campus hotel room early Saturday with two young women , aged 16 and 18 .	Seven 20- and 21-year-old male cadets were caught in an off-campus hotel room early Saturday with two female teens , 16 and 18 years .
1	seven and year old cadets were ticketed by pres young police for drinking alcohol in an off campus hotel room early saturday with two young women womanhood aged and	seven adolescent and year old male cadets were caught in an off campus hotel room early saturday with two female twelvemonth teens and years
1	seven and year old cadets were ticketed by police for drinking alcohol in an board off campus hotel room early saturday with two board young women aged and	seven and year old male cadets associate in nursing were caught in an off campus hotel sat room early saturday with two female teens and years
1	seven and year old former cadets were ticketed by police drunkenness for drinking alcohol in an off campus hotel room early saturday with two young women aged and	seven and year old male cadets were caught in long time an off campus hotel room early saturday with long time two female teens and years
1	seven and year old cadets were ticketed by police for drinking womanhood alcohol in an off campus hotel room early saturday pres young with two young women aged and	seven and year follow old sat male cadets were caught in an off campus hotel room early saturday with two female teens and years
1	seven and year old cadets were former ticketed by police for drinking alcohol in an off campus hotel cancelled room early saturday with two young women aged and	seven and year old male cadets were caught in an off campus former hotel room adolescent early saturday with two female teens and years
1	seven and year old cadets were ticketed by police for cancelled drinking alcohol in an off campus hotel room early saturday with away two young women aged and	seven and year old male manlike cadets were caught in an off campus hotel room early saturday long time with two female teens and years
1	seven and year old intoxicant pres young cadets were ticketed by police for drinking alcohol in an off campus hotel room early saturday with two young women aged and	seven and year old male cadets were caught in an off campus hotel room early saturday with plebe two female teens and years
1	indiana follow seven and year old cadets were ticketed by police for drinking alcohol in an off campus hotel room early saturday with two young women aged and	seven and year old male cadets twelvemonth were caught in an off campus hotel former room early saturday with two female teens and years
1	seven and year old cadets were ticketed by police for drinking alcohol cancelled in an off campus hotel room early saturday fine with two young women aged and	seven and year old male cadets were caught in an off campus hotel room follow early saturday with two female teens and years
1	seven and year old cadets were ticketed by police for drinking alcohol in an off campus hotel room early saturday with two young women aged and	seven and year old male cadets were caught in an off campus hotel room early saturday with two female teens and years
1	seven and year old cadets were ticketed by police for drinking alcohol in an off campus hotel room early saturday with two young women aged and	seven and year old male cadets were caught in an off campus hotel room early saturday with two female teens and years
1	seven and year old cadets were ticketed by police for drinking alcohol in an off campus hotel room early saturday with two young women aged and	seven and year old male cadets were caught in an off campus hotel room early saturday with two female teens and years
1	seven and year old cadets were ticketed by police for drinking alcohol in an off campus hotel room early saturday with two young women aged and	seven and year old male cadets were caught in an off campus hotel room early saturday with two female teens and years
1	seven and year old cadets were ticketed by police for drinking alcohol in an off campus hotel room early saturday with two young women aged and	seven and year old male cadets were caught in an off campus hotel room early saturday with two female teens and years
1	seven and year old cadets were ticketed by police for drinking alcohol in an off campus hotel room early saturday with two young women aged and	seven and year old male cadets were caught in an off campus hotel room early saturday with two female teens and years
1	seven and year old cadets were ticketed by police for drinking alcohol in an off campus hotel room early saturday with two young women aged and	seven and year old male cadets were caught in an off campus hotel room early saturday with two female teens and years
1	seven and year old cadets were ticketed by police for drinking alcohol in an off campus hotel room early saturday with two young women aged and	seven and year old male cadets were caught in an off campus hotel room early saturday with two female teens and years
1	seven and year old cadets were ticketed by police for drinking alcohol in an off campus hotel room early saturday with two young women aged and	seven and year old male cadets were caught in an off campus hotel room early saturday with two female teens and years
1	seven and year old cadets were ticketed by police for drinking alcohol in an off campus hotel room early saturday with two young women aged and	seven and year old male cadets were caught in an off campus hotel room early saturday with two female teens and years
1	seven and year old cadets were ticketed by police for drinking alcohol in an off campus hotel room early saturday with two young women aged and	seven and year old male cadets were caught in an off campus hotel room early saturday with two female teens and years
1	seven and year old cadets were ticketed by police for drinking alcohol in an off campus hotel room early saturday with two young women aged and	seven and year old male cadets were caught in an off campus hotel room early saturday with two female teens and years
1	seven and year old cadets were ticketed by police for drinking alcohol in an off campus hotel room early saturday with two young women aged and	seven and year old male cadets were caught in an off campus hotel room early saturday with two female teens and years
1	seven and year old cadets were ticketed by police for drinking alcohol in an off campus hotel room early saturday with two young women aged and	seven and year old male cadets were caught in an off campus hotel room early saturday with two female teens and years
1	seven and year old cadets were ticketed by police for drinking alcohol in an off campus hotel room early saturday with two young women aged and	seven and year old male cadets were caught in an off campus hotel room early saturday with two female teens and years
1	seven and year old cadets were ticketed by police for drinking alcohol in an off campus hotel room early saturday with two young women aged and	seven and year old male cadets were caught in an off campus hotel room early saturday with two female teens and years
1	seven and year old cadets were ticketed by police for drinking alcohol in an off campus hotel room early saturday with two young women aged and	seven and year old male cadets were caught in an off campus hotel room early saturday with two female teens and years
1	seven and year old cadets were ticketed by police for drinking alcohol in an off campus hotel room early saturday with two young women aged and	seven and year old male cadets were caught in an off campus hotel room early saturday with two female teens and years
1	seven and year old cadets were ticketed by police for drinking alcohol in an off campus hotel room early saturday with two young women aged and	seven and year old male cadets were caught in an off campus hotel room early saturday with two female teens and years
1	seven and year old cadets were ticketed by police for drinking alcohol in an off campus hotel room early saturday with two young women aged and	seven and year old male cadets were caught in an off campus hotel room early saturday with two female teens and years
1	seven and year old cadets were ticketed by police for drinking alcohol in an off campus hotel room early saturday with two young women aged and	seven and year old male cadets were caught in an off campus hotel room early saturday with two female teens and years
1	seven and year old cadets were ticketed by police for drinking alcohol in an off campus hotel room early saturday with two young women aged and	seven and year old male cadets were caught in an off campus hotel room early saturday with two female teens and years
1	seven and year old cadets were ticketed by police for drinking alcohol in an off campus hotel room early saturday with two young women aged and	seven and year old male cadets were caught in an off campus hotel room early saturday with two female teens and years
0	Dixon 's win moved him into second place in the points standings , 49 behind Kanaan .	" It 's always fun to come to Colorado , " said Dixon , who moved into second in the IRL standings behind Kanaan .
0	dixon s win moved him bring home the bacon into second place in the points standings behind kanaan	play it s always fun to come to ever colorado said dixon who moved into second in the irl standings behind kanaan
0	dixon s win moved him into second place sec in the points standings behind kanaan	it s always fun to come to co southward colorado said dixon who moved into second in the irl standings behind kanaan
0	dixon s win actuate moved him into second place in the points standings behind kanaan	it s always fun to come to colorado said dixon who moved into second in information technology southward the irl standings behind kanaan
0	dixon s win moved him into second place in sec the points standings behind kanaan	it s always fun to come issue forth to colorado said read dixon who moved into second in the irl standings behind kanaan
0	channelise dixon s win moved him into second place in the points standings behind kanaan	it s always fun to come to colorado said dixon who moved read into can second in the irl standings behind kanaan
0	dixon s win sec moved him into second place in the points standings behind kanaan	it s always fun to come issue forth to colorado said dixon who moved into second in the irl standings world health organization behind kanaan
0	dixon s win actuate moved him into second place in the points standings behind kanaan	it s always fun to come ever to read colorado said dixon who moved into second in the irl standings behind kanaan
0	dixon s win moved him into second indiana place in the points standings behind kanaan	it s always fun to come actuate to indiana colorado said dixon who moved into second in the irl standings behind kanaan
0	dixon s win moved him into sec second place in the points standings behind kanaan	it s always fun to come to colorado said dixon who moved into co ever second in the irl standings behind kanaan
0	dixon s win moved him into second place in the points standings behind kanaan	it s always fun to come to colorado said dixon who moved into second in the irl standings behind kanaan
0	dixon s win moved him into second place in the points standings behind kanaan	it s always fun to come to colorado said dixon who moved into second in the irl standings behind kanaan
0	dixon s win moved him into second place in the points standings behind kanaan	it s always fun to come to colorado said dixon who moved into second in the irl standings behind kanaan
0	dixon s win moved him into second place in the points standings behind kanaan	it s always fun to come to colorado said dixon who moved into second in the irl standings behind kanaan
0	dixon s win moved him into second place in the points standings behind kanaan	it s always fun to come to colorado said dixon who moved into second in the irl standings behind kanaan
0	dixon s win moved him into second place in the points standings behind kanaan	it s always fun to come to colorado said dixon who moved into second in the irl standings behind kanaan
0	dixon s win moved him into second place in the points standings behind kanaan	it s always fun to come to colorado said dixon who moved into second in the irl standings behind kanaan
0	dixon s win moved him into second place in the points standings behind kanaan	it s always fun to come to colorado said dixon who moved into second in the irl standings behind kanaan
0	dixon s win moved him into second place in the points standings behind kanaan	it s always fun to come to colorado said dixon who moved into second in the irl standings behind kanaan
0	dixon s win moved him into second place in the points standings behind kanaan	it s always fun to come to colorado said dixon who moved into second in the irl standings behind kanaan
0	dixon s win moved him into second place in the points standings behind kanaan	it s always fun to come to colorado said dixon who moved into second in the irl standings behind kanaan
0	dixon s win moved him into second place in the points standings behind kanaan	it s always fun to come to colorado said dixon who moved into second in the irl standings behind kanaan
0	dixon s win moved him into second place in the points standings behind kanaan	it s always fun to come to colorado said dixon who moved into second in the irl standings behind kanaan
0	dixon s win moved him into second place in the points standings behind kanaan	it s always fun to come to colorado said dixon who moved into second in the irl standings behind kanaan
0	dixon s win moved him into second place in the points standings behind kanaan	it s always fun to come to colorado said dixon who moved into second in the irl standings behind kanaan
0	dixon s win moved him into second place in the points standings behind kanaan	it s always fun to come to colorado said dixon who moved into second in the irl standings behind kanaan
0	dixon s win moved him into second place in the points standings behind kanaan	it s always fun to come to colorado said dixon who moved into second in the irl standings behind kanaan
0	dixon s win moved him into second place in the points standings behind kanaan	it s always fun to come to colorado said dixon who moved into second in the irl standings behind kanaan
0	dixon s win moved him into second place in the points standings behind kanaan	it s always fun to come to colorado said dixon who moved into second in the irl standings behind kanaan
0	dixon s win moved him into second place in the points standings behind kanaan	it s always fun to come to colorado said dixon who moved into second in the irl standings behind kanaan
0	dixon s win moved him into second place in the points standings behind kanaan	it s always fun to come to colorado said dixon who moved into second in the irl standings behind kanaan
0	dixon s win moved him into second place in the points standings behind kanaan	it s always fun to come to colorado said dixon who moved into second in the irl standings behind kanaan
0	dixon s win moved him into second place in the points standings behind kanaan	it s always fun to come to colorado said dixon who moved into second in the irl standings behind kanaan
1	Last year , Congress passed similar , though less expensive , buyout legislation for peanut farmers , ending that Depression-era program .	Last year , Congress passed similar , though less expensive , buyout legislation for peanut farmers to end that program that also dated from the Depression years .
1	last elapse year congress passed similar though less expensive buyout legislation for peanut farmers ending that depression era program	last year congress passed similar though less expensive buyout legislation for peanut farmers to end that program that twelvemonth also dated from statute law the depression years
1	last year statute law congress passed similar though less expensive buyout legislation for peanut farmers ending that depression era program	last year congress passed similar though less low expensive buyout legislation for peanut farmers to end that program that also dated from the broadcast depression years
1	last year congress passed similar though less expensive buyout legislation for peanut broadcast farmers ending that depression era program	last year congress passed similar though less expensive buyout legislation for peanut farmers to end that program that le le also dated from the depression years
1	last year congress passed similar though less expensive buyout legislation for peanut farmers ending that depression low era program	last year congress passed similar though besides less expensive buyout legislation for peanut farmers to end that program besides that also dated from the depression years
1	last year congress passed similar though less expensive buyout legislation for peanut farmers ending earned run average that depression era program	last year sodbuster see congress passed similar though less expensive buyout legislation for peanut farmers to end that program that also dated from the depression years
1	last year congress passed similar though elapse less expensive buyout legislation for peanut farmers ending that depression era program	last year congress passed similar low though less expensive buyout legislation for statute law peanut farmers to end that program that also dated from the depression years
1	last year congress passed similar though less expensive buyout legislation for peanut farmers elapse ending that depression era program	besides last year congress passed exchangeable similar though less expensive buyout legislation for peanut farmers to end that program that also dated from the depression years
1	last year congress passed similar though less expensive buyout legislation for peanut farmers ending that finish depression era program	broadcast last year congress passed similar though less expensive buyout legislation for peanut farmers low to end that program that also dated from the depression years
1	last year congress passed similar though less expensive buyout legislation for peanut farmers ending that depression earned run average era program	last year sexual intercourse congress passed similar though less expensive buyout legislation for peanut farmers to sexual intercourse end that program that also dated from the depression years
1	last year congress passed similar though less expensive buyout legislation for peanut farmers ending that depression era program	last year congress passed similar though less expensive buyout legislation for peanut farmers to end that program that also dated from the depression years
1	last year congress passed similar though less expensive buyout legislation for peanut farmers ending that depression era program	last year congress passed similar though less expensive buyout legislation for peanut farmers to end that program that also dated from the depression years
1	last year congress passed similar though less expensive buyout legislation for peanut farmers ending that depression era program	last year congress passed similar though less expensive buyout legislation for peanut farmers to end that program that also dated from the depression years
1	last year congress passed similar though less expensive buyout legislation for peanut farmers ending that depression era program	last year congress passed similar though less expensive buyout legislation for peanut farmers to end that program that also dated from the depression years
1	last year congress passed similar though less expensive buyout legislation for peanut farmers ending that depression era program	last year congress passed similar though less expensive buyout legislation for peanut farmers to end that program that also dated from the depression years
1	last year congress passed similar though less expensive buyout legislation for peanut farmers ending that depression era program	last year congress passed similar though less expensive buyout legislation for peanut farmers to end that program that also dated from the depression years
1	last year congress passed similar though less expensive buyout legislation for peanut farmers ending that depression era program	last year congress passed similar though less expensive buyout legislation for peanut farmers to end that program that also dated from the depression years
1	last year congress passed similar though less expensive buyout legislation for peanut farmers ending that depression era program	last year congress passed similar though less expensive buyout legislation for peanut farmers to end that program that also dated from the depression years
1	last year congress passed similar though less expensive buyout legislation for peanut farmers ending that depression era program	last year congress passed similar though less expensive buyout legislation for peanut farmers to end that program that also dated from the depression years
1	last year congress passed similar though less expensive buyout legislation for peanut farmers ending that depression era program	last year congress passed similar though less expensive buyout legislation for peanut farmers to end that program that also dated from the depression years
1	last year congress passed similar though less expensive buyout legislation for peanut farmers ending that depression era program	last year congress passed similar though less expensive buyout legislation for peanut farmers to end that program that also dated from the depression years
1	last year congress passed similar though less expensive buyout legislation for peanut farmers ending that depression era program	last year congress passed similar though less expensive buyout legislation for peanut farmers to end that program that also dated from the depression years
1	last year congress passed similar though less expensive buyout legislation for peanut farmers ending that depression era program	last year congress passed similar though less expensive buyout legislation for peanut farmers to end that program that also dated from the depression years
1	last year congress passed similar though less expensive buyout legislation for peanut farmers ending that depression era program	last year congress passed similar though less expensive buyout legislation for peanut farmers to end that program that also dated from the depression years
1	last year congress passed similar though less expensive buyout legislation for peanut farmers ending that depression era program	last year congress passed similar though less expensive buyout legislation for peanut farmers to end that program that also dated from the depression years
1	last year congress passed similar though less expensive buyout legislation for peanut farmers ending that depression era program	last year congress passed similar though less expensive buyout legislation for peanut farmers to end that program that also dated from the depression years
1	last year congress passed similar though less expensive buyout legislation for peanut farmers ending that depression era program	last year congress passed similar though less expensive buyout legislation for peanut farmers to end that program that also dated from the depression years
1	last year congress passed similar though less expensive buyout legislation for peanut farmers ending that depression era program	last year congress passed similar though less expensive buyout legislation for peanut farmers to end that program that also dated from the depression years
1	last year congress passed similar though less expensive buyout legislation for peanut farmers ending that depression era program	last year congress passed similar though less expensive buyout legislation for peanut farmers to end that program that also dated from the depression years
1	last year congress passed similar though less expensive buyout legislation for peanut farmers ending that depression era program	last year congress passed similar though less expensive buyout legislation for peanut farmers to end that program that also dated from the depression years
1	last year congress passed similar though less expensive buyout legislation for peanut farmers ending that depression era program	last year congress passed similar though less expensive buyout legislation for peanut farmers to end that program that also dated from the depression years
1	last year congress passed similar though less expensive buyout legislation for peanut farmers ending that depression era program	last year congress passed similar though less expensive buyout legislation for peanut farmers to end that program that also dated from the depression years
1	last year congress passed similar though less expensive buyout legislation for peanut farmers ending that depression era program	last year congress passed similar though less expensive buyout legislation for peanut farmers to end that program that also dated from the depression years
1	On July 22 , Moore announced he would appeal the case directly to the U.S. Supreme Court .	Moore of Alabama says he will appeal his case to the nation 's highest court .
1	on july moore announced he would appeal the case collection directly to the u s supreme court	moore volition of alabama says he will appeal his case to the nation s highest court
1	on dudley moore july moore announced he would appeal the case directly to the u s supreme court	moore of alabama says he will appeal his case to the nation s helium highest court
1	on july moore announced he would appeal typeface the case directly to the u s supreme court	moore southward of alabama says he will appeal his case to the nation s highest court
1	on july moore announced he would appeal helium the case directly to the u s supreme court	moore of alabama says he will appeal his case to the read nation s highest court
1	on july moore announced he would appeal the case directly to the collection u s supreme court	moore of alabama says he will appeal his case to the carry amelia moore nation nation s highest court
1	on july foretell moore announced he would appeal the case directly to the u s supreme court	moore of alabama volition says he will appeal his case to the nation s highest court
1	on july moore announced he would appeal the case foretell directly to the u s supreme court	moore of alabama says he will appeal mellow his case to the nation s highest court
1	on july moore atomic number announced he would appeal the case directly to the u s supreme court	moore of alabama says he will collection appeal his case to the nation s highest court
1	on july moore announced he would appeal the case directly to collection the u s supreme court	moore of alabama southward says he will appeal his case to the nation s highest court
1	on july moore announced he would appeal the case directly to the u s supreme court	moore of alabama says he will appeal his case to the nation s highest court
1	on july moore announced he would appeal the case directly to the u s supreme court	moore of alabama says he will appeal his case to the nation s highest court
1	on july moore announced he would appeal the case directly to the u s supreme court	moore of alabama says he will appeal his case to the nation s highest court
1	on july moore announced he would appeal the case directly to the u s supreme court	moore of alabama says he will appeal his case to the nation s highest court
1	on july moore announced he would appeal the case directly to the u s supreme court	moore of alabama says he will appeal his case to the nation s highest court
1	on july moore announced he would appeal the case directly to the u s supreme court	moore of alabama says he will appeal his case to the nation s highest court
1	on july moore announced he would appeal the case directly to the u s supreme court	moore of alabama says he will appeal his case to the nation s highest court
1	on july moore announced he would appeal the case directly to the u s supreme court	moore of alabama says he will appeal his case to the nation s highest court
1	on july moore announced he would appeal the case directly to the u s supreme court	moore of alabama says he will appeal his case to the nation s highest court
1	on july moore announced he would appeal the case directly to the u s supreme court	moore of alabama says he will appeal his case to the nation s highest court
1	on july moore announced he would appeal the case directly to the u s supreme court	moore of alabama says he will appeal his case to the nation s highest court
1	on july moore announced he would appeal the case directly to the u s supreme court	moore of alabama says he will appeal his case to the nation s highest court
1	on july moore announced he would appeal the case directly to the u s supreme court	moore of alabama says he will appeal his case to the nation s highest court
1	on july moore announced he would appeal the case directly to the u s supreme court	moore of alabama says he will appeal his case to the nation s highest court
1	on july moore announced he would appeal the case directly to the u s supreme court	moore of alabama says he will appeal his case to the nation s highest court
1	on july moore announced he would appeal the case directly to the u s supreme court	moore of alabama says he will appeal his case to the nation s highest court
1	on july moore announced he would appeal the case directly to the u s supreme court	moore of alabama says he will appeal his case to the nation s highest court
1	on july moore announced he would appeal the case directly to the u s supreme court	moore of alabama says he will appeal his case to the nation s highest court
1	on july moore announced he would appeal the case directly to the u s supreme court	moore of alabama says he will appeal his case to the nation s highest court
1	on july moore announced he would appeal the case directly to the u s supreme court	moore of alabama says he will appeal his case to the nation s highest court
1	on july moore announced he would appeal the case directly to the u s supreme court	moore of alabama says he will appeal his case to the nation s highest court
1	on july moore announced he would appeal the case directly to the u s supreme court	moore of alabama says he will appeal his case to the nation s highest court
1	on july moore announced he would appeal the case directly to the u s supreme court	moore of alabama says he will appeal his case to the nation s highest court
0	The broad Standard & Poor 's 500 Index .SPX gained 19.72 points , or 1.98 percent , to 1,015.69 .	The Dow Jones industrial average .DJI jumped 2.09 percent , while the Standard & Poor 's 500 Index .SPX leapt 2.23 percent .
0	the broad standard poor s index spx gained points or percent all inclusive to	the dow jones industrial average robert tyre jones dji jumped percent while the standard poor s index spx leapt percent
0	the broad southward standard poor s index spx gained points or percent to	the dow jones medium industrial average dji jumped percent while the standard poor s index spx leapt percent
0	the broad standard poor s index spx gained points or banner percent to	the medium dow jones industrial average dji jumped percent while the standard poor s index spx leapt percent
0	the broad all inclusive standard poor s index spx gained points or percent to	the dow jones industrial average dji jumped percent while the standard poor s index southward spx leapt percent
0	southward the broad standard poor s index spx gained points or percent to	pct the dow jones industrial average dji jumped percent while the standard poor s index spx leapt percent
0	the broad standard poor miserable s index spx gained points or percent to	the dow jones industrial average dji jumped percent while the standard southward poor s index spx leapt percent
0	the broad miserable standard poor s index spx gained points or percent to	the dow jones industrial average dji jumped percent while the standard robert tyre jones poor s index spx leapt percent
0	the broad standard poor s index miserable spx gained points or percent to	the dow jones industrial average dji jumped percent while the standard poor s index spx pct leapt percent
0	the broad standard poor s index spx gained all inclusive points or percent to	the dow jones industrial average dji jumped percent while the standard poor s banner index spx leapt percent
0	the broad standard poor s index spx gained points or percent to	the dow jones industrial average dji jumped percent while the standard poor s index spx leapt percent
0	the broad standard poor s index spx gained points or percent to	the dow jones industrial average dji jumped percent while the standard poor s index spx leapt percent
0	the broad standard poor s index spx gained points or percent to	the dow jones industrial average dji jumped percent while the standard poor s index spx leapt percent
0	the broad standard poor s index spx gained points or percent to	the dow jones industrial average dji jumped percent while the standard poor s index spx leapt percent
0	the broad standard poor s index spx gained points or percent to	the dow jones industrial average dji jumped percent while the standard poor s index spx leapt percent
0	the broad standard poor s index spx gained points or percent to	the dow jones industrial average dji jumped percent while the standard poor s index spx leapt percent
0	the broad standard poor s index spx gained points or percent to	the dow jones industrial average dji jumped percent while the standard poor s index spx leapt percent
0	the broad standard poor s index spx gained points or percent to	the dow jones industrial average dji jumped percent while the standard poor s index spx leapt percent
0	the broad standard poor s index spx gained points or percent to	the dow jones industrial average dji jumped percent while the standard poor s index spx leapt percent
0	the broad standard poor s index spx gained points or percent to	the dow jones industrial average dji jumped percent while the standard poor s index spx leapt percent
0	the broad standard poor s index spx gained points or percent to	the dow jones industrial average dji jumped percent while the standard poor s index spx leapt percent
0	the broad standard poor s index spx gained points or percent to	the dow jones industrial average dji jumped percent while the standard poor s index spx leapt percent
0	the broad standard poor s index spx gained points or percent to	the dow jones industrial average dji jumped percent while the standard poor s index spx leapt percent
0	the broad standard poor s index spx gained points or percent to	the dow jones industrial average dji jumped percent while the standard poor s index spx leapt percent
0	the broad standard poor s index spx gained points or percent to	the dow jones industrial average dji jumped percent while the standard poor s index spx leapt percent
0	the broad standard poor s index spx gained points or percent to	the dow jones industrial average dji jumped percent while the standard poor s index spx leapt percent
0	the broad standard poor s index spx gained points or percent to	the dow jones industrial average dji jumped percent while the standard poor s index spx leapt percent
0	the broad standard poor s index spx gained points or percent to	the dow jones industrial average dji jumped percent while the standard poor s index spx leapt percent
0	the broad standard poor s index spx gained points or percent to	the dow jones industrial average dji jumped percent while the standard poor s index spx leapt percent
0	the broad standard poor s index spx gained points or percent to	the dow jones industrial average dji jumped percent while the standard poor s index spx leapt percent
0	the broad standard poor s index spx gained points or percent to	the dow jones industrial average dji jumped percent while the standard poor s index spx leapt percent
0	the broad standard poor s index spx gained points or percent to	the dow jones industrial average dji jumped percent while the standard poor s index spx leapt percent
0	the broad standard poor s index spx gained points or percent to	the dow jones industrial average dji jumped percent while the standard poor s index spx leapt percent
0	Thanks to the euro 's rise against the Japanese currency , the dollar was at 117.24 yen , well above the overnight 10-month low of 116 yen .	The euro 's rise against the yen and speculation of Japanese intervention helped the dollar firm to 117.25 yen , well above a 10-month low of 116 yen hit on Thursday .
0	thanks to the euro s yearn rise against the japanese currency the dollar was at yen well above the all night overnight month low of yen	the euro s rise against the yen and speculation of japanese intervention helped yearn the dollar dollar bill firm to yen well above a month low of yen hit on thursday
0	thanks to the euro s rise against the japanese atomic number currency the dollar yearn was at yen well above the overnight month low of yen	the euro southward s rise against the yen and speculation of japanese intervention helped the dollar firm to yen well above a month low yearn of yen hit on thursday
0	thanks to the euro s rise against the japanese currency the calendar month dollar was at yen well in a higher place above the overnight month low of yen	the euro s rise against the yen and speculation of interposition japanese intervention helped the dollar firm to interjection yen well above a month low of yen hit on thursday
0	thanks to the atomic number euro s rise against the japanese currency the dollar was at yen well above the overnight month low atomic number of yen	the euro in a higher place s rise against the yen and speculation of japanese intervention helped the dollar calendar month firm to yen well above a month low of yen hit on thursday
0	thanks to the euro s give thanks rise against the japanese currency the dollar was at calendar month yen well above the overnight month low of yen	the euro s rise against the yearn yen dollar bill and speculation of japanese intervention helped the dollar firm to yen well above a month low of yen hit on thursday
0	thanks to the euro s follow rise against the japanese currency atomic number the dollar was at yen well above the overnight month low of yen	the euro s rise against the yen and speculation southward of japanese intervention helped the dollar firm to yen well above a month grow low of yen hit on thursday
0	thanks to the euro s rise against the japanese currency the dollar was at yen well above the overnight yearn month calendar month low of yen	the euro s rise against the yen and speculation of japanese th intervention helped the dollar firm to yen well above a month low of yen hit on yearn thursday
0	thanks to atomic number the euro s rise against the japanese currency the dollar was at yen follow well above the overnight month low of yen	the euro s rise against the yearn yen and speculation of japanese intervention helped the dollar firm to yen well above easily a month low of yen hit on thursday
0	thanks to press down depressed the euro s rise against the japanese currency the dollar was at yen well above the overnight month low of yen	the euro s rise against the bang yen and speculation of japanese intervention helped the dollar depressed firm to yen well above a month low of yen hit on thursday
0	thanks to the euro s rise against the japanese currency the dollar was at yen well above the overnight month low of yen	the euro s rise against the yen and speculation of japanese intervention helped the dollar firm to yen well above a month low of yen hit on thursday
0	thanks to the euro s rise against the japanese currency the dollar was at yen well above the overnight month low of yen	the euro s rise against the yen and speculation of japanese intervention helped the dollar firm to yen well above a month low of yen hit on thursday
0	thanks to the euro s rise against the japanese currency the dollar was at yen well above the overnight month low of yen	the euro s rise against the yen and speculation of japanese intervention helped the dollar firm to yen well above a month low of yen hit on thursday
0	thanks to the euro s rise against the japanese currency the dollar was at yen well above the overnight month low of yen	the euro s rise against the yen and speculation of japanese intervention helped the dollar firm to yen well above a month low of yen hit on thursday
0	thanks to the euro s rise against the japanese currency the dollar was at yen well above the overnight month low of yen	the euro s rise against the yen and speculation of japanese intervention helped the dollar firm to yen well above a month low of yen hit on thursday
0	thanks to the euro s rise against the japanese currency the dollar was at yen well above the overnight month low of yen	the euro s rise against the yen and speculation of japanese intervention helped the dollar firm to yen well above a month low of yen hit on thursday
0	thanks to the euro s rise against the japanese currency the dollar was at yen well above the overnight month low of yen	the euro s rise against the yen and speculation of japanese intervention helped the dollar firm to yen well above a month low of yen hit on thursday
0	thanks to the euro s rise against the japanese currency the dollar was at yen well above the overnight month low of yen	the euro s rise against the yen and speculation of japanese intervention helped the dollar firm to yen well above a month low of yen hit on thursday
0	thanks to the euro s rise against the japanese currency the dollar was at yen well above the overnight month low of yen	the euro s rise against the yen and speculation of japanese intervention helped the dollar firm to yen well above a month low of yen hit on thursday
0	thanks to the euro s rise against the japanese currency the dollar was at yen well above the overnight month low of yen	the euro s rise against the yen and speculation of japanese intervention helped the dollar firm to yen well above a month low of yen hit on thursday
0	thanks to the euro s rise against the japanese currency the dollar was at yen well above the overnight month low of yen	the euro s rise against the yen and speculation of japanese intervention helped the dollar firm to yen well above a month low of yen hit on thursday
0	thanks to the euro s rise against the japanese currency the dollar was at yen well above the overnight month low of yen	the euro s rise against the yen and speculation of japanese intervention helped the dollar firm to yen well above a month low of yen hit on thursday
0	thanks to the euro s rise against the japanese currency the dollar was at yen well above the overnight month low of yen	the euro s rise against the yen and speculation of japanese intervention helped the dollar firm to yen well above a month low of yen hit on thursday
0	thanks to the euro s rise against the japanese currency the dollar was at yen well above the overnight month low of yen	the euro s rise against the yen and speculation of japanese intervention helped the dollar firm to yen well above a month low of yen hit on thursday
0	thanks to the euro s rise against the japanese currency the dollar was at yen well above the overnight month low of yen	the euro s rise against the yen and speculation of japanese intervention helped the dollar firm to yen well above a month low of yen hit on thursday
0	thanks to the euro s rise against the japanese currency the dollar was at yen well above the overnight month low of yen	the euro s rise against the yen and speculation of japanese intervention helped the dollar firm to yen well above a month low of yen hit on thursday
0	thanks to the euro s rise against the japanese currency the dollar was at yen well above the overnight month low of yen	the euro s rise against the yen and speculation of japanese intervention helped the dollar firm to yen well above a month low of yen hit on thursday
0	thanks to the euro s rise against the japanese currency the dollar was at yen well above the overnight month low of yen	the euro s rise against the yen and speculation of japanese intervention helped the dollar firm to yen well above a month low of yen hit on thursday
0	thanks to the euro s rise against the japanese currency the dollar was at yen well above the overnight month low of yen	the euro s rise against the yen and speculation of japanese intervention helped the dollar firm to yen well above a month low of yen hit on thursday
0	thanks to the euro s rise against the japanese currency the dollar was at yen well above the overnight month low of yen	the euro s rise against the yen and speculation of japanese intervention helped the dollar firm to yen well above a month low of yen hit on thursday
0	thanks to the euro s rise against the japanese currency the dollar was at yen well above the overnight month low of yen	the euro s rise against the yen and speculation of japanese intervention helped the dollar firm to yen well above a month low of yen hit on thursday
0	thanks to the euro s rise against the japanese currency the dollar was at yen well above the overnight month low of yen	the euro s rise against the yen and speculation of japanese intervention helped the dollar firm to yen well above a month low of yen hit on thursday
0	thanks to the euro s rise against the japanese currency the dollar was at yen well above the overnight month low of yen	the euro s rise against the yen and speculation of japanese intervention helped the dollar firm to yen well above a month low of yen hit on thursday
0	Thursday afternoon , the Standard & Poor 's 500-stock index was trading up just 1.48 points , or 0.1 percent , to 1,049.59 .	Stocks closed largely unchanged , with the Standard & Poor 's 500-stock index dipping 1.17 points , to 1,046.94 .
0	thursday afternoon the standard poor s stock index was trading up just points or follow percent to	stocks closed largely unchanged with banner the standard poor s stock index dipping points to
0	thursday afternoon the standard poor s stock index was index number trading up just points or percent to	stocks closed largely unchanged with the standard poor s stock index dipping points unaltered to
0	thursday afternoon the standard poor s operating theatre stock index was trading up just points or percent to	stocks closed largely unchanged with the standard miserable poor s stock index dipping points to
0	th thursday afternoon the standard poor s stock index was trading up just points or percent to	stocks closed largely unchanged with the standard poor s stock index dipping index number points to
0	thursday afternoon the standard poor s stock index was trading up just points or percent lineage to	stocks closed lineage largely unchanged with the standard poor s stock index dipping points to
0	thursday afternoon the standard poor s stock index lineage was trading up just points or percent to	stocks closed largely unchanged with the standard poor southward s stock index dipping points to
0	thursday afternoon the standard poor s stock index was trading up barely just points or percent to	stocks miserable closed largely unchanged with the standard poor s stock index dipping points to
0	thursday afternoon the standard poor s stock index was trading up just points or percent lineage to	stocks closed index number largely unchanged with the standard poor s stock index dipping points to
0	thursday afternoon the standard poor s stock index was trading up just points or follow percent to	stocks closed largely unchanged with the standard poor s stock index dipping lineage points to
0	thursday afternoon the standard poor s stock index was trading up just points or percent to	stocks closed largely unchanged with the standard poor s stock index dipping points to
0	thursday afternoon the standard poor s stock index was trading up just points or percent to	stocks closed largely unchanged with the standard poor s stock index dipping points to
0	thursday afternoon the standard poor s stock index was trading up just points or percent to	stocks closed largely unchanged with the standard poor s stock index dipping points to
0	thursday afternoon the standard poor s stock index was trading up just points or percent to	stocks closed largely unchanged with the standard poor s stock index dipping points to
0	thursday afternoon the standard poor s stock index was trading up just points or percent to	stocks closed largely unchanged with the standard poor s stock index dipping points to
0	thursday afternoon the standard poor s stock index was trading up just points or percent to	stocks closed largely unchanged with the standard poor s stock index dipping points to
0	thursday afternoon the standard poor s stock index was trading up just points or percent to	stocks closed largely unchanged with the standard poor s stock index dipping points to
0	thursday afternoon the standard poor s stock index was trading up just points or percent to	stocks closed largely unchanged with the standard poor s stock index dipping points to
0	thursday afternoon the standard poor s stock index was trading up just points or percent to	stocks closed largely unchanged with the standard poor s stock index dipping points to
0	thursday afternoon the standard poor s stock index was trading up just points or percent to	stocks closed largely unchanged with the standard poor s stock index dipping points to
0	thursday afternoon the standard poor s stock index was trading up just points or percent to	stocks closed largely unchanged with the standard poor s stock index dipping points to
0	thursday afternoon the standard poor s stock index was trading up just points or percent to	stocks closed largely unchanged with the standard poor s stock index dipping points to
0	thursday afternoon the standard poor s stock index was trading up just points or percent to	stocks closed largely unchanged with the standard poor s stock index dipping points to
0	thursday afternoon the standard poor s stock index was trading up just points or percent to	stocks closed largely unchanged with the standard poor s stock index dipping points to
0	thursday afternoon the standard poor s stock index was trading up just points or percent to	stocks closed largely unchanged with the standard poor s stock index dipping points to
0	thursday afternoon the standard poor s stock index was trading up just points or percent to	stocks closed largely unchanged with the standard poor s stock index dipping points to
0	thursday afternoon the standard poor s stock index was trading up just points or percent to	stocks closed largely unchanged with the standard poor s stock index dipping points to
0	thursday afternoon the standard poor s stock index was trading up just points or percent to	stocks closed largely unchanged with the standard poor s stock index dipping points to
0	thursday afternoon the standard poor s stock index was trading up just points or percent to	stocks closed largely unchanged with the standard poor s stock index dipping points to
0	thursday afternoon the standard poor s stock index was trading up just points or percent to	stocks closed largely unchanged with the standard poor s stock index dipping points to
0	thursday afternoon the standard poor s stock index was trading up just points or percent to	stocks closed largely unchanged with the standard poor s stock index dipping points to
0	thursday afternoon the standard poor s stock index was trading up just points or percent to	stocks closed largely unchanged with the standard poor s stock index dipping points to
0	thursday afternoon the standard poor s stock index was trading up just points or percent to	stocks closed largely unchanged with the standard poor s stock index dipping points to
1	" They were chipping away at the concrete to get to the body , " said Chris Butler , who lives across the street .	Investigators " were chipping away at the concrete to get to the body , " said Chris Butler , who lives across the street in the quiet city neighborhood .
1	they were chipping away at life the concrete to get to the body said chris butler who lives grow across the street	investigators were chipping away at indiana the pantryman concrete to get to the body said chris butler who lives across the street in the quiet city neighborhood
1	they life were chipping away at the concrete to get to the body said chris butler crossways who lives across the street	investigators detective were chipping away at the concrete to get to the body said chris butler pantryman who lives across the street in the quiet city neighborhood
1	they were chipping away at atomic number the concrete to get to the body said chris butler crossways who lives across the street	investigators were chipping world health organization away at the consistency concrete to get to the body said chris butler who lives across the street in the quiet city neighborhood
1	follow they outside were chipping away at the concrete to get to the body said chris butler who lives across the street	investigators were chipping away at the concrete to get to atomic number the body said chris butler who lives across the street in the grow quiet city neighborhood
1	they were chipping away at the concrete grow to get to the atomic number body said chris butler who lives across the street	vicinity investigators were chipping life away at the concrete to get to the body said chris butler who lives across the street in the quiet city neighborhood
1	they were chipping away at the concrete to get to the body said chris learn butler who lives across the read street	outside investigators were chipping away at the concrete to get to the body calm said chris butler who lives across the street in the quiet city neighborhood
1	they were chipping away at the concrete to get consistency to the body said chris butler who lives across the outside street	investigators were chipping away at the concrete to get to the body said chris butler who lives indiana across the street in the quiet city vicinity neighborhood
1	they were chipping away at the concrete to get read to the body said chris butler who crossways lives across the street	investigators were pantryman chipping away at the concrete to get to the body said chris butler who lives across the cut off street in the quiet city neighborhood
1	they were chipping away at the concrete grow to get to the body world health organization said chris butler who lives across the street	investigators were chipping away at the concrete to get to the body said chris pantryman butler who grow lives across the street in the quiet city neighborhood
1	they were chipping away at the concrete to get to the body said chris butler who lives across the street	investigators were chipping away at the concrete to get to the body said chris butler who lives across the street in the quiet city neighborhood
1	they were chipping away at the concrete to get to the body said chris butler who lives across the street	investigators were chipping away at the concrete to get to the body said chris butler who lives across the street in the quiet city neighborhood
1	they were chipping away at the concrete to get to the body said chris butler who lives across the street	investigators were chipping away at the concrete to get to the body said chris butler who lives across the street in the quiet city neighborhood
1	they were chipping away at the concrete to get to the body said chris butler who lives across the street	investigators were chipping away at the concrete to get to the body said chris butler who lives across the street in the quiet city neighborhood
1	they were chipping away at the concrete to get to the body said chris butler who lives across the street	investigators were chipping away at the concrete to get to the body said chris butler who lives across the street in the quiet city neighborhood
1	they were chipping away at the concrete to get to the body said chris butler who lives across the street	investigators were chipping away at the concrete to get to the body said chris butler who lives across the street in the quiet city neighborhood
1	they were chipping away at the concrete to get to the body said chris butler who lives across the street	investigators were chipping away at the concrete to get to the body said chris butler who lives across the street in the quiet city neighborhood
1	they were chipping away at the concrete to get to the body said chris butler who lives across the street	investigators were chipping away at the concrete to get to the body said chris butler who lives across the street in the quiet city neighborhood
1	they were chipping away at the concrete to get to the body said chris butler who lives across the street	investigators were chipping away at the concrete to get to the body said chris butler who lives across the street in the quiet city neighborhood
1	they were chipping away at the concrete to get to the body said chris butler who lives across the street	investigators were chipping away at the concrete to get to the body said chris butler who lives across the street in the quiet city neighborhood
1	they were chipping away at the concrete to get to the body said chris butler who lives across the street	investigators were chipping away at the concrete to get to the body said chris butler who lives across the street in the quiet city neighborhood
1	they were chipping away at the concrete to get to the body said chris butler who lives across the street	investigators were chipping away at the concrete to get to the body said chris butler who lives across the street in the quiet city neighborhood
1	they were chipping away at the concrete to get to the body said chris butler who lives across the street	investigators were chipping away at the concrete to get to the body said chris butler who lives across the street in the quiet city neighborhood
1	they were chipping away at the concrete to get to the body said chris butler who lives across the street	investigators were chipping away at the concrete to get to the body said chris butler who lives across the street in the quiet city neighborhood
1	they were chipping away at the concrete to get to the body said chris butler who lives across the street	investigators were chipping away at the concrete to get to the body said chris butler who lives across the street in the quiet city neighborhood
1	they were chipping away at the concrete to get to the body said chris butler who lives across the street	investigators were chipping away at the concrete to get to the body said chris butler who lives across the street in the quiet city neighborhood
1	they were chipping away at the concrete to get to the body said chris butler who lives across the street	investigators were chipping away at the concrete to get to the body said chris butler who lives across the street in the quiet city neighborhood
1	they were chipping away at the concrete to get to the body said chris butler who lives across the street	investigators were chipping away at the concrete to get to the body said chris butler who lives across the street in the quiet city neighborhood
1	they were chipping away at the concrete to get to the body said chris butler who lives across the street	investigators were chipping away at the concrete to get to the body said chris butler who lives across the street in the quiet city neighborhood
1	they were chipping away at the concrete to get to the body said chris butler who lives across the street	investigators were chipping away at the concrete to get to the body said chris butler who lives across the street in the quiet city neighborhood
1	they were chipping away at the concrete to get to the body said chris butler who lives across the street	investigators were chipping away at the concrete to get to the body said chris butler who lives across the street in the quiet city neighborhood
1	they were chipping away at the concrete to get to the body said chris butler who lives across the street	investigators were chipping away at the concrete to get to the body said chris butler who lives across the street in the quiet city neighborhood
1	they were chipping away at the concrete to get to the body said chris butler who lives across the street	investigators were chipping away at the concrete to get to the body said chris butler who lives across the street in the quiet city neighborhood
1	Nicholas is the uncle of Louima , the Haitian immigrant who was sexually tortured by NYPD cops in 1997 .	Mr. Nicolas is an uncle of Abner Louima , who was tortured by New York City police officers in 1997 .
1	nicholas is the uncle of louima the haitian immigrant who was sexually torment tortured by nypd cops in	mr nicolas is an uncle of abner louima who was tortured by new york city police house of york officers in
1	nicholas is the uncle of louima the haitian immigrant who was sexually follow tortured by nypd cops in	mr nicolas is an uncle of abner louima who was tortured by mister new york city police officers in
1	nicholas is the uncle of louima the haitian immigrant who was sexually tortured by torment nypd cops in	mr nicolas associate in nursing is an uncle of abner louima who was tortured by new york city police officers in
1	nicholas follow is the uncle of louima the haitian immigrant who was sexually tortured by nypd cops in	mr nicolas is an uncle of abner louima who was tortured police force by new york city police officers in
1	nicholas is the uncle of louima the haitian immigrant who torment was sexually tortured by nypd cops in	mr follow nicolas is an uncle of abner louima who was tortured by new york city police officers in
1	nicholas is the uncle of louima the haitian immigrant who was torment sexually tortured by nypd cops in	world health organization mr nicolas is an uncle of abner louima who was tortured by new york city police officers in
1	st nicholas nicholas is the uncle of louima the haitian immigrant who was sexually tortured by nypd cops in	mr nicolas mister is an uncle of abner louima who was tortured by new york city police officers in
1	nicholas is the uncle of louima the indiana haitian immigrant who was sexually tortured by nypd cops in	police force mr nicolas is an uncle of abner louima who was tortured by new york city police officers in
1	nicholas is the uncle of louima the haitian immigrant who was sexually tortured by nypd cops indiana in	mr nicolas is an uncle of abner louima who was tortured away by new york city police officers in
1	nicholas is the uncle of louima the haitian immigrant who was sexually tortured by nypd cops in	mr nicolas is an uncle of abner louima who was tortured by new york city police officers in
1	nicholas is the uncle of louima the haitian immigrant who was sexually tortured by nypd cops in	mr nicolas is an uncle of abner louima who was tortured by new york city police officers in
1	nicholas is the uncle of louima the haitian immigrant who was sexually tortured by nypd cops in	mr nicolas is an uncle of abner louima who was tortured by new york city police officers in
1	nicholas is the uncle of louima the haitian immigrant who was sexually tortured by nypd cops in	mr nicolas is an uncle of abner louima who was tortured by new york city police officers in
1	nicholas is the uncle of louima the haitian immigrant who was sexually tortured by nypd cops in	mr nicolas is an uncle of abner louima who was tortured by new york city police officers in
1	nicholas is the uncle of louima the haitian immigrant who was sexually tortured by nypd cops in	mr nicolas is an uncle of abner louima who was tortured by new york city police officers in
1	nicholas is the uncle of louima the haitian immigrant who was sexually tortured by nypd cops in	mr nicolas is an uncle of abner louima who was tortured by new york city police officers in
1	nicholas is the uncle of louima the haitian immigrant who was sexually tortured by nypd cops in	mr nicolas is an uncle of abner louima who was tortured by new york city police officers in
1	nicholas is the uncle of louima the haitian immigrant who was sexually tortured by nypd cops in	mr nicolas is an uncle of abner louima who was tortured by new york city police officers in
1	nicholas is the uncle of louima the haitian immigrant who was sexually tortured by nypd cops in	mr nicolas is an uncle of abner louima who was tortured by new york city police officers in
1	nicholas is the uncle of louima the haitian immigrant who was sexually tortured by nypd cops in	mr nicolas is an uncle of abner louima who was tortured by new york city police officers in
1	nicholas is the uncle of louima the haitian immigrant who was sexually tortured by nypd cops in	mr nicolas is an uncle of abner louima who was tortured by new york city police officers in
1	nicholas is the uncle of louima the haitian immigrant who was sexually tortured by nypd cops in	mr nicolas is an uncle of abner louima who was tortured by new york city police officers in
1	nicholas is the uncle of louima the haitian immigrant who was sexually tortured by nypd cops in	mr nicolas is an uncle of abner louima who was tortured by new york city police officers in
1	nicholas is the uncle of louima the haitian immigrant who was sexually tortured by nypd cops in	mr nicolas is an uncle of abner louima who was tortured by new york city police officers in
1	nicholas is the uncle of louima the haitian immigrant who was sexually tortured by nypd cops in	mr nicolas is an uncle of abner louima who was tortured by new york city police officers in
1	nicholas is the uncle of louima the haitian immigrant who was sexually tortured by nypd cops in	mr nicolas is an uncle of abner louima who was tortured by new york city police officers in
1	nicholas is the uncle of louima the haitian immigrant who was sexually tortured by nypd cops in	mr nicolas is an uncle of abner louima who was tortured by new york city police officers in
1	nicholas is the uncle of louima the haitian immigrant who was sexually tortured by nypd cops in	mr nicolas is an uncle of abner louima who was tortured by new york city police officers in
1	nicholas is the uncle of louima the haitian immigrant who was sexually tortured by nypd cops in	mr nicolas is an uncle of abner louima who was tortured by new york city police officers in
1	nicholas is the uncle of louima the haitian immigrant who was sexually tortured by nypd cops in	mr nicolas is an uncle of abner louima who was tortured by new york city police officers in
1	nicholas is the uncle of louima the haitian immigrant who was sexually tortured by nypd cops in	mr nicolas is an uncle of abner louima who was tortured by new york city police officers in
1	nicholas is the uncle of louima the haitian immigrant who was sexually tortured by nypd cops in	mr nicolas is an uncle of abner louima who was tortured by new york city police officers in
1	The procedure is generally performed in the second or third trimester .	The technique is used during the second and , occasionally , third trimester of pregnancy .
1	the procedure is generally indiana performed in the second or third trimester	the technique is used during the second and occasionally third now and then trimester of pregnancy
1	the sec procedure is generally performed in the second or third trimester	the technique is used clean cut during the second and occasionally third trimester of pregnancy
1	the procedure is generally performed operating theatre in the second or third trimester	the victimised technique is used during the second and occasionally third trimester of pregnancy
1	the procedure is generally performed in the second or third base third trimester	the technique is used victimised during the second and occasionally third trimester of pregnancy
1	operating theatre the procedure is generally performed in the second or third trimester	the technique is used during the second now and then and occasionally third trimester of pregnancy
1	the procedure is generally sec performed in the second or third trimester	the technique proficiency is used during the second and occasionally third trimester of pregnancy
1	the procedure is generally performed in the sec second or third trimester	the technique is used during victimised the second and occasionally third trimester of pregnancy
1	the procedure follow is generally performed in the second or third trimester	the technique is used now and then during the second and occasionally third trimester of pregnancy
1	the procedure is generally performed in sec the second or third trimester	the technique is used during the second and third base occasionally third trimester of pregnancy
1	the procedure is generally performed in the second or third trimester	the technique is used during the second and occasionally third trimester of pregnancy
1	the procedure is generally performed in the second or third trimester	the technique is used during the second and occasionally third trimester of pregnancy
1	the procedure is generally performed in the second or third trimester	the technique is used during the second and occasionally third trimester of pregnancy
1	the procedure is generally performed in the second or third trimester	the technique is used during the second and occasionally third trimester of pregnancy
1	the procedure is generally performed in the second or third trimester	the technique is used during the second and occasionally third trimester of pregnancy
1	the procedure is generally performed in the second or third trimester	the technique is used during the second and occasionally third trimester of pregnancy
1	the procedure is generally performed in the second or third trimester	the technique is used during the second and occasionally third trimester of pregnancy
1	the procedure is generally performed in the second or third trimester	the technique is used during the second and occasionally third trimester of pregnancy
1	the procedure is generally performed in the second or third trimester	the technique is used during the second and occasionally third trimester of pregnancy
1	the procedure is generally performed in the second or third trimester	the technique is used during the second and occasionally third trimester of pregnancy
1	the procedure is generally performed in the second or third trimester	the technique is used during the second and occasionally third trimester of pregnancy
1	the procedure is generally performed in the second or third trimester	the technique is used during the second and occasionally third trimester of pregnancy
1	the procedure is generally performed in the second or third trimester	the technique is used during the second and occasionally third trimester of pregnancy
1	the procedure is generally performed in the second or third trimester	the technique is used during the second and occasionally third trimester of pregnancy
1	the procedure is generally performed in the second or third trimester	the technique is used during the second and occasionally third trimester of pregnancy
1	the procedure is generally performed in the second or third trimester	the technique is used during the second and occasionally third trimester of pregnancy
1	the procedure is generally performed in the second or third trimester	the technique is used during the second and occasionally third trimester of pregnancy
1	the procedure is generally performed in the second or third trimester	the technique is used during the second and occasionally third trimester of pregnancy
1	the procedure is generally performed in the second or third trimester	the technique is used during the second and occasionally third trimester of pregnancy
1	the procedure is generally performed in the second or third trimester	the technique is used during the second and occasionally third trimester of pregnancy
1	the procedure is generally performed in the second or third trimester	the technique is used during the second and occasionally third trimester of pregnancy
1	the procedure is generally performed in the second or third trimester	the technique is used during the second and occasionally third trimester of pregnancy
1	the procedure is generally performed in the second or third trimester	the technique is used during the second and occasionally third trimester of pregnancy
1	" Just sitting around in a big base camp , knocking back cans of beer , I don 't particularly regard as mountaineering , " he added .	" Sitting around in base camp knocking back cans of beer - that I don 't particularly regard as mountaineering . "
1	just sitting around in a big base helium camp knocking back cans of append beer i don t particularly regard as mountaineering he added	sitting around in base model camp knocking back cans of beer that i don t particularly regard as mountaineering
1	just sitting around in a big base camp knocking indiana back cans of beer i don indiana t particularly regard as mountaineering he added	sitting around in base camp bivouac knocking back cans of beer that i don t particularly regard as mountaineering
1	just sitting around in a big base camp criticise knocking back cans of beer i can don t particularly regard as mountaineering he added	sitting around in base camp knocking back cans of beer that i don t particularly game regard as mountaineering
1	just sitting around in a big base camp knocking back cans of beer i don t particularly bivouac regard see as mountaineering he added	sitting around in base camp knocking back cans of beer that i don indiana t particularly regard as mountaineering
1	just sitting around in a big base camp knocking back cans indiana of beer i don t particularly regard as mountaineering he added	sitting around in base camp knocking back cans of beer that i don t thyroxine particularly regard as mountaineering
[truncated: 55,236 more rows]
