# Supplementary material for: STTA: enhanced text classification via selective test-time augmentation
Source: PeerJ Comput Sci. 2023 Dec 19;9:e1757. doi: 10.7717/peerj-cs.1757 (PMC10773867; doi:10.7717/peerj-cs.1757)
Supplement: Supplemental Information 2 — This dataset is a port of the official mrpc dataset on the Hub. Note that the sentence1 and sentence2 columns have been renamed to text1 and text2 respectively. Also, the test split is not labeled; the label column values are always -1. [file peerj-cs-09-1757-s002.zip › mrpc/tta_rs_0.1_1+32_test.csv]

label	text1	text2
1	PCCW 's chief operating officer , Mike Butcher , and Alex Arena , the chief financial officer , will report directly to Mr So .	Current Chief Operating Officer Mike Butcher and Group Chief Financial Officer Alex Arena will report to So .
1	so s chief operating officer mike butcher and financial arena the chief alex officer will report directly to mr pccw	report chief operating officer mike butcher and group chief financial officer alex arena will current to so
1	pccw s chief operating officer so to and alex arena the chief financial officer will report directly butcher mr mike	current chief operating officer mike butcher and group chief financial report alex arena will officer to so
1	pccw mike chief operating butcher s officer and alex arena the chief financial officer will report directly to mr so	current chief operating so mike butcher and group chief financial officer alex arena will report to officer
1	pccw s chief operating financial mike butcher and the arena alex chief officer officer will report directly to mr so	current chief operating officer mike butcher and group chief financial officer arena alex will report to so
1	pccw s chief operating officer mike the and alex arena butcher chief financial officer will report to directly mr so	current chief operating officer mike butcher and group chief financial officer report arena will alex to so
1	pccw s chief alex officer mike arena and operating butcher the chief financial officer will report directly to mr so	current chief operating officer mike butcher and group will financial officer alex arena chief report to so
1	pccw s chief operating officer mike so and alex arena mr chief financial officer will report directly to the butcher	current chief operating officer and butcher mike group chief financial officer alex arena will report to so
1	pccw s chief operating officer so butcher and alex arena the chief will officer financial report directly to mr mike	current chief operating officer mike butcher and group chief financial officer will arena alex report to so
1	pccw to chief will officer mike butcher and alex arena the chief financial officer operating report directly s mr so	current chief operating chief mike butcher and group officer financial officer alex arena will report to so
1	pccw s chief operating officer mike butcher and alex arena the chief financial officer will report directly to mr so	current chief operating officer mike butcher and group chief financial officer alex arena will report to so
1	pccw s chief operating officer mike butcher and alex arena the chief financial officer will report directly to mr so	current chief operating officer mike butcher and group chief financial officer alex arena will report to so
1	pccw s chief operating officer mike butcher and alex arena the chief financial officer will report directly to mr so	current chief operating officer mike butcher and group chief financial officer alex arena will report to so
1	pccw s chief operating officer mike butcher and alex arena the chief financial officer will report directly to mr so	current chief operating officer mike butcher and group chief financial officer alex arena will report to so
1	pccw s chief operating officer mike butcher and alex arena the chief financial officer will report directly to mr so	current chief operating officer mike butcher and group chief financial officer alex arena will report to so
1	pccw s chief operating officer mike butcher and alex arena the chief financial officer will report directly to mr so	current chief operating officer mike butcher and group chief financial officer alex arena will report to so
1	pccw s chief operating officer mike butcher and alex arena the chief financial officer will report directly to mr so	current chief operating officer mike butcher and group chief financial officer alex arena will report to so
1	pccw s chief operating officer mike butcher and alex arena the chief financial officer will report directly to mr so	current chief operating officer mike butcher and group chief financial officer alex arena will report to so
1	pccw s chief operating officer mike butcher and alex arena the chief financial officer will report directly to mr so	current chief operating officer mike butcher and group chief financial officer alex arena will report to so
1	pccw s chief operating officer mike butcher and alex arena the chief financial officer will report directly to mr so	current chief operating officer mike butcher and group chief financial officer alex arena will report to so
1	pccw s chief operating officer mike butcher and alex arena the chief financial officer will report directly to mr so	current chief operating officer mike butcher and group chief financial officer alex arena will report to so
1	pccw s chief operating officer mike butcher and alex arena the chief financial officer will report directly to mr so	current chief operating officer mike butcher and group chief financial officer alex arena will report to so
1	pccw s chief operating officer mike butcher and alex arena the chief financial officer will report directly to mr so	current chief operating officer mike butcher and group chief financial officer alex arena will report to so
1	pccw s chief operating officer mike butcher and alex arena the chief financial officer will report directly to mr so	current chief operating officer mike butcher and group chief financial officer alex arena will report to so
1	pccw s chief operating officer mike butcher and alex arena the chief financial officer will report directly to mr so	current chief operating officer mike butcher and group chief financial officer alex arena will report to so
1	pccw s chief operating officer mike butcher and alex arena the chief financial officer will report directly to mr so	current chief operating officer mike butcher and group chief financial officer alex arena will report to so
1	pccw s chief operating officer mike butcher and alex arena the chief financial officer will report directly to mr so	current chief operating officer mike butcher and group chief financial officer alex arena will report to so
1	pccw s chief operating officer mike butcher and alex arena the chief financial officer will report directly to mr so	current chief operating officer mike butcher and group chief financial officer alex arena will report to so
1	pccw s chief operating officer mike butcher and alex arena the chief financial officer will report directly to mr so	current chief operating officer mike butcher and group chief financial officer alex arena will report to so
1	pccw s chief operating officer mike butcher and alex arena the chief financial officer will report directly to mr so	current chief operating officer mike butcher and group chief financial officer alex arena will report to so
1	pccw s chief operating officer mike butcher and alex arena the chief financial officer will report directly to mr so	current chief operating officer mike butcher and group chief financial officer alex arena will report to so
1	pccw s chief operating officer mike butcher and alex arena the chief financial officer will report directly to mr so	current chief operating officer mike butcher and group chief financial officer alex arena will report to so
1	pccw s chief operating officer mike butcher and alex arena the chief financial officer will report directly to mr so	current chief operating officer mike butcher and group chief financial officer alex arena will report to so
1	The world 's two largest automakers said their U.S. sales declined more than predicted last month as a late summer sales frenzy caused more of an industry backlash than expected .	Domestic sales at both GM and No. 2 Ford Motor Co. declined more than predicted as a late summer sales frenzy prompted a larger-than-expected industry backlash .
1	the than s two largest automakers said their u s sales declined more than predicted last world as a late summer sales month caused more of an industry backlash frenzy expected	domestic sales at both gm and summer ford sales co declined more than predicted as a late no motor frenzy prompted a larger than expected industry backlash
1	the world s two largest automakers said their predicted s sales industry more than u last month as a late summer sales frenzy caused than of an declined backlash more expected	domestic sales at both gm and no ford motor co declined more than predicted as a frenzy summer sales late prompted a industry than expected larger backlash
1	the world s two largest automakers said summer u a sales declined more frenzy predicted last month as s late their sales than caused more of an industry backlash than expected	domestic as at both gm and no ford motor co more declined than predicted sales a late summer sales frenzy prompted a larger than expected industry backlash
1	the world s their largest automakers said two u s caused declined more than predicted last month as a late summer sales frenzy sales more backlash an industry of than expected	domestic sales at both gm ford no and motor co declined more expected predicted as a late summer sales frenzy prompted a larger than than industry backlash
1	the as s two largest month said their u s sales declined more than predicted than automakers world a late summer sales frenzy caused more of an industry backlash last expected	domestic sales at both gm and no ford motor backlash declined more than predicted as frenzy late summer sales a prompted a larger than expected industry co
1	the world s last automakers said largest their u s sales declined more than predicted two month as a late summer sales frenzy caused more of an industry backlash than expected	domestic sales at both gm and no ford motor co declined more than predicted as a than summer sales backlash prompted a larger late expected industry frenzy
1	the world s two largest automakers said their u s sales declined more month predicted last a as late than summer sales frenzy caused more of an industry backlash than expected	domestic sales at declined gm and no ford motor co both more than predicted as a late summer sales frenzy prompted a than larger expected industry backlash
1	more world s two largest automakers said their u s frenzy declined the than predicted last month as a sales summer sales late caused more of an industry backlash than expected	domestic than at both gm and no ford motor co declined more sales predicted as a late prompted sales frenzy summer a larger than expected industry backlash
1	the more s two largest automakers said their u s last declined more than late sales month as a predicted summer sales frenzy caused world of an industry backlash than expected	domestic sales as backlash gm and no ford motor co declined more than predicted at a late summer sales frenzy prompted a larger than expected industry both
1	the world s two largest automakers said their u s sales declined more than predicted last month as a late summer sales frenzy caused more of an industry backlash than expected	domestic sales at both gm and no ford motor co declined more than predicted as a late summer sales frenzy prompted a larger than expected industry backlash
1	the world s two largest automakers said their u s sales declined more than predicted last month as a late summer sales frenzy caused more of an industry backlash than expected	domestic sales at both gm and no ford motor co declined more than predicted as a late summer sales frenzy prompted a larger than expected industry backlash
1	the world s two largest automakers said their u s sales declined more than predicted last month as a late summer sales frenzy caused more of an industry backlash than expected	domestic sales at both gm and no ford motor co declined more than predicted as a late summer sales frenzy prompted a larger than expected industry backlash
1	the world s two largest automakers said their u s sales declined more than predicted last month as a late summer sales frenzy caused more of an industry backlash than expected	domestic sales at both gm and no ford motor co declined more than predicted as a late summer sales frenzy prompted a larger than expected industry backlash
1	the world s two largest automakers said their u s sales declined more than predicted last month as a late summer sales frenzy caused more of an industry backlash than expected	domestic sales at both gm and no ford motor co declined more than predicted as a late summer sales frenzy prompted a larger than expected industry backlash
1	the world s two largest automakers said their u s sales declined more than predicted last month as a late summer sales frenzy caused more of an industry backlash than expected	domestic sales at both gm and no ford motor co declined more than predicted as a late summer sales frenzy prompted a larger than expected industry backlash
1	the world s two largest automakers said their u s sales declined more than predicted last month as a late summer sales frenzy caused more of an industry backlash than expected	domestic sales at both gm and no ford motor co declined more than predicted as a late summer sales frenzy prompted a larger than expected industry backlash
1	the world s two largest automakers said their u s sales declined more than predicted last month as a late summer sales frenzy caused more of an industry backlash than expected	domestic sales at both gm and no ford motor co declined more than predicted as a late summer sales frenzy prompted a larger than expected industry backlash
1	the world s two largest automakers said their u s sales declined more than predicted last month as a late summer sales frenzy caused more of an industry backlash than expected	domestic sales at both gm and no ford motor co declined more than predicted as a late summer sales frenzy prompted a larger than expected industry backlash
1	the world s two largest automakers said their u s sales declined more than predicted last month as a late summer sales frenzy caused more of an industry backlash than expected	domestic sales at both gm and no ford motor co declined more than predicted as a late summer sales frenzy prompted a larger than expected industry backlash
1	the world s two largest automakers said their u s sales declined more than predicted last month as a late summer sales frenzy caused more of an industry backlash than expected	domestic sales at both gm and no ford motor co declined more than predicted as a late summer sales frenzy prompted a larger than expected industry backlash
1	the world s two largest automakers said their u s sales declined more than predicted last month as a late summer sales frenzy caused more of an industry backlash than expected	domestic sales at both gm and no ford motor co declined more than predicted as a late summer sales frenzy prompted a larger than expected industry backlash
1	the world s two largest automakers said their u s sales declined more than predicted last month as a late summer sales frenzy caused more of an industry backlash than expected	domestic sales at both gm and no ford motor co declined more than predicted as a late summer sales frenzy prompted a larger than expected industry backlash
1	the world s two largest automakers said their u s sales declined more than predicted last month as a late summer sales frenzy caused more of an industry backlash than expected	domestic sales at both gm and no ford motor co declined more than predicted as a late summer sales frenzy prompted a larger than expected industry backlash
1	the world s two largest automakers said their u s sales declined more than predicted last month as a late summer sales frenzy caused more of an industry backlash than expected	domestic sales at both gm and no ford motor co declined more than predicted as a late summer sales frenzy prompted a larger than expected industry backlash
1	the world s two largest automakers said their u s sales declined more than predicted last month as a late summer sales frenzy caused more of an industry backlash than expected	domestic sales at both gm and no ford motor co declined more than predicted as a late summer sales frenzy prompted a larger than expected industry backlash
1	the world s two largest automakers said their u s sales declined more than predicted last month as a late summer sales frenzy caused more of an industry backlash than expected	domestic sales at both gm and no ford motor co declined more than predicted as a late summer sales frenzy prompted a larger than expected industry backlash
1	the world s two largest automakers said their u s sales declined more than predicted last month as a late summer sales frenzy caused more of an industry backlash than expected	domestic sales at both gm and no ford motor co declined more than predicted as a late summer sales frenzy prompted a larger than expected industry backlash
1	the world s two largest automakers said their u s sales declined more than predicted last month as a late summer sales frenzy caused more of an industry backlash than expected	domestic sales at both gm and no ford motor co declined more than predicted as a late summer sales frenzy prompted a larger than expected industry backlash
1	the world s two largest automakers said their u s sales declined more than predicted last month as a late summer sales frenzy caused more of an industry backlash than expected	domestic sales at both gm and no ford motor co declined more than predicted as a late summer sales frenzy prompted a larger than expected industry backlash
1	the world s two largest automakers said their u s sales declined more than predicted last month as a late summer sales frenzy caused more of an industry backlash than expected	domestic sales at both gm and no ford motor co declined more than predicted as a late summer sales frenzy prompted a larger than expected industry backlash
1	the world s two largest automakers said their u s sales declined more than predicted last month as a late summer sales frenzy caused more of an industry backlash than expected	domestic sales at both gm and no ford motor co declined more than predicted as a late summer sales frenzy prompted a larger than expected industry backlash
1	the world s two largest automakers said their u s sales declined more than predicted last month as a late summer sales frenzy caused more of an industry backlash than expected	domestic sales at both gm and no ford motor co declined more than predicted as a late summer sales frenzy prompted a larger than expected industry backlash
1	According to the federal Centers for Disease Control and Prevention ( news - web sites ) , there were 19 reported cases of measles in the United States in 2002 .	The Centers for Disease Control and Prevention said there were 19 reported cases of measles in the United States in 2002 .
1	according to the federal centers for disease control and the news web sites there were reported cases of measles prevention in united states in	the centers for disease control and prevention said there were reported cases of measles in the states united in
1	according cases the federal centers for were control and prevention news web sites there disease reported to of measles in the united states in	the in for disease control and prevention said there were reported cases of measles centers the united states in
1	according and the reported centers for disease control to prevention news web sites there were federal cases of measles in the united states in	the centers for disease control and prevention said there were reported cases of in in the united states measles
1	according to the federal centers prevention there control and for news web sites disease were reported cases of measles in the united states in	the centers for disease control and prevention said there were reported cases of united in the measles states in
1	according to news federal measles for disease control and prevention the web sites there were reported cases of centers in the united states in	reported centers for disease control and prevention said there were the cases of measles in the united states in
1	according to the federal centers for disease control web prevention news and sites there states reported cases of measles in the united were in	the centers for disease control and prevention cases there were reported said of measles in the united states in
1	according to the federal centers prevention disease control and web news for sites there were reported cases of measles in the united states in	the centers for disease control and prevention said states were reported cases of measles in the united there in
1	according to the there centers for disease control and prevention news web sites federal reported were cases of measles in the united states in	the centers for disease said and prevention control there were reported cases of measles in the united states in
1	prevention to the federal centers for web control and according news disease sites there were reported cases of measles in the united states in	the centers for disease said and prevention control there were reported cases of measles in the united states in
1	according to the federal centers for disease control and prevention news web sites there were reported cases of measles in the united states in	the centers for disease control and prevention said there were reported cases of measles in the united states in
1	according to the federal centers for disease control and prevention news web sites there were reported cases of measles in the united states in	the centers for disease control and prevention said there were reported cases of measles in the united states in
1	according to the federal centers for disease control and prevention news web sites there were reported cases of measles in the united states in	the centers for disease control and prevention said there were reported cases of measles in the united states in
1	according to the federal centers for disease control and prevention news web sites there were reported cases of measles in the united states in	the centers for disease control and prevention said there were reported cases of measles in the united states in
1	according to the federal centers for disease control and prevention news web sites there were reported cases of measles in the united states in	the centers for disease control and prevention said there were reported cases of measles in the united states in
1	according to the federal centers for disease control and prevention news web sites there were reported cases of measles in the united states in	the centers for disease control and prevention said there were reported cases of measles in the united states in
1	according to the federal centers for disease control and prevention news web sites there were reported cases of measles in the united states in	the centers for disease control and prevention said there were reported cases of measles in the united states in
1	according to the federal centers for disease control and prevention news web sites there were reported cases of measles in the united states in	the centers for disease control and prevention said there were reported cases of measles in the united states in
1	according to the federal centers for disease control and prevention news web sites there were reported cases of measles in the united states in	the centers for disease control and prevention said there were reported cases of measles in the united states in
1	according to the federal centers for disease control and prevention news web sites there were reported cases of measles in the united states in	the centers for disease control and prevention said there were reported cases of measles in the united states in
1	according to the federal centers for disease control and prevention news web sites there were reported cases of measles in the united states in	the centers for disease control and prevention said there were reported cases of measles in the united states in
1	according to the federal centers for disease control and prevention news web sites there were reported cases of measles in the united states in	the centers for disease control and prevention said there were reported cases of measles in the united states in
1	according to the federal centers for disease control and prevention news web sites there were reported cases of measles in the united states in	the centers for disease control and prevention said there were reported cases of measles in the united states in
1	according to the federal centers for disease control and prevention news web sites there were reported cases of measles in the united states in	the centers for disease control and prevention said there were reported cases of measles in the united states in
1	according to the federal centers for disease control and prevention news web sites there were reported cases of measles in the united states in	the centers for disease control and prevention said there were reported cases of measles in the united states in
1	according to the federal centers for disease control and prevention news web sites there were reported cases of measles in the united states in	the centers for disease control and prevention said there were reported cases of measles in the united states in
1	according to the federal centers for disease control and prevention news web sites there were reported cases of measles in the united states in	the centers for disease control and prevention said there were reported cases of measles in the united states in
1	according to the federal centers for disease control and prevention news web sites there were reported cases of measles in the united states in	the centers for disease control and prevention said there were reported cases of measles in the united states in
1	according to the federal centers for disease control and prevention news web sites there were reported cases of measles in the united states in	the centers for disease control and prevention said there were reported cases of measles in the united states in
1	according to the federal centers for disease control and prevention news web sites there were reported cases of measles in the united states in	the centers for disease control and prevention said there were reported cases of measles in the united states in
1	according to the federal centers for disease control and prevention news web sites there were reported cases of measles in the united states in	the centers for disease control and prevention said there were reported cases of measles in the united states in
1	according to the federal centers for disease control and prevention news web sites there were reported cases of measles in the united states in	the centers for disease control and prevention said there were reported cases of measles in the united states in
1	according to the federal centers for disease control and prevention news web sites there were reported cases of measles in the united states in	the centers for disease control and prevention said there were reported cases of measles in the united states in
0	A tropical storm rapidly developed in the Gulf of Mexico Sunday and was expected to hit somewhere along the Texas or Louisiana coasts by Monday night .	A tropical storm rapidly developed in the Gulf of Mexico on Sunday and could have hurricane-force winds when it hits land somewhere along the Louisiana coast Monday night .
0	a along to rapidly developed in the gulf of mexico sunday and was expected storm hit somewhere tropical the texas or louisiana coasts by monday night	the tropical storm rapidly developed in a gulf of mexico on sunday and could have hurricane force winds when it hits coast somewhere along the louisiana land monday night
0	a tropical storm rapidly expected in the gulf of mexico sunday and was or to hit somewhere along the texas developed louisiana coasts by monday night	could tropical storm rapidly developed in the gulf of mexico on sunday and a have hurricane force winds when it hits land somewhere along louisiana the coast monday night
0	a tropical gulf rapidly developed in monday storm of mexico sunday and was expected to hit somewhere along the texas or louisiana coasts by the night	a sunday storm rapidly developed in the gulf of mexico on hits and could have hurricane force winds when it tropical land somewhere along the louisiana coast monday night
0	a tropical storm rapidly somewhere in the gulf of mexico sunday and was expected developed hit to along the texas or louisiana coasts by monday night	a tropical storm rapidly developed in the gulf of mexico on sunday and could have hurricane force winds hits it when land somewhere along louisiana the coast monday night
0	a tropical sunday rapidly texas in the gulf of mexico storm and was expected to hit somewhere along the developed or louisiana coasts by monday night	a tropical storm rapidly developed and the gulf of mexico on somewhere in could have hurricane force winds when it hits land sunday along the louisiana coast monday night
0	a tropical storm sunday night in the gulf of mexico rapidly and was expected to hit somewhere along the texas or louisiana coasts by monday developed	a tropical storm rapidly developed in the mexico of when on sunday and could have hurricane force winds gulf it hits land somewhere along the louisiana coast monday night
0	a tropical the hit developed in storm gulf of mexico sunday and was expected to rapidly somewhere along the texas or louisiana coasts by monday night	a tropical storm rapidly developed in somewhere gulf of mexico on sunday and could have hurricane force land when it hits winds the along the louisiana coast monday night
0	a tropical storm rapidly developed sunday the gulf of somewhere in and was expected to hit mexico along the texas or louisiana coasts by monday night	a tropical storm hits developed in and gulf of mexico on sunday the could have hurricane force winds when it rapidly land somewhere along the louisiana coast monday night
0	a tropical storm rapidly developed gulf the the of mexico sunday and was expected to hit somewhere along in texas or louisiana coasts by monday night	a tropical storm rapidly force in the could of mexico on sunday and gulf have hurricane developed winds when it hits land somewhere along the louisiana coast monday night
0	a tropical storm rapidly developed in the gulf of mexico sunday and was expected to hit somewhere along the texas or louisiana coasts by monday night	a tropical storm rapidly developed in the gulf of mexico on sunday and could have hurricane force winds when it hits land somewhere along the louisiana coast monday night
0	a tropical storm rapidly developed in the gulf of mexico sunday and was expected to hit somewhere along the texas or louisiana coasts by monday night	a tropical storm rapidly developed in the gulf of mexico on sunday and could have hurricane force winds when it hits land somewhere along the louisiana coast monday night
0	a tropical storm rapidly developed in the gulf of mexico sunday and was expected to hit somewhere along the texas or louisiana coasts by monday night	a tropical storm rapidly developed in the gulf of mexico on sunday and could have hurricane force winds when it hits land somewhere along the louisiana coast monday night
0	a tropical storm rapidly developed in the gulf of mexico sunday and was expected to hit somewhere along the texas or louisiana coasts by monday night	a tropical storm rapidly developed in the gulf of mexico on sunday and could have hurricane force winds when it hits land somewhere along the louisiana coast monday night
0	a tropical storm rapidly developed in the gulf of mexico sunday and was expected to hit somewhere along the texas or louisiana coasts by monday night	a tropical storm rapidly developed in the gulf of mexico on sunday and could have hurricane force winds when it hits land somewhere along the louisiana coast monday night
0	a tropical storm rapidly developed in the gulf of mexico sunday and was expected to hit somewhere along the texas or louisiana coasts by monday night	a tropical storm rapidly developed in the gulf of mexico on sunday and could have hurricane force winds when it hits land somewhere along the louisiana coast monday night
0	a tropical storm rapidly developed in the gulf of mexico sunday and was expected to hit somewhere along the texas or louisiana coasts by monday night	a tropical storm rapidly developed in the gulf of mexico on sunday and could have hurricane force winds when it hits land somewhere along the louisiana coast monday night
0	a tropical storm rapidly developed in the gulf of mexico sunday and was expected to hit somewhere along the texas or louisiana coasts by monday night	a tropical storm rapidly developed in the gulf of mexico on sunday and could have hurricane force winds when it hits land somewhere along the louisiana coast monday night
0	a tropical storm rapidly developed in the gulf of mexico sunday and was expected to hit somewhere along the texas or louisiana coasts by monday night	a tropical storm rapidly developed in the gulf of mexico on sunday and could have hurricane force winds when it hits land somewhere along the louisiana coast monday night
0	a tropical storm rapidly developed in the gulf of mexico sunday and was expected to hit somewhere along the texas or louisiana coasts by monday night	a tropical storm rapidly developed in the gulf of mexico on sunday and could have hurricane force winds when it hits land somewhere along the louisiana coast monday night
0	a tropical storm rapidly developed in the gulf of mexico sunday and was expected to hit somewhere along the texas or louisiana coasts by monday night	a tropical storm rapidly developed in the gulf of mexico on sunday and could have hurricane force winds when it hits land somewhere along the louisiana coast monday night
0	a tropical storm rapidly developed in the gulf of mexico sunday and was expected to hit somewhere along the texas or louisiana coasts by monday night	a tropical storm rapidly developed in the gulf of mexico on sunday and could have hurricane force winds when it hits land somewhere along the louisiana coast monday night
0	a tropical storm rapidly developed in the gulf of mexico sunday and was expected to hit somewhere along the texas or louisiana coasts by monday night	a tropical storm rapidly developed in the gulf of mexico on sunday and could have hurricane force winds when it hits land somewhere along the louisiana coast monday night
0	a tropical storm rapidly developed in the gulf of mexico sunday and was expected to hit somewhere along the texas or louisiana coasts by monday night	a tropical storm rapidly developed in the gulf of mexico on sunday and could have hurricane force winds when it hits land somewhere along the louisiana coast monday night
0	a tropical storm rapidly developed in the gulf of mexico sunday and was expected to hit somewhere along the texas or louisiana coasts by monday night	a tropical storm rapidly developed in the gulf of mexico on sunday and could have hurricane force winds when it hits land somewhere along the louisiana coast monday night
0	a tropical storm rapidly developed in the gulf of mexico sunday and was expected to hit somewhere along the texas or louisiana coasts by monday night	a tropical storm rapidly developed in the gulf of mexico on sunday and could have hurricane force winds when it hits land somewhere along the louisiana coast monday night
0	a tropical storm rapidly developed in the gulf of mexico sunday and was expected to hit somewhere along the texas or louisiana coasts by monday night	a tropical storm rapidly developed in the gulf of mexico on sunday and could have hurricane force winds when it hits land somewhere along the louisiana coast monday night
0	a tropical storm rapidly developed in the gulf of mexico sunday and was expected to hit somewhere along the texas or louisiana coasts by monday night	a tropical storm rapidly developed in the gulf of mexico on sunday and could have hurricane force winds when it hits land somewhere along the louisiana coast monday night
0	a tropical storm rapidly developed in the gulf of mexico sunday and was expected to hit somewhere along the texas or louisiana coasts by monday night	a tropical storm rapidly developed in the gulf of mexico on sunday and could have hurricane force winds when it hits land somewhere along the louisiana coast monday night
0	a tropical storm rapidly developed in the gulf of mexico sunday and was expected to hit somewhere along the texas or louisiana coasts by monday night	a tropical storm rapidly developed in the gulf of mexico on sunday and could have hurricane force winds when it hits land somewhere along the louisiana coast monday night
0	a tropical storm rapidly developed in the gulf of mexico sunday and was expected to hit somewhere along the texas or louisiana coasts by monday night	a tropical storm rapidly developed in the gulf of mexico on sunday and could have hurricane force winds when it hits land somewhere along the louisiana coast monday night
0	a tropical storm rapidly developed in the gulf of mexico sunday and was expected to hit somewhere along the texas or louisiana coasts by monday night	a tropical storm rapidly developed in the gulf of mexico on sunday and could have hurricane force winds when it hits land somewhere along the louisiana coast monday night
0	a tropical storm rapidly developed in the gulf of mexico sunday and was expected to hit somewhere along the texas or louisiana coasts by monday night	a tropical storm rapidly developed in the gulf of mexico on sunday and could have hurricane force winds when it hits land somewhere along the louisiana coast monday night
0	The company didn 't detail the costs of the replacement and repairs .	But company officials expect the costs of the replacement work to run into the millions of dollars .
0	the company costs t detail the didn of the replacement and repairs	but company officials of the costs of the replacement work to run into the millions expect dollars
0	costs company didn t detail the the of the replacement and repairs	but company officials expect the to of the replacement work costs run into the millions of dollars
0	the company didn t detail the costs of the replacement and repairs	but company officials expect the costs of the replacement work to run into the millions dollars of
0	the company didn t the the costs of detail replacement and repairs	but to officials expect the costs of the replacement work company run into the millions of dollars
0	t company didn the detail the costs of the replacement and repairs	but company officials expect the costs of the replacement work dollars run into the millions of to
0	the costs didn t detail the company of the replacement and repairs	but company to expect the costs of the replacement work officials run into the millions of dollars
0	the company didn t detail the costs replacement the of and repairs	but the officials expect company costs of the replacement work to run into the millions of dollars
0	the company didn t the detail costs of the replacement and repairs	dollars company officials expect the costs of the replacement work to run into the millions of but
0	the the didn t detail company costs of the replacement and repairs	but company officials expect the costs of the replacement work to run of the millions into dollars
0	the company didn t detail the costs of the replacement and repairs	but company officials expect the costs of the replacement work to run into the millions of dollars
0	the company didn t detail the costs of the replacement and repairs	but company officials expect the costs of the replacement work to run into the millions of dollars
0	the company didn t detail the costs of the replacement and repairs	but company officials expect the costs of the replacement work to run into the millions of dollars
0	the company didn t detail the costs of the replacement and repairs	but company officials expect the costs of the replacement work to run into the millions of dollars
0	the company didn t detail the costs of the replacement and repairs	but company officials expect the costs of the replacement work to run into the millions of dollars
0	the company didn t detail the costs of the replacement and repairs	but company officials expect the costs of the replacement work to run into the millions of dollars
0	the company didn t detail the costs of the replacement and repairs	but company officials expect the costs of the replacement work to run into the millions of dollars
0	the company didn t detail the costs of the replacement and repairs	but company officials expect the costs of the replacement work to run into the millions of dollars
0	the company didn t detail the costs of the replacement and repairs	but company officials expect the costs of the replacement work to run into the millions of dollars
0	the company didn t detail the costs of the replacement and repairs	but company officials expect the costs of the replacement work to run into the millions of dollars
0	the company didn t detail the costs of the replacement and repairs	but company officials expect the costs of the replacement work to run into the millions of dollars
0	the company didn t detail the costs of the replacement and repairs	but company officials expect the costs of the replacement work to run into the millions of dollars
0	the company didn t detail the costs of the replacement and repairs	but company officials expect the costs of the replacement work to run into the millions of dollars
0	the company didn t detail the costs of the replacement and repairs	but company officials expect the costs of the replacement work to run into the millions of dollars
0	the company didn t detail the costs of the replacement and repairs	but company officials expect the costs of the replacement work to run into the millions of dollars
0	the company didn t detail the costs of the replacement and repairs	but company officials expect the costs of the replacement work to run into the millions of dollars
0	the company didn t detail the costs of the replacement and repairs	but company officials expect the costs of the replacement work to run into the millions of dollars
0	the company didn t detail the costs of the replacement and repairs	but company officials expect the costs of the replacement work to run into the millions of dollars
0	the company didn t detail the costs of the replacement and repairs	but company officials expect the costs of the replacement work to run into the millions of dollars
0	the company didn t detail the costs of the replacement and repairs	but company officials expect the costs of the replacement work to run into the millions of dollars
0	the company didn t detail the costs of the replacement and repairs	but company officials expect the costs of the replacement work to run into the millions of dollars
0	the company didn t detail the costs of the replacement and repairs	but company officials expect the costs of the replacement work to run into the millions of dollars
0	the company didn t detail the costs of the replacement and repairs	but company officials expect the costs of the replacement work to run into the millions of dollars
1	The settling companies would also assign their possible claims against the underwriters to the investor plaintiffs , he added .	Under the agreement , the settling companies will also assign their potential claims against the underwriters to the investors , he added .
1	assign settling companies would also the their possible claims against the underwriters to the investor plaintiffs he added	claims the agreement their settling companies will also assign the potential under against the underwriters to the investors he added
1	the settling companies would also assign their possible claims against the underwriters added the investor plaintiffs he to	potential the agreement the settling companies will also assign their under investors against the underwriters to the claims he added
1	the settling companies would also assign plaintiffs possible claims against the underwriters to the investor their he added	under the agreement the settling companies will also assign their he the against claims underwriters to the investors potential added
1	the settling companies would against assign their possible claims also the underwriters to the investor plaintiffs he added	under the agreement the settling the will also assign their potential investors against companies underwriters to the claims he added
1	added settling companies would also assign their possible claims against the underwriters to the investor plaintiffs he the	under the agreement the settling also will their assign companies potential claims against the underwriters to the investors he added
1	the settling companies the also assign their possible claims against the underwriters to would investor plaintiffs he added	under the agreement companies settling the will also assign claims potential their against the underwriters to the investors he added
1	the settling companies would also assign their possible claims against he underwriters to the investor plaintiffs the added	under the the agreement settling companies will also assign against potential claims their the underwriters to the investors he added
1	the settling companies would also assign their claims possible against the underwriters to the investor plaintiffs he added	under the the will settling companies the also assign their potential claims against the underwriters to agreement investors he added
1	the settling investor would also assign their possible claims against the underwriters to the companies plaintiffs he added	claims the agreement the settling will companies also assign their potential under against the underwriters to the investors he added
1	the settling companies would also assign their possible claims against the underwriters to the investor plaintiffs he added	under the agreement the settling companies will also assign their potential claims against the underwriters to the investors he added
1	the settling companies would also assign their possible claims against the underwriters to the investor plaintiffs he added	under the agreement the settling companies will also assign their potential claims against the underwriters to the investors he added
1	the settling companies would also assign their possible claims against the underwriters to the investor plaintiffs he added	under the agreement the settling companies will also assign their potential claims against the underwriters to the investors he added
1	the settling companies would also assign their possible claims against the underwriters to the investor plaintiffs he added	under the agreement the settling companies will also assign their potential claims against the underwriters to the investors he added
1	the settling companies would also assign their possible claims against the underwriters to the investor plaintiffs he added	under the agreement the settling companies will also assign their potential claims against the underwriters to the investors he added
1	the settling companies would also assign their possible claims against the underwriters to the investor plaintiffs he added	under the agreement the settling companies will also assign their potential claims against the underwriters to the investors he added
1	the settling companies would also assign their possible claims against the underwriters to the investor plaintiffs he added	under the agreement the settling companies will also assign their potential claims against the underwriters to the investors he added
1	the settling companies would also assign their possible claims against the underwriters to the investor plaintiffs he added	under the agreement the settling companies will also assign their potential claims against the underwriters to the investors he added
1	the settling companies would also assign their possible claims against the underwriters to the investor plaintiffs he added	under the agreement the settling companies will also assign their potential claims against the underwriters to the investors he added
1	the settling companies would also assign their possible claims against the underwriters to the investor plaintiffs he added	under the agreement the settling companies will also assign their potential claims against the underwriters to the investors he added
1	the settling companies would also assign their possible claims against the underwriters to the investor plaintiffs he added	under the agreement the settling companies will also assign their potential claims against the underwriters to the investors he added
1	the settling companies would also assign their possible claims against the underwriters to the investor plaintiffs he added	under the agreement the settling companies will also assign their potential claims against the underwriters to the investors he added
1	the settling companies would also assign their possible claims against the underwriters to the investor plaintiffs he added	under the agreement the settling companies will also assign their potential claims against the underwriters to the investors he added
1	the settling companies would also assign their possible claims against the underwriters to the investor plaintiffs he added	under the agreement the settling companies will also assign their potential claims against the underwriters to the investors he added
1	the settling companies would also assign their possible claims against the underwriters to the investor plaintiffs he added	under the agreement the settling companies will also assign their potential claims against the underwriters to the investors he added
1	the settling companies would also assign their possible claims against the underwriters to the investor plaintiffs he added	under the agreement the settling companies will also assign their potential claims against the underwriters to the investors he added
1	the settling companies would also assign their possible claims against the underwriters to the investor plaintiffs he added	under the agreement the settling companies will also assign their potential claims against the underwriters to the investors he added
1	the settling companies would also assign their possible claims against the underwriters to the investor plaintiffs he added	under the agreement the settling companies will also assign their potential claims against the underwriters to the investors he added
1	the settling companies would also assign their possible claims against the underwriters to the investor plaintiffs he added	under the agreement the settling companies will also assign their potential claims against the underwriters to the investors he added
1	the settling companies would also assign their possible claims against the underwriters to the investor plaintiffs he added	under the agreement the settling companies will also assign their potential claims against the underwriters to the investors he added
1	the settling companies would also assign their possible claims against the underwriters to the investor plaintiffs he added	under the agreement the settling companies will also assign their potential claims against the underwriters to the investors he added
1	the settling companies would also assign their possible claims against the underwriters to the investor plaintiffs he added	under the agreement the settling companies will also assign their potential claims against the underwriters to the investors he added
1	the settling companies would also assign their possible claims against the underwriters to the investor plaintiffs he added	under the agreement the settling companies will also assign their potential claims against the underwriters to the investors he added
0	Air Commodore Quaife said the Hornets remained on three-minute alert throughout the operation .	Air Commodore John Quaife said the security operation was unprecedented .
0	air commodore the said the hornets remained on three minute alert throughout quaife operation	air commodore john quaife said security the operation was unprecedented
0	air commodore quaife said the the remained on three minute alert throughout hornets operation	air unprecedented john quaife said the security operation was commodore
0	air commodore operation said the hornets remained on three minute alert throughout the quaife	quaife commodore john air said the security operation was unprecedented
0	air commodore the said the hornets remained on three minute alert throughout quaife operation	air commodore john operation said the security quaife was unprecedented
0	air commodore quaife operation the hornets remained on three minute alert throughout the said	air commodore operation quaife said the security john was unprecedented
0	air commodore remained said the hornets quaife on three minute alert throughout the operation	air said john quaife commodore the security operation was unprecedented
0	air commodore quaife said the alert remained on three minute hornets throughout the operation	air commodore john quaife said the unprecedented operation was security
0	air commodore quaife remained the hornets said on three minute alert throughout the operation	air commodore john quaife said the security operation unprecedented was
0	air commodore quaife said the hornets remained on throughout minute alert three the operation	air commodore john unprecedented said the security operation was quaife
0	air commodore quaife said the hornets remained on three minute alert throughout the operation	air commodore john quaife said the security operation was unprecedented
0	air commodore quaife said the hornets remained on three minute alert throughout the operation	air commodore john quaife said the security operation was unprecedented
0	air commodore quaife said the hornets remained on three minute alert throughout the operation	air commodore john quaife said the security operation was unprecedented
0	air commodore quaife said the hornets remained on three minute alert throughout the operation	air commodore john quaife said the security operation was unprecedented
0	air commodore quaife said the hornets remained on three minute alert throughout the operation	air commodore john quaife said the security operation was unprecedented
0	air commodore quaife said the hornets remained on three minute alert throughout the operation	air commodore john quaife said the security operation was unprecedented
0	air commodore quaife said the hornets remained on three minute alert throughout the operation	air commodore john quaife said the security operation was unprecedented
0	air commodore quaife said the hornets remained on three minute alert throughout the operation	air commodore john quaife said the security operation was unprecedented
0	air commodore quaife said the hornets remained on three minute alert throughout the operation	air commodore john quaife said the security operation was unprecedented
0	air commodore quaife said the hornets remained on three minute alert throughout the operation	air commodore john quaife said the security operation was unprecedented
0	air commodore quaife said the hornets remained on three minute alert throughout the operation	air commodore john quaife said the security operation was unprecedented
0	air commodore quaife said the hornets remained on three minute alert throughout the operation	air commodore john quaife said the security operation was unprecedented
0	air commodore quaife said the hornets remained on three minute alert throughout the operation	air commodore john quaife said the security operation was unprecedented
0	air commodore quaife said the hornets remained on three minute alert throughout the operation	air commodore john quaife said the security operation was unprecedented
0	air commodore quaife said the hornets remained on three minute alert throughout the operation	air commodore john quaife said the security operation was unprecedented
0	air commodore quaife said the hornets remained on three minute alert throughout the operation	air commodore john quaife said the security operation was unprecedented
0	air commodore quaife said the hornets remained on three minute alert throughout the operation	air commodore john quaife said the security operation was unprecedented
0	air commodore quaife said the hornets remained on three minute alert throughout the operation	air commodore john quaife said the security operation was unprecedented
0	air commodore quaife said the hornets remained on three minute alert throughout the operation	air commodore john quaife said the security operation was unprecedented
0	air commodore quaife said the hornets remained on three minute alert throughout the operation	air commodore john quaife said the security operation was unprecedented
0	air commodore quaife said the hornets remained on three minute alert throughout the operation	air commodore john quaife said the security operation was unprecedented
0	air commodore quaife said the hornets remained on three minute alert throughout the operation	air commodore john quaife said the security operation was unprecedented
0	air commodore quaife said the hornets remained on three minute alert throughout the operation	air commodore john quaife said the security operation was unprecedented
1	A Washington County man may have the countys first human case of West Nile virus , the health department said Friday .	The countys first and only human case of West Nile this year was confirmed by health officials on Sept . 8 .
1	a washington county man department have the virus first human case of west nile countys the health may said friday	the first countys and only human case of west nile this year was confirmed by health officials on sept
1	have washington county man may a the countys friday human case of west nile virus the health department said first	the countys first and only human case of was nile this year west confirmed by health officials on sept
1	a washington county man may have the countys first human case said friday nile virus the health department of west	the countys first and only human case of west nile this year officials confirmed by health was on sept
1	a washington county may man have health countys first human case of west nile virus the the department said friday	the was first and only human case of west nile this year countys confirmed by health officials on sept
1	a washington county man west have the countys nile human case of may first virus the health department said friday	the countys first and only human case this west nile of year was confirmed by health officials on sept
1	a friday county man the have the countys first human case of west nile virus may health department said washington	the countys first and only human case of west officials this year was confirmed by health nile on sept
1	a washington county man the have may countys first human case the west nile virus of health department said friday	the countys first and only human west of case nile this year was confirmed by health officials on sept
1	a washington county man may have nile countys first west case of human the virus the health department said friday	the countys first and only this case of west nile human year was confirmed by health officials on sept
1	a washington county man west have the countys first human case friday may nile virus the health department said of	the countys first and only human this of west nile case year was confirmed by health officials on sept
1	a washington county man may have the countys first human case of west nile virus the health department said friday	the countys first and only human case of west nile this year was confirmed by health officials on sept
1	a washington county man may have the countys first human case of west nile virus the health department said friday	the countys first and only human case of west nile this year was confirmed by health officials on sept
1	a washington county man may have the countys first human case of west nile virus the health department said friday	the countys first and only human case of west nile this year was confirmed by health officials on sept
1	a washington county man may have the countys first human case of west nile virus the health department said friday	the countys first and only human case of west nile this year was confirmed by health officials on sept
1	a washington county man may have the countys first human case of west nile virus the health department said friday	the countys first and only human case of west nile this year was confirmed by health officials on sept
1	a washington county man may have the countys first human case of west nile virus the health department said friday	the countys first and only human case of west nile this year was confirmed by health officials on sept
1	a washington county man may have the countys first human case of west nile virus the health department said friday	the countys first and only human case of west nile this year was confirmed by health officials on sept
1	a washington county man may have the countys first human case of west nile virus the health department said friday	the countys first and only human case of west nile this year was confirmed by health officials on sept
1	a washington county man may have the countys first human case of west nile virus the health department said friday	the countys first and only human case of west nile this year was confirmed by health officials on sept
1	a washington county man may have the countys first human case of west nile virus the health department said friday	the countys first and only human case of west nile this year was confirmed by health officials on sept
1	a washington county man may have the countys first human case of west nile virus the health department said friday	the countys first and only human case of west nile this year was confirmed by health officials on sept
1	a washington county man may have the countys first human case of west nile virus the health department said friday	the countys first and only human case of west nile this year was confirmed by health officials on sept
1	a washington county man may have the countys first human case of west nile virus the health department said friday	the countys first and only human case of west nile this year was confirmed by health officials on sept
1	a washington county man may have the countys first human case of west nile virus the health department said friday	the countys first and only human case of west nile this year was confirmed by health officials on sept
1	a washington county man may have the countys first human case of west nile virus the health department said friday	the countys first and only human case of west nile this year was confirmed by health officials on sept
1	a washington county man may have the countys first human case of west nile virus the health department said friday	the countys first and only human case of west nile this year was confirmed by health officials on sept
1	a washington county man may have the countys first human case of west nile virus the health department said friday	the countys first and only human case of west nile this year was confirmed by health officials on sept
1	a washington county man may have the countys first human case of west nile virus the health department said friday	the countys first and only human case of west nile this year was confirmed by health officials on sept
1	a washington county man may have the countys first human case of west nile virus the health department said friday	the countys first and only human case of west nile this year was confirmed by health officials on sept
1	a washington county man may have the countys first human case of west nile virus the health department said friday	the countys first and only human case of west nile this year was confirmed by health officials on sept
1	a washington county man may have the countys first human case of west nile virus the health department said friday	the countys first and only human case of west nile this year was confirmed by health officials on sept
1	a washington county man may have the countys first human case of west nile virus the health department said friday	the countys first and only human case of west nile this year was confirmed by health officials on sept
1	a washington county man may have the countys first human case of west nile virus the health department said friday	the countys first and only human case of west nile this year was confirmed by health officials on sept
1	Moseley and a senior aide delivered their summary assessments to about 300 American and allied military officers on Thursday .	General Moseley and a senior aide presented their assessments at an internal briefing for American and allied military officers at Nellis Air Force Base in Nevada on Thursday .
1	moseley delivered a senior aide and their summary assessments to about american and allied military officers on thursday	general moseley allied a senior aide presented their assessments at an nevada briefing for american and and military officers at nellis air force base in internal on thursday
1	moseley and allied senior aide delivered their summary assessments to about american and a military officers on thursday	general in and a senior aide presented air assessments at an internal briefing for american and allied military officers at nellis their force base moseley nevada on thursday
1	moseley and a senior aide delivered their summary military to about american and allied assessments officers on thursday	general moseley assessments a senior aide presented their and at an force briefing for american and allied military officers at nellis air internal base in nevada on thursday
1	moseley and a senior aide delivered their summary assessments military about american and allied to officers on thursday	general moseley and a senior officers presented military assessments at an internal briefing for american and allied their aide at nellis air force base in nevada on thursday
1	moseley and a senior thursday delivered their summary assessments to about american and allied military officers on aide	general moseley and a senior aide presented their assessments at air internal briefing military american and allied for officers at nellis an force base in nevada on thursday
1	their and a senior aide delivered moseley summary assessments to about american and allied military officers on thursday	general at and a senior aide presented their assessments moseley an internal briefing for officers and allied military american at nellis air force base in nevada on thursday
1	moseley and a senior aide delivered thursday summary assessments to about american and allied military officers on their	general moseley internal a senior aide presented their assessments at an and briefing nevada american and allied military officers at nellis air force base in for on thursday
1	and and a senior aide delivered their summary assessments to about american moseley allied military officers on thursday	general moseley and a senior aide presented their assessments at an internal force for american and allied military nellis at officers air briefing base in nevada on thursday
1	moseley and a assessments aide delivered their summary senior to about american and allied military officers on thursday	general moseley and a air aide nevada their assessments at an internal briefing for american and allied military officers at nellis senior force base in presented on thursday
1	moseley and a senior aide delivered their summary assessments to about american and allied military officers on thursday	general moseley and a senior aide presented their assessments at an internal briefing for american and allied military officers at nellis air force base in nevada on thursday
1	moseley and a senior aide delivered their summary assessments to about american and allied military officers on thursday	general moseley and a senior aide presented their assessments at an internal briefing for american and allied military officers at nellis air force base in nevada on thursday
1	moseley and a senior aide delivered their summary assessments to about american and allied military officers on thursday	general moseley and a senior aide presented their assessments at an internal briefing for american and allied military officers at nellis air force base in nevada on thursday
1	moseley and a senior aide delivered their summary assessments to about american and allied military officers on thursday	general moseley and a senior aide presented their assessments at an internal briefing for american and allied military officers at nellis air force base in nevada on thursday
1	moseley and a senior aide delivered their summary assessments to about american and allied military officers on thursday	general moseley and a senior aide presented their assessments at an internal briefing for american and allied military officers at nellis air force base in nevada on thursday
1	moseley and a senior aide delivered their summary assessments to about american and allied military officers on thursday	general moseley and a senior aide presented their assessments at an internal briefing for american and allied military officers at nellis air force base in nevada on thursday
1	moseley and a senior aide delivered their summary assessments to about american and allied military officers on thursday	general moseley and a senior aide presented their assessments at an internal briefing for american and allied military officers at nellis air force base in nevada on thursday
1	moseley and a senior aide delivered their summary assessments to about american and allied military officers on thursday	general moseley and a senior aide presented their assessments at an internal briefing for american and allied military officers at nellis air force base in nevada on thursday
1	moseley and a senior aide delivered their summary assessments to about american and allied military officers on thursday	general moseley and a senior aide presented their assessments at an internal briefing for american and allied military officers at nellis air force base in nevada on thursday
1	moseley and a senior aide delivered their summary assessments to about american and allied military officers on thursday	general moseley and a senior aide presented their assessments at an internal briefing for american and allied military officers at nellis air force base in nevada on thursday
1	moseley and a senior aide delivered their summary assessments to about american and allied military officers on thursday	general moseley and a senior aide presented their assessments at an internal briefing for american and allied military officers at nellis air force base in nevada on thursday
1	moseley and a senior aide delivered their summary assessments to about american and allied military officers on thursday	general moseley and a senior aide presented their assessments at an internal briefing for american and allied military officers at nellis air force base in nevada on thursday
1	moseley and a senior aide delivered their summary assessments to about american and allied military officers on thursday	general moseley and a senior aide presented their assessments at an internal briefing for american and allied military officers at nellis air force base in nevada on thursday
1	moseley and a senior aide delivered their summary assessments to about american and allied military officers on thursday	general moseley and a senior aide presented their assessments at an internal briefing for american and allied military officers at nellis air force base in nevada on thursday
1	moseley and a senior aide delivered their summary assessments to about american and allied military officers on thursday	general moseley and a senior aide presented their assessments at an internal briefing for american and allied military officers at nellis air force base in nevada on thursday
1	moseley and a senior aide delivered their summary assessments to about american and allied military officers on thursday	general moseley and a senior aide presented their assessments at an internal briefing for american and allied military officers at nellis air force base in nevada on thursday
1	moseley and a senior aide delivered their summary assessments to about american and allied military officers on thursday	general moseley and a senior aide presented their assessments at an internal briefing for american and allied military officers at nellis air force base in nevada on thursday
1	moseley and a senior aide delivered their summary assessments to about american and allied military officers on thursday	general moseley and a senior aide presented their assessments at an internal briefing for american and allied military officers at nellis air force base in nevada on thursday
1	moseley and a senior aide delivered their summary assessments to about american and allied military officers on thursday	general moseley and a senior aide presented their assessments at an internal briefing for american and allied military officers at nellis air force base in nevada on thursday
1	moseley and a senior aide delivered their summary assessments to about american and allied military officers on thursday	general moseley and a senior aide presented their assessments at an internal briefing for american and allied military officers at nellis air force base in nevada on thursday
1	moseley and a senior aide delivered their summary assessments to about american and allied military officers on thursday	general moseley and a senior aide presented their assessments at an internal briefing for american and allied military officers at nellis air force base in nevada on thursday
1	moseley and a senior aide delivered their summary assessments to about american and allied military officers on thursday	general moseley and a senior aide presented their assessments at an internal briefing for american and allied military officers at nellis air force base in nevada on thursday
1	moseley and a senior aide delivered their summary assessments to about american and allied military officers on thursday	general moseley and a senior aide presented their assessments at an internal briefing for american and allied military officers at nellis air force base in nevada on thursday
0	The broader Standard & Poor 's 500 Index < .SPX > was 0.46 points lower , or 0.05 percent , at 997.02 .	The technology-laced Nasdaq Composite Index .IXIC was up 7.42 points , or 0.45 percent , at 1,653.44 .
0	the standard broader poor s index spx was points lower or percent at	the at laced nasdaq composite index ixic was up points or percent technology
0	the broader standard poor s index spx was at lower or percent points	the technology laced at composite index ixic was up points or percent nasdaq
0	the broader lower poor s index spx was points standard or percent at	the index laced nasdaq composite technology ixic was up points or percent at
0	the broader standard poor was index spx s points lower or percent at	the technology at nasdaq composite index ixic was up points or percent laced
0	the broader standard poor s index percent was points lower or spx at	the technology laced nasdaq composite or ixic was up points index percent at
0	spx broader standard poor s index the was points lower or percent at	the technology laced percent composite index ixic was up points or nasdaq at
0	the broader standard poor s index spx percent points lower or was at	the percent laced nasdaq composite index ixic was up points or technology at
0	the broader standard poor s index spx points was lower or percent at	the technology laced nasdaq composite index percent was up points or ixic at
0	the broader standard was s index spx poor points lower or percent at	nasdaq technology laced the composite index ixic was up points or percent at
0	the broader standard poor s index spx was points lower or percent at	the technology laced nasdaq composite index ixic was up points or percent at
0	the broader standard poor s index spx was points lower or percent at	the technology laced nasdaq composite index ixic was up points or percent at
0	the broader standard poor s index spx was points lower or percent at	the technology laced nasdaq composite index ixic was up points or percent at
0	the broader standard poor s index spx was points lower or percent at	the technology laced nasdaq composite index ixic was up points or percent at
0	the broader standard poor s index spx was points lower or percent at	the technology laced nasdaq composite index ixic was up points or percent at
0	the broader standard poor s index spx was points lower or percent at	the technology laced nasdaq composite index ixic was up points or percent at
0	the broader standard poor s index spx was points lower or percent at	the technology laced nasdaq composite index ixic was up points or percent at
0	the broader standard poor s index spx was points lower or percent at	the technology laced nasdaq composite index ixic was up points or percent at
0	the broader standard poor s index spx was points lower or percent at	the technology laced nasdaq composite index ixic was up points or percent at
0	the broader standard poor s index spx was points lower or percent at	the technology laced nasdaq composite index ixic was up points or percent at
0	the broader standard poor s index spx was points lower or percent at	the technology laced nasdaq composite index ixic was up points or percent at
0	the broader standard poor s index spx was points lower or percent at	the technology laced nasdaq composite index ixic was up points or percent at
0	the broader standard poor s index spx was points lower or percent at	the technology laced nasdaq composite index ixic was up points or percent at
0	the broader standard poor s index spx was points lower or percent at	the technology laced nasdaq composite index ixic was up points or percent at
0	the broader standard poor s index spx was points lower or percent at	the technology laced nasdaq composite index ixic was up points or percent at
0	the broader standard poor s index spx was points lower or percent at	the technology laced nasdaq composite index ixic was up points or percent at
0	the broader standard poor s index spx was points lower or percent at	the technology laced nasdaq composite index ixic was up points or percent at
0	the broader standard poor s index spx was points lower or percent at	the technology laced nasdaq composite index ixic was up points or percent at
0	the broader standard poor s index spx was points lower or percent at	the technology laced nasdaq composite index ixic was up points or percent at
0	the broader standard poor s index spx was points lower or percent at	the technology laced nasdaq composite index ixic was up points or percent at
0	the broader standard poor s index spx was points lower or percent at	the technology laced nasdaq composite index ixic was up points or percent at
0	the broader standard poor s index spx was points lower or percent at	the technology laced nasdaq composite index ixic was up points or percent at
0	the broader standard poor s index spx was points lower or percent at	the technology laced nasdaq composite index ixic was up points or percent at
1	Consumers would still have to get a descrambling security card from their cable operator to plug into the set .	To watch pay television , consumers would insert into the set a security card provided by their cable service .
1	from would still have to get a descrambling security card consumers their cable operator to plug into the set	to watch pay television consumers would insert a the set into security card provided by their cable service
1	consumers would still have to get a descrambling security card set their cable operator to plug into the from	to watch pay television would consumers insert into the set a security card provided by their cable service
1	get would still have to consumers a descrambling security card from their cable operator to plug into the set	to watch pay television consumers would insert into the set security a card provided by their cable service
1	consumers would still have to get card descrambling security a from their cable operator to plug into the set	to card pay television consumers would insert into the set a security watch provided by their cable service
1	consumers would still have to get a descrambling security card from their plug operator to cable into the set	to watch pay television consumers would their into the set a security card provided by insert cable service
1	consumers would still have to get a descrambling plug card from their cable operator to security into the set	to watch pay television consumers would card into the set a security insert provided by their cable service
1	set would still have to get a descrambling security card from their cable operator to plug into the consumers	to watch pay television consumers would insert into the set a provided card security by their cable service
1	consumers would still have to get a descrambling security card from their cable the to plug into operator set	to watch the television consumers would insert into pay set a security card provided by their cable service
1	consumers would still have to get a descrambling security card cable their from operator to plug into the set	to watch television pay consumers would insert into the set a security card provided by their cable service
1	consumers would still have to get a descrambling security card from their cable operator to plug into the set	to watch pay television consumers would insert into the set a security card provided by their cable service
1	consumers would still have to get a descrambling security card from their cable operator to plug into the set	to watch pay television consumers would insert into the set a security card provided by their cable service
1	consumers would still have to get a descrambling security card from their cable operator to plug into the set	to watch pay television consumers would insert into the set a security card provided by their cable service
1	consumers would still have to get a descrambling security card from their cable operator to plug into the set	to watch pay television consumers would insert into the set a security card provided by their cable service
1	consumers would still have to get a descrambling security card from their cable operator to plug into the set	to watch pay television consumers would insert into the set a security card provided by their cable service
1	consumers would still have to get a descrambling security card from their cable operator to plug into the set	to watch pay television consumers would insert into the set a security card provided by their cable service
1	consumers would still have to get a descrambling security card from their cable operator to plug into the set	to watch pay television consumers would insert into the set a security card provided by their cable service
1	consumers would still have to get a descrambling security card from their cable operator to plug into the set	to watch pay television consumers would insert into the set a security card provided by their cable service
1	consumers would still have to get a descrambling security card from their cable operator to plug into the set	to watch pay television consumers would insert into the set a security card provided by their cable service
1	consumers would still have to get a descrambling security card from their cable operator to plug into the set	to watch pay television consumers would insert into the set a security card provided by their cable service
1	consumers would still have to get a descrambling security card from their cable operator to plug into the set	to watch pay television consumers would insert into the set a security card provided by their cable service
1	consumers would still have to get a descrambling security card from their cable operator to plug into the set	to watch pay television consumers would insert into the set a security card provided by their cable service
1	consumers would still have to get a descrambling security card from their cable operator to plug into the set	to watch pay television consumers would insert into the set a security card provided by their cable service
1	consumers would still have to get a descrambling security card from their cable operator to plug into the set	to watch pay television consumers would insert into the set a security card provided by their cable service
1	consumers would still have to get a descrambling security card from their cable operator to plug into the set	to watch pay television consumers would insert into the set a security card provided by their cable service
1	consumers would still have to get a descrambling security card from their cable operator to plug into the set	to watch pay television consumers would insert into the set a security card provided by their cable service
1	consumers would still have to get a descrambling security card from their cable operator to plug into the set	to watch pay television consumers would insert into the set a security card provided by their cable service
1	consumers would still have to get a descrambling security card from their cable operator to plug into the set	to watch pay television consumers would insert into the set a security card provided by their cable service
1	consumers would still have to get a descrambling security card from their cable operator to plug into the set	to watch pay television consumers would insert into the set a security card provided by their cable service
1	consumers would still have to get a descrambling security card from their cable operator to plug into the set	to watch pay television consumers would insert into the set a security card provided by their cable service
1	consumers would still have to get a descrambling security card from their cable operator to plug into the set	to watch pay television consumers would insert into the set a security card provided by their cable service
1	consumers would still have to get a descrambling security card from their cable operator to plug into the set	to watch pay television consumers would insert into the set a security card provided by their cable service
1	consumers would still have to get a descrambling security card from their cable operator to plug into the set	to watch pay television consumers would insert into the set a security card provided by their cable service
1	The increase reflects lower credit losses and favorable interest rates .	The gain came as a result of fewer credit losses and lower interest rates .
1	the losses reflects lower credit increase and favorable interest rates	a gain came as the result of fewer credit losses and lower interest rates
1	the increase reflects lower credit losses and interest favorable rates	the as came gain a result of fewer credit losses and lower interest rates
1	increase the reflects lower credit losses and favorable interest rates	the gain lower as a result of fewer credit losses and came interest rates
1	the favorable reflects lower credit losses and increase interest rates	losses gain came as a result of fewer credit the and lower interest rates
1	the increase lower reflects credit losses and favorable interest rates	the gain result as a came of fewer credit losses and lower interest rates
1	the increase favorable lower credit losses and reflects interest rates	the result came as a gain of fewer credit losses and lower interest rates
1	the reflects increase lower credit losses and favorable interest rates	the gain came as a credit of fewer result losses and lower interest rates
1	the increase credit lower reflects losses and favorable interest rates	the gain came as a rates of fewer credit losses and lower interest result
1	the increase rates lower credit losses and favorable interest reflects	the gain and as a result of fewer credit losses came lower interest rates
1	the increase reflects lower credit losses and favorable interest rates	the gain came as a result of fewer credit losses and lower interest rates
1	the increase reflects lower credit losses and favorable interest rates	the gain came as a result of fewer credit losses and lower interest rates
1	the increase reflects lower credit losses and favorable interest rates	the gain came as a result of fewer credit losses and lower interest rates
1	the increase reflects lower credit losses and favorable interest rates	the gain came as a result of fewer credit losses and lower interest rates
1	the increase reflects lower credit losses and favorable interest rates	the gain came as a result of fewer credit losses and lower interest rates
1	the increase reflects lower credit losses and favorable interest rates	the gain came as a result of fewer credit losses and lower interest rates
1	the increase reflects lower credit losses and favorable interest rates	the gain came as a result of fewer credit losses and lower interest rates
1	the increase reflects lower credit losses and favorable interest rates	the gain came as a result of fewer credit losses and lower interest rates
1	the increase reflects lower credit losses and favorable interest rates	the gain came as a result of fewer credit losses and lower interest rates
1	the increase reflects lower credit losses and favorable interest rates	the gain came as a result of fewer credit losses and lower interest rates
1	the increase reflects lower credit losses and favorable interest rates	the gain came as a result of fewer credit losses and lower interest rates
1	the increase reflects lower credit losses and favorable interest rates	the gain came as a result of fewer credit losses and lower interest rates
1	the increase reflects lower credit losses and favorable interest rates	the gain came as a result of fewer credit losses and lower interest rates
1	the increase reflects lower credit losses and favorable interest rates	the gain came as a result of fewer credit losses and lower interest rates
1	the increase reflects lower credit losses and favorable interest rates	the gain came as a result of fewer credit losses and lower interest rates
1	the increase reflects lower credit losses and favorable interest rates	the gain came as a result of fewer credit losses and lower interest rates
1	the increase reflects lower credit losses and favorable interest rates	the gain came as a result of fewer credit losses and lower interest rates
1	the increase reflects lower credit losses and favorable interest rates	the gain came as a result of fewer credit losses and lower interest rates
1	the increase reflects lower credit losses and favorable interest rates	the gain came as a result of fewer credit losses and lower interest rates
1	the increase reflects lower credit losses and favorable interest rates	the gain came as a result of fewer credit losses and lower interest rates
1	the increase reflects lower credit losses and favorable interest rates	the gain came as a result of fewer credit losses and lower interest rates
1	the increase reflects lower credit losses and favorable interest rates	the gain came as a result of fewer credit losses and lower interest rates
1	the increase reflects lower credit losses and favorable interest rates	the gain came as a result of fewer credit losses and lower interest rates
1	The device plays Internet radio streams and comes with a 30-day trial of RealNetworks ' Rhapsody music service .	The product also streams Internet radio and comes with a 30-day free trial for RealNetworks ' Rhapsody digital music subscription service .
1	the device plays internet radio streams and comes realnetworks a day trial of with rhapsody music service	streams day also the internet radio and comes with a product free trial for realnetworks rhapsody digital music subscription service
1	the device plays internet radio streams and comes day a with trial of realnetworks rhapsody music service	the product with streams internet radio also comes and a day free trial for realnetworks rhapsody digital music subscription service
1	the device plays internet trial streams and comes with a day radio of realnetworks rhapsody music service	the product service streams realnetworks radio and comes with a day free trial for internet rhapsody digital music subscription also
1	the device plays internet day streams and comes with a radio trial of realnetworks rhapsody music service	the product also streams and radio internet comes with a day free service for realnetworks rhapsody digital music subscription trial
1	the device plays streams radio internet and comes with a day trial of realnetworks rhapsody music service	the product also streams internet radio and comes with a day rhapsody service for realnetworks free digital music subscription trial
1	the device rhapsody internet radio streams and comes with a day trial of realnetworks plays music service	the product also streams internet radio trial comes a with day free and for realnetworks rhapsody digital music subscription service
1	the radio plays internet device streams and comes with a day trial of realnetworks rhapsody music service	the product and streams internet radio also for with a day free trial comes realnetworks rhapsody digital music subscription service
1	the device plays internet radio of and comes with a day trial streams realnetworks rhapsody music service	the product also streams internet radio and comes a with day free trial for realnetworks subscription digital music rhapsody service
1	radio device plays internet the streams and comes with a day trial of realnetworks rhapsody music service	the product realnetworks streams internet radio and comes also a day free trial for with rhapsody digital music subscription service
1	the device plays internet radio streams and comes with a day trial of realnetworks rhapsody music service	the product also streams internet radio and comes with a day free trial for realnetworks rhapsody digital music subscription service
1	the device plays internet radio streams and comes with a day trial of realnetworks rhapsody music service	the product also streams internet radio and comes with a day free trial for realnetworks rhapsody digital music subscription service
1	the device plays internet radio streams and comes with a day trial of realnetworks rhapsody music service	the product also streams internet radio and comes with a day free trial for realnetworks rhapsody digital music subscription service
1	the device plays internet radio streams and comes with a day trial of realnetworks rhapsody music service	the product also streams internet radio and comes with a day free trial for realnetworks rhapsody digital music subscription service
1	the device plays internet radio streams and comes with a day trial of realnetworks rhapsody music service	the product also streams internet radio and comes with a day free trial for realnetworks rhapsody digital music subscription service
1	the device plays internet radio streams and comes with a day trial of realnetworks rhapsody music service	the product also streams internet radio and comes with a day free trial for realnetworks rhapsody digital music subscription service
1	the device plays internet radio streams and comes with a day trial of realnetworks rhapsody music service	the product also streams internet radio and comes with a day free trial for realnetworks rhapsody digital music subscription service
1	the device plays internet radio streams and comes with a day trial of realnetworks rhapsody music service	the product also streams internet radio and comes with a day free trial for realnetworks rhapsody digital music subscription service
1	the device plays internet radio streams and comes with a day trial of realnetworks rhapsody music service	the product also streams internet radio and comes with a day free trial for realnetworks rhapsody digital music subscription service
1	the device plays internet radio streams and comes with a day trial of realnetworks rhapsody music service	the product also streams internet radio and comes with a day free trial for realnetworks rhapsody digital music subscription service
1	the device plays internet radio streams and comes with a day trial of realnetworks rhapsody music service	the product also streams internet radio and comes with a day free trial for realnetworks rhapsody digital music subscription service
1	the device plays internet radio streams and comes with a day trial of realnetworks rhapsody music service	the product also streams internet radio and comes with a day free trial for realnetworks rhapsody digital music subscription service
1	the device plays internet radio streams and comes with a day trial of realnetworks rhapsody music service	the product also streams internet radio and comes with a day free trial for realnetworks rhapsody digital music subscription service
1	the device plays internet radio streams and comes with a day trial of realnetworks rhapsody music service	the product also streams internet radio and comes with a day free trial for realnetworks rhapsody digital music subscription service
1	the device plays internet radio streams and comes with a day trial of realnetworks rhapsody music service	the product also streams internet radio and comes with a day free trial for realnetworks rhapsody digital music subscription service
1	the device plays internet radio streams and comes with a day trial of realnetworks rhapsody music service	the product also streams internet radio and comes with a day free trial for realnetworks rhapsody digital music subscription service
1	the device plays internet radio streams and comes with a day trial of realnetworks rhapsody music service	the product also streams internet radio and comes with a day free trial for realnetworks rhapsody digital music subscription service
1	the device plays internet radio streams and comes with a day trial of realnetworks rhapsody music service	the product also streams internet radio and comes with a day free trial for realnetworks rhapsody digital music subscription service
1	the device plays internet radio streams and comes with a day trial of realnetworks rhapsody music service	the product also streams internet radio and comes with a day free trial for realnetworks rhapsody digital music subscription service
1	the device plays internet radio streams and comes with a day trial of realnetworks rhapsody music service	the product also streams internet radio and comes with a day free trial for realnetworks rhapsody digital music subscription service
1	the device plays internet radio streams and comes with a day trial of realnetworks rhapsody music service	the product also streams internet radio and comes with a day free trial for realnetworks rhapsody digital music subscription service
1	the device plays internet radio streams and comes with a day trial of realnetworks rhapsody music service	the product also streams internet radio and comes with a day free trial for realnetworks rhapsody digital music subscription service
1	the device plays internet radio streams and comes with a day trial of realnetworks rhapsody music service	the product also streams internet radio and comes with a day free trial for realnetworks rhapsody digital music subscription service
0	Hong Kong was flat , Australia , Singapore and South Korea lost 0.2-0.4 percent .	Australia was flat , Singapore was down 0.3 percent by midday and South Korea added 0.2 percent .
0	hong kong was flat singapore australia and south korea lost percent	australia was flat singapore was down percent by midday percent south korea added and
0	flat kong was hong australia singapore and south korea lost percent	australia was flat singapore was down percent by midday added south korea and percent
0	hong kong australia flat was singapore and south korea lost percent	australia was flat singapore and down percent by midday was south korea added percent
0	hong south was flat australia singapore and kong korea lost percent	australia was flat south was down percent by midday and singapore korea added percent
0	hong kong was flat australia and singapore south korea lost percent	australia was flat singapore was down percent by midday added south korea and percent
0	hong kong was flat korea singapore and south australia lost percent	australia was flat singapore was down percent korea midday and south by added percent
0	hong australia was flat kong singapore and south korea lost percent	australia was flat singapore was down percent by and midday south korea added percent
0	hong kong was flat australia singapore and south korea percent lost	australia was flat singapore was down percent by midday and south added korea percent
0	hong kong was flat australia south and singapore korea lost percent	australia was flat singapore was and percent by midday down south korea added percent
0	hong kong was flat australia singapore and south korea lost percent	australia was flat singapore was down percent by midday and south korea added percent
0	hong kong was flat australia singapore and south korea lost percent	australia was flat singapore was down percent by midday and south korea added percent
0	hong kong was flat australia singapore and south korea lost percent	australia was flat singapore was down percent by midday and south korea added percent
0	hong kong was flat australia singapore and south korea lost percent	australia was flat singapore was down percent by midday and south korea added percent
0	hong kong was flat australia singapore and south korea lost percent	australia was flat singapore was down percent by midday and south korea added percent
0	hong kong was flat australia singapore and south korea lost percent	australia was flat singapore was down percent by midday and south korea added percent
0	hong kong was flat australia singapore and south korea lost percent	australia was flat singapore was down percent by midday and south korea added percent
0	hong kong was flat australia singapore and south korea lost percent	australia was flat singapore was down percent by midday and south korea added percent
0	hong kong was flat australia singapore and south korea lost percent	australia was flat singapore was down percent by midday and south korea added percent
0	hong kong was flat australia singapore and south korea lost percent	australia was flat singapore was down percent by midday and south korea added percent
0	hong kong was flat australia singapore and south korea lost percent	australia was flat singapore was down percent by midday and south korea added percent
0	hong kong was flat australia singapore and south korea lost percent	australia was flat singapore was down percent by midday and south korea added percent
0	hong kong was flat australia singapore and south korea lost percent	australia was flat singapore was down percent by midday and south korea added percent
0	hong kong was flat australia singapore and south korea lost percent	australia was flat singapore was down percent by midday and south korea added percent
0	hong kong was flat australia singapore and south korea lost percent	australia was flat singapore was down percent by midday and south korea added percent
0	hong kong was flat australia singapore and south korea lost percent	australia was flat singapore was down percent by midday and south korea added percent
0	hong kong was flat australia singapore and south korea lost percent	australia was flat singapore was down percent by midday and south korea added percent
0	hong kong was flat australia singapore and south korea lost percent	australia was flat singapore was down percent by midday and south korea added percent
0	hong kong was flat australia singapore and south korea lost percent	australia was flat singapore was down percent by midday and south korea added percent
0	hong kong was flat australia singapore and south korea lost percent	australia was flat singapore was down percent by midday and south korea added percent
0	hong kong was flat australia singapore and south korea lost percent	australia was flat singapore was down percent by midday and south korea added percent
0	hong kong was flat australia singapore and south korea lost percent	australia was flat singapore was down percent by midday and south korea added percent
0	hong kong was flat australia singapore and south korea lost percent	australia was flat singapore was down percent by midday and south korea added percent
1	Evidence suggests two of the victims were taken by surprise , while the other two might have tried to flee or to defend themselves or the others , police said .	Evidence suggests two victims were taken by surprise , while the others may have tried to flee or perhaps defend themselves or their friends , police said .
1	evidence suggests two of the have were taken by surprise while the other two might victims tried to flee or to defend themselves the or others police said	evidence suggests were victims two taken tried surprise while the others may have by to flee or perhaps defend themselves or their friends police said
1	surprise suggests two of the victims were to by evidence while the other two might have tried to flee or taken defend themselves or the others police said	evidence friends two victims were taken by surprise while the others may have tried to flee or themselves defend perhaps or their suggests police said
1	evidence suggests victims of the two were taken by surprise while the have two might other tried to flee or to defend themselves or the others police said	evidence suggests two victims were taken by surprise while the others may defend tried to flee have perhaps or themselves or their friends police said
1	evidence suggests two of the victims were taken while surprise by to other two might have tried the flee or to defend themselves or the others police said	said suggests two victims were taken by surprise while the others may have tried to perhaps or flee defend themselves or their friends police evidence
1	the suggests two of the victims were taken by surprise while flee other two might have tried to evidence or to defend themselves or the others police said	evidence suggests to victims friends taken by surprise while the others may have tried two flee or perhaps defend themselves or their were police said
1	evidence suggests two of the victims were taken by while surprise the other two might have tried the flee or to defend themselves or to others police said	evidence suggests two victims were taken by surprise while the others may have tried to friends or police defend themselves or their flee perhaps said
1	evidence suggests two of to victims were to by surprise while the other two might have tried taken flee or the defend themselves or the others police said	police suggests two victims were taken by perhaps while the others may have tried to flee or surprise defend themselves or their friends evidence said
1	evidence suggests two of the victims the taken by surprise while defend other two might have tried to flee or to the themselves or were others police said	surprise suggests by victims were taken two evidence while the others may have tried to flee or perhaps defend themselves or their friends police said
1	evidence suggests two of the victims were taken by surprise while the other two might have tried said others or to defend themselves or the flee police to	evidence suggests two victims were taken by surprise while the others may to or have flee or perhaps defend themselves tried their friends police said
1	evidence suggests two of the victims were taken by surprise while the other two might have tried to flee or to defend themselves or the others police said	evidence suggests two victims were taken by surprise while the others may have tried to flee or perhaps defend themselves or their friends police said
1	evidence suggests two of the victims were taken by surprise while the other two might have tried to flee or to defend themselves or the others police said	evidence suggests two victims were taken by surprise while the others may have tried to flee or perhaps defend themselves or their friends police said
1	evidence suggests two of the victims were taken by surprise while the other two might have tried to flee or to defend themselves or the others police said	evidence suggests two victims were taken by surprise while the others may have tried to flee or perhaps defend themselves or their friends police said
1	evidence suggests two of the victims were taken by surprise while the other two might have tried to flee or to defend themselves or the others police said	evidence suggests two victims were taken by surprise while the others may have tried to flee or perhaps defend themselves or their friends police said
1	evidence suggests two of the victims were taken by surprise while the other two might have tried to flee or to defend themselves or the others police said	evidence suggests two victims were taken by surprise while the others may have tried to flee or perhaps defend themselves or their friends police said
1	evidence suggests two of the victims were taken by surprise while the other two might have tried to flee or to defend themselves or the others police said	evidence suggests two victims were taken by surprise while the others may have tried to flee or perhaps defend themselves or their friends police said
1	evidence suggests two of the victims were taken by surprise while the other two might have tried to flee or to defend themselves or the others police said	evidence suggests two victims were taken by surprise while the others may have tried to flee or perhaps defend themselves or their friends police said
1	evidence suggests two of the victims were taken by surprise while the other two might have tried to flee or to defend themselves or the others police said	evidence suggests two victims were taken by surprise while the others may have tried to flee or perhaps defend themselves or their friends police said
1	evidence suggests two of the victims were taken by surprise while the other two might have tried to flee or to defend themselves or the others police said	evidence suggests two victims were taken by surprise while the others may have tried to flee or perhaps defend themselves or their friends police said
1	evidence suggests two of the victims were taken by surprise while the other two might have tried to flee or to defend themselves or the others police said	evidence suggests two victims were taken by surprise while the others may have tried to flee or perhaps defend themselves or their friends police said
1	evidence suggests two of the victims were taken by surprise while the other two might have tried to flee or to defend themselves or the others police said	evidence suggests two victims were taken by surprise while the others may have tried to flee or perhaps defend themselves or their friends police said
1	evidence suggests two of the victims were taken by surprise while the other two might have tried to flee or to defend themselves or the others police said	evidence suggests two victims were taken by surprise while the others may have tried to flee or perhaps defend themselves or their friends police said
1	evidence suggests two of the victims were taken by surprise while the other two might have tried to flee or to defend themselves or the others police said	evidence suggests two victims were taken by surprise while the others may have tried to flee or perhaps defend themselves or their friends police said
1	evidence suggests two of the victims were taken by surprise while the other two might have tried to flee or to defend themselves or the others police said	evidence suggests two victims were taken by surprise while the others may have tried to flee or perhaps defend themselves or their friends police said
1	evidence suggests two of the victims were taken by surprise while the other two might have tried to flee or to defend themselves or the others police said	evidence suggests two victims were taken by surprise while the others may have tried to flee or perhaps defend themselves or their friends police said
1	evidence suggests two of the victims were taken by surprise while the other two might have tried to flee or to defend themselves or the others police said	evidence suggests two victims were taken by surprise while the others may have tried to flee or perhaps defend themselves or their friends police said
1	evidence suggests two of the victims were taken by surprise while the other two might have tried to flee or to defend themselves or the others police said	evidence suggests two victims were taken by surprise while the others may have tried to flee or perhaps defend themselves or their friends police said
1	evidence suggests two of the victims were taken by surprise while the other two might have tried to flee or to defend themselves or the others police said	evidence suggests two victims were taken by surprise while the others may have tried to flee or perhaps defend themselves or their friends police said
1	evidence suggests two of the victims were taken by surprise while the other two might have tried to flee or to defend themselves or the others police said	evidence suggests two victims were taken by surprise while the others may have tried to flee or perhaps defend themselves or their friends police said
1	evidence suggests two of the victims were taken by surprise while the other two might have tried to flee or to defend themselves or the others police said	evidence suggests two victims were taken by surprise while the others may have tried to flee or perhaps defend themselves or their friends police said
1	evidence suggests two of the victims were taken by surprise while the other two might have tried to flee or to defend themselves or the others police said	evidence suggests two victims were taken by surprise while the others may have tried to flee or perhaps defend themselves or their friends police said
1	evidence suggests two of the victims were taken by surprise while the other two might have tried to flee or to defend themselves or the others police said	evidence suggests two victims were taken by surprise while the others may have tried to flee or perhaps defend themselves or their friends police said
1	evidence suggests two of the victims were taken by surprise while the other two might have tried to flee or to defend themselves or the others police said	evidence suggests two victims were taken by surprise while the others may have tried to flee or perhaps defend themselves or their friends police said
0	Ballmer has been vocal in the past warning that Linux is a threat to Microsoft .	In the memo , Ballmer reiterated the open-source threat to Microsoft .
0	ballmer has been vocal warning the past in that linux is a threat to microsoft	to the memo ballmer reiterated the open source threat in microsoft
0	ballmer has been vocal that the past warning in linux is a threat to microsoft	in the memo ballmer reiterated the source open threat to microsoft
0	ballmer has been vocal in the past warning that linux is to threat a microsoft	in source memo ballmer reiterated the open the threat to microsoft
0	ballmer has a vocal in the past warning that linux is been threat to microsoft	in the reiterated ballmer memo the open source threat to microsoft
0	ballmer has been vocal in the past warning a linux is that threat to microsoft	in the memo open reiterated the ballmer source threat to microsoft
0	ballmer has warning vocal in the past been that linux is a threat to microsoft	in to memo ballmer reiterated the open source threat the microsoft
0	ballmer has been vocal in the past warning that linux to a threat is microsoft	in the memo ballmer open the reiterated source threat to microsoft
0	ballmer has the vocal in been past warning that linux is a threat to microsoft	in the memo ballmer to the open source threat reiterated microsoft
0	ballmer has been vocal in the past warning that linux is microsoft threat to a	in the ballmer memo reiterated the open source threat to microsoft
0	ballmer has been vocal in the past warning that linux is a threat to microsoft	in the memo ballmer reiterated the open source threat to microsoft
0	ballmer has been vocal in the past warning that linux is a threat to microsoft	in the memo ballmer reiterated the open source threat to microsoft
0	ballmer has been vocal in the past warning that linux is a threat to microsoft	in the memo ballmer reiterated the open source threat to microsoft
0	ballmer has been vocal in the past warning that linux is a threat to microsoft	in the memo ballmer reiterated the open source threat to microsoft
0	ballmer has been vocal in the past warning that linux is a threat to microsoft	in the memo ballmer reiterated the open source threat to microsoft
0	ballmer has been vocal in the past warning that linux is a threat to microsoft	in the memo ballmer reiterated the open source threat to microsoft
0	ballmer has been vocal in the past warning that linux is a threat to microsoft	in the memo ballmer reiterated the open source threat to microsoft
0	ballmer has been vocal in the past warning that linux is a threat to microsoft	in the memo ballmer reiterated the open source threat to microsoft
0	ballmer has been vocal in the past warning that linux is a threat to microsoft	in the memo ballmer reiterated the open source threat to microsoft
0	ballmer has been vocal in the past warning that linux is a threat to microsoft	in the memo ballmer reiterated the open source threat to microsoft
0	ballmer has been vocal in the past warning that linux is a threat to microsoft	in the memo ballmer reiterated the open source threat to microsoft
0	ballmer has been vocal in the past warning that linux is a threat to microsoft	in the memo ballmer reiterated the open source threat to microsoft
0	ballmer has been vocal in the past warning that linux is a threat to microsoft	in the memo ballmer reiterated the open source threat to microsoft
0	ballmer has been vocal in the past warning that linux is a threat to microsoft	in the memo ballmer reiterated the open source threat to microsoft
0	ballmer has been vocal in the past warning that linux is a threat to microsoft	in the memo ballmer reiterated the open source threat to microsoft
0	ballmer has been vocal in the past warning that linux is a threat to microsoft	in the memo ballmer reiterated the open source threat to microsoft
0	ballmer has been vocal in the past warning that linux is a threat to microsoft	in the memo ballmer reiterated the open source threat to microsoft
0	ballmer has been vocal in the past warning that linux is a threat to microsoft	in the memo ballmer reiterated the open source threat to microsoft
0	ballmer has been vocal in the past warning that linux is a threat to microsoft	in the memo ballmer reiterated the open source threat to microsoft
0	ballmer has been vocal in the past warning that linux is a threat to microsoft	in the memo ballmer reiterated the open source threat to microsoft
0	ballmer has been vocal in the past warning that linux is a threat to microsoft	in the memo ballmer reiterated the open source threat to microsoft
0	ballmer has been vocal in the past warning that linux is a threat to microsoft	in the memo ballmer reiterated the open source threat to microsoft
0	ballmer has been vocal in the past warning that linux is a threat to microsoft	in the memo ballmer reiterated the open source threat to microsoft
1	A charter plane crashed in Turkey on Monday , killing all 75 people aboard , including 62 Spanish peacekeepers returning from Afghanistan , officials said .	A plane carrying 75 people , including 62 Spanish peacekeepers returning from Afghanistan , crashed in thick fog in Turkey early on Monday , killing all aboard , officials said .
1	a charter plane all in turkey on monday killing crashed people aboard including spanish peacekeepers afghanistan from returning officials said	a plane carrying people including spanish peacekeepers returning from killing crashed in thick fog in turkey early aboard monday afghanistan all on officials said
1	a charter plane crashed in turkey on monday people all officials aboard including spanish peacekeepers returning from afghanistan killing said	a plane carrying people including spanish in returning all afghanistan crashed in thick fog peacekeepers turkey early on monday killing from aboard officials said
1	a turkey plane crashed in charter on monday killing all people aboard including spanish from returning peacekeepers afghanistan officials said	a plane carrying people including spanish peacekeepers returning from afghanistan on in thick fog in said early crashed monday killing all aboard officials turkey
1	a charter plane crashed monday turkey on in returning all people aboard including spanish peacekeepers killing from afghanistan officials said	a plane carrying people officials spanish peacekeepers returning from afghanistan crashed in thick fog turkey in early on monday killing all aboard including said
1	a charter plane crashed in turkey spanish monday killing all people aboard including afghanistan peacekeepers returning from on officials said	in plane carrying people including spanish peacekeepers returning from afghanistan crashed in thick early a turkey fog on monday killing all aboard officials said
1	aboard charter plane crashed in turkey on monday killing all people a including spanish afghanistan returning from peacekeepers officials said	said plane carrying people including spanish early returning from afghanistan crashed in thick fog in turkey peacekeepers on monday killing all aboard officials a
1	a people plane crashed in turkey on said killing all charter aboard including spanish peacekeepers returning from afghanistan officials monday	a plane carrying killing including spanish peacekeepers returning from afghanistan turkey in thick fog in crashed early on monday people all aboard officials said
1	a charter people crashed in turkey on monday killing all spanish aboard including plane peacekeepers returning from afghanistan officials said	thick plane carrying people including spanish peacekeepers returning from afghanistan crashed in all fog in turkey early on monday killing a aboard officials said
1	a charter plane turkey in crashed on afghanistan killing all people aboard including spanish peacekeepers returning from monday officials said	a plane in people including spanish peacekeepers returning from afghanistan crashed in thick fog carrying turkey early on monday killing all aboard officials said
1	a charter plane crashed in turkey on monday killing all people aboard including spanish peacekeepers returning from afghanistan officials said	a plane carrying people including spanish peacekeepers returning from afghanistan crashed in thick fog in turkey early on monday killing all aboard officials said
1	a charter plane crashed in turkey on monday killing all people aboard including spanish peacekeepers returning from afghanistan officials said	a plane carrying people including spanish peacekeepers returning from afghanistan crashed in thick fog in turkey early on monday killing all aboard officials said
1	a charter plane crashed in turkey on monday killing all people aboard including spanish peacekeepers returning from afghanistan officials said	a plane carrying people including spanish peacekeepers returning from afghanistan crashed in thick fog in turkey early on monday killing all aboard officials said
1	a charter plane crashed in turkey on monday killing all people aboard including spanish peacekeepers returning from afghanistan officials said	a plane carrying people including spanish peacekeepers returning from afghanistan crashed in thick fog in turkey early on monday killing all aboard officials said
1	a charter plane crashed in turkey on monday killing all people aboard including spanish peacekeepers returning from afghanistan officials said	a plane carrying people including spanish peacekeepers returning from afghanistan crashed in thick fog in turkey early on monday killing all aboard officials said
1	a charter plane crashed in turkey on monday killing all people aboard including spanish peacekeepers returning from afghanistan officials said	a plane carrying people including spanish peacekeepers returning from afghanistan crashed in thick fog in turkey early on monday killing all aboard officials said
1	a charter plane crashed in turkey on monday killing all people aboard including spanish peacekeepers returning from afghanistan officials said	a plane carrying people including spanish peacekeepers returning from afghanistan crashed in thick fog in turkey early on monday killing all aboard officials said
1	a charter plane crashed in turkey on monday killing all people aboard including spanish peacekeepers returning from afghanistan officials said	a plane carrying people including spanish peacekeepers returning from afghanistan crashed in thick fog in turkey early on monday killing all aboard officials said
1	a charter plane crashed in turkey on monday killing all people aboard including spanish peacekeepers returning from afghanistan officials said	a plane carrying people including spanish peacekeepers returning from afghanistan crashed in thick fog in turkey early on monday killing all aboard officials said
1	a charter plane crashed in turkey on monday killing all people aboard including spanish peacekeepers returning from afghanistan officials said	a plane carrying people including spanish peacekeepers returning from afghanistan crashed in thick fog in turkey early on monday killing all aboard officials said
1	a charter plane crashed in turkey on monday killing all people aboard including spanish peacekeepers returning from afghanistan officials said	a plane carrying people including spanish peacekeepers returning from afghanistan crashed in thick fog in turkey early on monday killing all aboard officials said
1	a charter plane crashed in turkey on monday killing all people aboard including spanish peacekeepers returning from afghanistan officials said	a plane carrying people including spanish peacekeepers returning from afghanistan crashed in thick fog in turkey early on monday killing all aboard officials said
1	a charter plane crashed in turkey on monday killing all people aboard including spanish peacekeepers returning from afghanistan officials said	a plane carrying people including spanish peacekeepers returning from afghanistan crashed in thick fog in turkey early on monday killing all aboard officials said
1	a charter plane crashed in turkey on monday killing all people aboard including spanish peacekeepers returning from afghanistan officials said	a plane carrying people including spanish peacekeepers returning from afghanistan crashed in thick fog in turkey early on monday killing all aboard officials said
1	a charter plane crashed in turkey on monday killing all people aboard including spanish peacekeepers returning from afghanistan officials said	a plane carrying people including spanish peacekeepers returning from afghanistan crashed in thick fog in turkey early on monday killing all aboard officials said
1	a charter plane crashed in turkey on monday killing all people aboard including spanish peacekeepers returning from afghanistan officials said	a plane carrying people including spanish peacekeepers returning from afghanistan crashed in thick fog in turkey early on monday killing all aboard officials said
1	a charter plane crashed in turkey on monday killing all people aboard including spanish peacekeepers returning from afghanistan officials said	a plane carrying people including spanish peacekeepers returning from afghanistan crashed in thick fog in turkey early on monday killing all aboard officials said
1	a charter plane crashed in turkey on monday killing all people aboard including spanish peacekeepers returning from afghanistan officials said	a plane carrying people including spanish peacekeepers returning from afghanistan crashed in thick fog in turkey early on monday killing all aboard officials said
1	a charter plane crashed in turkey on monday killing all people aboard including spanish peacekeepers returning from afghanistan officials said	a plane carrying people including spanish peacekeepers returning from afghanistan crashed in thick fog in turkey early on monday killing all aboard officials said
1	a charter plane crashed in turkey on monday killing all people aboard including spanish peacekeepers returning from afghanistan officials said	a plane carrying people including spanish peacekeepers returning from afghanistan crashed in thick fog in turkey early on monday killing all aboard officials said
1	a charter plane crashed in turkey on monday killing all people aboard including spanish peacekeepers returning from afghanistan officials said	a plane carrying people including spanish peacekeepers returning from afghanistan crashed in thick fog in turkey early on monday killing all aboard officials said
1	a charter plane crashed in turkey on monday killing all people aboard including spanish peacekeepers returning from afghanistan officials said	a plane carrying people including spanish peacekeepers returning from afghanistan crashed in thick fog in turkey early on monday killing all aboard officials said
1	a charter plane crashed in turkey on monday killing all people aboard including spanish peacekeepers returning from afghanistan officials said	a plane carrying people including spanish peacekeepers returning from afghanistan crashed in thick fog in turkey early on monday killing all aboard officials said
1	Moroccan Interior Minister Al Mustapha Sahel said the investigation " points to a group that has been arrested recently " , an apparent reference to Djihad Salafist .	Moroccan Interior Minister Al Mustapha Sahel told state-run 2M television late Saturday the investigation " points to a group that has been arrested recently " an apparent reference to Salafist Jihad .
1	to interior minister al mustapha sahel said the investigation that to a group points has been arrested recently an apparent reference moroccan djihad salafist	moroccan interior minister al mustapha been told state run m television late saturday the investigation points recently a group that has sahel arrested to an to reference apparent salafist jihad
1	moroccan interior minister apparent mustapha sahel said the reference points to a group that has been arrested recently an al investigation to djihad salafist	moroccan group run al mustapha sahel told state minister m television late saturday the investigation points to a interior that has been arrested recently an apparent reference to salafist jihad
1	moroccan interior minister al that sahel said the investigation points to a group mustapha has been arrested recently an djihad reference to apparent salafist	moroccan interior to al salafist m told state run sahel television late saturday the investigation points to a group that has been arrested recently an apparent reference minister mustapha jihad
1	moroccan interior minister al mustapha sahel said the investigation that to a group points has been arrested apparent an recently reference to djihad salafist	apparent interior minister al late sahel told state run m television investigation saturday the mustapha points to a group that has been arrested recently an moroccan reference to salafist jihad
1	moroccan interior minister al points sahel said the investigation mustapha to a group that been has arrested recently an apparent reference to djihad salafist	moroccan interior minister apparent mustapha to told state run the television late saturday m investigation points to a group that has been arrested recently an al reference sahel salafist jihad
1	moroccan interior minister al mustapha sahel said the investigation points salafist a group that has to arrested recently an apparent reference to djihad been	state interior minister al mustapha sahel told moroccan run investigation television late saturday the to points m a group that has been arrested recently an apparent reference to salafist jihad
1	moroccan interior minister al mustapha sahel said the apparent points to a group that has been arrested recently reference investigation an to djihad salafist	moroccan interior minister al to sahel told state run m reference late saturday the investigation points television a group that has been arrested recently an apparent mustapha to salafist jihad
1	moroccan interior minister al mustapha sahel said the recently points to a group that has been arrested investigation an apparent salafist to djihad reference	moroccan interior minister al mustapha salafist told a run m television late points the investigation saturday to state group that has been arrested recently an apparent reference to sahel jihad
1	moroccan interior minister al points sahel been the investigation mustapha to a group that has said arrested recently an apparent reference to djihad salafist	moroccan interior minister an mustapha sahel state told run m television late saturday the investigation points to to group that has been arrested recently al apparent reference a salafist jihad
1	moroccan interior minister al mustapha sahel said the investigation points to a group that has been arrested recently an apparent reference to djihad salafist	moroccan interior minister al mustapha sahel told state run m television late saturday the investigation points to a group that has been arrested recently an apparent reference to salafist jihad
1	moroccan interior minister al mustapha sahel said the investigation points to a group that has been arrested recently an apparent reference to djihad salafist	moroccan interior minister al mustapha sahel told state run m television late saturday the investigation points to a group that has been arrested recently an apparent reference to salafist jihad
1	moroccan interior minister al mustapha sahel said the investigation points to a group that has been arrested recently an apparent reference to djihad salafist	moroccan interior minister al mustapha sahel told state run m television late saturday the investigation points to a group that has been arrested recently an apparent reference to salafist jihad
1	moroccan interior minister al mustapha sahel said the investigation points to a group that has been arrested recently an apparent reference to djihad salafist	moroccan interior minister al mustapha sahel told state run m television late saturday the investigation points to a group that has been arrested recently an apparent reference to salafist jihad
1	moroccan interior minister al mustapha sahel said the investigation points to a group that has been arrested recently an apparent reference to djihad salafist	moroccan interior minister al mustapha sahel told state run m television late saturday the investigation points to a group that has been arrested recently an apparent reference to salafist jihad
1	moroccan interior minister al mustapha sahel said the investigation points to a group that has been arrested recently an apparent reference to djihad salafist	moroccan interior minister al mustapha sahel told state run m television late saturday the investigation points to a group that has been arrested recently an apparent reference to salafist jihad
1	moroccan interior minister al mustapha sahel said the investigation points to a group that has been arrested recently an apparent reference to djihad salafist	moroccan interior minister al mustapha sahel told state run m television late saturday the investigation points to a group that has been arrested recently an apparent reference to salafist jihad
1	moroccan interior minister al mustapha sahel said the investigation points to a group that has been arrested recently an apparent reference to djihad salafist	moroccan interior minister al mustapha sahel told state run m television late saturday the investigation points to a group that has been arrested recently an apparent reference to salafist jihad
1	moroccan interior minister al mustapha sahel said the investigation points to a group that has been arrested recently an apparent reference to djihad salafist	moroccan interior minister al mustapha sahel told state run m television late saturday the investigation points to a group that has been arrested recently an apparent reference to salafist jihad
1	moroccan interior minister al mustapha sahel said the investigation points to a group that has been arrested recently an apparent reference to djihad salafist	moroccan interior minister al mustapha sahel told state run m television late saturday the investigation points to a group that has been arrested recently an apparent reference to salafist jihad
1	moroccan interior minister al mustapha sahel said the investigation points to a group that has been arrested recently an apparent reference to djihad salafist	moroccan interior minister al mustapha sahel told state run m television late saturday the investigation points to a group that has been arrested recently an apparent reference to salafist jihad
1	moroccan interior minister al mustapha sahel said the investigation points to a group that has been arrested recently an apparent reference to djihad salafist	moroccan interior minister al mustapha sahel told state run m television late saturday the investigation points to a group that has been arrested recently an apparent reference to salafist jihad
1	moroccan interior minister al mustapha sahel said the investigation points to a group that has been arrested recently an apparent reference to djihad salafist	moroccan interior minister al mustapha sahel told state run m television late saturday the investigation points to a group that has been arrested recently an apparent reference to salafist jihad
1	moroccan interior minister al mustapha sahel said the investigation points to a group that has been arrested recently an apparent reference to djihad salafist	moroccan interior minister al mustapha sahel told state run m television late saturday the investigation points to a group that has been arrested recently an apparent reference to salafist jihad
1	moroccan interior minister al mustapha sahel said the investigation points to a group that has been arrested recently an apparent reference to djihad salafist	moroccan interior minister al mustapha sahel told state run m television late saturday the investigation points to a group that has been arrested recently an apparent reference to salafist jihad
1	moroccan interior minister al mustapha sahel said the investigation points to a group that has been arrested recently an apparent reference to djihad salafist	moroccan interior minister al mustapha sahel told state run m television late saturday the investigation points to a group that has been arrested recently an apparent reference to salafist jihad
1	moroccan interior minister al mustapha sahel said the investigation points to a group that has been arrested recently an apparent reference to djihad salafist	moroccan interior minister al mustapha sahel told state run m television late saturday the investigation points to a group that has been arrested recently an apparent reference to salafist jihad
1	moroccan interior minister al mustapha sahel said the investigation points to a group that has been arrested recently an apparent reference to djihad salafist	moroccan interior minister al mustapha sahel told state run m television late saturday the investigation points to a group that has been arrested recently an apparent reference to salafist jihad
1	moroccan interior minister al mustapha sahel said the investigation points to a group that has been arrested recently an apparent reference to djihad salafist	moroccan interior minister al mustapha sahel told state run m television late saturday the investigation points to a group that has been arrested recently an apparent reference to salafist jihad
1	moroccan interior minister al mustapha sahel said the investigation points to a group that has been arrested recently an apparent reference to djihad salafist	moroccan interior minister al mustapha sahel told state run m television late saturday the investigation points to a group that has been arrested recently an apparent reference to salafist jihad
1	moroccan interior minister al mustapha sahel said the investigation points to a group that has been arrested recently an apparent reference to djihad salafist	moroccan interior minister al mustapha sahel told state run m television late saturday the investigation points to a group that has been arrested recently an apparent reference to salafist jihad
1	moroccan interior minister al mustapha sahel said the investigation points to a group that has been arrested recently an apparent reference to djihad salafist	moroccan interior minister al mustapha sahel told state run m television late saturday the investigation points to a group that has been arrested recently an apparent reference to salafist jihad
1	moroccan interior minister al mustapha sahel said the investigation points to a group that has been arrested recently an apparent reference to djihad salafist	moroccan interior minister al mustapha sahel told state run m television late saturday the investigation points to a group that has been arrested recently an apparent reference to salafist jihad
1	" I 'm delighted that David Chase has decided to give us another chapter in the great ' Sopranos ' saga , " HBO chairman and chief executive Chris Albrecht said .	" I 'm delighted that David Chase has decided to give us another chapter in the great Sopranos saga , " said HBO Chairman Chris Albrecht in a statement .
1	i m delighted saga david chase has decided to give us albrecht chapter in the great sopranos that hbo chairman and chief executive chris another said	i m delighted david that chase has decided to give us another chapter in great the sopranos saga said hbo chairman chris albrecht in a statement
1	i m delighted that david chase albrecht decided to give us another chapter in the great sopranos saga and chairman hbo chief executive chris has said	i m delighted that david chris has decided to give us another chapter in the great sopranos saga chase hbo chairman said albrecht in a statement
1	i m delighted that david chase has the to us give another chapter in decided great sopranos saga hbo chairman and chief executive chris albrecht said	i m great that david chase has decided to give a another chapter in the delighted sopranos saga said hbo chairman chris albrecht in us statement
1	i albrecht delighted that david chase has decided to the us another chapter in give great sopranos saga hbo chairman and chief executive chris m said	in m delighted hbo david chase has decided to give us another chapter i the great sopranos saga said that chairman chris albrecht in a statement
1	i m delighted that david chase has and to give another us chapter in the great sopranos saga hbo chairman decided chief executive chris albrecht said	i m delighted that david decided has chase to give us another chapter in the great sopranos saga said hbo chairman statement albrecht in a chris
1	i give delighted that hbo chase has decided to m us another chapter in the great sopranos saga david chairman and chief executive chris albrecht said	i m delighted that david chase has decided to give us another chapter in the chairman sopranos saga said hbo great chris albrecht a in statement
1	i hbo delighted that david chase has decided to chris us another chapter in the great sopranos saga m chairman and chief executive give albrecht said	i m delighted that david chase has decided chairman give chapter another us in the great sopranos saga said hbo to chris albrecht in a statement
1	i m delighted great david chase has decided to give us another chapter in the that and saga hbo chairman sopranos chief executive chris albrecht said	i m delighted that david chase has hbo to give us another chapter in the great sopranos saga said decided chairman chris albrecht statement a in
1	i m delighted that david chief chris decided to give us another chapter in the great sopranos saga hbo chairman and chase executive has albrecht said	i m delighted that david chase has in to give us another chapter albrecht the great sopranos saga said hbo chairman chris decided in a statement
1	i m delighted that david chase has decided to give us another chapter in the great sopranos saga hbo chairman and chief executive chris albrecht said	i m delighted that david chase has decided to give us another chapter in the great sopranos saga said hbo chairman chris albrecht in a statement
1	i m delighted that david chase has decided to give us another chapter in the great sopranos saga hbo chairman and chief executive chris albrecht said	i m delighted that david chase has decided to give us another chapter in the great sopranos saga said hbo chairman chris albrecht in a statement
1	i m delighted that david chase has decided to give us another chapter in the great sopranos saga hbo chairman and chief executive chris albrecht said	i m delighted that david chase has decided to give us another chapter in the great sopranos saga said hbo chairman chris albrecht in a statement
1	i m delighted that david chase has decided to give us another chapter in the great sopranos saga hbo chairman and chief executive chris albrecht said	i m delighted that david chase has decided to give us another chapter in the great sopranos saga said hbo chairman chris albrecht in a statement
1	i m delighted that david chase has decided to give us another chapter in the great sopranos saga hbo chairman and chief executive chris albrecht said	i m delighted that david chase has decided to give us another chapter in the great sopranos saga said hbo chairman chris albrecht in a statement
1	i m delighted that david chase has decided to give us another chapter in the great sopranos saga hbo chairman and chief executive chris albrecht said	i m delighted that david chase has decided to give us another chapter in the great sopranos saga said hbo chairman chris albrecht in a statement
1	i m delighted that david chase has decided to give us another chapter in the great sopranos saga hbo chairman and chief executive chris albrecht said	i m delighted that david chase has decided to give us another chapter in the great sopranos saga said hbo chairman chris albrecht in a statement
1	i m delighted that david chase has decided to give us another chapter in the great sopranos saga hbo chairman and chief executive chris albrecht said	i m delighted that david chase has decided to give us another chapter in the great sopranos saga said hbo chairman chris albrecht in a statement
1	i m delighted that david chase has decided to give us another chapter in the great sopranos saga hbo chairman and chief executive chris albrecht said	i m delighted that david chase has decided to give us another chapter in the great sopranos saga said hbo chairman chris albrecht in a statement
1	i m delighted that david chase has decided to give us another chapter in the great sopranos saga hbo chairman and chief executive chris albrecht said	i m delighted that david chase has decided to give us another chapter in the great sopranos saga said hbo chairman chris albrecht in a statement
1	i m delighted that david chase has decided to give us another chapter in the great sopranos saga hbo chairman and chief executive chris albrecht said	i m delighted that david chase has decided to give us another chapter in the great sopranos saga said hbo chairman chris albrecht in a statement
1	i m delighted that david chase has decided to give us another chapter in the great sopranos saga hbo chairman and chief executive chris albrecht said	i m delighted that david chase has decided to give us another chapter in the great sopranos saga said hbo chairman chris albrecht in a statement
1	i m delighted that david chase has decided to give us another chapter in the great sopranos saga hbo chairman and chief executive chris albrecht said	i m delighted that david chase has decided to give us another chapter in the great sopranos saga said hbo chairman chris albrecht in a statement
1	i m delighted that david chase has decided to give us another chapter in the great sopranos saga hbo chairman and chief executive chris albrecht said	i m delighted that david chase has decided to give us another chapter in the great sopranos saga said hbo chairman chris albrecht in a statement
1	i m delighted that david chase has decided to give us another chapter in the great sopranos saga hbo chairman and chief executive chris albrecht said	i m delighted that david chase has decided to give us another chapter in the great sopranos saga said hbo chairman chris albrecht in a statement
1	i m delighted that david chase has decided to give us another chapter in the great sopranos saga hbo chairman and chief executive chris albrecht said	i m delighted that david chase has decided to give us another chapter in the great sopranos saga said hbo chairman chris albrecht in a statement
1	i m delighted that david chase has decided to give us another chapter in the great sopranos saga hbo chairman and chief executive chris albrecht said	i m delighted that david chase has decided to give us another chapter in the great sopranos saga said hbo chairman chris albrecht in a statement
1	i m delighted that david chase has decided to give us another chapter in the great sopranos saga hbo chairman and chief executive chris albrecht said	i m delighted that david chase has decided to give us another chapter in the great sopranos saga said hbo chairman chris albrecht in a statement
1	i m delighted that david chase has decided to give us another chapter in the great sopranos saga hbo chairman and chief executive chris albrecht said	i m delighted that david chase has decided to give us another chapter in the great sopranos saga said hbo chairman chris albrecht in a statement
1	i m delighted that david chase has decided to give us another chapter in the great sopranos saga hbo chairman and chief executive chris albrecht said	i m delighted that david chase has decided to give us another chapter in the great sopranos saga said hbo chairman chris albrecht in a statement
1	i m delighted that david chase has decided to give us another chapter in the great sopranos saga hbo chairman and chief executive chris albrecht said	i m delighted that david chase has decided to give us another chapter in the great sopranos saga said hbo chairman chris albrecht in a statement
1	i m delighted that david chase has decided to give us another chapter in the great sopranos saga hbo chairman and chief executive chris albrecht said	i m delighted that david chase has decided to give us another chapter in the great sopranos saga said hbo chairman chris albrecht in a statement
1	i m delighted that david chase has decided to give us another chapter in the great sopranos saga hbo chairman and chief executive chris albrecht said	i m delighted that david chase has decided to give us another chapter in the great sopranos saga said hbo chairman chris albrecht in a statement
1	The two had argued that only a new board would have had the credibility to restore El Paso to health .	He and Zilkha believed that only a new board would have had the credibility to restore El Paso to health .
1	the two paso argued that only a new board would have restore the credibility to had el had to health	he and board believed that only a new zilkha had have would the credibility to restore el paso to health
1	the had had argued that only a new would board have two the credibility to restore el paso to health	he board zilkha believed that only a new and would have had the restore to credibility el paso to health
1	the two had argued new only a that board would have had restore credibility to the el paso to health	he and zilkha believed that only board new a would have had the credibility to el restore paso to health
1	the two had argued that credibility a new board would have had restore only to the el paso to health	he and zilkha believed el only a new board would have had the health to restore that paso to credibility
1	the two had argued that only a new board would have to the credibility paso restore el had to health	he the zilkha believed that only a new board would have had and paso to restore el credibility to health
1	the two had argued that only a new credibility would have had the board restore to el paso to health	he and zilkha believed to only a new board would have to the credibility that restore el paso had health
1	the two had argued restore only would new board a have had the credibility to that el paso to health	he and the believed that only a new board credibility have had zilkha would to restore el paso to health
1	two the had argued that only a new credibility would have had the board to restore el paso to health	he and zilkha believed health only a new board would have had the credibility to restore that paso to el
1	the argued had two that only a to board would have had the credibility to restore el paso new health	health and zilkha believed that credibility a new board would have had the only to restore el paso to he
1	the two had argued that only a new board would have had the credibility to restore el paso to health	he and zilkha believed that only a new board would have had the credibility to restore el paso to health
1	the two had argued that only a new board would have had the credibility to restore el paso to health	he and zilkha believed that only a new board would have had the credibility to restore el paso to health
1	the two had argued that only a new board would have had the credibility to restore el paso to health	he and zilkha believed that only a new board would have had the credibility to restore el paso to health
1	the two had argued that only a new board would have had the credibility to restore el paso to health	he and zilkha believed that only a new board would have had the credibility to restore el paso to health
1	the two had argued that only a new board would have had the credibility to restore el paso to health	he and zilkha believed that only a new board would have had the credibility to restore el paso to health
1	the two had argued that only a new board would have had the credibility to restore el paso to health	he and zilkha believed that only a new board would have had the credibility to restore el paso to health
1	the two had argued that only a new board would have had the credibility to restore el paso to health	he and zilkha believed that only a new board would have had the credibility to restore el paso to health
1	the two had argued that only a new board would have had the credibility to restore el paso to health	he and zilkha believed that only a new board would have had the credibility to restore el paso to health
1	the two had argued that only a new board would have had the credibility to restore el paso to health	he and zilkha believed that only a new board would have had the credibility to restore el paso to health
1	the two had argued that only a new board would have had the credibility to restore el paso to health	he and zilkha believed that only a new board would have had the credibility to restore el paso to health
1	the two had argued that only a new board would have had the credibility to restore el paso to health	he and zilkha believed that only a new board would have had the credibility to restore el paso to health
1	the two had argued that only a new board would have had the credibility to restore el paso to health	he and zilkha believed that only a new board would have had the credibility to restore el paso to health
1	the two had argued that only a new board would have had the credibility to restore el paso to health	he and zilkha believed that only a new board would have had the credibility to restore el paso to health
1	the two had argued that only a new board would have had the credibility to restore el paso to health	he and zilkha believed that only a new board would have had the credibility to restore el paso to health
1	the two had argued that only a new board would have had the credibility to restore el paso to health	he and zilkha believed that only a new board would have had the credibility to restore el paso to health
1	the two had argued that only a new board would have had the credibility to restore el paso to health	he and zilkha believed that only a new board would have had the credibility to restore el paso to health
1	the two had argued that only a new board would have had the credibility to restore el paso to health	he and zilkha believed that only a new board would have had the credibility to restore el paso to health
1	the two had argued that only a new board would have had the credibility to restore el paso to health	he and zilkha believed that only a new board would have had the credibility to restore el paso to health
1	the two had argued that only a new board would have had the credibility to restore el paso to health	he and zilkha believed that only a new board would have had the credibility to restore el paso to health
1	the two had argued that only a new board would have had the credibility to restore el paso to health	he and zilkha believed that only a new board would have had the credibility to restore el paso to health
1	the two had argued that only a new board would have had the credibility to restore el paso to health	he and zilkha believed that only a new board would have had the credibility to restore el paso to health
1	the two had argued that only a new board would have had the credibility to restore el paso to health	he and zilkha believed that only a new board would have had the credibility to restore el paso to health
1	the two had argued that only a new board would have had the credibility to restore el paso to health	he and zilkha believed that only a new board would have had the credibility to restore el paso to health
1	" There 's no reason for you to keep your skills up , " the judge told the convicted crack cocaine kingpin .	" There 's no reason for you to keep your skills up , " U.S. District Judge J. Frederick Motz told McGriff after he was sentenced .
1	there s the reason for you to keep your skills up no judge told the convicted crack cocaine kingpin	there s he reason for you to keep your skills up u s district judge j frederick motz no mcgriff after told was sentenced
1	there s the reason for you to keep your skills up the judge told no convicted crack cocaine kingpin	there s no reason for district to keep your skills up u s mcgriff judge j frederick motz told you after he was sentenced
1	there s no reason for judge to keep your skills up the you told the convicted crack cocaine kingpin	there s up motz for you to keep your skills no u s district judge j frederick reason told mcgriff after he was sentenced
1	there s no reason for you to keep your skills told the judge up the convicted crack cocaine kingpin	judge s u reason for you to keep your skills up no s district there j frederick motz told mcgriff after he was sentenced
1	there s no reason for you to skills your keep up the judge told the convicted crack cocaine kingpin	there s no reason for you to sentenced your motz up u s district judge j frederick skills told mcgriff after he was keep
1	there s no reason for crack to keep your skills up the judge told the convicted you cocaine kingpin	there s no told for you to keep your skills up u s district judge j reason motz frederick mcgriff after he was sentenced
1	there s no reason for you to keep your skills up the judge told kingpin convicted crack cocaine the	there s no reason for you to was your skills up u s mcgriff judge j frederick motz told district after he keep sentenced
1	crack s no reason for you to keep your skills up the judge told the convicted there cocaine kingpin	there s no reason for you to keep your skills up u s district judge j after motz told sentenced frederick he was mcgriff
1	there s no reason for kingpin to keep your skills up the judge told the convicted crack cocaine you	there s no reason for you to sentenced your skills up motz s district judge j frederick u told mcgriff after he was keep
1	there s no reason for you to keep your skills up the judge told the convicted crack cocaine kingpin	there s no reason for you to keep your skills up u s district judge j frederick motz told mcgriff after he was sentenced
1	there s no reason for you to keep your skills up the judge told the convicted crack cocaine kingpin	there s no reason for you to keep your skills up u s district judge j frederick motz told mcgriff after he was sentenced
1	there s no reason for you to keep your skills up the judge told the convicted crack cocaine kingpin	there s no reason for you to keep your skills up u s district judge j frederick motz told mcgriff after he was sentenced
1	there s no reason for you to keep your skills up the judge told the convicted crack cocaine kingpin	there s no reason for you to keep your skills up u s district judge j frederick motz told mcgriff after he was sentenced
1	there s no reason for you to keep your skills up the judge told the convicted crack cocaine kingpin	there s no reason for you to keep your skills up u s district judge j frederick motz told mcgriff after he was sentenced
1	there s no reason for you to keep your skills up the judge told the convicted crack cocaine kingpin	there s no reason for you to keep your skills up u s district judge j frederick motz told mcgriff after he was sentenced
1	there s no reason for you to keep your skills up the judge told the convicted crack cocaine kingpin	there s no reason for you to keep your skills up u s district judge j frederick motz told mcgriff after he was sentenced
1	there s no reason for you to keep your skills up the judge told the convicted crack cocaine kingpin	there s no reason for you to keep your skills up u s district judge j frederick motz told mcgriff after he was sentenced
1	there s no reason for you to keep your skills up the judge told the convicted crack cocaine kingpin	there s no reason for you to keep your skills up u s district judge j frederick motz told mcgriff after he was sentenced
1	there s no reason for you to keep your skills up the judge told the convicted crack cocaine kingpin	there s no reason for you to keep your skills up u s district judge j frederick motz told mcgriff after he was sentenced
1	there s no reason for you to keep your skills up the judge told the convicted crack cocaine kingpin	there s no reason for you to keep your skills up u s district judge j frederick motz told mcgriff after he was sentenced
1	there s no reason for you to keep your skills up the judge told the convicted crack cocaine kingpin	there s no reason for you to keep your skills up u s district judge j frederick motz told mcgriff after he was sentenced
1	there s no reason for you to keep your skills up the judge told the convicted crack cocaine kingpin	there s no reason for you to keep your skills up u s district judge j frederick motz told mcgriff after he was sentenced
1	there s no reason for you to keep your skills up the judge told the convicted crack cocaine kingpin	there s no reason for you to keep your skills up u s district judge j frederick motz told mcgriff after he was sentenced
1	there s no reason for you to keep your skills up the judge told the convicted crack cocaine kingpin	there s no reason for you to keep your skills up u s district judge j frederick motz told mcgriff after he was sentenced
1	there s no reason for you to keep your skills up the judge told the convicted crack cocaine kingpin	there s no reason for you to keep your skills up u s district judge j frederick motz told mcgriff after he was sentenced
1	there s no reason for you to keep your skills up the judge told the convicted crack cocaine kingpin	there s no reason for you to keep your skills up u s district judge j frederick motz told mcgriff after he was sentenced
1	there s no reason for you to keep your skills up the judge told the convicted crack cocaine kingpin	there s no reason for you to keep your skills up u s district judge j frederick motz told mcgriff after he was sentenced
1	there s no reason for you to keep your skills up the judge told the convicted crack cocaine kingpin	there s no reason for you to keep your skills up u s district judge j frederick motz told mcgriff after he was sentenced
1	there s no reason for you to keep your skills up the judge told the convicted crack cocaine kingpin	there s no reason for you to keep your skills up u s district judge j frederick motz told mcgriff after he was sentenced
1	there s no reason for you to keep your skills up the judge told the convicted crack cocaine kingpin	there s no reason for you to keep your skills up u s district judge j frederick motz told mcgriff after he was sentenced
1	there s no reason for you to keep your skills up the judge told the convicted crack cocaine kingpin	there s no reason for you to keep your skills up u s district judge j frederick motz told mcgriff after he was sentenced
1	there s no reason for you to keep your skills up the judge told the convicted crack cocaine kingpin	there s no reason for you to keep your skills up u s district judge j frederick motz told mcgriff after he was sentenced
1	Still , he said , " I 'm absolutely confident we 're going to have a bill . "	" I 'm absolutely confident we 're going to have a bill , " Frist , R-Tenn . , said Thursday .
1	still he said i m absolutely confident we to going re have a bill	to m absolutely confident we re going i have a bill frist r tenn said thursday
1	still he said i m going confident we re absolutely to have a bill	going m absolutely confident we re i to have a bill frist r tenn said thursday
1	i he said still m absolutely confident we re going to have a bill	i m to confident we re going absolutely have a bill frist r tenn said thursday
1	still bill said i m absolutely confident we re going to have a he	i m absolutely confident we re going to have thursday bill frist r tenn said a
1	still he said i m have confident we re going to absolutely a bill	i m absolutely confident we thursday going to have a bill frist r tenn said re
1	still he said i a absolutely confident we re going to have m bill	i m absolutely confident we re frist to have a bill going r tenn said thursday
1	still absolutely said i m he confident we re going to have a bill	i m frist confident we re going to have a bill absolutely r tenn said thursday
1	still he said i m to confident we re going absolutely have a bill	i m absolutely confident we re going to have a bill frist r said tenn thursday
1	still he said i m absolutely confident we re going bill have a to	i m absolutely confident we thursday going to have a bill frist r tenn said re
1	still he said i m absolutely confident we re going to have a bill	i m absolutely confident we re going to have a bill frist r tenn said thursday
1	still he said i m absolutely confident we re going to have a bill	i m absolutely confident we re going to have a bill frist r tenn said thursday
1	still he said i m absolutely confident we re going to have a bill	i m absolutely confident we re going to have a bill frist r tenn said thursday
1	still he said i m absolutely confident we re going to have a bill	i m absolutely confident we re going to have a bill frist r tenn said thursday
1	still he said i m absolutely confident we re going to have a bill	i m absolutely confident we re going to have a bill frist r tenn said thursday
1	still he said i m absolutely confident we re going to have a bill	i m absolutely confident we re going to have a bill frist r tenn said thursday
1	still he said i m absolutely confident we re going to have a bill	i m absolutely confident we re going to have a bill frist r tenn said thursday
1	still he said i m absolutely confident we re going to have a bill	i m absolutely confident we re going to have a bill frist r tenn said thursday
1	still he said i m absolutely confident we re going to have a bill	i m absolutely confident we re going to have a bill frist r tenn said thursday
1	still he said i m absolutely confident we re going to have a bill	i m absolutely confident we re going to have a bill frist r tenn said thursday
1	still he said i m absolutely confident we re going to have a bill	i m absolutely confident we re going to have a bill frist r tenn said thursday
1	still he said i m absolutely confident we re going to have a bill	i m absolutely confident we re going to have a bill frist r tenn said thursday
1	still he said i m absolutely confident we re going to have a bill	i m absolutely confident we re going to have a bill frist r tenn said thursday
1	still he said i m absolutely confident we re going to have a bill	i m absolutely confident we re going to have a bill frist r tenn said thursday
1	still he said i m absolutely confident we re going to have a bill	i m absolutely confident we re going to have a bill frist r tenn said thursday
1	still he said i m absolutely confident we re going to have a bill	i m absolutely confident we re going to have a bill frist r tenn said thursday
1	still he said i m absolutely confident we re going to have a bill	i m absolutely confident we re going to have a bill frist r tenn said thursday
1	still he said i m absolutely confident we re going to have a bill	i m absolutely confident we re going to have a bill frist r tenn said thursday
1	still he said i m absolutely confident we re going to have a bill	i m absolutely confident we re going to have a bill frist r tenn said thursday
1	still he said i m absolutely confident we re going to have a bill	i m absolutely confident we re going to have a bill frist r tenn said thursday
1	still he said i m absolutely confident we re going to have a bill	i m absolutely confident we re going to have a bill frist r tenn said thursday
1	still he said i m absolutely confident we re going to have a bill	i m absolutely confident we re going to have a bill frist r tenn said thursday
1	still he said i m absolutely confident we re going to have a bill	i m absolutely confident we re going to have a bill frist r tenn said thursday
1	" Senator Clinton should be ashamed of herself for playing politics with the important issue of homeland security funding , " he said .	" She should be ashamed of herself for playing politics with this important issue , " said state budget division spokesman Andrew Rush .
1	senator clinton should of politics be herself for playing ashamed with the important issue of homeland security funding he said	ashamed should budget she of herself for playing politics with this important issue said state be division spokesman andrew rush
1	senator clinton should be ashamed of with for playing politics homeland the important issue of herself security funding he said	she should be ashamed of herself for playing important with this budget issue said state politics division spokesman andrew rush
1	senator clinton politics of ashamed be herself for playing should with the important issue of homeland security funding he said	she should be ashamed of playing for andrew politics with this important issue said state budget division spokesman herself rush
1	senator clinton should be ashamed of herself for playing homeland with said important issue of politics security funding he the	she should be ashamed of herself for playing state spokesman this important issue said politics budget division with andrew rush
1	senator for should be ashamed of herself clinton playing he with the important issue of homeland security funding politics said	she should for ashamed of herself be playing important with this politics issue said state budget division spokesman andrew rush
1	senator clinton should homeland ashamed of herself for playing politics with the important of issue be security funding he said	playing should be ashamed of herself for she politics important this with issue said state budget division spokesman andrew rush
1	senator clinton should said ashamed be herself for playing politics with the important issue of homeland security funding he of	she should be ashamed of herself for playing with rush this important issue said state budget division spokesman andrew politics
1	he homeland should be ashamed of herself for playing politics with the important issue of clinton security funding senator said	she of be ashamed should herself for important politics with this playing issue said state budget division spokesman andrew rush
1	senator clinton should be ashamed of funding for playing politics with the important said of homeland security herself he issue	she should be ashamed of with for playing politics herself division important issue said state budget this spokesman andrew rush
1	senator clinton should be ashamed of herself for playing politics with the important issue of homeland security funding he said	she should be ashamed of herself for playing politics with this important issue said state budget division spokesman andrew rush
1	senator clinton should be ashamed of herself for playing politics with the important issue of homeland security funding he said	she should be ashamed of herself for playing politics with this important issue said state budget division spokesman andrew rush
1	senator clinton should be ashamed of herself for playing politics with the important issue of homeland security funding he said	she should be ashamed of herself for playing politics with this important issue said state budget division spokesman andrew rush
1	senator clinton should be ashamed of herself for playing politics with the important issue of homeland security funding he said	she should be ashamed of herself for playing politics with this important issue said state budget division spokesman andrew rush
1	senator clinton should be ashamed of herself for playing politics with the important issue of homeland security funding he said	she should be ashamed of herself for playing politics with this important issue said state budget division spokesman andrew rush
1	senator clinton should be ashamed of herself for playing politics with the important issue of homeland security funding he said	she should be ashamed of herself for playing politics with this important issue said state budget division spokesman andrew rush
1	senator clinton should be ashamed of herself for playing politics with the important issue of homeland security funding he said	she should be ashamed of herself for playing politics with this important issue said state budget division spokesman andrew rush
1	senator clinton should be ashamed of herself for playing politics with the important issue of homeland security funding he said	she should be ashamed of herself for playing politics with this important issue said state budget division spokesman andrew rush
1	senator clinton should be ashamed of herself for playing politics with the important issue of homeland security funding he said	she should be ashamed of herself for playing politics with this important issue said state budget division spokesman andrew rush
1	senator clinton should be ashamed of herself for playing politics with the important issue of homeland security funding he said	she should be ashamed of herself for playing politics with this important issue said state budget division spokesman andrew rush
1	senator clinton should be ashamed of herself for playing politics with the important issue of homeland security funding he said	she should be ashamed of herself for playing politics with this important issue said state budget division spokesman andrew rush
1	senator clinton should be ashamed of herself for playing politics with the important issue of homeland security funding he said	she should be ashamed of herself for playing politics with this important issue said state budget division spokesman andrew rush
1	senator clinton should be ashamed of herself for playing politics with the important issue of homeland security funding he said	she should be ashamed of herself for playing politics with this important issue said state budget division spokesman andrew rush
1	senator clinton should be ashamed of herself for playing politics with the important issue of homeland security funding he said	she should be ashamed of herself for playing politics with this important issue said state budget division spokesman andrew rush
1	senator clinton should be ashamed of herself for playing politics with the important issue of homeland security funding he said	she should be ashamed of herself for playing politics with this important issue said state budget division spokesman andrew rush
1	senator clinton should be ashamed of herself for playing politics with the important issue of homeland security funding he said	she should be ashamed of herself for playing politics with this important issue said state budget division spokesman andrew rush
1	senator clinton should be ashamed of herself for playing politics with the important issue of homeland security funding he said	she should be ashamed of herself for playing politics with this important issue said state budget division spokesman andrew rush
1	senator clinton should be ashamed of herself for playing politics with the important issue of homeland security funding he said	she should be ashamed of herself for playing politics with this important issue said state budget division spokesman andrew rush
1	senator clinton should be ashamed of herself for playing politics with the important issue of homeland security funding he said	she should be ashamed of herself for playing politics with this important issue said state budget division spokesman andrew rush
1	senator clinton should be ashamed of herself for playing politics with the important issue of homeland security funding he said	she should be ashamed of herself for playing politics with this important issue said state budget division spokesman andrew rush
1	senator clinton should be ashamed of herself for playing politics with the important issue of homeland security funding he said	she should be ashamed of herself for playing politics with this important issue said state budget division spokesman andrew rush
1	senator clinton should be ashamed of herself for playing politics with the important issue of homeland security funding he said	she should be ashamed of herself for playing politics with this important issue said state budget division spokesman andrew rush
1	senator clinton should be ashamed of herself for playing politics with the important issue of homeland security funding he said	she should be ashamed of herself for playing politics with this important issue said state budget division spokesman andrew rush
1	Federal agents said yesterday they are investigating the theft of 1,200 pounds of an explosive chemical from construction companies in Colorado and California in the past week .	Federal investigators are looking for possible connections between the theft of 1,100 pounds of an explosive chemical from construction companies in Colorado and California in the past week .
1	colorado agents said yesterday of are investigating the theft they pounds of an explosive chemical from construction companies in federal and california in the past week	federal investigators the looking for possible connections between the theft of pounds of an explosive chemical from colorado companies in construction and california in are past week
1	said agents federal yesterday they are investigating the theft of pounds of an explosive chemical from construction companies in colorado and california the in past week	federal investigators are looking for possible connections california the theft of pounds of an explosive chemical past construction companies in colorado and between in the from week
1	federal agents said explosive they are investigating the theft of pounds of an week chemical from construction companies in colorado and california in the past yesterday	federal construction are looking for possible connections between the theft of pounds of an explosive chemical from investigators colorado in companies and california in the past week
1	federal agents said yesterday pounds are investigating the week of they of an explosive chemical from construction companies in colorado and california in the past theft	federal investigators are looking for possible connections between the theft of pounds of california explosive chemical from construction and in colorado companies an in the past week
1	federal agents said yesterday the are investigating the theft of they of an explosive chemical from construction companies in colorado and california in pounds past week	federal investigators are looking for past connections between the theft from pounds of an explosive chemical of construction companies in colorado and california in the possible week
1	federal agents said yesterday they are investigating the theft of pounds companies of explosive chemical from construction an in colorado and california in the past week	federal investigators are looking for possible connections between the theft of pounds of an explosive chemical the construction and in colorado companies california in from past week
1	federal the said yesterday they are investigating agents theft of pounds of in explosive chemical from construction companies an colorado and california in the past week	federal investigators are looking for possible week of the theft between pounds of an explosive chemical from construction companies in colorado and california in the past connections
1	federal agents said yesterday they are investigating and from of pounds of an explosive chemical theft construction companies in colorado the california in the past week	federal possible are looking for investigators connections between the theft of pounds of an explosive chemical from construction companies in colorado in california and the past week
1	they agents said yesterday chemical are investigating the theft of pounds of an explosive federal from construction companies in colorado and california in the past week	the investigators are looking for possible connections between federal theft of pounds in an explosive chemical from construction companies in colorado and california of the past week
1	federal agents said yesterday they are investigating the theft of pounds of an explosive chemical from construction companies in colorado and california in the past week	federal investigators are looking for possible connections between the theft of pounds of an explosive chemical from construction companies in colorado and california in the past week
1	federal agents said yesterday they are investigating the theft of pounds of an explosive chemical from construction companies in colorado and california in the past week	federal investigators are looking for possible connections between the theft of pounds of an explosive chemical from construction companies in colorado and california in the past week
1	federal agents said yesterday they are investigating the theft of pounds of an explosive chemical from construction companies in colorado and california in the past week	federal investigators are looking for possible connections between the theft of pounds of an explosive chemical from construction companies in colorado and california in the past week
1	federal agents said yesterday they are investigating the theft of pounds of an explosive chemical from construction companies in colorado and california in the past week	federal investigators are looking for possible connections between the theft of pounds of an explosive chemical from construction companies in colorado and california in the past week
1	federal agents said yesterday they are investigating the theft of pounds of an explosive chemical from construction companies in colorado and california in the past week	federal investigators are looking for possible connections between the theft of pounds of an explosive chemical from construction companies in colorado and california in the past week
1	federal agents said yesterday they are investigating the theft of pounds of an explosive chemical from construction companies in colorado and california in the past week	federal investigators are looking for possible connections between the theft of pounds of an explosive chemical from construction companies in colorado and california in the past week
1	federal agents said yesterday they are investigating the theft of pounds of an explosive chemical from construction companies in colorado and california in the past week	federal investigators are looking for possible connections between the theft of pounds of an explosive chemical from construction companies in colorado and california in the past week
1	federal agents said yesterday they are investigating the theft of pounds of an explosive chemical from construction companies in colorado and california in the past week	federal investigators are looking for possible connections between the theft of pounds of an explosive chemical from construction companies in colorado and california in the past week
1	federal agents said yesterday they are investigating the theft of pounds of an explosive chemical from construction companies in colorado and california in the past week	federal investigators are looking for possible connections between the theft of pounds of an explosive chemical from construction companies in colorado and california in the past week
1	federal agents said yesterday they are investigating the theft of pounds of an explosive chemical from construction companies in colorado and california in the past week	federal investigators are looking for possible connections between the theft of pounds of an explosive chemical from construction companies in colorado and california in the past week
1	federal agents said yesterday they are investigating the theft of pounds of an explosive chemical from construction companies in colorado and california in the past week	federal investigators are looking for possible connections between the theft of pounds of an explosive chemical from construction companies in colorado and california in the past week
1	federal agents said yesterday they are investigating the theft of pounds of an explosive chemical from construction companies in colorado and california in the past week	federal investigators are looking for possible connections between the theft of pounds of an explosive chemical from construction companies in colorado and california in the past week
1	federal agents said yesterday they are investigating the theft of pounds of an explosive chemical from construction companies in colorado and california in the past week	federal investigators are looking for possible connections between the theft of pounds of an explosive chemical from construction companies in colorado and california in the past week
1	federal agents said yesterday they are investigating the theft of pounds of an explosive chemical from construction companies in colorado and california in the past week	federal investigators are looking for possible connections between the theft of pounds of an explosive chemical from construction companies in colorado and california in the past week
1	federal agents said yesterday they are investigating the theft of pounds of an explosive chemical from construction companies in colorado and california in the past week	federal investigators are looking for possible connections between the theft of pounds of an explosive chemical from construction companies in colorado and california in the past week
1	federal agents said yesterday they are investigating the theft of pounds of an explosive chemical from construction companies in colorado and california in the past week	federal investigators are looking for possible connections between the theft of pounds of an explosive chemical from construction companies in colorado and california in the past week
1	federal agents said yesterday they are investigating the theft of pounds of an explosive chemical from construction companies in colorado and california in the past week	federal investigators are looking for possible connections between the theft of pounds of an explosive chemical from construction companies in colorado and california in the past week
1	federal agents said yesterday they are investigating the theft of pounds of an explosive chemical from construction companies in colorado and california in the past week	federal investigators are looking for possible connections between the theft of pounds of an explosive chemical from construction companies in colorado and california in the past week
1	federal agents said yesterday they are investigating the theft of pounds of an explosive chemical from construction companies in colorado and california in the past week	federal investigators are looking for possible connections between the theft of pounds of an explosive chemical from construction companies in colorado and california in the past week
1	federal agents said yesterday they are investigating the theft of pounds of an explosive chemical from construction companies in colorado and california in the past week	federal investigators are looking for possible connections between the theft of pounds of an explosive chemical from construction companies in colorado and california in the past week
1	federal agents said yesterday they are investigating the theft of pounds of an explosive chemical from construction companies in colorado and california in the past week	federal investigators are looking for possible connections between the theft of pounds of an explosive chemical from construction companies in colorado and california in the past week
1	federal agents said yesterday they are investigating the theft of pounds of an explosive chemical from construction companies in colorado and california in the past week	federal investigators are looking for possible connections between the theft of pounds of an explosive chemical from construction companies in colorado and california in the past week
1	federal agents said yesterday they are investigating the theft of pounds of an explosive chemical from construction companies in colorado and california in the past week	federal investigators are looking for possible connections between the theft of pounds of an explosive chemical from construction companies in colorado and california in the past week
0	Last year , Comcast signed 1.5 million new digital cable subscribers .	Comcast has about 21.3 million cable subscribers , many in the largest U.S. cities .
0	cable year comcast signed million new digital last subscribers	comcast has in million cable subscribers many about the largest u s cities
0	last year comcast signed million new digital subscribers cable	comcast has about million cable subscribers many in the u largest s cities
0	year last comcast signed million new digital cable subscribers	comcast has about million cable subscribers many in the largest u cities s
0	digital year comcast signed million new last cable subscribers	comcast has about million cable u many in the largest subscribers s cities
0	last year comcast million signed new digital cable subscribers	comcast has million about cable subscribers many in the largest u s cities
0	last million comcast signed year new digital cable subscribers	comcast has about million cable subscribers many s the largest u in cities
0	last year comcast digital million new signed cable subscribers	comcast has the million cable subscribers many in about largest u s cities
0	last year signed comcast million new digital cable subscribers	comcast subscribers about million cable has many in the largest u s cities
0	million year comcast signed last new digital cable subscribers	the has about million cable subscribers many in comcast largest u s cities
0	last year comcast signed million new digital cable subscribers	comcast has about million cable subscribers many in the largest u s cities
0	last year comcast signed million new digital cable subscribers	comcast has about million cable subscribers many in the largest u s cities
0	last year comcast signed million new digital cable subscribers	comcast has about million cable subscribers many in the largest u s cities
0	last year comcast signed million new digital cable subscribers	comcast has about million cable subscribers many in the largest u s cities
0	last year comcast signed million new digital cable subscribers	comcast has about million cable subscribers many in the largest u s cities
0	last year comcast signed million new digital cable subscribers	comcast has about million cable subscribers many in the largest u s cities
0	last year comcast signed million new digital cable subscribers	comcast has about million cable subscribers many in the largest u s cities
0	last year comcast signed million new digital cable subscribers	comcast has about million cable subscribers many in the largest u s cities
0	last year comcast signed million new digital cable subscribers	comcast has about million cable subscribers many in the largest u s cities
0	last year comcast signed million new digital cable subscribers	comcast has about million cable subscribers many in the largest u s cities
0	last year comcast signed million new digital cable subscribers	comcast has about million cable subscribers many in the largest u s cities
0	last year comcast signed million new digital cable subscribers	comcast has about million cable subscribers many in the largest u s cities
0	last year comcast signed million new digital cable subscribers	comcast has about million cable subscribers many in the largest u s cities
0	last year comcast signed million new digital cable subscribers	comcast has about million cable subscribers many in the largest u s cities
0	last year comcast signed million new digital cable subscribers	comcast has about million cable subscribers many in the largest u s cities
0	last year comcast signed million new digital cable subscribers	comcast has about million cable subscribers many in the largest u s cities
0	last year comcast signed million new digital cable subscribers	comcast has about million cable subscribers many in the largest u s cities
0	last year comcast signed million new digital cable subscribers	comcast has about million cable subscribers many in the largest u s cities
0	last year comcast signed million new digital cable subscribers	comcast has about million cable subscribers many in the largest u s cities
0	last year comcast signed million new digital cable subscribers	comcast has about million cable subscribers many in the largest u s cities
0	last year comcast signed million new digital cable subscribers	comcast has about million cable subscribers many in the largest u s cities
0	last year comcast signed million new digital cable subscribers	comcast has about million cable subscribers many in the largest u s cities
0	last year comcast signed million new digital cable subscribers	comcast has about million cable subscribers many in the largest u s cities
1	Schofield got Toepfer to admit on cross-examination that she ignored many of O 'Donnell 's suggestions and projects .	But under cross-examination by O 'Donnell 's attorney , Lorna Schofield , Toepfer conceded she had ignored many of O 'Donnell 's suggestions and projects .
1	schofield got toepfer to admit on cross examination that she ignored many of suggestions donnell s o and projects	but under cross conceded examination o donnell s attorney lorna schofield toepfer by she had ignored many of o donnell s suggestions and projects
1	schofield got toepfer to admit on cross ignored that she examination many of o donnell s suggestions and projects	cross under but examination many o donnell s attorney lorna schofield toepfer conceded she had ignored by of o donnell s suggestions and projects
1	schofield got toepfer to admit o cross examination that she ignored many of on donnell s suggestions and projects	but under cross examination toepfer o donnell s attorney lorna schofield projects conceded she had ignored many of o donnell s suggestions and by
1	schofield got toepfer to she on cross examination that admit ignored many of o donnell s suggestions and projects	but under cross s by and donnell examination attorney lorna schofield toepfer conceded she had ignored many of o donnell s suggestions o projects
1	schofield got toepfer to admit on cross examination that she ignored many s o donnell of suggestions and projects	but under cross examination by o donnell s conceded lorna schofield toepfer of she had ignored many attorney o donnell s suggestions and projects
1	schofield got toepfer to suggestions on cross examination that she ignored many of o donnell s admit and projects	but of cross many by o donnell s attorney lorna schofield toepfer conceded she had ignored examination under o donnell s suggestions and projects
1	schofield got toepfer to projects on cross examination that she ignored many of o donnell s suggestions and admit	but under cross examination by toepfer donnell s attorney lorna schofield o conceded she had ignored many and o donnell s suggestions of projects
1	to got toepfer schofield admit on cross examination that she ignored many of o donnell s suggestions and projects	but under cross examination by o donnell s attorney lorna schofield toepfer conceded and had ignored many of o donnell she suggestions s projects
1	schofield got toepfer to admit on cross examination that she suggestions many of o donnell s ignored and projects	but under of examination by o donnell o attorney lorna schofield toepfer conceded she had ignored many cross s donnell s suggestions and projects
1	schofield got toepfer to admit on cross examination that she ignored many of o donnell s suggestions and projects	but under cross examination by o donnell s attorney lorna schofield toepfer conceded she had ignored many of o donnell s suggestions and projects
1	schofield got toepfer to admit on cross examination that she ignored many of o donnell s suggestions and projects	but under cross examination by o donnell s attorney lorna schofield toepfer conceded she had ignored many of o donnell s suggestions and projects
1	schofield got toepfer to admit on cross examination that she ignored many of o donnell s suggestions and projects	but under cross examination by o donnell s attorney lorna schofield toepfer conceded she had ignored many of o donnell s suggestions and projects
1	schofield got toepfer to admit on cross examination that she ignored many of o donnell s suggestions and projects	but under cross examination by o donnell s attorney lorna schofield toepfer conceded she had ignored many of o donnell s suggestions and projects
1	schofield got toepfer to admit on cross examination that she ignored many of o donnell s suggestions and projects	but under cross examination by o donnell s attorney lorna schofield toepfer conceded she had ignored many of o donnell s suggestions and projects
1	schofield got toepfer to admit on cross examination that she ignored many of o donnell s suggestions and projects	but under cross examination by o donnell s attorney lorna schofield toepfer conceded she had ignored many of o donnell s suggestions and projects
1	schofield got toepfer to admit on cross examination that she ignored many of o donnell s suggestions and projects	but under cross examination by o donnell s attorney lorna schofield toepfer conceded she had ignored many of o donnell s suggestions and projects
1	schofield got toepfer to admit on cross examination that she ignored many of o donnell s suggestions and projects	but under cross examination by o donnell s attorney lorna schofield toepfer conceded she had ignored many of o donnell s suggestions and projects
1	schofield got toepfer to admit on cross examination that she ignored many of o donnell s suggestions and projects	but under cross examination by o donnell s attorney lorna schofield toepfer conceded she had ignored many of o donnell s suggestions and projects
1	schofield got toepfer to admit on cross examination that she ignored many of o donnell s suggestions and projects	but under cross examination by o donnell s attorney lorna schofield toepfer conceded she had ignored many of o donnell s suggestions and projects
1	schofield got toepfer to admit on cross examination that she ignored many of o donnell s suggestions and projects	but under cross examination by o donnell s attorney lorna schofield toepfer conceded she had ignored many of o donnell s suggestions and projects
1	schofield got toepfer to admit on cross examination that she ignored many of o donnell s suggestions and projects	but under cross examination by o donnell s attorney lorna schofield toepfer conceded she had ignored many of o donnell s suggestions and projects
1	schofield got toepfer to admit on cross examination that she ignored many of o donnell s suggestions and projects	but under cross examination by o donnell s attorney lorna schofield toepfer conceded she had ignored many of o donnell s suggestions and projects
1	schofield got toepfer to admit on cross examination that she ignored many of o donnell s suggestions and projects	but under cross examination by o donnell s attorney lorna schofield toepfer conceded she had ignored many of o donnell s suggestions and projects
1	schofield got toepfer to admit on cross examination that she ignored many of o donnell s suggestions and projects	but under cross examination by o donnell s attorney lorna schofield toepfer conceded she had ignored many of o donnell s suggestions and projects
1	schofield got toepfer to admit on cross examination that she ignored many of o donnell s suggestions and projects	but under cross examination by o donnell s attorney lorna schofield toepfer conceded she had ignored many of o donnell s suggestions and projects
1	schofield got toepfer to admit on cross examination that she ignored many of o donnell s suggestions and projects	but under cross examination by o donnell s attorney lorna schofield toepfer conceded she had ignored many of o donnell s suggestions and projects
1	schofield got toepfer to admit on cross examination that she ignored many of o donnell s suggestions and projects	but under cross examination by o donnell s attorney lorna schofield toepfer conceded she had ignored many of o donnell s suggestions and projects
1	schofield got toepfer to admit on cross examination that she ignored many of o donnell s suggestions and projects	but under cross examination by o donnell s attorney lorna schofield toepfer conceded she had ignored many of o donnell s suggestions and projects
1	schofield got toepfer to admit on cross examination that she ignored many of o donnell s suggestions and projects	but under cross examination by o donnell s attorney lorna schofield toepfer conceded she had ignored many of o donnell s suggestions and projects
1	schofield got toepfer to admit on cross examination that she ignored many of o donnell s suggestions and projects	but under cross examination by o donnell s attorney lorna schofield toepfer conceded she had ignored many of o donnell s suggestions and projects
1	schofield got toepfer to admit on cross examination that she ignored many of o donnell s suggestions and projects	but under cross examination by o donnell s attorney lorna schofield toepfer conceded she had ignored many of o donnell s suggestions and projects
1	schofield got toepfer to admit on cross examination that she ignored many of o donnell s suggestions and projects	but under cross examination by o donnell s attorney lorna schofield toepfer conceded she had ignored many of o donnell s suggestions and projects
1	The man accused of using fake grenades to commandeer a Cuban plane that landed in Key West in April was sentenced Friday to 20 years in prison .	A Cuban architect was sentenced to 20 years in prison Friday for using two fake grenades to hijack a passenger plane from Cuba to Florida in April .
1	the man accused of using fake grenades in commandeer a cuban plane that landed in key west to april was sentenced friday in years to prison	a cuban architect was from to years in prison friday for using two a grenades to hijack fake passenger plane sentenced cuba to florida in april
1	the man accused of using fake cuban to commandeer a grenades plane that in in key west in april was sentenced friday to years landed prison	a cuban grenades was sentenced to years in fake friday for using two prison architect to hijack a passenger plane from cuba to florida in april
1	in sentenced accused of using fake grenades to commandeer a cuban plane that landed the key west in april was man friday to years in prison	a cuban architect was sentenced to years in prison to passenger using two fake grenades friday hijack a for plane from cuba to florida in april
1	plane man accused key using fake grenades to commandeer a cuban the that landed in of west in april was sentenced friday to years in prison	a passenger architect was sentenced to years in prison friday for using cuba fake grenades to hijack a cuban plane from two to florida in april
1	in man accused of using fake grenades to commandeer a cuban plane that landed in key the in april was sentenced friday to years west prison	a sentenced architect was cuban to years in a friday for using two fake grenades to hijack prison passenger plane from cuba to florida in april
1	the man accused of a fake grenades to commandeer using cuban plane that landed in key west years april was sentenced friday to in in prison	a cuban architect in sentenced to years in prison friday for using two fake was to hijack a passenger plane from cuba to florida grenades april
1	the man accused of using friday grenades to in a cuban plane that landed in key west in april was sentenced fake to years commandeer prison	a cuban architect was sentenced fake years in prison friday for using two to grenades to hijack a passenger from plane cuba to florida in april
1	the man accused of using fake grenades to commandeer a cuban plane that landed prison key west to april was sentenced friday in years in in	a passenger architect was sentenced to years in prison friday for using two fake grenades to hijack cuban a plane from cuba to florida in april
1	in man accused of using fake grenades to commandeer a cuban plane that landed in key west the years was sentenced friday to april in prison	a cuban architect was sentenced to years in prison friday for using two fake grenades to hijack a to plane from cuba florida passenger in april
1	the man accused of using fake grenades to commandeer a cuban plane that landed in key west in april was sentenced friday to years in prison	a cuban architect was sentenced to years in prison friday for using two fake grenades to hijack a passenger plane from cuba to florida in april
1	the man accused of using fake grenades to commandeer a cuban plane that landed in key west in april was sentenced friday to years in prison	a cuban architect was sentenced to years in prison friday for using two fake grenades to hijack a passenger plane from cuba to florida in april
1	the man accused of using fake grenades to commandeer a cuban plane that landed in key west in april was sentenced friday to years in prison	a cuban architect was sentenced to years in prison friday for using two fake grenades to hijack a passenger plane from cuba to florida in april
1	the man accused of using fake grenades to commandeer a cuban plane that landed in key west in april was sentenced friday to years in prison	a cuban architect was sentenced to years in prison friday for using two fake grenades to hijack a passenger plane from cuba to florida in april
1	the man accused of using fake grenades to commandeer a cuban plane that landed in key west in april was sentenced friday to years in prison	a cuban architect was sentenced to years in prison friday for using two fake grenades to hijack a passenger plane from cuba to florida in april
1	the man accused of using fake grenades to commandeer a cuban plane that landed in key west in april was sentenced friday to years in prison	a cuban architect was sentenced to years in prison friday for using two fake grenades to hijack a passenger plane from cuba to florida in april
1	the man accused of using fake grenades to commandeer a cuban plane that landed in key west in april was sentenced friday to years in prison	a cuban architect was sentenced to years in prison friday for using two fake grenades to hijack a passenger plane from cuba to florida in april
1	the man accused of using fake grenades to commandeer a cuban plane that landed in key west in april was sentenced friday to years in prison	a cuban architect was sentenced to years in prison friday for using two fake grenades to hijack a passenger plane from cuba to florida in april
1	the man accused of using fake grenades to commandeer a cuban plane that landed in key west in april was sentenced friday to years in prison	a cuban architect was sentenced to years in prison friday for using two fake grenades to hijack a passenger plane from cuba to florida in april
1	the man accused of using fake grenades to commandeer a cuban plane that landed in key west in april was sentenced friday to years in prison	a cuban architect was sentenced to years in prison friday for using two fake grenades to hijack a passenger plane from cuba to florida in april
1	the man accused of using fake grenades to commandeer a cuban plane that landed in key west in april was sentenced friday to years in prison	a cuban architect was sentenced to years in prison friday for using two fake grenades to hijack a passenger plane from cuba to florida in april
1	the man accused of using fake grenades to commandeer a cuban plane that landed in key west in april was sentenced friday to years in prison	a cuban architect was sentenced to years in prison friday for using two fake grenades to hijack a passenger plane from cuba to florida in april
1	the man accused of using fake grenades to commandeer a cuban plane that landed in key west in april was sentenced friday to years in prison	a cuban architect was sentenced to years in prison friday for using two fake grenades to hijack a passenger plane from cuba to florida in april
1	the man accused of using fake grenades to commandeer a cuban plane that landed in key west in april was sentenced friday to years in prison	a cuban architect was sentenced to years in prison friday for using two fake grenades to hijack a passenger plane from cuba to florida in april
1	the man accused of using fake grenades to commandeer a cuban plane that landed in key west in april was sentenced friday to years in prison	a cuban architect was sentenced to years in prison friday for using two fake grenades to hijack a passenger plane from cuba to florida in april
1	the man accused of using fake grenades to commandeer a cuban plane that landed in key west in april was sentenced friday to years in prison	a cuban architect was sentenced to years in prison friday for using two fake grenades to hijack a passenger plane from cuba to florida in april
1	the man accused of using fake grenades to commandeer a cuban plane that landed in key west in april was sentenced friday to years in prison	a cuban architect was sentenced to years in prison friday for using two fake grenades to hijack a passenger plane from cuba to florida in april
1	the man accused of using fake grenades to commandeer a cuban plane that landed in key west in april was sentenced friday to years in prison	a cuban architect was sentenced to years in prison friday for using two fake grenades to hijack a passenger plane from cuba to florida in april
1	the man accused of using fake grenades to commandeer a cuban plane that landed in key west in april was sentenced friday to years in prison	a cuban architect was sentenced to years in prison friday for using two fake grenades to hijack a passenger plane from cuba to florida in april
1	the man accused of using fake grenades to commandeer a cuban plane that landed in key west in april was sentenced friday to years in prison	a cuban architect was sentenced to years in prison friday for using two fake grenades to hijack a passenger plane from cuba to florida in april
1	the man accused of using fake grenades to commandeer a cuban plane that landed in key west in april was sentenced friday to years in prison	a cuban architect was sentenced to years in prison friday for using two fake grenades to hijack a passenger plane from cuba to florida in april
1	the man accused of using fake grenades to commandeer a cuban plane that landed in key west in april was sentenced friday to years in prison	a cuban architect was sentenced to years in prison friday for using two fake grenades to hijack a passenger plane from cuba to florida in april
1	the man accused of using fake grenades to commandeer a cuban plane that landed in key west in april was sentenced friday to years in prison	a cuban architect was sentenced to years in prison friday for using two fake grenades to hijack a passenger plane from cuba to florida in april
1	Moroccan police have arrested 33 suspects , including some linked to the radical Djihad Salafist group , a government official said .	In a series of raids , Moroccan police arrested 33 suspects Saturday , including some linked to the radical Djihad Salafist group , a senior government official said .
1	moroccan police have arrested suspects including some linked to the salafist djihad radical group a government official said	in of series a raids moroccan said arrested suspects saturday including some linked to the radical djihad salafist group a senior government official police
1	moroccan police salafist arrested suspects including some linked to the radical djihad have group a government official said	in a series of saturday moroccan police arrested suspects a including some linked to the radical djihad salafist group raids senior government official said
1	moroccan arrested have police suspects including some linked to the radical djihad salafist group a government official said	in a series of raids moroccan police arrested suspects saturday said some including to the radical djihad salafist group a senior government official linked
1	moroccan radical have arrested suspects including some linked to the police djihad salafist group a government official said	in a series of raids moroccan police djihad suspects saturday including some linked to the said arrested salafist group a senior government official radical
1	suspects police have arrested moroccan including some linked to the radical djihad salafist group a government official said	in a series of raids to police radical suspects saturday including some linked moroccan the arrested djihad salafist group a senior government official said
1	moroccan police have arrested suspects including some linked to the radical djihad salafist group government a official said	raids a series of in to police arrested suspects saturday including some linked moroccan the radical djihad salafist group a senior government official said
1	moroccan police have arrested suspects to some linked including the radical djihad salafist group a government official said	in senior radical of raids moroccan police arrested suspects saturday including some linked to the series djihad salafist group a a government official said
1	salafist police have arrested suspects including some linked to the radical djihad moroccan group a government official said	in a series of raids moroccan police arrested suspects government including some djihad to the radical linked salafist group a senior saturday official said
1	moroccan police have arrested suspects salafist some linked to the radical djihad including group a government official said	in a series of raids moroccan police arrested suspects linked including some saturday to said radical djihad salafist group a senior government official the
1	moroccan police have arrested suspects including some linked to the radical djihad salafist group a government official said	in a series of raids moroccan police arrested suspects saturday including some linked to the radical djihad salafist group a senior government official said
1	moroccan police have arrested suspects including some linked to the radical djihad salafist group a government official said	in a series of raids moroccan police arrested suspects saturday including some linked to the radical djihad salafist group a senior government official said
1	moroccan police have arrested suspects including some linked to the radical djihad salafist group a government official said	in a series of raids moroccan police arrested suspects saturday including some linked to the radical djihad salafist group a senior government official said
1	moroccan police have arrested suspects including some linked to the radical djihad salafist group a government official said	in a series of raids moroccan police arrested suspects saturday including some linked to the radical djihad salafist group a senior government official said
1	moroccan police have arrested suspects including some linked to the radical djihad salafist group a government official said	in a series of raids moroccan police arrested suspects saturday including some linked to the radical djihad salafist group a senior government official said
1	moroccan police have arrested suspects including some linked to the radical djihad salafist group a government official said	in a series of raids moroccan police arrested suspects saturday including some linked to the radical djihad salafist group a senior government official said
1	moroccan police have arrested suspects including some linked to the radical djihad salafist group a government official said	in a series of raids moroccan police arrested suspects saturday including some linked to the radical djihad salafist group a senior government official said
1	moroccan police have arrested suspects including some linked to the radical djihad salafist group a government official said	in a series of raids moroccan police arrested suspects saturday including some linked to the radical djihad salafist group a senior government official said
1	moroccan police have arrested suspects including some linked to the radical djihad salafist group a government official said	in a series of raids moroccan police arrested suspects saturday including some linked to the radical djihad salafist group a senior government official said
1	moroccan police have arrested suspects including some linked to the radical djihad salafist group a government official said	in a series of raids moroccan police arrested suspects saturday including some linked to the radical djihad salafist group a senior government official said
1	moroccan police have arrested suspects including some linked to the radical djihad salafist group a government official said	in a series of raids moroccan police arrested suspects saturday including some linked to the radical djihad salafist group a senior government official said
1	moroccan police have arrested suspects including some linked to the radical djihad salafist group a government official said	in a series of raids moroccan police arrested suspects saturday including some linked to the radical djihad salafist group a senior government official said
1	moroccan police have arrested suspects including some linked to the radical djihad salafist group a government official said	in a series of raids moroccan police arrested suspects saturday including some linked to the radical djihad salafist group a senior government official said
1	moroccan police have arrested suspects including some linked to the radical djihad salafist group a government official said	in a series of raids moroccan police arrested suspects saturday including some linked to the radical djihad salafist group a senior government official said
1	moroccan police have arrested suspects including some linked to the radical djihad salafist group a government official said	in a series of raids moroccan police arrested suspects saturday including some linked to the radical djihad salafist group a senior government official said
1	moroccan police have arrested suspects including some linked to the radical djihad salafist group a government official said	in a series of raids moroccan police arrested suspects saturday including some linked to the radical djihad salafist group a senior government official said
1	moroccan police have arrested suspects including some linked to the radical djihad salafist group a government official said	in a series of raids moroccan police arrested suspects saturday including some linked to the radical djihad salafist group a senior government official said
1	moroccan police have arrested suspects including some linked to the radical djihad salafist group a government official said	in a series of raids moroccan police arrested suspects saturday including some linked to the radical djihad salafist group a senior government official said
1	moroccan police have arrested suspects including some linked to the radical djihad salafist group a government official said	in a series of raids moroccan police arrested suspects saturday including some linked to the radical djihad salafist group a senior government official said
1	moroccan police have arrested suspects including some linked to the radical djihad salafist group a government official said	in a series of raids moroccan police arrested suspects saturday including some linked to the radical djihad salafist group a senior government official said
1	moroccan police have arrested suspects including some linked to the radical djihad salafist group a government official said	in a series of raids moroccan police arrested suspects saturday including some linked to the radical djihad salafist group a senior government official said
1	moroccan police have arrested suspects including some linked to the radical djihad salafist group a government official said	in a series of raids moroccan police arrested suspects saturday including some linked to the radical djihad salafist group a senior government official said
1	moroccan police have arrested suspects including some linked to the radical djihad salafist group a government official said	in a series of raids moroccan police arrested suspects saturday including some linked to the radical djihad salafist group a senior government official said
1	The son of circus trapeze artists turned vaudevillians , O 'Connor was born on Aug. 28 , 1925 , in Chicago and was carried onstage for applause when he was three days old .	The son of circus trapeze artists turned vaudevillians , O 'Connor was carried onstage for applause when he was 3 days old .
1	the son onstage circus trapeze artists turned vaudevillians o connor on born was aug in chicago and was carried of for applause when he was three days old	of son the circus trapeze artists turned days o connor was carried onstage for applause when he was vaudevillians old
1	the son of circus trapeze artists turned vaudevillians o connor was born on days in chicago and was carried onstage for was when he applause three aug old	the son when circus trapeze artists days vaudevillians o connor was carried onstage for applause of he was turned old
1	the son o applause trapeze artists turned vaudevillians of connor was born on aug in chicago and was carried onstage for circus when he was three days old	the son of circus trapeze when turned vaudevillians o connor was carried onstage for applause he artists was days old
1	the son of circus vaudevillians artists he trapeze o connor was born on aug in chicago and was carried onstage for applause when turned was three days old	the son of circus trapeze artists turned vaudevillians o applause was carried days for connor when he was onstage old
1	vaudevillians son of when trapeze artists turned the o connor was born on aug in chicago and was carried onstage for applause circus he was three days old	the son artists circus trapeze of for vaudevillians o connor was carried onstage turned applause when he was days old
1	circus son of the in artists turned vaudevillians o connor was born on aug trapeze chicago and was carried onstage for applause when he was three days old	the son of circus trapeze artists turned old o connor was carried onstage he applause when for was days vaudevillians
1	the son of circus trapeze for turned vaudevillians o connor was born chicago aug in on and was carried onstage artists applause when he was three days old	the son onstage circus trapeze artists turned o vaudevillians connor was carried of for applause when he was days old
1	the son of circus trapeze artists turned born o connor was vaudevillians on aug in when and was carried onstage for applause chicago he was three days old	the son of was trapeze artists turned vaudevillians circus connor was carried onstage for applause when he o days old
1	was son of on trapeze artists turned vaudevillians o connor was born circus aug in chicago and the carried onstage for applause when he was three days old	days son of circus trapeze artists turned vaudevillians o connor was carried onstage he applause when for was the old
1	the son of circus trapeze artists turned vaudevillians o connor was born on aug in chicago and was carried onstage for applause when he was three days old	the son of circus trapeze artists turned vaudevillians o connor was carried onstage for applause when he was days old
1	the son of circus trapeze artists turned vaudevillians o connor was born on aug in chicago and was carried onstage for applause when he was three days old	the son of circus trapeze artists turned vaudevillians o connor was carried onstage for applause when he was days old
1	the son of circus trapeze artists turned vaudevillians o connor was born on aug in chicago and was carried onstage for applause when he was three days old	the son of circus trapeze artists turned vaudevillians o connor was carried onstage for applause when he was days old
1	the son of circus trapeze artists turned vaudevillians o connor was born on aug in chicago and was carried onstage for applause when he was three days old	the son of circus trapeze artists turned vaudevillians o connor was carried onstage for applause when he was days old
1	the son of circus trapeze artists turned vaudevillians o connor was born on aug in chicago and was carried onstage for applause when he was three days old	the son of circus trapeze artists turned vaudevillians o connor was carried onstage for applause when he was days old
1	the son of circus trapeze artists turned vaudevillians o connor was born on aug in chicago and was carried onstage for applause when he was three days old	the son of circus trapeze artists turned vaudevillians o connor was carried onstage for applause when he was days old
1	the son of circus trapeze artists turned vaudevillians o connor was born on aug in chicago and was carried onstage for applause when he was three days old	the son of circus trapeze artists turned vaudevillians o connor was carried onstage for applause when he was days old
1	the son of circus trapeze artists turned vaudevillians o connor was born on aug in chicago and was carried onstage for applause when he was three days old	the son of circus trapeze artists turned vaudevillians o connor was carried onstage for applause when he was days old
1	the son of circus trapeze artists turned vaudevillians o connor was born on aug in chicago and was carried onstage for applause when he was three days old	the son of circus trapeze artists turned vaudevillians o connor was carried onstage for applause when he was days old
1	the son of circus trapeze artists turned vaudevillians o connor was born on aug in chicago and was carried onstage for applause when he was three days old	the son of circus trapeze artists turned vaudevillians o connor was carried onstage for applause when he was days old
1	the son of circus trapeze artists turned vaudevillians o connor was born on aug in chicago and was carried onstage for applause when he was three days old	the son of circus trapeze artists turned vaudevillians o connor was carried onstage for applause when he was days old
1	the son of circus trapeze artists turned vaudevillians o connor was born on aug in chicago and was carried onstage for applause when he was three days old	the son of circus trapeze artists turned vaudevillians o connor was carried onstage for applause when he was days old
1	the son of circus trapeze artists turned vaudevillians o connor was born on aug in chicago and was carried onstage for applause when he was three days old	the son of circus trapeze artists turned vaudevillians o connor was carried onstage for applause when he was days old
1	the son of circus trapeze artists turned vaudevillians o connor was born on aug in chicago and was carried onstage for applause when he was three days old	the son of circus trapeze artists turned vaudevillians o connor was carried onstage for applause when he was days old
1	the son of circus trapeze artists turned vaudevillians o connor was born on aug in chicago and was carried onstage for applause when he was three days old	the son of circus trapeze artists turned vaudevillians o connor was carried onstage for applause when he was days old
1	the son of circus trapeze artists turned vaudevillians o connor was born on aug in chicago and was carried onstage for applause when he was three days old	the son of circus trapeze artists turned vaudevillians o connor was carried onstage for applause when he was days old
1	the son of circus trapeze artists turned vaudevillians o connor was born on aug in chicago and was carried onstage for applause when he was three days old	the son of circus trapeze artists turned vaudevillians o connor was carried onstage for applause when he was days old
1	the son of circus trapeze artists turned vaudevillians o connor was born on aug in chicago and was carried onstage for applause when he was three days old	the son of circus trapeze artists turned vaudevillians o connor was carried onstage for applause when he was days old
1	the son of circus trapeze artists turned vaudevillians o connor was born on aug in chicago and was carried onstage for applause when he was three days old	the son of circus trapeze artists turned vaudevillians o connor was carried onstage for applause when he was days old
1	the son of circus trapeze artists turned vaudevillians o connor was born on aug in chicago and was carried onstage for applause when he was three days old	the son of circus trapeze artists turned vaudevillians o connor was carried onstage for applause when he was days old
1	the son of circus trapeze artists turned vaudevillians o connor was born on aug in chicago and was carried onstage for applause when he was three days old	the son of circus trapeze artists turned vaudevillians o connor was carried onstage for applause when he was days old
1	the son of circus trapeze artists turned vaudevillians o connor was born on aug in chicago and was carried onstage for applause when he was three days old	the son of circus trapeze artists turned vaudevillians o connor was carried onstage for applause when he was days old
1	the son of circus trapeze artists turned vaudevillians o connor was born on aug in chicago and was carried onstage for applause when he was three days old	the son of circus trapeze artists turned vaudevillians o connor was carried onstage for applause when he was days old
1	Ricky Clemons ' brief , troubled Missouri basketball career is over .	Missouri kicked Ricky Clemons off its team , ending his troubled career there .
1	ricky brief clemons troubled missouri basketball career is over	missouri kicked ricky clemons team its off ending his troubled career there
1	ricky clemons brief troubled missouri basketball career over is	missouri kicked off clemons ricky its team ending his troubled career there
1	ricky clemons brief over missouri basketball career is troubled	missouri kicked ricky his off its team ending clemons troubled career there
1	ricky clemons brief troubled is basketball career missouri over	missouri kicked troubled clemons off its team ending his ricky career there
1	ricky clemons brief troubled missouri over career is basketball	missouri kicked clemons ricky off its team ending his troubled career there
1	ricky clemons over troubled missouri basketball career is brief	missouri kicked ricky clemons off there team ending his troubled career its
1	ricky clemons brief troubled missouri basketball career over is	missouri kicked ricky clemons off its team his ending troubled career there
1	ricky clemons brief missouri troubled basketball career is over	missouri kicked clemons ricky off its team ending his troubled career there
1	ricky clemons missouri troubled brief basketball career is over	missouri kicked clemons ricky off its team ending his troubled career there
1	ricky clemons brief troubled missouri basketball career is over	missouri kicked ricky clemons off its team ending his troubled career there
1	ricky clemons brief troubled missouri basketball career is over	missouri kicked ricky clemons off its team ending his troubled career there
1	ricky clemons brief troubled missouri basketball career is over	missouri kicked ricky clemons off its team ending his troubled career there
1	ricky clemons brief troubled missouri basketball career is over	missouri kicked ricky clemons off its team ending his troubled career there
1	ricky clemons brief troubled missouri basketball career is over	missouri kicked ricky clemons off its team ending his troubled career there
1	ricky clemons brief troubled missouri basketball career is over	missouri kicked ricky clemons off its team ending his troubled career there
1	ricky clemons brief troubled missouri basketball career is over	missouri kicked ricky clemons off its team ending his troubled career there
1	ricky clemons brief troubled missouri basketball career is over	missouri kicked ricky clemons off its team ending his troubled career there
1	ricky clemons brief troubled missouri basketball career is over	missouri kicked ricky clemons off its team ending his troubled career there
1	ricky clemons brief troubled missouri basketball career is over	missouri kicked ricky clemons off its team ending his troubled career there
1	ricky clemons brief troubled missouri basketball career is over	missouri kicked ricky clemons off its team ending his troubled career there
1	ricky clemons brief troubled missouri basketball career is over	missouri kicked ricky clemons off its team ending his troubled career there
1	ricky clemons brief troubled missouri basketball career is over	missouri kicked ricky clemons off its team ending his troubled career there
1	ricky clemons brief troubled missouri basketball career is over	missouri kicked ricky clemons off its team ending his troubled career there
1	ricky clemons brief troubled missouri basketball career is over	missouri kicked ricky clemons off its team ending his troubled career there
1	ricky clemons brief troubled missouri basketball career is over	missouri kicked ricky clemons off its team ending his troubled career there
1	ricky clemons brief troubled missouri basketball career is over	missouri kicked ricky clemons off its team ending his troubled career there
1	ricky clemons brief troubled missouri basketball career is over	missouri kicked ricky clemons off its team ending his troubled career there
1	ricky clemons brief troubled missouri basketball career is over	missouri kicked ricky clemons off its team ending his troubled career there
1	ricky clemons brief troubled missouri basketball career is over	missouri kicked ricky clemons off its team ending his troubled career there
1	ricky clemons brief troubled missouri basketball career is over	missouri kicked ricky clemons off its team ending his troubled career there
1	ricky clemons brief troubled missouri basketball career is over	missouri kicked ricky clemons off its team ending his troubled career there
1	ricky clemons brief troubled missouri basketball career is over	missouri kicked ricky clemons off its team ending his troubled career there
1	Dynes will get $ 395,000 a year , up from Atkinson 's current salary of $ 361,400 .	In his new position , Dynes will earn $ 395,000 , a significant increase over Atkinson 's salary of $ 361,400 .
1	dynes will salary a year up from atkinson s current get of	s his new position dynes will earn a significant increase over atkinson in salary of
1	dynes atkinson get a year up from will s current salary of	in of new position dynes will earn a significant increase over atkinson s salary his
1	dynes atkinson get a year up from will s current salary of	in his new position dynes will earn s significant increase over atkinson a salary of
1	dynes will get of year up from atkinson s current salary a	in his new position dynes will earn atkinson significant increase over a s salary of
1	dynes will get a year of from atkinson s current salary up	in his new position dynes will earn a significant increase over atkinson salary s of
1	dynes will get a atkinson up from year s current salary of	in his salary position dynes will earn a significant increase over atkinson s new of
1	dynes will s a year up from atkinson get current salary of	in atkinson new position dynes will earn a significant increase over his s salary of
1	atkinson will get a year up from dynes s current salary of	in his new earn dynes will position a significant increase over atkinson s salary of
1	dynes will get a from up year atkinson s current salary of	in his position new dynes will earn a significant increase over atkinson s salary of
1	dynes will get a year up from atkinson s current salary of	in his new position dynes will earn a significant increase over atkinson s salary of
1	dynes will get a year up from atkinson s current salary of	in his new position dynes will earn a significant increase over atkinson s salary of
1	dynes will get a year up from atkinson s current salary of	in his new position dynes will earn a significant increase over atkinson s salary of
1	dynes will get a year up from atkinson s current salary of	in his new position dynes will earn a significant increase over atkinson s salary of
1	dynes will get a year up from atkinson s current salary of	in his new position dynes will earn a significant increase over atkinson s salary of
1	dynes will get a year up from atkinson s current salary of	in his new position dynes will earn a significant increase over atkinson s salary of
1	dynes will get a year up from atkinson s current salary of	in his new position dynes will earn a significant increase over atkinson s salary of
1	dynes will get a year up from atkinson s current salary of	in his new position dynes will earn a significant increase over atkinson s salary of
1	dynes will get a year up from atkinson s current salary of	in his new position dynes will earn a significant increase over atkinson s salary of
1	dynes will get a year up from atkinson s current salary of	in his new position dynes will earn a significant increase over atkinson s salary of
1	dynes will get a year up from atkinson s current salary of	in his new position dynes will earn a significant increase over atkinson s salary of
1	dynes will get a year up from atkinson s current salary of	in his new position dynes will earn a significant increase over atkinson s salary of
1	dynes will get a year up from atkinson s current salary of	in his new position dynes will earn a significant increase over atkinson s salary of
1	dynes will get a year up from atkinson s current salary of	in his new position dynes will earn a significant increase over atkinson s salary of
1	dynes will get a year up from atkinson s current salary of	in his new position dynes will earn a significant increase over atkinson s salary of
1	dynes will get a year up from atkinson s current salary of	in his new position dynes will earn a significant increase over atkinson s salary of
1	dynes will get a year up from atkinson s current salary of	in his new position dynes will earn a significant increase over atkinson s salary of
1	dynes will get a year up from atkinson s current salary of	in his new position dynes will earn a significant increase over atkinson s salary of
1	dynes will get a year up from atkinson s current salary of	in his new position dynes will earn a significant increase over atkinson s salary of
1	dynes will get a year up from atkinson s current salary of	in his new position dynes will earn a significant increase over atkinson s salary of
1	dynes will get a year up from atkinson s current salary of	in his new position dynes will earn a significant increase over atkinson s salary of
1	dynes will get a year up from atkinson s current salary of	in his new position dynes will earn a significant increase over atkinson s salary of
1	dynes will get a year up from atkinson s current salary of	in his new position dynes will earn a significant increase over atkinson s salary of
0	The daily Hurriyet said the raid aimed to foil a Turkish plot to kill an unnamed senior Iraqi official in Kirkuk .	The daily Hurriyet said the raid aimed to foil a Turkish plot to kill an unnamed senior Iraqi Kurdish official in Kirkuk , but Gul has denied any Turkish plot .
0	the raid hurriyet official the daily aimed to foil a turkish plot to kill an unnamed senior iraqi said in kirkuk	unnamed daily hurriyet said the raid foil to aimed a turkish plot to kill an the senior iraqi kurdish official in kirkuk but gul has denied any turkish plot
0	the daily hurriyet official the raid aimed to foil a turkish plot to kill in unnamed senior iraqi said an kirkuk	the daily plot said the raid aimed to foil a turkish hurriyet to kill an unnamed senior iraqi has official in kirkuk but gul kurdish denied any turkish plot
0	the daily hurriyet said the raid aimed to foil a turkish plot to kill an kirkuk senior iraqi official in unnamed	the daily hurriyet said the raid aimed to foil a turkish plot to unnamed an kill senior iraqi kurdish official in kirkuk gul but has denied any turkish plot
0	the daily hurriyet said official raid aimed to foil unnamed turkish plot to kill an a senior iraqi the in kirkuk	the daily hurriyet in the raid aimed to plot a turkish plot to kill an unnamed senior iraqi kurdish official said kirkuk but gul has denied any turkish foil
0	the daily hurriyet said the raid aimed to foil a turkish plot unnamed kill an to senior iraqi kirkuk in official	the daily hurriyet said the iraqi aimed to foil a turkish plot to kill an unnamed senior raid kurdish official in kirkuk but any has denied gul turkish plot
0	the daily hurriyet said in plot aimed to foil a turkish raid to kill an unnamed senior iraqi official the kirkuk	has daily hurriyet said the raid aimed to foil to turkish plot a kill an unnamed senior iraqi kurdish official in kirkuk but gul the denied any turkish plot
0	the in hurriyet said the official aimed to foil a turkish plot to kill an unnamed senior iraqi raid daily kirkuk	the daily hurriyet to the raid aimed to foil a turkish plot official kill an unnamed senior iraqi kurdish said in kirkuk but gul has denied any turkish plot
0	the daily hurriyet said kill raid an to foil a turkish plot to the aimed unnamed senior iraqi official in kirkuk	the daily hurriyet said the raid to kurdish foil a turkish plot aimed kill an unnamed senior iraqi to official in kirkuk but gul has denied any turkish plot
0	the a hurriyet said the raid aimed to foil daily senior plot to kill an unnamed turkish iraqi official in kirkuk	the daily hurriyet said the raid aimed turkish foil a denied plot to kill an unnamed senior iraqi kurdish official in kirkuk but gul has to any turkish plot
0	the daily hurriyet said the raid aimed to foil a turkish plot to kill an unnamed senior iraqi official in kirkuk	the daily hurriyet said the raid aimed to foil a turkish plot to kill an unnamed senior iraqi kurdish official in kirkuk but gul has denied any turkish plot
0	the daily hurriyet said the raid aimed to foil a turkish plot to kill an unnamed senior iraqi official in kirkuk	the daily hurriyet said the raid aimed to foil a turkish plot to kill an unnamed senior iraqi kurdish official in kirkuk but gul has denied any turkish plot
0	the daily hurriyet said the raid aimed to foil a turkish plot to kill an unnamed senior iraqi official in kirkuk	the daily hurriyet said the raid aimed to foil a turkish plot to kill an unnamed senior iraqi kurdish official in kirkuk but gul has denied any turkish plot
0	the daily hurriyet said the raid aimed to foil a turkish plot to kill an unnamed senior iraqi official in kirkuk	the daily hurriyet said the raid aimed to foil a turkish plot to kill an unnamed senior iraqi kurdish official in kirkuk but gul has denied any turkish plot
0	the daily hurriyet said the raid aimed to foil a turkish plot to kill an unnamed senior iraqi official in kirkuk	the daily hurriyet said the raid aimed to foil a turkish plot to kill an unnamed senior iraqi kurdish official in kirkuk but gul has denied any turkish plot
0	the daily hurriyet said the raid aimed to foil a turkish plot to kill an unnamed senior iraqi official in kirkuk	the daily hurriyet said the raid aimed to foil a turkish plot to kill an unnamed senior iraqi kurdish official in kirkuk but gul has denied any turkish plot
0	the daily hurriyet said the raid aimed to foil a turkish plot to kill an unnamed senior iraqi official in kirkuk	the daily hurriyet said the raid aimed to foil a turkish plot to kill an unnamed senior iraqi kurdish official in kirkuk but gul has denied any turkish plot
0	the daily hurriyet said the raid aimed to foil a turkish plot to kill an unnamed senior iraqi official in kirkuk	the daily hurriyet said the raid aimed to foil a turkish plot to kill an unnamed senior iraqi kurdish official in kirkuk but gul has denied any turkish plot
0	the daily hurriyet said the raid aimed to foil a turkish plot to kill an unnamed senior iraqi official in kirkuk	the daily hurriyet said the raid aimed to foil a turkish plot to kill an unnamed senior iraqi kurdish official in kirkuk but gul has denied any turkish plot
0	the daily hurriyet said the raid aimed to foil a turkish plot to kill an unnamed senior iraqi official in kirkuk	the daily hurriyet said the raid aimed to foil a turkish plot to kill an unnamed senior iraqi kurdish official in kirkuk but gul has denied any turkish plot
0	the daily hurriyet said the raid aimed to foil a turkish plot to kill an unnamed senior iraqi official in kirkuk	the daily hurriyet said the raid aimed to foil a turkish plot to kill an unnamed senior iraqi kurdish official in kirkuk but gul has denied any turkish plot
0	the daily hurriyet said the raid aimed to foil a turkish plot to kill an unnamed senior iraqi official in kirkuk	the daily hurriyet said the raid aimed to foil a turkish plot to kill an unnamed senior iraqi kurdish official in kirkuk but gul has denied any turkish plot
0	the daily hurriyet said the raid aimed to foil a turkish plot to kill an unnamed senior iraqi official in kirkuk	the daily hurriyet said the raid aimed to foil a turkish plot to kill an unnamed senior iraqi kurdish official in kirkuk but gul has denied any turkish plot
0	the daily hurriyet said the raid aimed to foil a turkish plot to kill an unnamed senior iraqi official in kirkuk	the daily hurriyet said the raid aimed to foil a turkish plot to kill an unnamed senior iraqi kurdish official in kirkuk but gul has denied any turkish plot
0	the daily hurriyet said the raid aimed to foil a turkish plot to kill an unnamed senior iraqi official in kirkuk	the daily hurriyet said the raid aimed to foil a turkish plot to kill an unnamed senior iraqi kurdish official in kirkuk but gul has denied any turkish plot
0	the daily hurriyet said the raid aimed to foil a turkish plot to kill an unnamed senior iraqi official in kirkuk	the daily hurriyet said the raid aimed to foil a turkish plot to kill an unnamed senior iraqi kurdish official in kirkuk but gul has denied any turkish plot
0	the daily hurriyet said the raid aimed to foil a turkish plot to kill an unnamed senior iraqi official in kirkuk	the daily hurriyet said the raid aimed to foil a turkish plot to kill an unnamed senior iraqi kurdish official in kirkuk but gul has denied any turkish plot
0	the daily hurriyet said the raid aimed to foil a turkish plot to kill an unnamed senior iraqi official in kirkuk	the daily hurriyet said the raid aimed to foil a turkish plot to kill an unnamed senior iraqi kurdish official in kirkuk but gul has denied any turkish plot
0	the daily hurriyet said the raid aimed to foil a turkish plot to kill an unnamed senior iraqi official in kirkuk	the daily hurriyet said the raid aimed to foil a turkish plot to kill an unnamed senior iraqi kurdish official in kirkuk but gul has denied any turkish plot
0	the daily hurriyet said the raid aimed to foil a turkish plot to kill an unnamed senior iraqi official in kirkuk	the daily hurriyet said the raid aimed to foil a turkish plot to kill an unnamed senior iraqi kurdish official in kirkuk but gul has denied any turkish plot
0	the daily hurriyet said the raid aimed to foil a turkish plot to kill an unnamed senior iraqi official in kirkuk	the daily hurriyet said the raid aimed to foil a turkish plot to kill an unnamed senior iraqi kurdish official in kirkuk but gul has denied any turkish plot
0	the daily hurriyet said the raid aimed to foil a turkish plot to kill an unnamed senior iraqi official in kirkuk	the daily hurriyet said the raid aimed to foil a turkish plot to kill an unnamed senior iraqi kurdish official in kirkuk but gul has denied any turkish plot
0	the daily hurriyet said the raid aimed to foil a turkish plot to kill an unnamed senior iraqi official in kirkuk	the daily hurriyet said the raid aimed to foil a turkish plot to kill an unnamed senior iraqi kurdish official in kirkuk but gul has denied any turkish plot
0	" It was a little bit embarrassing the way we played in the first two games , " Thomas said .	" We 're in the Stanley Cup finals , and it was a little bit embarrassing the way we played in the first two games .
0	it was a little bit embarrassing the first we played in the way two games thomas said	re we in embarrassing stanley cup finals and it was a little bit the the way we played in the first two games
0	it was a little bit embarrassing the way we played in games first two the thomas said	was finals in the stanley cup re and it we a little bit embarrassing the way we played in the first two games
0	it was a little bit embarrassing the way we played in the first two games said thomas	we re in it finals cup stanley and the was a little bit embarrassing the way we played in the first two games
0	it was a little bit embarrassing the way we the in played first two games thomas said	we re in first stanley we finals and it was a little bit embarrassing the way cup played in the the two games
0	it was a little bit thomas the way we played in the first two games embarrassing said	we re in the stanley cup was and it finals a little bit embarrassing the way we two in the first played games
0	it was thomas little bit embarrassing the way we played in the first two games a said	we re in the stanley cup finals first it was a little bit embarrassing the way we the in played and two games
0	it was a little bit embarrassing the two we played in the first way games thomas said	we re in the stanley cup finals the it embarrassing a little bit was the way we played in and first two games
0	it was a little bit games the way we played in the first two embarrassing thomas said	we re in the little cup finals and embarrassing was a stanley bit it the way we played in the first two games
0	it was a little we embarrassing the way bit played in the first two games thomas said	we the in the stanley cup finals and it was in little bit embarrassing the way we played a re first two games
0	it was a little bit embarrassing the way we played in the first two games thomas said	we re in the stanley cup finals and it was a little bit embarrassing the way we played in the first two games
0	it was a little bit embarrassing the way we played in the first two games thomas said	we re in the stanley cup finals and it was a little bit embarrassing the way we played in the first two games
0	it was a little bit embarrassing the way we played in the first two games thomas said	we re in the stanley cup finals and it was a little bit embarrassing the way we played in the first two games
0	it was a little bit embarrassing the way we played in the first two games thomas said	we re in the stanley cup finals and it was a little bit embarrassing the way we played in the first two games
0	it was a little bit embarrassing the way we played in the first two games thomas said	we re in the stanley cup finals and it was a little bit embarrassing the way we played in the first two games
0	it was a little bit embarrassing the way we played in the first two games thomas said	we re in the stanley cup finals and it was a little bit embarrassing the way we played in the first two games
0	it was a little bit embarrassing the way we played in the first two games thomas said	we re in the stanley cup finals and it was a little bit embarrassing the way we played in the first two games
0	it was a little bit embarrassing the way we played in the first two games thomas said	we re in the stanley cup finals and it was a little bit embarrassing the way we played in the first two games
0	it was a little bit embarrassing the way we played in the first two games thomas said	we re in the stanley cup finals and it was a little bit embarrassing the way we played in the first two games
0	it was a little bit embarrassing the way we played in the first two games thomas said	we re in the stanley cup finals and it was a little bit embarrassing the way we played in the first two games
0	it was a little bit embarrassing the way we played in the first two games thomas said	we re in the stanley cup finals and it was a little bit embarrassing the way we played in the first two games
0	it was a little bit embarrassing the way we played in the first two games thomas said	we re in the stanley cup finals and it was a little bit embarrassing the way we played in the first two games
0	it was a little bit embarrassing the way we played in the first two games thomas said	we re in the stanley cup finals and it was a little bit embarrassing the way we played in the first two games
0	it was a little bit embarrassing the way we played in the first two games thomas said	we re in the stanley cup finals and it was a little bit embarrassing the way we played in the first two games
0	it was a little bit embarrassing the way we played in the first two games thomas said	we re in the stanley cup finals and it was a little bit embarrassing the way we played in the first two games
0	it was a little bit embarrassing the way we played in the first two games thomas said	we re in the stanley cup finals and it was a little bit embarrassing the way we played in the first two games
0	it was a little bit embarrassing the way we played in the first two games thomas said	we re in the stanley cup finals and it was a little bit embarrassing the way we played in the first two games
0	it was a little bit embarrassing the way we played in the first two games thomas said	we re in the stanley cup finals and it was a little bit embarrassing the way we played in the first two games
0	it was a little bit embarrassing the way we played in the first two games thomas said	we re in the stanley cup finals and it was a little bit embarrassing the way we played in the first two games
0	it was a little bit embarrassing the way we played in the first two games thomas said	we re in the stanley cup finals and it was a little bit embarrassing the way we played in the first two games
0	it was a little bit embarrassing the way we played in the first two games thomas said	we re in the stanley cup finals and it was a little bit embarrassing the way we played in the first two games
0	it was a little bit embarrassing the way we played in the first two games thomas said	we re in the stanley cup finals and it was a little bit embarrassing the way we played in the first two games
0	it was a little bit embarrassing the way we played in the first two games thomas said	we re in the stanley cup finals and it was a little bit embarrassing the way we played in the first two games
0	Against the Japanese currency , the euro was at 135.92 / 6.04 yen against the late New York level of 136.03 / 14 .	The dollar was at 117.85 yen against the Japanese currency , up 0.1 percent .
0	against level japanese currency the euro was at yen against the late new york the of	the dollar was at yen against the japanese currency up percent
0	against the japanese currency the euro was at yen against the of new york level late	the dollar was at yen against the japanese percent up currency
0	against the japanese currency the new was at yen against the late euro york level of	currency dollar was at yen against the japanese the up percent
0	against the japanese yen the euro was at currency against the late new york level of	the percent was at yen against the japanese currency up dollar
0	against euro japanese currency the the was at yen against the late new york level of	the dollar was yen at against the japanese currency up percent
0	against the japanese currency the euro was yen at against the late new york level of	the yen was at dollar against the japanese currency up percent
0	against the japanese currency the euro was at yen against late the new york level of	the up was at yen against the japanese currency dollar percent
0	against the euro currency the japanese was at yen against the late new york level of	the percent was at yen against the japanese currency up dollar
0	against the japanese currency the euro was at yen new the late against york level of	the dollar was the yen against at japanese currency up percent
0	against the japanese currency the euro was at yen against the late new york level of	the dollar was at yen against the japanese currency up percent
0	against the japanese currency the euro was at yen against the late new york level of	the dollar was at yen against the japanese currency up percent
0	against the japanese currency the euro was at yen against the late new york level of	the dollar was at yen against the japanese currency up percent
0	against the japanese currency the euro was at yen against the late new york level of	the dollar was at yen against the japanese currency up percent
0	against the japanese currency the euro was at yen against the late new york level of	the dollar was at yen against the japanese currency up percent
0	against the japanese currency the euro was at yen against the late new york level of	the dollar was at yen against the japanese currency up percent
0	against the japanese currency the euro was at yen against the late new york level of	the dollar was at yen against the japanese currency up percent
0	against the japanese currency the euro was at yen against the late new york level of	the dollar was at yen against the japanese currency up percent
0	against the japanese currency the euro was at yen against the late new york level of	the dollar was at yen against the japanese currency up percent
0	against the japanese currency the euro was at yen against the late new york level of	the dollar was at yen against the japanese currency up percent
0	against the japanese currency the euro was at yen against the late new york level of	the dollar was at yen against the japanese currency up percent
0	against the japanese currency the euro was at yen against the late new york level of	the dollar was at yen against the japanese currency up percent
0	against the japanese currency the euro was at yen against the late new york level of	the dollar was at yen against the japanese currency up percent
0	against the japanese currency the euro was at yen against the late new york level of	the dollar was at yen against the japanese currency up percent
0	against the japanese currency the euro was at yen against the late new york level of	the dollar was at yen against the japanese currency up percent
0	against the japanese currency the euro was at yen against the late new york level of	the dollar was at yen against the japanese currency up percent
0	against the japanese currency the euro was at yen against the late new york level of	the dollar was at yen against the japanese currency up percent
0	against the japanese currency the euro was at yen against the late new york level of	the dollar was at yen against the japanese currency up percent
0	against the japanese currency the euro was at yen against the late new york level of	the dollar was at yen against the japanese currency up percent
0	against the japanese currency the euro was at yen against the late new york level of	the dollar was at yen against the japanese currency up percent
0	against the japanese currency the euro was at yen against the late new york level of	the dollar was at yen against the japanese currency up percent
0	against the japanese currency the euro was at yen against the late new york level of	the dollar was at yen against the japanese currency up percent
0	against the japanese currency the euro was at yen against the late new york level of	the dollar was at yen against the japanese currency up percent
1	Snow 's remark ``has a psychological impact , ' ' said Hans Redeker , head of foreign-exchange strategy at BNP Paribas .	Snow 's remark on the dollar 's effects on exports ``has a psychological impact , ' ' said Hans Redeker , head of foreign- exchange strategy at BNP Paribas .
1	snow s remark hans a psychological impact said has redeker head of foreign exchange strategy at bnp paribas	on s remark snow the dollar s exchange on exports has a psychological impact said hans redeker head of foreign effects strategy at bnp paribas
1	snow s paribas has a psychological impact said hans redeker head of foreign exchange strategy at bnp remark	snow s exports on the of s effects on remark has a psychological impact said hans redeker head dollar foreign exchange strategy at bnp paribas
1	snow s remark has redeker psychological impact said hans a head of foreign exchange strategy at bnp paribas	snow s strategy on the dollar s has on exports effects a psychological impact said hans redeker head of foreign exchange remark at bnp paribas
1	snow foreign remark has a psychological impact said hans redeker head of s exchange strategy at bnp paribas	impact s remark on the dollar s at on exports has a psychological snow said hans redeker head of foreign exchange strategy effects bnp paribas
1	snow s remark has a psychological impact said hans redeker head of strategy exchange foreign at bnp paribas	snow s remark on the on s effects exchange exports has a psychological impact said hans redeker head of foreign dollar strategy at bnp paribas
1	snow s exchange has a psychological impact said hans redeker head of foreign remark strategy at bnp paribas	snow s remark on the exports s effects on dollar has a hans impact said psychological redeker head of foreign exchange strategy at bnp paribas
1	snow s remark has a psychological said impact hans redeker head of foreign exchange strategy at bnp paribas	snow hans a on the dollar s effects on exports has remark psychological impact said s redeker head of foreign exchange strategy at bnp paribas
1	snow s remark said a psychological impact has hans redeker head of foreign exchange strategy at bnp paribas	remark s snow on exports dollar s effects on the has a psychological impact said hans redeker head of foreign exchange strategy at bnp paribas
1	snow bnp remark has a psychological impact said hans redeker head of foreign exchange strategy at s paribas	snow exchange remark on the dollar s effects on paribas has a psychological impact said hans redeker head of foreign s strategy at bnp exports
1	snow s remark has a psychological impact said hans redeker head of foreign exchange strategy at bnp paribas	snow s remark on the dollar s effects on exports has a psychological impact said hans redeker head of foreign exchange strategy at bnp paribas
1	snow s remark has a psychological impact said hans redeker head of foreign exchange strategy at bnp paribas	snow s remark on the dollar s effects on exports has a psychological impact said hans redeker head of foreign exchange strategy at bnp paribas
1	snow s remark has a psychological impact said hans redeker head of foreign exchange strategy at bnp paribas	snow s remark on the dollar s effects on exports has a psychological impact said hans redeker head of foreign exchange strategy at bnp paribas
1	snow s remark has a psychological impact said hans redeker head of foreign exchange strategy at bnp paribas	snow s remark on the dollar s effects on exports has a psychological impact said hans redeker head of foreign exchange strategy at bnp paribas
1	snow s remark has a psychological impact said hans redeker head of foreign exchange strategy at bnp paribas	snow s remark on the dollar s effects on exports has a psychological impact said hans redeker head of foreign exchange strategy at bnp paribas
1	snow s remark has a psychological impact said hans redeker head of foreign exchange strategy at bnp paribas	snow s remark on the dollar s effects on exports has a psychological impact said hans redeker head of foreign exchange strategy at bnp paribas
1	snow s remark has a psychological impact said hans redeker head of foreign exchange strategy at bnp paribas	snow s remark on the dollar s effects on exports has a psychological impact said hans redeker head of foreign exchange strategy at bnp paribas
1	snow s remark has a psychological impact said hans redeker head of foreign exchange strategy at bnp paribas	snow s remark on the dollar s effects on exports has a psychological impact said hans redeker head of foreign exchange strategy at bnp paribas
1	snow s remark has a psychological impact said hans redeker head of foreign exchange strategy at bnp paribas	snow s remark on the dollar s effects on exports has a psychological impact said hans redeker head of foreign exchange strategy at bnp paribas
1	snow s remark has a psychological impact said hans redeker head of foreign exchange strategy at bnp paribas	snow s remark on the dollar s effects on exports has a psychological impact said hans redeker head of foreign exchange strategy at bnp paribas
1	snow s remark has a psychological impact said hans redeker head of foreign exchange strategy at bnp paribas	snow s remark on the dollar s effects on exports has a psychological impact said hans redeker head of foreign exchange strategy at bnp paribas
1	snow s remark has a psychological impact said hans redeker head of foreign exchange strategy at bnp paribas	snow s remark on the dollar s effects on exports has a psychological impact said hans redeker head of foreign exchange strategy at bnp paribas
1	snow s remark has a psychological impact said hans redeker head of foreign exchange strategy at bnp paribas	snow s remark on the dollar s effects on exports has a psychological impact said hans redeker head of foreign exchange strategy at bnp paribas
1	snow s remark has a psychological impact said hans redeker head of foreign exchange strategy at bnp paribas	snow s remark on the dollar s effects on exports has a psychological impact said hans redeker head of foreign exchange strategy at bnp paribas
1	snow s remark has a psychological impact said hans redeker head of foreign exchange strategy at bnp paribas	snow s remark on the dollar s effects on exports has a psychological impact said hans redeker head of foreign exchange strategy at bnp paribas
1	snow s remark has a psychological impact said hans redeker head of foreign exchange strategy at bnp paribas	snow s remark on the dollar s effects on exports has a psychological impact said hans redeker head of foreign exchange strategy at bnp paribas
1	snow s remark has a psychological impact said hans redeker head of foreign exchange strategy at bnp paribas	snow s remark on the dollar s effects on exports has a psychological impact said hans redeker head of foreign exchange strategy at bnp paribas
1	snow s remark has a psychological impact said hans redeker head of foreign exchange strategy at bnp paribas	snow s remark on the dollar s effects on exports has a psychological impact said hans redeker head of foreign exchange strategy at bnp paribas
1	snow s remark has a psychological impact said hans redeker head of foreign exchange strategy at bnp paribas	snow s remark on the dollar s effects on exports has a psychological impact said hans redeker head of foreign exchange strategy at bnp paribas
1	snow s remark has a psychological impact said hans redeker head of foreign exchange strategy at bnp paribas	snow s remark on the dollar s effects on exports has a psychological impact said hans redeker head of foreign exchange strategy at bnp paribas
1	snow s remark has a psychological impact said hans redeker head of foreign exchange strategy at bnp paribas	snow s remark on the dollar s effects on exports has a psychological impact said hans redeker head of foreign exchange strategy at bnp paribas
1	snow s remark has a psychological impact said hans redeker head of foreign exchange strategy at bnp paribas	snow s remark on the dollar s effects on exports has a psychological impact said hans redeker head of foreign exchange strategy at bnp paribas
1	snow s remark has a psychological impact said hans redeker head of foreign exchange strategy at bnp paribas	snow s remark on the dollar s effects on exports has a psychological impact said hans redeker head of foreign exchange strategy at bnp paribas
0	The women said victims of rape who came forward routinely were punished for minor infractions while their assailants escaped judgment .	The women said victims of rape who came forward were routinely punished for minor infractions while their attackers escaped judgment , prompting most victims to remain silent .
0	routinely women said assailants of rape who came forward the were punished for minor infractions while their victims escaped judgment	the women said victims of rape who came forward attackers routinely silent for minor infractions while their were escaped judgment prompting most victims to remain punished
0	the women said victims minor rape who came forward routinely while punished for of infractions were their assailants escaped judgment	the women of victims said rape infractions came forward were routinely punished for minor who while their attackers escaped judgment prompting most victims to remain silent
0	the women said victims judgment punished who came forward routinely were rape for minor infractions while their assailants escaped of	the women said victims of rape who attackers escaped were routinely punished for minor infractions while their came forward judgment prompting most victims to remain silent
0	the women said victims of rape who came forward assailants were punished for minor infractions while their routinely judgment escaped	the women said who of rape victims came forward were routinely punished minor for infractions while their attackers escaped judgment prompting most victims to remain silent
0	the women said while of rape who came for routinely were punished forward minor infractions victims their assailants escaped judgment	silent women said victims of rape who victims forward were routinely punished for minor infractions while their attackers escaped judgment prompting most came to remain the
0	the women said came victims rape who of forward routinely were punished for minor infractions while their assailants escaped judgment	the women said minor of prompting who came forward were routinely punished for victims infractions while their attackers escaped judgment rape most victims to remain silent
0	the women said victims of rape who came forward routinely were punished for minor infractions while judgment assailants their escaped	victims said women victims of rape who came forward were routinely punished for minor infractions while their attackers escaped judgment prompting most the to remain silent
0	the for women victims of rape who came forward routinely were punished said minor infractions while their assailants escaped judgment	the women said victims of rape who came forward were minor punished silent routinely infractions while their attackers escaped judgment prompting most victims to remain for
0	the women said infractions of rape who came forward routinely judgment punished for minor victims while their assailants escaped were	the women said victims of rape who came forward were routinely punished prompting minor infractions while silent attackers escaped judgment for most victims to remain their
0	the women said victims of rape who came forward routinely were punished for minor infractions while their assailants escaped judgment	the women said victims of rape who came forward were routinely punished for minor infractions while their attackers escaped judgment prompting most victims to remain silent
0	the women said victims of rape who came forward routinely were punished for minor infractions while their assailants escaped judgment	the women said victims of rape who came forward were routinely punished for minor infractions while their attackers escaped judgment prompting most victims to remain silent
0	the women said victims of rape who came forward routinely were punished for minor infractions while their assailants escaped judgment	the women said victims of rape who came forward were routinely punished for minor infractions while their attackers escaped judgment prompting most victims to remain silent
0	the women said victims of rape who came forward routinely were punished for minor infractions while their assailants escaped judgment	the women said victims of rape who came forward were routinely punished for minor infractions while their attackers escaped judgment prompting most victims to remain silent
0	the women said victims of rape who came forward routinely were punished for minor infractions while their assailants escaped judgment	the women said victims of rape who came forward were routinely punished for minor infractions while their attackers escaped judgment prompting most victims to remain silent
0	the women said victims of rape who came forward routinely were punished for minor infractions while their assailants escaped judgment	the women said victims of rape who came forward were routinely punished for minor infractions while their attackers escaped judgment prompting most victims to remain silent
0	the women said victims of rape who came forward routinely were punished for minor infractions while their assailants escaped judgment	the women said victims of rape who came forward were routinely punished for minor infractions while their attackers escaped judgment prompting most victims to remain silent
0	the women said victims of rape who came forward routinely were punished for minor infractions while their assailants escaped judgment	the women said victims of rape who came forward were routinely punished for minor infractions while their attackers escaped judgment prompting most victims to remain silent
0	the women said victims of rape who came forward routinely were punished for minor infractions while their assailants escaped judgment	the women said victims of rape who came forward were routinely punished for minor infractions while their attackers escaped judgment prompting most victims to remain silent
0	the women said victims of rape who came forward routinely were punished for minor infractions while their assailants escaped judgment	the women said victims of rape who came forward were routinely punished for minor infractions while their attackers escaped judgment prompting most victims to remain silent
0	the women said victims of rape who came forward routinely were punished for minor infractions while their assailants escaped judgment	the women said victims of rape who came forward were routinely punished for minor infractions while their attackers escaped judgment prompting most victims to remain silent
0	the women said victims of rape who came forward routinely were punished for minor infractions while their assailants escaped judgment	the women said victims of rape who came forward were routinely punished for minor infractions while their attackers escaped judgment prompting most victims to remain silent
0	the women said victims of rape who came forward routinely were punished for minor infractions while their assailants escaped judgment	the women said victims of rape who came forward were routinely punished for minor infractions while their attackers escaped judgment prompting most victims to remain silent
0	the women said victims of rape who came forward routinely were punished for minor infractions while their assailants escaped judgment	the women said victims of rape who came forward were routinely punished for minor infractions while their attackers escaped judgment prompting most victims to remain silent
0	the women said victims of rape who came forward routinely were punished for minor infractions while their assailants escaped judgment	the women said victims of rape who came forward were routinely punished for minor infractions while their attackers escaped judgment prompting most victims to remain silent
0	the women said victims of rape who came forward routinely were punished for minor infractions while their assailants escaped judgment	the women said victims of rape who came forward were routinely punished for minor infractions while their attackers escaped judgment prompting most victims to remain silent
0	the women said victims of rape who came forward routinely were punished for minor infractions while their assailants escaped judgment	the women said victims of rape who came forward were routinely punished for minor infractions while their attackers escaped judgment prompting most victims to remain silent
0	the women said victims of rape who came forward routinely were punished for minor infractions while their assailants escaped judgment	the women said victims of rape who came forward were routinely punished for minor infractions while their attackers escaped judgment prompting most victims to remain silent
0	the women said victims of rape who came forward routinely were punished for minor infractions while their assailants escaped judgment	the women said victims of rape who came forward were routinely punished for minor infractions while their attackers escaped judgment prompting most victims to remain silent
0	the women said victims of rape who came forward routinely were punished for minor infractions while their assailants escaped judgment	the women said victims of rape who came forward were routinely punished for minor infractions while their attackers escaped judgment prompting most victims to remain silent
0	the women said victims of rape who came forward routinely were punished for minor infractions while their assailants escaped judgment	the women said victims of rape who came forward were routinely punished for minor infractions while their attackers escaped judgment prompting most victims to remain silent
0	the women said victims of rape who came forward routinely were punished for minor infractions while their assailants escaped judgment	the women said victims of rape who came forward were routinely punished for minor infractions while their attackers escaped judgment prompting most victims to remain silent
0	the women said victims of rape who came forward routinely were punished for minor infractions while their assailants escaped judgment	the women said victims of rape who came forward were routinely punished for minor infractions while their attackers escaped judgment prompting most victims to remain silent
1	" The National has no interest in acquiring AMP while AMP owns its UK business , " Cicutto added .	" The National has no interest in acquiring AMP while AMP owns its U.K. business , " NAB chief executive Frank Cicutto said .
1	the national acquiring no interest in has amp while amp owns its uk business cicutto added	the acquiring has no interest in national amp while amp owns frank u k business nab chief executive its cicutto said
1	the national uk no interest in acquiring amp while amp owns its has business cicutto added	the said has no interest in acquiring amp while amp owns its u k business nab chief executive frank cicutto national
1	the national has no interest acquiring in amp while amp owns its uk business cicutto added	amp national has no interest in acquiring the while owns amp its u k business nab chief executive frank cicutto said
1	the national has no interest amp acquiring in while amp owns its uk business cicutto added	the amp has no interest in acquiring amp while executive owns its u k business nab chief national frank cicutto said
1	the while has no interest in acquiring amp national amp owns its uk business cicutto added	the national has its interest executive acquiring amp while amp owns no u k business nab chief in frank cicutto said
1	the national has no interest business acquiring amp while amp owns its uk in cicutto added	owns national has no interest in while amp acquiring amp the its u k business nab chief executive frank cicutto said
1	the national has no interest in while amp acquiring amp owns its uk business cicutto added	owns national has no the in acquiring amp while amp interest its u k business nab chief executive frank cicutto said
1	the national has no interest uk acquiring amp while amp owns its in business cicutto added	the national has no business in acquiring amp while amp owns its u k chief nab interest executive frank cicutto said
1	the national has no interest in acquiring amp while cicutto owns its uk business amp added	the amp has no interest in acquiring national while business owns its u k amp nab chief executive frank cicutto said
1	the national has no interest in acquiring amp while amp owns its uk business cicutto added	the national has no interest in acquiring amp while amp owns its u k business nab chief executive frank cicutto said
1	the national has no interest in acquiring amp while amp owns its uk business cicutto added	the national has no interest in acquiring amp while amp owns its u k business nab chief executive frank cicutto said
1	the national has no interest in acquiring amp while amp owns its uk business cicutto added	the national has no interest in acquiring amp while amp owns its u k business nab chief executive frank cicutto said
1	the national has no interest in acquiring amp while amp owns its uk business cicutto added	the national has no interest in acquiring amp while amp owns its u k business nab chief executive frank cicutto said
1	the national has no interest in acquiring amp while amp owns its uk business cicutto added	the national has no interest in acquiring amp while amp owns its u k business nab chief executive frank cicutto said
1	the national has no interest in acquiring amp while amp owns its uk business cicutto added	the national has no interest in acquiring amp while amp owns its u k business nab chief executive frank cicutto said
1	the national has no interest in acquiring amp while amp owns its uk business cicutto added	the national has no interest in acquiring amp while amp owns its u k business nab chief executive frank cicutto said
1	the national has no interest in acquiring amp while amp owns its uk business cicutto added	the national has no interest in acquiring amp while amp owns its u k business nab chief executive frank cicutto said
1	the national has no interest in acquiring amp while amp owns its uk business cicutto added	the national has no interest in acquiring amp while amp owns its u k business nab chief executive frank cicutto said
1	the national has no interest in acquiring amp while amp owns its uk business cicutto added	the national has no interest in acquiring amp while amp owns its u k business nab chief executive frank cicutto said
1	the national has no interest in acquiring amp while amp owns its uk business cicutto added	the national has no interest in acquiring amp while amp owns its u k business nab chief executive frank cicutto said
1	the national has no interest in acquiring amp while amp owns its uk business cicutto added	the national has no interest in acquiring amp while amp owns its u k business nab chief executive frank cicutto said
1	the national has no interest in acquiring amp while amp owns its uk business cicutto added	the national has no interest in acquiring amp while amp owns its u k business nab chief executive frank cicutto said
1	the national has no interest in acquiring amp while amp owns its uk business cicutto added	the national has no interest in acquiring amp while amp owns its u k business nab chief executive frank cicutto said
1	the national has no interest in acquiring amp while amp owns its uk business cicutto added	the national has no interest in acquiring amp while amp owns its u k business nab chief executive frank cicutto said
1	the national has no interest in acquiring amp while amp owns its uk business cicutto added	the national has no interest in acquiring amp while amp owns its u k business nab chief executive frank cicutto said
1	the national has no interest in acquiring amp while amp owns its uk business cicutto added	the national has no interest in acquiring amp while amp owns its u k business nab chief executive frank cicutto said
1	the national has no interest in acquiring amp while amp owns its uk business cicutto added	the national has no interest in acquiring amp while amp owns its u k business nab chief executive frank cicutto said
1	the national has no interest in acquiring amp while amp owns its uk business cicutto added	the national has no interest in acquiring amp while amp owns its u k business nab chief executive frank cicutto said
1	the national has no interest in acquiring amp while amp owns its uk business cicutto added	the national has no interest in acquiring amp while amp owns its u k business nab chief executive frank cicutto said
1	the national has no interest in acquiring amp while amp owns its uk business cicutto added	the national has no interest in acquiring amp while amp owns its u k business nab chief executive frank cicutto said
1	the national has no interest in acquiring amp while amp owns its uk business cicutto added	the national has no interest in acquiring amp while amp owns its u k business nab chief executive frank cicutto said
1	the national has no interest in acquiring amp while amp owns its uk business cicutto added	the national has no interest in acquiring amp while amp owns its u k business nab chief executive frank cicutto said
1	In a statement , Mr. Rowland said : " As is the case with all appointees , Commissioner Anson is accountable to me .	" As is the case with all appointees , Commissioner Anson is accountable to me , " Rowland said .
1	in a statement mr rowland said the is as case with all appointees commissioner anson is accountable to me	as is the case with all appointees commissioner anson is accountable to me said rowland
1	in a statement mr rowland is as is the case with all appointees commissioner anson said accountable to me	as is the case with me appointees commissioner anson is accountable to all rowland said
1	me a statement mr rowland said as is the case with all appointees commissioner anson is accountable to in	as is with case the all appointees commissioner anson is accountable to me rowland said
1	in a statement mr rowland said as accountable the case with all appointees commissioner anson is is to me	anson is the case with all appointees commissioner as is accountable to me rowland said
1	in a statement mr rowland said as is the case with all appointees commissioner anson me accountable to is	as appointees the case with all is commissioner anson is accountable to me rowland said
1	in a statement mr rowland said as is the case with all appointees commissioner anson is to accountable me	as is the case with all appointees commissioner anson is accountable rowland me to said
1	in a statement mr rowland said case is the as with all appointees commissioner anson is accountable to me	as is the case with all appointees commissioner anson is said to me rowland accountable
1	case a statement mr rowland said as is the in with all appointees commissioner anson is accountable to me	as is the case me all appointees commissioner anson is accountable to with rowland said
1	is a statement mr rowland said as is the case with all appointees commissioner anson in accountable to me	as is the case with to appointees commissioner anson is accountable all me rowland said
1	in a statement mr rowland said as is the case with all appointees commissioner anson is accountable to me	as is the case with all appointees commissioner anson is accountable to me rowland said
1	in a statement mr rowland said as is the case with all appointees commissioner anson is accountable to me	as is the case with all appointees commissioner anson is accountable to me rowland said
1	in a statement mr rowland said as is the case with all appointees commissioner anson is accountable to me	as is the case with all appointees commissioner anson is accountable to me rowland said
1	in a statement mr rowland said as is the case with all appointees commissioner anson is accountable to me	as is the case with all appointees commissioner anson is accountable to me rowland said
1	in a statement mr rowland said as is the case with all appointees commissioner anson is accountable to me	as is the case with all appointees commissioner anson is accountable to me rowland said
1	in a statement mr rowland said as is the case with all appointees commissioner anson is accountable to me	as is the case with all appointees commissioner anson is accountable to me rowland said
1	in a statement mr rowland said as is the case with all appointees commissioner anson is accountable to me	as is the case with all appointees commissioner anson is accountable to me rowland said
1	in a statement mr rowland said as is the case with all appointees commissioner anson is accountable to me	as is the case with all appointees commissioner anson is accountable to me rowland said
1	in a statement mr rowland said as is the case with all appointees commissioner anson is accountable to me	as is the case with all appointees commissioner anson is accountable to me rowland said
1	in a statement mr rowland said as is the case with all appointees commissioner anson is accountable to me	as is the case with all appointees commissioner anson is accountable to me rowland said
1	in a statement mr rowland said as is the case with all appointees commissioner anson is accountable to me	as is the case with all appointees commissioner anson is accountable to me rowland said
1	in a statement mr rowland said as is the case with all appointees commissioner anson is accountable to me	as is the case with all appointees commissioner anson is accountable to me rowland said
1	in a statement mr rowland said as is the case with all appointees commissioner anson is accountable to me	as is the case with all appointees commissioner anson is accountable to me rowland said
1	in a statement mr rowland said as is the case with all appointees commissioner anson is accountable to me	as is the case with all appointees commissioner anson is accountable to me rowland said
1	in a statement mr rowland said as is the case with all appointees commissioner anson is accountable to me	as is the case with all appointees commissioner anson is accountable to me rowland said
1	in a statement mr rowland said as is the case with all appointees commissioner anson is accountable to me	as is the case with all appointees commissioner anson is accountable to me rowland said
1	in a statement mr rowland said as is the case with all appointees commissioner anson is accountable to me	as is the case with all appointees commissioner anson is accountable to me rowland said
1	in a statement mr rowland said as is the case with all appointees commissioner anson is accountable to me	as is the case with all appointees commissioner anson is accountable to me rowland said
1	in a statement mr rowland said as is the case with all appointees commissioner anson is accountable to me	as is the case with all appointees commissioner anson is accountable to me rowland said
1	in a statement mr rowland said as is the case with all appointees commissioner anson is accountable to me	as is the case with all appointees commissioner anson is accountable to me rowland said
1	in a statement mr rowland said as is the case with all appointees commissioner anson is accountable to me	as is the case with all appointees commissioner anson is accountable to me rowland said
1	in a statement mr rowland said as is the case with all appointees commissioner anson is accountable to me	as is the case with all appointees commissioner anson is accountable to me rowland said
1	in a statement mr rowland said as is the case with all appointees commissioner anson is accountable to me	as is the case with all appointees commissioner anson is accountable to me rowland said
0	Oracle 's $ 5 billion hostile bid for PeopleSoft is clearly not sitting well with PeopleSoft 's executives .	Oracle on Friday launched a $ 5.1 billion hostile takeover bid for PeopleSoft .
0	oracle s billion hostile bid for peoplesoft clearly is not sitting well with peoplesoft s executives	oracle on friday launched a billion hostile peoplesoft bid for takeover
0	oracle with billion hostile bid for peoplesoft is clearly not sitting well s peoplesoft s executives	oracle on friday launched a peoplesoft hostile takeover bid for billion
0	oracle s billion bid hostile for peoplesoft is clearly not sitting well with peoplesoft s executives	oracle on friday launched a billion hostile peoplesoft bid for takeover
0	oracle s billion hostile bid not peoplesoft is clearly for sitting well with peoplesoft s executives	oracle for friday launched a billion hostile takeover bid on peoplesoft
0	oracle s billion peoplesoft bid for hostile is clearly not sitting well with peoplesoft s executives	oracle on friday launched a hostile billion takeover bid for peoplesoft
0	s oracle billion hostile bid for peoplesoft is clearly not sitting well with peoplesoft s executives	oracle on friday launched a billion bid takeover hostile for peoplesoft
0	oracle s billion hostile bid for peoplesoft is executives not sitting well with peoplesoft s clearly	oracle on billion launched a friday hostile takeover bid for peoplesoft
0	oracle clearly billion hostile bid for peoplesoft is s not sitting well with peoplesoft s executives	launched on friday oracle a billion hostile takeover bid for peoplesoft
0	oracle with billion hostile bid for peoplesoft is clearly not sitting well s peoplesoft s executives	oracle on friday launched takeover billion hostile a bid for peoplesoft
0	oracle s billion hostile bid for peoplesoft is clearly not sitting well with peoplesoft s executives	oracle on friday launched a billion hostile takeover bid for peoplesoft
0	oracle s billion hostile bid for peoplesoft is clearly not sitting well with peoplesoft s executives	oracle on friday launched a billion hostile takeover bid for peoplesoft
0	oracle s billion hostile bid for peoplesoft is clearly not sitting well with peoplesoft s executives	oracle on friday launched a billion hostile takeover bid for peoplesoft
0	oracle s billion hostile bid for peoplesoft is clearly not sitting well with peoplesoft s executives	oracle on friday launched a billion hostile takeover bid for peoplesoft
0	oracle s billion hostile bid for peoplesoft is clearly not sitting well with peoplesoft s executives	oracle on friday launched a billion hostile takeover bid for peoplesoft
0	oracle s billion hostile bid for peoplesoft is clearly not sitting well with peoplesoft s executives	oracle on friday launched a billion hostile takeover bid for peoplesoft
0	oracle s billion hostile bid for peoplesoft is clearly not sitting well with peoplesoft s executives	oracle on friday launched a billion hostile takeover bid for peoplesoft
0	oracle s billion hostile bid for peoplesoft is clearly not sitting well with peoplesoft s executives	oracle on friday launched a billion hostile takeover bid for peoplesoft
0	oracle s billion hostile bid for peoplesoft is clearly not sitting well with peoplesoft s executives	oracle on friday launched a billion hostile takeover bid for peoplesoft
0	oracle s billion hostile bid for peoplesoft is clearly not sitting well with peoplesoft s executives	oracle on friday launched a billion hostile takeover bid for peoplesoft
0	oracle s billion hostile bid for peoplesoft is clearly not sitting well with peoplesoft s executives	oracle on friday launched a billion hostile takeover bid for peoplesoft
0	oracle s billion hostile bid for peoplesoft is clearly not sitting well with peoplesoft s executives	oracle on friday launched a billion hostile takeover bid for peoplesoft
0	oracle s billion hostile bid for peoplesoft is clearly not sitting well with peoplesoft s executives	oracle on friday launched a billion hostile takeover bid for peoplesoft
0	oracle s billion hostile bid for peoplesoft is clearly not sitting well with peoplesoft s executives	oracle on friday launched a billion hostile takeover bid for peoplesoft
0	oracle s billion hostile bid for peoplesoft is clearly not sitting well with peoplesoft s executives	oracle on friday launched a billion hostile takeover bid for peoplesoft
0	oracle s billion hostile bid for peoplesoft is clearly not sitting well with peoplesoft s executives	oracle on friday launched a billion hostile takeover bid for peoplesoft
0	oracle s billion hostile bid for peoplesoft is clearly not sitting well with peoplesoft s executives	oracle on friday launched a billion hostile takeover bid for peoplesoft
0	oracle s billion hostile bid for peoplesoft is clearly not sitting well with peoplesoft s executives	oracle on friday launched a billion hostile takeover bid for peoplesoft
0	oracle s billion hostile bid for peoplesoft is clearly not sitting well with peoplesoft s executives	oracle on friday launched a billion hostile takeover bid for peoplesoft
0	oracle s billion hostile bid for peoplesoft is clearly not sitting well with peoplesoft s executives	oracle on friday launched a billion hostile takeover bid for peoplesoft
0	oracle s billion hostile bid for peoplesoft is clearly not sitting well with peoplesoft s executives	oracle on friday launched a billion hostile takeover bid for peoplesoft
0	oracle s billion hostile bid for peoplesoft is clearly not sitting well with peoplesoft s executives	oracle on friday launched a billion hostile takeover bid for peoplesoft
0	oracle s billion hostile bid for peoplesoft is clearly not sitting well with peoplesoft s executives	oracle on friday launched a billion hostile takeover bid for peoplesoft
1	Taha is married to former Iraqi oil minister Amir Muhammed Rasheed , who surrendered to U.S. forces on April 28 .	Taha 's husband , former oil minister Amer Mohammed Rashid , surrendered to U.S. forces on April 28 .
1	taha april married to former iraqi oil minister amir muhammed rasheed who surrendered to u s forces on is	taha s husband former forces minister amer mohammed rashid surrendered to u s oil on april
1	taha is married to former surrendered oil minister amir muhammed rasheed who iraqi to u s forces on april	taha s husband former oil minister amer mohammed on surrendered to u s forces rashid april
1	taha is married to former iraqi u minister amir muhammed rasheed who surrendered to oil s forces on april	taha forces husband former oil minister amer mohammed rashid surrendered to u s s on april
1	taha u married to former iraqi oil minister amir muhammed rasheed who surrendered to is s forces on april	taha s husband former oil minister on mohammed rashid surrendered to u s forces amer april
1	taha is married to former iraqi oil minister on muhammed rasheed who surrendered to u s forces amir april	taha s former husband oil minister amer mohammed rashid surrendered to u s forces on april
1	muhammed is married to former iraqi oil minister amir taha rasheed who surrendered to u s forces on april	taha s husband former u minister amer mohammed rashid surrendered to oil s forces on april
1	taha s married to former iraqi oil minister amir muhammed rasheed who surrendered to u is forces on april	taha s husband former oil minister amer mohammed rashid surrendered to forces s u on april
1	taha is married to former iraqi oil minister s muhammed rasheed who surrendered to u amir forces on april	taha s husband former oil minister u mohammed rashid surrendered to amer s forces on april
1	taha is married to former iraqi oil minister to muhammed rasheed who surrendered amir u s forces on april	taha s husband former april minister amer mohammed rashid surrendered to u s forces on oil
1	taha is married to former iraqi oil minister amir muhammed rasheed who surrendered to u s forces on april	taha s husband former oil minister amer mohammed rashid surrendered to u s forces on april
1	taha is married to former iraqi oil minister amir muhammed rasheed who surrendered to u s forces on april	taha s husband former oil minister amer mohammed rashid surrendered to u s forces on april
1	taha is married to former iraqi oil minister amir muhammed rasheed who surrendered to u s forces on april	taha s husband former oil minister amer mohammed rashid surrendered to u s forces on april
1	taha is married to former iraqi oil minister amir muhammed rasheed who surrendered to u s forces on april	taha s husband former oil minister amer mohammed rashid surrendered to u s forces on april
1	taha is married to former iraqi oil minister amir muhammed rasheed who surrendered to u s forces on april	taha s husband former oil minister amer mohammed rashid surrendered to u s forces on april
1	taha is married to former iraqi oil minister amir muhammed rasheed who surrendered to u s forces on april	taha s husband former oil minister amer mohammed rashid surrendered to u s forces on april
1	taha is married to former iraqi oil minister amir muhammed rasheed who surrendered to u s forces on april	taha s husband former oil minister amer mohammed rashid surrendered to u s forces on april
1	taha is married to former iraqi oil minister amir muhammed rasheed who surrendered to u s forces on april	taha s husband former oil minister amer mohammed rashid surrendered to u s forces on april
1	taha is married to former iraqi oil minister amir muhammed rasheed who surrendered to u s forces on april	taha s husband former oil minister amer mohammed rashid surrendered to u s forces on april
1	taha is married to former iraqi oil minister amir muhammed rasheed who surrendered to u s forces on april	taha s husband former oil minister amer mohammed rashid surrendered to u s forces on april
1	taha is married to former iraqi oil minister amir muhammed rasheed who surrendered to u s forces on april	taha s husband former oil minister amer mohammed rashid surrendered to u s forces on april
1	taha is married to former iraqi oil minister amir muhammed rasheed who surrendered to u s forces on april	taha s husband former oil minister amer mohammed rashid surrendered to u s forces on april
1	taha is married to former iraqi oil minister amir muhammed rasheed who surrendered to u s forces on april	taha s husband former oil minister amer mohammed rashid surrendered to u s forces on april
1	taha is married to former iraqi oil minister amir muhammed rasheed who surrendered to u s forces on april	taha s husband former oil minister amer mohammed rashid surrendered to u s forces on april
1	taha is married to former iraqi oil minister amir muhammed rasheed who surrendered to u s forces on april	taha s husband former oil minister amer mohammed rashid surrendered to u s forces on april
1	taha is married to former iraqi oil minister amir muhammed rasheed who surrendered to u s forces on april	taha s husband former oil minister amer mohammed rashid surrendered to u s forces on april
1	taha is married to former iraqi oil minister amir muhammed rasheed who surrendered to u s forces on april	taha s husband former oil minister amer mohammed rashid surrendered to u s forces on april
1	taha is married to former iraqi oil minister amir muhammed rasheed who surrendered to u s forces on april	taha s husband former oil minister amer mohammed rashid surrendered to u s forces on april
1	taha is married to former iraqi oil minister amir muhammed rasheed who surrendered to u s forces on april	taha s husband former oil minister amer mohammed rashid surrendered to u s forces on april
1	taha is married to former iraqi oil minister amir muhammed rasheed who surrendered to u s forces on april	taha s husband former oil minister amer mohammed rashid surrendered to u s forces on april
1	taha is married to former iraqi oil minister amir muhammed rasheed who surrendered to u s forces on april	taha s husband former oil minister amer mohammed rashid surrendered to u s forces on april
1	taha is married to former iraqi oil minister amir muhammed rasheed who surrendered to u s forces on april	taha s husband former oil minister amer mohammed rashid surrendered to u s forces on april
1	taha is married to former iraqi oil minister amir muhammed rasheed who surrendered to u s forces on april	taha s husband former oil minister amer mohammed rashid surrendered to u s forces on april
1	Cisco pared spending during the quarter to compensate for sluggish sales .	In response to sluggish sales , Cisco pared spending .
1	cisco pared to during the quarter spending compensate for sluggish sales	in response sales sluggish to cisco pared spending
1	cisco pared sales during the quarter to compensate for sluggish spending	in response to spending sales cisco pared sluggish
1	cisco pared spending during the quarter for compensate to sluggish sales	in spending to sluggish sales cisco pared response
1	cisco pared spending during the quarter to for compensate sluggish sales	in cisco to sluggish sales response pared spending
1	cisco pared spending the during quarter to compensate for sluggish sales	in response to sluggish pared cisco sales spending
1	sluggish pared spending during the quarter to compensate for cisco sales	in response to sluggish spending cisco pared sales
1	cisco during spending pared the quarter to compensate for sluggish sales	sales response to sluggish in cisco pared spending
1	cisco pared spending during sales quarter to compensate for sluggish the	in response spending sluggish sales cisco pared to
1	cisco pared spending sluggish the quarter to compensate for during sales	to response in sluggish sales cisco pared spending
1	cisco pared spending during the quarter to compensate for sluggish sales	in response to sluggish sales cisco pared spending
1	cisco pared spending during the quarter to compensate for sluggish sales	in response to sluggish sales cisco pared spending
1	cisco pared spending during the quarter to compensate for sluggish sales	in response to sluggish sales cisco pared spending
1	cisco pared spending during the quarter to compensate for sluggish sales	in response to sluggish sales cisco pared spending
1	cisco pared spending during the quarter to compensate for sluggish sales	in response to sluggish sales cisco pared spending
1	cisco pared spending during the quarter to compensate for sluggish sales	in response to sluggish sales cisco pared spending
1	cisco pared spending during the quarter to compensate for sluggish sales	in response to sluggish sales cisco pared spending
1	cisco pared spending during the quarter to compensate for sluggish sales	in response to sluggish sales cisco pared spending
1	cisco pared spending during the quarter to compensate for sluggish sales	in response to sluggish sales cisco pared spending
1	cisco pared spending during the quarter to compensate for sluggish sales	in response to sluggish sales cisco pared spending
1	cisco pared spending during the quarter to compensate for sluggish sales	in response to sluggish sales cisco pared spending
1	cisco pared spending during the quarter to compensate for sluggish sales	in response to sluggish sales cisco pared spending
1	cisco pared spending during the quarter to compensate for sluggish sales	in response to sluggish sales cisco pared spending
1	cisco pared spending during the quarter to compensate for sluggish sales	in response to sluggish sales cisco pared spending
1	cisco pared spending during the quarter to compensate for sluggish sales	in response to sluggish sales cisco pared spending
1	cisco pared spending during the quarter to compensate for sluggish sales	in response to sluggish sales cisco pared spending
1	cisco pared spending during the quarter to compensate for sluggish sales	in response to sluggish sales cisco pared spending
1	cisco pared spending during the quarter to compensate for sluggish sales	in response to sluggish sales cisco pared spending
1	cisco pared spending during the quarter to compensate for sluggish sales	in response to sluggish sales cisco pared spending
1	cisco pared spending during the quarter to compensate for sluggish sales	in response to sluggish sales cisco pared spending
1	cisco pared spending during the quarter to compensate for sluggish sales	in response to sluggish sales cisco pared spending
1	cisco pared spending during the quarter to compensate for sluggish sales	in response to sluggish sales cisco pared spending
1	cisco pared spending during the quarter to compensate for sluggish sales	in response to sluggish sales cisco pared spending
1	Seven 20- and 21-year-old cadets were ticketed by police for drinking alcohol in an off-campus hotel room early Saturday with two young women , aged 16 and 18 .	Seven 20- and 21-year-old male cadets were caught in an off-campus hotel room early Saturday with two female teens , 16 and 18 years .
1	seven and year old cadets were ticketed by women for drinking alcohol in police off campus hotel room early saturday with two young an aged and	in and year old male cadets were caught seven an off campus hotel room early saturday with two years teens and female
1	seven drinking year old cadets were ticketed by police off and alcohol in an for campus hotel room early saturday with two young women aged and	seven and year old male teens were caught in an off cadets hotel room early saturday with two female campus and years
1	seven and year old cadets were ticketed by early for drinking alcohol in an off campus hotel room police saturday and two young women aged with	seven old year and male cadets were caught in an with campus hotel room early saturday off two female teens and years
1	seven and year old cadets ticketed were by police for drinking alcohol in an off campus hotel women early saturday with two young room aged and	with and year old male cadets were in caught an off campus hotel room early saturday seven two female teens and years
1	seven and year old cadets were ticketed by police for two alcohol in with off campus hotel room early saturday an drinking young women aged and	seven and year old male cadets were caught in female early campus hotel room off saturday with two an teens and years
1	seven off year old cadets aged ticketed by police for drinking alcohol in an and campus hotel room early saturday with two young women were and	seven and year old male cadets were in caught an off campus hotel room early two with saturday female teens and years
1	seven and year old in were ticketed by hotel for drinking alcohol cadets an off campus police room early saturday with two young women aged and	seven and year old male early were with in an off campus hotel room cadets saturday caught two female teens and years
1	seven and cadets old year were ticketed by police for drinking alcohol in an off early hotel room campus saturday with two young women aged and	in and seven old male cadets were caught year an off campus hotel room early saturday with two female teens and years
1	seven and year old cadets were ticketed by police for young alcohol early an off campus hotel room in saturday with two drinking women aged and	seven and year old male cadets were caught teens an female campus hotel room early saturday with two off in and years
1	seven and year old cadets were ticketed by police for drinking alcohol in an off campus hotel room early saturday with two young women aged and	seven and year old male cadets were caught in an off campus hotel room early saturday with two female teens and years
1	seven and year old cadets were ticketed by police for drinking alcohol in an off campus hotel room early saturday with two young women aged and	seven and year old male cadets were caught in an off campus hotel room early saturday with two female teens and years
1	seven and year old cadets were ticketed by police for drinking alcohol in an off campus hotel room early saturday with two young women aged and	seven and year old male cadets were caught in an off campus hotel room early saturday with two female teens and years
1	seven and year old cadets were ticketed by police for drinking alcohol in an off campus hotel room early saturday with two young women aged and	seven and year old male cadets were caught in an off campus hotel room early saturday with two female teens and years
1	seven and year old cadets were ticketed by police for drinking alcohol in an off campus hotel room early saturday with two young women aged and	seven and year old male cadets were caught in an off campus hotel room early saturday with two female teens and years
1	seven and year old cadets were ticketed by police for drinking alcohol in an off campus hotel room early saturday with two young women aged and	seven and year old male cadets were caught in an off campus hotel room early saturday with two female teens and years
1	seven and year old cadets were ticketed by police for drinking alcohol in an off campus hotel room early saturday with two young women aged and	seven and year old male cadets were caught in an off campus hotel room early saturday with two female teens and years
1	seven and year old cadets were ticketed by police for drinking alcohol in an off campus hotel room early saturday with two young women aged and	seven and year old male cadets were caught in an off campus hotel room early saturday with two female teens and years
1	seven and year old cadets were ticketed by police for drinking alcohol in an off campus hotel room early saturday with two young women aged and	seven and year old male cadets were caught in an off campus hotel room early saturday with two female teens and years
1	seven and year old cadets were ticketed by police for drinking alcohol in an off campus hotel room early saturday with two young women aged and	seven and year old male cadets were caught in an off campus hotel room early saturday with two female teens and years
1	seven and year old cadets were ticketed by police for drinking alcohol in an off campus hotel room early saturday with two young women aged and	seven and year old male cadets were caught in an off campus hotel room early saturday with two female teens and years
1	seven and year old cadets were ticketed by police for drinking alcohol in an off campus hotel room early saturday with two young women aged and	seven and year old male cadets were caught in an off campus hotel room early saturday with two female teens and years
1	seven and year old cadets were ticketed by police for drinking alcohol in an off campus hotel room early saturday with two young women aged and	seven and year old male cadets were caught in an off campus hotel room early saturday with two female teens and years
1	seven and year old cadets were ticketed by police for drinking alcohol in an off campus hotel room early saturday with two young women aged and	seven and year old male cadets were caught in an off campus hotel room early saturday with two female teens and years
1	seven and year old cadets were ticketed by police for drinking alcohol in an off campus hotel room early saturday with two young women aged and	seven and year old male cadets were caught in an off campus hotel room early saturday with two female teens and years
1	seven and year old cadets were ticketed by police for drinking alcohol in an off campus hotel room early saturday with two young women aged and	seven and year old male cadets were caught in an off campus hotel room early saturday with two female teens and years
1	seven and year old cadets were ticketed by police for drinking alcohol in an off campus hotel room early saturday with two young women aged and	seven and year old male cadets were caught in an off campus hotel room early saturday with two female teens and years
1	seven and year old cadets were ticketed by police for drinking alcohol in an off campus hotel room early saturday with two young women aged and	seven and year old male cadets were caught in an off campus hotel room early saturday with two female teens and years
1	seven and year old cadets were ticketed by police for drinking alcohol in an off campus hotel room early saturday with two young women aged and	seven and year old male cadets were caught in an off campus hotel room early saturday with two female teens and years
1	seven and year old cadets were ticketed by police for drinking alcohol in an off campus hotel room early saturday with two young women aged and	seven and year old male cadets were caught in an off campus hotel room early saturday with two female teens and years
1	seven and year old cadets were ticketed by police for drinking alcohol in an off campus hotel room early saturday with two young women aged and	seven and year old male cadets were caught in an off campus hotel room early saturday with two female teens and years
1	seven and year old cadets were ticketed by police for drinking alcohol in an off campus hotel room early saturday with two young women aged and	seven and year old male cadets were caught in an off campus hotel room early saturday with two female teens and years
1	seven and year old cadets were ticketed by police for drinking alcohol in an off campus hotel room early saturday with two young women aged and	seven and year old male cadets were caught in an off campus hotel room early saturday with two female teens and years
0	Dixon 's win moved him into second place in the points standings , 49 behind Kanaan .	" It 's always fun to come to Colorado , " said Dixon , who moved into second in the IRL standings behind Kanaan .
0	dixon s win the him into second place in moved points standings behind kanaan	it s always fun to come to behind said second who moved into dixon in the irl standings colorado kanaan
0	dixon s points moved him into second place in the win standings behind kanaan	it moved always fun to come to colorado said dixon who s into second in the standings irl behind kanaan
0	dixon s win moved him into points place in the second standings behind kanaan	it s always to said come to colorado fun dixon who moved into second in the irl standings behind kanaan
0	dixon win s moved him into second place in the points standings behind kanaan	it s always fun to to said colorado come dixon who moved into second in the irl standings behind kanaan
0	dixon s win moved him into second place kanaan the points standings behind in	it s always fun to come to colorado said dixon the second into moved in who irl standings behind kanaan
0	dixon in win moved him into second place s the points standings behind kanaan	it s always fun to come to colorado said dixon behind moved into the in second irl standings who kanaan
0	dixon s win moved him into second place points the in standings behind kanaan	it s always fun the come to said colorado dixon who moved into second in to irl standings behind kanaan
0	dixon s win moved him the second place in into points standings behind kanaan	it s always fun to who to colorado said dixon come moved into standings in the irl second behind kanaan
0	dixon s win moved him into second place behind the points standings in kanaan	it s always fun to come irl to said dixon who moved into second in the colorado standings behind kanaan
0	dixon s win moved him into second place in the points standings behind kanaan	it s always fun to come to colorado said dixon who moved into second in the irl standings behind kanaan
0	dixon s win moved him into second place in the points standings behind kanaan	it s always fun to come to colorado said dixon who moved into second in the irl standings behind kanaan
0	dixon s win moved him into second place in the points standings behind kanaan	it s always fun to come to colorado said dixon who moved into second in the irl standings behind kanaan
0	dixon s win moved him into second place in the points standings behind kanaan	it s always fun to come to colorado said dixon who moved into second in the irl standings behind kanaan
0	dixon s win moved him into second place in the points standings behind kanaan	it s always fun to come to colorado said dixon who moved into second in the irl standings behind kanaan
0	dixon s win moved him into second place in the points standings behind kanaan	it s always fun to come to colorado said dixon who moved into second in the irl standings behind kanaan
0	dixon s win moved him into second place in the points standings behind kanaan	it s always fun to come to colorado said dixon who moved into second in the irl standings behind kanaan
0	dixon s win moved him into second place in the points standings behind kanaan	it s always fun to come to colorado said dixon who moved into second in the irl standings behind kanaan
0	dixon s win moved him into second place in the points standings behind kanaan	it s always fun to come to colorado said dixon who moved into second in the irl standings behind kanaan
0	dixon s win moved him into second place in the points standings behind kanaan	it s always fun to come to colorado said dixon who moved into second in the irl standings behind kanaan
0	dixon s win moved him into second place in the points standings behind kanaan	it s always fun to come to colorado said dixon who moved into second in the irl standings behind kanaan
0	dixon s win moved him into second place in the points standings behind kanaan	it s always fun to come to colorado said dixon who moved into second in the irl standings behind kanaan
0	dixon s win moved him into second place in the points standings behind kanaan	it s always fun to come to colorado said dixon who moved into second in the irl standings behind kanaan
0	dixon s win moved him into second place in the points standings behind kanaan	it s always fun to come to colorado said dixon who moved into second in the irl standings behind kanaan
0	dixon s win moved him into second place in the points standings behind kanaan	it s always fun to come to colorado said dixon who moved into second in the irl standings behind kanaan
0	dixon s win moved him into second place in the points standings behind kanaan	it s always fun to come to colorado said dixon who moved into second in the irl standings behind kanaan
0	dixon s win moved him into second place in the points standings behind kanaan	it s always fun to come to colorado said dixon who moved into second in the irl standings behind kanaan
0	dixon s win moved him into second place in the points standings behind kanaan	it s always fun to come to colorado said dixon who moved into second in the irl standings behind kanaan
0	dixon s win moved him into second place in the points standings behind kanaan	it s always fun to come to colorado said dixon who moved into second in the irl standings behind kanaan
0	dixon s win moved him into second place in the points standings behind kanaan	it s always fun to come to colorado said dixon who moved into second in the irl standings behind kanaan
0	dixon s win moved him into second place in the points standings behind kanaan	it s always fun to come to colorado said dixon who moved into second in the irl standings behind kanaan
0	dixon s win moved him into second place in the points standings behind kanaan	it s always fun to come to colorado said dixon who moved into second in the irl standings behind kanaan
0	dixon s win moved him into second place in the points standings behind kanaan	it s always fun to come to colorado said dixon who moved into second in the irl standings behind kanaan
1	Last year , Congress passed similar , though less expensive , buyout legislation for peanut farmers , ending that Depression-era program .	Last year , Congress passed similar , though less expensive , buyout legislation for peanut farmers to end that program that also dated from the Depression years .
1	last year though passed similar congress less expensive buyout legislation for peanut farmers ending that depression era program	buyout year congress passed similar though less that last legislation for peanut farmers to end expensive program that also dated from the depression years
1	last similar congress passed year though less expensive buyout legislation for peanut farmers ending that depression era program	last year congress passed depression though less expensive buyout legislation for peanut farmers to end that program the also dated from that similar years
1	last year congress passed legislation though less expensive buyout similar for peanut farmers ending that depression era program	years year congress passed similar though less expensive buyout legislation for peanut farmers last end that program that also dated from the depression to
1	last year congress passed similar though less expensive buyout for legislation peanut farmers ending that depression era program	last year congress passed similar though less expensive years legislation for end farmers to peanut that program that also dated from the depression buyout
1	era year congress passed similar though less expensive buyout legislation for peanut farmers ending that depression last program	program year congress passed similar though less expensive buyout legislation for peanut farmers to last that end that also dated from the depression years
1	last year congress passed buyout though less expensive similar legislation for peanut farmers ending that depression era program	last year congress similar passed though less expensive buyout legislation for peanut farmers to end that program that also dated depression the from years
1	last year congress passed similar though less expensive buyout legislation for peanut farmers depression that ending era program	last year congress passed similar though less that buyout legislation for peanut farmers to expensive end program that also dated from the depression years
1	last year congress passed similar though less expensive buyout legislation peanut for farmers ending that depression era program	last year farmers though similar passed less expensive buyout legislation for peanut congress to end that program that also dated from the depression years
1	last ending congress passed similar though less expensive buyout legislation for peanut farmers year that depression era program	last year congress passed similar less that expensive buyout legislation for peanut farmers to end though program that also dated from the depression years
1	last year congress passed similar though less expensive buyout legislation for peanut farmers ending that depression era program	last year congress passed similar though less expensive buyout legislation for peanut farmers to end that program that also dated from the depression years
1	last year congress passed similar though less expensive buyout legislation for peanut farmers ending that depression era program	last year congress passed similar though less expensive buyout legislation for peanut farmers to end that program that also dated from the depression years
1	last year congress passed similar though less expensive buyout legislation for peanut farmers ending that depression era program	last year congress passed similar though less expensive buyout legislation for peanut farmers to end that program that also dated from the depression years
1	last year congress passed similar though less expensive buyout legislation for peanut farmers ending that depression era program	last year congress passed similar though less expensive buyout legislation for peanut farmers to end that program that also dated from the depression years
1	last year congress passed similar though less expensive buyout legislation for peanut farmers ending that depression era program	last year congress passed similar though less expensive buyout legislation for peanut farmers to end that program that also dated from the depression years
1	last year congress passed similar though less expensive buyout legislation for peanut farmers ending that depression era program	last year congress passed similar though less expensive buyout legislation for peanut farmers to end that program that also dated from the depression years
1	last year congress passed similar though less expensive buyout legislation for peanut farmers ending that depression era program	last year congress passed similar though less expensive buyout legislation for peanut farmers to end that program that also dated from the depression years
1	last year congress passed similar though less expensive buyout legislation for peanut farmers ending that depression era program	last year congress passed similar though less expensive buyout legislation for peanut farmers to end that program that also dated from the depression years
1	last year congress passed similar though less expensive buyout legislation for peanut farmers ending that depression era program	last year congress passed similar though less expensive buyout legislation for peanut farmers to end that program that also dated from the depression years
1	last year congress passed similar though less expensive buyout legislation for peanut farmers ending that depression era program	last year congress passed similar though less expensive buyout legislation for peanut farmers to end that program that also dated from the depression years
1	last year congress passed similar though less expensive buyout legislation for peanut farmers ending that depression era program	last year congress passed similar though less expensive buyout legislation for peanut farmers to end that program that also dated from the depression years
1	last year congress passed similar though less expensive buyout legislation for peanut farmers ending that depression era program	last year congress passed similar though less expensive buyout legislation for peanut farmers to end that program that also dated from the depression years
1	last year congress passed similar though less expensive buyout legislation for peanut farmers ending that depression era program	last year congress passed similar though less expensive buyout legislation for peanut farmers to end that program that also dated from the depression years
1	last year congress passed similar though less expensive buyout legislation for peanut farmers ending that depression era program	last year congress passed similar though less expensive buyout legislation for peanut farmers to end that program that also dated from the depression years
1	last year congress passed similar though less expensive buyout legislation for peanut farmers ending that depression era program	last year congress passed similar though less expensive buyout legislation for peanut farmers to end that program that also dated from the depression years
1	last year congress passed similar though less expensive buyout legislation for peanut farmers ending that depression era program	last year congress passed similar though less expensive buyout legislation for peanut farmers to end that program that also dated from the depression years
1	last year congress passed similar though less expensive buyout legislation for peanut farmers ending that depression era program	last year congress passed similar though less expensive buyout legislation for peanut farmers to end that program that also dated from the depression years
1	last year congress passed similar though less expensive buyout legislation for peanut farmers ending that depression era program	last year congress passed similar though less expensive buyout legislation for peanut farmers to end that program that also dated from the depression years
1	last year congress passed similar though less expensive buyout legislation for peanut farmers ending that depression era program	last year congress passed similar though less expensive buyout legislation for peanut farmers to end that program that also dated from the depression years
1	last year congress passed similar though less expensive buyout legislation for peanut farmers ending that depression era program	last year congress passed similar though less expensive buyout legislation for peanut farmers to end that program that also dated from the depression years
1	last year congress passed similar though less expensive buyout legislation for peanut farmers ending that depression era program	last year congress passed similar though less expensive buyout legislation for peanut farmers to end that program that also dated from the depression years
1	last year congress passed similar though less expensive buyout legislation for peanut farmers ending that depression era program	last year congress passed similar though less expensive buyout legislation for peanut farmers to end that program that also dated from the depression years
1	last year congress passed similar though less expensive buyout legislation for peanut farmers ending that depression era program	last year congress passed similar though less expensive buyout legislation for peanut farmers to end that program that also dated from the depression years
1	On July 22 , Moore announced he would appeal the case directly to the U.S. Supreme Court .	Moore of Alabama says he will appeal his case to the nation 's highest court .
1	on july moore announced he would s the case directly to the u appeal supreme court	moore of will says he alabama appeal his case to the nation s highest court
1	on he moore announced july would appeal the case directly to the u s supreme court	moore of alabama says he will case his appeal to the nation s highest court
1	on july moore announced he would appeal the case directly to the u supreme s court	moore appeal alabama says he will of his case to the nation s highest court
1	on july moore announced court would appeal the case directly to the u s supreme he	he of alabama says moore will appeal his case to the nation s highest court
1	on july moore announced he would to the case directly appeal the u s supreme court	moore of alabama case he will appeal his says to the nation s highest court
1	on july moore announced appeal would he the case directly to the u s supreme court	moore of his says he will appeal alabama case to the nation s highest court
1	the july moore announced he would appeal the case directly to on u s supreme court	moore of court says he will appeal his case to the nation s highest alabama
1	on july moore announced he would supreme the case directly to the u s appeal court	moore of alabama says he will his appeal case to the nation s highest court
1	on july moore announced he would appeal s case directly to the u the supreme court	moore of alabama says he will appeal his to case the nation s highest court
1	on july moore announced he would appeal the case directly to the u s supreme court	moore of alabama says he will appeal his case to the nation s highest court
1	on july moore announced he would appeal the case directly to the u s supreme court	moore of alabama says he will appeal his case to the nation s highest court
1	on july moore announced he would appeal the case directly to the u s supreme court	moore of alabama says he will appeal his case to the nation s highest court
1	on july moore announced he would appeal the case directly to the u s supreme court	moore of alabama says he will appeal his case to the nation s highest court
1	on july moore announced he would appeal the case directly to the u s supreme court	moore of alabama says he will appeal his case to the nation s highest court
1	on july moore announced he would appeal the case directly to the u s supreme court	moore of alabama says he will appeal his case to the nation s highest court
1	on july moore announced he would appeal the case directly to the u s supreme court	moore of alabama says he will appeal his case to the nation s highest court
1	on july moore announced he would appeal the case directly to the u s supreme court	moore of alabama says he will appeal his case to the nation s highest court
1	on july moore announced he would appeal the case directly to the u s supreme court	moore of alabama says he will appeal his case to the nation s highest court
1	on july moore announced he would appeal the case directly to the u s supreme court	moore of alabama says he will appeal his case to the nation s highest court
1	on july moore announced he would appeal the case directly to the u s supreme court	moore of alabama says he will appeal his case to the nation s highest court
1	on july moore announced he would appeal the case directly to the u s supreme court	moore of alabama says he will appeal his case to the nation s highest court
1	on july moore announced he would appeal the case directly to the u s supreme court	moore of alabama says he will appeal his case to the nation s highest court
1	on july moore announced he would appeal the case directly to the u s supreme court	moore of alabama says he will appeal his case to the nation s highest court
1	on july moore announced he would appeal the case directly to the u s supreme court	moore of alabama says he will appeal his case to the nation s highest court
1	on july moore announced he would appeal the case directly to the u s supreme court	moore of alabama says he will appeal his case to the nation s highest court
1	on july moore announced he would appeal the case directly to the u s supreme court	moore of alabama says he will appeal his case to the nation s highest court
1	on july moore announced he would appeal the case directly to the u s supreme court	moore of alabama says he will appeal his case to the nation s highest court
1	on july moore announced he would appeal the case directly to the u s supreme court	moore of alabama says he will appeal his case to the nation s highest court
1	on july moore announced he would appeal the case directly to the u s supreme court	moore of alabama says he will appeal his case to the nation s highest court
1	on july moore announced he would appeal the case directly to the u s supreme court	moore of alabama says he will appeal his case to the nation s highest court
1	on july moore announced he would appeal the case directly to the u s supreme court	moore of alabama says he will appeal his case to the nation s highest court
1	on july moore announced he would appeal the case directly to the u s supreme court	moore of alabama says he will appeal his case to the nation s highest court
0	The broad Standard & Poor 's 500 Index .SPX gained 19.72 points , or 1.98 percent , to 1,015.69 .	The Dow Jones industrial average .DJI jumped 2.09 percent , while the Standard & Poor 's 500 Index .SPX leapt 2.23 percent .
0	the broad standard to s index spx gained points or percent poor	the percent jones industrial average dji jumped dow while the standard poor s index spx leapt percent
0	the broad standard poor s index percent gained points or spx to	the dow jones industrial average dji while percent jumped the standard poor s index spx leapt percent
0	the broad standard poor s gained spx index points or percent to	the dow jones industrial average dji the percent while jumped standard poor s index spx leapt percent
0	the broad standard poor s spx index gained points or percent to	poor dow jones industrial average dji jumped percent while the standard the s index spx leapt percent
0	or broad standard poor s index spx gained points the percent to	the dow jones standard average dji jumped percent while the industrial poor s index spx leapt percent
0	the broad standard or s index spx gained points poor percent to	the dow jones industrial average dji jumped percent leapt the standard poor s index spx while percent
0	the broad percent poor s index spx gained points or standard to	the dow jones industrial average dji jumped percent while the standard spx s index poor leapt percent
0	the broad standard points s index spx gained poor or percent to	the dow jones industrial average dji s percent while the standard poor jumped index spx leapt percent
0	spx broad standard poor s index the gained points or percent to	the dow jones industrial average dji leapt percent while the standard poor s index spx jumped percent
0	the broad standard poor s index spx gained points or percent to	the dow jones industrial average dji jumped percent while the standard poor s index spx leapt percent
0	the broad standard poor s index spx gained points or percent to	the dow jones industrial average dji jumped percent while the standard poor s index spx leapt percent
0	the broad standard poor s index spx gained points or percent to	the dow jones industrial average dji jumped percent while the standard poor s index spx leapt percent
0	the broad standard poor s index spx gained points or percent to	the dow jones industrial average dji jumped percent while the standard poor s index spx leapt percent
0	the broad standard poor s index spx gained points or percent to	the dow jones industrial average dji jumped percent while the standard poor s index spx leapt percent
0	the broad standard poor s index spx gained points or percent to	the dow jones industrial average dji jumped percent while the standard poor s index spx leapt percent
0	the broad standard poor s index spx gained points or percent to	the dow jones industrial average dji jumped percent while the standard poor s index spx leapt percent
0	the broad standard poor s index spx gained points or percent to	the dow jones industrial average dji jumped percent while the standard poor s index spx leapt percent
0	the broad standard poor s index spx gained points or percent to	the dow jones industrial average dji jumped percent while the standard poor s index spx leapt percent
0	the broad standard poor s index spx gained points or percent to	the dow jones industrial average dji jumped percent while the standard poor s index spx leapt percent
0	the broad standard poor s index spx gained points or percent to	the dow jones industrial average dji jumped percent while the standard poor s index spx leapt percent
0	the broad standard poor s index spx gained points or percent to	the dow jones industrial average dji jumped percent while the standard poor s index spx leapt percent
0	the broad standard poor s index spx gained points or percent to	the dow jones industrial average dji jumped percent while the standard poor s index spx leapt percent
0	the broad standard poor s index spx gained points or percent to	the dow jones industrial average dji jumped percent while the standard poor s index spx leapt percent
0	the broad standard poor s index spx gained points or percent to	the dow jones industrial average dji jumped percent while the standard poor s index spx leapt percent
0	the broad standard poor s index spx gained points or percent to	the dow jones industrial average dji jumped percent while the standard poor s index spx leapt percent
0	the broad standard poor s index spx gained points or percent to	the dow jones industrial average dji jumped percent while the standard poor s index spx leapt percent
0	the broad standard poor s index spx gained points or percent to	the dow jones industrial average dji jumped percent while the standard poor s index spx leapt percent
0	the broad standard poor s index spx gained points or percent to	the dow jones industrial average dji jumped percent while the standard poor s index spx leapt percent
0	the broad standard poor s index spx gained points or percent to	the dow jones industrial average dji jumped percent while the standard poor s index spx leapt percent
0	the broad standard poor s index spx gained points or percent to	the dow jones industrial average dji jumped percent while the standard poor s index spx leapt percent
0	the broad standard poor s index spx gained points or percent to	the dow jones industrial average dji jumped percent while the standard poor s index spx leapt percent
0	the broad standard poor s index spx gained points or percent to	the dow jones industrial average dji jumped percent while the standard poor s index spx leapt percent
0	Thanks to the euro 's rise against the Japanese currency , the dollar was at 117.24 yen , well above the overnight 10-month low of 116 yen .	The euro 's rise against the yen and speculation of Japanese intervention helped the dollar firm to 117.25 yen , well above a 10-month low of 116 yen hit on Thursday .
0	thanks to the euro s rise against the japanese currency the at was dollar yen of above the overnight month low well yen	dollar euro s rise hit the yen and speculation of japanese intervention helped the the firm to yen well above a month low of yen against on thursday
0	thanks to the euro s month against the japanese currency above dollar was at yen well the the overnight rise low of yen	the euro s rise month the yen and speculation of japanese intervention helped the a firm to yen well above dollar against low of yen hit on thursday
0	at to the euro s rise against the japanese currency the dollar was above yen well thanks the overnight month low of yen	the euro and rise against the yen s speculation of japanese intervention helped the dollar firm to yen well above a month low of yen hit thursday on
0	thanks to the euro s rise against the japanese currency the dollar was at yen yen above the well month low of overnight	the euro s rise against the speculation and yen of japanese intervention helped thursday dollar firm to yen well above a month low of yen hit on the
0	thanks to the euro s low yen the japanese currency the dollar was at yen well above the overnight month rise of against	the low intervention rise against the yen and speculation of japanese s helped the dollar firm to yen well above a month euro of yen hit on thursday
0	thanks the the euro s rise against to japanese currency of dollar was at yen well above the overnight month low the yen	the speculation s dollar against the yen and euro of japanese intervention helped the rise firm to yen well above a month low of yen hit on thursday
0	thanks to the euro currency rise dollar the japanese s the against was at yen well above the overnight month low of yen	speculation euro the rise against s yen and the of japanese intervention helped the dollar firm to yen well above a month low of yen hit on thursday
0	thanks to the euro of rise against the japanese currency the dollar was at yen well s the overnight month low above yen	euro the s rise firm the yen and speculation of japanese intervention helped the dollar against to yen well above a month low of yen hit on thursday
0	thanks to month euro the rise against s japanese currency the dollar was at yen well above the overnight the low of yen	the helped s rise against the yen and speculation of japanese intervention euro the a firm to yen well above dollar month low of yen hit on thursday
0	thanks to the euro s rise against the japanese currency the dollar was at yen well above the overnight month low of yen	the euro s rise against the yen and speculation of japanese intervention helped the dollar firm to yen well above a month low of yen hit on thursday
0	thanks to the euro s rise against the japanese currency the dollar was at yen well above the overnight month low of yen	the euro s rise against the yen and speculation of japanese intervention helped the dollar firm to yen well above a month low of yen hit on thursday
0	thanks to the euro s rise against the japanese currency the dollar was at yen well above the overnight month low of yen	the euro s rise against the yen and speculation of japanese intervention helped the dollar firm to yen well above a month low of yen hit on thursday
0	thanks to the euro s rise against the japanese currency the dollar was at yen well above the overnight month low of yen	the euro s rise against the yen and speculation of japanese intervention helped the dollar firm to yen well above a month low of yen hit on thursday
0	thanks to the euro s rise against the japanese currency the dollar was at yen well above the overnight month low of yen	the euro s rise against the yen and speculation of japanese intervention helped the dollar firm to yen well above a month low of yen hit on thursday
0	thanks to the euro s rise against the japanese currency the dollar was at yen well above the overnight month low of yen	the euro s rise against the yen and speculation of japanese intervention helped the dollar firm to yen well above a month low of yen hit on thursday
0	thanks to the euro s rise against the japanese currency the dollar was at yen well above the overnight month low of yen	the euro s rise against the yen and speculation of japanese intervention helped the dollar firm to yen well above a month low of yen hit on thursday
0	thanks to the euro s rise against the japanese currency the dollar was at yen well above the overnight month low of yen	the euro s rise against the yen and speculation of japanese intervention helped the dollar firm to yen well above a month low of yen hit on thursday
0	thanks to the euro s rise against the japanese currency the dollar was at yen well above the overnight month low of yen	the euro s rise against the yen and speculation of japanese intervention helped the dollar firm to yen well above a month low of yen hit on thursday
0	thanks to the euro s rise against the japanese currency the dollar was at yen well above the overnight month low of yen	the euro s rise against the yen and speculation of japanese intervention helped the dollar firm to yen well above a month low of yen hit on thursday
0	thanks to the euro s rise against the japanese currency the dollar was at yen well above the overnight month low of yen	the euro s rise against the yen and speculation of japanese intervention helped the dollar firm to yen well above a month low of yen hit on thursday
0	thanks to the euro s rise against the japanese currency the dollar was at yen well above the overnight month low of yen	the euro s rise against the yen and speculation of japanese intervention helped the dollar firm to yen well above a month low of yen hit on thursday
0	thanks to the euro s rise against the japanese currency the dollar was at yen well above the overnight month low of yen	the euro s rise against the yen and speculation of japanese intervention helped the dollar firm to yen well above a month low of yen hit on thursday
0	thanks to the euro s rise against the japanese currency the dollar was at yen well above the overnight month low of yen	the euro s rise against the yen and speculation of japanese intervention helped the dollar firm to yen well above a month low of yen hit on thursday
0	thanks to the euro s rise against the japanese currency the dollar was at yen well above the overnight month low of yen	the euro s rise against the yen and speculation of japanese intervention helped the dollar firm to yen well above a month low of yen hit on thursday
0	thanks to the euro s rise against the japanese currency the dollar was at yen well above the overnight month low of yen	the euro s rise against the yen and speculation of japanese intervention helped the dollar firm to yen well above a month low of yen hit on thursday
0	thanks to the euro s rise against the japanese currency the dollar was at yen well above the overnight month low of yen	the euro s rise against the yen and speculation of japanese intervention helped the dollar firm to yen well above a month low of yen hit on thursday
0	thanks to the euro s rise against the japanese currency the dollar was at yen well above the overnight month low of yen	the euro s rise against the yen and speculation of japanese intervention helped the dollar firm to yen well above a month low of yen hit on thursday
0	thanks to the euro s rise against the japanese currency the dollar was at yen well above the overnight month low of yen	the euro s rise against the yen and speculation of japanese intervention helped the dollar firm to yen well above a month low of yen hit on thursday
0	thanks to the euro s rise against the japanese currency the dollar was at yen well above the overnight month low of yen	the euro s rise against the yen and speculation of japanese intervention helped the dollar firm to yen well above a month low of yen hit on thursday
0	thanks to the euro s rise against the japanese currency the dollar was at yen well above the overnight month low of yen	the euro s rise against the yen and speculation of japanese intervention helped the dollar firm to yen well above a month low of yen hit on thursday
0	thanks to the euro s rise against the japanese currency the dollar was at yen well above the overnight month low of yen	the euro s rise against the yen and speculation of japanese intervention helped the dollar firm to yen well above a month low of yen hit on thursday
0	thanks to the euro s rise against the japanese currency the dollar was at yen well above the overnight month low of yen	the euro s rise against the yen and speculation of japanese intervention helped the dollar firm to yen well above a month low of yen hit on thursday
0	Thursday afternoon , the Standard & Poor 's 500-stock index was trading up just 1.48 points , or 0.1 percent , to 1,049.59 .	Stocks closed largely unchanged , with the Standard & Poor 's 500-stock index dipping 1.17 points , to 1,046.94 .
0	thursday afternoon the standard poor s stock index was trading just up points or percent to	stocks closed largely unchanged with the standard poor s stock points dipping index to
0	thursday afternoon the standard poor s stock trading was index up just points or percent to	stocks index largely unchanged with the standard poor s stock closed dipping points to
0	thursday afternoon the standard trading s stock index was poor up just points or percent to	stocks closed largely unchanged stock the standard poor s with index dipping points to
0	thursday afternoon the standard poor s stock or was trading up just points index percent to	stocks closed largely unchanged with the standard poor s stock index to points dipping
0	thursday afternoon the standard poor s stock index was just up trading points or percent to	stocks closed largely unchanged with the standard poor to stock index dipping points s
0	thursday afternoon the standard poor s stock points was trading up just index or percent to	stocks closed index unchanged with the standard poor s stock largely dipping points to
0	thursday afternoon the standard poor s stock index was trading percent just points or up to	dipping closed largely unchanged with the standard poor s stock index stocks points to
0	thursday afternoon the standard poor s index stock was trading up just points or percent to	stocks index largely unchanged with the standard poor s stock closed dipping points to
0	thursday afternoon the standard poor s stock index percent trading up just points or was to	stocks closed largely unchanged with the standard poor points stock index dipping s to
0	thursday afternoon the standard poor s stock index was trading up just points or percent to	stocks closed largely unchanged with the standard poor s stock index dipping points to
0	thursday afternoon the standard poor s stock index was trading up just points or percent to	stocks closed largely unchanged with the standard poor s stock index dipping points to
0	thursday afternoon the standard poor s stock index was trading up just points or percent to	stocks closed largely unchanged with the standard poor s stock index dipping points to
0	thursday afternoon the standard poor s stock index was trading up just points or percent to	stocks closed largely unchanged with the standard poor s stock index dipping points to
0	thursday afternoon the standard poor s stock index was trading up just points or percent to	stocks closed largely unchanged with the standard poor s stock index dipping points to
0	thursday afternoon the standard poor s stock index was trading up just points or percent to	stocks closed largely unchanged with the standard poor s stock index dipping points to
0	thursday afternoon the standard poor s stock index was trading up just points or percent to	stocks closed largely unchanged with the standard poor s stock index dipping points to
0	thursday afternoon the standard poor s stock index was trading up just points or percent to	stocks closed largely unchanged with the standard poor s stock index dipping points to
0	thursday afternoon the standard poor s stock index was trading up just points or percent to	stocks closed largely unchanged with the standard poor s stock index dipping points to
0	thursday afternoon the standard poor s stock index was trading up just points or percent to	stocks closed largely unchanged with the standard poor s stock index dipping points to
0	thursday afternoon the standard poor s stock index was trading up just points or percent to	stocks closed largely unchanged with the standard poor s stock index dipping points to
0	thursday afternoon the standard poor s stock index was trading up just points or percent to	stocks closed largely unchanged with the standard poor s stock index dipping points to
0	thursday afternoon the standard poor s stock index was trading up just points or percent to	stocks closed largely unchanged with the standard poor s stock index dipping points to
0	thursday afternoon the standard poor s stock index was trading up just points or percent to	stocks closed largely unchanged with the standard poor s stock index dipping points to
0	thursday afternoon the standard poor s stock index was trading up just points or percent to	stocks closed largely unchanged with the standard poor s stock index dipping points to
0	thursday afternoon the standard poor s stock index was trading up just points or percent to	stocks closed largely unchanged with the standard poor s stock index dipping points to
0	thursday afternoon the standard poor s stock index was trading up just points or percent to	stocks closed largely unchanged with the standard poor s stock index dipping points to
0	thursday afternoon the standard poor s stock index was trading up just points or percent to	stocks closed largely unchanged with the standard poor s stock index dipping points to
0	thursday afternoon the standard poor s stock index was trading up just points or percent to	stocks closed largely unchanged with the standard poor s stock index dipping points to
0	thursday afternoon the standard poor s stock index was trading up just points or percent to	stocks closed largely unchanged with the standard poor s stock index dipping points to
0	thursday afternoon the standard poor s stock index was trading up just points or percent to	stocks closed largely unchanged with the standard poor s stock index dipping points to
0	thursday afternoon the standard poor s stock index was trading up just points or percent to	stocks closed largely unchanged with the standard poor s stock index dipping points to
0	thursday afternoon the standard poor s stock index was trading up just points or percent to	stocks closed largely unchanged with the standard poor s stock index dipping points to
1	" They were chipping away at the concrete to get to the body , " said Chris Butler , who lives across the street .	Investigators " were chipping away at the concrete to get to the body , " said Chris Butler , who lives across the street in the quiet city neighborhood .
1	they were chipping away at street concrete to get to the body said chris butler across lives who the the	investigators were chipping away the at concrete to get to the neighborhood said chris butler who lives across the street in the quiet city body
1	they were chipping away at the concrete to get chris the to said body butler who lives across the street	investigators were chipping away at the concrete to get the the body said to butler who lives across chris street in the quiet city neighborhood
1	they were chipping away at the concrete to get to the chris said butler body who lives across the street	investigators were chipping away at the concrete to get across the the said chris butler who lives to the street in body quiet city neighborhood
1	they were get away at the across to chipping to the body said chris butler who lives concrete the street	investigators were chipping away at across concrete to get to the the said chris butler who lives the body street in the quiet city neighborhood
1	they body chipping away at the concrete were get to the to said chris butler who lives across the street	investigators were chipping away said the concrete to get to the body at chris quiet who lives across the street in the butler city neighborhood
1	they were away chipping at to concrete the get to the body said chris butler who lives across the street	investigators were chipping who at the across to get to the body said chris butler away lives concrete the street in the quiet city neighborhood
1	they were lives away at the concrete to get to the body said chris butler the chipping across who street	investigators were chipping away at the concrete to get to the butler the chris body who lives across the street in said quiet city neighborhood
1	they were chipping body at the concrete lives get to the away said chris butler who to across the street	investigators chipping were away at the concrete to get to neighborhood body said chris butler who lives across the street in the quiet city the
1	they were get away at the concrete to chipping to body the said chris butler who lives across the street	investigators were chipping away at the concrete said across to the body to chris butler who lives get the street in the quiet city neighborhood
1	they were chipping away at the concrete to get to the body said chris butler who lives across the street	investigators were chipping away at the concrete to get to the body said chris butler who lives across the street in the quiet city neighborhood
1	they were chipping away at the concrete to get to the body said chris butler who lives across the street	investigators were chipping away at the concrete to get to the body said chris butler who lives across the street in the quiet city neighborhood
1	they were chipping away at the concrete to get to the body said chris butler who lives across the street	investigators were chipping away at the concrete to get to the body said chris butler who lives across the street in the quiet city neighborhood
1	they were chipping away at the concrete to get to the body said chris butler who lives across the street	investigators were chipping away at the concrete to get to the body said chris butler who lives across the street in the quiet city neighborhood
1	they were chipping away at the concrete to get to the body said chris butler who lives across the street	investigators were chipping away at the concrete to get to the body said chris butler who lives across the street in the quiet city neighborhood
1	they were chipping away at the concrete to get to the body said chris butler who lives across the street	investigators were chipping away at the concrete to get to the body said chris butler who lives across the street in the quiet city neighborhood
1	they were chipping away at the concrete to get to the body said chris butler who lives across the street	investigators were chipping away at the concrete to get to the body said chris butler who lives across the street in the quiet city neighborhood
1	they were chipping away at the concrete to get to the body said chris butler who lives across the street	investigators were chipping away at the concrete to get to the body said chris butler who lives across the street in the quiet city neighborhood
1	they were chipping away at the concrete to get to the body said chris butler who lives across the street	investigators were chipping away at the concrete to get to the body said chris butler who lives across the street in the quiet city neighborhood
1	they were chipping away at the concrete to get to the body said chris butler who lives across the street	investigators were chipping away at the concrete to get to the body said chris butler who lives across the street in the quiet city neighborhood
1	they were chipping away at the concrete to get to the body said chris butler who lives across the street	investigators were chipping away at the concrete to get to the body said chris butler who lives across the street in the quiet city neighborhood
1	they were chipping away at the concrete to get to the body said chris butler who lives across the street	investigators were chipping away at the concrete to get to the body said chris butler who lives across the street in the quiet city neighborhood
1	they were chipping away at the concrete to get to the body said chris butler who lives across the street	investigators were chipping away at the concrete to get to the body said chris butler who lives across the street in the quiet city neighborhood
1	they were chipping away at the concrete to get to the body said chris butler who lives across the street	investigators were chipping away at the concrete to get to the body said chris butler who lives across the street in the quiet city neighborhood
1	they were chipping away at the concrete to get to the body said chris butler who lives across the street	investigators were chipping away at the concrete to get to the body said chris butler who lives across the street in the quiet city neighborhood
1	they were chipping away at the concrete to get to the body said chris butler who lives across the street	investigators were chipping away at the concrete to get to the body said chris butler who lives across the street in the quiet city neighborhood
1	they were chipping away at the concrete to get to the body said chris butler who lives across the street	investigators were chipping away at the concrete to get to the body said chris butler who lives across the street in the quiet city neighborhood
1	they were chipping away at the concrete to get to the body said chris butler who lives across the street	investigators were chipping away at the concrete to get to the body said chris butler who lives across the street in the quiet city neighborhood
1	they were chipping away at the concrete to get to the body said chris butler who lives across the street	investigators were chipping away at the concrete to get to the body said chris butler who lives across the street in the quiet city neighborhood
1	they were chipping away at the concrete to get to the body said chris butler who lives across the street	investigators were chipping away at the concrete to get to the body said chris butler who lives across the street in the quiet city neighborhood
1	they were chipping away at the concrete to get to the body said chris butler who lives across the street	investigators were chipping away at the concrete to get to the body said chris butler who lives across the street in the quiet city neighborhood
1	they were chipping away at the concrete to get to the body said chris butler who lives across the street	investigators were chipping away at the concrete to get to the body said chris butler who lives across the street in the quiet city neighborhood
1	they were chipping away at the concrete to get to the body said chris butler who lives across the street	investigators were chipping away at the concrete to get to the body said chris butler who lives across the street in the quiet city neighborhood
1	Nicholas is the uncle of Louima , the Haitian immigrant who was sexually tortured by NYPD cops in 1997 .	Mr. Nicolas is an uncle of Abner Louima , who was tortured by New York City police officers in 1997 .
1	nicholas is the uncle of who the haitian immigrant louima was sexually tortured by nypd cops in	mr nicolas is an uncle of abner louima who was city by new york tortured police officers in
1	in is the uncle of louima the haitian immigrant who was sexually tortured by nypd cops nicholas	mr nicolas of an uncle is abner louima who was tortured by new york city police officers in
1	nicholas is the uncle of louima the immigrant haitian who was sexually tortured by nypd cops in	mr nicolas is an by of abner louima who was tortured uncle new york city police officers in
1	nicholas is the uncle of louima the haitian immigrant who was sexually tortured by cops nypd in	mr nicolas is an uncle of abner louima who was tortured in new york city police officers by
1	nicholas is the uncle of the louima haitian immigrant who was sexually tortured by nypd cops in	mr nicolas is by uncle of abner louima who was tortured an new york city police officers in
1	nicholas is the uncle sexually louima the haitian immigrant who was of tortured by nypd cops in	mr nicolas is an uncle of abner louima who was tortured by new york city officers police in
1	nicholas is the uncle of by the haitian immigrant who was sexually tortured louima nypd cops in	louima nicolas is an uncle of abner mr who was tortured by new york city police officers in
1	nicholas is the uncle of louima the tortured immigrant who was sexually haitian by nypd cops in	mr nicolas is an uncle of abner in who was tortured by new york city police officers louima
1	nicholas is the uncle of louima tortured haitian immigrant who was sexually the by nypd cops in	mr nicolas is an uncle of abner was who louima tortured by new york city police officers in
1	nicholas is the uncle of louima the haitian immigrant who was sexually tortured by nypd cops in	mr nicolas is an uncle of abner louima who was tortured by new york city police officers in
1	nicholas is the uncle of louima the haitian immigrant who was sexually tortured by nypd cops in	mr nicolas is an uncle of abner louima who was tortured by new york city police officers in
1	nicholas is the uncle of louima the haitian immigrant who was sexually tortured by nypd cops in	mr nicolas is an uncle of abner louima who was tortured by new york city police officers in
1	nicholas is the uncle of louima the haitian immigrant who was sexually tortured by nypd cops in	mr nicolas is an uncle of abner louima who was tortured by new york city police officers in
1	nicholas is the uncle of louima the haitian immigrant who was sexually tortured by nypd cops in	mr nicolas is an uncle of abner louima who was tortured by new york city police officers in
1	nicholas is the uncle of louima the haitian immigrant who was sexually tortured by nypd cops in	mr nicolas is an uncle of abner louima who was tortured by new york city police officers in
1	nicholas is the uncle of louima the haitian immigrant who was sexually tortured by nypd cops in	mr nicolas is an uncle of abner louima who was tortured by new york city police officers in
1	nicholas is the uncle of louima the haitian immigrant who was sexually tortured by nypd cops in	mr nicolas is an uncle of abner louima who was tortured by new york city police officers in
1	nicholas is the uncle of louima the haitian immigrant who was sexually tortured by nypd cops in	mr nicolas is an uncle of abner louima who was tortured by new york city police officers in
1	nicholas is the uncle of louima the haitian immigrant who was sexually tortured by nypd cops in	mr nicolas is an uncle of abner louima who was tortured by new york city police officers in
1	nicholas is the uncle of louima the haitian immigrant who was sexually tortured by nypd cops in	mr nicolas is an uncle of abner louima who was tortured by new york city police officers in
1	nicholas is the uncle of louima the haitian immigrant who was sexually tortured by nypd cops in	mr nicolas is an uncle of abner louima who was tortured by new york city police officers in
1	nicholas is the uncle of louima the haitian immigrant who was sexually tortured by nypd cops in	mr nicolas is an uncle of abner louima who was tortured by new york city police officers in
1	nicholas is the uncle of louima the haitian immigrant who was sexually tortured by nypd cops in	mr nicolas is an uncle of abner louima who was tortured by new york city police officers in
1	nicholas is the uncle of louima the haitian immigrant who was sexually tortured by nypd cops in	mr nicolas is an uncle of abner louima who was tortured by new york city police officers in
1	nicholas is the uncle of louima the haitian immigrant who was sexually tortured by nypd cops in	mr nicolas is an uncle of abner louima who was tortured by new york city police officers in
1	nicholas is the uncle of louima the haitian immigrant who was sexually tortured by nypd cops in	mr nicolas is an uncle of abner louima who was tortured by new york city police officers in
1	nicholas is the uncle of louima the haitian immigrant who was sexually tortured by nypd cops in	mr nicolas is an uncle of abner louima who was tortured by new york city police officers in
1	nicholas is the uncle of louima the haitian immigrant who was sexually tortured by nypd cops in	mr nicolas is an uncle of abner louima who was tortured by new york city police officers in
1	nicholas is the uncle of louima the haitian immigrant who was sexually tortured by nypd cops in	mr nicolas is an uncle of abner louima who was tortured by new york city police officers in
1	nicholas is the uncle of louima the haitian immigrant who was sexually tortured by nypd cops in	mr nicolas is an uncle of abner louima who was tortured by new york city police officers in
1	nicholas is the uncle of louima the haitian immigrant who was sexually tortured by nypd cops in	mr nicolas is an uncle of abner louima who was tortured by new york city police officers in
1	nicholas is the uncle of louima the haitian immigrant who was sexually tortured by nypd cops in	mr nicolas is an uncle of abner louima who was tortured by new york city police officers in
1	The procedure is generally performed in the second or third trimester .	The technique is used during the second and , occasionally , third trimester of pregnancy .
1	the procedure performed generally is in the second or third trimester	the technique is third during the second and occasionally used trimester of pregnancy
1	the procedure is generally performed in the trimester or third second	the technique used is during the second and occasionally third trimester of pregnancy
1	the procedure is generally performed in the or second third trimester	the technique is used during the second and of third trimester occasionally pregnancy
1	the procedure is generally or in the second performed third trimester	the technique is used occasionally the second and during third trimester of pregnancy
1	the procedure is the performed in generally second or third trimester	the technique is trimester during the second and occasionally third used of pregnancy
1	the procedure is generally the in performed second or third trimester	and technique is used during the second the occasionally third trimester of pregnancy
1	the is procedure generally performed in the second or third trimester	the technique is used during of second and occasionally third trimester the pregnancy
1	the third is generally performed in the second or procedure trimester	the technique is used during the second and occasionally third pregnancy of trimester
1	the in is generally performed procedure the second or third trimester	the technique is used the during second and occasionally third trimester of pregnancy
1	the procedure is generally performed in the second or third trimester	the technique is used during the second and occasionally third trimester of pregnancy
1	the procedure is generally performed in the second or third trimester	the technique is used during the second and occasionally third trimester of pregnancy
1	the procedure is generally performed in the second or third trimester	the technique is used during the second and occasionally third trimester of pregnancy
1	the procedure is generally performed in the second or third trimester	the technique is used during the second and occasionally third trimester of pregnancy
1	the procedure is generally performed in the second or third trimester	the technique is used during the second and occasionally third trimester of pregnancy
1	the procedure is generally performed in the second or third trimester	the technique is used during the second and occasionally third trimester of pregnancy
1	the procedure is generally performed in the second or third trimester	the technique is used during the second and occasionally third trimester of pregnancy
1	the procedure is generally performed in the second or third trimester	the technique is used during the second and occasionally third trimester of pregnancy
1	the procedure is generally performed in the second or third trimester	the technique is used during the second and occasionally third trimester of pregnancy
1	the procedure is generally performed in the second or third trimester	the technique is used during the second and occasionally third trimester of pregnancy
1	the procedure is generally performed in the second or third trimester	the technique is used during the second and occasionally third trimester of pregnancy
1	the procedure is generally performed in the second or third trimester	the technique is used during the second and occasionally third trimester of pregnancy
1	the procedure is generally performed in the second or third trimester	the technique is used during the second and occasionally third trimester of pregnancy
1	the procedure is generally performed in the second or third trimester	the technique is used during the second and occasionally third trimester of pregnancy
1	the procedure is generally performed in the second or third trimester	the technique is used during the second and occasionally third trimester of pregnancy
1	the procedure is generally performed in the second or third trimester	the technique is used during the second and occasionally third trimester of pregnancy
1	the procedure is generally performed in the second or third trimester	the technique is used during the second and occasionally third trimester of pregnancy
1	the procedure is generally performed in the second or third trimester	the technique is used during the second and occasionally third trimester of pregnancy
1	the procedure is generally performed in the second or third trimester	the technique is used during the second and occasionally third trimester of pregnancy
1	the procedure is generally performed in the second or third trimester	the technique is used during the second and occasionally third trimester of pregnancy
1	the procedure is generally performed in the second or third trimester	the technique is used during the second and occasionally third trimester of pregnancy
1	the procedure is generally performed in the second or third trimester	the technique is used during the second and occasionally third trimester of pregnancy
1	the procedure is generally performed in the second or third trimester	the technique is used during the second and occasionally third trimester of pregnancy
1	" Just sitting around in a big base camp , knocking back cans of beer , I don 't particularly regard as mountaineering , " he added .	" Sitting around in base camp knocking back cans of beer - that I don 't particularly regard as mountaineering . "
1	just sitting around in a big base camp knocking back cans of beer i don t mountaineering he as particularly regard added	sitting around in base camp knocking back cans of beer that t don i particularly regard as mountaineering
1	just around cans in a big base camp knocking back sitting of beer i don t particularly regard as mountaineering he added	sitting around in base camp knocking back cans of beer that i mountaineering t particularly regard as don
1	just knocking big in a around base camp sitting back cans of beer i don t particularly regard as mountaineering he added	back around in base camp knocking sitting cans of beer that i don t particularly regard as mountaineering
1	just added around in cans big base camp knocking back a of beer i don t particularly regard as mountaineering he sitting	sitting around in base camp knocking regard cans of beer that i don t particularly back as mountaineering
1	just sitting around in a big base camp knocking back cans of beer added don mountaineering particularly regard as t he i	sitting around in base camp knocking i cans of beer that back don t particularly regard as mountaineering
1	just sitting around in a mountaineering i camp knocking back cans of beer base don t particularly regard as big he added	sitting around in base don knocking back cans of beer that i camp t particularly regard as mountaineering
1	a sitting added in just big base camp knocking back cans of beer i don t particularly regard as mountaineering he around	sitting around in base camp knocking back cans of beer that i don t as regard particularly mountaineering
1	just sitting around beer a big base camp back knocking cans of in i don t particularly regard as mountaineering he added	sitting around in base camp knocking back cans of beer that i don t particularly regard mountaineering as
1	just sitting around in a big base camp knocking back regard of beer i cans t particularly don as mountaineering he added	sitting around in base camp regard back cans of beer that i don t particularly knocking as mountaineering
1	just sitting around in a big base camp knocking back cans of beer i don t particularly regard as mountaineering he added	sitting around in base camp knocking back cans of beer that i don t particularly regard as mountaineering
1	just sitting around in a big base camp knocking back cans of beer i don t particularly regard as mountaineering he added	sitting around in base camp knocking back cans of beer that i don t particularly regard as mountaineering
1	just sitting around in a big base camp knocking back cans of beer i don t particularly regard as mountaineering he added	sitting around in base camp knocking back cans of beer that i don t particularly regard as mountaineering
1	just sitting around in a big base camp knocking back cans of beer i don t particularly regard as mountaineering he added	sitting around in base camp knocking back cans of beer that i don t particularly regard as mountaineering
1	just sitting around in a big base camp knocking back cans of beer i don t particularly regard as mountaineering he added	sitting around in base camp knocking back cans of beer that i don t particularly regard as mountaineering
1	just sitting around in a big base camp knocking back cans of beer i don t particularly regard as mountaineering he added	sitting around in base camp knocking back cans of beer that i don t particularly regard as mountaineering
1	just sitting around in a big base camp knocking back cans of beer i don t particularly regard as mountaineering he added	sitting around in base camp knocking back cans of beer that i don t particularly regard as mountaineering
1	just sitting around in a big base camp knocking back cans of beer i don t particularly regard as mountaineering he added	sitting around in base camp knocking back cans of beer that i don t particularly regard as mountaineering
1	just sitting around in a big base camp knocking back cans of beer i don t particularly regard as mountaineering he added	sitting around in base camp knocking back cans of beer that i don t particularly regard as mountaineering
1	just sitting around in a big base camp knocking back cans of beer i don t particularly regard as mountaineering he added	sitting around in base camp knocking back cans of beer that i don t particularly regard as mountaineering
1	just sitting around in a big base camp knocking back cans of beer i don t particularly regard as mountaineering he added	sitting around in base camp knocking back cans of beer that i don t particularly regard as mountaineering
1	just sitting around in a big base camp knocking back cans of beer i don t particularly regard as mountaineering he added	sitting around in base camp knocking back cans of beer that i don t particularly regard as mountaineering
1	just sitting around in a big base camp knocking back cans of beer i don t particularly regard as mountaineering he added	sitting around in base camp knocking back cans of beer that i don t particularly regard as mountaineering
1	just sitting around in a big base camp knocking back cans of beer i don t particularly regard as mountaineering he added	sitting around in base camp knocking back cans of beer that i don t particularly regard as mountaineering
1	just sitting around in a big base camp knocking back cans of beer i don t particularly regard as mountaineering he added	sitting around in base camp knocking back cans of beer that i don t particularly regard as mountaineering
1	just sitting around in a big base camp knocking back cans of beer i don t particularly regard as mountaineering he added	sitting around in base camp knocking back cans of beer that i don t particularly regard as mountaineering
1	just sitting around in a big base camp knocking back cans of beer i don t particularly regard as mountaineering he added	sitting around in base camp knocking back cans of beer that i don t particularly regard as mountaineering
1	just sitting around in a big base camp knocking back cans of beer i don t particularly regard as mountaineering he added	sitting around in base camp knocking back cans of beer that i don t particularly regard as mountaineering
1	just sitting around in a big base camp knocking back cans of beer i don t particularly regard as mountaineering he added	sitting around in base camp knocking back cans of beer that i don t particularly regard as mountaineering
1	just sitting around in a big base camp knocking back cans of beer i don t particularly regard as mountaineering he added	sitting around in base camp knocking back cans of beer that i don t particularly regard as mountaineering
1	just sitting around in a big base camp knocking back cans of beer i don t particularly regard as mountaineering he added	sitting around in base camp knocking back cans of beer that i don t particularly regard as mountaineering
1	just sitting around in a big base camp knocking back cans of beer i don t particularly regard as mountaineering he added	sitting around in base camp knocking back cans of beer that i don t particularly regard as mountaineering
1	just sitting around in a big base camp knocking back cans of beer i don t particularly regard as mountaineering he added	sitting around in base camp knocking back cans of beer that i don t particularly regard as mountaineering
1	She survives him as do their four children -- sons Anthony and Kelly , daughters Linda Hope and Nora Somers -- and four grandchildren .	Hope is survived by his wife ; sons Anthony and Kelly ; daughters Linda and Nora Somers ; and four grandchildren .
1	she survives four as do their four children sons anthony nora kelly daughters linda hope and and somers and him grandchildren	somers is survived by his wife sons anthony and kelly daughters linda and nora hope and four grandchildren
1	she four him hope do their survives children sons anthony and kelly daughters linda as and nora somers and four grandchildren	hope is survived by daughters wife sons anthony and kelly his linda and nora somers and four grandchildren
1	hope survives him their do as four children sons anthony and kelly daughters linda she and nora somers and four grandchildren	hope is survived by somers wife sons anthony and kelly daughters linda and nora his and four grandchildren
1	she survives him as do their four children linda anthony and kelly daughters sons hope and nora somers four and grandchildren	hope four survived by his wife sons anthony and kelly daughters linda and nora somers and is grandchildren
1	and survives him as do their four children sons anthony grandchildren kelly daughters linda hope and nora somers and four she	hope survived is by his wife sons anthony and kelly daughters linda and nora somers and four grandchildren
1	she survives him as do their linda children sons hope and kelly daughters four anthony and nora somers and four grandchildren	hope is survived by his daughters sons anthony and kelly wife linda and nora somers and four grandchildren
1	she survives him linda do their nora children sons anthony and kelly daughters as hope and four somers and four grandchildren	hope is survived by his wife sons anthony and somers daughters linda and nora kelly and four grandchildren
1	she survives him as do daughters four and sons anthony and kelly their linda hope children nora somers and four grandchildren	hope and survived by his wife sons anthony and kelly daughters linda and nora somers is four grandchildren
1	she survives children as do their four him sons anthony and daughters kelly linda hope and nora somers and four grandchildren	hope is survived by his wife and anthony and kelly daughters linda sons nora somers and four grandchildren
1	she survives him as do their four children sons anthony and kelly daughters linda hope and nora somers and four grandchildren	hope is survived by his wife sons anthony and kelly daughters linda and nora somers and four grandchildren
1	she survives him as do their four children sons anthony and kelly daughters linda hope and nora somers and four grandchildren	hope is survived by his wife sons anthony and kelly daughters linda and nora somers and four grandchildren
1	she survives him as do their four children sons anthony and kelly daughters linda hope and nora somers and four grandchildren	hope is survived by his wife sons anthony and kelly daughters linda and nora somers and four grandchildren
1	she survives him as do their four children sons anthony and kelly daughters linda hope and nora somers and four grandchildren	hope is survived by his wife sons anthony and kelly daughters linda and nora somers and four grandchildren
1	she survives him as do their four children sons anthony and kelly daughters linda hope and nora somers and four grandchildren	hope is survived by his wife sons anthony and kelly daughters linda and nora somers and four grandchildren
1	she survives him as do their four children sons anthony and kelly daughters linda hope and nora somers and four grandchildren	hope is survived by his wife sons anthony and kelly daughters linda and nora somers and four grandchildren
1	she survives him as do their four children sons anthony and kelly daughters linda hope and nora somers and four grandchildren	hope is survived by his wife sons anthony and kelly daughters linda and nora somers and four grandchildren
1	she survives him as do their four children sons anthony and kelly daughters linda hope and nora somers and four grandchildren	hope is survived by his wife sons anthony and kelly daughters linda and nora somers and four grandchildren
1	she survives him as do their four children sons anthony and kelly daughters linda hope and nora somers and four grandchildren	hope is survived by his wife sons anthony and kelly daughters linda and nora somers and four grandchildren
1	she survives him as do their four children sons anthony and kelly daughters linda hope and nora somers and four grandchildren	hope is survived by his wife sons anthony and kelly daughters linda and nora somers and four grandchildren
1	she survives him as do their four children sons anthony and kelly daughters linda hope and nora somers and four grandchildren	hope is survived by his wife sons anthony and kelly daughters linda and nora somers and four grandchildren
1	she survives him as do their four children sons anthony and kelly daughters linda hope and nora somers and four grandchildren	hope is survived by his wife sons anthony and kelly daughters linda and nora somers and four grandchildren
1	she survives him as do their four children sons anthony and kelly daughters linda hope and nora somers and four grandchildren	hope is survived by his wife sons anthony and kelly daughters linda and nora somers and four grandchildren
1	she survives him as do their four children sons anthony and kelly daughters linda hope and nora somers and four grandchildren	hope is survived by his wife sons anthony and kelly daughters linda and nora somers and four grandchildren
1	she survives him as do their four children sons anthony and kelly daughters linda hope and nora somers and four grandchildren	hope is survived by his wife sons anthony and kelly daughters linda and nora somers and four grandchildren
1	she survives him as do their four children sons anthony and kelly daughters linda hope and nora somers and four grandchildren	hope is survived by his wife sons anthony and kelly daughters linda and nora somers and four grandchildren
1	she survives him as do their four children sons anthony and kelly daughters linda hope and nora somers and four grandchildren	hope is survived by his wife sons anthony and kelly daughters linda and nora somers and four grandchildren
1	she survives him as do their four children sons anthony and kelly daughters linda hope and nora somers and four grandchildren	hope is survived by his wife sons anthony and kelly daughters linda and nora somers and four grandchildren
1	she survives him as do their four children sons anthony and kelly daughters linda hope and nora somers and four grandchildren	hope is survived by his wife sons anthony and kelly daughters linda and nora somers and four grandchildren
1	she survives him as do their four children sons anthony and kelly daughters linda hope and nora somers and four grandchildren	hope is survived by his wife sons anthony and kelly daughters linda and nora somers and four grandchildren
[truncated: 55,179 more rows]
