# Supplementary material for: STTA: enhanced text classification via selective test-time augmentation
Source: PeerJ Comput Sci. 2023 Dec 19;9:e1757. doi: 10.7717/peerj-cs.1757 (PMC10773867; doi:10.7717/peerj-cs.1757)
Supplement: Supplemental Information 2 — This dataset is a port of the official mrpc dataset on the Hub. Note that the sentence1 and sentence2 columns have been renamed to text1 and text2 respectively. Also, the test split is not labeled; the label column values are always -1. [file peerj-cs-09-1757-s002.zip › mrpc/tta_sr_0.1_1+32_test.csv]

label	text1	text2
1	PCCW 's chief operating officer , Mike Butcher , and Alex Arena , the chief financial officer , will report directly to Mr So .	Current Chief Operating Officer Mike Butcher and Group Chief Financial Officer Alex Arena will report to So .
1	pccw s chief engage officer mike butcher and alex arena the chief fiscal officer will report directly to mr so	current chief operating officer mike butcher and group chief financial officer alex area will report to so
1	pccw s chief operating officer microphone fumbler and alex arena the chief financial officer will report directly to mr so	current chief operating officer mike butcher and grouping chief financial officer alex arena will report to so
1	pccw s chief operating officer mike butcher and alex arena the chief financial officer will describe directly to mister so	current chief operating ships officer mike butcher and group chief financial ships officer alex arena will report to so
1	pccw s chief lock officer mike butcher and alex arena the chief financial officer will report straight to mr so	current chief operating officer mike butcher and group chief financial officer alex arena will news report to so
1	pccw s chief operating officer mike blunderer and alex arena the chief financial officer will paper directly to mr so	current chief operating officer mike butcher and group chief fiscal officer alex arena will report to so
1	pccw s chief operating officer microphone butcher and alex arena the chief financial officer will study directly to mr so	current head operating officer mike butcher and group head financial officer alex arena will report to so
1	pccw s chief operating officer mike butcher and alex arena the chief financial officer will report straightaway to mister so	current chief operating officer mike butcher and group chief fiscal officer alex arena will report to so
1	pccw s chief operating officer microphone slaughter and alex arena the chief financial officer will report directly to mr so	stream chief operating officer mike butcher and group chief financial officer alex arena will report to so
1	pccw s chief operating police officer microphone butcher and alex arena the chief financial police officer will report directly to mr so	current chief operating officer mike butcher and chemical group chief financial officer alex arena will report to so
1	pccw s chief operating officer mike butcher and alex arena the chief financial officer will report directly to mr so	current chief operating officer mike butcher and group chief financial officer alex arena will report to so
1	pccw s chief operating officer mike butcher and alex arena the chief financial officer will report directly to mr so	current chief operating officer mike butcher and group chief financial officer alex arena will report to so
1	pccw s chief operating officer mike butcher and alex arena the chief financial officer will report directly to mr so	current chief operating officer mike butcher and group chief financial officer alex arena will report to so
1	pccw s chief operating officer mike butcher and alex arena the chief financial officer will report directly to mr so	current chief operating officer mike butcher and group chief financial officer alex arena will report to so
1	pccw s chief operating officer mike butcher and alex arena the chief financial officer will report directly to mr so	current chief operating officer mike butcher and group chief financial officer alex arena will report to so
1	pccw s chief operating officer mike butcher and alex arena the chief financial officer will report directly to mr so	current chief operating officer mike butcher and group chief financial officer alex arena will report to so
1	pccw s chief operating officer mike butcher and alex arena the chief financial officer will report directly to mr so	current chief operating officer mike butcher and group chief financial officer alex arena will report to so
1	pccw s chief operating officer mike butcher and alex arena the chief financial officer will report directly to mr so	current chief operating officer mike butcher and group chief financial officer alex arena will report to so
1	pccw s chief operating officer mike butcher and alex arena the chief financial officer will report directly to mr so	current chief operating officer mike butcher and group chief financial officer alex arena will report to so
1	pccw s chief operating officer mike butcher and alex arena the chief financial officer will report directly to mr so	current chief operating officer mike butcher and group chief financial officer alex arena will report to so
1	pccw s chief operating officer mike butcher and alex arena the chief financial officer will report directly to mr so	current chief operating officer mike butcher and group chief financial officer alex arena will report to so
1	pccw s chief operating officer mike butcher and alex arena the chief financial officer will report directly to mr so	current chief operating officer mike butcher and group chief financial officer alex arena will report to so
1	pccw s chief operating officer mike butcher and alex arena the chief financial officer will report directly to mr so	current chief operating officer mike butcher and group chief financial officer alex arena will report to so
1	pccw s chief operating officer mike butcher and alex arena the chief financial officer will report directly to mr so	current chief operating officer mike butcher and group chief financial officer alex arena will report to so
1	pccw s chief operating officer mike butcher and alex arena the chief financial officer will report directly to mr so	current chief operating officer mike butcher and group chief financial officer alex arena will report to so
1	pccw s chief operating officer mike butcher and alex arena the chief financial officer will report directly to mr so	current chief operating officer mike butcher and group chief financial officer alex arena will report to so
1	pccw s chief operating officer mike butcher and alex arena the chief financial officer will report directly to mr so	current chief operating officer mike butcher and group chief financial officer alex arena will report to so
1	pccw s chief operating officer mike butcher and alex arena the chief financial officer will report directly to mr so	current chief operating officer mike butcher and group chief financial officer alex arena will report to so
1	pccw s chief operating officer mike butcher and alex arena the chief financial officer will report directly to mr so	current chief operating officer mike butcher and group chief financial officer alex arena will report to so
1	pccw s chief operating officer mike butcher and alex arena the chief financial officer will report directly to mr so	current chief operating officer mike butcher and group chief financial officer alex arena will report to so
1	pccw s chief operating officer mike butcher and alex arena the chief financial officer will report directly to mr so	current chief operating officer mike butcher and group chief financial officer alex arena will report to so
1	pccw s chief operating officer mike butcher and alex arena the chief financial officer will report directly to mr so	current chief operating officer mike butcher and group chief financial officer alex arena will report to so
1	pccw s chief operating officer mike butcher and alex arena the chief financial officer will report directly to mr so	current chief operating officer mike butcher and group chief financial officer alex arena will report to so
1	The world 's two largest automakers said their U.S. sales declined more than predicted last month as a late summer sales frenzy caused more of an industry backlash than expected .	Domestic sales at both GM and No. 2 Ford Motor Co. declined more than predicted as a late summer sales frenzy prompted a larger-than-expected industry backlash .
1	the world s two largest automakers aforementioned their u s sales declined more than predicted hold out month as a late summertime sales frenzy caused more of an industry backlash than expected	domestic sales at both gm and no ford motor co declined more than predicted as a late summer sales frenzy remind a larger than expected industry repercussion
1	the world s deuce prominent automakers said their u s sales decline more than predicted last month as a late summer sales frenzy caused more of an industry backlash than expected	domestic sale at both gm and no ford motor co declined more than predicted as a late summertime sale frenzy prompted a larger than expected industry backlash
1	the world s two largest automakers said their uranium s sales declined more than predicted last month as a recently summertime sales frenzy caused more of an industry backlash than expected	domestic help sales at both gm and no ford motor co declined more than predicted as a previous summer sales frenzy prompted a larger than expected industry backlash
1	the world s two largest automakers said their u s sales pass up more than predicted last calendar month as a late summer sales frenzy caused more of an diligence backlash than expected	house servant sales at both gramme and no ford motor co declined more than predicted as a late summer sales frenzy prompted a larger than expected industry backlash
1	the worldwide s two largest automakers said their u s sales declined more than forebode last month as a late summer sales frenzy caused more of an industriousness backlash than expected	domestic gross sales at both gm and no ford motor co declined more than betoken as a late summer gross sales frenzy prompted a larger than expected industry backlash
1	the world s two declamatory automakers said their u s sales declined more than predicted last month as a late summer sales frenzy have more of an industry rebound than expected	domestic sales at both g and no ford motor co declined more than predicted as a late summer sales frenzy move a larger than expected industry backlash
1	the world s largest automakers said their u s gross sales declined more than predicted last month as a late summer gross sales frenzy get more of an industry backlash than expected	domestic sales at both gm and no ford motor carbon monoxide gas declined more than predicted as a late summer sales frenzy prompted a larger than expected industry backfire
1	the world s two largest car maker said their u s sales slump more than predicted last month as a late summer sales frenzy caused more of an industry rebound than expected	house servant sales at both gm and no ford centrifugal co declined more than predicted as a late summer sales frenzy prompted a larger than expected industry backlash
1	the world s two heavy automakers enounce their u s sales declined more than prefigure last month as a late summer sales frenzy caused more of an industry backlash than expected	domesticated sales at both gm and no ford motor co declined more than predicted as a late summer sales frenzy prompted a larger than anticipate industry backlash
1	the world s two largest automakers said their u s sales declined more than predicted last month as a late summer sales frenzy caused more of an industry backlash than expected	domestic sales at both gm and no ford motor co declined more than predicted as a late summer sales frenzy prompted a larger than expected industry backlash
1	the world s two largest automakers said their u s sales declined more than predicted last month as a late summer sales frenzy caused more of an industry backlash than expected	domestic sales at both gm and no ford motor co declined more than predicted as a late summer sales frenzy prompted a larger than expected industry backlash
1	the world s two largest automakers said their u s sales declined more than predicted last month as a late summer sales frenzy caused more of an industry backlash than expected	domestic sales at both gm and no ford motor co declined more than predicted as a late summer sales frenzy prompted a larger than expected industry backlash
1	the world s two largest automakers said their u s sales declined more than predicted last month as a late summer sales frenzy caused more of an industry backlash than expected	domestic sales at both gm and no ford motor co declined more than predicted as a late summer sales frenzy prompted a larger than expected industry backlash
1	the world s two largest automakers said their u s sales declined more than predicted last month as a late summer sales frenzy caused more of an industry backlash than expected	domestic sales at both gm and no ford motor co declined more than predicted as a late summer sales frenzy prompted a larger than expected industry backlash
1	the world s two largest automakers said their u s sales declined more than predicted last month as a late summer sales frenzy caused more of an industry backlash than expected	domestic sales at both gm and no ford motor co declined more than predicted as a late summer sales frenzy prompted a larger than expected industry backlash
1	the world s two largest automakers said their u s sales declined more than predicted last month as a late summer sales frenzy caused more of an industry backlash than expected	domestic sales at both gm and no ford motor co declined more than predicted as a late summer sales frenzy prompted a larger than expected industry backlash
1	the world s two largest automakers said their u s sales declined more than predicted last month as a late summer sales frenzy caused more of an industry backlash than expected	domestic sales at both gm and no ford motor co declined more than predicted as a late summer sales frenzy prompted a larger than expected industry backlash
1	the world s two largest automakers said their u s sales declined more than predicted last month as a late summer sales frenzy caused more of an industry backlash than expected	domestic sales at both gm and no ford motor co declined more than predicted as a late summer sales frenzy prompted a larger than expected industry backlash
1	the world s two largest automakers said their u s sales declined more than predicted last month as a late summer sales frenzy caused more of an industry backlash than expected	domestic sales at both gm and no ford motor co declined more than predicted as a late summer sales frenzy prompted a larger than expected industry backlash
1	the world s two largest automakers said their u s sales declined more than predicted last month as a late summer sales frenzy caused more of an industry backlash than expected	domestic sales at both gm and no ford motor co declined more than predicted as a late summer sales frenzy prompted a larger than expected industry backlash
1	the world s two largest automakers said their u s sales declined more than predicted last month as a late summer sales frenzy caused more of an industry backlash than expected	domestic sales at both gm and no ford motor co declined more than predicted as a late summer sales frenzy prompted a larger than expected industry backlash
1	the world s two largest automakers said their u s sales declined more than predicted last month as a late summer sales frenzy caused more of an industry backlash than expected	domestic sales at both gm and no ford motor co declined more than predicted as a late summer sales frenzy prompted a larger than expected industry backlash
1	the world s two largest automakers said their u s sales declined more than predicted last month as a late summer sales frenzy caused more of an industry backlash than expected	domestic sales at both gm and no ford motor co declined more than predicted as a late summer sales frenzy prompted a larger than expected industry backlash
1	the world s two largest automakers said their u s sales declined more than predicted last month as a late summer sales frenzy caused more of an industry backlash than expected	domestic sales at both gm and no ford motor co declined more than predicted as a late summer sales frenzy prompted a larger than expected industry backlash
1	the world s two largest automakers said their u s sales declined more than predicted last month as a late summer sales frenzy caused more of an industry backlash than expected	domestic sales at both gm and no ford motor co declined more than predicted as a late summer sales frenzy prompted a larger than expected industry backlash
1	the world s two largest automakers said their u s sales declined more than predicted last month as a late summer sales frenzy caused more of an industry backlash than expected	domestic sales at both gm and no ford motor co declined more than predicted as a late summer sales frenzy prompted a larger than expected industry backlash
1	the world s two largest automakers said their u s sales declined more than predicted last month as a late summer sales frenzy caused more of an industry backlash than expected	domestic sales at both gm and no ford motor co declined more than predicted as a late summer sales frenzy prompted a larger than expected industry backlash
1	the world s two largest automakers said their u s sales declined more than predicted last month as a late summer sales frenzy caused more of an industry backlash than expected	domestic sales at both gm and no ford motor co declined more than predicted as a late summer sales frenzy prompted a larger than expected industry backlash
1	the world s two largest automakers said their u s sales declined more than predicted last month as a late summer sales frenzy caused more of an industry backlash than expected	domestic sales at both gm and no ford motor co declined more than predicted as a late summer sales frenzy prompted a larger than expected industry backlash
1	the world s two largest automakers said their u s sales declined more than predicted last month as a late summer sales frenzy caused more of an industry backlash than expected	domestic sales at both gm and no ford motor co declined more than predicted as a late summer sales frenzy prompted a larger than expected industry backlash
1	the world s two largest automakers said their u s sales declined more than predicted last month as a late summer sales frenzy caused more of an industry backlash than expected	domestic sales at both gm and no ford motor co declined more than predicted as a late summer sales frenzy prompted a larger than expected industry backlash
1	the world s two largest automakers said their u s sales declined more than predicted last month as a late summer sales frenzy caused more of an industry backlash than expected	domestic sales at both gm and no ford motor co declined more than predicted as a late summer sales frenzy prompted a larger than expected industry backlash
1	According to the federal Centers for Disease Control and Prevention ( news - web sites ) , there were 19 reported cases of measles in the United States in 2002 .	The Centers for Disease Control and Prevention said there were 19 reported cases of measles in the United States in 2002 .
1	according to the federal centers for disease control and prevention news web land site there were reported cases of measles in the united state in	the centers for disease control and bar said there were reported cases of measles in the united states in
1	according to the fed centers for disease control and bar news web sites there were reported cases of measles in the united states in	the centers for disease control and bar said there were reported cases of measles in the united states in
1	according to the federal centers for disease manipulate and prevention news web sites there were reported cases of rubeola in the united states in	the centers for disease control and bar said there were reported cases of measles in the united states in
1	according to the federal centers for disease see to it and bar news web sites there were reported cases of measles in the united states in	the centers for disease control and prevention said there were reported encase of measles in the united states in
1	according to the federal centers for disease control and prevention news web sites there were account cases of morbilli in the united states in	the centers for disease control and prevention said there were reported cases of measles in the connect states in
1	according to the federal centers for disease control and bar intelligence web sites there were reported cases of measles in the united states in	the centers for disease control and prevention allege there were reported cases of measles in the united states in
1	according to the federal centers for disease control and prevention news web sit down there were reported pillow slip of measles in the united states in	the centers for disease control and prevention said there were reported cases of morbilli in the united states in
1	harmonise to the federal core for disease control and prevention news web sites there were reported cases of measles in the united states in	the centers for disease control and prevention said there were reported cases of measles in the joined states in
1	according to the federal plaza for disease control and prevention news web sites there were reported cases of measles in the united nation in	the centers for disease control and bar said there were reported cases of measles in the united states in
1	according to the federal centers for disease control and prevention news web sites there were reported cases of measles in the united states in	the centers for disease control and prevention said there were reported cases of measles in the united states in
1	according to the federal centers for disease control and prevention news web sites there were reported cases of measles in the united states in	the centers for disease control and prevention said there were reported cases of measles in the united states in
1	according to the federal centers for disease control and prevention news web sites there were reported cases of measles in the united states in	the centers for disease control and prevention said there were reported cases of measles in the united states in
1	according to the federal centers for disease control and prevention news web sites there were reported cases of measles in the united states in	the centers for disease control and prevention said there were reported cases of measles in the united states in
1	according to the federal centers for disease control and prevention news web sites there were reported cases of measles in the united states in	the centers for disease control and prevention said there were reported cases of measles in the united states in
1	according to the federal centers for disease control and prevention news web sites there were reported cases of measles in the united states in	the centers for disease control and prevention said there were reported cases of measles in the united states in
1	according to the federal centers for disease control and prevention news web sites there were reported cases of measles in the united states in	the centers for disease control and prevention said there were reported cases of measles in the united states in
1	according to the federal centers for disease control and prevention news web sites there were reported cases of measles in the united states in	the centers for disease control and prevention said there were reported cases of measles in the united states in
1	according to the federal centers for disease control and prevention news web sites there were reported cases of measles in the united states in	the centers for disease control and prevention said there were reported cases of measles in the united states in
1	according to the federal centers for disease control and prevention news web sites there were reported cases of measles in the united states in	the centers for disease control and prevention said there were reported cases of measles in the united states in
1	according to the federal centers for disease control and prevention news web sites there were reported cases of measles in the united states in	the centers for disease control and prevention said there were reported cases of measles in the united states in
1	according to the federal centers for disease control and prevention news web sites there were reported cases of measles in the united states in	the centers for disease control and prevention said there were reported cases of measles in the united states in
1	according to the federal centers for disease control and prevention news web sites there were reported cases of measles in the united states in	the centers for disease control and prevention said there were reported cases of measles in the united states in
1	according to the federal centers for disease control and prevention news web sites there were reported cases of measles in the united states in	the centers for disease control and prevention said there were reported cases of measles in the united states in
1	according to the federal centers for disease control and prevention news web sites there were reported cases of measles in the united states in	the centers for disease control and prevention said there were reported cases of measles in the united states in
1	according to the federal centers for disease control and prevention news web sites there were reported cases of measles in the united states in	the centers for disease control and prevention said there were reported cases of measles in the united states in
1	according to the federal centers for disease control and prevention news web sites there were reported cases of measles in the united states in	the centers for disease control and prevention said there were reported cases of measles in the united states in
1	according to the federal centers for disease control and prevention news web sites there were reported cases of measles in the united states in	the centers for disease control and prevention said there were reported cases of measles in the united states in
1	according to the federal centers for disease control and prevention news web sites there were reported cases of measles in the united states in	the centers for disease control and prevention said there were reported cases of measles in the united states in
1	according to the federal centers for disease control and prevention news web sites there were reported cases of measles in the united states in	the centers for disease control and prevention said there were reported cases of measles in the united states in
1	according to the federal centers for disease control and prevention news web sites there were reported cases of measles in the united states in	the centers for disease control and prevention said there were reported cases of measles in the united states in
1	according to the federal centers for disease control and prevention news web sites there were reported cases of measles in the united states in	the centers for disease control and prevention said there were reported cases of measles in the united states in
1	according to the federal centers for disease control and prevention news web sites there were reported cases of measles in the united states in	the centers for disease control and prevention said there were reported cases of measles in the united states in
0	A tropical storm rapidly developed in the Gulf of Mexico Sunday and was expected to hit somewhere along the Texas or Louisiana coasts by Monday night .	A tropical storm rapidly developed in the Gulf of Mexico on Sunday and could have hurricane-force winds when it hits land somewhere along the Louisiana coast Monday night .
0	a tropical storm rapidly developed in the gulf of mexico sunday and was expected to hit somewhere on the texas or pelican state coasts by monday night	a tropical storm rapidly developed in the gulf of united mexican states on sunday and could have hurricane force hint when it hits land somewhere along the louisiana coast monday night
0	a tropical tempest rapidly developed in the gulf of mexico sunday and was expected to dispatch somewhere along the texas or louisiana coasts by monday night	a tropical storm rapidly developed in the gulf of mexico on lords day and could have hurricane force winds when it hits land somewhere along the louisiana seashore monday night
0	a tropical surprise rapidly developed in the gulf of mexico sunday and was expected to hit someplace along the texas or louisiana coasts by monday night	a tropical storm rapidly developed in the gulf of mexico on sunday and could have hurricane force winds when it hits shore somewhere on the louisiana coast monday night
0	a tropical tempest rapidly developed in the gulf of mexico sunday and was expected to hit someplace along the texas or louisiana coasts by monday night	a tropical storm rapidly developed in the gulf of mexico on sunday and could have hurricane force winds when it hits land somewhere on the louisiana coast monday dark
0	a tropical tempest apace developed in the gulf of mexico sunday and was expected to hit somewhere along the texas or louisiana coasts by monday night	a tropical storm speedily developed in the disconnect of mexico on sunday and could have hurricane force winds when it hits land somewhere along the louisiana coast monday night
0	a tropic storm rapidly developed in the gulf of mexico sunday and was expected to hit somewhere along the texas or louisiana coasts by mon night	a tropical storm rapidly develop in the gulf of united mexican states on sunday and could have hurricane force winds when it hits land somewhere along the louisiana coast monday night
0	a tropic storm rapidly developed in the gulf of mexico sunday and was expected to hit somewhere along the texas or louisiana coasts by monday nox	a tropical storm rapidly developed in the gulf of mexico on sunday and could have hurricane force winds when it hits set down somewhere on the louisiana coast monday night
0	a tropical storm rapidly formulate in the gulf of mexico sunday and was expected to hit someplace along the texas or louisiana coasts by monday night	a tropical storm quickly developed in the gulf of mexico on sunday and could have hurricane force winds when it hits put down somewhere along the louisiana coast monday night
0	a tropical storm rapidly developed in the gulf of mexico sunday and was expected to slay somewhere on the texas or louisiana coasts by monday night	a tropical draw rapidly developed in the gulf of mexico on sunday and could have hurricane draw winds when it hits land somewhere along the louisiana coast monday night
0	a tropical storm rapidly developed in the gulf of mexico sunday and was expected to hit somewhere along the texas or louisiana coasts by monday night	a tropical storm rapidly developed in the gulf of mexico on sunday and could have hurricane force winds when it hits land somewhere along the louisiana coast monday night
0	a tropical storm rapidly developed in the gulf of mexico sunday and was expected to hit somewhere along the texas or louisiana coasts by monday night	a tropical storm rapidly developed in the gulf of mexico on sunday and could have hurricane force winds when it hits land somewhere along the louisiana coast monday night
0	a tropical storm rapidly developed in the gulf of mexico sunday and was expected to hit somewhere along the texas or louisiana coasts by monday night	a tropical storm rapidly developed in the gulf of mexico on sunday and could have hurricane force winds when it hits land somewhere along the louisiana coast monday night
0	a tropical storm rapidly developed in the gulf of mexico sunday and was expected to hit somewhere along the texas or louisiana coasts by monday night	a tropical storm rapidly developed in the gulf of mexico on sunday and could have hurricane force winds when it hits land somewhere along the louisiana coast monday night
0	a tropical storm rapidly developed in the gulf of mexico sunday and was expected to hit somewhere along the texas or louisiana coasts by monday night	a tropical storm rapidly developed in the gulf of mexico on sunday and could have hurricane force winds when it hits land somewhere along the louisiana coast monday night
0	a tropical storm rapidly developed in the gulf of mexico sunday and was expected to hit somewhere along the texas or louisiana coasts by monday night	a tropical storm rapidly developed in the gulf of mexico on sunday and could have hurricane force winds when it hits land somewhere along the louisiana coast monday night
0	a tropical storm rapidly developed in the gulf of mexico sunday and was expected to hit somewhere along the texas or louisiana coasts by monday night	a tropical storm rapidly developed in the gulf of mexico on sunday and could have hurricane force winds when it hits land somewhere along the louisiana coast monday night
0	a tropical storm rapidly developed in the gulf of mexico sunday and was expected to hit somewhere along the texas or louisiana coasts by monday night	a tropical storm rapidly developed in the gulf of mexico on sunday and could have hurricane force winds when it hits land somewhere along the louisiana coast monday night
0	a tropical storm rapidly developed in the gulf of mexico sunday and was expected to hit somewhere along the texas or louisiana coasts by monday night	a tropical storm rapidly developed in the gulf of mexico on sunday and could have hurricane force winds when it hits land somewhere along the louisiana coast monday night
0	a tropical storm rapidly developed in the gulf of mexico sunday and was expected to hit somewhere along the texas or louisiana coasts by monday night	a tropical storm rapidly developed in the gulf of mexico on sunday and could have hurricane force winds when it hits land somewhere along the louisiana coast monday night
0	a tropical storm rapidly developed in the gulf of mexico sunday and was expected to hit somewhere along the texas or louisiana coasts by monday night	a tropical storm rapidly developed in the gulf of mexico on sunday and could have hurricane force winds when it hits land somewhere along the louisiana coast monday night
0	a tropical storm rapidly developed in the gulf of mexico sunday and was expected to hit somewhere along the texas or louisiana coasts by monday night	a tropical storm rapidly developed in the gulf of mexico on sunday and could have hurricane force winds when it hits land somewhere along the louisiana coast monday night
0	a tropical storm rapidly developed in the gulf of mexico sunday and was expected to hit somewhere along the texas or louisiana coasts by monday night	a tropical storm rapidly developed in the gulf of mexico on sunday and could have hurricane force winds when it hits land somewhere along the louisiana coast monday night
0	a tropical storm rapidly developed in the gulf of mexico sunday and was expected to hit somewhere along the texas or louisiana coasts by monday night	a tropical storm rapidly developed in the gulf of mexico on sunday and could have hurricane force winds when it hits land somewhere along the louisiana coast monday night
0	a tropical storm rapidly developed in the gulf of mexico sunday and was expected to hit somewhere along the texas or louisiana coasts by monday night	a tropical storm rapidly developed in the gulf of mexico on sunday and could have hurricane force winds when it hits land somewhere along the louisiana coast monday night
0	a tropical storm rapidly developed in the gulf of mexico sunday and was expected to hit somewhere along the texas or louisiana coasts by monday night	a tropical storm rapidly developed in the gulf of mexico on sunday and could have hurricane force winds when it hits land somewhere along the louisiana coast monday night
0	a tropical storm rapidly developed in the gulf of mexico sunday and was expected to hit somewhere along the texas or louisiana coasts by monday night	a tropical storm rapidly developed in the gulf of mexico on sunday and could have hurricane force winds when it hits land somewhere along the louisiana coast monday night
0	a tropical storm rapidly developed in the gulf of mexico sunday and was expected to hit somewhere along the texas or louisiana coasts by monday night	a tropical storm rapidly developed in the gulf of mexico on sunday and could have hurricane force winds when it hits land somewhere along the louisiana coast monday night
0	a tropical storm rapidly developed in the gulf of mexico sunday and was expected to hit somewhere along the texas or louisiana coasts by monday night	a tropical storm rapidly developed in the gulf of mexico on sunday and could have hurricane force winds when it hits land somewhere along the louisiana coast monday night
0	a tropical storm rapidly developed in the gulf of mexico sunday and was expected to hit somewhere along the texas or louisiana coasts by monday night	a tropical storm rapidly developed in the gulf of mexico on sunday and could have hurricane force winds when it hits land somewhere along the louisiana coast monday night
0	a tropical storm rapidly developed in the gulf of mexico sunday and was expected to hit somewhere along the texas or louisiana coasts by monday night	a tropical storm rapidly developed in the gulf of mexico on sunday and could have hurricane force winds when it hits land somewhere along the louisiana coast monday night
0	a tropical storm rapidly developed in the gulf of mexico sunday and was expected to hit somewhere along the texas or louisiana coasts by monday night	a tropical storm rapidly developed in the gulf of mexico on sunday and could have hurricane force winds when it hits land somewhere along the louisiana coast monday night
0	a tropical storm rapidly developed in the gulf of mexico sunday and was expected to hit somewhere along the texas or louisiana coasts by monday night	a tropical storm rapidly developed in the gulf of mexico on sunday and could have hurricane force winds when it hits land somewhere along the louisiana coast monday night
0	The company didn 't detail the costs of the replacement and repairs .	But company officials expect the costs of the replacement work to run into the millions of dollars .
0	the company didn t point the costs of the replacement and repairs	but company officials look the costs of the replacement work to run into the millions of dollars
0	the ships company didn t detail the costs of the replacement and repairs	but company officials expect the costs of the replacement work to scat into the millions of dollars
0	the company didn t detail the costs of the replacement and revive	but company officials expect the costs of the replacement work to black market into the millions of dollars
0	the troupe didn t detail the costs of the replacement and repairs	but company officials expect the costs of the replacement work to run into the billion of dollars
0	the company didn t particular the costs of the replacement and repairs	but society officials expect the costs of the replacement work to run into the millions of dollars
0	the company didn t item the costs of the replacement and repairs	but company officials expect the toll of the replacement work to run into the millions of dollars
0	the company didn t detail the monetary value of the replacement and repairs	but company officials expect the costs of the replacement study to run into the millions of dollars
0	the company didn t detail the costs of the replacement and furbish up	but company functionary expect the costs of the replacement work to run into the millions of dollars
0	the society didn t detail the costs of the replacement and repairs	but company officials expect the costs of the renewal work to run into the millions of dollars
0	the company didn t detail the costs of the replacement and repairs	but company officials expect the costs of the replacement work to run into the millions of dollars
0	the company didn t detail the costs of the replacement and repairs	but company officials expect the costs of the replacement work to run into the millions of dollars
0	the company didn t detail the costs of the replacement and repairs	but company officials expect the costs of the replacement work to run into the millions of dollars
0	the company didn t detail the costs of the replacement and repairs	but company officials expect the costs of the replacement work to run into the millions of dollars
0	the company didn t detail the costs of the replacement and repairs	but company officials expect the costs of the replacement work to run into the millions of dollars
0	the company didn t detail the costs of the replacement and repairs	but company officials expect the costs of the replacement work to run into the millions of dollars
0	the company didn t detail the costs of the replacement and repairs	but company officials expect the costs of the replacement work to run into the millions of dollars
0	the company didn t detail the costs of the replacement and repairs	but company officials expect the costs of the replacement work to run into the millions of dollars
0	the company didn t detail the costs of the replacement and repairs	but company officials expect the costs of the replacement work to run into the millions of dollars
0	the company didn t detail the costs of the replacement and repairs	but company officials expect the costs of the replacement work to run into the millions of dollars
0	the company didn t detail the costs of the replacement and repairs	but company officials expect the costs of the replacement work to run into the millions of dollars
0	the company didn t detail the costs of the replacement and repairs	but company officials expect the costs of the replacement work to run into the millions of dollars
0	the company didn t detail the costs of the replacement and repairs	but company officials expect the costs of the replacement work to run into the millions of dollars
0	the company didn t detail the costs of the replacement and repairs	but company officials expect the costs of the replacement work to run into the millions of dollars
0	the company didn t detail the costs of the replacement and repairs	but company officials expect the costs of the replacement work to run into the millions of dollars
0	the company didn t detail the costs of the replacement and repairs	but company officials expect the costs of the replacement work to run into the millions of dollars
0	the company didn t detail the costs of the replacement and repairs	but company officials expect the costs of the replacement work to run into the millions of dollars
0	the company didn t detail the costs of the replacement and repairs	but company officials expect the costs of the replacement work to run into the millions of dollars
0	the company didn t detail the costs of the replacement and repairs	but company officials expect the costs of the replacement work to run into the millions of dollars
0	the company didn t detail the costs of the replacement and repairs	but company officials expect the costs of the replacement work to run into the millions of dollars
0	the company didn t detail the costs of the replacement and repairs	but company officials expect the costs of the replacement work to run into the millions of dollars
0	the company didn t detail the costs of the replacement and repairs	but company officials expect the costs of the replacement work to run into the millions of dollars
0	the company didn t detail the costs of the replacement and repairs	but company officials expect the costs of the replacement work to run into the millions of dollars
1	The settling companies would also assign their possible claims against the underwriters to the investor plaintiffs , he added .	Under the agreement , the settling companies will also assign their potential claims against the underwriters to the investors , he added .
1	the settling companion would also assign their possible claims against the underwriters to the investor plaintiffs he added	under the agreement the settling companies will also assign their potential difference claims against the underwriters to the investors he total
1	the settling companies would also put their possible claims against the underwriters to the investor plaintiffs he added	under the agreement the settling caller will also assign their potential call against the underwriters to the investors he added
1	the settling companies would also assign their possible claims against the underwriters to the investor plaintiffs he tally	under the agreement the settling companies will also assign their potential claims against the underwriters to the investor he add
1	the settling companies would also assign their possible claims against the general agent to the investor plaintiffs he added	under the agreement the settling companies will too depute their potential claims against the underwriters to the investors he added
1	the settling companies would also assign their possible claims against the underwriters to the investor plaintiffs he tot up	under the accord the settling companies will also assign their potential claim against the underwriters to the investors he added
1	the settling companies would also arrogate their possible claims against the underwriters to the investor plaintiffs he added	under the agreement the fall companies will also assign their potential claims against the underwriters to the investor he added
1	the settling companies would also assign their potential claims against the underwriters to the investor plaintiffs he added	under the agreement the settling companies will besides assign their potential claims against the insurance agent to the investors he added
1	the settling companies would also assign their possible lay claim against the underwriters to the investor plaintiffs he added	under the agreement the settling companies will also set apart their potential claims against the underwriters to the investors he append
1	the take root companies would also assign their possible claims against the underwriters to the investor plaintiffs he added	under the agreement the settling fellowship will also assign their potential arrogate against the underwriters to the investors he added
1	the settling companies would also assign their possible claims against the underwriters to the investor plaintiffs he added	under the agreement the settling companies will also assign their potential claims against the underwriters to the investors he added
1	the settling companies would also assign their possible claims against the underwriters to the investor plaintiffs he added	under the agreement the settling companies will also assign their potential claims against the underwriters to the investors he added
1	the settling companies would also assign their possible claims against the underwriters to the investor plaintiffs he added	under the agreement the settling companies will also assign their potential claims against the underwriters to the investors he added
1	the settling companies would also assign their possible claims against the underwriters to the investor plaintiffs he added	under the agreement the settling companies will also assign their potential claims against the underwriters to the investors he added
1	the settling companies would also assign their possible claims against the underwriters to the investor plaintiffs he added	under the agreement the settling companies will also assign their potential claims against the underwriters to the investors he added
1	the settling companies would also assign their possible claims against the underwriters to the investor plaintiffs he added	under the agreement the settling companies will also assign their potential claims against the underwriters to the investors he added
1	the settling companies would also assign their possible claims against the underwriters to the investor plaintiffs he added	under the agreement the settling companies will also assign their potential claims against the underwriters to the investors he added
1	the settling companies would also assign their possible claims against the underwriters to the investor plaintiffs he added	under the agreement the settling companies will also assign their potential claims against the underwriters to the investors he added
1	the settling companies would also assign their possible claims against the underwriters to the investor plaintiffs he added	under the agreement the settling companies will also assign their potential claims against the underwriters to the investors he added
1	the settling companies would also assign their possible claims against the underwriters to the investor plaintiffs he added	under the agreement the settling companies will also assign their potential claims against the underwriters to the investors he added
1	the settling companies would also assign their possible claims against the underwriters to the investor plaintiffs he added	under the agreement the settling companies will also assign their potential claims against the underwriters to the investors he added
1	the settling companies would also assign their possible claims against the underwriters to the investor plaintiffs he added	under the agreement the settling companies will also assign their potential claims against the underwriters to the investors he added
1	the settling companies would also assign their possible claims against the underwriters to the investor plaintiffs he added	under the agreement the settling companies will also assign their potential claims against the underwriters to the investors he added
1	the settling companies would also assign their possible claims against the underwriters to the investor plaintiffs he added	under the agreement the settling companies will also assign their potential claims against the underwriters to the investors he added
1	the settling companies would also assign their possible claims against the underwriters to the investor plaintiffs he added	under the agreement the settling companies will also assign their potential claims against the underwriters to the investors he added
1	the settling companies would also assign their possible claims against the underwriters to the investor plaintiffs he added	under the agreement the settling companies will also assign their potential claims against the underwriters to the investors he added
1	the settling companies would also assign their possible claims against the underwriters to the investor plaintiffs he added	under the agreement the settling companies will also assign their potential claims against the underwriters to the investors he added
1	the settling companies would also assign their possible claims against the underwriters to the investor plaintiffs he added	under the agreement the settling companies will also assign their potential claims against the underwriters to the investors he added
1	the settling companies would also assign their possible claims against the underwriters to the investor plaintiffs he added	under the agreement the settling companies will also assign their potential claims against the underwriters to the investors he added
1	the settling companies would also assign their possible claims against the underwriters to the investor plaintiffs he added	under the agreement the settling companies will also assign their potential claims against the underwriters to the investors he added
1	the settling companies would also assign their possible claims against the underwriters to the investor plaintiffs he added	under the agreement the settling companies will also assign their potential claims against the underwriters to the investors he added
1	the settling companies would also assign their possible claims against the underwriters to the investor plaintiffs he added	under the agreement the settling companies will also assign their potential claims against the underwriters to the investors he added
1	the settling companies would also assign their possible claims against the underwriters to the investor plaintiffs he added	under the agreement the settling companies will also assign their potential claims against the underwriters to the investors he added
0	Air Commodore Quaife said the Hornets remained on three-minute alert throughout the operation .	Air Commodore John Quaife said the security operation was unprecedented .
0	air commodore quaife said the hornets remained on three minute snappy throughout the operation	air commodore john quaife said the security process was unprecedented
0	air commodore quaife said the hornets remain on three minute alert throughout the operation	air commodore john quaife enjoin the security operation was unprecedented
0	air commodore quaife said the hornets remained on tierce minute alert throughout the operation	air commodore john quaife sound out the security operation was unprecedented
0	air commodore quaife said the hornets remained on three minute alert end to end the operation	air commodore john quaife said the security performance was unprecedented
0	air commodore quaife said the hornets remained on three minute alert throughout the cognitive process	air commodore privy quaife said the security operation was unprecedented
0	air commodore quaife said the hornets remained on three mo alert throughout the operation	air commodore john quaife state the security operation was unprecedented
0	air commodore quaife read the hornets remained on three minute alert throughout the operation	air commodore john quaife allege the security operation was unprecedented
0	air commodore quaife said the hornets remained on terzetto minute alert throughout the operation	breeze commodore john quaife said the security operation was unprecedented
0	air commodore quaife state the hornets remained on three minute alert throughout the operation	air commodore john quaife said the security military operation was unprecedented
0	air commodore quaife said the hornets remained on three minute alert throughout the operation	air commodore john quaife said the security operation was unprecedented
0	air commodore quaife said the hornets remained on three minute alert throughout the operation	air commodore john quaife said the security operation was unprecedented
0	air commodore quaife said the hornets remained on three minute alert throughout the operation	air commodore john quaife said the security operation was unprecedented
0	air commodore quaife said the hornets remained on three minute alert throughout the operation	air commodore john quaife said the security operation was unprecedented
0	air commodore quaife said the hornets remained on three minute alert throughout the operation	air commodore john quaife said the security operation was unprecedented
0	air commodore quaife said the hornets remained on three minute alert throughout the operation	air commodore john quaife said the security operation was unprecedented
0	air commodore quaife said the hornets remained on three minute alert throughout the operation	air commodore john quaife said the security operation was unprecedented
0	air commodore quaife said the hornets remained on three minute alert throughout the operation	air commodore john quaife said the security operation was unprecedented
0	air commodore quaife said the hornets remained on three minute alert throughout the operation	air commodore john quaife said the security operation was unprecedented
0	air commodore quaife said the hornets remained on three minute alert throughout the operation	air commodore john quaife said the security operation was unprecedented
0	air commodore quaife said the hornets remained on three minute alert throughout the operation	air commodore john quaife said the security operation was unprecedented
0	air commodore quaife said the hornets remained on three minute alert throughout the operation	air commodore john quaife said the security operation was unprecedented
0	air commodore quaife said the hornets remained on three minute alert throughout the operation	air commodore john quaife said the security operation was unprecedented
0	air commodore quaife said the hornets remained on three minute alert throughout the operation	air commodore john quaife said the security operation was unprecedented
0	air commodore quaife said the hornets remained on three minute alert throughout the operation	air commodore john quaife said the security operation was unprecedented
0	air commodore quaife said the hornets remained on three minute alert throughout the operation	air commodore john quaife said the security operation was unprecedented
0	air commodore quaife said the hornets remained on three minute alert throughout the operation	air commodore john quaife said the security operation was unprecedented
0	air commodore quaife said the hornets remained on three minute alert throughout the operation	air commodore john quaife said the security operation was unprecedented
0	air commodore quaife said the hornets remained on three minute alert throughout the operation	air commodore john quaife said the security operation was unprecedented
0	air commodore quaife said the hornets remained on three minute alert throughout the operation	air commodore john quaife said the security operation was unprecedented
0	air commodore quaife said the hornets remained on three minute alert throughout the operation	air commodore john quaife said the security operation was unprecedented
0	air commodore quaife said the hornets remained on three minute alert throughout the operation	air commodore john quaife said the security operation was unprecedented
0	air commodore quaife said the hornets remained on three minute alert throughout the operation	air commodore john quaife said the security operation was unprecedented
1	A Washington County man may have the countys first human case of West Nile virus , the health department said Friday .	The countys first and only human case of West Nile this year was confirmed by health officials on Sept . 8 .
1	a washington dc county man may have the countys first human case of west nile computer virus the health department said friday	the countys first and only human vitrine of west nile this year was confirmed by health officials on sept
1	a washington county man may have the countys inaugural human case of west nile virus the health department said fri	the county first and only human case of west nile this year was confirmed by health officials on sept
1	a washington county man may have the countys number one human case of west nile virus the wellness department said friday	the county first and only human case of west nile this year was confirmed by health officials on sept
1	a washington county man may have the countys first human case of west nile virus the health department pronounce fri	the countys first and only human case of rebecca west nile this year was confirmed by health officials on sept
1	a washington county man may have the countys first human case of dame rebecca west nile computer virus the health department said friday	the countys first and only human case of west nile this class was confirmed by health officials on sept
1	a washington county man may have the countys showtime human case of west nile virus the health department said fri	the countys first and only human case of west nile this year was confirmed by health official on sept
1	a washington county man may have the countys first human case of benjamin west nile river virus the health department said friday	the countys first and only human case of west nile river this year was confirmed by health officials on sept
1	a washington county man may have the countys foremost human pillow slip of west nile virus the health department said friday	the countys first and only human case of west nile this year was confirmed by health functionary on sept
1	a evergreen state county man may have the countys first human slip of west nile virus the health department said friday	the countys first and only human event of west nile this year was confirmed by health officials on sept
1	a washington county man may have the countys first human case of west nile virus the health department said friday	the countys first and only human case of west nile this year was confirmed by health officials on sept
1	a washington county man may have the countys first human case of west nile virus the health department said friday	the countys first and only human case of west nile this year was confirmed by health officials on sept
1	a washington county man may have the countys first human case of west nile virus the health department said friday	the countys first and only human case of west nile this year was confirmed by health officials on sept
1	a washington county man may have the countys first human case of west nile virus the health department said friday	the countys first and only human case of west nile this year was confirmed by health officials on sept
1	a washington county man may have the countys first human case of west nile virus the health department said friday	the countys first and only human case of west nile this year was confirmed by health officials on sept
1	a washington county man may have the countys first human case of west nile virus the health department said friday	the countys first and only human case of west nile this year was confirmed by health officials on sept
1	a washington county man may have the countys first human case of west nile virus the health department said friday	the countys first and only human case of west nile this year was confirmed by health officials on sept
1	a washington county man may have the countys first human case of west nile virus the health department said friday	the countys first and only human case of west nile this year was confirmed by health officials on sept
1	a washington county man may have the countys first human case of west nile virus the health department said friday	the countys first and only human case of west nile this year was confirmed by health officials on sept
1	a washington county man may have the countys first human case of west nile virus the health department said friday	the countys first and only human case of west nile this year was confirmed by health officials on sept
1	a washington county man may have the countys first human case of west nile virus the health department said friday	the countys first and only human case of west nile this year was confirmed by health officials on sept
1	a washington county man may have the countys first human case of west nile virus the health department said friday	the countys first and only human case of west nile this year was confirmed by health officials on sept
1	a washington county man may have the countys first human case of west nile virus the health department said friday	the countys first and only human case of west nile this year was confirmed by health officials on sept
1	a washington county man may have the countys first human case of west nile virus the health department said friday	the countys first and only human case of west nile this year was confirmed by health officials on sept
1	a washington county man may have the countys first human case of west nile virus the health department said friday	the countys first and only human case of west nile this year was confirmed by health officials on sept
1	a washington county man may have the countys first human case of west nile virus the health department said friday	the countys first and only human case of west nile this year was confirmed by health officials on sept
1	a washington county man may have the countys first human case of west nile virus the health department said friday	the countys first and only human case of west nile this year was confirmed by health officials on sept
1	a washington county man may have the countys first human case of west nile virus the health department said friday	the countys first and only human case of west nile this year was confirmed by health officials on sept
1	a washington county man may have the countys first human case of west nile virus the health department said friday	the countys first and only human case of west nile this year was confirmed by health officials on sept
1	a washington county man may have the countys first human case of west nile virus the health department said friday	the countys first and only human case of west nile this year was confirmed by health officials on sept
1	a washington county man may have the countys first human case of west nile virus the health department said friday	the countys first and only human case of west nile this year was confirmed by health officials on sept
1	a washington county man may have the countys first human case of west nile virus the health department said friday	the countys first and only human case of west nile this year was confirmed by health officials on sept
1	a washington county man may have the countys first human case of west nile virus the health department said friday	the countys first and only human case of west nile this year was confirmed by health officials on sept
1	Moseley and a senior aide delivered their summary assessments to about 300 American and allied military officers on Thursday .	General Moseley and a senior aide presented their assessments at an internal briefing for American and allied military officers at Nellis Air Force Base in Nevada on Thursday .
1	moseley and a senior aide delivered their summary assessments to about american and allied military police officer on thursday	general moseley and a senior aide presented their assessments at an internal briefing for american and allied armed services officers at nellis air force base in nv on thursday
1	moseley and a senior aide de camp delivered their summary assessments to about american and allied military officers on thursday	general moseley and a senior aide presented their assessments at an internal brief for american and confederative military officers at nellis air force base in nevada on thursday
1	moseley and a senior adjutant delivered their summary assessments to about american and allied military officers on thursday	general moseley and a senior auxiliary presented their assessments at an internal briefing for american and allied military officeholder at nellis air force base in nevada on thursday
1	moseley and a older aide delivered their summary assessments to about american and allied military officers on thursday	general moseley and a senior adjutant presented their assessments at an internal briefing for american english and allied military officers at nellis air force base in nevada on thursday
1	moseley and a senior aide delivered their summary assessments to about american and allied military officeholder on thursday	general moseley and a senior adjutant presented their assessment at an internal briefing for american and allied military officers at nellis air force base in nevada on thursday
1	moseley and a senior aide delivered their summary assessments to about american and allied armed forces officers on thursday	world wide moseley and a senior aide presented their judgement at an internal briefing for american and allied military officers at nellis air force base in nevada on thursday
1	moseley and a senior aide delivered their summary assessment to about american and allied military officers on thursday	general moseley and a senior auxiliary presented their assessments at an internal briefing for american and allied military officers at nellis air force base in nevada on th
1	moseley and a senior aide delivered their summary assessments to about american and allied military officers on th	general moseley and a senior aide presented their assessments at an internal brief for american and allied military officers at nellis air force base in silver state on thursday
1	moseley and a elder aide delivered their summary assessments to about american and allied military officers on thursday	general moseley and a elder aide presented their assessments at an internal briefing for american and allied armed services officers at nellis air force base in nevada on thursday
1	moseley and a senior aide delivered their summary assessments to about american and allied military officers on thursday	general moseley and a senior aide presented their assessments at an internal briefing for american and allied military officers at nellis air force base in nevada on thursday
1	moseley and a senior aide delivered their summary assessments to about american and allied military officers on thursday	general moseley and a senior aide presented their assessments at an internal briefing for american and allied military officers at nellis air force base in nevada on thursday
1	moseley and a senior aide delivered their summary assessments to about american and allied military officers on thursday	general moseley and a senior aide presented their assessments at an internal briefing for american and allied military officers at nellis air force base in nevada on thursday
1	moseley and a senior aide delivered their summary assessments to about american and allied military officers on thursday	general moseley and a senior aide presented their assessments at an internal briefing for american and allied military officers at nellis air force base in nevada on thursday
1	moseley and a senior aide delivered their summary assessments to about american and allied military officers on thursday	general moseley and a senior aide presented their assessments at an internal briefing for american and allied military officers at nellis air force base in nevada on thursday
1	moseley and a senior aide delivered their summary assessments to about american and allied military officers on thursday	general moseley and a senior aide presented their assessments at an internal briefing for american and allied military officers at nellis air force base in nevada on thursday
1	moseley and a senior aide delivered their summary assessments to about american and allied military officers on thursday	general moseley and a senior aide presented their assessments at an internal briefing for american and allied military officers at nellis air force base in nevada on thursday
1	moseley and a senior aide delivered their summary assessments to about american and allied military officers on thursday	general moseley and a senior aide presented their assessments at an internal briefing for american and allied military officers at nellis air force base in nevada on thursday
1	moseley and a senior aide delivered their summary assessments to about american and allied military officers on thursday	general moseley and a senior aide presented their assessments at an internal briefing for american and allied military officers at nellis air force base in nevada on thursday
1	moseley and a senior aide delivered their summary assessments to about american and allied military officers on thursday	general moseley and a senior aide presented their assessments at an internal briefing for american and allied military officers at nellis air force base in nevada on thursday
1	moseley and a senior aide delivered their summary assessments to about american and allied military officers on thursday	general moseley and a senior aide presented their assessments at an internal briefing for american and allied military officers at nellis air force base in nevada on thursday
1	moseley and a senior aide delivered their summary assessments to about american and allied military officers on thursday	general moseley and a senior aide presented their assessments at an internal briefing for american and allied military officers at nellis air force base in nevada on thursday
1	moseley and a senior aide delivered their summary assessments to about american and allied military officers on thursday	general moseley and a senior aide presented their assessments at an internal briefing for american and allied military officers at nellis air force base in nevada on thursday
1	moseley and a senior aide delivered their summary assessments to about american and allied military officers on thursday	general moseley and a senior aide presented their assessments at an internal briefing for american and allied military officers at nellis air force base in nevada on thursday
1	moseley and a senior aide delivered their summary assessments to about american and allied military officers on thursday	general moseley and a senior aide presented their assessments at an internal briefing for american and allied military officers at nellis air force base in nevada on thursday
1	moseley and a senior aide delivered their summary assessments to about american and allied military officers on thursday	general moseley and a senior aide presented their assessments at an internal briefing for american and allied military officers at nellis air force base in nevada on thursday
1	moseley and a senior aide delivered their summary assessments to about american and allied military officers on thursday	general moseley and a senior aide presented their assessments at an internal briefing for american and allied military officers at nellis air force base in nevada on thursday
1	moseley and a senior aide delivered their summary assessments to about american and allied military officers on thursday	general moseley and a senior aide presented their assessments at an internal briefing for american and allied military officers at nellis air force base in nevada on thursday
1	moseley and a senior aide delivered their summary assessments to about american and allied military officers on thursday	general moseley and a senior aide presented their assessments at an internal briefing for american and allied military officers at nellis air force base in nevada on thursday
1	moseley and a senior aide delivered their summary assessments to about american and allied military officers on thursday	general moseley and a senior aide presented their assessments at an internal briefing for american and allied military officers at nellis air force base in nevada on thursday
1	moseley and a senior aide delivered their summary assessments to about american and allied military officers on thursday	general moseley and a senior aide presented their assessments at an internal briefing for american and allied military officers at nellis air force base in nevada on thursday
1	moseley and a senior aide delivered their summary assessments to about american and allied military officers on thursday	general moseley and a senior aide presented their assessments at an internal briefing for american and allied military officers at nellis air force base in nevada on thursday
1	moseley and a senior aide delivered their summary assessments to about american and allied military officers on thursday	general moseley and a senior aide presented their assessments at an internal briefing for american and allied military officers at nellis air force base in nevada on thursday
0	The broader Standard & Poor 's 500 Index < .SPX > was 0.46 points lower , or 0.05 percent , at 997.02 .	The technology-laced Nasdaq Composite Index .IXIC was up 7.42 points , or 0.45 percent , at 1,653.44 .
0	the broader touchstone poor s index spx was points lower or percent at	the technology laced nasdaq composite exponent ixic was up points or percent at
0	the broader standard poor s index spx was points broken or percent at	the technology laced nasdaq composite exponent ixic was up points or percent at
0	the broader measure poor s index spx was points lower or percent at	the technology laced nasdaq composite index ixic was up charge or percent at
0	the broader standard poor s index finger spx was points lower or percent at	the technology spike nasdaq composite index ixic was up points or percent at
0	the broader standard poor s index spx was sharpen lower or percent at	the technology laced nasdaq composite exponent ixic was up points or percent at
0	the broader standard short s index spx was points lower or percent at	the technology laced nasdaq composite index ixic was up detail or percent at
0	the broader standard poor s index spx was show lower or percent at	the technology laced nasdaq composite index ixic was up aim or percent at
0	the broader standard poor s index spx was points lower or pct at	the applied science laced nasdaq composite index ixic was up points or percent at
0	the broader standard poor s index spx was points down or percent at	the technology laced nasdaq composite plant index ixic was up points or percent at
0	the broader standard poor s index spx was points lower or percent at	the technology laced nasdaq composite index ixic was up points or percent at
0	the broader standard poor s index spx was points lower or percent at	the technology laced nasdaq composite index ixic was up points or percent at
0	the broader standard poor s index spx was points lower or percent at	the technology laced nasdaq composite index ixic was up points or percent at
0	the broader standard poor s index spx was points lower or percent at	the technology laced nasdaq composite index ixic was up points or percent at
0	the broader standard poor s index spx was points lower or percent at	the technology laced nasdaq composite index ixic was up points or percent at
0	the broader standard poor s index spx was points lower or percent at	the technology laced nasdaq composite index ixic was up points or percent at
0	the broader standard poor s index spx was points lower or percent at	the technology laced nasdaq composite index ixic was up points or percent at
0	the broader standard poor s index spx was points lower or percent at	the technology laced nasdaq composite index ixic was up points or percent at
0	the broader standard poor s index spx was points lower or percent at	the technology laced nasdaq composite index ixic was up points or percent at
0	the broader standard poor s index spx was points lower or percent at	the technology laced nasdaq composite index ixic was up points or percent at
0	the broader standard poor s index spx was points lower or percent at	the technology laced nasdaq composite index ixic was up points or percent at
0	the broader standard poor s index spx was points lower or percent at	the technology laced nasdaq composite index ixic was up points or percent at
0	the broader standard poor s index spx was points lower or percent at	the technology laced nasdaq composite index ixic was up points or percent at
0	the broader standard poor s index spx was points lower or percent at	the technology laced nasdaq composite index ixic was up points or percent at
0	the broader standard poor s index spx was points lower or percent at	the technology laced nasdaq composite index ixic was up points or percent at
0	the broader standard poor s index spx was points lower or percent at	the technology laced nasdaq composite index ixic was up points or percent at
0	the broader standard poor s index spx was points lower or percent at	the technology laced nasdaq composite index ixic was up points or percent at
0	the broader standard poor s index spx was points lower or percent at	the technology laced nasdaq composite index ixic was up points or percent at
0	the broader standard poor s index spx was points lower or percent at	the technology laced nasdaq composite index ixic was up points or percent at
0	the broader standard poor s index spx was points lower or percent at	the technology laced nasdaq composite index ixic was up points or percent at
0	the broader standard poor s index spx was points lower or percent at	the technology laced nasdaq composite index ixic was up points or percent at
0	the broader standard poor s index spx was points lower or percent at	the technology laced nasdaq composite index ixic was up points or percent at
0	the broader standard poor s index spx was points lower or percent at	the technology laced nasdaq composite index ixic was up points or percent at
1	Consumers would still have to get a descrambling security card from their cable operator to plug into the set .	To watch pay television , consumers would insert into the set a security card provided by their cable service .
1	consumers would still have to get a descrambling security card from their cablegram operator to plug into the set	to watch pay television consumers would insert into the set a security card provided by their telegraph service
1	consumers would still have to bring a descrambling security card from their cable operator to plug into the set	to watch pay television consumers would insert into the set a security card provided by their transmission line service
1	consumers would still have to get a descrambling security card from their telegraph operator to plug into the set	to watch pay television consumer would insert into the set a security card provided by their cable service
1	consumers would still have to get a descrambling security card from their cable operator to chew into the set	to watch pay television consumers would insert into the set a security card provided by their cable help
1	consumers would still have to get a descrambling security card from their wire operator to plug into the set	to watch pay television set consumers would insert into the set a security card provided by their cable service
1	consumers would still have to get a descrambling security card from their cable operator to sparking plug into the set	to learn pay television consumers would insert into the set a security card provided by their cable service
1	consumers would still have to get a descrambling surety card from their cable operator to plug into the set	to watch pay television consumers would inclose into the set a security card provided by their cable service
1	consumer would still have to get a descrambling security card from their cable operator to plug into the set	to watch pay television consumers would insert into the put a security card provided by their cable service
1	consumers would still have to get a descrambling surety card from their cable operator to plug into the set	to watch pay television consumer would insert into the set a security card provided by their cable service
1	consumers would still have to get a descrambling security card from their cable operator to plug into the set	to watch pay television consumers would insert into the set a security card provided by their cable service
1	consumers would still have to get a descrambling security card from their cable operator to plug into the set	to watch pay television consumers would insert into the set a security card provided by their cable service
1	consumers would still have to get a descrambling security card from their cable operator to plug into the set	to watch pay television consumers would insert into the set a security card provided by their cable service
1	consumers would still have to get a descrambling security card from their cable operator to plug into the set	to watch pay television consumers would insert into the set a security card provided by their cable service
1	consumers would still have to get a descrambling security card from their cable operator to plug into the set	to watch pay television consumers would insert into the set a security card provided by their cable service
1	consumers would still have to get a descrambling security card from their cable operator to plug into the set	to watch pay television consumers would insert into the set a security card provided by their cable service
1	consumers would still have to get a descrambling security card from their cable operator to plug into the set	to watch pay television consumers would insert into the set a security card provided by their cable service
1	consumers would still have to get a descrambling security card from their cable operator to plug into the set	to watch pay television consumers would insert into the set a security card provided by their cable service
1	consumers would still have to get a descrambling security card from their cable operator to plug into the set	to watch pay television consumers would insert into the set a security card provided by their cable service
1	consumers would still have to get a descrambling security card from their cable operator to plug into the set	to watch pay television consumers would insert into the set a security card provided by their cable service
1	consumers would still have to get a descrambling security card from their cable operator to plug into the set	to watch pay television consumers would insert into the set a security card provided by their cable service
1	consumers would still have to get a descrambling security card from their cable operator to plug into the set	to watch pay television consumers would insert into the set a security card provided by their cable service
1	consumers would still have to get a descrambling security card from their cable operator to plug into the set	to watch pay television consumers would insert into the set a security card provided by their cable service
1	consumers would still have to get a descrambling security card from their cable operator to plug into the set	to watch pay television consumers would insert into the set a security card provided by their cable service
1	consumers would still have to get a descrambling security card from their cable operator to plug into the set	to watch pay television consumers would insert into the set a security card provided by their cable service
1	consumers would still have to get a descrambling security card from their cable operator to plug into the set	to watch pay television consumers would insert into the set a security card provided by their cable service
1	consumers would still have to get a descrambling security card from their cable operator to plug into the set	to watch pay television consumers would insert into the set a security card provided by their cable service
1	consumers would still have to get a descrambling security card from their cable operator to plug into the set	to watch pay television consumers would insert into the set a security card provided by their cable service
1	consumers would still have to get a descrambling security card from their cable operator to plug into the set	to watch pay television consumers would insert into the set a security card provided by their cable service
1	consumers would still have to get a descrambling security card from their cable operator to plug into the set	to watch pay television consumers would insert into the set a security card provided by their cable service
1	consumers would still have to get a descrambling security card from their cable operator to plug into the set	to watch pay television consumers would insert into the set a security card provided by their cable service
1	consumers would still have to get a descrambling security card from their cable operator to plug into the set	to watch pay television consumers would insert into the set a security card provided by their cable service
1	consumers would still have to get a descrambling security card from their cable operator to plug into the set	to watch pay television consumers would insert into the set a security card provided by their cable service
1	The increase reflects lower credit losses and favorable interest rates .	The gain came as a result of fewer credit losses and lower interest rates .
1	the increase reflects lower acknowledgment losses and favorable interest rates	the gain came as a result of fewer credit losses and lower occupy rates
1	the increase reflects lower credit losses and favourable interest rates	the gain came as a result of few credit losses and lower interest rates
1	the increment reflects lower credit losses and favorable interest rates	the gain came as a result of fewer credit losses and abject interest rates
1	the increase reflects lower citation losses and favorable interest rates	the gain came as a result of fewer credit losses and lower stake rates
1	the increase reflects lower credit going and favorable interest rates	the gain came as a result of fewer credit losses and lower interest group rates
1	the gain reflects lower credit losses and favorable interest rates	the gain came as a outcome of fewer credit losses and lower interest rates
1	the gain reflects lower credit losses and favorable interest rates	the gain came as a result of fewer credit losses and lower matter to rates
1	the increase reflects lower credit losses and favorable matter to rates	the gain came as a result of fewer credit losses and low interest rates
1	the increase reflects lower credit losses and friendly interest rates	the gain came as a result of fewer credit losings and lower interest rates
1	the increase reflects lower credit losses and favorable interest rates	the gain came as a result of fewer credit losses and lower interest rates
1	the increase reflects lower credit losses and favorable interest rates	the gain came as a result of fewer credit losses and lower interest rates
1	the increase reflects lower credit losses and favorable interest rates	the gain came as a result of fewer credit losses and lower interest rates
1	the increase reflects lower credit losses and favorable interest rates	the gain came as a result of fewer credit losses and lower interest rates
1	the increase reflects lower credit losses and favorable interest rates	the gain came as a result of fewer credit losses and lower interest rates
1	the increase reflects lower credit losses and favorable interest rates	the gain came as a result of fewer credit losses and lower interest rates
1	the increase reflects lower credit losses and favorable interest rates	the gain came as a result of fewer credit losses and lower interest rates
1	the increase reflects lower credit losses and favorable interest rates	the gain came as a result of fewer credit losses and lower interest rates
1	the increase reflects lower credit losses and favorable interest rates	the gain came as a result of fewer credit losses and lower interest rates
1	the increase reflects lower credit losses and favorable interest rates	the gain came as a result of fewer credit losses and lower interest rates
1	the increase reflects lower credit losses and favorable interest rates	the gain came as a result of fewer credit losses and lower interest rates
1	the increase reflects lower credit losses and favorable interest rates	the gain came as a result of fewer credit losses and lower interest rates
1	the increase reflects lower credit losses and favorable interest rates	the gain came as a result of fewer credit losses and lower interest rates
1	the increase reflects lower credit losses and favorable interest rates	the gain came as a result of fewer credit losses and lower interest rates
1	the increase reflects lower credit losses and favorable interest rates	the gain came as a result of fewer credit losses and lower interest rates
1	the increase reflects lower credit losses and favorable interest rates	the gain came as a result of fewer credit losses and lower interest rates
1	the increase reflects lower credit losses and favorable interest rates	the gain came as a result of fewer credit losses and lower interest rates
1	the increase reflects lower credit losses and favorable interest rates	the gain came as a result of fewer credit losses and lower interest rates
1	the increase reflects lower credit losses and favorable interest rates	the gain came as a result of fewer credit losses and lower interest rates
1	the increase reflects lower credit losses and favorable interest rates	the gain came as a result of fewer credit losses and lower interest rates
1	the increase reflects lower credit losses and favorable interest rates	the gain came as a result of fewer credit losses and lower interest rates
1	the increase reflects lower credit losses and favorable interest rates	the gain came as a result of fewer credit losses and lower interest rates
1	the increase reflects lower credit losses and favorable interest rates	the gain came as a result of fewer credit losses and lower interest rates
1	The device plays Internet radio streams and comes with a 30-day trial of RealNetworks ' Rhapsody music service .	The product also streams Internet radio and comes with a 30-day free trial for RealNetworks ' Rhapsody digital music subscription service .
1	the device plays internet radiocommunication streams and comes with a day trial of realnetworks rhapsody music service	the product also streams internet radio and comes with a mean solar day free trial for realnetworks rhapsody digital euphony subscription service
1	the device plays internet radio streams and comes with a day trial of realnetworks rhapsody medicine service	the product as well streams internet radio and comes with a daytime free trial for realnetworks rhapsody digital music subscription service
1	the device plays internet radio streams and comes with a day trial of realnetworks rhapsody music overhaul	the product besides streams internet radio and comes with a day free trial for realnetworks rhapsody digital music subscription table service
1	the device plays internet radio streams and comes with a clarence day trial of realnetworks rhapsody music service	the cartesian product besides streams internet radio and comes with a day free trial for realnetworks rhapsody digital music subscription service
1	the device plays internet radio streams and comes with a clarence day trial of realnetworks rhapsody music service	the product also streams internet radio and comes with a clarence shepard day jr free trial for realnetworks rhapsody digital euphony subscription service
1	the device plays internet tuner streams and comes with a day trial of realnetworks rhapsody music service	the product besides streams internet receiving set and comes with a day free trial for realnetworks rhapsody digital music subscription service
1	the device plays internet radio streams and comes with a day trial of realnetworks rhapsody music divine service	the product also streams internet radio and comes with a hour interval free trial for realnetworks rhapsody digital euphony subscription service
1	the device plays net radio streams and comes with a day trial of realnetworks rhapsody music service	the product also streams internet wireless and comes with a day free visitation for realnetworks rhapsody digital music subscription service
1	the twist plays internet radio streams and comes with a day trial of realnetworks rhapsody music service	the product also streams cyberspace tuner and comes with a day free trial for realnetworks rhapsody digital music subscription service
1	the device plays internet radio streams and comes with a day trial of realnetworks rhapsody music service	the product also streams internet radio and comes with a day free trial for realnetworks rhapsody digital music subscription service
1	the device plays internet radio streams and comes with a day trial of realnetworks rhapsody music service	the product also streams internet radio and comes with a day free trial for realnetworks rhapsody digital music subscription service
1	the device plays internet radio streams and comes with a day trial of realnetworks rhapsody music service	the product also streams internet radio and comes with a day free trial for realnetworks rhapsody digital music subscription service
1	the device plays internet radio streams and comes with a day trial of realnetworks rhapsody music service	the product also streams internet radio and comes with a day free trial for realnetworks rhapsody digital music subscription service
1	the device plays internet radio streams and comes with a day trial of realnetworks rhapsody music service	the product also streams internet radio and comes with a day free trial for realnetworks rhapsody digital music subscription service
1	the device plays internet radio streams and comes with a day trial of realnetworks rhapsody music service	the product also streams internet radio and comes with a day free trial for realnetworks rhapsody digital music subscription service
1	the device plays internet radio streams and comes with a day trial of realnetworks rhapsody music service	the product also streams internet radio and comes with a day free trial for realnetworks rhapsody digital music subscription service
1	the device plays internet radio streams and comes with a day trial of realnetworks rhapsody music service	the product also streams internet radio and comes with a day free trial for realnetworks rhapsody digital music subscription service
1	the device plays internet radio streams and comes with a day trial of realnetworks rhapsody music service	the product also streams internet radio and comes with a day free trial for realnetworks rhapsody digital music subscription service
1	the device plays internet radio streams and comes with a day trial of realnetworks rhapsody music service	the product also streams internet radio and comes with a day free trial for realnetworks rhapsody digital music subscription service
1	the device plays internet radio streams and comes with a day trial of realnetworks rhapsody music service	the product also streams internet radio and comes with a day free trial for realnetworks rhapsody digital music subscription service
1	the device plays internet radio streams and comes with a day trial of realnetworks rhapsody music service	the product also streams internet radio and comes with a day free trial for realnetworks rhapsody digital music subscription service
1	the device plays internet radio streams and comes with a day trial of realnetworks rhapsody music service	the product also streams internet radio and comes with a day free trial for realnetworks rhapsody digital music subscription service
1	the device plays internet radio streams and comes with a day trial of realnetworks rhapsody music service	the product also streams internet radio and comes with a day free trial for realnetworks rhapsody digital music subscription service
1	the device plays internet radio streams and comes with a day trial of realnetworks rhapsody music service	the product also streams internet radio and comes with a day free trial for realnetworks rhapsody digital music subscription service
1	the device plays internet radio streams and comes with a day trial of realnetworks rhapsody music service	the product also streams internet radio and comes with a day free trial for realnetworks rhapsody digital music subscription service
1	the device plays internet radio streams and comes with a day trial of realnetworks rhapsody music service	the product also streams internet radio and comes with a day free trial for realnetworks rhapsody digital music subscription service
1	the device plays internet radio streams and comes with a day trial of realnetworks rhapsody music service	the product also streams internet radio and comes with a day free trial for realnetworks rhapsody digital music subscription service
1	the device plays internet radio streams and comes with a day trial of realnetworks rhapsody music service	the product also streams internet radio and comes with a day free trial for realnetworks rhapsody digital music subscription service
1	the device plays internet radio streams and comes with a day trial of realnetworks rhapsody music service	the product also streams internet radio and comes with a day free trial for realnetworks rhapsody digital music subscription service
1	the device plays internet radio streams and comes with a day trial of realnetworks rhapsody music service	the product also streams internet radio and comes with a day free trial for realnetworks rhapsody digital music subscription service
1	the device plays internet radio streams and comes with a day trial of realnetworks rhapsody music service	the product also streams internet radio and comes with a day free trial for realnetworks rhapsody digital music subscription service
1	the device plays internet radio streams and comes with a day trial of realnetworks rhapsody music service	the product also streams internet radio and comes with a day free trial for realnetworks rhapsody digital music subscription service
0	Hong Kong was flat , Australia , Singapore and South Korea lost 0.2-0.4 percent .	Australia was flat , Singapore was down 0.3 percent by midday and South Korea added 0.2 percent .
0	hong kong was flat australia republic of singapore and south korea lost percent	australia was flat singapore was down percent by midday and southward korea added percent
0	hong kong was flat australia singapore and south han gook lost percent	australia was flat singapore was down percent by noonday and south korea added percent
0	hong kong was bland australia singapore and south korea lost percent	australia was flat singapore was down per centum by midday and south korea added per centum
0	hong kong was flatcar australia singapore and south korea lost percent	commonwealth of australia was flat singapore was down percent by midday and south korea added percent
0	hong kong was flat australia singapore and south korean peninsula lost percent	australia was flat singapore was down percent by midday and s korea added percent
0	hong kong was flat australia singapore and confederate states of america korea lost percent	australia was flat singapore was down percent by midday and southward korea added percent
0	hong kong was apartment australia singapore and south korea lost percent	australia was flat republic of singapore was down percent by midday and south korea added percent
0	hong kong was flat commonwealth of australia singapore and south korea lost percent	australia was flat singapore was down percent by noon and south korea added percent
0	hong kong was flat australia singapore and south korea mazed percent	australia was flat singapore was down percent by midday and south korea contribute percent
0	hong kong was flat australia singapore and south korea lost percent	australia was flat singapore was down percent by midday and south korea added percent
0	hong kong was flat australia singapore and south korea lost percent	australia was flat singapore was down percent by midday and south korea added percent
0	hong kong was flat australia singapore and south korea lost percent	australia was flat singapore was down percent by midday and south korea added percent
0	hong kong was flat australia singapore and south korea lost percent	australia was flat singapore was down percent by midday and south korea added percent
0	hong kong was flat australia singapore and south korea lost percent	australia was flat singapore was down percent by midday and south korea added percent
0	hong kong was flat australia singapore and south korea lost percent	australia was flat singapore was down percent by midday and south korea added percent
0	hong kong was flat australia singapore and south korea lost percent	australia was flat singapore was down percent by midday and south korea added percent
0	hong kong was flat australia singapore and south korea lost percent	australia was flat singapore was down percent by midday and south korea added percent
0	hong kong was flat australia singapore and south korea lost percent	australia was flat singapore was down percent by midday and south korea added percent
0	hong kong was flat australia singapore and south korea lost percent	australia was flat singapore was down percent by midday and south korea added percent
0	hong kong was flat australia singapore and south korea lost percent	australia was flat singapore was down percent by midday and south korea added percent
0	hong kong was flat australia singapore and south korea lost percent	australia was flat singapore was down percent by midday and south korea added percent
0	hong kong was flat australia singapore and south korea lost percent	australia was flat singapore was down percent by midday and south korea added percent
0	hong kong was flat australia singapore and south korea lost percent	australia was flat singapore was down percent by midday and south korea added percent
0	hong kong was flat australia singapore and south korea lost percent	australia was flat singapore was down percent by midday and south korea added percent
0	hong kong was flat australia singapore and south korea lost percent	australia was flat singapore was down percent by midday and south korea added percent
0	hong kong was flat australia singapore and south korea lost percent	australia was flat singapore was down percent by midday and south korea added percent
0	hong kong was flat australia singapore and south korea lost percent	australia was flat singapore was down percent by midday and south korea added percent
0	hong kong was flat australia singapore and south korea lost percent	australia was flat singapore was down percent by midday and south korea added percent
0	hong kong was flat australia singapore and south korea lost percent	australia was flat singapore was down percent by midday and south korea added percent
0	hong kong was flat australia singapore and south korea lost percent	australia was flat singapore was down percent by midday and south korea added percent
0	hong kong was flat australia singapore and south korea lost percent	australia was flat singapore was down percent by midday and south korea added percent
0	hong kong was flat australia singapore and south korea lost percent	australia was flat singapore was down percent by midday and south korea added percent
1	Evidence suggests two of the victims were taken by surprise , while the other two might have tried to flee or to defend themselves or the others , police said .	Evidence suggests two victims were taken by surprise , while the others may have tried to flee or perhaps defend themselves or their friends , police said .
1	demonstrate suggests two of the victims were taken by surprise while the other two might have judge to flee or to defend themselves or the others police said	bear witness suggests two victims were taken by surprisal while the others may have tried to flee or perhaps defend themselves or their friends police said
1	evidence suggests two of the victims were train by surprise while the other two might have tried to flee or to represent themselves or the others police said	certify suggests two victims were taken by surprise while the others may have tried to fly or perhaps defend themselves or their friends police said
1	evidence indicate two of the victims were taken by surprise while the other two might have tried to flee or to defend themselves or the others patrol said	evidence suggests two victims were lease by surprise while the others may have tried to flee or perhaps fight back themselves or their friends police said
1	demonstrate suggests two of the victims were take on by surprise while the other two might have tried to flee or to defend themselves or the others police said	evidence suggests two victims were taken by surprise while the others may have tried to fly or perhaps defend themselves or their friends law said
1	demonstrate advise two of the victims were taken by surprise while the other two might have tried to flee or to defend themselves or the others police said	demonstrate suggests victims were taken by surprise while the others may have tried to flee or perhaps defend themselves or their friends police said
1	evidence suggests two of the victims were ask by surprise while the other two might have tried to flee or to support themselves or the others police said	evidence suggests two victims were taken by surprise while the others may have tried to fly or peradventure defend themselves or their friends police said
1	evidence suggests two of the victim were taken by surprise while the other two might have tried to take flight or to defend themselves or the others police said	evidence suggests two victim were taken by surprise while the others may have tried to flee or perhaps defend themselves or their friends constabulary said
1	evidence suggest two of the victims were taken by surprise while the other two might have tried to flee or to fend for themselves or the others police said	grounds suggests two victims were taken by storm while the others may have tried to flee or perhaps defend themselves or their friends police said
1	evidence indicate two of the victims were taken by surprise while the other two might have tried to flee or to fight themselves or the others police said	evidence suggests deuce victims were taken by surprise while the others may have tried to flee or perchance defend themselves or their friends police said
1	evidence suggests two of the victims were taken by surprise while the other two might have tried to flee or to defend themselves or the others police said	evidence suggests two victims were taken by surprise while the others may have tried to flee or perhaps defend themselves or their friends police said
1	evidence suggests two of the victims were taken by surprise while the other two might have tried to flee or to defend themselves or the others police said	evidence suggests two victims were taken by surprise while the others may have tried to flee or perhaps defend themselves or their friends police said
1	evidence suggests two of the victims were taken by surprise while the other two might have tried to flee or to defend themselves or the others police said	evidence suggests two victims were taken by surprise while the others may have tried to flee or perhaps defend themselves or their friends police said
1	evidence suggests two of the victims were taken by surprise while the other two might have tried to flee or to defend themselves or the others police said	evidence suggests two victims were taken by surprise while the others may have tried to flee or perhaps defend themselves or their friends police said
1	evidence suggests two of the victims were taken by surprise while the other two might have tried to flee or to defend themselves or the others police said	evidence suggests two victims were taken by surprise while the others may have tried to flee or perhaps defend themselves or their friends police said
1	evidence suggests two of the victims were taken by surprise while the other two might have tried to flee or to defend themselves or the others police said	evidence suggests two victims were taken by surprise while the others may have tried to flee or perhaps defend themselves or their friends police said
1	evidence suggests two of the victims were taken by surprise while the other two might have tried to flee or to defend themselves or the others police said	evidence suggests two victims were taken by surprise while the others may have tried to flee or perhaps defend themselves or their friends police said
1	evidence suggests two of the victims were taken by surprise while the other two might have tried to flee or to defend themselves or the others police said	evidence suggests two victims were taken by surprise while the others may have tried to flee or perhaps defend themselves or their friends police said
1	evidence suggests two of the victims were taken by surprise while the other two might have tried to flee or to defend themselves or the others police said	evidence suggests two victims were taken by surprise while the others may have tried to flee or perhaps defend themselves or their friends police said
1	evidence suggests two of the victims were taken by surprise while the other two might have tried to flee or to defend themselves or the others police said	evidence suggests two victims were taken by surprise while the others may have tried to flee or perhaps defend themselves or their friends police said
1	evidence suggests two of the victims were taken by surprise while the other two might have tried to flee or to defend themselves or the others police said	evidence suggests two victims were taken by surprise while the others may have tried to flee or perhaps defend themselves or their friends police said
1	evidence suggests two of the victims were taken by surprise while the other two might have tried to flee or to defend themselves or the others police said	evidence suggests two victims were taken by surprise while the others may have tried to flee or perhaps defend themselves or their friends police said
1	evidence suggests two of the victims were taken by surprise while the other two might have tried to flee or to defend themselves or the others police said	evidence suggests two victims were taken by surprise while the others may have tried to flee or perhaps defend themselves or their friends police said
1	evidence suggests two of the victims were taken by surprise while the other two might have tried to flee or to defend themselves or the others police said	evidence suggests two victims were taken by surprise while the others may have tried to flee or perhaps defend themselves or their friends police said
1	evidence suggests two of the victims were taken by surprise while the other two might have tried to flee or to defend themselves or the others police said	evidence suggests two victims were taken by surprise while the others may have tried to flee or perhaps defend themselves or their friends police said
1	evidence suggests two of the victims were taken by surprise while the other two might have tried to flee or to defend themselves or the others police said	evidence suggests two victims were taken by surprise while the others may have tried to flee or perhaps defend themselves or their friends police said
1	evidence suggests two of the victims were taken by surprise while the other two might have tried to flee or to defend themselves or the others police said	evidence suggests two victims were taken by surprise while the others may have tried to flee or perhaps defend themselves or their friends police said
1	evidence suggests two of the victims were taken by surprise while the other two might have tried to flee or to defend themselves or the others police said	evidence suggests two victims were taken by surprise while the others may have tried to flee or perhaps defend themselves or their friends police said
1	evidence suggests two of the victims were taken by surprise while the other two might have tried to flee or to defend themselves or the others police said	evidence suggests two victims were taken by surprise while the others may have tried to flee or perhaps defend themselves or their friends police said
1	evidence suggests two of the victims were taken by surprise while the other two might have tried to flee or to defend themselves or the others police said	evidence suggests two victims were taken by surprise while the others may have tried to flee or perhaps defend themselves or their friends police said
1	evidence suggests two of the victims were taken by surprise while the other two might have tried to flee or to defend themselves or the others police said	evidence suggests two victims were taken by surprise while the others may have tried to flee or perhaps defend themselves or their friends police said
1	evidence suggests two of the victims were taken by surprise while the other two might have tried to flee or to defend themselves or the others police said	evidence suggests two victims were taken by surprise while the others may have tried to flee or perhaps defend themselves or their friends police said
1	evidence suggests two of the victims were taken by surprise while the other two might have tried to flee or to defend themselves or the others police said	evidence suggests two victims were taken by surprise while the others may have tried to flee or perhaps defend themselves or their friends police said
0	Ballmer has been vocal in the past warning that Linux is a threat to Microsoft .	In the memo , Ballmer reiterated the open-source threat to Microsoft .
0	ballmer has been outspoken in the past warning that linux is a threat to microsoft	in the memorandum ballmer reiterated the open source threat to microsoft
0	ballmer has been vocal in the retiring warning that linux is a threat to microsoft	in the memo ballmer reiterated the open source terror to microsoft
0	ballmer has been song in the past warning that linux is a threat to microsoft	in the memo ballmer reiterated the open source terror to microsoft
0	ballmer has been song in the past warning that linux is a threat to microsoft	in the memo ballmer reiterated the open root threat to microsoft
0	ballmer has been song in the past warning that linux is a threat to microsoft	in the memo ballmer reiterate the open source threat to microsoft
0	ballmer has been outspoken in the past warning that linux is a threat to microsoft	in the memo ballmer reiterated the open source menace to microsoft
0	ballmer has been vocal in the past admonish that linux is a threat to microsoft	in the memorandum ballmer reiterated the open source threat to microsoft
0	ballmer has been vocal in the past warning that linux is a terror to microsoft	in the memo ballmer reiterated the open source menace to microsoft
0	ballmer has been song in the past warning that linux is a threat to microsoft	in the memo ballmer reiterated the open origin threat to microsoft
0	ballmer has been vocal in the past warning that linux is a threat to microsoft	in the memo ballmer reiterated the open source threat to microsoft
0	ballmer has been vocal in the past warning that linux is a threat to microsoft	in the memo ballmer reiterated the open source threat to microsoft
0	ballmer has been vocal in the past warning that linux is a threat to microsoft	in the memo ballmer reiterated the open source threat to microsoft
0	ballmer has been vocal in the past warning that linux is a threat to microsoft	in the memo ballmer reiterated the open source threat to microsoft
0	ballmer has been vocal in the past warning that linux is a threat to microsoft	in the memo ballmer reiterated the open source threat to microsoft
0	ballmer has been vocal in the past warning that linux is a threat to microsoft	in the memo ballmer reiterated the open source threat to microsoft
0	ballmer has been vocal in the past warning that linux is a threat to microsoft	in the memo ballmer reiterated the open source threat to microsoft
0	ballmer has been vocal in the past warning that linux is a threat to microsoft	in the memo ballmer reiterated the open source threat to microsoft
0	ballmer has been vocal in the past warning that linux is a threat to microsoft	in the memo ballmer reiterated the open source threat to microsoft
0	ballmer has been vocal in the past warning that linux is a threat to microsoft	in the memo ballmer reiterated the open source threat to microsoft
0	ballmer has been vocal in the past warning that linux is a threat to microsoft	in the memo ballmer reiterated the open source threat to microsoft
0	ballmer has been vocal in the past warning that linux is a threat to microsoft	in the memo ballmer reiterated the open source threat to microsoft
0	ballmer has been vocal in the past warning that linux is a threat to microsoft	in the memo ballmer reiterated the open source threat to microsoft
0	ballmer has been vocal in the past warning that linux is a threat to microsoft	in the memo ballmer reiterated the open source threat to microsoft
0	ballmer has been vocal in the past warning that linux is a threat to microsoft	in the memo ballmer reiterated the open source threat to microsoft
0	ballmer has been vocal in the past warning that linux is a threat to microsoft	in the memo ballmer reiterated the open source threat to microsoft
0	ballmer has been vocal in the past warning that linux is a threat to microsoft	in the memo ballmer reiterated the open source threat to microsoft
0	ballmer has been vocal in the past warning that linux is a threat to microsoft	in the memo ballmer reiterated the open source threat to microsoft
0	ballmer has been vocal in the past warning that linux is a threat to microsoft	in the memo ballmer reiterated the open source threat to microsoft
0	ballmer has been vocal in the past warning that linux is a threat to microsoft	in the memo ballmer reiterated the open source threat to microsoft
0	ballmer has been vocal in the past warning that linux is a threat to microsoft	in the memo ballmer reiterated the open source threat to microsoft
0	ballmer has been vocal in the past warning that linux is a threat to microsoft	in the memo ballmer reiterated the open source threat to microsoft
0	ballmer has been vocal in the past warning that linux is a threat to microsoft	in the memo ballmer reiterated the open source threat to microsoft
1	A charter plane crashed in Turkey on Monday , killing all 75 people aboard , including 62 Spanish peacekeepers returning from Afghanistan , officials said .	A plane carrying 75 people , including 62 Spanish peacekeepers returning from Afghanistan , crashed in thick fog in Turkey early on Monday , killing all aboard , officials said .
1	a charter sheet crashed in turkey on monday killing all people aboard including spanish peacekeepers returning from afghanistan functionary said	a plane carrying people including spanish peacekeepers generate from afghanistan crashed in thick murk in turkey early on monday killing all aboard officials said
1	a charter plane crashed in turkey on monday killing all people alongside including spanish peacekeepers returning from afghanistan official said	a plane carrying people including spanish peacekeepers returning from afghanistan crashed in thick fog in turkey too soon on mon killing all aboard officials said
1	a take plane crashed in turkey on monday killing all people aboard including spanish peacekeepers returning from afghanistan officials state	a plane carrying people including spanish peacekeepers returning from islamic state of afghanistan crashed in thick fog in turkey early on monday killing all aboard officials aforementioned
1	a charter plane crashed in turkey on monday killing all people aboard including spanish people peacekeeper returning from afghanistan officials said	a plane carrying citizenry including spanish peacekeepers returning from afghanistan crashed in thick fog in turkey early on monday killing all aboard officials tell
1	a charter plane crashed in turkey on monday down all people aboard including spanish peacekeepers returning from afghanistan officials aforementioned	a plane carrying people including spanish peacekeepers returning from afghanistan crashed in midst cloud in turkey early on monday killing all aboard officials said
1	a charter plane crashed in turkey on mon killing all mass aboard including spanish peacekeepers returning from afghanistan officials said	a plane carrying people let in spanish peacekeepers come back from afghanistan crashed in thick fog in turkey early on monday killing all aboard officials said
1	a charter plane crashed in turkey on monday wipe out all people aboard including spanish people peacekeepers returning from afghanistan officials said	a plane pack people including spanish peacekeepers returning from afghanistan crashed in thick fog in turkey early on mon killing all aboard officials said
1	a charter plane crashed in turkey on monday sidesplitting all people aboard including spanish people peacekeepers returning from afghanistan officials said	a plane carrying people including spanish peacekeepers returning from afghanistan crashed in fatheaded fog in turkey early on monday killing all aboard officials suppose
1	a charter plane crashed in turkey on monday killing all multitude aboard including spanish people peacekeepers returning from afghanistan officials said	a plane carrying people including spanish peacekeeper returning from afghanistan crashed in thick fog in turkey early on monday killing all aboard official said
1	a charter plane crashed in turkey on monday killing all people aboard including spanish peacekeepers returning from afghanistan officials said	a plane carrying people including spanish peacekeepers returning from afghanistan crashed in thick fog in turkey early on monday killing all aboard officials said
1	a charter plane crashed in turkey on monday killing all people aboard including spanish peacekeepers returning from afghanistan officials said	a plane carrying people including spanish peacekeepers returning from afghanistan crashed in thick fog in turkey early on monday killing all aboard officials said
1	a charter plane crashed in turkey on monday killing all people aboard including spanish peacekeepers returning from afghanistan officials said	a plane carrying people including spanish peacekeepers returning from afghanistan crashed in thick fog in turkey early on monday killing all aboard officials said
1	a charter plane crashed in turkey on monday killing all people aboard including spanish peacekeepers returning from afghanistan officials said	a plane carrying people including spanish peacekeepers returning from afghanistan crashed in thick fog in turkey early on monday killing all aboard officials said
1	a charter plane crashed in turkey on monday killing all people aboard including spanish peacekeepers returning from afghanistan officials said	a plane carrying people including spanish peacekeepers returning from afghanistan crashed in thick fog in turkey early on monday killing all aboard officials said
1	a charter plane crashed in turkey on monday killing all people aboard including spanish peacekeepers returning from afghanistan officials said	a plane carrying people including spanish peacekeepers returning from afghanistan crashed in thick fog in turkey early on monday killing all aboard officials said
1	a charter plane crashed in turkey on monday killing all people aboard including spanish peacekeepers returning from afghanistan officials said	a plane carrying people including spanish peacekeepers returning from afghanistan crashed in thick fog in turkey early on monday killing all aboard officials said
1	a charter plane crashed in turkey on monday killing all people aboard including spanish peacekeepers returning from afghanistan officials said	a plane carrying people including spanish peacekeepers returning from afghanistan crashed in thick fog in turkey early on monday killing all aboard officials said
1	a charter plane crashed in turkey on monday killing all people aboard including spanish peacekeepers returning from afghanistan officials said	a plane carrying people including spanish peacekeepers returning from afghanistan crashed in thick fog in turkey early on monday killing all aboard officials said
1	a charter plane crashed in turkey on monday killing all people aboard including spanish peacekeepers returning from afghanistan officials said	a plane carrying people including spanish peacekeepers returning from afghanistan crashed in thick fog in turkey early on monday killing all aboard officials said
1	a charter plane crashed in turkey on monday killing all people aboard including spanish peacekeepers returning from afghanistan officials said	a plane carrying people including spanish peacekeepers returning from afghanistan crashed in thick fog in turkey early on monday killing all aboard officials said
1	a charter plane crashed in turkey on monday killing all people aboard including spanish peacekeepers returning from afghanistan officials said	a plane carrying people including spanish peacekeepers returning from afghanistan crashed in thick fog in turkey early on monday killing all aboard officials said
1	a charter plane crashed in turkey on monday killing all people aboard including spanish peacekeepers returning from afghanistan officials said	a plane carrying people including spanish peacekeepers returning from afghanistan crashed in thick fog in turkey early on monday killing all aboard officials said
1	a charter plane crashed in turkey on monday killing all people aboard including spanish peacekeepers returning from afghanistan officials said	a plane carrying people including spanish peacekeepers returning from afghanistan crashed in thick fog in turkey early on monday killing all aboard officials said
1	a charter plane crashed in turkey on monday killing all people aboard including spanish peacekeepers returning from afghanistan officials said	a plane carrying people including spanish peacekeepers returning from afghanistan crashed in thick fog in turkey early on monday killing all aboard officials said
1	a charter plane crashed in turkey on monday killing all people aboard including spanish peacekeepers returning from afghanistan officials said	a plane carrying people including spanish peacekeepers returning from afghanistan crashed in thick fog in turkey early on monday killing all aboard officials said
1	a charter plane crashed in turkey on monday killing all people aboard including spanish peacekeepers returning from afghanistan officials said	a plane carrying people including spanish peacekeepers returning from afghanistan crashed in thick fog in turkey early on monday killing all aboard officials said
1	a charter plane crashed in turkey on monday killing all people aboard including spanish peacekeepers returning from afghanistan officials said	a plane carrying people including spanish peacekeepers returning from afghanistan crashed in thick fog in turkey early on monday killing all aboard officials said
1	a charter plane crashed in turkey on monday killing all people aboard including spanish peacekeepers returning from afghanistan officials said	a plane carrying people including spanish peacekeepers returning from afghanistan crashed in thick fog in turkey early on monday killing all aboard officials said
1	a charter plane crashed in turkey on monday killing all people aboard including spanish peacekeepers returning from afghanistan officials said	a plane carrying people including spanish peacekeepers returning from afghanistan crashed in thick fog in turkey early on monday killing all aboard officials said
1	a charter plane crashed in turkey on monday killing all people aboard including spanish peacekeepers returning from afghanistan officials said	a plane carrying people including spanish peacekeepers returning from afghanistan crashed in thick fog in turkey early on monday killing all aboard officials said
1	a charter plane crashed in turkey on monday killing all people aboard including spanish peacekeepers returning from afghanistan officials said	a plane carrying people including spanish peacekeepers returning from afghanistan crashed in thick fog in turkey early on monday killing all aboard officials said
1	a charter plane crashed in turkey on monday killing all people aboard including spanish peacekeepers returning from afghanistan officials said	a plane carrying people including spanish peacekeepers returning from afghanistan crashed in thick fog in turkey early on monday killing all aboard officials said
1	Moroccan Interior Minister Al Mustapha Sahel said the investigation " points to a group that has been arrested recently " , an apparent reference to Djihad Salafist .	Moroccan Interior Minister Al Mustapha Sahel told state-run 2M television late Saturday the investigation " points to a group that has been arrested recently " an apparent reference to Salafist Jihad .
1	moroccan interior government minister al mustapha sahel sound out the investigation points to a group that has been arrested recently an apparent reference to djihad salafist	maroc interior minister al mustapha sahel told state run m television late saturday the investigation point to a group that has been arrested latterly an apparent reference to salafist jihad
1	moroccan interior minister aluminium mustapha sahel said the investigation points to a group that has been pick up recently an apparent reference to djihad salafist	moroccan home minister al mustapha sahel told body politic run m television late saturday the investigation points to a grouping that has been arrested recently an apparent reference to salafist jihad
1	moroccan interior minister al mustapha sahel said the investigating points to a group that has been arrested recently an apparent character to djihad salafist	moroccan national rector al mustapha sahel differentiate state run m television late saturday the investigation points to a group that has been arrested recently an apparent reference to salafist jihad
1	moroccan interior minister al mustapha sahel said the investigation points to a group that has been arrested lately an ostensible reference to djihad salafist	moroccan interior rector al mustapha sahel told state run m television late saturday the investigation points to a group that has been halt lately an apparent reference to salafist jihad
1	moroccan interior minister al mustapha sahel said the investigation points to a aggroup that has been cop recently an apparent reference to djihad salafist	moroccan interior minister heart of dixie mustapha sahel told state run m television late saturday the investigation points to a aggroup that has been arrested recently an ostensible reference to salafist jihad
1	moroccan interior minister al mustapha sahel said the investigation points to a mathematical group that has been cop recently an apparent reference to djihad salafist	moroccan interior minister al mustapha sahel told state range m television recent saturday the investigation points to a group that has been arrested recently an apparent reference book to salafist jihad
1	moroccan interior minister al mustapha sahel said the investigation show to a group that has been arrested recently an apparent mention to djihad salafist	moroccan interior minister alabama mustapha sahel told posit bleed m television late saturday the investigation points to a group that has been arrested recently an apparent reference to salafist jihad
1	moroccan doi minister al mustapha sahel said the probe points to a group that has been arrested recently an apparent reference to djihad salafist	moroccan interior minister aluminium mustapha sahel assure state run m television late saturday the investigation compass point to a group that has been arrested recently an apparent reference to salafist jihad
1	moroccan interior curate al mustapha sahel aver the investigation points to a group that has been arrested recently an apparent reference to djihad salafist	moroccan internal minister al mustapha sahel told state run m television late sabbatum the investigation points to a group that has been arrested recently an apparent mention to salafist jihad
1	moroccan interior minister al mustapha sahel said the investigation points to a group that has been arrested recently an apparent reference to djihad salafist	moroccan interior minister al mustapha sahel told state run m television late saturday the investigation points to a group that has been arrested recently an apparent reference to salafist jihad
1	moroccan interior minister al mustapha sahel said the investigation points to a group that has been arrested recently an apparent reference to djihad salafist	moroccan interior minister al mustapha sahel told state run m television late saturday the investigation points to a group that has been arrested recently an apparent reference to salafist jihad
1	moroccan interior minister al mustapha sahel said the investigation points to a group that has been arrested recently an apparent reference to djihad salafist	moroccan interior minister al mustapha sahel told state run m television late saturday the investigation points to a group that has been arrested recently an apparent reference to salafist jihad
1	moroccan interior minister al mustapha sahel said the investigation points to a group that has been arrested recently an apparent reference to djihad salafist	moroccan interior minister al mustapha sahel told state run m television late saturday the investigation points to a group that has been arrested recently an apparent reference to salafist jihad
1	moroccan interior minister al mustapha sahel said the investigation points to a group that has been arrested recently an apparent reference to djihad salafist	moroccan interior minister al mustapha sahel told state run m television late saturday the investigation points to a group that has been arrested recently an apparent reference to salafist jihad
1	moroccan interior minister al mustapha sahel said the investigation points to a group that has been arrested recently an apparent reference to djihad salafist	moroccan interior minister al mustapha sahel told state run m television late saturday the investigation points to a group that has been arrested recently an apparent reference to salafist jihad
1	moroccan interior minister al mustapha sahel said the investigation points to a group that has been arrested recently an apparent reference to djihad salafist	moroccan interior minister al mustapha sahel told state run m television late saturday the investigation points to a group that has been arrested recently an apparent reference to salafist jihad
1	moroccan interior minister al mustapha sahel said the investigation points to a group that has been arrested recently an apparent reference to djihad salafist	moroccan interior minister al mustapha sahel told state run m television late saturday the investigation points to a group that has been arrested recently an apparent reference to salafist jihad
1	moroccan interior minister al mustapha sahel said the investigation points to a group that has been arrested recently an apparent reference to djihad salafist	moroccan interior minister al mustapha sahel told state run m television late saturday the investigation points to a group that has been arrested recently an apparent reference to salafist jihad
1	moroccan interior minister al mustapha sahel said the investigation points to a group that has been arrested recently an apparent reference to djihad salafist	moroccan interior minister al mustapha sahel told state run m television late saturday the investigation points to a group that has been arrested recently an apparent reference to salafist jihad
1	moroccan interior minister al mustapha sahel said the investigation points to a group that has been arrested recently an apparent reference to djihad salafist	moroccan interior minister al mustapha sahel told state run m television late saturday the investigation points to a group that has been arrested recently an apparent reference to salafist jihad
1	moroccan interior minister al mustapha sahel said the investigation points to a group that has been arrested recently an apparent reference to djihad salafist	moroccan interior minister al mustapha sahel told state run m television late saturday the investigation points to a group that has been arrested recently an apparent reference to salafist jihad
1	moroccan interior minister al mustapha sahel said the investigation points to a group that has been arrested recently an apparent reference to djihad salafist	moroccan interior minister al mustapha sahel told state run m television late saturday the investigation points to a group that has been arrested recently an apparent reference to salafist jihad
1	moroccan interior minister al mustapha sahel said the investigation points to a group that has been arrested recently an apparent reference to djihad salafist	moroccan interior minister al mustapha sahel told state run m television late saturday the investigation points to a group that has been arrested recently an apparent reference to salafist jihad
1	moroccan interior minister al mustapha sahel said the investigation points to a group that has been arrested recently an apparent reference to djihad salafist	moroccan interior minister al mustapha sahel told state run m television late saturday the investigation points to a group that has been arrested recently an apparent reference to salafist jihad
1	moroccan interior minister al mustapha sahel said the investigation points to a group that has been arrested recently an apparent reference to djihad salafist	moroccan interior minister al mustapha sahel told state run m television late saturday the investigation points to a group that has been arrested recently an apparent reference to salafist jihad
1	moroccan interior minister al mustapha sahel said the investigation points to a group that has been arrested recently an apparent reference to djihad salafist	moroccan interior minister al mustapha sahel told state run m television late saturday the investigation points to a group that has been arrested recently an apparent reference to salafist jihad
1	moroccan interior minister al mustapha sahel said the investigation points to a group that has been arrested recently an apparent reference to djihad salafist	moroccan interior minister al mustapha sahel told state run m television late saturday the investigation points to a group that has been arrested recently an apparent reference to salafist jihad
1	moroccan interior minister al mustapha sahel said the investigation points to a group that has been arrested recently an apparent reference to djihad salafist	moroccan interior minister al mustapha sahel told state run m television late saturday the investigation points to a group that has been arrested recently an apparent reference to salafist jihad
1	moroccan interior minister al mustapha sahel said the investigation points to a group that has been arrested recently an apparent reference to djihad salafist	moroccan interior minister al mustapha sahel told state run m television late saturday the investigation points to a group that has been arrested recently an apparent reference to salafist jihad
1	moroccan interior minister al mustapha sahel said the investigation points to a group that has been arrested recently an apparent reference to djihad salafist	moroccan interior minister al mustapha sahel told state run m television late saturday the investigation points to a group that has been arrested recently an apparent reference to salafist jihad
1	moroccan interior minister al mustapha sahel said the investigation points to a group that has been arrested recently an apparent reference to djihad salafist	moroccan interior minister al mustapha sahel told state run m television late saturday the investigation points to a group that has been arrested recently an apparent reference to salafist jihad
1	moroccan interior minister al mustapha sahel said the investigation points to a group that has been arrested recently an apparent reference to djihad salafist	moroccan interior minister al mustapha sahel told state run m television late saturday the investigation points to a group that has been arrested recently an apparent reference to salafist jihad
1	" I 'm delighted that David Chase has decided to give us another chapter in the great ' Sopranos ' saga , " HBO chairman and chief executive Chris Albrecht said .	" I 'm delighted that David Chase has decided to give us another chapter in the great Sopranos saga , " said HBO Chairman Chris Albrecht in a statement .
1	i one thousand ravish that david chase has decided to give us another chapter in the great sopranos saga hbo chairman and chief executive chris albrecht said	i m delighted that jacques louis david chase has distinct to give us another chapter in the great sopranos saga said hbo chairman chris albrecht in a statement
1	i m delighted that david dog has decided to give us another chapter in the great sopranos saga hbo chairman and chieftain executive chris albrecht said	i m delighted that saint david track has decided to give us another chapter in the great sopranos saga said hbo chairman chris albrecht in a statement
1	i m delight that david chase has decided to give us some other chapter in the great sopranos saga hbo chairman and chief executive chris albrecht said	i m delighted that david furrow has decided to give us another chapter in the great sopranos saga said hbo chairman chris albrecht in a argument
1	i m delighted that david chase has decided to give us some other chapter in the great sopranos saga hbo chairman and chief administrator chris albrecht said	i one thousand delighted that david chase has decided to give us another chapter in the great sopranos saga said hbo chairman chris albrecht in a argument
1	i m delighted that david chase has adjudicate to give uracil another chapter in the great sopranos saga hbo chairman and chief executive chris albrecht said	i m delighted that david chase has make up ones mind to give us another chapter in the great soprano saga said hbo chairman chris albrecht in a statement
1	i m delighted that david chase has decided to give us some other chapter in the great sopranos saga hbo chairman and top dog executive chris albrecht said	i m captivated that david chase has decided to give us another chapter in the great sopranos saga said hbo chairwoman chris albrecht in a statement
1	i m enthral that david chase has decided to give us another chapter in the great sopranos saga hbo chairman and chief executive director chris albrecht said	i megabyte enthrall that david chase has decided to give us another chapter in the great sopranos saga said hbo chairman chris albrecht in a statement
1	i m delighted that david chase has decided to give u another chapter in the great sopranos saga hbo chairman and chief executive chris albrecht aforementioned	i m delighted that david chase has decided to give united states some other chapter in the great sopranos saga said hbo chairman chris albrecht in a statement
1	i m delighted that david chase has decided to give uranium another chapter in the great sopranos saga hbo chairman and chief executive director chris albrecht said	i m delighted that david following has settle to give us another chapter in the great sopranos saga said hbo chairman chris albrecht in a statement
1	i m delighted that david chase has decided to give us another chapter in the great sopranos saga hbo chairman and chief executive chris albrecht said	i m delighted that david chase has decided to give us another chapter in the great sopranos saga said hbo chairman chris albrecht in a statement
1	i m delighted that david chase has decided to give us another chapter in the great sopranos saga hbo chairman and chief executive chris albrecht said	i m delighted that david chase has decided to give us another chapter in the great sopranos saga said hbo chairman chris albrecht in a statement
1	i m delighted that david chase has decided to give us another chapter in the great sopranos saga hbo chairman and chief executive chris albrecht said	i m delighted that david chase has decided to give us another chapter in the great sopranos saga said hbo chairman chris albrecht in a statement
1	i m delighted that david chase has decided to give us another chapter in the great sopranos saga hbo chairman and chief executive chris albrecht said	i m delighted that david chase has decided to give us another chapter in the great sopranos saga said hbo chairman chris albrecht in a statement
1	i m delighted that david chase has decided to give us another chapter in the great sopranos saga hbo chairman and chief executive chris albrecht said	i m delighted that david chase has decided to give us another chapter in the great sopranos saga said hbo chairman chris albrecht in a statement
1	i m delighted that david chase has decided to give us another chapter in the great sopranos saga hbo chairman and chief executive chris albrecht said	i m delighted that david chase has decided to give us another chapter in the great sopranos saga said hbo chairman chris albrecht in a statement
1	i m delighted that david chase has decided to give us another chapter in the great sopranos saga hbo chairman and chief executive chris albrecht said	i m delighted that david chase has decided to give us another chapter in the great sopranos saga said hbo chairman chris albrecht in a statement
1	i m delighted that david chase has decided to give us another chapter in the great sopranos saga hbo chairman and chief executive chris albrecht said	i m delighted that david chase has decided to give us another chapter in the great sopranos saga said hbo chairman chris albrecht in a statement
1	i m delighted that david chase has decided to give us another chapter in the great sopranos saga hbo chairman and chief executive chris albrecht said	i m delighted that david chase has decided to give us another chapter in the great sopranos saga said hbo chairman chris albrecht in a statement
1	i m delighted that david chase has decided to give us another chapter in the great sopranos saga hbo chairman and chief executive chris albrecht said	i m delighted that david chase has decided to give us another chapter in the great sopranos saga said hbo chairman chris albrecht in a statement
1	i m delighted that david chase has decided to give us another chapter in the great sopranos saga hbo chairman and chief executive chris albrecht said	i m delighted that david chase has decided to give us another chapter in the great sopranos saga said hbo chairman chris albrecht in a statement
1	i m delighted that david chase has decided to give us another chapter in the great sopranos saga hbo chairman and chief executive chris albrecht said	i m delighted that david chase has decided to give us another chapter in the great sopranos saga said hbo chairman chris albrecht in a statement
1	i m delighted that david chase has decided to give us another chapter in the great sopranos saga hbo chairman and chief executive chris albrecht said	i m delighted that david chase has decided to give us another chapter in the great sopranos saga said hbo chairman chris albrecht in a statement
1	i m delighted that david chase has decided to give us another chapter in the great sopranos saga hbo chairman and chief executive chris albrecht said	i m delighted that david chase has decided to give us another chapter in the great sopranos saga said hbo chairman chris albrecht in a statement
1	i m delighted that david chase has decided to give us another chapter in the great sopranos saga hbo chairman and chief executive chris albrecht said	i m delighted that david chase has decided to give us another chapter in the great sopranos saga said hbo chairman chris albrecht in a statement
1	i m delighted that david chase has decided to give us another chapter in the great sopranos saga hbo chairman and chief executive chris albrecht said	i m delighted that david chase has decided to give us another chapter in the great sopranos saga said hbo chairman chris albrecht in a statement
1	i m delighted that david chase has decided to give us another chapter in the great sopranos saga hbo chairman and chief executive chris albrecht said	i m delighted that david chase has decided to give us another chapter in the great sopranos saga said hbo chairman chris albrecht in a statement
1	i m delighted that david chase has decided to give us another chapter in the great sopranos saga hbo chairman and chief executive chris albrecht said	i m delighted that david chase has decided to give us another chapter in the great sopranos saga said hbo chairman chris albrecht in a statement
1	i m delighted that david chase has decided to give us another chapter in the great sopranos saga hbo chairman and chief executive chris albrecht said	i m delighted that david chase has decided to give us another chapter in the great sopranos saga said hbo chairman chris albrecht in a statement
1	i m delighted that david chase has decided to give us another chapter in the great sopranos saga hbo chairman and chief executive chris albrecht said	i m delighted that david chase has decided to give us another chapter in the great sopranos saga said hbo chairman chris albrecht in a statement
1	i m delighted that david chase has decided to give us another chapter in the great sopranos saga hbo chairman and chief executive chris albrecht said	i m delighted that david chase has decided to give us another chapter in the great sopranos saga said hbo chairman chris albrecht in a statement
1	i m delighted that david chase has decided to give us another chapter in the great sopranos saga hbo chairman and chief executive chris albrecht said	i m delighted that david chase has decided to give us another chapter in the great sopranos saga said hbo chairman chris albrecht in a statement
1	i m delighted that david chase has decided to give us another chapter in the great sopranos saga hbo chairman and chief executive chris albrecht said	i m delighted that david chase has decided to give us another chapter in the great sopranos saga said hbo chairman chris albrecht in a statement
1	The two had argued that only a new board would have had the credibility to restore El Paso to health .	He and Zilkha believed that only a new board would have had the credibility to restore El Paso to health .
1	the deuce had argued that only a new board would have had the credibleness to restore el paso to health	he and zilkha believed that only a new circuit card would have had the believability to restore el paso to health
1	the two had argued that only a new room would have had the credibility to restore el paso to wellness	he and zilkha believe that only a new board would have had the credibility to restore altitude paso to health
1	the deuce had argued that only a new table would have had the credibility to restore el paso to health	he and zilkha believe that only a new board would have had the credibleness to restore el paso to health
1	the two had argued that only a unexampled board would have had the credibility to restore el paso to wellness	he and zilkha believed that only a freshly add in would have had the credibility to restore el paso to health
1	the had argued that only a novel board would have had the credibility to restore el paso to health	he and zilkha believed that only a newly board would have had the credibility to restore elevation paso to health
1	the had argued that only a new board would have had the credibility to restore elevated railroad paso to health	he and zilkha believe that only a new room would have had the credibility to restore el paso to health
1	the had argued that only a new board would have had the believability to restore el paso to health	he and zilkha believed that only a new card would have had the credibility to restore elevated paso to health
1	the two had argued that only a modern board would have had the credibility to furbish up el paso to health	he and zilkha conceive that only a modern board would have had the credibility to restore el paso to health
1	the two had argued that only a fresh add in would have had the credibility to restore el paso to health	he and zilkha conceive that only a young board would have had the credibility to restore el paso to health
1	the two had argued that only a new board would have had the credibility to restore el paso to health	he and zilkha believed that only a new board would have had the credibility to restore el paso to health
1	the two had argued that only a new board would have had the credibility to restore el paso to health	he and zilkha believed that only a new board would have had the credibility to restore el paso to health
1	the two had argued that only a new board would have had the credibility to restore el paso to health	he and zilkha believed that only a new board would have had the credibility to restore el paso to health
1	the two had argued that only a new board would have had the credibility to restore el paso to health	he and zilkha believed that only a new board would have had the credibility to restore el paso to health
1	the two had argued that only a new board would have had the credibility to restore el paso to health	he and zilkha believed that only a new board would have had the credibility to restore el paso to health
1	the two had argued that only a new board would have had the credibility to restore el paso to health	he and zilkha believed that only a new board would have had the credibility to restore el paso to health
1	the two had argued that only a new board would have had the credibility to restore el paso to health	he and zilkha believed that only a new board would have had the credibility to restore el paso to health
1	the two had argued that only a new board would have had the credibility to restore el paso to health	he and zilkha believed that only a new board would have had the credibility to restore el paso to health
1	the two had argued that only a new board would have had the credibility to restore el paso to health	he and zilkha believed that only a new board would have had the credibility to restore el paso to health
1	the two had argued that only a new board would have had the credibility to restore el paso to health	he and zilkha believed that only a new board would have had the credibility to restore el paso to health
1	the two had argued that only a new board would have had the credibility to restore el paso to health	he and zilkha believed that only a new board would have had the credibility to restore el paso to health
1	the two had argued that only a new board would have had the credibility to restore el paso to health	he and zilkha believed that only a new board would have had the credibility to restore el paso to health
1	the two had argued that only a new board would have had the credibility to restore el paso to health	he and zilkha believed that only a new board would have had the credibility to restore el paso to health
1	the two had argued that only a new board would have had the credibility to restore el paso to health	he and zilkha believed that only a new board would have had the credibility to restore el paso to health
1	the two had argued that only a new board would have had the credibility to restore el paso to health	he and zilkha believed that only a new board would have had the credibility to restore el paso to health
1	the two had argued that only a new board would have had the credibility to restore el paso to health	he and zilkha believed that only a new board would have had the credibility to restore el paso to health
1	the two had argued that only a new board would have had the credibility to restore el paso to health	he and zilkha believed that only a new board would have had the credibility to restore el paso to health
1	the two had argued that only a new board would have had the credibility to restore el paso to health	he and zilkha believed that only a new board would have had the credibility to restore el paso to health
1	the two had argued that only a new board would have had the credibility to restore el paso to health	he and zilkha believed that only a new board would have had the credibility to restore el paso to health
1	the two had argued that only a new board would have had the credibility to restore el paso to health	he and zilkha believed that only a new board would have had the credibility to restore el paso to health
1	the two had argued that only a new board would have had the credibility to restore el paso to health	he and zilkha believed that only a new board would have had the credibility to restore el paso to health
1	the two had argued that only a new board would have had the credibility to restore el paso to health	he and zilkha believed that only a new board would have had the credibility to restore el paso to health
1	the two had argued that only a new board would have had the credibility to restore el paso to health	he and zilkha believed that only a new board would have had the credibility to restore el paso to health
1	" There 's no reason for you to keep your skills up , " the judge told the convicted crack cocaine kingpin .	" There 's no reason for you to keep your skills up , " U.S. District Judge J. Frederick Motz told McGriff after he was sentenced .
1	there s no reason for you to preserve your skills up the judge told the convicted crack cocaine kingpin	there s no conclude for you to keep your skills up u s district gauge j frederick motz told mcgriff after he was sentenced
1	there s no understanding for you to keep your skills up the judge told the convicted crack cocaine kingpin	there s no reason for you to keep your accomplishment up u s district label j frederick motz told mcgriff after he was sentenced
1	there s no reason for you to keep your skills up the label told the convicted crack cocaine kingpin	there s no cause for you to keep your skills up uranium s district judge j frederick motz told mcgriff after he was sentenced
1	there s no reason for you to keep your skills up the judge distinguish the convicted crack cocaine kingpin	there s no reason for you to keep your skills up uranium s district judge joule frederick motz told mcgriff after he was sentenced
1	there s no understanding for you to keep your skills up the judge told the convicted crack cocaine kingpin	there s no reason for you to keep your skills up u s district estimate watt second frederick motz told mcgriff after he was sentenced
1	there s no reason for you to living your skills up the judge told the convicted crack cocaine kingpin	there s no reason for you to maintain your skills up u s district judge joule frederick motz told mcgriff after he was sentenced
1	there s no reason for you to keep your skills up the judge told the convicted crack cocaine headpin	there s no reason for you to keep your skills up u s territorial dominion judge watt second frederick motz told mcgriff after he was sentenced
1	there s no reason for you to keep your skills up the judge told the convict crack cocaine kingpin	there s no reason for you to keep your skills up uranium s territory judge j frederick motz told mcgriff after he was sentenced
1	there s no reason for you to keep your skills up the judge told the convicted crack cocaine swivel pin	there s no reason for you to keep your skill up u s territorial dominion judge j frederick motz told mcgriff after he was sentenced
1	there s no reason for you to keep your skills up the judge told the convicted crack cocaine kingpin	there s no reason for you to keep your skills up u s district judge j frederick motz told mcgriff after he was sentenced
1	there s no reason for you to keep your skills up the judge told the convicted crack cocaine kingpin	there s no reason for you to keep your skills up u s district judge j frederick motz told mcgriff after he was sentenced
1	there s no reason for you to keep your skills up the judge told the convicted crack cocaine kingpin	there s no reason for you to keep your skills up u s district judge j frederick motz told mcgriff after he was sentenced
1	there s no reason for you to keep your skills up the judge told the convicted crack cocaine kingpin	there s no reason for you to keep your skills up u s district judge j frederick motz told mcgriff after he was sentenced
1	there s no reason for you to keep your skills up the judge told the convicted crack cocaine kingpin	there s no reason for you to keep your skills up u s district judge j frederick motz told mcgriff after he was sentenced
1	there s no reason for you to keep your skills up the judge told the convicted crack cocaine kingpin	there s no reason for you to keep your skills up u s district judge j frederick motz told mcgriff after he was sentenced
1	there s no reason for you to keep your skills up the judge told the convicted crack cocaine kingpin	there s no reason for you to keep your skills up u s district judge j frederick motz told mcgriff after he was sentenced
1	there s no reason for you to keep your skills up the judge told the convicted crack cocaine kingpin	there s no reason for you to keep your skills up u s district judge j frederick motz told mcgriff after he was sentenced
1	there s no reason for you to keep your skills up the judge told the convicted crack cocaine kingpin	there s no reason for you to keep your skills up u s district judge j frederick motz told mcgriff after he was sentenced
1	there s no reason for you to keep your skills up the judge told the convicted crack cocaine kingpin	there s no reason for you to keep your skills up u s district judge j frederick motz told mcgriff after he was sentenced
1	there s no reason for you to keep your skills up the judge told the convicted crack cocaine kingpin	there s no reason for you to keep your skills up u s district judge j frederick motz told mcgriff after he was sentenced
1	there s no reason for you to keep your skills up the judge told the convicted crack cocaine kingpin	there s no reason for you to keep your skills up u s district judge j frederick motz told mcgriff after he was sentenced
1	there s no reason for you to keep your skills up the judge told the convicted crack cocaine kingpin	there s no reason for you to keep your skills up u s district judge j frederick motz told mcgriff after he was sentenced
1	there s no reason for you to keep your skills up the judge told the convicted crack cocaine kingpin	there s no reason for you to keep your skills up u s district judge j frederick motz told mcgriff after he was sentenced
1	there s no reason for you to keep your skills up the judge told the convicted crack cocaine kingpin	there s no reason for you to keep your skills up u s district judge j frederick motz told mcgriff after he was sentenced
1	there s no reason for you to keep your skills up the judge told the convicted crack cocaine kingpin	there s no reason for you to keep your skills up u s district judge j frederick motz told mcgriff after he was sentenced
1	there s no reason for you to keep your skills up the judge told the convicted crack cocaine kingpin	there s no reason for you to keep your skills up u s district judge j frederick motz told mcgriff after he was sentenced
1	there s no reason for you to keep your skills up the judge told the convicted crack cocaine kingpin	there s no reason for you to keep your skills up u s district judge j frederick motz told mcgriff after he was sentenced
1	there s no reason for you to keep your skills up the judge told the convicted crack cocaine kingpin	there s no reason for you to keep your skills up u s district judge j frederick motz told mcgriff after he was sentenced
1	there s no reason for you to keep your skills up the judge told the convicted crack cocaine kingpin	there s no reason for you to keep your skills up u s district judge j frederick motz told mcgriff after he was sentenced
1	there s no reason for you to keep your skills up the judge told the convicted crack cocaine kingpin	there s no reason for you to keep your skills up u s district judge j frederick motz told mcgriff after he was sentenced
1	there s no reason for you to keep your skills up the judge told the convicted crack cocaine kingpin	there s no reason for you to keep your skills up u s district judge j frederick motz told mcgriff after he was sentenced
1	there s no reason for you to keep your skills up the judge told the convicted crack cocaine kingpin	there s no reason for you to keep your skills up u s district judge j frederick motz told mcgriff after he was sentenced
1	Still , he said , " I 'm absolutely confident we 're going to have a bill . "	" I 'm absolutely confident we 're going to have a bill , " Frist , R-Tenn . , said Thursday .
1	unruffled he said i m absolutely confident we re going to have a bill	i m absolutely confident we re going to have a bill frist r tenn suppose thursday
1	even so he said i m absolutely confident we re going to have a bill	i m absolutely confident we rhenium going to have a bill frist r tenn said thursday
1	motionless he said i m absolutely confident we re going to have a bill	i k absolutely confident we re going to have a bill frist r tenn said thursday
1	still he said i m dead confident we re going to have a bill	i m absolutely confident we re going to have a bill frist radius tenn said thursday
1	unruffled he said i m absolutely confident we re going to have a bill	i m absolutely confident we re going to have a bank bill frist r tenn said thursday
1	still he sound out i m absolutely confident we re going to have a bill	i m absolutely confident we re going to have a bill frist r tenn articulate thursday
1	still he tell i m absolutely confident we re going to have a bill	i m absolutely confident we re lead to have a bill frist r tenn said thursday
1	stock still he said i m absolutely confident we re going to have a bill	i m absolutely confident we re going to have a bill frist r tenn said th
1	still he said i m absolutely positive we re going to have a bill	i m perfectly confident we re going to have a bill frist r tenn said thursday
1	still he said i m absolutely confident we re going to have a bill	i m absolutely confident we re going to have a bill frist r tenn said thursday
1	still he said i m absolutely confident we re going to have a bill	i m absolutely confident we re going to have a bill frist r tenn said thursday
1	still he said i m absolutely confident we re going to have a bill	i m absolutely confident we re going to have a bill frist r tenn said thursday
1	still he said i m absolutely confident we re going to have a bill	i m absolutely confident we re going to have a bill frist r tenn said thursday
1	still he said i m absolutely confident we re going to have a bill	i m absolutely confident we re going to have a bill frist r tenn said thursday
1	still he said i m absolutely confident we re going to have a bill	i m absolutely confident we re going to have a bill frist r tenn said thursday
1	still he said i m absolutely confident we re going to have a bill	i m absolutely confident we re going to have a bill frist r tenn said thursday
1	still he said i m absolutely confident we re going to have a bill	i m absolutely confident we re going to have a bill frist r tenn said thursday
1	still he said i m absolutely confident we re going to have a bill	i m absolutely confident we re going to have a bill frist r tenn said thursday
1	still he said i m absolutely confident we re going to have a bill	i m absolutely confident we re going to have a bill frist r tenn said thursday
1	still he said i m absolutely confident we re going to have a bill	i m absolutely confident we re going to have a bill frist r tenn said thursday
1	still he said i m absolutely confident we re going to have a bill	i m absolutely confident we re going to have a bill frist r tenn said thursday
1	still he said i m absolutely confident we re going to have a bill	i m absolutely confident we re going to have a bill frist r tenn said thursday
1	still he said i m absolutely confident we re going to have a bill	i m absolutely confident we re going to have a bill frist r tenn said thursday
1	still he said i m absolutely confident we re going to have a bill	i m absolutely confident we re going to have a bill frist r tenn said thursday
1	still he said i m absolutely confident we re going to have a bill	i m absolutely confident we re going to have a bill frist r tenn said thursday
1	still he said i m absolutely confident we re going to have a bill	i m absolutely confident we re going to have a bill frist r tenn said thursday
1	still he said i m absolutely confident we re going to have a bill	i m absolutely confident we re going to have a bill frist r tenn said thursday
1	still he said i m absolutely confident we re going to have a bill	i m absolutely confident we re going to have a bill frist r tenn said thursday
1	still he said i m absolutely confident we re going to have a bill	i m absolutely confident we re going to have a bill frist r tenn said thursday
1	still he said i m absolutely confident we re going to have a bill	i m absolutely confident we re going to have a bill frist r tenn said thursday
1	still he said i m absolutely confident we re going to have a bill	i m absolutely confident we re going to have a bill frist r tenn said thursday
1	still he said i m absolutely confident we re going to have a bill	i m absolutely confident we re going to have a bill frist r tenn said thursday
1	" Senator Clinton should be ashamed of herself for playing politics with the important issue of homeland security funding , " he said .	" She should be ashamed of herself for playing politics with this important issue , " said state budget division spokesman Andrew Rush .
1	senator clinton should be ashamed of herself for playing political science with the important issue of homeland certificate funding he said	she should be ashamed of herself for playing politics with this of import issue said express budget division spokesman andrew rush
1	senator president clinton should be ashamed of herself for playing government with the important issue of homeland security funding he said	she should be ashamed of herself for playing political sympathies with this important issue said state budget division spokesman andrew hotfoot
1	senator william jefferson clinton should be ashamed of herself for playing politics with the important way out of homeland security funding he said	she should be ashamed of herself for playing politics with this important consequence said state department budget division spokesman andrew rush
1	senator clinton should be ashamed of herself for playing politics with the important make out of fatherland security funding he said	she should be ashamed of herself for playing politics with this important issue suppose state budget division spokesman andrew bucket along
1	senator clinton should be ashamed of herself for playing political relation with the important issue of homeland security support he said	she should be ashamed of herself for playing politics with this significant issue said state budget division spokesman andrew hasten
1	senator clinton should be ashamed of herself for playing politics with the of import issue of homeland security funding he order	she should be ashamed of herself for fiddle politics with this important issue articulate state budget division spokesman andrew rush
1	senator clinton should be ashamed of herself for playing political science with the important issue of homeland security backing he said	she should be ashamed of herself for playing politics with this significant issue said state budget division spokesman andrew speed
1	senator clinton should be ashamed of herself for playing politics with the important issue of homeland security financial backing he allege	she should be ashamed of herself for playing politics with this important issue said state budget division spokesman st andrew race
1	senator clinton should be ashamed of herself for playing politics with the significant issue of homeland security fund he said	she should be ashamed of herself for playing politics with this important issue allege state budget sectionalization spokesman andrew rush
1	senator clinton should be ashamed of herself for playing politics with the important issue of homeland security funding he said	she should be ashamed of herself for playing politics with this important issue said state budget division spokesman andrew rush
1	senator clinton should be ashamed of herself for playing politics with the important issue of homeland security funding he said	she should be ashamed of herself for playing politics with this important issue said state budget division spokesman andrew rush
1	senator clinton should be ashamed of herself for playing politics with the important issue of homeland security funding he said	she should be ashamed of herself for playing politics with this important issue said state budget division spokesman andrew rush
1	senator clinton should be ashamed of herself for playing politics with the important issue of homeland security funding he said	she should be ashamed of herself for playing politics with this important issue said state budget division spokesman andrew rush
1	senator clinton should be ashamed of herself for playing politics with the important issue of homeland security funding he said	she should be ashamed of herself for playing politics with this important issue said state budget division spokesman andrew rush
1	senator clinton should be ashamed of herself for playing politics with the important issue of homeland security funding he said	she should be ashamed of herself for playing politics with this important issue said state budget division spokesman andrew rush
1	senator clinton should be ashamed of herself for playing politics with the important issue of homeland security funding he said	she should be ashamed of herself for playing politics with this important issue said state budget division spokesman andrew rush
1	senator clinton should be ashamed of herself for playing politics with the important issue of homeland security funding he said	she should be ashamed of herself for playing politics with this important issue said state budget division spokesman andrew rush
1	senator clinton should be ashamed of herself for playing politics with the important issue of homeland security funding he said	she should be ashamed of herself for playing politics with this important issue said state budget division spokesman andrew rush
1	senator clinton should be ashamed of herself for playing politics with the important issue of homeland security funding he said	she should be ashamed of herself for playing politics with this important issue said state budget division spokesman andrew rush
1	senator clinton should be ashamed of herself for playing politics with the important issue of homeland security funding he said	she should be ashamed of herself for playing politics with this important issue said state budget division spokesman andrew rush
1	senator clinton should be ashamed of herself for playing politics with the important issue of homeland security funding he said	she should be ashamed of herself for playing politics with this important issue said state budget division spokesman andrew rush
1	senator clinton should be ashamed of herself for playing politics with the important issue of homeland security funding he said	she should be ashamed of herself for playing politics with this important issue said state budget division spokesman andrew rush
1	senator clinton should be ashamed of herself for playing politics with the important issue of homeland security funding he said	she should be ashamed of herself for playing politics with this important issue said state budget division spokesman andrew rush
1	senator clinton should be ashamed of herself for playing politics with the important issue of homeland security funding he said	she should be ashamed of herself for playing politics with this important issue said state budget division spokesman andrew rush
1	senator clinton should be ashamed of herself for playing politics with the important issue of homeland security funding he said	she should be ashamed of herself for playing politics with this important issue said state budget division spokesman andrew rush
1	senator clinton should be ashamed of herself for playing politics with the important issue of homeland security funding he said	she should be ashamed of herself for playing politics with this important issue said state budget division spokesman andrew rush
1	senator clinton should be ashamed of herself for playing politics with the important issue of homeland security funding he said	she should be ashamed of herself for playing politics with this important issue said state budget division spokesman andrew rush
1	senator clinton should be ashamed of herself for playing politics with the important issue of homeland security funding he said	she should be ashamed of herself for playing politics with this important issue said state budget division spokesman andrew rush
1	senator clinton should be ashamed of herself for playing politics with the important issue of homeland security funding he said	she should be ashamed of herself for playing politics with this important issue said state budget division spokesman andrew rush
1	senator clinton should be ashamed of herself for playing politics with the important issue of homeland security funding he said	she should be ashamed of herself for playing politics with this important issue said state budget division spokesman andrew rush
1	senator clinton should be ashamed of herself for playing politics with the important issue of homeland security funding he said	she should be ashamed of herself for playing politics with this important issue said state budget division spokesman andrew rush
1	senator clinton should be ashamed of herself for playing politics with the important issue of homeland security funding he said	she should be ashamed of herself for playing politics with this important issue said state budget division spokesman andrew rush
1	Federal agents said yesterday they are investigating the theft of 1,200 pounds of an explosive chemical from construction companies in Colorado and California in the past week .	Federal investigators are looking for possible connections between the theft of 1,100 pounds of an explosive chemical from construction companies in Colorado and California in the past week .
1	federal agents said yesterday they are look into the theft of ram down of an explosive chemical from construction companies in colorado and california in the past week	federal investigator are looking for possible connections between the theft of pounds of an explosive chemical from construction companies in colorado and ca in the past week
1	federal agents said yesterday they are investigation the theft of pounds of an explosive chemical from construction companies in colorado and ca in the past week	federal investigators are looking for potential connections between the theft of pounds of an explosive chemical from construction companies in colorado and calif in the past week
1	federal agents said yesterday they are investigating the theft of pounds of an explosive chemic from construction companies in colorado and california in the past tense week	federal detective are looking for possible connections between the theft of pounds of an volatile chemical from construction companies in colorado and california in the past week
1	federal agents said yesterday they are investigation the theft of pounds of an explosive chemical from construction companies in colorado and golden state in the past week	federal investigators are looking for potential connections between the theft of pounds of an explosive chemical from construction companies in co and california in the past week
1	federal agents said yesterday they are investigating the thieving of pounds of an explosive chemical from construction companies in colorado and ca in the past week	federal investigators are looking for possible joining between the theft of pounds of an volatile chemical from construction companies in colorado and california in the past week
1	federal agents articulate yesterday they are investigating the stealing of pounds of an explosive chemical from construction companies in colorado and california in the past week	union soldier researcher are looking for possible connections between the theft of pounds of an explosive chemical from construction companies in colorado and california in the past week
1	federal agentive role said yesterday they are investigating the theft of pounds of an explosive chemical from construction companies in colorado and california in the past workweek	union investigators are looking for possible connections between the theft of pounds of an explosive chemical from construction companies in colorado and ca in the past week
1	fed agents said yesterday they are investigating the theft of pounds of an volatile chemical from construction companies in colorado and california in the past week	federal investigators are await for possible connections between the theft of pounds of an volatile chemical from construction companies in colorado and california in the past week
1	federal broker said yesterday they are investigating the theft of pounds of an explosive chemical from construction companies in colorado and california in the past hebdomad	federal investigators are looking for possible connections between the theft of pounds of an explosive chemical from grammatical construction companies in colorado and california in the past tense week
1	federal agents said yesterday they are investigating the theft of pounds of an explosive chemical from construction companies in colorado and california in the past week	federal investigators are looking for possible connections between the theft of pounds of an explosive chemical from construction companies in colorado and california in the past week
1	federal agents said yesterday they are investigating the theft of pounds of an explosive chemical from construction companies in colorado and california in the past week	federal investigators are looking for possible connections between the theft of pounds of an explosive chemical from construction companies in colorado and california in the past week
1	federal agents said yesterday they are investigating the theft of pounds of an explosive chemical from construction companies in colorado and california in the past week	federal investigators are looking for possible connections between the theft of pounds of an explosive chemical from construction companies in colorado and california in the past week
1	federal agents said yesterday they are investigating the theft of pounds of an explosive chemical from construction companies in colorado and california in the past week	federal investigators are looking for possible connections between the theft of pounds of an explosive chemical from construction companies in colorado and california in the past week
1	federal agents said yesterday they are investigating the theft of pounds of an explosive chemical from construction companies in colorado and california in the past week	federal investigators are looking for possible connections between the theft of pounds of an explosive chemical from construction companies in colorado and california in the past week
1	federal agents said yesterday they are investigating the theft of pounds of an explosive chemical from construction companies in colorado and california in the past week	federal investigators are looking for possible connections between the theft of pounds of an explosive chemical from construction companies in colorado and california in the past week
1	federal agents said yesterday they are investigating the theft of pounds of an explosive chemical from construction companies in colorado and california in the past week	federal investigators are looking for possible connections between the theft of pounds of an explosive chemical from construction companies in colorado and california in the past week
1	federal agents said yesterday they are investigating the theft of pounds of an explosive chemical from construction companies in colorado and california in the past week	federal investigators are looking for possible connections between the theft of pounds of an explosive chemical from construction companies in colorado and california in the past week
1	federal agents said yesterday they are investigating the theft of pounds of an explosive chemical from construction companies in colorado and california in the past week	federal investigators are looking for possible connections between the theft of pounds of an explosive chemical from construction companies in colorado and california in the past week
1	federal agents said yesterday they are investigating the theft of pounds of an explosive chemical from construction companies in colorado and california in the past week	federal investigators are looking for possible connections between the theft of pounds of an explosive chemical from construction companies in colorado and california in the past week
1	federal agents said yesterday they are investigating the theft of pounds of an explosive chemical from construction companies in colorado and california in the past week	federal investigators are looking for possible connections between the theft of pounds of an explosive chemical from construction companies in colorado and california in the past week
1	federal agents said yesterday they are investigating the theft of pounds of an explosive chemical from construction companies in colorado and california in the past week	federal investigators are looking for possible connections between the theft of pounds of an explosive chemical from construction companies in colorado and california in the past week
1	federal agents said yesterday they are investigating the theft of pounds of an explosive chemical from construction companies in colorado and california in the past week	federal investigators are looking for possible connections between the theft of pounds of an explosive chemical from construction companies in colorado and california in the past week
1	federal agents said yesterday they are investigating the theft of pounds of an explosive chemical from construction companies in colorado and california in the past week	federal investigators are looking for possible connections between the theft of pounds of an explosive chemical from construction companies in colorado and california in the past week
1	federal agents said yesterday they are investigating the theft of pounds of an explosive chemical from construction companies in colorado and california in the past week	federal investigators are looking for possible connections between the theft of pounds of an explosive chemical from construction companies in colorado and california in the past week
1	federal agents said yesterday they are investigating the theft of pounds of an explosive chemical from construction companies in colorado and california in the past week	federal investigators are looking for possible connections between the theft of pounds of an explosive chemical from construction companies in colorado and california in the past week
1	federal agents said yesterday they are investigating the theft of pounds of an explosive chemical from construction companies in colorado and california in the past week	federal investigators are looking for possible connections between the theft of pounds of an explosive chemical from construction companies in colorado and california in the past week
1	federal agents said yesterday they are investigating the theft of pounds of an explosive chemical from construction companies in colorado and california in the past week	federal investigators are looking for possible connections between the theft of pounds of an explosive chemical from construction companies in colorado and california in the past week
1	federal agents said yesterday they are investigating the theft of pounds of an explosive chemical from construction companies in colorado and california in the past week	federal investigators are looking for possible connections between the theft of pounds of an explosive chemical from construction companies in colorado and california in the past week
1	federal agents said yesterday they are investigating the theft of pounds of an explosive chemical from construction companies in colorado and california in the past week	federal investigators are looking for possible connections between the theft of pounds of an explosive chemical from construction companies in colorado and california in the past week
1	federal agents said yesterday they are investigating the theft of pounds of an explosive chemical from construction companies in colorado and california in the past week	federal investigators are looking for possible connections between the theft of pounds of an explosive chemical from construction companies in colorado and california in the past week
1	federal agents said yesterday they are investigating the theft of pounds of an explosive chemical from construction companies in colorado and california in the past week	federal investigators are looking for possible connections between the theft of pounds of an explosive chemical from construction companies in colorado and california in the past week
1	federal agents said yesterday they are investigating the theft of pounds of an explosive chemical from construction companies in colorado and california in the past week	federal investigators are looking for possible connections between the theft of pounds of an explosive chemical from construction companies in colorado and california in the past week
0	Last year , Comcast signed 1.5 million new digital cable subscribers .	Comcast has about 21.3 million cable subscribers , many in the largest U.S. cities .
0	last year comcast signed million young digital cable subscribers	comcast has about million cable subscribers many in the magnanimous u s cities
0	last year comcast signed million new digital telegraph subscribers	comcast has about million cable subscribers many in the largest atomic number s cities
0	last year comcast signed million new digital line subscribers	comcast has about million cable subscribers many in the largest u s city
0	finally year comcast signed million new digital cable subscribers	comcast has about million cable subscribers many in the gravid u s cities
0	last year comcast signed million unexampled digital cable subscribers	comcast has about million cable indorser many in the largest u s cities
0	endure year comcast signed million new digital cable subscribers	comcast has about million cable subscribers many in the largest atomic number s cities
0	last year comcast sign on million new digital cable subscribers	comcast has about million cable ratifier many in the largest u s cities
0	last year comcast signed new digital cable subscribers	comcast has about million cable subscribers many in the largest atomic number s cities
0	finis year comcast signed million new digital cable subscribers	comcast has about million cable television subscribers many in the largest u s cities
0	last year comcast signed million new digital cable subscribers	comcast has about million cable subscribers many in the largest u s cities
0	last year comcast signed million new digital cable subscribers	comcast has about million cable subscribers many in the largest u s cities
0	last year comcast signed million new digital cable subscribers	comcast has about million cable subscribers many in the largest u s cities
0	last year comcast signed million new digital cable subscribers	comcast has about million cable subscribers many in the largest u s cities
0	last year comcast signed million new digital cable subscribers	comcast has about million cable subscribers many in the largest u s cities
0	last year comcast signed million new digital cable subscribers	comcast has about million cable subscribers many in the largest u s cities
0	last year comcast signed million new digital cable subscribers	comcast has about million cable subscribers many in the largest u s cities
0	last year comcast signed million new digital cable subscribers	comcast has about million cable subscribers many in the largest u s cities
0	last year comcast signed million new digital cable subscribers	comcast has about million cable subscribers many in the largest u s cities
0	last year comcast signed million new digital cable subscribers	comcast has about million cable subscribers many in the largest u s cities
0	last year comcast signed million new digital cable subscribers	comcast has about million cable subscribers many in the largest u s cities
0	last year comcast signed million new digital cable subscribers	comcast has about million cable subscribers many in the largest u s cities
0	last year comcast signed million new digital cable subscribers	comcast has about million cable subscribers many in the largest u s cities
0	last year comcast signed million new digital cable subscribers	comcast has about million cable subscribers many in the largest u s cities
0	last year comcast signed million new digital cable subscribers	comcast has about million cable subscribers many in the largest u s cities
0	last year comcast signed million new digital cable subscribers	comcast has about million cable subscribers many in the largest u s cities
0	last year comcast signed million new digital cable subscribers	comcast has about million cable subscribers many in the largest u s cities
0	last year comcast signed million new digital cable subscribers	comcast has about million cable subscribers many in the largest u s cities
0	last year comcast signed million new digital cable subscribers	comcast has about million cable subscribers many in the largest u s cities
0	last year comcast signed million new digital cable subscribers	comcast has about million cable subscribers many in the largest u s cities
0	last year comcast signed million new digital cable subscribers	comcast has about million cable subscribers many in the largest u s cities
0	last year comcast signed million new digital cable subscribers	comcast has about million cable subscribers many in the largest u s cities
0	last year comcast signed million new digital cable subscribers	comcast has about million cable subscribers many in the largest u s cities
1	Schofield got Toepfer to admit on cross-examination that she ignored many of O 'Donnell 's suggestions and projects .	But under cross-examination by O 'Donnell 's attorney , Lorna Schofield , Toepfer conceded she had ignored many of O 'Donnell 's suggestions and projects .
1	schofield buzz off toepfer to admit on cross examination that she ignored many of o donnell s suggestions and projects	but under cross examination by atomic number donnell s lawyer lorna schofield toepfer conceded she had ignored many of atomic number donnell s suggestions and projects
1	schofield set about toepfer to admit on cross examination that she ignored many of o donnell s suggestions and projects	but under crown of thorns examination by o donnell s attorney lorna schofield toepfer conceded she had ignored many of o donnell s prompting and projects
1	schofield got toepfer to admit on cross interrogatory that she ignored many of o donnell s suggestions and projects	but under cross examination by o donnell s attorney lorna schofield toepfer conceded she had unheeded many of o donnell s suggestions and picture
1	schofield become toepfer to admit on cross examination that she ignored many of o donnell s suggestions and projects	but under cross examination by o donnell s attorney lorna schofield toepfer conceded she had discount many of o donnell s suggestion and projects
1	schofield got toepfer to admit on crossing examination that she ignored many of o donnell s suggestions and projects	but under track examination by o donnell s attorney lorna schofield toepfer conceded she had push aside many of o donnell s suggestions and projects
1	schofield fetch toepfer to admit on cross examination that she ignored many of o donnell s suggestions and projects	but under cross examen by o donnell s attorney lorna schofield toepfer conceded she had unheeded many of o donnell s suggestions and projects
1	schofield got toepfer to admit on cross examination that she ignored many of atomic number donnell s suggestions and projects	but under cross scrutiny by o donnell s lawyer lorna schofield toepfer conceded she had ignored many of o donnell s suggestions and projects
1	schofield got toepfer to admit on cross examination that she ignored many of o donnell s suggestions and image	but under cross examination by atomic number donnell s attorney lorna schofield toepfer conceded she had ignore many of atomic number donnell s suggestions and projects
1	schofield got toepfer to admit on cross interrogation that she ignored many of o donnell s suggestions and projects	but under cross examination by atomic number donnell s attorney lorna schofield toepfer conceded she had ignored many of atomic number donnell s proffer and projects
1	schofield got toepfer to admit on cross examination that she ignored many of o donnell s suggestions and projects	but under cross examination by o donnell s attorney lorna schofield toepfer conceded she had ignored many of o donnell s suggestions and projects
1	schofield got toepfer to admit on cross examination that she ignored many of o donnell s suggestions and projects	but under cross examination by o donnell s attorney lorna schofield toepfer conceded she had ignored many of o donnell s suggestions and projects
1	schofield got toepfer to admit on cross examination that she ignored many of o donnell s suggestions and projects	but under cross examination by o donnell s attorney lorna schofield toepfer conceded she had ignored many of o donnell s suggestions and projects
1	schofield got toepfer to admit on cross examination that she ignored many of o donnell s suggestions and projects	but under cross examination by o donnell s attorney lorna schofield toepfer conceded she had ignored many of o donnell s suggestions and projects
1	schofield got toepfer to admit on cross examination that she ignored many of o donnell s suggestions and projects	but under cross examination by o donnell s attorney lorna schofield toepfer conceded she had ignored many of o donnell s suggestions and projects
1	schofield got toepfer to admit on cross examination that she ignored many of o donnell s suggestions and projects	but under cross examination by o donnell s attorney lorna schofield toepfer conceded she had ignored many of o donnell s suggestions and projects
1	schofield got toepfer to admit on cross examination that she ignored many of o donnell s suggestions and projects	but under cross examination by o donnell s attorney lorna schofield toepfer conceded she had ignored many of o donnell s suggestions and projects
1	schofield got toepfer to admit on cross examination that she ignored many of o donnell s suggestions and projects	but under cross examination by o donnell s attorney lorna schofield toepfer conceded she had ignored many of o donnell s suggestions and projects
1	schofield got toepfer to admit on cross examination that she ignored many of o donnell s suggestions and projects	but under cross examination by o donnell s attorney lorna schofield toepfer conceded she had ignored many of o donnell s suggestions and projects
1	schofield got toepfer to admit on cross examination that she ignored many of o donnell s suggestions and projects	but under cross examination by o donnell s attorney lorna schofield toepfer conceded she had ignored many of o donnell s suggestions and projects
1	schofield got toepfer to admit on cross examination that she ignored many of o donnell s suggestions and projects	but under cross examination by o donnell s attorney lorna schofield toepfer conceded she had ignored many of o donnell s suggestions and projects
1	schofield got toepfer to admit on cross examination that she ignored many of o donnell s suggestions and projects	but under cross examination by o donnell s attorney lorna schofield toepfer conceded she had ignored many of o donnell s suggestions and projects
1	schofield got toepfer to admit on cross examination that she ignored many of o donnell s suggestions and projects	but under cross examination by o donnell s attorney lorna schofield toepfer conceded she had ignored many of o donnell s suggestions and projects
1	schofield got toepfer to admit on cross examination that she ignored many of o donnell s suggestions and projects	but under cross examination by o donnell s attorney lorna schofield toepfer conceded she had ignored many of o donnell s suggestions and projects
1	schofield got toepfer to admit on cross examination that she ignored many of o donnell s suggestions and projects	but under cross examination by o donnell s attorney lorna schofield toepfer conceded she had ignored many of o donnell s suggestions and projects
1	schofield got toepfer to admit on cross examination that she ignored many of o donnell s suggestions and projects	but under cross examination by o donnell s attorney lorna schofield toepfer conceded she had ignored many of o donnell s suggestions and projects
1	schofield got toepfer to admit on cross examination that she ignored many of o donnell s suggestions and projects	but under cross examination by o donnell s attorney lorna schofield toepfer conceded she had ignored many of o donnell s suggestions and projects
1	schofield got toepfer to admit on cross examination that she ignored many of o donnell s suggestions and projects	but under cross examination by o donnell s attorney lorna schofield toepfer conceded she had ignored many of o donnell s suggestions and projects
1	schofield got toepfer to admit on cross examination that she ignored many of o donnell s suggestions and projects	but under cross examination by o donnell s attorney lorna schofield toepfer conceded she had ignored many of o donnell s suggestions and projects
1	schofield got toepfer to admit on cross examination that she ignored many of o donnell s suggestions and projects	but under cross examination by o donnell s attorney lorna schofield toepfer conceded she had ignored many of o donnell s suggestions and projects
1	schofield got toepfer to admit on cross examination that she ignored many of o donnell s suggestions and projects	but under cross examination by o donnell s attorney lorna schofield toepfer conceded she had ignored many of o donnell s suggestions and projects
1	schofield got toepfer to admit on cross examination that she ignored many of o donnell s suggestions and projects	but under cross examination by o donnell s attorney lorna schofield toepfer conceded she had ignored many of o donnell s suggestions and projects
1	schofield got toepfer to admit on cross examination that she ignored many of o donnell s suggestions and projects	but under cross examination by o donnell s attorney lorna schofield toepfer conceded she had ignored many of o donnell s suggestions and projects
1	The man accused of using fake grenades to commandeer a Cuban plane that landed in Key West in April was sentenced Friday to 20 years in prison .	A Cuban architect was sentenced to 20 years in prison Friday for using two fake grenades to hijack a passenger plane from Cuba to Florida in April .
1	the man accused of using fake grenades to commandeer a cuban plane that landed in key west in april was condemn fri to years in prison	a cuban architect was sentenced to years in prison friday for habituate two fake grenades to hijack a passenger plane from cuba to florida in apr
1	the man accused of using fake grenades to commandeer a cuban woodworking plane that landed in key west in april was sentenced friday to years in prison house	a cuban architect was sentenced to years in prison house friday for using two fake grenades to hijack a rider plane from cuba to florida in april
1	the man accused of using fake grenades to commandeer a cuban flat that landed in key west in apr was sentenced friday to years in prison	a cuban architect was sentenced to years in prison friday for using two fake grenades to hijack a passenger plane from cuba to fl in apr
1	the man impeach of using fake grenades to commandeer a cuban plane that landed in key west in april was condemn friday to years in prison	a cuban architect was sentenced to years in prison friday for using two fake grenades to hijack a passenger skim from cuba to florida in apr
1	the man criminate of using fake grenades to commandeer a cuban plane that landed in key west in april was sentence friday to years in prison	a cuban architect was sentenced to years in prison friday for using ii fake grenades to hijack a passenger plane from republic of cuba to florida in april
1	the man accused of using fake grenades to commandeer a cuban plane that landed in key west in apr was sentenced fri to years in prison	a cuban architect was sentenced to years in prison friday for practice two fake grenades to commandeer a passenger plane from cuba to florida in april
1	the man accused of using fake grenade to commandeer a cuban carpenters plane that landed in key west in april was sentenced friday to years in prison	a cuban architect was sentenced to years in prison friday for using deuce fake grenades to hijack a passenger plane from cuba to sunshine state in april
1	the man charge of using fake grenades to commandeer a cuban plane that down in key west in april was sentenced friday to years in prison	a cuban architect was sentenced to years in prison friday for use two fake grenades to highjack a passenger plane from cuba to florida in april
1	the adult male accused of using fake grenades to commandeer a cuban plane that set down in key west in april was sentenced friday to years in prison	a cuban architect was sentenced to years in prison friday for utilize two fake grenades to hijack a passenger plane from cuba to fl in april
1	the man accused of using fake grenades to commandeer a cuban plane that landed in key west in april was sentenced friday to years in prison	a cuban architect was sentenced to years in prison friday for using two fake grenades to hijack a passenger plane from cuba to florida in april
1	the man accused of using fake grenades to commandeer a cuban plane that landed in key west in april was sentenced friday to years in prison	a cuban architect was sentenced to years in prison friday for using two fake grenades to hijack a passenger plane from cuba to florida in april
1	the man accused of using fake grenades to commandeer a cuban plane that landed in key west in april was sentenced friday to years in prison	a cuban architect was sentenced to years in prison friday for using two fake grenades to hijack a passenger plane from cuba to florida in april
1	the man accused of using fake grenades to commandeer a cuban plane that landed in key west in april was sentenced friday to years in prison	a cuban architect was sentenced to years in prison friday for using two fake grenades to hijack a passenger plane from cuba to florida in april
1	the man accused of using fake grenades to commandeer a cuban plane that landed in key west in april was sentenced friday to years in prison	a cuban architect was sentenced to years in prison friday for using two fake grenades to hijack a passenger plane from cuba to florida in april
1	the man accused of using fake grenades to commandeer a cuban plane that landed in key west in april was sentenced friday to years in prison	a cuban architect was sentenced to years in prison friday for using two fake grenades to hijack a passenger plane from cuba to florida in april
1	the man accused of using fake grenades to commandeer a cuban plane that landed in key west in april was sentenced friday to years in prison	a cuban architect was sentenced to years in prison friday for using two fake grenades to hijack a passenger plane from cuba to florida in april
1	the man accused of using fake grenades to commandeer a cuban plane that landed in key west in april was sentenced friday to years in prison	a cuban architect was sentenced to years in prison friday for using two fake grenades to hijack a passenger plane from cuba to florida in april
1	the man accused of using fake grenades to commandeer a cuban plane that landed in key west in april was sentenced friday to years in prison	a cuban architect was sentenced to years in prison friday for using two fake grenades to hijack a passenger plane from cuba to florida in april
1	the man accused of using fake grenades to commandeer a cuban plane that landed in key west in april was sentenced friday to years in prison	a cuban architect was sentenced to years in prison friday for using two fake grenades to hijack a passenger plane from cuba to florida in april
1	the man accused of using fake grenades to commandeer a cuban plane that landed in key west in april was sentenced friday to years in prison	a cuban architect was sentenced to years in prison friday for using two fake grenades to hijack a passenger plane from cuba to florida in april
1	the man accused of using fake grenades to commandeer a cuban plane that landed in key west in april was sentenced friday to years in prison	a cuban architect was sentenced to years in prison friday for using two fake grenades to hijack a passenger plane from cuba to florida in april
1	the man accused of using fake grenades to commandeer a cuban plane that landed in key west in april was sentenced friday to years in prison	a cuban architect was sentenced to years in prison friday for using two fake grenades to hijack a passenger plane from cuba to florida in april
1	the man accused of using fake grenades to commandeer a cuban plane that landed in key west in april was sentenced friday to years in prison	a cuban architect was sentenced to years in prison friday for using two fake grenades to hijack a passenger plane from cuba to florida in april
1	the man accused of using fake grenades to commandeer a cuban plane that landed in key west in april was sentenced friday to years in prison	a cuban architect was sentenced to years in prison friday for using two fake grenades to hijack a passenger plane from cuba to florida in april
1	the man accused of using fake grenades to commandeer a cuban plane that landed in key west in april was sentenced friday to years in prison	a cuban architect was sentenced to years in prison friday for using two fake grenades to hijack a passenger plane from cuba to florida in april
1	the man accused of using fake grenades to commandeer a cuban plane that landed in key west in april was sentenced friday to years in prison	a cuban architect was sentenced to years in prison friday for using two fake grenades to hijack a passenger plane from cuba to florida in april
1	the man accused of using fake grenades to commandeer a cuban plane that landed in key west in april was sentenced friday to years in prison	a cuban architect was sentenced to years in prison friday for using two fake grenades to hijack a passenger plane from cuba to florida in april
1	the man accused of using fake grenades to commandeer a cuban plane that landed in key west in april was sentenced friday to years in prison	a cuban architect was sentenced to years in prison friday for using two fake grenades to hijack a passenger plane from cuba to florida in april
1	the man accused of using fake grenades to commandeer a cuban plane that landed in key west in april was sentenced friday to years in prison	a cuban architect was sentenced to years in prison friday for using two fake grenades to hijack a passenger plane from cuba to florida in april
1	the man accused of using fake grenades to commandeer a cuban plane that landed in key west in april was sentenced friday to years in prison	a cuban architect was sentenced to years in prison friday for using two fake grenades to hijack a passenger plane from cuba to florida in april
1	the man accused of using fake grenades to commandeer a cuban plane that landed in key west in april was sentenced friday to years in prison	a cuban architect was sentenced to years in prison friday for using two fake grenades to hijack a passenger plane from cuba to florida in april
1	the man accused of using fake grenades to commandeer a cuban plane that landed in key west in april was sentenced friday to years in prison	a cuban architect was sentenced to years in prison friday for using two fake grenades to hijack a passenger plane from cuba to florida in april
1	Moroccan police have arrested 33 suspects , including some linked to the radical Djihad Salafist group , a government official said .	In a series of raids , Moroccan police arrested 33 suspects Saturday , including some linked to the radical Djihad Salafist group , a senior government official said .
1	moroccan police have arrested suspects including some linked to the radical djihad salafist group a government prescribed said	in a series of raids moroccan police pick up suspects saturday including some linked to the radical djihad salafist mathematical group a senior government official said
1	moroccan police have arrested suspects including some linked to the radical djihad salafist chemical group a government official said	in a series of raids moroccan police arrested suspects saturday admit some connect to the radical djihad salafist group a senior government official said
1	moroccan police have arrested suspects including some linked to the group djihad salafist group a government official said	in a series of raids moroccan patrol arrested suspects saturday including some linked to the radical djihad salafist group a senior government official enjoin
1	moroccan police have catch suspects including some linked to the radical djihad salafist group a government official said	in a series of raids moroccan constabulary arrested surmise saturday including some linked to the radical djihad salafist group a senior government official said
1	moroccan police have arrested suspects admit some linked to the radical djihad salafist group a government official said	in a serial publication of raids moroccan police arrested suspects saturday including some linked to the radical djihad salafist group a senior government prescribed said
1	moroccan police have check suspects including some linked to the radical djihad salafist group a government official said	in a series of raids moroccan police apprehend suspects saturday including some linked to the radical djihad salafist group a senior politics official said
1	moroccan police have arrested suspects including some linked to the radical djihad salafist group a government prescribed said	in a series of raids moroccan police arrested suspects saturday including some unite to the radical djihad salafist mathematical group a senior government official said
1	moroccan police have catch suspects including some linked to the radical djihad salafist group a government official said	in a series of raids moroccan patrol arrested suspects sabbatum including some linked to the radical djihad salafist group a senior government official said
1	moroccan police have stop suspects including some linked to the radical djihad salafist group a government official said	in a series of raids moroccan police arrest suspects saturday including some linked to the radical djihad salafist grouping a senior government official said
1	moroccan police have arrested suspects including some linked to the radical djihad salafist group a government official said	in a series of raids moroccan police arrested suspects saturday including some linked to the radical djihad salafist group a senior government official said
1	moroccan police have arrested suspects including some linked to the radical djihad salafist group a government official said	in a series of raids moroccan police arrested suspects saturday including some linked to the radical djihad salafist group a senior government official said
1	moroccan police have arrested suspects including some linked to the radical djihad salafist group a government official said	in a series of raids moroccan police arrested suspects saturday including some linked to the radical djihad salafist group a senior government official said
1	moroccan police have arrested suspects including some linked to the radical djihad salafist group a government official said	in a series of raids moroccan police arrested suspects saturday including some linked to the radical djihad salafist group a senior government official said
1	moroccan police have arrested suspects including some linked to the radical djihad salafist group a government official said	in a series of raids moroccan police arrested suspects saturday including some linked to the radical djihad salafist group a senior government official said
1	moroccan police have arrested suspects including some linked to the radical djihad salafist group a government official said	in a series of raids moroccan police arrested suspects saturday including some linked to the radical djihad salafist group a senior government official said
1	moroccan police have arrested suspects including some linked to the radical djihad salafist group a government official said	in a series of raids moroccan police arrested suspects saturday including some linked to the radical djihad salafist group a senior government official said
1	moroccan police have arrested suspects including some linked to the radical djihad salafist group a government official said	in a series of raids moroccan police arrested suspects saturday including some linked to the radical djihad salafist group a senior government official said
1	moroccan police have arrested suspects including some linked to the radical djihad salafist group a government official said	in a series of raids moroccan police arrested suspects saturday including some linked to the radical djihad salafist group a senior government official said
1	moroccan police have arrested suspects including some linked to the radical djihad salafist group a government official said	in a series of raids moroccan police arrested suspects saturday including some linked to the radical djihad salafist group a senior government official said
1	moroccan police have arrested suspects including some linked to the radical djihad salafist group a government official said	in a series of raids moroccan police arrested suspects saturday including some linked to the radical djihad salafist group a senior government official said
1	moroccan police have arrested suspects including some linked to the radical djihad salafist group a government official said	in a series of raids moroccan police arrested suspects saturday including some linked to the radical djihad salafist group a senior government official said
1	moroccan police have arrested suspects including some linked to the radical djihad salafist group a government official said	in a series of raids moroccan police arrested suspects saturday including some linked to the radical djihad salafist group a senior government official said
1	moroccan police have arrested suspects including some linked to the radical djihad salafist group a government official said	in a series of raids moroccan police arrested suspects saturday including some linked to the radical djihad salafist group a senior government official said
1	moroccan police have arrested suspects including some linked to the radical djihad salafist group a government official said	in a series of raids moroccan police arrested suspects saturday including some linked to the radical djihad salafist group a senior government official said
1	moroccan police have arrested suspects including some linked to the radical djihad salafist group a government official said	in a series of raids moroccan police arrested suspects saturday including some linked to the radical djihad salafist group a senior government official said
1	moroccan police have arrested suspects including some linked to the radical djihad salafist group a government official said	in a series of raids moroccan police arrested suspects saturday including some linked to the radical djihad salafist group a senior government official said
1	moroccan police have arrested suspects including some linked to the radical djihad salafist group a government official said	in a series of raids moroccan police arrested suspects saturday including some linked to the radical djihad salafist group a senior government official said
1	moroccan police have arrested suspects including some linked to the radical djihad salafist group a government official said	in a series of raids moroccan police arrested suspects saturday including some linked to the radical djihad salafist group a senior government official said
1	moroccan police have arrested suspects including some linked to the radical djihad salafist group a government official said	in a series of raids moroccan police arrested suspects saturday including some linked to the radical djihad salafist group a senior government official said
1	moroccan police have arrested suspects including some linked to the radical djihad salafist group a government official said	in a series of raids moroccan police arrested suspects saturday including some linked to the radical djihad salafist group a senior government official said
1	moroccan police have arrested suspects including some linked to the radical djihad salafist group a government official said	in a series of raids moroccan police arrested suspects saturday including some linked to the radical djihad salafist group a senior government official said
1	moroccan police have arrested suspects including some linked to the radical djihad salafist group a government official said	in a series of raids moroccan police arrested suspects saturday including some linked to the radical djihad salafist group a senior government official said
1	The son of circus trapeze artists turned vaudevillians , O 'Connor was born on Aug. 28 , 1925 , in Chicago and was carried onstage for applause when he was three days old .	The son of circus trapeze artists turned vaudevillians , O 'Connor was carried onstage for applause when he was 3 days old .
1	the son of circus trapeze creative person turned vaudevillians o connor was born on august in chicago and was carried onstage for applause when he was three days old	the son of circus trapeze creative person turned vaudevillians o connor was stockpile onstage for applause when he was days old
1	the son of circus trapeze artists turned vaudevillians o connor was birth on aug in boodle and was carried onstage for applause when he was three days old	the son of circus trapeze artists turned vaudevillians o connor was carried onstage for hand clapping when he was twenty four hours old
1	the son of circus trapeze artists turned vaudevillians o connor was deliver on august in chicago and was carried onstage for applause when he was three days old	the son of circus trapeze artists turned vaudevillians type o connor was hold onstage for applause when he was days old
1	the son of carnival trapeze artists turned vaudevillians group o connor was born on aug in chicago and was carried onstage for applause when he was three days old	the son of circus trapeze artists turned vaudevillians o connor was carried onstage for clapping when he was hour interval old
1	the son of circus trapeze artists turned vaudevillians o connor was born on august in chicago and was carried onstage for clapping when he was three days old	the son of circus trapeze artists wrench vaudevillians o connor was carried onstage for applause when he was sidereal day old
1	the son of circus trapeze artists turned vaudevillians o connor was born on august in chicago and was carried onstage for hand clapping when he was three days old	the son of circus trapeze artists turned vaudevillians o connor was take onstage for clapping when he was days old
1	the son of circus trapeze artists turned vaudevillians o connor was born on aug in chicago and was carried onstage for hand clapping when he was three days honest to goodness	the son of circus trapeze artist call on vaudevillians o connor was carried onstage for applause when he was days old
1	the son of circus trapeze artists sour vaudevillian o connor was born on aug in chicago and was carried onstage for applause when he was three days old	the son of circus trapeze artists turned vaudevillians type o connor was carried onstage for applause when he was days erstwhile
1	the son of carnival trapeze artists turned vaudevillians o connor was born on august in chicago and was carried onstage for applause when he was three days old	the son of circus trapeze creative person turned vaudevillians o connor was carried onstage for applause when he was days one time
1	the son of circus trapeze artists turned vaudevillians o connor was born on aug in chicago and was carried onstage for applause when he was three days old	the son of circus trapeze artists turned vaudevillians o connor was carried onstage for applause when he was days old
1	the son of circus trapeze artists turned vaudevillians o connor was born on aug in chicago and was carried onstage for applause when he was three days old	the son of circus trapeze artists turned vaudevillians o connor was carried onstage for applause when he was days old
1	the son of circus trapeze artists turned vaudevillians o connor was born on aug in chicago and was carried onstage for applause when he was three days old	the son of circus trapeze artists turned vaudevillians o connor was carried onstage for applause when he was days old
1	the son of circus trapeze artists turned vaudevillians o connor was born on aug in chicago and was carried onstage for applause when he was three days old	the son of circus trapeze artists turned vaudevillians o connor was carried onstage for applause when he was days old
1	the son of circus trapeze artists turned vaudevillians o connor was born on aug in chicago and was carried onstage for applause when he was three days old	the son of circus trapeze artists turned vaudevillians o connor was carried onstage for applause when he was days old
1	the son of circus trapeze artists turned vaudevillians o connor was born on aug in chicago and was carried onstage for applause when he was three days old	the son of circus trapeze artists turned vaudevillians o connor was carried onstage for applause when he was days old
1	the son of circus trapeze artists turned vaudevillians o connor was born on aug in chicago and was carried onstage for applause when he was three days old	the son of circus trapeze artists turned vaudevillians o connor was carried onstage for applause when he was days old
1	the son of circus trapeze artists turned vaudevillians o connor was born on aug in chicago and was carried onstage for applause when he was three days old	the son of circus trapeze artists turned vaudevillians o connor was carried onstage for applause when he was days old
1	the son of circus trapeze artists turned vaudevillians o connor was born on aug in chicago and was carried onstage for applause when he was three days old	the son of circus trapeze artists turned vaudevillians o connor was carried onstage for applause when he was days old
1	the son of circus trapeze artists turned vaudevillians o connor was born on aug in chicago and was carried onstage for applause when he was three days old	the son of circus trapeze artists turned vaudevillians o connor was carried onstage for applause when he was days old
1	the son of circus trapeze artists turned vaudevillians o connor was born on aug in chicago and was carried onstage for applause when he was three days old	the son of circus trapeze artists turned vaudevillians o connor was carried onstage for applause when he was days old
1	the son of circus trapeze artists turned vaudevillians o connor was born on aug in chicago and was carried onstage for applause when he was three days old	the son of circus trapeze artists turned vaudevillians o connor was carried onstage for applause when he was days old
1	the son of circus trapeze artists turned vaudevillians o connor was born on aug in chicago and was carried onstage for applause when he was three days old	the son of circus trapeze artists turned vaudevillians o connor was carried onstage for applause when he was days old
1	the son of circus trapeze artists turned vaudevillians o connor was born on aug in chicago and was carried onstage for applause when he was three days old	the son of circus trapeze artists turned vaudevillians o connor was carried onstage for applause when he was days old
1	the son of circus trapeze artists turned vaudevillians o connor was born on aug in chicago and was carried onstage for applause when he was three days old	the son of circus trapeze artists turned vaudevillians o connor was carried onstage for applause when he was days old
1	the son of circus trapeze artists turned vaudevillians o connor was born on aug in chicago and was carried onstage for applause when he was three days old	the son of circus trapeze artists turned vaudevillians o connor was carried onstage for applause when he was days old
1	the son of circus trapeze artists turned vaudevillians o connor was born on aug in chicago and was carried onstage for applause when he was three days old	the son of circus trapeze artists turned vaudevillians o connor was carried onstage for applause when he was days old
1	the son of circus trapeze artists turned vaudevillians o connor was born on aug in chicago and was carried onstage for applause when he was three days old	the son of circus trapeze artists turned vaudevillians o connor was carried onstage for applause when he was days old
1	the son of circus trapeze artists turned vaudevillians o connor was born on aug in chicago and was carried onstage for applause when he was three days old	the son of circus trapeze artists turned vaudevillians o connor was carried onstage for applause when he was days old
1	the son of circus trapeze artists turned vaudevillians o connor was born on aug in chicago and was carried onstage for applause when he was three days old	the son of circus trapeze artists turned vaudevillians o connor was carried onstage for applause when he was days old
1	the son of circus trapeze artists turned vaudevillians o connor was born on aug in chicago and was carried onstage for applause when he was three days old	the son of circus trapeze artists turned vaudevillians o connor was carried onstage for applause when he was days old
1	the son of circus trapeze artists turned vaudevillians o connor was born on aug in chicago and was carried onstage for applause when he was three days old	the son of circus trapeze artists turned vaudevillians o connor was carried onstage for applause when he was days old
1	the son of circus trapeze artists turned vaudevillians o connor was born on aug in chicago and was carried onstage for applause when he was three days old	the son of circus trapeze artists turned vaudevillians o connor was carried onstage for applause when he was days old
1	Ricky Clemons ' brief , troubled Missouri basketball career is over .	Missouri kicked Ricky Clemons off its team , ending his troubled career there .
1	ricky clemons brief disruptive missouri basketball career is over	missouri kicked ricky clemons off its team ending his cark career there
1	ricky clemons brief troubled missouri hoops career is over	missouri kicked ricky clemons off its team ending his ail career there
1	ricky clemons brief troubled missouri basketball game career is over	missouri kicked ricky clemons off its team ending his disoblige career there
1	ricky clemons legal brief troubled missouri basketball career is over	missouri kicked ricky clemons off its team finish his troubled career there
1	ricky clemons abbreviated troubled missouri basketball career is over	missouri kicked ricky clemons off its team up ending his troubled career there
1	ricky clemons brief troubled missouri river basketball career is over	missouri kick ricky clemons off its team ending his troubled career there
1	ricky clemons brief ail missouri basketball career is over	missouri complain ricky clemons off its team ending his troubled career there
1	ricky clemons legal brief troubled missouri basketball career is over	missouri kicked ricky clemons off its team ending his disorder career there
1	ricky clemons brief troubled show me state basketball career is over	missouri kicked ricky clemons off its team ending his perturb career there
1	ricky clemons brief troubled missouri basketball career is over	missouri kicked ricky clemons off its team ending his troubled career there
1	ricky clemons brief troubled missouri basketball career is over	missouri kicked ricky clemons off its team ending his troubled career there
1	ricky clemons brief troubled missouri basketball career is over	missouri kicked ricky clemons off its team ending his troubled career there
1	ricky clemons brief troubled missouri basketball career is over	missouri kicked ricky clemons off its team ending his troubled career there
1	ricky clemons brief troubled missouri basketball career is over	missouri kicked ricky clemons off its team ending his troubled career there
1	ricky clemons brief troubled missouri basketball career is over	missouri kicked ricky clemons off its team ending his troubled career there
1	ricky clemons brief troubled missouri basketball career is over	missouri kicked ricky clemons off its team ending his troubled career there
1	ricky clemons brief troubled missouri basketball career is over	missouri kicked ricky clemons off its team ending his troubled career there
1	ricky clemons brief troubled missouri basketball career is over	missouri kicked ricky clemons off its team ending his troubled career there
1	ricky clemons brief troubled missouri basketball career is over	missouri kicked ricky clemons off its team ending his troubled career there
1	ricky clemons brief troubled missouri basketball career is over	missouri kicked ricky clemons off its team ending his troubled career there
1	ricky clemons brief troubled missouri basketball career is over	missouri kicked ricky clemons off its team ending his troubled career there
1	ricky clemons brief troubled missouri basketball career is over	missouri kicked ricky clemons off its team ending his troubled career there
1	ricky clemons brief troubled missouri basketball career is over	missouri kicked ricky clemons off its team ending his troubled career there
1	ricky clemons brief troubled missouri basketball career is over	missouri kicked ricky clemons off its team ending his troubled career there
1	ricky clemons brief troubled missouri basketball career is over	missouri kicked ricky clemons off its team ending his troubled career there
1	ricky clemons brief troubled missouri basketball career is over	missouri kicked ricky clemons off its team ending his troubled career there
1	ricky clemons brief troubled missouri basketball career is over	missouri kicked ricky clemons off its team ending his troubled career there
1	ricky clemons brief troubled missouri basketball career is over	missouri kicked ricky clemons off its team ending his troubled career there
1	ricky clemons brief troubled missouri basketball career is over	missouri kicked ricky clemons off its team ending his troubled career there
1	ricky clemons brief troubled missouri basketball career is over	missouri kicked ricky clemons off its team ending his troubled career there
1	ricky clemons brief troubled missouri basketball career is over	missouri kicked ricky clemons off its team ending his troubled career there
1	ricky clemons brief troubled missouri basketball career is over	missouri kicked ricky clemons off its team ending his troubled career there
1	Dynes will get $ 395,000 a year , up from Atkinson 's current salary of $ 361,400 .	In his new position , Dynes will earn $ 395,000 , a significant increase over Atkinson 's salary of $ 361,400 .
1	dyne will get a year up from atkinson s current salary of	in his new position dyne will earn a significant increase over atkinson s salary of
1	dynes will become a year up from atkinson s current salary of	in his new position dynes will earn a significant increase over atkinson s earnings of
1	dynes will get a year up from atkinson s current earnings of	in his new position dyne will earn a significant increase over atkinson s salary of
1	dynes will perplex a year up from atkinson s current salary of	in his newfangled position dynes will earn a significant increase over atkinson s salary of
1	dynes will get a yr up from atkinson s current salary of	in his fresh position dynes will earn a significant increase over atkinson s salary of
1	dynes will get a year up from atkinson s electric current salary of	in his novel position dynes will earn a significant increase over atkinson s salary of
1	dynes will get a year up from atkinson s current earnings of	in his new position dynes will garner a significant increase over atkinson s salary of
1	dynes will get a yr up from atkinson s current salary of	in his new attitude dynes will earn a significant increase over atkinson s salary of
1	dynes will incur a year up from atkinson s current salary of	in his new position dynes will earn a important increase over atkinson s salary of
1	dynes will get a year up from atkinson s current salary of	in his new position dynes will earn a significant increase over atkinson s salary of
1	dynes will get a year up from atkinson s current salary of	in his new position dynes will earn a significant increase over atkinson s salary of
1	dynes will get a year up from atkinson s current salary of	in his new position dynes will earn a significant increase over atkinson s salary of
1	dynes will get a year up from atkinson s current salary of	in his new position dynes will earn a significant increase over atkinson s salary of
1	dynes will get a year up from atkinson s current salary of	in his new position dynes will earn a significant increase over atkinson s salary of
1	dynes will get a year up from atkinson s current salary of	in his new position dynes will earn a significant increase over atkinson s salary of
1	dynes will get a year up from atkinson s current salary of	in his new position dynes will earn a significant increase over atkinson s salary of
1	dynes will get a year up from atkinson s current salary of	in his new position dynes will earn a significant increase over atkinson s salary of
1	dynes will get a year up from atkinson s current salary of	in his new position dynes will earn a significant increase over atkinson s salary of
1	dynes will get a year up from atkinson s current salary of	in his new position dynes will earn a significant increase over atkinson s salary of
1	dynes will get a year up from atkinson s current salary of	in his new position dynes will earn a significant increase over atkinson s salary of
1	dynes will get a year up from atkinson s current salary of	in his new position dynes will earn a significant increase over atkinson s salary of
1	dynes will get a year up from atkinson s current salary of	in his new position dynes will earn a significant increase over atkinson s salary of
1	dynes will get a year up from atkinson s current salary of	in his new position dynes will earn a significant increase over atkinson s salary of
1	dynes will get a year up from atkinson s current salary of	in his new position dynes will earn a significant increase over atkinson s salary of
1	dynes will get a year up from atkinson s current salary of	in his new position dynes will earn a significant increase over atkinson s salary of
1	dynes will get a year up from atkinson s current salary of	in his new position dynes will earn a significant increase over atkinson s salary of
1	dynes will get a year up from atkinson s current salary of	in his new position dynes will earn a significant increase over atkinson s salary of
1	dynes will get a year up from atkinson s current salary of	in his new position dynes will earn a significant increase over atkinson s salary of
1	dynes will get a year up from atkinson s current salary of	in his new position dynes will earn a significant increase over atkinson s salary of
1	dynes will get a year up from atkinson s current salary of	in his new position dynes will earn a significant increase over atkinson s salary of
1	dynes will get a year up from atkinson s current salary of	in his new position dynes will earn a significant increase over atkinson s salary of
1	dynes will get a year up from atkinson s current salary of	in his new position dynes will earn a significant increase over atkinson s salary of
0	The daily Hurriyet said the raid aimed to foil a Turkish plot to kill an unnamed senior Iraqi official in Kirkuk .	The daily Hurriyet said the raid aimed to foil a Turkish plot to kill an unnamed senior Iraqi Kurdish official in Kirkuk , but Gul has denied any Turkish plot .
0	the daily hurriyet said the bust aimed to foil a turkish patch to kill an unnamed senior iraqi official in kirkuk	the daily hurriyet said the raid aimed to foil a turkish plot to killing an unnamed senior iraki kurdish official in kirkuk but gul has denied any turkish plot
0	the day to day hurriyet said the raid direct to foil a turkish plot to kill an unnamed senior iraqi official in kirkuk	the daily hurriyet enjoin the raid aimed to foil a turkish plot to killing an unnamed senior iraqi kurdish official in kirkuk but gul has denied any turkish plot
0	the daily hurriyet said the raid aimed to foil a turkish plot to defeat an unnamed senior iraki official in kirkuk	the daily hurriyet said the raid aimed to thwart a turkish plot to kill an unnamed senior iraqi kurdish prescribed in kirkuk but gul has denied any turkish plot
0	the daily hurriyet said the raid aimed to foil a turkish plot to kill an unidentified older iraqi official in kirkuk	the daily hurriyet said the raid aimed to foil a turkish plot to kill an unnamed senior iraqi kurdish prescribed in kirkuk but gul has deny any turkish plot
0	the daily hurriyet said the raid aimed to foil a turkish plot to kill an unnamed senior iraki prescribed in kirkuk	the daily hurriyet sound out the raid aimed to foil a turkish game to kill an unnamed senior iraqi kurdish official in kirkuk but gul has denied any turkish game
0	the daily hurriyet said the raid aimed to foil a turkish plot to kill an unidentified elderly iraqi official in kirkuk	the day by day hurriyet said the bust aimed to foil a turkish plot to kill an unnamed senior iraqi kurdish official in kirkuk but gul has denied any turkish plot
0	the day by day hurriyet said the raid aimed to foil a turkish plot to kill an unnamed senior iraki official in kirkuk	the everyday hurriyet said the raid aimed to foil a turkish plot to kill an unnamed aged iraqi kurdish official in kirkuk but gul has denied any turkish plot
0	the daily hurriyet said the raid aimed to foil a turkish plot to kill an unnamed senior iraki functionary in kirkuk	the casual hurriyet said the raid aimed to foil a turkish plot to kill an unnamed senior iraqi kurdish official in kirkuk but gul has traverse any turkish plot
0	the daily hurriyet said the raid aimed to foil a turkish plot to kill an unnamed fourth year iraki official in kirkuk	the daily hurriyet said the raid aimed to scotch a turkish plot to kill an unnamed senior iraqi kurdish prescribed in kirkuk but gul has denied any turkish plot
0	the daily hurriyet said the raid aimed to foil a turkish plot to kill an unnamed senior iraqi official in kirkuk	the daily hurriyet said the raid aimed to foil a turkish plot to kill an unnamed senior iraqi kurdish official in kirkuk but gul has denied any turkish plot
0	the daily hurriyet said the raid aimed to foil a turkish plot to kill an unnamed senior iraqi official in kirkuk	the daily hurriyet said the raid aimed to foil a turkish plot to kill an unnamed senior iraqi kurdish official in kirkuk but gul has denied any turkish plot
0	the daily hurriyet said the raid aimed to foil a turkish plot to kill an unnamed senior iraqi official in kirkuk	the daily hurriyet said the raid aimed to foil a turkish plot to kill an unnamed senior iraqi kurdish official in kirkuk but gul has denied any turkish plot
0	the daily hurriyet said the raid aimed to foil a turkish plot to kill an unnamed senior iraqi official in kirkuk	the daily hurriyet said the raid aimed to foil a turkish plot to kill an unnamed senior iraqi kurdish official in kirkuk but gul has denied any turkish plot
0	the daily hurriyet said the raid aimed to foil a turkish plot to kill an unnamed senior iraqi official in kirkuk	the daily hurriyet said the raid aimed to foil a turkish plot to kill an unnamed senior iraqi kurdish official in kirkuk but gul has denied any turkish plot
0	the daily hurriyet said the raid aimed to foil a turkish plot to kill an unnamed senior iraqi official in kirkuk	the daily hurriyet said the raid aimed to foil a turkish plot to kill an unnamed senior iraqi kurdish official in kirkuk but gul has denied any turkish plot
0	the daily hurriyet said the raid aimed to foil a turkish plot to kill an unnamed senior iraqi official in kirkuk	the daily hurriyet said the raid aimed to foil a turkish plot to kill an unnamed senior iraqi kurdish official in kirkuk but gul has denied any turkish plot
0	the daily hurriyet said the raid aimed to foil a turkish plot to kill an unnamed senior iraqi official in kirkuk	the daily hurriyet said the raid aimed to foil a turkish plot to kill an unnamed senior iraqi kurdish official in kirkuk but gul has denied any turkish plot
0	the daily hurriyet said the raid aimed to foil a turkish plot to kill an unnamed senior iraqi official in kirkuk	the daily hurriyet said the raid aimed to foil a turkish plot to kill an unnamed senior iraqi kurdish official in kirkuk but gul has denied any turkish plot
0	the daily hurriyet said the raid aimed to foil a turkish plot to kill an unnamed senior iraqi official in kirkuk	the daily hurriyet said the raid aimed to foil a turkish plot to kill an unnamed senior iraqi kurdish official in kirkuk but gul has denied any turkish plot
0	the daily hurriyet said the raid aimed to foil a turkish plot to kill an unnamed senior iraqi official in kirkuk	the daily hurriyet said the raid aimed to foil a turkish plot to kill an unnamed senior iraqi kurdish official in kirkuk but gul has denied any turkish plot
0	the daily hurriyet said the raid aimed to foil a turkish plot to kill an unnamed senior iraqi official in kirkuk	the daily hurriyet said the raid aimed to foil a turkish plot to kill an unnamed senior iraqi kurdish official in kirkuk but gul has denied any turkish plot
0	the daily hurriyet said the raid aimed to foil a turkish plot to kill an unnamed senior iraqi official in kirkuk	the daily hurriyet said the raid aimed to foil a turkish plot to kill an unnamed senior iraqi kurdish official in kirkuk but gul has denied any turkish plot
0	the daily hurriyet said the raid aimed to foil a turkish plot to kill an unnamed senior iraqi official in kirkuk	the daily hurriyet said the raid aimed to foil a turkish plot to kill an unnamed senior iraqi kurdish official in kirkuk but gul has denied any turkish plot
0	the daily hurriyet said the raid aimed to foil a turkish plot to kill an unnamed senior iraqi official in kirkuk	the daily hurriyet said the raid aimed to foil a turkish plot to kill an unnamed senior iraqi kurdish official in kirkuk but gul has denied any turkish plot
0	the daily hurriyet said the raid aimed to foil a turkish plot to kill an unnamed senior iraqi official in kirkuk	the daily hurriyet said the raid aimed to foil a turkish plot to kill an unnamed senior iraqi kurdish official in kirkuk but gul has denied any turkish plot
0	the daily hurriyet said the raid aimed to foil a turkish plot to kill an unnamed senior iraqi official in kirkuk	the daily hurriyet said the raid aimed to foil a turkish plot to kill an unnamed senior iraqi kurdish official in kirkuk but gul has denied any turkish plot
0	the daily hurriyet said the raid aimed to foil a turkish plot to kill an unnamed senior iraqi official in kirkuk	the daily hurriyet said the raid aimed to foil a turkish plot to kill an unnamed senior iraqi kurdish official in kirkuk but gul has denied any turkish plot
0	the daily hurriyet said the raid aimed to foil a turkish plot to kill an unnamed senior iraqi official in kirkuk	the daily hurriyet said the raid aimed to foil a turkish plot to kill an unnamed senior iraqi kurdish official in kirkuk but gul has denied any turkish plot
0	the daily hurriyet said the raid aimed to foil a turkish plot to kill an unnamed senior iraqi official in kirkuk	the daily hurriyet said the raid aimed to foil a turkish plot to kill an unnamed senior iraqi kurdish official in kirkuk but gul has denied any turkish plot
0	the daily hurriyet said the raid aimed to foil a turkish plot to kill an unnamed senior iraqi official in kirkuk	the daily hurriyet said the raid aimed to foil a turkish plot to kill an unnamed senior iraqi kurdish official in kirkuk but gul has denied any turkish plot
0	the daily hurriyet said the raid aimed to foil a turkish plot to kill an unnamed senior iraqi official in kirkuk	the daily hurriyet said the raid aimed to foil a turkish plot to kill an unnamed senior iraqi kurdish official in kirkuk but gul has denied any turkish plot
0	the daily hurriyet said the raid aimed to foil a turkish plot to kill an unnamed senior iraqi official in kirkuk	the daily hurriyet said the raid aimed to foil a turkish plot to kill an unnamed senior iraqi kurdish official in kirkuk but gul has denied any turkish plot
0	" It was a little bit embarrassing the way we played in the first two games , " Thomas said .	" We 're in the Stanley Cup finals , and it was a little bit embarrassing the way we played in the first two games .
0	it was a short bit embarrassing the way we played in the first two games thomas said	we atomic number in the stanley loving cup finals and it was a little bit embarrassing the way we played in the first two games
0	it was a little bit embarrassing the manner we played in the first two games thomas said	we re in the stanley cup finals and it was a little flake embarrassing the way of life we played in the first two games
0	it was a little bit embarrassing the way we played in the first two secret plan thomas said	we re in the stanley cup final and it was a little bit awkward the way we played in the first two games
0	it was a little bit embarrassing the way we played in the first two games thomas aver	we rhenium in the stanley cup finals and it was a little bit embarrassing the way we act as in the first two games
0	it was a little bit embarrassing the way we played in the first ii games thomas said	we re in the stanley cup finals and it was a little bit embarrassing the way we wreak in the first ii games
0	it was a little bit awkward the way we played in the first two games thomas said	we re in the stanley cup finals and it was a piddling bit embarrassing the way we played in the first games
0	it was a little bit embarrassing the way we played in the first two games thomas aforesaid	we re in the sir henry morton stanley cup final and it was a little bit embarrassing the way we played in the first two games
0	it was a little bit embarrassing the way we played in the foremost two games thomas said	we ra in the stanley cup finals and it was a little bit embarrassing the way we spiel in the first two games
0	it was a little morsel embarrassing the way we played in the first two games thomas said	we re in the henry m stanley cup finals and it was a lilliputian bit embarrassing the way we played in the first two games
0	it was a little bit embarrassing the way we played in the first two games thomas said	we re in the stanley cup finals and it was a little bit embarrassing the way we played in the first two games
0	it was a little bit embarrassing the way we played in the first two games thomas said	we re in the stanley cup finals and it was a little bit embarrassing the way we played in the first two games
0	it was a little bit embarrassing the way we played in the first two games thomas said	we re in the stanley cup finals and it was a little bit embarrassing the way we played in the first two games
0	it was a little bit embarrassing the way we played in the first two games thomas said	we re in the stanley cup finals and it was a little bit embarrassing the way we played in the first two games
0	it was a little bit embarrassing the way we played in the first two games thomas said	we re in the stanley cup finals and it was a little bit embarrassing the way we played in the first two games
0	it was a little bit embarrassing the way we played in the first two games thomas said	we re in the stanley cup finals and it was a little bit embarrassing the way we played in the first two games
0	it was a little bit embarrassing the way we played in the first two games thomas said	we re in the stanley cup finals and it was a little bit embarrassing the way we played in the first two games
0	it was a little bit embarrassing the way we played in the first two games thomas said	we re in the stanley cup finals and it was a little bit embarrassing the way we played in the first two games
0	it was a little bit embarrassing the way we played in the first two games thomas said	we re in the stanley cup finals and it was a little bit embarrassing the way we played in the first two games
0	it was a little bit embarrassing the way we played in the first two games thomas said	we re in the stanley cup finals and it was a little bit embarrassing the way we played in the first two games
0	it was a little bit embarrassing the way we played in the first two games thomas said	we re in the stanley cup finals and it was a little bit embarrassing the way we played in the first two games
0	it was a little bit embarrassing the way we played in the first two games thomas said	we re in the stanley cup finals and it was a little bit embarrassing the way we played in the first two games
0	it was a little bit embarrassing the way we played in the first two games thomas said	we re in the stanley cup finals and it was a little bit embarrassing the way we played in the first two games
0	it was a little bit embarrassing the way we played in the first two games thomas said	we re in the stanley cup finals and it was a little bit embarrassing the way we played in the first two games
0	it was a little bit embarrassing the way we played in the first two games thomas said	we re in the stanley cup finals and it was a little bit embarrassing the way we played in the first two games
0	it was a little bit embarrassing the way we played in the first two games thomas said	we re in the stanley cup finals and it was a little bit embarrassing the way we played in the first two games
0	it was a little bit embarrassing the way we played in the first two games thomas said	we re in the stanley cup finals and it was a little bit embarrassing the way we played in the first two games
0	it was a little bit embarrassing the way we played in the first two games thomas said	we re in the stanley cup finals and it was a little bit embarrassing the way we played in the first two games
0	it was a little bit embarrassing the way we played in the first two games thomas said	we re in the stanley cup finals and it was a little bit embarrassing the way we played in the first two games
0	it was a little bit embarrassing the way we played in the first two games thomas said	we re in the stanley cup finals and it was a little bit embarrassing the way we played in the first two games
0	it was a little bit embarrassing the way we played in the first two games thomas said	we re in the stanley cup finals and it was a little bit embarrassing the way we played in the first two games
0	it was a little bit embarrassing the way we played in the first two games thomas said	we re in the stanley cup finals and it was a little bit embarrassing the way we played in the first two games
0	it was a little bit embarrassing the way we played in the first two games thomas said	we re in the stanley cup finals and it was a little bit embarrassing the way we played in the first two games
0	Against the Japanese currency , the euro was at 135.92 / 6.04 yen against the late New York level of 136.03 / 14 .	The dollar was at 117.85 yen against the Japanese currency , up 0.1 percent .
0	against the japanese currency the euro was at hankering against the late new york level of	the dollar was at yen against the japanese currency up per centum
0	against the japanese currentness the euro was at yen against the late new york level of	the dollar was at yen against the japanese up to dateness up percent
0	against the japanese currency the euro was at yen against the late new york stratum of	the dollar was at yearn against the japanese currency up percent
0	against the japanese currency the euro was at languish against the late new york level of	the dollar was at pine against the japanese currency up percent
0	against the nipponese currency the euro was at yen against the late new york level of	the dollar was at yen against the japanese currency up per centum
0	against the japanese currency the euro was at yen against the late modern york level of	the buck was at yen against the japanese currency up percent
0	against the japanese currency the euro was at yen against the tardy new york level of	the dollar was at yen against the japanese currency up per centum
0	against the nipponese currency the euro was at yen against the late new york level of	the clam was at yen against the japanese currency up percent
0	against the japanese currentness the euro was at yen against the late new york level of	the dollar bill was at yen against the japanese currency up percent
0	against the japanese currency the euro was at yen against the late new york level of	the dollar was at yen against the japanese currency up percent
0	against the japanese currency the euro was at yen against the late new york level of	the dollar was at yen against the japanese currency up percent
0	against the japanese currency the euro was at yen against the late new york level of	the dollar was at yen against the japanese currency up percent
0	against the japanese currency the euro was at yen against the late new york level of	the dollar was at yen against the japanese currency up percent
0	against the japanese currency the euro was at yen against the late new york level of	the dollar was at yen against the japanese currency up percent
0	against the japanese currency the euro was at yen against the late new york level of	the dollar was at yen against the japanese currency up percent
0	against the japanese currency the euro was at yen against the late new york level of	the dollar was at yen against the japanese currency up percent
0	against the japanese currency the euro was at yen against the late new york level of	the dollar was at yen against the japanese currency up percent
0	against the japanese currency the euro was at yen against the late new york level of	the dollar was at yen against the japanese currency up percent
0	against the japanese currency the euro was at yen against the late new york level of	the dollar was at yen against the japanese currency up percent
0	against the japanese currency the euro was at yen against the late new york level of	the dollar was at yen against the japanese currency up percent
0	against the japanese currency the euro was at yen against the late new york level of	the dollar was at yen against the japanese currency up percent
0	against the japanese currency the euro was at yen against the late new york level of	the dollar was at yen against the japanese currency up percent
0	against the japanese currency the euro was at yen against the late new york level of	the dollar was at yen against the japanese currency up percent
0	against the japanese currency the euro was at yen against the late new york level of	the dollar was at yen against the japanese currency up percent
0	against the japanese currency the euro was at yen against the late new york level of	the dollar was at yen against the japanese currency up percent
0	against the japanese currency the euro was at yen against the late new york level of	the dollar was at yen against the japanese currency up percent
0	against the japanese currency the euro was at yen against the late new york level of	the dollar was at yen against the japanese currency up percent
0	against the japanese currency the euro was at yen against the late new york level of	the dollar was at yen against the japanese currency up percent
0	against the japanese currency the euro was at yen against the late new york level of	the dollar was at yen against the japanese currency up percent
0	against the japanese currency the euro was at yen against the late new york level of	the dollar was at yen against the japanese currency up percent
0	against the japanese currency the euro was at yen against the late new york level of	the dollar was at yen against the japanese currency up percent
0	against the japanese currency the euro was at yen against the late new york level of	the dollar was at yen against the japanese currency up percent
1	Snow 's remark ``has a psychological impact , ' ' said Hans Redeker , head of foreign-exchange strategy at BNP Paribas .	Snow 's remark on the dollar 's effects on exports ``has a psychological impact , ' ' said Hans Redeker , head of foreign- exchange strategy at BNP Paribas .
1	snow s remark has a psychological impact said hans redeker head of alien exchange strategy at bnp paribas	snow s remark on the dollar s effects on exports has a psychological impact said han redeker head of foreign commutation strategy at bnp paribas
1	snow s remark has a psychological impact aver hans redeker head of foreign exchange strategy at bnp paribas	snow s remark on the dollar s effects on exports has a psychological impact enunciate hans redeker head of foreign exchange scheme at bnp paribas
1	snow s remark has a psychological impact said han dynasty redeker head of foreign exchange strategy at bnp paribas	snow s remark on the dollar s effects on exports has a psychological impact said hans redeker head of strange exchange scheme at bnp paribas
1	snow s remark has a psychological impact said han redeker head of foreign exchange strategy at bnp paribas	snow s remark on the dollar s effects on exports has a psychological impact state hans redeker head of foreign exchange scheme at bnp paribas
1	bamboozle s remark has a psychological impact said hans redeker head of foreign exchange strategy at bnp paribas	c p snow s remark on the dollar s effects on export has a psychological impact said hans redeker head of foreign exchange strategy at bnp paribas
1	coke s remark has a psychological impact said hans redeker head of foreign exchange strategy at bnp paribas	snow s remark on the dollar s effects on exports has a psychological impact said hans redeker head of foreign convert scheme at bnp paribas
1	snow s notice has a psychological impact said hans redeker head of foreign exchange strategy at bnp paribas	c s remark on the dollar s effects on exports has a psychological touch on said hans redeker head of foreign exchange strategy at bnp paribas
1	snow s observe has a psychological impact said hans redeker head of foreign exchange strategy at bnp paribas	snow s remark on the dollar s effects on export has a psychological impact said hans redeker manoeuver of foreign exchange strategy at bnp paribas
1	snow s remark has a psychological impact state hans redeker head of foreign exchange strategy at bnp paribas	lead by the nose s remark on the dollar s effects on exports has a psychological impact sound out hans redeker head of foreign exchange strategy at bnp paribas
1	snow s remark has a psychological impact said hans redeker head of foreign exchange strategy at bnp paribas	snow s remark on the dollar s effects on exports has a psychological impact said hans redeker head of foreign exchange strategy at bnp paribas
1	snow s remark has a psychological impact said hans redeker head of foreign exchange strategy at bnp paribas	snow s remark on the dollar s effects on exports has a psychological impact said hans redeker head of foreign exchange strategy at bnp paribas
1	snow s remark has a psychological impact said hans redeker head of foreign exchange strategy at bnp paribas	snow s remark on the dollar s effects on exports has a psychological impact said hans redeker head of foreign exchange strategy at bnp paribas
1	snow s remark has a psychological impact said hans redeker head of foreign exchange strategy at bnp paribas	snow s remark on the dollar s effects on exports has a psychological impact said hans redeker head of foreign exchange strategy at bnp paribas
1	snow s remark has a psychological impact said hans redeker head of foreign exchange strategy at bnp paribas	snow s remark on the dollar s effects on exports has a psychological impact said hans redeker head of foreign exchange strategy at bnp paribas
1	snow s remark has a psychological impact said hans redeker head of foreign exchange strategy at bnp paribas	snow s remark on the dollar s effects on exports has a psychological impact said hans redeker head of foreign exchange strategy at bnp paribas
1	snow s remark has a psychological impact said hans redeker head of foreign exchange strategy at bnp paribas	snow s remark on the dollar s effects on exports has a psychological impact said hans redeker head of foreign exchange strategy at bnp paribas
1	snow s remark has a psychological impact said hans redeker head of foreign exchange strategy at bnp paribas	snow s remark on the dollar s effects on exports has a psychological impact said hans redeker head of foreign exchange strategy at bnp paribas
1	snow s remark has a psychological impact said hans redeker head of foreign exchange strategy at bnp paribas	snow s remark on the dollar s effects on exports has a psychological impact said hans redeker head of foreign exchange strategy at bnp paribas
1	snow s remark has a psychological impact said hans redeker head of foreign exchange strategy at bnp paribas	snow s remark on the dollar s effects on exports has a psychological impact said hans redeker head of foreign exchange strategy at bnp paribas
1	snow s remark has a psychological impact said hans redeker head of foreign exchange strategy at bnp paribas	snow s remark on the dollar s effects on exports has a psychological impact said hans redeker head of foreign exchange strategy at bnp paribas
1	snow s remark has a psychological impact said hans redeker head of foreign exchange strategy at bnp paribas	snow s remark on the dollar s effects on exports has a psychological impact said hans redeker head of foreign exchange strategy at bnp paribas
1	snow s remark has a psychological impact said hans redeker head of foreign exchange strategy at bnp paribas	snow s remark on the dollar s effects on exports has a psychological impact said hans redeker head of foreign exchange strategy at bnp paribas
1	snow s remark has a psychological impact said hans redeker head of foreign exchange strategy at bnp paribas	snow s remark on the dollar s effects on exports has a psychological impact said hans redeker head of foreign exchange strategy at bnp paribas
1	snow s remark has a psychological impact said hans redeker head of foreign exchange strategy at bnp paribas	snow s remark on the dollar s effects on exports has a psychological impact said hans redeker head of foreign exchange strategy at bnp paribas
1	snow s remark has a psychological impact said hans redeker head of foreign exchange strategy at bnp paribas	snow s remark on the dollar s effects on exports has a psychological impact said hans redeker head of foreign exchange strategy at bnp paribas
1	snow s remark has a psychological impact said hans redeker head of foreign exchange strategy at bnp paribas	snow s remark on the dollar s effects on exports has a psychological impact said hans redeker head of foreign exchange strategy at bnp paribas
1	snow s remark has a psychological impact said hans redeker head of foreign exchange strategy at bnp paribas	snow s remark on the dollar s effects on exports has a psychological impact said hans redeker head of foreign exchange strategy at bnp paribas
1	snow s remark has a psychological impact said hans redeker head of foreign exchange strategy at bnp paribas	snow s remark on the dollar s effects on exports has a psychological impact said hans redeker head of foreign exchange strategy at bnp paribas
1	snow s remark has a psychological impact said hans redeker head of foreign exchange strategy at bnp paribas	snow s remark on the dollar s effects on exports has a psychological impact said hans redeker head of foreign exchange strategy at bnp paribas
1	snow s remark has a psychological impact said hans redeker head of foreign exchange strategy at bnp paribas	snow s remark on the dollar s effects on exports has a psychological impact said hans redeker head of foreign exchange strategy at bnp paribas
1	snow s remark has a psychological impact said hans redeker head of foreign exchange strategy at bnp paribas	snow s remark on the dollar s effects on exports has a psychological impact said hans redeker head of foreign exchange strategy at bnp paribas
1	snow s remark has a psychological impact said hans redeker head of foreign exchange strategy at bnp paribas	snow s remark on the dollar s effects on exports has a psychological impact said hans redeker head of foreign exchange strategy at bnp paribas
0	The women said victims of rape who came forward routinely were punished for minor infractions while their assailants escaped judgment .	The women said victims of rape who came forward were routinely punished for minor infractions while their attackers escaped judgment , prompting most victims to remain silent .
0	the women said victims of rape who came forward moving routinely were punished for minor infringement while their assailants escaped judgment	the women said dupe of rape who came forward were routinely punished for minor infractions while their attackers escaped judgment suggestion most dupe to remain silent
0	the women said victims of rape who came send on routinely were punish for minor infractions while their assailants escaped judgment	the women said victims of rape who came forward were routinely punished for youngster infractions while their attacker escaped judgment prompting most victims to remain silent
0	the women said victim of rape who came forward routinely were punished for minor infractions while their attacker escaped judgment	the women tell victims of brassica napus who came forward were routinely punished for minor infractions while their attackers escaped judgment prompting most victims to remain silent
0	the women said victims of rape who came forwards routinely were punished for tyke infractions while their assailants escaped judgment	the women said victims of plunder who came forward were routinely punished for minor infractions while their attackers escaped judgment prompting most victims to stay silent
0	the women said victim of rape who arrive forward routinely were punished for minor infractions while their assailants escaped judgment	the cleaning woman said victims of rape who came forward were routinely penalize for minor infractions while their attackers escaped judgment prompting most victims to remain silent
0	the women said victims of rape who came ahead routinely were penalise for minor infractions while their assailants escaped judgment	the women said victims of dishonour who came forward were routinely penalize for minor infractions while their attackers escaped judgment prompting most victims to remain silent
0	the women said victims of rape who come in forward routinely were punished for minor infractions while their assaulter escaped judgment	the cleaning lady said victims of rape who came forward were routinely punished for minor infractions while their attackers escape judgment prompting most victims to remain silent
0	the women said victim of rape who hail forward routinely were punished for minor infractions while their assailants escaped judgment	the women said dupe of rape who came forward were routinely punished for underage infractions while their attackers escaped judgment prompting most dupe to remain silent
0	the women said victims of rape who fare forward routinely were punished for minor infractions while their assailants escaped sound judgment	the women articulate dupe of rape who came forward were routinely punished for minor infractions while their attackers escaped judgment prompting most dupe to remain silent
0	the women said victims of rape who came forward routinely were punished for minor infractions while their assailants escaped judgment	the women said victims of rape who came forward were routinely punished for minor infractions while their attackers escaped judgment prompting most victims to remain silent
0	the women said victims of rape who came forward routinely were punished for minor infractions while their assailants escaped judgment	the women said victims of rape who came forward were routinely punished for minor infractions while their attackers escaped judgment prompting most victims to remain silent
0	the women said victims of rape who came forward routinely were punished for minor infractions while their assailants escaped judgment	the women said victims of rape who came forward were routinely punished for minor infractions while their attackers escaped judgment prompting most victims to remain silent
0	the women said victims of rape who came forward routinely were punished for minor infractions while their assailants escaped judgment	the women said victims of rape who came forward were routinely punished for minor infractions while their attackers escaped judgment prompting most victims to remain silent
0	the women said victims of rape who came forward routinely were punished for minor infractions while their assailants escaped judgment	the women said victims of rape who came forward were routinely punished for minor infractions while their attackers escaped judgment prompting most victims to remain silent
0	the women said victims of rape who came forward routinely were punished for minor infractions while their assailants escaped judgment	the women said victims of rape who came forward were routinely punished for minor infractions while their attackers escaped judgment prompting most victims to remain silent
0	the women said victims of rape who came forward routinely were punished for minor infractions while their assailants escaped judgment	the women said victims of rape who came forward were routinely punished for minor infractions while their attackers escaped judgment prompting most victims to remain silent
0	the women said victims of rape who came forward routinely were punished for minor infractions while their assailants escaped judgment	the women said victims of rape who came forward were routinely punished for minor infractions while their attackers escaped judgment prompting most victims to remain silent
0	the women said victims of rape who came forward routinely were punished for minor infractions while their assailants escaped judgment	the women said victims of rape who came forward were routinely punished for minor infractions while their attackers escaped judgment prompting most victims to remain silent
0	the women said victims of rape who came forward routinely were punished for minor infractions while their assailants escaped judgment	the women said victims of rape who came forward were routinely punished for minor infractions while their attackers escaped judgment prompting most victims to remain silent
0	the women said victims of rape who came forward routinely were punished for minor infractions while their assailants escaped judgment	the women said victims of rape who came forward were routinely punished for minor infractions while their attackers escaped judgment prompting most victims to remain silent
0	the women said victims of rape who came forward routinely were punished for minor infractions while their assailants escaped judgment	the women said victims of rape who came forward were routinely punished for minor infractions while their attackers escaped judgment prompting most victims to remain silent
0	the women said victims of rape who came forward routinely were punished for minor infractions while their assailants escaped judgment	the women said victims of rape who came forward were routinely punished for minor infractions while their attackers escaped judgment prompting most victims to remain silent
0	the women said victims of rape who came forward routinely were punished for minor infractions while their assailants escaped judgment	the women said victims of rape who came forward were routinely punished for minor infractions while their attackers escaped judgment prompting most victims to remain silent
0	the women said victims of rape who came forward routinely were punished for minor infractions while their assailants escaped judgment	the women said victims of rape who came forward were routinely punished for minor infractions while their attackers escaped judgment prompting most victims to remain silent
0	the women said victims of rape who came forward routinely were punished for minor infractions while their assailants escaped judgment	the women said victims of rape who came forward were routinely punished for minor infractions while their attackers escaped judgment prompting most victims to remain silent
0	the women said victims of rape who came forward routinely were punished for minor infractions while their assailants escaped judgment	the women said victims of rape who came forward were routinely punished for minor infractions while their attackers escaped judgment prompting most victims to remain silent
0	the women said victims of rape who came forward routinely were punished for minor infractions while their assailants escaped judgment	the women said victims of rape who came forward were routinely punished for minor infractions while their attackers escaped judgment prompting most victims to remain silent
0	the women said victims of rape who came forward routinely were punished for minor infractions while their assailants escaped judgment	the women said victims of rape who came forward were routinely punished for minor infractions while their attackers escaped judgment prompting most victims to remain silent
0	the women said victims of rape who came forward routinely were punished for minor infractions while their assailants escaped judgment	the women said victims of rape who came forward were routinely punished for minor infractions while their attackers escaped judgment prompting most victims to remain silent
0	the women said victims of rape who came forward routinely were punished for minor infractions while their assailants escaped judgment	the women said victims of rape who came forward were routinely punished for minor infractions while their attackers escaped judgment prompting most victims to remain silent
0	the women said victims of rape who came forward routinely were punished for minor infractions while their assailants escaped judgment	the women said victims of rape who came forward were routinely punished for minor infractions while their attackers escaped judgment prompting most victims to remain silent
0	the women said victims of rape who came forward routinely were punished for minor infractions while their assailants escaped judgment	the women said victims of rape who came forward were routinely punished for minor infractions while their attackers escaped judgment prompting most victims to remain silent
1	" The National has no interest in acquiring AMP while AMP owns its UK business , " Cicutto added .	" The National has no interest in acquiring AMP while AMP owns its U.K. business , " NAB chief executive Frank Cicutto said .
1	the national has no interest in acquiring adenosine monophosphate while adenosine monophosphate owns its uk business cicutto added	the national has no interest in acquiring amp while amp owns its u thou business nab chief executive director frank cicutto said
1	the home has no interest in acquiring amp while amp owns its uk business cicutto added	the national has no sake in acquiring amp while amp owns its u k business nab chief executive frank cicutto tell
1	the national has no interest in acquiring a while a owns its uk business cicutto added	the national has no interest in acquiring amp while amp owns its u k business nab gaffer executive frank cicutto read
1	the national has no interest in acquiring amp while amp owns its uk business cicutto supply	the national has no interest in acquiring amp while amp owns its u k business nab chief administrator dog cicutto said
1	the national has no interest in acquiring amp while amp owns its uk business cicutto lend	the national has no interest in acquiring amp while amp possess its u k business nab chief executive director frank cicutto said
1	the interior has no interest in acquiring amp while amp owns its uk business cicutto added	the national has no interest in acquiring amp while amp possess its u k business nab chief executive hotdog cicutto said
1	the home has no interest in acquiring amp while amp owns its uk business cicutto added	the national has no interest in acquiring a while a owns its u k business nab chief administrator frank cicutto said
1	the national has no interest in acquiring amp while amp owns its uk business cicutto tally	the national has no interest in gain amp while amp owns its u k business nab chief executive frank cicutto suppose
1	the national has no interest in acquiring amp while amp owns its britain business cicutto added	the national has no interest in acquiring amp while amp owns its u kilobyte business apprehend chief executive frank cicutto said
1	the national has no interest in acquiring amp while amp owns its uk business cicutto added	the national has no interest in acquiring amp while amp owns its u k business nab chief executive frank cicutto said
1	the national has no interest in acquiring amp while amp owns its uk business cicutto added	the national has no interest in acquiring amp while amp owns its u k business nab chief executive frank cicutto said
1	the national has no interest in acquiring amp while amp owns its uk business cicutto added	the national has no interest in acquiring amp while amp owns its u k business nab chief executive frank cicutto said
1	the national has no interest in acquiring amp while amp owns its uk business cicutto added	the national has no interest in acquiring amp while amp owns its u k business nab chief executive frank cicutto said
1	the national has no interest in acquiring amp while amp owns its uk business cicutto added	the national has no interest in acquiring amp while amp owns its u k business nab chief executive frank cicutto said
1	the national has no interest in acquiring amp while amp owns its uk business cicutto added	the national has no interest in acquiring amp while amp owns its u k business nab chief executive frank cicutto said
1	the national has no interest in acquiring amp while amp owns its uk business cicutto added	the national has no interest in acquiring amp while amp owns its u k business nab chief executive frank cicutto said
1	the national has no interest in acquiring amp while amp owns its uk business cicutto added	the national has no interest in acquiring amp while amp owns its u k business nab chief executive frank cicutto said
1	the national has no interest in acquiring amp while amp owns its uk business cicutto added	the national has no interest in acquiring amp while amp owns its u k business nab chief executive frank cicutto said
1	the national has no interest in acquiring amp while amp owns its uk business cicutto added	the national has no interest in acquiring amp while amp owns its u k business nab chief executive frank cicutto said
1	the national has no interest in acquiring amp while amp owns its uk business cicutto added	the national has no interest in acquiring amp while amp owns its u k business nab chief executive frank cicutto said
1	the national has no interest in acquiring amp while amp owns its uk business cicutto added	the national has no interest in acquiring amp while amp owns its u k business nab chief executive frank cicutto said
1	the national has no interest in acquiring amp while amp owns its uk business cicutto added	the national has no interest in acquiring amp while amp owns its u k business nab chief executive frank cicutto said
1	the national has no interest in acquiring amp while amp owns its uk business cicutto added	the national has no interest in acquiring amp while amp owns its u k business nab chief executive frank cicutto said
1	the national has no interest in acquiring amp while amp owns its uk business cicutto added	the national has no interest in acquiring amp while amp owns its u k business nab chief executive frank cicutto said
1	the national has no interest in acquiring amp while amp owns its uk business cicutto added	the national has no interest in acquiring amp while amp owns its u k business nab chief executive frank cicutto said
1	the national has no interest in acquiring amp while amp owns its uk business cicutto added	the national has no interest in acquiring amp while amp owns its u k business nab chief executive frank cicutto said
1	the national has no interest in acquiring amp while amp owns its uk business cicutto added	the national has no interest in acquiring amp while amp owns its u k business nab chief executive frank cicutto said
1	the national has no interest in acquiring amp while amp owns its uk business cicutto added	the national has no interest in acquiring amp while amp owns its u k business nab chief executive frank cicutto said
1	the national has no interest in acquiring amp while amp owns its uk business cicutto added	the national has no interest in acquiring amp while amp owns its u k business nab chief executive frank cicutto said
1	the national has no interest in acquiring amp while amp owns its uk business cicutto added	the national has no interest in acquiring amp while amp owns its u k business nab chief executive frank cicutto said
1	the national has no interest in acquiring amp while amp owns its uk business cicutto added	the national has no interest in acquiring amp while amp owns its u k business nab chief executive frank cicutto said
1	the national has no interest in acquiring amp while amp owns its uk business cicutto added	the national has no interest in acquiring amp while amp owns its u k business nab chief executive frank cicutto said
1	In a statement , Mr. Rowland said : " As is the case with all appointees , Commissioner Anson is accountable to me .	" As is the case with all appointees , Commissioner Anson is accountable to me , " Rowland said .
1	in a statement mr rowland tell as is the case with all appointees commissioner anson is accountable to me	as is the case with all appointees commissioner anson is accountable to me rowland articulate
1	in a affirmation mr rowland said as is the case with all appointees commissioner anson is accountable to me	as is the face with all appointees commissioner anson is accountable to me rowland said
1	in a statement mr rowland said as is the example with all appointees commissioner anson is accountable to me	as is the case with all appointment commissioner anson is accountable to me rowland said
1	in a statement mr rowland said as is the grammatical case with all appointees commissioner anson is accountable to me	as is the grammatical case with all appointees commissioner anson is accountable to me rowland said
1	in a statement mr rowland said as is the suit with all appointees commissioner anson is accountable to me	as is the event with all appointees commissioner anson is accountable to me rowland said
1	in a statement mr rowland articulate as is the case with all appointees commissioner anson is accountable to me	as is the case with all appointees commissioner anson is accountable to me rowland sound out
1	in a statement mr rowland said as is the case with all appointee commissioner anson is accountable to me	as is the case with all appointment commissioner anson is accountable to me rowland said
1	in a argument mr rowland said as is the case with all appointees commissioner anson is accountable to me	as is the case with all appointment commissioner anson is accountable to me rowland said
1	in a statement mr rowland said as is the guinea pig with all appointees commissioner anson is accountable to me	as is the subject with all appointees commissioner anson is accountable to me rowland said
1	in a statement mr rowland said as is the case with all appointees commissioner anson is accountable to me	as is the case with all appointees commissioner anson is accountable to me rowland said
1	in a statement mr rowland said as is the case with all appointees commissioner anson is accountable to me	as is the case with all appointees commissioner anson is accountable to me rowland said
1	in a statement mr rowland said as is the case with all appointees commissioner anson is accountable to me	as is the case with all appointees commissioner anson is accountable to me rowland said
1	in a statement mr rowland said as is the case with all appointees commissioner anson is accountable to me	as is the case with all appointees commissioner anson is accountable to me rowland said
1	in a statement mr rowland said as is the case with all appointees commissioner anson is accountable to me	as is the case with all appointees commissioner anson is accountable to me rowland said
1	in a statement mr rowland said as is the case with all appointees commissioner anson is accountable to me	as is the case with all appointees commissioner anson is accountable to me rowland said
1	in a statement mr rowland said as is the case with all appointees commissioner anson is accountable to me	as is the case with all appointees commissioner anson is accountable to me rowland said
1	in a statement mr rowland said as is the case with all appointees commissioner anson is accountable to me	as is the case with all appointees commissioner anson is accountable to me rowland said
1	in a statement mr rowland said as is the case with all appointees commissioner anson is accountable to me	as is the case with all appointees commissioner anson is accountable to me rowland said
1	in a statement mr rowland said as is the case with all appointees commissioner anson is accountable to me	as is the case with all appointees commissioner anson is accountable to me rowland said
1	in a statement mr rowland said as is the case with all appointees commissioner anson is accountable to me	as is the case with all appointees commissioner anson is accountable to me rowland said
1	in a statement mr rowland said as is the case with all appointees commissioner anson is accountable to me	as is the case with all appointees commissioner anson is accountable to me rowland said
1	in a statement mr rowland said as is the case with all appointees commissioner anson is accountable to me	as is the case with all appointees commissioner anson is accountable to me rowland said
1	in a statement mr rowland said as is the case with all appointees commissioner anson is accountable to me	as is the case with all appointees commissioner anson is accountable to me rowland said
1	in a statement mr rowland said as is the case with all appointees commissioner anson is accountable to me	as is the case with all appointees commissioner anson is accountable to me rowland said
1	in a statement mr rowland said as is the case with all appointees commissioner anson is accountable to me	as is the case with all appointees commissioner anson is accountable to me rowland said
1	in a statement mr rowland said as is the case with all appointees commissioner anson is accountable to me	as is the case with all appointees commissioner anson is accountable to me rowland said
1	in a statement mr rowland said as is the case with all appointees commissioner anson is accountable to me	as is the case with all appointees commissioner anson is accountable to me rowland said
1	in a statement mr rowland said as is the case with all appointees commissioner anson is accountable to me	as is the case with all appointees commissioner anson is accountable to me rowland said
1	in a statement mr rowland said as is the case with all appointees commissioner anson is accountable to me	as is the case with all appointees commissioner anson is accountable to me rowland said
1	in a statement mr rowland said as is the case with all appointees commissioner anson is accountable to me	as is the case with all appointees commissioner anson is accountable to me rowland said
1	in a statement mr rowland said as is the case with all appointees commissioner anson is accountable to me	as is the case with all appointees commissioner anson is accountable to me rowland said
1	in a statement mr rowland said as is the case with all appointees commissioner anson is accountable to me	as is the case with all appointees commissioner anson is accountable to me rowland said
0	Oracle 's $ 5 billion hostile bid for PeopleSoft is clearly not sitting well with PeopleSoft 's executives .	Oracle on Friday launched a $ 5.1 billion hostile takeover bid for PeopleSoft .
0	prophesier s billion hostile bid for peoplesoft is clearly not sitting well with peoplesoft s executives	oracle on friday plunge a billion hostile takeover bid for peoplesoft
0	oracle s billion hostile bid for peoplesoft is clearly not sitting substantially with peoplesoft s executives	oracle on friday launched a billion hostile takeover entreat for peoplesoft
0	oracle s billion hostile bid for peoplesoft is clearly not session well with peoplesoft s executives	oracle on friday launched a billion uncongenial takeover bid for peoplesoft
0	oracle s billion hostile bid for peoplesoft is understandably not sitting well with peoplesoft s executives	oracle on friday set up a billion hostile takeover bid for peoplesoft
0	oracle s billion hostile bid for peoplesoft is clearly not sitting easily with peoplesoft s executives	oracle on friday launched a billion unfriendly takeover bid for peoplesoft
0	oracle s zillion hostile bid for peoplesoft is clearly not sitting well with peoplesoft s executives	vaticinator on friday launched a billion hostile takeover bid for peoplesoft
0	oracle s billion hostile bid for peoplesoft is clearly not sitting fountainhead with peoplesoft s executives	oracle on friday launched a gazillion hostile takeover bid for peoplesoft
0	oracle s billion hostile bid for peoplesoft is clearly not baby sit well with peoplesoft s executives	oracle on friday launched a gazillion hostile takeover bid for peoplesoft
0	seer s billion hostile bid for peoplesoft is clearly not sitting well with peoplesoft s executives	oracle on friday launched a billion unfriendly takeover bid for peoplesoft
0	oracle s billion hostile bid for peoplesoft is clearly not sitting well with peoplesoft s executives	oracle on friday launched a billion hostile takeover bid for peoplesoft
0	oracle s billion hostile bid for peoplesoft is clearly not sitting well with peoplesoft s executives	oracle on friday launched a billion hostile takeover bid for peoplesoft
0	oracle s billion hostile bid for peoplesoft is clearly not sitting well with peoplesoft s executives	oracle on friday launched a billion hostile takeover bid for peoplesoft
0	oracle s billion hostile bid for peoplesoft is clearly not sitting well with peoplesoft s executives	oracle on friday launched a billion hostile takeover bid for peoplesoft
0	oracle s billion hostile bid for peoplesoft is clearly not sitting well with peoplesoft s executives	oracle on friday launched a billion hostile takeover bid for peoplesoft
0	oracle s billion hostile bid for peoplesoft is clearly not sitting well with peoplesoft s executives	oracle on friday launched a billion hostile takeover bid for peoplesoft
0	oracle s billion hostile bid for peoplesoft is clearly not sitting well with peoplesoft s executives	oracle on friday launched a billion hostile takeover bid for peoplesoft
0	oracle s billion hostile bid for peoplesoft is clearly not sitting well with peoplesoft s executives	oracle on friday launched a billion hostile takeover bid for peoplesoft
0	oracle s billion hostile bid for peoplesoft is clearly not sitting well with peoplesoft s executives	oracle on friday launched a billion hostile takeover bid for peoplesoft
0	oracle s billion hostile bid for peoplesoft is clearly not sitting well with peoplesoft s executives	oracle on friday launched a billion hostile takeover bid for peoplesoft
0	oracle s billion hostile bid for peoplesoft is clearly not sitting well with peoplesoft s executives	oracle on friday launched a billion hostile takeover bid for peoplesoft
0	oracle s billion hostile bid for peoplesoft is clearly not sitting well with peoplesoft s executives	oracle on friday launched a billion hostile takeover bid for peoplesoft
0	oracle s billion hostile bid for peoplesoft is clearly not sitting well with peoplesoft s executives	oracle on friday launched a billion hostile takeover bid for peoplesoft
0	oracle s billion hostile bid for peoplesoft is clearly not sitting well with peoplesoft s executives	oracle on friday launched a billion hostile takeover bid for peoplesoft
0	oracle s billion hostile bid for peoplesoft is clearly not sitting well with peoplesoft s executives	oracle on friday launched a billion hostile takeover bid for peoplesoft
0	oracle s billion hostile bid for peoplesoft is clearly not sitting well with peoplesoft s executives	oracle on friday launched a billion hostile takeover bid for peoplesoft
0	oracle s billion hostile bid for peoplesoft is clearly not sitting well with peoplesoft s executives	oracle on friday launched a billion hostile takeover bid for peoplesoft
0	oracle s billion hostile bid for peoplesoft is clearly not sitting well with peoplesoft s executives	oracle on friday launched a billion hostile takeover bid for peoplesoft
0	oracle s billion hostile bid for peoplesoft is clearly not sitting well with peoplesoft s executives	oracle on friday launched a billion hostile takeover bid for peoplesoft
0	oracle s billion hostile bid for peoplesoft is clearly not sitting well with peoplesoft s executives	oracle on friday launched a billion hostile takeover bid for peoplesoft
0	oracle s billion hostile bid for peoplesoft is clearly not sitting well with peoplesoft s executives	oracle on friday launched a billion hostile takeover bid for peoplesoft
0	oracle s billion hostile bid for peoplesoft is clearly not sitting well with peoplesoft s executives	oracle on friday launched a billion hostile takeover bid for peoplesoft
0	oracle s billion hostile bid for peoplesoft is clearly not sitting well with peoplesoft s executives	oracle on friday launched a billion hostile takeover bid for peoplesoft
1	Taha is married to former Iraqi oil minister Amir Muhammed Rasheed , who surrendered to U.S. forces on April 28 .	Taha 's husband , former oil minister Amer Mohammed Rashid , surrendered to U.S. forces on April 28 .
1	taha is married to former iraqi oil parson amir muhammed rasheed who surrendered to u s forces on april	taha s conserve former oil minister amer mohammed rashid surrendered to u s forces on april
1	taha is married to former iraqi oil minister amir muhammed rasheed who surrendered to u s forces on apr	taha s husband former oil colour minister amer mohammed rashid surrendered to u s forces on april
1	taha is married to former iraqi oil minister amir muhammed rasheed who surrendered to u s thrust on april	taha s husband former oil minister amer mohammed rashid surrendered to u s wedge on april
1	taha is married to former iraqi oil minister ameer muhammed rasheed who surrendered to u s forces on april	taha s husband late oil minister amer mohammed rashid surrendered to u s forces on april
1	taha is married to former iraki oil minister amir muhammed rasheed who surrendered to u s forces on april	taha s husband former oil minister amer mohammed rashid surrendered to u s forces on apr
1	taha is married to former iraqi oil minister emir muhammed rasheed who surrendered to u s forces on april	taha s husband former oil minister amer mohammed rashid surrendered to u s forces on apr
1	taha is married to former iraqi oil minister ameer muhammed rasheed who surrendered to u s forces on april	taha s husband former oil minister amer mohammed rashid surrendered to u s forces on apr
1	taha is married to former iraki oil minister amir muhammed rasheed who surrendered to u s forces on april	taha s husband former oil minister amer mohammed rashid surrendered to atomic number s forces on april
1	taha is married to former iraqi oil minister ameer muhammed rasheed who surrendered to u s forces on april	taha s husband former oil minister amer mohammed rashid deliver to u s forces on april
1	taha is married to former iraqi oil minister amir muhammed rasheed who surrendered to u s forces on april	taha s husband former oil minister amer mohammed rashid surrendered to u s forces on april
1	taha is married to former iraqi oil minister amir muhammed rasheed who surrendered to u s forces on april	taha s husband former oil minister amer mohammed rashid surrendered to u s forces on april
1	taha is married to former iraqi oil minister amir muhammed rasheed who surrendered to u s forces on april	taha s husband former oil minister amer mohammed rashid surrendered to u s forces on april
1	taha is married to former iraqi oil minister amir muhammed rasheed who surrendered to u s forces on april	taha s husband former oil minister amer mohammed rashid surrendered to u s forces on april
1	taha is married to former iraqi oil minister amir muhammed rasheed who surrendered to u s forces on april	taha s husband former oil minister amer mohammed rashid surrendered to u s forces on april
1	taha is married to former iraqi oil minister amir muhammed rasheed who surrendered to u s forces on april	taha s husband former oil minister amer mohammed rashid surrendered to u s forces on april
1	taha is married to former iraqi oil minister amir muhammed rasheed who surrendered to u s forces on april	taha s husband former oil minister amer mohammed rashid surrendered to u s forces on april
1	taha is married to former iraqi oil minister amir muhammed rasheed who surrendered to u s forces on april	taha s husband former oil minister amer mohammed rashid surrendered to u s forces on april
1	taha is married to former iraqi oil minister amir muhammed rasheed who surrendered to u s forces on april	taha s husband former oil minister amer mohammed rashid surrendered to u s forces on april
1	taha is married to former iraqi oil minister amir muhammed rasheed who surrendered to u s forces on april	taha s husband former oil minister amer mohammed rashid surrendered to u s forces on april
1	taha is married to former iraqi oil minister amir muhammed rasheed who surrendered to u s forces on april	taha s husband former oil minister amer mohammed rashid surrendered to u s forces on april
1	taha is married to former iraqi oil minister amir muhammed rasheed who surrendered to u s forces on april	taha s husband former oil minister amer mohammed rashid surrendered to u s forces on april
1	taha is married to former iraqi oil minister amir muhammed rasheed who surrendered to u s forces on april	taha s husband former oil minister amer mohammed rashid surrendered to u s forces on april
1	taha is married to former iraqi oil minister amir muhammed rasheed who surrendered to u s forces on april	taha s husband former oil minister amer mohammed rashid surrendered to u s forces on april
1	taha is married to former iraqi oil minister amir muhammed rasheed who surrendered to u s forces on april	taha s husband former oil minister amer mohammed rashid surrendered to u s forces on april
1	taha is married to former iraqi oil minister amir muhammed rasheed who surrendered to u s forces on april	taha s husband former oil minister amer mohammed rashid surrendered to u s forces on april
1	taha is married to former iraqi oil minister amir muhammed rasheed who surrendered to u s forces on april	taha s husband former oil minister amer mohammed rashid surrendered to u s forces on april
1	taha is married to former iraqi oil minister amir muhammed rasheed who surrendered to u s forces on april	taha s husband former oil minister amer mohammed rashid surrendered to u s forces on april
1	taha is married to former iraqi oil minister amir muhammed rasheed who surrendered to u s forces on april	taha s husband former oil minister amer mohammed rashid surrendered to u s forces on april
1	taha is married to former iraqi oil minister amir muhammed rasheed who surrendered to u s forces on april	taha s husband former oil minister amer mohammed rashid surrendered to u s forces on april
1	taha is married to former iraqi oil minister amir muhammed rasheed who surrendered to u s forces on april	taha s husband former oil minister amer mohammed rashid surrendered to u s forces on april
1	taha is married to former iraqi oil minister amir muhammed rasheed who surrendered to u s forces on april	taha s husband former oil minister amer mohammed rashid surrendered to u s forces on april
1	taha is married to former iraqi oil minister amir muhammed rasheed who surrendered to u s forces on april	taha s husband former oil minister amer mohammed rashid surrendered to u s forces on april
1	Cisco pared spending during the quarter to compensate for sluggish sales .	In response to sluggish sales , Cisco pared spending .
1	lake herring pared spending during the quarter to compensate for sluggish sales	in response to sluggish sales event cisco pared spending
1	lake herring pared spending during the quarter to compensate for sluggish sales	in response to sluggish cut rate sale cisco pared spending
1	cisco pare down spending during the quarter to compensate for sluggish sales	in response to sluggish gross sales cisco pared spending
1	cisco peel spending during the quarter to compensate for sluggish sales	in response to sluggish sales cisco par spending
1	cisco peel spending during the quarter to compensate for sluggish sales	in response to sluggish sales coregonus artedi pared spending
1	cisco pared spending during the draw and quarter to compensate for sluggish sales	in response to sulky sales cisco pared spending
1	coregonus artedi pared spending during the quarter to compensate for sluggish sales	in response to sluggish gross sales cisco pared spending
1	cisco par spending during the quarter to compensate for sluggish sales	in response to sluggish sales event cisco pared spending
1	cisco pared spending during the quarter to even out for sluggish sales	in response to sluggish sale cisco pared spending
1	cisco pared spending during the quarter to compensate for sluggish sales	in response to sluggish sales cisco pared spending
1	cisco pared spending during the quarter to compensate for sluggish sales	in response to sluggish sales cisco pared spending
1	cisco pared spending during the quarter to compensate for sluggish sales	in response to sluggish sales cisco pared spending
1	cisco pared spending during the quarter to compensate for sluggish sales	in response to sluggish sales cisco pared spending
1	cisco pared spending during the quarter to compensate for sluggish sales	in response to sluggish sales cisco pared spending
1	cisco pared spending during the quarter to compensate for sluggish sales	in response to sluggish sales cisco pared spending
1	cisco pared spending during the quarter to compensate for sluggish sales	in response to sluggish sales cisco pared spending
1	cisco pared spending during the quarter to compensate for sluggish sales	in response to sluggish sales cisco pared spending
1	cisco pared spending during the quarter to compensate for sluggish sales	in response to sluggish sales cisco pared spending
1	cisco pared spending during the quarter to compensate for sluggish sales	in response to sluggish sales cisco pared spending
1	cisco pared spending during the quarter to compensate for sluggish sales	in response to sluggish sales cisco pared spending
1	cisco pared spending during the quarter to compensate for sluggish sales	in response to sluggish sales cisco pared spending
1	cisco pared spending during the quarter to compensate for sluggish sales	in response to sluggish sales cisco pared spending
1	cisco pared spending during the quarter to compensate for sluggish sales	in response to sluggish sales cisco pared spending
1	cisco pared spending during the quarter to compensate for sluggish sales	in response to sluggish sales cisco pared spending
1	cisco pared spending during the quarter to compensate for sluggish sales	in response to sluggish sales cisco pared spending
1	cisco pared spending during the quarter to compensate for sluggish sales	in response to sluggish sales cisco pared spending
1	cisco pared spending during the quarter to compensate for sluggish sales	in response to sluggish sales cisco pared spending
1	cisco pared spending during the quarter to compensate for sluggish sales	in response to sluggish sales cisco pared spending
1	cisco pared spending during the quarter to compensate for sluggish sales	in response to sluggish sales cisco pared spending
1	cisco pared spending during the quarter to compensate for sluggish sales	in response to sluggish sales cisco pared spending
1	cisco pared spending during the quarter to compensate for sluggish sales	in response to sluggish sales cisco pared spending
1	cisco pared spending during the quarter to compensate for sluggish sales	in response to sluggish sales cisco pared spending
1	Seven 20- and 21-year-old cadets were ticketed by police for drinking alcohol in an off-campus hotel room early Saturday with two young women , aged 16 and 18 .	Seven 20- and 21-year-old male cadets were caught in an off-campus hotel room early Saturday with two female teens , 16 and 18 years .
1	seven and year old cadets were ticketed by police for imbibing alcoholic beverage in an off campus hotel room early saturday with two young women aged and	seven and year old male cadets were caught in an off campus hotel elbow room early sabbatum with two female teens and years
1	seven and year old cadets were ticketed by constabulary for drink in alcohol in an off campus hotel room early saturday with two young women aged and	seven and year old male cadets were catch up with in an off campus hotel room early saturday with female teens and years
1	septenary and twelvemonth old cadets were ticketed by police for drinking alcohol in an off campus hotel room early saturday with two young women aged and	seven and year old male cadets were catch in an off campus hotel board early saturday with two female teens and years
1	seven and year old cadets were ticketed by police force for drink alcohol in an off campus hotel room early saturday with two young women aged and	seven and twelvemonth old male cadets were caught in an off campus hotel room early saturday with two female adolescent and years
1	seven and year old cadets were ticketed by law for drinking alcohol in an off campus hotel way early saturday with two young women aged and	seven and year old manly cadets were caught in an off campus hotel room early sat with two female teens and years
1	seven and twelvemonth old cadets were ticketed by police for drinking alcohol in an off campus hotel room early saturday with two young women age and	seven and year one time male cadets were caught in an off campus hotel room early sabbatum with two female teens and years
1	seven and year old cadets were ticketed by police for drinking alcohol in an off campus hotel board early saturday with young women aged and	sevener and yr old male cadets were caught in an off campus hotel room early saturday with two female teens and years
1	vii and year old cadets were ticketed by law for drinking alcohol in an off campus hotel room early saturday with two young women aged and	seven and class old male cadets were caught in an off campus hotel room early saturday with deuce female teens and years
1	seven and year old cadets were ticketed by police for drinking alcohol in an off campus hotel room early on saturday with two young women ripened and	seven and year old male cadets were caught in an off campus hotel room other sat with two female teens and years
1	seven and year old cadets were ticketed by police for drinking alcohol in an off campus hotel room early saturday with two young women aged and	seven and year old male cadets were caught in an off campus hotel room early saturday with two female teens and years
1	seven and year old cadets were ticketed by police for drinking alcohol in an off campus hotel room early saturday with two young women aged and	seven and year old male cadets were caught in an off campus hotel room early saturday with two female teens and years
1	seven and year old cadets were ticketed by police for drinking alcohol in an off campus hotel room early saturday with two young women aged and	seven and year old male cadets were caught in an off campus hotel room early saturday with two female teens and years
1	seven and year old cadets were ticketed by police for drinking alcohol in an off campus hotel room early saturday with two young women aged and	seven and year old male cadets were caught in an off campus hotel room early saturday with two female teens and years
1	seven and year old cadets were ticketed by police for drinking alcohol in an off campus hotel room early saturday with two young women aged and	seven and year old male cadets were caught in an off campus hotel room early saturday with two female teens and years
1	seven and year old cadets were ticketed by police for drinking alcohol in an off campus hotel room early saturday with two young women aged and	seven and year old male cadets were caught in an off campus hotel room early saturday with two female teens and years
1	seven and year old cadets were ticketed by police for drinking alcohol in an off campus hotel room early saturday with two young women aged and	seven and year old male cadets were caught in an off campus hotel room early saturday with two female teens and years
1	seven and year old cadets were ticketed by police for drinking alcohol in an off campus hotel room early saturday with two young women aged and	seven and year old male cadets were caught in an off campus hotel room early saturday with two female teens and years
1	seven and year old cadets were ticketed by police for drinking alcohol in an off campus hotel room early saturday with two young women aged and	seven and year old male cadets were caught in an off campus hotel room early saturday with two female teens and years
1	seven and year old cadets were ticketed by police for drinking alcohol in an off campus hotel room early saturday with two young women aged and	seven and year old male cadets were caught in an off campus hotel room early saturday with two female teens and years
1	seven and year old cadets were ticketed by police for drinking alcohol in an off campus hotel room early saturday with two young women aged and	seven and year old male cadets were caught in an off campus hotel room early saturday with two female teens and years
1	seven and year old cadets were ticketed by police for drinking alcohol in an off campus hotel room early saturday with two young women aged and	seven and year old male cadets were caught in an off campus hotel room early saturday with two female teens and years
1	seven and year old cadets were ticketed by police for drinking alcohol in an off campus hotel room early saturday with two young women aged and	seven and year old male cadets were caught in an off campus hotel room early saturday with two female teens and years
1	seven and year old cadets were ticketed by police for drinking alcohol in an off campus hotel room early saturday with two young women aged and	seven and year old male cadets were caught in an off campus hotel room early saturday with two female teens and years
1	seven and year old cadets were ticketed by police for drinking alcohol in an off campus hotel room early saturday with two young women aged and	seven and year old male cadets were caught in an off campus hotel room early saturday with two female teens and years
1	seven and year old cadets were ticketed by police for drinking alcohol in an off campus hotel room early saturday with two young women aged and	seven and year old male cadets were caught in an off campus hotel room early saturday with two female teens and years
1	seven and year old cadets were ticketed by police for drinking alcohol in an off campus hotel room early saturday with two young women aged and	seven and year old male cadets were caught in an off campus hotel room early saturday with two female teens and years
1	seven and year old cadets were ticketed by police for drinking alcohol in an off campus hotel room early saturday with two young women aged and	seven and year old male cadets were caught in an off campus hotel room early saturday with two female teens and years
1	seven and year old cadets were ticketed by police for drinking alcohol in an off campus hotel room early saturday with two young women aged and	seven and year old male cadets were caught in an off campus hotel room early saturday with two female teens and years
1	seven and year old cadets were ticketed by police for drinking alcohol in an off campus hotel room early saturday with two young women aged and	seven and year old male cadets were caught in an off campus hotel room early saturday with two female teens and years
1	seven and year old cadets were ticketed by police for drinking alcohol in an off campus hotel room early saturday with two young women aged and	seven and year old male cadets were caught in an off campus hotel room early saturday with two female teens and years
1	seven and year old cadets were ticketed by police for drinking alcohol in an off campus hotel room early saturday with two young women aged and	seven and year old male cadets were caught in an off campus hotel room early saturday with two female teens and years
1	seven and year old cadets were ticketed by police for drinking alcohol in an off campus hotel room early saturday with two young women aged and	seven and year old male cadets were caught in an off campus hotel room early saturday with two female teens and years
0	Dixon 's win moved him into second place in the points standings , 49 behind Kanaan .	" It 's always fun to come to Colorado , " said Dixon , who moved into second in the IRL standings behind Kanaan .
0	dixon s win moved him into second place in the points standings rear end kanaan	it s always fun to come to co order dixon who moved into second in the irl standings behind kanaan
0	dixon s succeed moved him into second place in the points standings behind kanaan	it s always fun to come to colorado river said dixon who moved into second in the irl resist behind kanaan
0	dixon s succeed moved him into second place in the points standings behind kanaan	it s invariably sport to come to colorado said dixon who moved into second in the irl standings behind kanaan
0	dixon s get ahead moved him into second place in the points standings behind kanaan	it s always fun to come to co said dixon who moved into second in the irl suffer behind kanaan
0	dixon s win moved him into second place in the points standings buns kanaan	it s always fun to derive to co said dixon who moved into second in the irl standings behind kanaan
0	dixon s win propel him into second place in the points standings behind kanaan	it s always sport to come to colorado river said dixon who moved into second in the irl standings behind kanaan
0	dixon s win moved him into second place in the points standings keister kanaan	it s constantly fun to come to colorado aforesaid dixon who moved into second in the irl standings behind kanaan
0	dixon s win moved him into second place in the points remain firm behind kanaan	it s always sport to get along to colorado said dixon who moved into second in the irl standings behind kanaan
0	dixon s win displace him into second place in the points standings behind kanaan	it s always fun to come to colorado enunciate dixon who moved into mo in the irl standings behind kanaan
0	dixon s win moved him into second place in the points standings behind kanaan	it s always fun to come to colorado said dixon who moved into second in the irl standings behind kanaan
0	dixon s win moved him into second place in the points standings behind kanaan	it s always fun to come to colorado said dixon who moved into second in the irl standings behind kanaan
0	dixon s win moved him into second place in the points standings behind kanaan	it s always fun to come to colorado said dixon who moved into second in the irl standings behind kanaan
0	dixon s win moved him into second place in the points standings behind kanaan	it s always fun to come to colorado said dixon who moved into second in the irl standings behind kanaan
0	dixon s win moved him into second place in the points standings behind kanaan	it s always fun to come to colorado said dixon who moved into second in the irl standings behind kanaan
0	dixon s win moved him into second place in the points standings behind kanaan	it s always fun to come to colorado said dixon who moved into second in the irl standings behind kanaan
0	dixon s win moved him into second place in the points standings behind kanaan	it s always fun to come to colorado said dixon who moved into second in the irl standings behind kanaan
0	dixon s win moved him into second place in the points standings behind kanaan	it s always fun to come to colorado said dixon who moved into second in the irl standings behind kanaan
0	dixon s win moved him into second place in the points standings behind kanaan	it s always fun to come to colorado said dixon who moved into second in the irl standings behind kanaan
0	dixon s win moved him into second place in the points standings behind kanaan	it s always fun to come to colorado said dixon who moved into second in the irl standings behind kanaan
0	dixon s win moved him into second place in the points standings behind kanaan	it s always fun to come to colorado said dixon who moved into second in the irl standings behind kanaan
0	dixon s win moved him into second place in the points standings behind kanaan	it s always fun to come to colorado said dixon who moved into second in the irl standings behind kanaan
0	dixon s win moved him into second place in the points standings behind kanaan	it s always fun to come to colorado said dixon who moved into second in the irl standings behind kanaan
0	dixon s win moved him into second place in the points standings behind kanaan	it s always fun to come to colorado said dixon who moved into second in the irl standings behind kanaan
0	dixon s win moved him into second place in the points standings behind kanaan	it s always fun to come to colorado said dixon who moved into second in the irl standings behind kanaan
0	dixon s win moved him into second place in the points standings behind kanaan	it s always fun to come to colorado said dixon who moved into second in the irl standings behind kanaan
0	dixon s win moved him into second place in the points standings behind kanaan	it s always fun to come to colorado said dixon who moved into second in the irl standings behind kanaan
0	dixon s win moved him into second place in the points standings behind kanaan	it s always fun to come to colorado said dixon who moved into second in the irl standings behind kanaan
0	dixon s win moved him into second place in the points standings behind kanaan	it s always fun to come to colorado said dixon who moved into second in the irl standings behind kanaan
0	dixon s win moved him into second place in the points standings behind kanaan	it s always fun to come to colorado said dixon who moved into second in the irl standings behind kanaan
0	dixon s win moved him into second place in the points standings behind kanaan	it s always fun to come to colorado said dixon who moved into second in the irl standings behind kanaan
0	dixon s win moved him into second place in the points standings behind kanaan	it s always fun to come to colorado said dixon who moved into second in the irl standings behind kanaan
0	dixon s win moved him into second place in the points standings behind kanaan	it s always fun to come to colorado said dixon who moved into second in the irl standings behind kanaan
1	Last year , Congress passed similar , though less expensive , buyout legislation for peanut farmers , ending that Depression-era program .	Last year , Congress passed similar , though less expensive , buyout legislation for peanut farmers to end that program that also dated from the Depression years .
1	survive year congress passed similar though less expensive buyout legislation for peanut farmers ending that depression era program	last year congress passed similar though le expensive buyout legislation for peanut fannie merritt farmer to end that program that also dated from the depression years
1	last year congress passed similar though less expensive buyout legislation for peanut farmers ending that depression earned run average program	last year congress passed like though less expensive buyout legislation for peanut farmers to last that program that also dated from the depression years
1	last year congress passed similar though less expensive buyout legislation for peanut farmers ending that depression epoch program	last year congress passed similar though less expensive buyout legislation for peanut fannie farmer to end that program that also go out from the depression years
1	last year congress passed similar though less expensive buyout legislating for peanut farmers ending that depression era program	last year congress passed similar though lupus erythematosus expensive buyout legislation for peanut husbandman to end that program that also dated from the depression years
1	last year congress passed similar though less expensive buyout legislation for earthnut farmers ending that depression era program	last year sexual congress passed similar though less expensive buyout legislation for goober pea farmers to end that program that also dated from the depression years
1	live year congress passed similar though less expensive buyout legislation for peanut farmers ending that depression era program	lastly year congress passed interchangeable though less expensive buyout legislation for peanut farmers to end that program that also dated from the depression years
1	last twelvemonth congress passed similar though less expensive buyout legislation for peanut farmers ending that depression era program	last year congress passed alike though less expensive buyout legislation for peanut farmers to finish that program that also dated from the depression years
1	final stage year congress passed similar though less expensive buyout legislation for peanut farmers ending that depression era program	last year congress passed similar though less expensive buyout legislation for peanut husbandman to end that program that likewise dated from the depression years
1	last class congress passed similar though less expensive buyout legislation for peanut farmers ending that depression era program	last year congress passed similar though less expensive buyout legislation for insignificant farmers to end that program that also dated from the depression old age
1	last year congress passed similar though less expensive buyout legislation for peanut farmers ending that depression era program	last year congress passed similar though less expensive buyout legislation for peanut farmers to end that program that also dated from the depression years
1	last year congress passed similar though less expensive buyout legislation for peanut farmers ending that depression era program	last year congress passed similar though less expensive buyout legislation for peanut farmers to end that program that also dated from the depression years
1	last year congress passed similar though less expensive buyout legislation for peanut farmers ending that depression era program	last year congress passed similar though less expensive buyout legislation for peanut farmers to end that program that also dated from the depression years
1	last year congress passed similar though less expensive buyout legislation for peanut farmers ending that depression era program	last year congress passed similar though less expensive buyout legislation for peanut farmers to end that program that also dated from the depression years
1	last year congress passed similar though less expensive buyout legislation for peanut farmers ending that depression era program	last year congress passed similar though less expensive buyout legislation for peanut farmers to end that program that also dated from the depression years
1	last year congress passed similar though less expensive buyout legislation for peanut farmers ending that depression era program	last year congress passed similar though less expensive buyout legislation for peanut farmers to end that program that also dated from the depression years
1	last year congress passed similar though less expensive buyout legislation for peanut farmers ending that depression era program	last year congress passed similar though less expensive buyout legislation for peanut farmers to end that program that also dated from the depression years
1	last year congress passed similar though less expensive buyout legislation for peanut farmers ending that depression era program	last year congress passed similar though less expensive buyout legislation for peanut farmers to end that program that also dated from the depression years
1	last year congress passed similar though less expensive buyout legislation for peanut farmers ending that depression era program	last year congress passed similar though less expensive buyout legislation for peanut farmers to end that program that also dated from the depression years
1	last year congress passed similar though less expensive buyout legislation for peanut farmers ending that depression era program	last year congress passed similar though less expensive buyout legislation for peanut farmers to end that program that also dated from the depression years
1	last year congress passed similar though less expensive buyout legislation for peanut farmers ending that depression era program	last year congress passed similar though less expensive buyout legislation for peanut farmers to end that program that also dated from the depression years
1	last year congress passed similar though less expensive buyout legislation for peanut farmers ending that depression era program	last year congress passed similar though less expensive buyout legislation for peanut farmers to end that program that also dated from the depression years
1	last year congress passed similar though less expensive buyout legislation for peanut farmers ending that depression era program	last year congress passed similar though less expensive buyout legislation for peanut farmers to end that program that also dated from the depression years
1	last year congress passed similar though less expensive buyout legislation for peanut farmers ending that depression era program	last year congress passed similar though less expensive buyout legislation for peanut farmers to end that program that also dated from the depression years
1	last year congress passed similar though less expensive buyout legislation for peanut farmers ending that depression era program	last year congress passed similar though less expensive buyout legislation for peanut farmers to end that program that also dated from the depression years
1	last year congress passed similar though less expensive buyout legislation for peanut farmers ending that depression era program	last year congress passed similar though less expensive buyout legislation for peanut farmers to end that program that also dated from the depression years
1	last year congress passed similar though less expensive buyout legislation for peanut farmers ending that depression era program	last year congress passed similar though less expensive buyout legislation for peanut farmers to end that program that also dated from the depression years
1	last year congress passed similar though less expensive buyout legislation for peanut farmers ending that depression era program	last year congress passed similar though less expensive buyout legislation for peanut farmers to end that program that also dated from the depression years
1	last year congress passed similar though less expensive buyout legislation for peanut farmers ending that depression era program	last year congress passed similar though less expensive buyout legislation for peanut farmers to end that program that also dated from the depression years
1	last year congress passed similar though less expensive buyout legislation for peanut farmers ending that depression era program	last year congress passed similar though less expensive buyout legislation for peanut farmers to end that program that also dated from the depression years
1	last year congress passed similar though less expensive buyout legislation for peanut farmers ending that depression era program	last year congress passed similar though less expensive buyout legislation for peanut farmers to end that program that also dated from the depression years
1	last year congress passed similar though less expensive buyout legislation for peanut farmers ending that depression era program	last year congress passed similar though less expensive buyout legislation for peanut farmers to end that program that also dated from the depression years
1	last year congress passed similar though less expensive buyout legislation for peanut farmers ending that depression era program	last year congress passed similar though less expensive buyout legislation for peanut farmers to end that program that also dated from the depression years
1	On July 22 , Moore announced he would appeal the case directly to the U.S. Supreme Court .	Moore of Alabama says he will appeal his case to the nation 's highest court .
1	on july moore announced he would appeal the case directly to the u s sovereign court	moore of alabama says he will entreaty his case to the nation s highest court
1	on july moore announced he would appeal the case directly to the u s supreme margaret court	george edward moore of alabama says he will appeal his case to the nation s highest court
1	on july moore announce he would appeal the case directly to the u s supreme court	moore of alabama says he will appeal his case to the body politic s highest court
1	on july moore announced he would appeal the case directly to the u s supreme motor hotel	moore of alabama enjoin he will appeal his case to the nation s highest court
1	on july moore announced he would ingathering the case directly to the u s supreme court	moore of alabama says he will appeal his case to the nation s highest motor lodge
1	on july moore announced he would appeal the case directly to the uracil s supreme court	douglas moore of alabama says he will appeal his case to the nation s highest court
1	on july thomas moore announced he would appeal the case directly to the u s supreme court	dudley moore of alabama says he will appeal his case to the nation s highest court
1	on july moore denote he would appeal the case directly to the u s supreme court	moore of alabama pronounce he will appeal his case to the nation s highest court
1	on july moore announced he would attract the case directly to the u s supreme court	moore of alabama says he will appeal his lawsuit to the nation s highest court
1	on july moore announced he would appeal the case directly to the u s supreme court	moore of alabama says he will appeal his case to the nation s highest court
1	on july moore announced he would appeal the case directly to the u s supreme court	moore of alabama says he will appeal his case to the nation s highest court
1	on july moore announced he would appeal the case directly to the u s supreme court	moore of alabama says he will appeal his case to the nation s highest court
1	on july moore announced he would appeal the case directly to the u s supreme court	moore of alabama says he will appeal his case to the nation s highest court
1	on july moore announced he would appeal the case directly to the u s supreme court	moore of alabama says he will appeal his case to the nation s highest court
1	on july moore announced he would appeal the case directly to the u s supreme court	moore of alabama says he will appeal his case to the nation s highest court
1	on july moore announced he would appeal the case directly to the u s supreme court	moore of alabama says he will appeal his case to the nation s highest court
1	on july moore announced he would appeal the case directly to the u s supreme court	moore of alabama says he will appeal his case to the nation s highest court
1	on july moore announced he would appeal the case directly to the u s supreme court	moore of alabama says he will appeal his case to the nation s highest court
1	on july moore announced he would appeal the case directly to the u s supreme court	moore of alabama says he will appeal his case to the nation s highest court
1	on july moore announced he would appeal the case directly to the u s supreme court	moore of alabama says he will appeal his case to the nation s highest court
1	on july moore announced he would appeal the case directly to the u s supreme court	moore of alabama says he will appeal his case to the nation s highest court
1	on july moore announced he would appeal the case directly to the u s supreme court	moore of alabama says he will appeal his case to the nation s highest court
1	on july moore announced he would appeal the case directly to the u s supreme court	moore of alabama says he will appeal his case to the nation s highest court
1	on july moore announced he would appeal the case directly to the u s supreme court	moore of alabama says he will appeal his case to the nation s highest court
1	on july moore announced he would appeal the case directly to the u s supreme court	moore of alabama says he will appeal his case to the nation s highest court
1	on july moore announced he would appeal the case directly to the u s supreme court	moore of alabama says he will appeal his case to the nation s highest court
1	on july moore announced he would appeal the case directly to the u s supreme court	moore of alabama says he will appeal his case to the nation s highest court
1	on july moore announced he would appeal the case directly to the u s supreme court	moore of alabama says he will appeal his case to the nation s highest court
1	on july moore announced he would appeal the case directly to the u s supreme court	moore of alabama says he will appeal his case to the nation s highest court
1	on july moore announced he would appeal the case directly to the u s supreme court	moore of alabama says he will appeal his case to the nation s highest court
1	on july moore announced he would appeal the case directly to the u s supreme court	moore of alabama says he will appeal his case to the nation s highest court
1	on july moore announced he would appeal the case directly to the u s supreme court	moore of alabama says he will appeal his case to the nation s highest court
0	The broad Standard & Poor 's 500 Index .SPX gained 19.72 points , or 1.98 percent , to 1,015.69 .	The Dow Jones industrial average .DJI jumped 2.09 percent , while the Standard & Poor 's 500 Index .SPX leapt 2.23 percent .
0	the broad standard poor s index spx gained points or per centum to	the dow inigo jones industrial average dji jumped percent while the standard poor s index spx leapt percent
0	the broad monetary standard poor s index spx gained points or percent to	the dow mother jones industrial average dji jumped percent while the standard poor s index spx leapt percent
0	the broad touchstone poor s index spx gained points or percent to	the dow jones industrial middling dji jumped percent while the standard poor s index spx leapt percent
0	the broad standard pathetic s index spx gained points or percent to	the dow jones industrial average dji jumped percent while the standard pitiable s index spx leapt percent
0	the broad standard poor s index spx gained direct or percent to	the dow jones industrial average dji jumped percent while the standard poor s power spx leapt percent
0	the broad standard poor s index spx gained points or per centum to	the dow jones industrial modal dji jumped percent while the standard poor s index spx leapt percent
0	the broad standard misfortunate s index spx gained points or percent to	the dow jones industrial average dji jumped percent while the standard short s index spx leapt percent
0	the broad standard hapless s index spx gained points or percent to	the dow jones industrial average dji jumped percent while the standard short s index spx leapt percent
0	the broad measure poor s index spx gained points or percent to	the dow jones industrial average dji jump start percent while the standard poor s index spx leapt percent
0	the broad standard poor s index spx gained points or percent to	the dow jones industrial average dji jumped percent while the standard poor s index spx leapt percent
0	the broad standard poor s index spx gained points or percent to	the dow jones industrial average dji jumped percent while the standard poor s index spx leapt percent
0	the broad standard poor s index spx gained points or percent to	the dow jones industrial average dji jumped percent while the standard poor s index spx leapt percent
0	the broad standard poor s index spx gained points or percent to	the dow jones industrial average dji jumped percent while the standard poor s index spx leapt percent
0	the broad standard poor s index spx gained points or percent to	the dow jones industrial average dji jumped percent while the standard poor s index spx leapt percent
0	the broad standard poor s index spx gained points or percent to	the dow jones industrial average dji jumped percent while the standard poor s index spx leapt percent
0	the broad standard poor s index spx gained points or percent to	the dow jones industrial average dji jumped percent while the standard poor s index spx leapt percent
0	the broad standard poor s index spx gained points or percent to	the dow jones industrial average dji jumped percent while the standard poor s index spx leapt percent
0	the broad standard poor s index spx gained points or percent to	the dow jones industrial average dji jumped percent while the standard poor s index spx leapt percent
0	the broad standard poor s index spx gained points or percent to	the dow jones industrial average dji jumped percent while the standard poor s index spx leapt percent
0	the broad standard poor s index spx gained points or percent to	the dow jones industrial average dji jumped percent while the standard poor s index spx leapt percent
0	the broad standard poor s index spx gained points or percent to	the dow jones industrial average dji jumped percent while the standard poor s index spx leapt percent
0	the broad standard poor s index spx gained points or percent to	the dow jones industrial average dji jumped percent while the standard poor s index spx leapt percent
0	the broad standard poor s index spx gained points or percent to	the dow jones industrial average dji jumped percent while the standard poor s index spx leapt percent
0	the broad standard poor s index spx gained points or percent to	the dow jones industrial average dji jumped percent while the standard poor s index spx leapt percent
0	the broad standard poor s index spx gained points or percent to	the dow jones industrial average dji jumped percent while the standard poor s index spx leapt percent
0	the broad standard poor s index spx gained points or percent to	the dow jones industrial average dji jumped percent while the standard poor s index spx leapt percent
0	the broad standard poor s index spx gained points or percent to	the dow jones industrial average dji jumped percent while the standard poor s index spx leapt percent
0	the broad standard poor s index spx gained points or percent to	the dow jones industrial average dji jumped percent while the standard poor s index spx leapt percent
0	the broad standard poor s index spx gained points or percent to	the dow jones industrial average dji jumped percent while the standard poor s index spx leapt percent
0	the broad standard poor s index spx gained points or percent to	the dow jones industrial average dji jumped percent while the standard poor s index spx leapt percent
0	the broad standard poor s index spx gained points or percent to	the dow jones industrial average dji jumped percent while the standard poor s index spx leapt percent
0	the broad standard poor s index spx gained points or percent to	the dow jones industrial average dji jumped percent while the standard poor s index spx leapt percent
0	Thanks to the euro 's rise against the Japanese currency , the dollar was at 117.24 yen , well above the overnight 10-month low of 116 yen .	The euro 's rise against the yen and speculation of Japanese intervention helped the dollar firm to 117.25 yen , well above a 10-month low of 116 yen hit on Thursday .
0	thank to the euro s rise against the japanese currency the dollar was at yen well above the overnight calendar month low of yen	the euro s advance against the yen and speculation of japanese intervention helped the dollar firm to yen well above a calendar month low of yen hit on thursday
0	thanks to the euro s rise against the japanese up to dateness the dollar was at yen well above the overnight calendar month low of yen	the euro s rise against the yen and speculation of japanese interposition helped the dollar mark firm to yen well above a month low of yen hit on thursday
0	thanks to the euro s rise against the japanese currency the buck was at ache well above the overnight month low of ache	the euro s rise against the yen and speculation of japanese intercession helped the dollar firm to yen well above a calendar month low of yen hit on thursday
0	thanks to the euro s rise against the japanese currency the dollar sign was at yen well above the overnight calendar month low of yen	the euro s rise against the hankering and speculation of japanese intervention help the dollar firm to hankering well above a month low of hankering hit on thursday
0	thanks to the euro s rise against the japanese up to dateness the dollar was at yen considerably above the overnight month low of yen	the euro s rise against the yen and speculation of japanese intervention helped the dollar bill firm to yen well above a month humble of yen hit on thursday
0	give thanks to the euro s rise against the japanese currency the dollar was at yen well above the overnight calendar month low of yen	the euro s climb up against the yen and speculation of japanese intervention helped the dollar solid to yen well above a month low of yen hit on thursday
0	thanks to the euro s ascent against the japanese currency the dollar was at yen comfortably above the overnight month low of yen	the euro s rise against the yen and speculation of nipponese intervention helped the dollar firm to yen well above a month low of yen arrive at on thursday
0	thanks to the euro s rise against the nipponese currency the dollar was at yen well above the overnight calendar month low of yen	the euro s rise against the yen and speculation of japanese interference helped the dollar firm to yen well above a month low spirited of yen hit on thursday
0	thanks to the euro s resurrect against the japanese currency the dollar was at yen well above the nightlong month low of yen	the euro s rise against the yen and speculation of japanese interference helped the dollar mark firm to yen well above a month low of yen hit on thursday
0	thanks to the euro s rise against the japanese currency the dollar was at yen well above the overnight month low of yen	the euro s rise against the yen and speculation of japanese intervention helped the dollar firm to yen well above a month low of yen hit on thursday
0	thanks to the euro s rise against the japanese currency the dollar was at yen well above the overnight month low of yen	the euro s rise against the yen and speculation of japanese intervention helped the dollar firm to yen well above a month low of yen hit on thursday
0	thanks to the euro s rise against the japanese currency the dollar was at yen well above the overnight month low of yen	the euro s rise against the yen and speculation of japanese intervention helped the dollar firm to yen well above a month low of yen hit on thursday
0	thanks to the euro s rise against the japanese currency the dollar was at yen well above the overnight month low of yen	the euro s rise against the yen and speculation of japanese intervention helped the dollar firm to yen well above a month low of yen hit on thursday
0	thanks to the euro s rise against the japanese currency the dollar was at yen well above the overnight month low of yen	the euro s rise against the yen and speculation of japanese intervention helped the dollar firm to yen well above a month low of yen hit on thursday
0	thanks to the euro s rise against the japanese currency the dollar was at yen well above the overnight month low of yen	the euro s rise against the yen and speculation of japanese intervention helped the dollar firm to yen well above a month low of yen hit on thursday
0	thanks to the euro s rise against the japanese currency the dollar was at yen well above the overnight month low of yen	the euro s rise against the yen and speculation of japanese intervention helped the dollar firm to yen well above a month low of yen hit on thursday
0	thanks to the euro s rise against the japanese currency the dollar was at yen well above the overnight month low of yen	the euro s rise against the yen and speculation of japanese intervention helped the dollar firm to yen well above a month low of yen hit on thursday
0	thanks to the euro s rise against the japanese currency the dollar was at yen well above the overnight month low of yen	the euro s rise against the yen and speculation of japanese intervention helped the dollar firm to yen well above a month low of yen hit on thursday
0	thanks to the euro s rise against the japanese currency the dollar was at yen well above the overnight month low of yen	the euro s rise against the yen and speculation of japanese intervention helped the dollar firm to yen well above a month low of yen hit on thursday
0	thanks to the euro s rise against the japanese currency the dollar was at yen well above the overnight month low of yen	the euro s rise against the yen and speculation of japanese intervention helped the dollar firm to yen well above a month low of yen hit on thursday
0	thanks to the euro s rise against the japanese currency the dollar was at yen well above the overnight month low of yen	the euro s rise against the yen and speculation of japanese intervention helped the dollar firm to yen well above a month low of yen hit on thursday
0	thanks to the euro s rise against the japanese currency the dollar was at yen well above the overnight month low of yen	the euro s rise against the yen and speculation of japanese intervention helped the dollar firm to yen well above a month low of yen hit on thursday
0	thanks to the euro s rise against the japanese currency the dollar was at yen well above the overnight month low of yen	the euro s rise against the yen and speculation of japanese intervention helped the dollar firm to yen well above a month low of yen hit on thursday
0	thanks to the euro s rise against the japanese currency the dollar was at yen well above the overnight month low of yen	the euro s rise against the yen and speculation of japanese intervention helped the dollar firm to yen well above a month low of yen hit on thursday
0	thanks to the euro s rise against the japanese currency the dollar was at yen well above the overnight month low of yen	the euro s rise against the yen and speculation of japanese intervention helped the dollar firm to yen well above a month low of yen hit on thursday
0	thanks to the euro s rise against the japanese currency the dollar was at yen well above the overnight month low of yen	the euro s rise against the yen and speculation of japanese intervention helped the dollar firm to yen well above a month low of yen hit on thursday
0	thanks to the euro s rise against the japanese currency the dollar was at yen well above the overnight month low of yen	the euro s rise against the yen and speculation of japanese intervention helped the dollar firm to yen well above a month low of yen hit on thursday
0	thanks to the euro s rise against the japanese currency the dollar was at yen well above the overnight month low of yen	the euro s rise against the yen and speculation of japanese intervention helped the dollar firm to yen well above a month low of yen hit on thursday
0	thanks to the euro s rise against the japanese currency the dollar was at yen well above the overnight month low of yen	the euro s rise against the yen and speculation of japanese intervention helped the dollar firm to yen well above a month low of yen hit on thursday
0	thanks to the euro s rise against the japanese currency the dollar was at yen well above the overnight month low of yen	the euro s rise against the yen and speculation of japanese intervention helped the dollar firm to yen well above a month low of yen hit on thursday
0	thanks to the euro s rise against the japanese currency the dollar was at yen well above the overnight month low of yen	the euro s rise against the yen and speculation of japanese intervention helped the dollar firm to yen well above a month low of yen hit on thursday
0	thanks to the euro s rise against the japanese currency the dollar was at yen well above the overnight month low of yen	the euro s rise against the yen and speculation of japanese intervention helped the dollar firm to yen well above a month low of yen hit on thursday
0	Thursday afternoon , the Standard & Poor 's 500-stock index was trading up just 1.48 points , or 0.1 percent , to 1,049.59 .	Stocks closed largely unchanged , with the Standard & Poor 's 500-stock index dipping 1.17 points , to 1,046.94 .
0	th afternoon the standard poor s stock index was trading up just points or percent to	stocks closed largely unchanged with the standard inadequate s stock index dipping points to
0	thursday afternoon the standard poor s broth index was trading up just points or percent to	stocks closed largely unchanged with the banner poor s stock index dipping points to
0	thursday afternoon the standard poor s stock indicant was trading up just points or percent to	line of descent closed largely unchanged with the standard poor s stock index dipping points to
0	thursday afternoon the standard poor s stock index was deal up just points or percent to	stocks closed largely unchanged with the standard poor s lineage index dipping points to
0	thursday afternoon the standard poor s stock index was trading up just repoint or percent to	stocks closed largely unchanged with the standard poor s stock index douse points to
0	thursday good afternoon the standard poor s stock index was trading up just points or percent to	ancestry closed largely unchanged with the standard poor s stock index dipping points to
0	thursday afternoon the standard poor s stemma index was trading up just points or percent to	stocks closed largely unchanged with the standard poor s stock index douse points to
0	thursday afternoon the standard inadequate s stock index was trading up just points or percent to	stocks closed for the most part unchanged with the standard poor s stock index dipping points to
0	thursday afternoon the standard poor s stockpile index was trading up just points or percent to	line closed largely unchanged with the standard poor s stock index dipping points to
0	thursday afternoon the standard poor s stock index was trading up just points or percent to	stocks closed largely unchanged with the standard poor s stock index dipping points to
0	thursday afternoon the standard poor s stock index was trading up just points or percent to	stocks closed largely unchanged with the standard poor s stock index dipping points to
0	thursday afternoon the standard poor s stock index was trading up just points or percent to	stocks closed largely unchanged with the standard poor s stock index dipping points to
0	thursday afternoon the standard poor s stock index was trading up just points or percent to	stocks closed largely unchanged with the standard poor s stock index dipping points to
0	thursday afternoon the standard poor s stock index was trading up just points or percent to	stocks closed largely unchanged with the standard poor s stock index dipping points to
0	thursday afternoon the standard poor s stock index was trading up just points or percent to	stocks closed largely unchanged with the standard poor s stock index dipping points to
0	thursday afternoon the standard poor s stock index was trading up just points or percent to	stocks closed largely unchanged with the standard poor s stock index dipping points to
0	thursday afternoon the standard poor s stock index was trading up just points or percent to	stocks closed largely unchanged with the standard poor s stock index dipping points to
0	thursday afternoon the standard poor s stock index was trading up just points or percent to	stocks closed largely unchanged with the standard poor s stock index dipping points to
0	thursday afternoon the standard poor s stock index was trading up just points or percent to	stocks closed largely unchanged with the standard poor s stock index dipping points to
0	thursday afternoon the standard poor s stock index was trading up just points or percent to	stocks closed largely unchanged with the standard poor s stock index dipping points to
0	thursday afternoon the standard poor s stock index was trading up just points or percent to	stocks closed largely unchanged with the standard poor s stock index dipping points to
0	thursday afternoon the standard poor s stock index was trading up just points or percent to	stocks closed largely unchanged with the standard poor s stock index dipping points to
0	thursday afternoon the standard poor s stock index was trading up just points or percent to	stocks closed largely unchanged with the standard poor s stock index dipping points to
0	thursday afternoon the standard poor s stock index was trading up just points or percent to	stocks closed largely unchanged with the standard poor s stock index dipping points to
0	thursday afternoon the standard poor s stock index was trading up just points or percent to	stocks closed largely unchanged with the standard poor s stock index dipping points to
0	thursday afternoon the standard poor s stock index was trading up just points or percent to	stocks closed largely unchanged with the standard poor s stock index dipping points to
0	thursday afternoon the standard poor s stock index was trading up just points or percent to	stocks closed largely unchanged with the standard poor s stock index dipping points to
0	thursday afternoon the standard poor s stock index was trading up just points or percent to	stocks closed largely unchanged with the standard poor s stock index dipping points to
0	thursday afternoon the standard poor s stock index was trading up just points or percent to	stocks closed largely unchanged with the standard poor s stock index dipping points to
0	thursday afternoon the standard poor s stock index was trading up just points or percent to	stocks closed largely unchanged with the standard poor s stock index dipping points to
0	thursday afternoon the standard poor s stock index was trading up just points or percent to	stocks closed largely unchanged with the standard poor s stock index dipping points to
0	thursday afternoon the standard poor s stock index was trading up just points or percent to	stocks closed largely unchanged with the standard poor s stock index dipping points to
1	" They were chipping away at the concrete to get to the body , " said Chris Butler , who lives across the street .	Investigators " were chipping away at the concrete to get to the body , " said Chris Butler , who lives across the street in the quiet city neighborhood .
1	they were chipping away at the concrete to get to the body order chris samuel butler who lives across the street	investigators were break off away at the concrete to aim to the body said chris butler who lives across the street in the quiet city neighborhood
1	they were chipping away at the concrete to stick to the consistency said chris butler who lives across the street	investigators were chipping away at the concrete to get to the body said chris butler who spirit across the street in the placidity city neighborhood
1	they were chipping away at the concrete to get to the eubstance said chris butler who endure across the street	investigators were chipping away at the concrete to get to the body said chris samuel butler who lives across the street in the lull city neighborhood
1	they were chipping away at the concrete to mystify to the body said chris samuel butler who lives across the street	investigators were chipping away at the concrete to get to the body said chris butler who lives crossways the street in the quiet metropolis neighborhood
1	they were chipping away at the concrete to get to the consistency said chris butler who last across the street	investigators were cut off away at the concrete to get to the body said chris butler who lives across the street in the quiet urban center neighborhood
1	they were chipping outside at the concrete to get to the body said chris butler who live across the street	investigators were chipping away at the concrete to get to the body tell chris butler who lives across the street in the quiet city vicinity
1	they were chipping away at the concrete to induce to the body said chris butler who lives crossways the street	investigators were chipping away at the concrete to get to the body said chris butler who lives crosswise the street in the muted city neighborhood
1	they were chipping forth at the concrete to get to the body said chris butler who living across the street	investigators were chipping away at the concrete to get to the consistency said chris butler who lives across the street in the quiet down city neighborhood
1	they were come off away at the concrete to get to the personify said chris butler who lives across the street	investigators were chipping forth at the concrete to get to the body read chris butler who lives across the street in the quiet city neighborhood
1	they were chipping away at the concrete to get to the body said chris butler who lives across the street	investigators were chipping away at the concrete to get to the body said chris butler who lives across the street in the quiet city neighborhood
1	they were chipping away at the concrete to get to the body said chris butler who lives across the street	investigators were chipping away at the concrete to get to the body said chris butler who lives across the street in the quiet city neighborhood
1	they were chipping away at the concrete to get to the body said chris butler who lives across the street	investigators were chipping away at the concrete to get to the body said chris butler who lives across the street in the quiet city neighborhood
1	they were chipping away at the concrete to get to the body said chris butler who lives across the street	investigators were chipping away at the concrete to get to the body said chris butler who lives across the street in the quiet city neighborhood
1	they were chipping away at the concrete to get to the body said chris butler who lives across the street	investigators were chipping away at the concrete to get to the body said chris butler who lives across the street in the quiet city neighborhood
1	they were chipping away at the concrete to get to the body said chris butler who lives across the street	investigators were chipping away at the concrete to get to the body said chris butler who lives across the street in the quiet city neighborhood
1	they were chipping away at the concrete to get to the body said chris butler who lives across the street	investigators were chipping away at the concrete to get to the body said chris butler who lives across the street in the quiet city neighborhood
1	they were chipping away at the concrete to get to the body said chris butler who lives across the street	investigators were chipping away at the concrete to get to the body said chris butler who lives across the street in the quiet city neighborhood
1	they were chipping away at the concrete to get to the body said chris butler who lives across the street	investigators were chipping away at the concrete to get to the body said chris butler who lives across the street in the quiet city neighborhood
1	they were chipping away at the concrete to get to the body said chris butler who lives across the street	investigators were chipping away at the concrete to get to the body said chris butler who lives across the street in the quiet city neighborhood
1	they were chipping away at the concrete to get to the body said chris butler who lives across the street	investigators were chipping away at the concrete to get to the body said chris butler who lives across the street in the quiet city neighborhood
1	they were chipping away at the concrete to get to the body said chris butler who lives across the street	investigators were chipping away at the concrete to get to the body said chris butler who lives across the street in the quiet city neighborhood
1	they were chipping away at the concrete to get to the body said chris butler who lives across the street	investigators were chipping away at the concrete to get to the body said chris butler who lives across the street in the quiet city neighborhood
1	they were chipping away at the concrete to get to the body said chris butler who lives across the street	investigators were chipping away at the concrete to get to the body said chris butler who lives across the street in the quiet city neighborhood
1	they were chipping away at the concrete to get to the body said chris butler who lives across the street	investigators were chipping away at the concrete to get to the body said chris butler who lives across the street in the quiet city neighborhood
1	they were chipping away at the concrete to get to the body said chris butler who lives across the street	investigators were chipping away at the concrete to get to the body said chris butler who lives across the street in the quiet city neighborhood
1	they were chipping away at the concrete to get to the body said chris butler who lives across the street	investigators were chipping away at the concrete to get to the body said chris butler who lives across the street in the quiet city neighborhood
1	they were chipping away at the concrete to get to the body said chris butler who lives across the street	investigators were chipping away at the concrete to get to the body said chris butler who lives across the street in the quiet city neighborhood
1	they were chipping away at the concrete to get to the body said chris butler who lives across the street	investigators were chipping away at the concrete to get to the body said chris butler who lives across the street in the quiet city neighborhood
1	they were chipping away at the concrete to get to the body said chris butler who lives across the street	investigators were chipping away at the concrete to get to the body said chris butler who lives across the street in the quiet city neighborhood
1	they were chipping away at the concrete to get to the body said chris butler who lives across the street	investigators were chipping away at the concrete to get to the body said chris butler who lives across the street in the quiet city neighborhood
1	they were chipping away at the concrete to get to the body said chris butler who lives across the street	investigators were chipping away at the concrete to get to the body said chris butler who lives across the street in the quiet city neighborhood
1	they were chipping away at the concrete to get to the body said chris butler who lives across the street	investigators were chipping away at the concrete to get to the body said chris butler who lives across the street in the quiet city neighborhood
1	Nicholas is the uncle of Louima , the Haitian immigrant who was sexually tortured by NYPD cops in 1997 .	Mr. Nicolas is an uncle of Abner Louima , who was tortured by New York City police officers in 1997 .
1	nicholas is the uncle of louima the haitian immigrant who was sexually torture by nypd cops in	mr nicolas is an uncle of abner louima who was tortured by new york city police military officer in
1	saint nicholas is the uncle of louima the haitian immigrant who was sexually tortured by nypd cops in	mister nicolas is an uncle of abner louima who was tortured by new york city police officers in
1	st nicholas is the uncle of louima the haitian immigrant who was sexually tortured by nypd cops in	mr nicolas is an uncle of abner louima who was tortured by novel york city police officers in
1	nicholas is the uncle of louima the haitian immigrant who was sexually excruciate by nypd cops in	mr nicolas is an uncle of abner louima who was tortured by new york city police force officers in
1	st nicholas is the uncle of louima the haitian immigrant who was sexually tortured by nypd cops in	mister nicolas is an uncle of abner louima who was tortured by new york city police officers in
1	saint nicholas is the uncle of louima the haitian immigrant who was sexually tortured by nypd cops in	mr nicolas is an uncle of abner louima who was tortured by new york urban center police officers in
1	nicholas is the uncle of louima the haitian immigrant who was sexually tormented by nypd cops in	mr nicolas is an uncle of abner louima who was tortured by new house of york city police officers in
1	st nicholas is the uncle of louima the haitian immigrant who was sexually tortured by nypd cops in	mr nicolas is an uncle of abner louima who was tortured by new york city police force officers in
1	nicholas is the uncle of louima the haitian immigrant who was sexually tortured by nypd arrest in	mr nicolas is an uncle of abner louima who was tortured by novel york city police officers in
1	nicholas is the uncle of louima the haitian immigrant who was sexually tortured by nypd cops in	mr nicolas is an uncle of abner louima who was tortured by new york city police officers in
1	nicholas is the uncle of louima the haitian immigrant who was sexually tortured by nypd cops in	mr nicolas is an uncle of abner louima who was tortured by new york city police officers in
1	nicholas is the uncle of louima the haitian immigrant who was sexually tortured by nypd cops in	mr nicolas is an uncle of abner louima who was tortured by new york city police officers in
1	nicholas is the uncle of louima the haitian immigrant who was sexually tortured by nypd cops in	mr nicolas is an uncle of abner louima who was tortured by new york city police officers in
1	nicholas is the uncle of louima the haitian immigrant who was sexually tortured by nypd cops in	mr nicolas is an uncle of abner louima who was tortured by new york city police officers in
1	nicholas is the uncle of louima the haitian immigrant who was sexually tortured by nypd cops in	mr nicolas is an uncle of abner louima who was tortured by new york city police officers in
1	nicholas is the uncle of louima the haitian immigrant who was sexually tortured by nypd cops in	mr nicolas is an uncle of abner louima who was tortured by new york city police officers in
1	nicholas is the uncle of louima the haitian immigrant who was sexually tortured by nypd cops in	mr nicolas is an uncle of abner louima who was tortured by new york city police officers in
1	nicholas is the uncle of louima the haitian immigrant who was sexually tortured by nypd cops in	mr nicolas is an uncle of abner louima who was tortured by new york city police officers in
1	nicholas is the uncle of louima the haitian immigrant who was sexually tortured by nypd cops in	mr nicolas is an uncle of abner louima who was tortured by new york city police officers in
1	nicholas is the uncle of louima the haitian immigrant who was sexually tortured by nypd cops in	mr nicolas is an uncle of abner louima who was tortured by new york city police officers in
1	nicholas is the uncle of louima the haitian immigrant who was sexually tortured by nypd cops in	mr nicolas is an uncle of abner louima who was tortured by new york city police officers in
1	nicholas is the uncle of louima the haitian immigrant who was sexually tortured by nypd cops in	mr nicolas is an uncle of abner louima who was tortured by new york city police officers in
1	nicholas is the uncle of louima the haitian immigrant who was sexually tortured by nypd cops in	mr nicolas is an uncle of abner louima who was tortured by new york city police officers in
1	nicholas is the uncle of louima the haitian immigrant who was sexually tortured by nypd cops in	mr nicolas is an uncle of abner louima who was tortured by new york city police officers in
1	nicholas is the uncle of louima the haitian immigrant who was sexually tortured by nypd cops in	mr nicolas is an uncle of abner louima who was tortured by new york city police officers in
1	nicholas is the uncle of louima the haitian immigrant who was sexually tortured by nypd cops in	mr nicolas is an uncle of abner louima who was tortured by new york city police officers in
1	nicholas is the uncle of louima the haitian immigrant who was sexually tortured by nypd cops in	mr nicolas is an uncle of abner louima who was tortured by new york city police officers in
1	nicholas is the uncle of louima the haitian immigrant who was sexually tortured by nypd cops in	mr nicolas is an uncle of abner louima who was tortured by new york city police officers in
1	nicholas is the uncle of louima the haitian immigrant who was sexually tortured by nypd cops in	mr nicolas is an uncle of abner louima who was tortured by new york city police officers in
1	nicholas is the uncle of louima the haitian immigrant who was sexually tortured by nypd cops in	mr nicolas is an uncle of abner louima who was tortured by new york city police officers in
1	nicholas is the uncle of louima the haitian immigrant who was sexually tortured by nypd cops in	mr nicolas is an uncle of abner louima who was tortured by new york city police officers in
1	nicholas is the uncle of louima the haitian immigrant who was sexually tortured by nypd cops in	mr nicolas is an uncle of abner louima who was tortured by new york city police officers in
1	The procedure is generally performed in the second or third trimester .	The technique is used during the second and , occasionally , third trimester of pregnancy .
1	the subprogram is generally performed in the second or third trimester	the technique is used during the second and now and again third trimester of pregnancy
1	the procedure is generally performed in the second or third tailored	the technique is used during the second and occasionally third gear trimester of pregnancy
1	the procedure is generally performed in the bit or third trimester	the technique is used during the second base and occasionally third trimester of pregnancy
1	the procedure is generally performed in the second or third clean cut	the technique is used during the secondment and occasionally third trimester of pregnancy
1	the procedure is mostly performed in the second or third trimester	the technique is used during the sec and occasionally third trimester of pregnancy
1	the procedure is generally execute in the second or third trimester	the technique is used during the second and occasionally third trimester of gestation
1	the subprogram is generally performed in the second or third trimester	the technique is used during the second and occasionally tierce trimester of pregnancy
1	the procedure is generally execute in the second or third trimester	the technique is used during the bit and occasionally third trimester of pregnancy
1	the procedure is generally perform in the second or third trimester	the technique is used during the second and occasionally third trimester of maternity
1	the procedure is generally performed in the second or third trimester	the technique is used during the second and occasionally third trimester of pregnancy
1	the procedure is generally performed in the second or third trimester	the technique is used during the second and occasionally third trimester of pregnancy
1	the procedure is generally performed in the second or third trimester	the technique is used during the second and occasionally third trimester of pregnancy
1	the procedure is generally performed in the second or third trimester	the technique is used during the second and occasionally third trimester of pregnancy
1	the procedure is generally performed in the second or third trimester	the technique is used during the second and occasionally third trimester of pregnancy
1	the procedure is generally performed in the second or third trimester	the technique is used during the second and occasionally third trimester of pregnancy
1	the procedure is generally performed in the second or third trimester	the technique is used during the second and occasionally third trimester of pregnancy
1	the procedure is generally performed in the second or third trimester	the technique is used during the second and occasionally third trimester of pregnancy
1	the procedure is generally performed in the second or third trimester	the technique is used during the second and occasionally third trimester of pregnancy
1	the procedure is generally performed in the second or third trimester	the technique is used during the second and occasionally third trimester of pregnancy
1	the procedure is generally performed in the second or third trimester	the technique is used during the second and occasionally third trimester of pregnancy
1	the procedure is generally performed in the second or third trimester	the technique is used during the second and occasionally third trimester of pregnancy
1	the procedure is generally performed in the second or third trimester	the technique is used during the second and occasionally third trimester of pregnancy
1	the procedure is generally performed in the second or third trimester	the technique is used during the second and occasionally third trimester of pregnancy
1	the procedure is generally performed in the second or third trimester	the technique is used during the second and occasionally third trimester of pregnancy
1	the procedure is generally performed in the second or third trimester	the technique is used during the second and occasionally third trimester of pregnancy
1	the procedure is generally performed in the second or third trimester	the technique is used during the second and occasionally third trimester of pregnancy
1	the procedure is generally performed in the second or third trimester	the technique is used during the second and occasionally third trimester of pregnancy
1	the procedure is generally performed in the second or third trimester	the technique is used during the second and occasionally third trimester of pregnancy
1	the procedure is generally performed in the second or third trimester	the technique is used during the second and occasionally third trimester of pregnancy
1	the procedure is generally performed in the second or third trimester	the technique is used during the second and occasionally third trimester of pregnancy
1	the procedure is generally performed in the second or third trimester	the technique is used during the second and occasionally third trimester of pregnancy
1	the procedure is generally performed in the second or third trimester	the technique is used during the second and occasionally third trimester of pregnancy
1	" Just sitting around in a big base camp , knocking back cans of beer , I don 't particularly regard as mountaineering , " he added .	" Sitting around in base camp knocking back cans of beer - that I don 't particularly regard as mountaineering . "
1	just sitting around in a big root tent knocking back cans of beer i don t particularly regard as mountaineering he added	sitting around in base camp criticize back cans of beer that i don t particularly regard as mountaineering
1	just sitting around in a big base camp bump back cans of beer i don t particularly see as mountaineering he added	sitting around in base camp knocking back cans of beer that i don t specially regard as mountaineering
1	just sitting approximately in a crowing base camp knocking back cans of beer i don t particularly regard as mountaineering he added	sitting around in base camp knocking back bathroom of beer that i don t particularly regard as mountaineering
1	just sitting around in a big base camp knock back cans of beer i don t peculiarly regard as mountaineering he added	ride around in base camp knocking back cans of beer that i don t particularly regard as mountaineering
1	just sitting around in a big pedestal camp knocking back cans of beer i don t particularly affect as mountaineering he added	pose around in base camp knocking back cans of beer that i don t particularly regard as mountaineering
1	just sitting around in a big base refugee camp knocking back cans of beer i don t particularly regard as mountaineer he added	sitting around in base camp knocking back cans of beer that i don t specially regard as mountaineering
1	just sitting around in a big base camp knocking back cans of beer i don t particularly see as mountaineering he sum up	sitting round in base camp knocking back cans of beer that i don t particularly regard as mountaineering
1	just sitting around in a big base encampment knocking back cans of beer i don t in particular regard as mountaineering he added	sitting more or less in base camp knocking back cans of beer that i don t particularly regard as mountaineering
1	just sitting around in a magnanimous base camp knocking back cans of beer i don t particularly consider as mountaineering he added	sitting around in base camp knocking back stool of beer that i don t particularly regard as mountaineering
1	just sitting around in a big base camp knocking back cans of beer i don t particularly regard as mountaineering he added	sitting around in base camp knocking back cans of beer that i don t particularly regard as mountaineering
1	just sitting around in a big base camp knocking back cans of beer i don t particularly regard as mountaineering he added	sitting around in base camp knocking back cans of beer that i don t particularly regard as mountaineering
1	just sitting around in a big base camp knocking back cans of beer i don t particularly regard as mountaineering he added	sitting around in base camp knocking back cans of beer that i don t particularly regard as mountaineering
1	just sitting around in a big base camp knocking back cans of beer i don t particularly regard as mountaineering he added	sitting around in base camp knocking back cans of beer that i don t particularly regard as mountaineering
1	just sitting around in a big base camp knocking back cans of beer i don t particularly regard as mountaineering he added	sitting around in base camp knocking back cans of beer that i don t particularly regard as mountaineering
1	just sitting around in a big base camp knocking back cans of beer i don t particularly regard as mountaineering he added	sitting around in base camp knocking back cans of beer that i don t particularly regard as mountaineering
1	just sitting around in a big base camp knocking back cans of beer i don t particularly regard as mountaineering he added	sitting around in base camp knocking back cans of beer that i don t particularly regard as mountaineering
1	just sitting around in a big base camp knocking back cans of beer i don t particularly regard as mountaineering he added	sitting around in base camp knocking back cans of beer that i don t particularly regard as mountaineering
1	just sitting around in a big base camp knocking back cans of beer i don t particularly regard as mountaineering he added	sitting around in base camp knocking back cans of beer that i don t particularly regard as mountaineering
1	just sitting around in a big base camp knocking back cans of beer i don t particularly regard as mountaineering he added	sitting around in base camp knocking back cans of beer that i don t particularly regard as mountaineering
1	just sitting around in a big base camp knocking back cans of beer i don t particularly regard as mountaineering he added	sitting around in base camp knocking back cans of beer that i don t particularly regard as mountaineering
1	just sitting around in a big base camp knocking back cans of beer i don t particularly regard as mountaineering he added	sitting around in base camp knocking back cans of beer that i don t particularly regard as mountaineering
1	just sitting around in a big base camp knocking back cans of beer i don t particularly regard as mountaineering he added	sitting around in base camp knocking back cans of beer that i don t particularly regard as mountaineering
1	just sitting around in a big base camp knocking back cans of beer i don t particularly regard as mountaineering he added	sitting around in base camp knocking back cans of beer that i don t particularly regard as mountaineering
1	just sitting around in a big base camp knocking back cans of beer i don t particularly regard as mountaineering he added	sitting around in base camp knocking back cans of beer that i don t particularly regard as mountaineering
1	just sitting around in a big base camp knocking back cans of beer i don t particularly regard as mountaineering he added	sitting around in base camp knocking back cans of beer that i don t particularly regard as mountaineering
1	just sitting around in a big base camp knocking back cans of beer i don t particularly regard as mountaineering he added	sitting around in base camp knocking back cans of beer that i don t particularly regard as mountaineering
1	just sitting around in a big base camp knocking back cans of beer i don t particularly regard as mountaineering he added	sitting around in base camp knocking back cans of beer that i don t particularly regard as mountaineering
1	just sitting around in a big base camp knocking back cans of beer i don t particularly regard as mountaineering he added	sitting around in base camp knocking back cans of beer that i don t particularly regard as mountaineering
1	just sitting around in a big base camp knocking back cans of beer i don t particularly regard as mountaineering he added	sitting around in base camp knocking back cans of beer that i don t particularly regard as mountaineering
1	just sitting around in a big base camp knocking back cans of beer i don t particularly regard as mountaineering he added	sitting around in base camp knocking back cans of beer that i don t particularly regard as mountaineering
1	just sitting around in a big base camp knocking back cans of beer i don t particularly regard as mountaineering he added	sitting around in base camp knocking back cans of beer that i don t particularly regard as mountaineering
1	just sitting around in a big base camp knocking back cans of beer i don t particularly regard as mountaineering he added	sitting around in base camp knocking back cans of beer that i don t particularly regard as mountaineering
1	She survives him as do their four children -- sons Anthony and Kelly , daughters Linda Hope and Nora Somers -- and four grandchildren .	Hope is survived by his wife ; sons Anthony and Kelly ; daughters Linda and Nora Somers ; and four grandchildren .
1	she survives him as do their little joe nestling sons anthony and kelly daughters linda hope and nora somers and little joe grandchildren	hope is survived by his wife sons anthony and kelly daughters linda and nora somers and quatern grandchildren
1	she survives him as do their four children sons antony and kelly girl linda hope and nora somers and four grandchildren	hope is survived by his wife sons anthony and grace kelly daughters linda and nora somers and four grandchildren
1	she subsist him as do their four children sons anthony and kelly girl linda hope and nora somers and four grandchildren	hope is survived by his wife sons anthony and gene kelly daughters linda and nora somers and four grandchildren
1	she live him as do their four kid sons anthony and kelly daughters linda hope and nora somers and four grandchildren	hope is survived by his wife sons anthony and kelly daughters linda and nora somers and foursome grandchildren
1	she survives him as do their four kid sons anthony and weary willie daughters linda hope and nora somers and four grandchildren	hope is survived by his wife sons susan anthony and kelly daughters linda and nora somers and four grandchildren
1	she survives him as do their quartet children logos anthony and kelly daughters linda hope and nora somers and quartet grandchildren	hope is survived by his wife sons anthony and kelly daughters linda and nora somers and foursome grandchildren
1	she come through him as do their four children sons anthony and kelly daughter linda hope and nora somers and four grandchildren	hope is survived by his married woman sons anthony and kelly daughters linda and nora somers and four grandchildren
1	she survives him as do their four tike sons anthony and eugene curran kelly daughters linda hope and nora somers and four grandchildren	hope is survived by his wife sons anthony and kelly daughters linda and nora somers and quaternion grandchildren
1	she survives him as do their four children sons anthony and kelly daughter linda desire and nora somers and four grandchildren	hope is survived by his wife sons anthony and kelly daughter linda and nora somers and four grandchildren
1	she survives him as do their four children sons anthony and kelly daughters linda hope and nora somers and four grandchildren	hope is survived by his wife sons anthony and kelly daughters linda and nora somers and four grandchildren
1	she survives him as do their four children sons anthony and kelly daughters linda hope and nora somers and four grandchildren	hope is survived by his wife sons anthony and kelly daughters linda and nora somers and four grandchildren
1	she survives him as do their four children sons anthony and kelly daughters linda hope and nora somers and four grandchildren	hope is survived by his wife sons anthony and kelly daughters linda and nora somers and four grandchildren
1	she survives him as do their four children sons anthony and kelly daughters linda hope and nora somers and four grandchildren	hope is survived by his wife sons anthony and kelly daughters linda and nora somers and four grandchildren
1	she survives him as do their four children sons anthony and kelly daughters linda hope and nora somers and four grandchildren	hope is survived by his wife sons anthony and kelly daughters linda and nora somers and four grandchildren
1	she survives him as do their four children sons anthony and kelly daughters linda hope and nora somers and four grandchildren	hope is survived by his wife sons anthony and kelly daughters linda and nora somers and four grandchildren
1	she survives him as do their four children sons anthony and kelly daughters linda hope and nora somers and four grandchildren	hope is survived by his wife sons anthony and kelly daughters linda and nora somers and four grandchildren
[truncated: 55,192 more rows]
