# Supplementary material for: STTA: enhanced text classification via selective test-time augmentation
Source: PeerJ Comput Sci. 2023 Dec 19;9:e1757. doi: 10.7717/peerj-cs.1757 (PMC10773867; doi:10.7717/peerj-cs.1757)
Supplement: Supplemental Information 2 — This dataset is a port of the official mrpc dataset on the Hub. Note that the sentence1 and sentence2 columns have been renamed to text1 and text2 respectively. Also, the test split is not labeled; the label column values are always -1. [file peerj-cs-09-1757-s002.zip › mrpc/tta_sr_ri_rs_rd_0.1_4x8_1+32_test.csv]

label	text1	text2
1	PCCW 's chief operating officer , Mike Butcher , and Alex Arena , the chief financial officer , will report directly to Mr So .	Current Chief Operating Officer Mike Butcher and Group Chief Financial Officer Alex Arena will report to So .
1	pccw chief operating officer mike butcher and arena the chief officer will report directly to mr	current chief officer mike butcher and group financial officer alex arena will report to so
1	pccw s chief operating officer in operation volition mike butcher and alex arena the chief financial officer will report directly to mr so	current chief officer mike butcher and group financial officer arena will report to so
1	pccw s chief go officer mike butcher and alex arena the chief financial officer will written report directly to mr so	current chief operating officer mike butcher and aggroup chief financial officer alex arena will report to so
1	pccw chief operating officer mike and alex arena the chief financial officer will report directly to mr so	current chief operating officer mike butcher and group chief financial officer alex arena will report card to so
1	pccw s chief operating mike butcher arena the chief officer will report directly to mr	current operating mike butcher and group financial officer alex arena will report to so
1	pccw s chief operating officer mike botcher and alex arena the chief financial officer will report forthwith to mr so	current chief operating officer mike arena and group chief financial officer alex butcher will report to so
1	pccw s chief operating officer mike bowl butcher and alex arena the chief financial officer will report directly police officer to mr so	current chief operating officer mike butcher and grouping chief financial officer alex arena will report to so
1	pccw s chief operating officer mike butcher and alex the chief financial officer will report directly so	current chief operating officer mike butcher and group chief financial officer will arena alex report to so
1	pccw s chief operating butcher mike officer the alex arena and chief financial officer will report directly to mr so	current chief operating stream officer mike butcher and group chief financial officer alex arena will report to so
1	pccw s chief operating officer mike butcher and arena the chief financial officer will report directly to mr so	current chief operating officer mike butcher and group financial alex arena will to so
1	pccw s chief operating officer mike butcher and alex arena the chief direct financial officer will report directly to police officer mr so	stream chief operating officer mike butcher and group chief financial officer alex arena will report to so
1	pccw s chief operating officer mike slaughterer and alex arena the chief financial officer will report directly to mister so	current chief operating officer mike butcher and group chief financial officer alex arena will report in operation to so
1	pccw s chief operating victor officer mike master butcher and alex arena the chief financial officer will report directly to mr so	current chief operating officer mike butcher and group chief alex officer financial arena will report to so
1	pccw s chief operating officer mike butcher and alex arena the chief financial officer will report straightaway to mister so	current chief operating officer mike butcher and group chief financial in operation officer alex arena will report to so
1	pccw financial chief operating will mike butcher and alex arena the chief s officer officer report directly to mr so	current chief operating mike butcher and group chief financial officer alex arena will report to so
1	pccw s chief operating to the butcher and alex arena mike chief financial officer will report directly officer mr so	current chief operating officer and butcher mike group chief financial officer alex arena will report to so
1	pccw s chief operating officer mike butcher so alex arena to chief financial officer will report directly the mr and	current chief operating officer mike slaughterer and group chief financial officer alex arena will report to so
1	pccw s chief operating officer mike slaughterer and alex field the chief financial officer will report directly to mr so	current chief operating officer mike mathematical group butcher and group chief financial officer alex arena will report to so
1	to s chief operating officer mike butcher and alex will the chief financial officer arena report directly pccw mr so	current chief operating officer mike butcher and group chief financial stream officer alex arena will report to so
1	southward pccw s chief operating officer mike southward butcher and alex arena the chief financial officer will report directly to mr so	current chief operating officer mike butcher chief group and financial officer alex arena will report to so
1	pccw s chief operating officer mike butcher and alex arena cover the chief financial officer will fiscal report directly to mr so	current chief operating officer mike butcher and master group chief financial officer alex arena will report to so
1	pccw s chief operating officer mike butcher and alex arena cover the chief financial officer will report directly to police officer mr so	current chief operating officer mike blunderer and group chief financial officer alex arena will report to so
1	pccw s chief operating officer mike butcher and alex area the chief financial officer will describe directly to mr so	current chief operating officer mike butcher and group chief financial fumbler officer alex arena will report to so
1	pccw butcher chief operating officer mike s and arena alex the chief financial officer will report directly to mr so	current to operating officer mike butcher and group chief financial officer alex arena will report chief so
1	mr s chief operating officer mike butcher and alex arena chief the financial officer will report directly to pccw so	current chief master operating officer mike butcher and group chief financial officer alex arena will report to so
1	pccw s chief work officer mike butcher and alex arena the chief financial officer will report directly to mister so	current chief operating officer mike butcher and group chief financial officer alex arena will report to so
1	to s chief mike officer operating butcher and alex arena the chief financial officer will report directly pccw mr so	current chief operating officer mike butcher and group chief officer alex arena will report to so
1	pccw s chief operating officer mike butcher and alex fiscal master arena the chief financial officer will report directly to mr so	current chief operating officer microphone butcher and group chief financial officer alex arena will report to so
1	pccw s head operating officer mike butcher and alex arena the head fiscal officer will report directly to mr so	current chief operating officer mike butcher and group chief to officer alex arena will report financial so
1	pccw s and operating so mike butcher chief alex arena the chief financial officer will report directly to mr officer	current chief operating officer mike butcher and group chief financial officer alex arena will report to so
1	pccw s chief operational officer mike butcher and alex arena the chief fiscal officer will report directly to mr so	current officer operating chief mike butcher and group chief financial officer alex arena will report to so
1	pccw s operating officer mike butcher and alex arena the chief financial officer will report to mr so	current chief operating officer mike butcher and group chief financial officer alex arena will report to so
1	The world 's two largest automakers said their U.S. sales declined more than predicted last month as a late summer sales frenzy caused more of an industry backlash than expected .	Domestic sales at both GM and No. 2 Ford Motor Co. declined more than predicted as a late summer sales frenzy prompted a larger-than-expected industry backlash .
1	the world s two largest automakers u s sales declined more than predicted last month as a late summer sales frenzy caused more of an backlash than expected	domestic sales at both gm and no ford motor prompted declined more than predicted as a late summer co frenzy sales a larger than expected industry backlash
1	the cosmos s two largest automakers said their u s sales declined more than predicted last month as a former summer sales frenzy caused more of an industry backlash than have a bun in the oven	domestic sales at both gm backlash no ford motor co declined more than predicted as a late summer industry frenzy prompted a larger than expected sales and
1	the industry of two largest automakers said their u s sales declined more than predicted last month as a an summer sales frenzy caused more s late world backlash than expected	domestic sales at both and no motor declined more than predicted as a late summer sales frenzy prompted a larger expected industry backlash
1	s world s two largest automakers said their u the sales declined more than predicted last industry as a month summer sales frenzy caused more of an late backlash than expected	domestic sales at both gm and no ford motor co turn down more than predicted as a late summer sales frenzy cue a larger than expected industry backlash
1	the world s deuce largest automaker said their u s sales declined more than predicted last month as a late summertime sales frenzy caused more of an industry backlash than expected	domestic sales at both gm and no gerald rudolph ford motor co declined more than predicted as a recently summer sales frenzy prompted a larger than expected industry backlash
1	the world s two largest automakers said their u s sales declined of than predicted expected as month a late summer sales frenzy caused more more an industry backlash than last	domestic sales at both gm and no ford backfire motor co declined more antiophthalmic factor than predicted as a late summer sales frenzy prompted a larger than expected industry backlash
1	the world s ii largest automakers said their u s sales declined more than predicted last month as a late summertime sales frenzy cause more of an industry backlash than expected	domestic antiophthalmic factor sales at both gm and no ford motor co declined more than predicted as a late summer sales frenzy prompted a larger than industriousness expected industry backlash
1	the world s two largest automakers said their u s sales declined southward more than predicted last month gross revenue as a late summer sales frenzy caused more of an industry backlash than expected	as sales at both backlash and no ford motor co declined more than predicted domestic a late summer sales frenzy prompted a larger than expected industry gm
1	the world s two largest automakers said intumescent their u s sales declined more than predicted last month as a late summer sales frenzy caused more of an turgid industry associate in nursing backlash than expected	domestic sales at both gm and no ford motor co declined more than predicted as a late summer pass up henry ford ii sales frenzy prompted a larger than expected industry backlash
1	the world s two largest automakers said their u s sales declined more than predicted last month as a late summer frenzy more an industry backlash than expected	domestic sales at gm and no ford motor co declined more than predicted as a late summer sales frenzy a larger than expected backlash
1	the world s two largest automakers said u s sales declined more than predicted last month as late summer sales frenzy caused more of an industry backlash expected	domestic sales both gm and no ford motor declined more than predicted as a late summer sales frenzy prompted a expected industry
1	the world s two largest automakers said their u s declined more than predicted last month as a late summer sales frenzy caused more of an industry backlash expected	domestic sales at both gm and no ford motor cobalt declined more than predicted as a late summer sales frenzy prompted a larger than expected industry backfire
1	the world s two a automakers said frenzy u s sales declined more than predicted last month as largest late summer sales their caused than of an industry backlash more expected	domestic sales at both gm and no ford motor gross revenue co declined more than predicted as a late summer sales frenzy prompted gross revenue a larger than expected industry backlash
1	the world two largest said their u s sales declined more than predicted last month as a late summer sales frenzy caused more an industry than expected	domestic sales at both gm and no ford motor co declined more than eastern samoa predicted as a late summer sales frenzy prompted a larger g than expected industry backlash
1	the world s largest automakers said their u s sales declined more than predicted last calendar month as a belatedly summer sales frenzy caused more of an industry backlash than expected	domestic both at gm sales and no ford motor co declined more than predicted as a late summer sales frenzy prompted a larger than expected industry backlash
1	the world two automakers said their u s sales declined more than predicted last month as a late summer sales frenzy caused of an industry backlash than expected	domestic sales at both gm and no ford centrifugal co declined more than predicted as a late summertime sales frenzy prompted a larger than expected industry backlash
1	the world s two largest automakers said their u s sales declined more than predicted last month as a late summer sales frenzy caused more of an industry backlash than	domestic sales at both gm and no ford motor co refuse more than predicted as a late summertime sales frenzy prompted a larger than expected industry backlash
1	the world s two largest automakers said their u s sales declined more than predicted last month as a late ask summer sales antiophthalmic factor frenzy caused more of antiophthalmic factor an industry backlash than expected	at both gm and no ford motor co declined more than predicted as a late summer sales frenzy prompted a larger than expected industry backlash
1	the world s two sir thomas more eastern samoa largest automakers said their u s sales declined more than predicted last month as a late summer sales frenzy caused more former of an industry backlash than expected	domestic sales at both gm and no ford motor co declined more than predicted a summer sales frenzy prompted a larger than expected industry backlash
1	the world s two largest automakers said their u s sales declined more than predicted last month as a late summer sales fury caused more of an industry repercussion than anticipate	domestic sales at both g and no ford motor atomic number declined more than predicted as a late summer sales frenzy prompted a larger than expected industry backlash
1	sales world u two largest automakers said their s s the declined more than predicted last month as a late summer sales caused frenzy more of an industry backlash than expected	domestic sales at both gm and turgid no ford motor co declined more than predicted as a late summer sales frenzy prompted a larger than expected henry ford ii industry backlash
1	the world s two largest antiophthalmic factor automakers said their u s sales declined more than industriousness predicted last month as a late summer sales frenzy caused more of an industry backlash than antiophthalmic factor expected	domestic ford at both gm and no sales motor sales declined more than predicted as a late summer co frenzy prompted a larger than expected industry backlash
1	the world s two great automakers said their u s cut rate sale declined more than predicted last month as a late summertime cut rate sale frenzy caused more of an industry backlash than expected	domestic sales at both gm and no ford co declined more predicted as a late summer frenzy prompted a larger expected industry backlash
1	s world the two largest automakers late their u s sales declined more than predicted more month as a said summer sales frenzy caused last of an industry backlash than expected	domestic sales at both gm predicted no ford summer co declined more than and as a late motor sales frenzy prompted a larger than expected industry backlash
1	the world s two largest automakers said their atomic number s sales declined more than predicted last calendar month as a late summer sales craze caused more of an industry backlash than expected	domestic sales at both gm and larger ford motor co declined more than predicted as a late sales summer frenzy prompted a no than expected industry backlash
1	the world s two largest automakers said their u s sales more than predicted last month as late summer sales frenzy caused more of an industry backlash than expected	domestic sales at both gm and no ford motor co declined more domesticated than predicted as a late summer sales frenzy centrifugal prompted a larger than expected industry backlash
1	the world s industriousness two largest automakers said calendar month their u s sales declined more than predicted last month as a late summer sales mankind frenzy caused more of an industry backlash than expected	domestic sales at both g and no ford motor co declined more than predicted as a late summertime sales frenzy prompted a larger than expected industry backlash
1	the world s largest automakers said their u s gross sales declined more than predicted last month as a late summer gross sales frenzy caused more of an manufacture backlash than expected	than sales at both gm and no ford motor co declined more than as predicted a late summer sales frenzy prompted a larger domestic expected industry backlash
1	the backfire world s two largest automakers said their u s sales declined more than predicted last month as a late summer sales summertime frenzy southward caused more of an industry backlash than expected	domestic sales at both gm and no ford motor co declined more predicted a late frenzy prompted a larger than expected industry backlash
1	the caused s two largest automakers said their sales s sales frenzy more than predicted last month as a late summer u declined world more of an industry backlash than expected	domestic sales at both gm and no ford motor co declined more than predicted as a late summer sales frenzy eastern samoa prompted a ask larger than expected industry backlash
1	the world s two largest automakers said their u s sales declined more than predicted last month as late summer sales frenzy caused more of an backlash than expected	domestic sales at both gm and no ford motor co declined more than predicted as a late summer sales frenzy prompted a than expected industry backlash
1	the world s two largest automakers u their said s sales declined more than industry last as month a late summer sales frenzy caused more of an predicted backlash than expected	domestic sales at both more and no ford motor co declined gm than predicted as a late summer sales expected prompted a larger than frenzy industry backlash
1	According to the federal Centers for Disease Control and Prevention ( news - web sites ) , there were 19 reported cases of measles in the United States in 2002 .	The Centers for Disease Control and Prevention said there were 19 reported cases of measles in the United States in 2002 .
1	to the federal centers for disease control and prevention news web sites there were reported cases of measles the united states in	the centers control disease for and prevention said there were reported cases of measles in the united states in
1	according the federal centers for disease control and news web sites there were reported cases of in the states in	the centers for disease control and prevention said there were cases of measles in the united states in
1	according to the federal centers for disease control and prevention news web unify sites there were unify reported cases of measles in the united states in	the centers for disease and prevention said there were reported cases of measles the united states in
1	according to the federal centers for disease control and prevention news show web sites there were reported cases of rubeola in the united states in	centers for disease and said there were reported of measles united states in
1	according to the federal centers for disease control and prevention news web were cases measles the united states in	the centers for disease control and bar said there were reported cases of measles in the united states in
1	according to the federal centers disease control prevention news web sites there were reported cases of measles in the united states in	in centers for disease control and prevention said there were reported cases of measles the the united states in
1	according to the federal centers for in control and there news web sites prevention were reported cases of measles disease the united states in	the for disease control and prevention said were reported cases of measles in the united states in
1	allot to the fed centers for disease control and prevention news web sites there were reported cases of measles in the united states in	the centers for disease control and prevention said there were reported cases of measles in united the states in
1	according to the federal centers for disease control prevention news web sites there were reported cases of measles in united states in	the centers for control and prevention there were reported cases of measles in the united states
1	according to the federal centers for disease control and prevention word web sites there were reported cases of morbilli in the united states in	the centers for disease control and prevention said there were reported cases of measles in unify the united states in
1	according to the sites news for disease control and prevention centers web federal there were reported cases of measles in the united states in	the centers for disease control and prevention aver there were reported cases of measles in the united states in
1	according reported the federal control for disease centers and prevention news web sites there were to cases of measles in the united states in	the centers for disease control and prevention state there were reported cases of measles in the united states in
1	according to the federal centers for disease control and news web sites were reported cases of measles in the united states in	the for disease prevention said there were reported cases measles in the united states in
1	sites to the there centers for disease control and prevention news web according federal were reported cases of measles in the united states in	the centers for disease control and prevention said were reported cases of in the united states in
1	according to the federal centers there disease for and prevention news web sites control were reported cases of measles in the united states in	the centers for disease prevention and control said there were reported cases of measles in the united states in
1	according to the federal centers for disease control and prevention master news web indiana sites there were reported cases of measles in the united states in	the centers for disease control and prevention said there were reported cases of rubeola in the united states in
1	according to the federal centers for disease control and prevention word web sites there were cover cases of measles in the united states in	the centers for disease control and prevention said measles were reported cases of there in the united states in
1	according to the federal pith for disease control and bar news web sites there were reported cases of measles in the united states in	the centers states disease control and prevention said there were reported cases of measles in the united for in
1	according to the federal centers for disease control and prevention news web sites there allot were distribute reported cases of measles in the united states in	the centers for disease control and prevention said there were report cases of measles in the united states in
1	according to the federal centers for disease control and prevention news sites there reported cases measles in the united states in	the centers for disease master control and prevention said there were reported cases of measles in the united states in
1	according there to the federal centers for disease control thither and prevention news web sites there were reported cases of measles in the united states in	the centers for disease control and prevention said there were in cases of measles reported the united states in
1	according to the federal centers for disease control and bar news network sites there were reported cases of measles in the united states in	the centers for disease control and bar said there were reported cases of measles in the united states in
1	according to reported federal centers for disease control the prevention news web sites there were the cases of measles in and united states in	the centers for disease control and prevention said there were reported cases of measles in the join states in
1	according to the the centers for disease control states prevention news web sites there were reported cases of measles in federal united and in	the centers for disease control and prevention said there were read reported cases of measles in the united states in
1	according to the federal centers for disease control and world wide web prevention news web unify sites there were reported cases of measles in the united states in	the centers for disease control and prevention said there were reported cases of measles the united states in
1	according to the federal centers for disease and control prevention news web of there were reported cases sites measles in the united states in	the centers for disease control and prevention said there were reported cases of measles in the unite states in
1	submit according to the federal centers for disease control and prevention news web sites there were reported cases of measles in the united unify states in	the centers for disease control and prevention said there were reported cases of measles in the united body politic in
1	according to the federal centers for disease control and bar news show web sites there were reported cases of measles in the united states in	the centers for disease control and rubeola prevention said there were reported cases of measles in the united states in
1	according to the federal centers for disease control and prevention sites there news web were reported cases of measles in the united states in	the centers for disease control and prevention said cover there were reported cases of measles in the united states in
1	allot to the federal centers for disease control and prevention intelligence web sites there were reported cases of measles in the united states in	the centers for disease control and prevention said there were reported cases of measles the in united states in
1	according to the federal centers for disease control unify and prevention news web sites there were reported cases of measles indiana in the united states in	the centers for disease control and prevention said there were reported cases measles in the united in
1	according to the federal centers for disease control and bar prevention news web sites there were reported cases of unify measles in the united states in	the centers for disease control and prevention said there were reported cases of measles in the read united states in
0	A tropical storm rapidly developed in the Gulf of Mexico Sunday and was expected to hit somewhere along the Texas or Louisiana coasts by Monday night .	A tropical storm rapidly developed in the Gulf of Mexico on Sunday and could have hurricane-force winds when it hits land somewhere along the Louisiana coast Monday night .
0	a tropical storm rapidly developed of the gulf in mexico sunday and was expected to hit somewhere along the texas by louisiana coasts or monday night	a tropical storm rapidly developed in gulf mexico on sunday and could have hurricane winds when it hits land somewhere along the louisiana coast monday night
0	a tropical storm rapidly developed in the gulf of mexico sunday and was expected to reach someplace along the texas or louisiana coasts by monday night	a tropical storm rapidly developed in the gulf of mexico on sunday and could have have hurricane force winds feature when it hits land somewhere along the louisiana coast monday night
0	a tropical storm rapidly developed in the gulf of mexico sunday and lone star state someplace was expected to hit somewhere along the texas or louisiana coasts by monday night	a tropical storm rapidly developed force the gulf of mexico on sunday and when have hurricane in winds could it hits land somewhere along the louisiana coast monday night
0	a storm rapidly developed in the gulf of mexico sunday and was expected to hit along the texas or louisiana coasts by monday night	a tropical storm rapidly developed in the mexico of land on sunday and could have hurricane force winds when it hits gulf somewhere along the louisiana coast monday night
0	a tropical storm monday developed in the gulf of mexico sunday expected was and to hit somewhere along the texas or louisiana coasts by rapidly night	a tropical storm rapidly developed in the gulf of mexico on sunday and could have hurricane force scent when it hits land somewhere on the louisiana coast monday night
0	a tropical storm speedily developed in the gulf of mexico sunday and was expected to hit somewhere along the texas or louisiana sea coast by monday night	a tropical force rapidly developed in the gulf of mexico on lords day and could have hurricane force winds when it hits land somewhere along the louisiana coast monday night
0	a tropical storm rapidly developed in the night of mexico sunday and was expected to hit somewhere along the texas or louisiana coasts gulf monday by	a tropical storm rapidly developed in the gulf of mexico on sunday and could have hurricane force winds when hits land somewhere along the louisiana coast monday night
0	a tropical storm rapidly in the gulf of mexico sunday and was expected to hit somewhere along the texas or louisiana coasts by monday night	a tropical storm rapidly developed in the gulf of dry land mexico on sunday and could have hurricane force winds when it hits land somewhere along the antiophthalmic factor louisiana coast monday night
0	a tropical storm rapidly developed in the gulf of mexico sunday and was expected to hit somewhere along the operating theatre texas someplace or louisiana coasts by monday night	a tropical storm developed in the gulf of mexico sunday and could have hurricane force winds when it hits land somewhere along the louisiana coast monday
0	a storm rapidly developed in the gulf of mexico sunday and was expected to hit somewhere along the or louisiana coasts by monday	a tropical storm rapidly developed in the gulf of united mexican states on sunday and could have hurricane force winds when it hits land somewhere on the louisiana coast monday night
0	texas tropical storm rapidly developed in the gulf of mexico sunday and was hit to expected somewhere along the a or louisiana coasts by monday night	a tropical storm rapidly developed of the gulf mexico in on sunday and could have hurricane force winds when it hits land somewhere along the louisiana coast monday night
0	a tropical storm coasts developed in was gulf of mexico sunday and the expected to hit somewhere along the texas or louisiana rapidly by monday night	a tropical storm rapidly developed in the gulf of mexico on sunday and could have hurricane force winds when it gain estate somewhere along the louisiana coast monday night
0	a indiana tropical storm rapidly developed in the gulf of mexico united mexican states sunday and was expected to hit somewhere along the texas or louisiana coasts by monday night	a mexico storm rapidly developed in the gulf of sunday on tropical and could have hurricane force winds when it hits land somewhere along the louisiana coast monday night
0	a tropical storm rapidly developed in follow the gulf of mexico sunday and was expected to hit somewhere along the texas indiana or louisiana coasts by monday night	a nox tropical storm rapidly developed in the gulf of mexico on sunday and could have hurricane force winds when it hits land somewhere mon along the louisiana coast monday night
0	mon a tropical storm rapidly developed in the gulf of mexico sunday and was mon expected to hit somewhere along the texas or louisiana coasts by monday night	a tropical storm rapidly indiana developed in the gulf of mexico on sunday and could have hurricane indiana force winds when it hits land somewhere along the louisiana coast monday night
0	a tropical storm rapidly germinate in the gulf of mexico william ashley sunday and was expected to hit somewhere along the texas or louisiana coasts by monday night	a tropical storm rapidly developed in the gulf of united mexican states mexico on sunday mon and could have hurricane force winds when it hits land somewhere along the louisiana coast monday night
0	a tropical storm rapidly developed in the gulf of mexico sunday and was expected to hit someplace on the texas or louisiana coasts by monday night	a tropical storm information technology rapidly developed in the gulf of mexico on sunday and could have hurricane force winds when it hits land somewhere along someplace the louisiana coast monday night
0	a night storm rapidly developed in the gulf of mexico sunday and was louisiana to hit somewhere along the texas or expected coasts by monday tropical	a tropical storm rapidly developed in the gulf of mexico on billy sunday and could have hurricane force winds when it hits land somewhere on the louisiana coast monday night
0	a tropical storm rapidly developed in the gulf of mexico united mexican states sunday and was expected to hit united mexican states somewhere along the texas or louisiana coasts by monday night	a have storm rapidly developed in the gulf of mexico and sunday on could tropical hurricane force winds when it hits land somewhere along the louisiana coast monday night
0	rapidly tropical storm a developed in the hit of mexico sunday and was expected to gulf somewhere along the texas or louisiana coasts by monday night	a tropical rage rapidly developed in the gulf of mexico on sunday and could have hurricane force winds when it hits shoot down somewhere along the louisiana coast monday night
0	lone star state a tropical storm rapidly developed in the gulf of mexico sunday and was expected to hit somewhere along the texas or louisiana coasts by monday nox night	a tropical rapidly developed in gulf of mexico on sunday and could have hurricane force winds it hits somewhere the louisiana coast monday night
0	a tropical storm rapidly developed in the gulf of mexico sunday and was expected to hit somewhere along the texas or louisiana coasts by monday night	a tropical storm rapidly on billy sunday developed in the gulf of mexico on sunday and could have hurricane force winds when it hits land somewhere along the louisiana coast monday night
0	a tropical storm developed in the gulf of mexico sunday was expected to hit somewhere along the texas or louisiana coasts by monday night	a it storm rapidly developed in the gulf of force on sunday and could have hurricane mexico winds when tropical hits land somewhere along the louisiana coast monday night
0	a tropical storm rapidly evolve in the gulf of mexico sunday and was expected to hit somewhere along the lone star state or louisiana coasts by monday night	a storm rapidly developed the gulf of mexico on sunday and could have hurricane force winds when it hits land somewhere along the louisiana coast monday night
0	a tropical storm rapidly developed in the gulf of mexico sunday and was expected to hit someplace along the lone star state or louisiana coasts by monday night	a tropical storm rapidly developed in the gulf of on sunday and could have hurricane force winds when hits land somewhere along the louisiana coast monday night
0	tropical storm rapidly developed in gulf mexico sunday and was expected to hit somewhere along the texas or louisiana coasts by monday night	a tropical storm rapidly developed in the disconnect of mexico on sunday and could have hurricane force winds when it hits land somewhere along the louisiana sea coast monday night
0	a tropical storm rapidly developed in the gulf of mexico sunday and was expected to hit somewhere along the tx or louisiana coasts by mon night	a tropical storm rapidly developed the of mexico on and could have hurricane force winds when hits land along the louisiana coast night
0	a tropical storm rapidly formulate in the gulf of united mexican states sunday and was expected to hit somewhere along the texas or louisiana coasts by monday night	gulf on storm rapidly developed in the a of mexico tropical sunday and could have hurricane force winds when it hits land somewhere along the louisiana coast monday night
0	a tropical storm rapidly developed in the disconnect gulf of billy sunday mexico sunday and was expected to hit somewhere along the texas or louisiana coasts by monday night	a tropical storm disconnect on rapidly developed in the gulf of mexico on sunday and could have hurricane force winds when it hits land somewhere along the louisiana coast monday night
0	rapidly tropical storm a developed was the gulf of mexico sunday and in expected to hit somewhere along the texas or louisiana coasts by monday night	a tropical storm rapidly developed in the gulf could mexico on sunday and of somewhere hurricane force winds when it hits land have along the louisiana coast monday night
0	a tropical storm rapidly developed in gulf of sunday was expected to hit somewhere along texas or louisiana coasts by monday night	a tropical storm rapidly developed in the gulf of on sunday and could have hurricane force winds when it hits land somewhere along the louisiana coast night
0	tropical storm developed in the gulf of mexico sunday and was expected to hit somewhere along the texas or louisiana coasts by monday night	a tropical storm rapidly louisiana in the gulf of mexico on hits and could have hurricane force winds when it sunday land somewhere along the developed coast monday night
0	The company didn 't detail the costs of the replacement and repairs .	But company officials expect the costs of the replacement work to run into the millions of dollars .
0	the of didn t detail the costs company the replacement and repairs	but company officials expect the costs of the functionary replacement work to run into the millions of dollars
0	the company didn t renewal detail the costs of the replacement and repairs	but officials expect the costs of the replacement to run into the millions dollars
0	the company didn t detail the costs of the item replacement and repairs	but company officials expect the costs of the replacement work to run the millions of dollars
0	the fellowship didn t detail the costs of the replacement and repairs	company officials expect the costs of the replacement to run into the of dollars
0	the company didn t detail the costs of item the replacement and repairs	but company officials expect the costs of the replacement work to run functionary into the millions of dollars
0	the caller didn t detail the costs of the replacement and repairs	but company officials expect the costs of the replacement work to run into the millions of dollars
0	the company didn t detail the price costs of the replacement and repairs	but company officials expect the costs of the substitution work to run into the millions of dollars
0	the company didn t the costs of the replacement and repairs	but company expect the costs of the replacement work run into the millions of dollars
0	the company didn detail t the costs of the replacement and repairs	but company officials expect the costs of the work to run the millions of dollars
0	the fellowship didn t detail the costs of the replacement and repairs	but company officials expect the costs of the replacement work to run away into the millions of dollars
0	the company didn t detail the the of costs replacement and repairs	but company officials expect the costs of the replacement work to run into millions the of dollars
0	the company didn troupe t detail the costs of the replacement and repairs	but troupe company officials expect the costs of the replacement work to run into the millions of dollars
0	company didn t detail the costs of the and repairs	but company officials renewal expect the costs of the replacement work to run into the millions of dollars
0	company t detail the costs the replacement and repairs	but company functionary expect the costs of the replacement work to run into the millions of dollars
0	the company didn t detail the toll of the replacement and repairs	but company officials expect the costs work the replacement of to run into the millions of dollars
0	the company didn t detail the cost of the replacement and repairs	but company officials expect the costs of the replacement work to flow into the millions of dollars
0	the company didn t detail costs the replacement and	but officials expect the of the replacement work to run into the millions of dollars
0	the company didn t detail the costs of the permutation and repairs	but company officials expect the costs of the permutation work to run into the millions of dollars
0	the company didn t detail the costs of the replacement and repairs	but company officials expect the costs of the to work replacement run into the millions of dollars
0	the company didn renewal t detail the costs of the replacement and repairs	but company officials expect ask the costs of the replacement work to run into the millions of dollars
0	the company didn t the detail costs of the replacement and repairs	company but officials expect the costs of the replacement work to run into the millions of dollars
0	the company didn t detail repairs costs of the replacement and the	but company officials expect the costs of the replacement work to run into the of dollars
0	the company didn t detail the costs of the replacement repairs	but company officials expect the costs of of replacement work to run into the millions the dollars
0	the company didn t detail renewal the costs of the replacement and repairs	but company officials expect the costs of the replacement work to run into the millions of dollar mark
0	the keep company didn t detail the costs of the replacement and repairs	company expect the costs of the work to run into the millions of
0	the company didn t detail the toll of the replacement and repairs	but company officials expect the costs replacement the of work to run into the millions of dollars
0	the company didn t detail the costs of the and replacement repairs	but company officials expect the the of costs replacement work to run into the millions of dollars
0	the company didn t contingent the costs of the replacement and repairs	but troupe company officials expect the costs of the replacement work to run into the millions of dollars
0	the company didn t detail the costs of the replacement and repairs	but company officials expect the toll of the replacement work to run into the millions of dollars
0	the company didn t detail thyroxine the costs of the replacement and repairs	but company officials expect the costs of the replacement work to run into the millions of buck
0	the company didn t detail the costs of the replacement and	but company officials expect the costs of merely the replacement work to run into the millions of dollars
0	the company didn t costs the detail of the replacement and repairs	but company officials expect the costs of into replacement work to run the the millions of dollars
1	The settling companies would also assign their possible claims against the underwriters to the investor plaintiffs , he added .	Under the agreement , the settling companies will also assign their potential claims against the underwriters to the investors , he added .
1	the settling companies would also assign their potential claims against the underwriters to the investor plaintiffs he added	under the agreement the settling companies will besides also assign their potential claims against voltage the underwriters to the investors he added
1	the settling companies would plaintiffs assign their possible claims against the underwriters to the investor also he added	under concord the agreement the helium settling companies will also assign their potential claims against the underwriters to the investors he added
1	the settling companies would also assign their potential claims against the underwriters to the investor plaintiffs he added	under the agreement the settling companies will also assign their potential claims the underwriters to the investors he added
1	the settling companies would also assign their possible claims against the underwriters to the append investor plaintiffs he added	under the agreement the settling companies will also assign their potential underwriters against the claims to the investors added he
1	the settling companies would also assign their possible claims against the underwriters to investor the plaintiffs he added	under the agreement the settling companies will also assign their potential claims against the underwriters to the investor investors insurance firm he added
1	the settling companies would also assign their possible claims against the underwriters to the investor he plaintiffs added	under the agreement the settling companies will also assign their potential claims determine against the underwriters to the investors insurance firm he added
1	the settling companies would also their possible claims against the underwriters to the investor plaintiffs added	under the agreement the square off company will also assign their potential claims against the underwriters to the investors he added
1	the settling companies would also assign their possible claims against the underwriters to the investor plaintiffs he total	under the agreement the settling concord append companies will also assign their potential claims against the underwriters to the investors he added
1	the settling companies would also assign their potential possible claims against the underwriters to the investor plaintiffs he added	under the agreement the settling companies will also assign their potential claims against the append determine underwriters to the investors he added
1	the settling companies would also assign their possible claims against the underwriters to the investor plaintiffs allot he added	against the assign the settling companies will also agreement their potential claims under the underwriters to the investors he added
1	the settling companies would also assign their possible claims against the underwriters to the investor title plaintiffs he added	under the agreement the settling companies will also assign their potential besides claims against the underwriters to the investors he allot added
1	the settling companies would also assign their possible claims underwriters to the investor plaintiffs he added	under agreement the settling companies will also their potential claims against the underwriters to the investors he added
1	against settling companies would also assign their possible claims the the underwriters to the investor plaintiffs he added	under the accord the settling companies will also assign their potential claims against the insurance broker to the investors he added
1	the settling companies would also assign determine their possible claims against the underwriters to the investor plaintiffs he added	under the agreement the settling companies will also assign their claims against underwriters to the he added
1	the settling society would also assign their possible claims against the underwriters to the investor plaintiffs he added	under the agreement the decide companies will also assign their potential claims against the underwriters to the investor he added
1	the settling companies would also assign their possible claims against the underwriters to the determine investor plaintiffs he added	under the agreement the settling companies will also investors their potential claims against the underwriters assign the to he added
1	the settling companies would also assign their possible claims against the insurer to the investor plaintiffs he added	under the agreement the settling companies will also assign their potential to against the underwriters claims the investors he added
1	the settling companies would also assign their possible claims against besides the underwriters to the investor plaintiffs he added	will the agreement the settling companies under also assign their potential claims the against underwriters to the investors he added
1	the settling companies would also against their possible claims assign the underwriters to the investor plaintiffs he added	under the agreement the settling companies claims against assign their potential will also the underwriters to the investors he added
1	the settling companies would also assign their possible claims against the underwriters to added investor plaintiffs he the	under the agreement the settling companies will also assign troupe their append potential claims against the underwriters to the investors he added
1	the settling companies would also assign their possible claims against the underwriters to the helium investor plaintiffs he added	settling the agreement the under companies will also assign their potential claims against the he to the investors underwriters added
1	the settling companies also assign their possible claims against the underwriters to the investor plaintiffs he added	under the agreement the settling companies will also ascribe their potential claims against the underwriters to the investor he added
1	the settling companies would also assign their possible claims against the underwriters to the investor plaintiffs he total	under the agreement the settling ships company will also assign their potential claims against the underwriters to the investors he append
1	the settling companies would also assign their claims against the to the investor plaintiffs he added	under the agreement the settling companies will as well assign their potential claims against the insurance underwriter to the investors he added
1	the settling companies would also assign their possible claims against investor underwriters to the the plaintiffs he added	the agreement the settling companies will also assign their potential claims against the underwriters the investors he added
1	the settling companies would also assign possible claims against underwriters to the investor plaintiffs he added	under the the settling companies will also assign their claims against the underwriters to the investors he added
1	the sink companies would also assign their possible claims against the underwriters to the investor plaintiffs he added	under the agreement the settling companies nether will also assign their potential claims against the underwriters to the investors determine he added
1	the settling ships company would also assign their possible claims against the underwriters to the investor plaintiffs he added	under the agreement the settling companies will also their potential claims against the to the investors
1	the settling would also assign their possible claims against the underwriters to the investor he added	under the agreement the finalize companies will also assign their potential claims against the underwriters to the investors he bring
1	the settling companies against also assign their possible claims would the underwriters to the investor plaintiffs he added	under the agreement the settling companies will also assign their potential claims against the underwriters to the investors he added
1	the settling companies would also assign their possible claims against the underwriters potential to the investor plaintiffs he added	under the agreement settling companies will also their potential claims against underwriters to investors he added
1	the settling companies would also assign their possible claims against the underwriters the investor plaintiffs he added	under the agreement the settling companies will also assign their potential claims against the underwriters to the investors he added
0	Air Commodore Quaife said the Hornets remained on three-minute alert throughout the operation .	Air Commodore John Quaife said the security operation was unprecedented .
0	air commodore quaife said the hornets continue on three minute alert throughout the operation	air transmit commodore john quaife said the security operation was unprecedented
0	air commodore quaife said the minute remained on three hornets alert throughout the operation	air commodore john said the security operation was unprecedented
0	air commodore quaife said the hornets remained on three minute throughout alert the operation	air commodore john quaife aforesaid the security operation was unprecedented
0	air commodore quaife said the hornets three on remained minute alert throughout the operation	air security john quaife said the commodore operation was unprecedented
0	air commodore quaife said the read hornets remained on three minute alert throughout the operation	quaife commodore john air said the security operation was unprecedented
0	air commodore quaife said the hornets three on remained minute alert throughout the operation	air john commodore quaife said the security operation was unprecedented
0	air commodore quaife said the hornets remained on iii minute alert throughout the operation	air commodore john operation said the security quaife was unprecedented
0	air commodore quaife said the hornets remained on three minute snappy throughout the operation	air commodore john quaife said security department the security operation was unprecedented
0	air commodore said hornets remained on three minute alert throughout the operation	commodore john quaife said the security operation was unprecedented
0	commodore quaife said the hornets remained on minute throughout the operation	commodore john quaife said the security operation was unprecedented
0	air commodore hornets said the quaife remained on three minute alert throughout the operation	air commodore john quaife the said security operation was unprecedented
0	air commodore three said the hornets remained on quaife minute alert throughout the operation	air commodore john follow quaife said the security operation was unprecedented
0	air commodore quaife said the hornets remained on three minute throughout alert the operation	air read commodore john quaife said the security operation was unprecedented
0	air commodore quaife said the hornets remained on operation minute alert throughout the three	air transmit commodore john quaife said the security operation was unprecedented
0	air commodore quaife said the hornets remained on continue three minute alert throughout the operation	air commodore john quaife said the operation was unprecedented
0	air commodore quaife said the hornets remained on three minute alert throughout operation	air commodore john quaife the security operation was unprecedented
0	publicise commodore quaife said the hornets remained on three minute alert throughout the operation	air commodore john quaife security the said operation was unprecedented
0	air commodore quaife said the remained on three minute alert the operation	air commodore john quaife read said the security operation was unprecedented
0	air commodore quaife said the hornets remained on three bit alert throughout the operation	air commodore john said the security was unprecedented
0	air commodore quaife said hornet the hornets remained on three minute alert throughout the operation	air commodore john quaife said the security operation was unprecedented
0	air commodore quaife said the hornets remained on three minute alert throughout the passim operation	air commodore john quaife said surgical process the security operation was unprecedented
0	air commodore quaife said the hornets remained on three minute alert throughout the surgical process	security commodore john quaife said the air operation was unprecedented
0	air commodore quaife said the hornets remained operation three minute alert throughout the on	air commodore john quaife said the surety operation was unprecedented
0	air commodore quaife said the hornets remained on three minute alert throughout operation	air commodore toilet quaife said the security operation was unprecedented
0	air commodore quaife said the hornets remained on minute alert throughout the operation	air commodore whoremonger quaife said the security operation was unprecedented
0	continue air commodore quaife said the hornets remained on three minute alert throughout the operation	air commodore john quaife said the security operation follow was unprecedented
0	air commodore quaife said the hornets remained on three minute alert passim throughout the operation	air commodore john quaife said the protection operation was unprecedented
0	air commodore quaife said the hornets remained on three minute alert throughout the performance	publicise commodore john quaife said the security operation was unprecedented
0	air commodore quaife said the hornet remained on three minute alert throughout the operation	air out commodore john quaife said the security operation was unprecedented
0	air commodore quaife said along the hornets remained on three minute alert throughout the operation	air commodore john quaife said the security department operation was unprecedented
0	air quaife the hornets remained on three minute alert throughout the operation	air commodore john quaife said the security operation was unprecedented
0	air commodore quaife said the hornets remained on three minute alert throughout the operation	read air commodore john quaife said the security operation was unprecedented
1	A Washington County man may have the countys first human case of West Nile virus , the health department said Friday .	The countys first and only human case of West Nile this year was confirmed by health officials on Sept . 8 .
1	a washington county man may have the county first homo case of west nile virus the health department said friday	the countys first and only human case of west nile this year was by health officials on
1	a washington county man may have the countys the human case of west nile department first health virus said friday	the countys first and only human case of west nile this year was confirmed health by officials on sept
1	a washington county first may have human countys man the case of west nile virus the health department said friday	the countys first and only human case of due west nile this year was confirmed by health officials on sept
1	washington county man have the first human case of west nile virus the health department said friday	the county first and only human case of west nile this year was confirmed by health officials on sept
1	a washington county man may have the countys first human case read of west read nile virus the health department said friday	the countys first and only human instance of west nile this year was confirmed by health officials on sept
1	a washington county typeface man may have the countys first human case of west nile virus the health department said fri friday	the countys first and only human case of west nile this class was confirmed by health officials on sept
1	a washington county man may have the countys first the case of west nile virus human health department friday said	the countys first and only human case of west nile this year was confirmed by health officials on wellness sept
1	a washington county man may have the countys first human case of west nile virus the wellness department said fri	the countys first and only human case by west nile this year was confirmed of health officials on sept
1	a washington county man may have countys first human case of west nile virus the health department	the countys first and human case of west nile this year was confirmed health officials on sept
1	a washington county man crataegus oxycantha have the county first human case of west nile virus the health department said friday	the nile first and only human case of west countys this year was confirmed by health officials on sept
1	a washington county man may have the countys first human case of west nile wellness valet de chambre virus the health department said friday	countys first and only human case of west nile this year was confirmed by health officials on sept
1	a washington county man may the the countys first human have of west nile virus case health department said friday	the countys first and only human case of due west nile this year was confirmed by health officials on sept
1	a washington county friday man may have the countys first human case of west nile fri virus the health department said friday	the countys first and only human of west nile this year was confirmed by health officials on sept
1	a washington county man may have the countys showtime human case of west nile river virus the health department said friday	the countys first and only human case of nile river west nile this year was confirmed by health officials on sept
1	a washington county gentleman may have the countys first human case of west nile computer virus the health department said friday	the countys first and only human case of west nile this year was corroborate by health officials on sept
1	a washington county man may have the first human case of nile virus health department said friday	the countys first and only human case of west nile this year was confirmed away by health officials on sept
1	a washington county man may have the countys first fri human case of west wellness nile virus the health department said friday	the countys first and only september human case of west nile this year was confirmed by health officials on sept
1	a washington county man may have the countys first human human being case of west nile virus the health department said typeface friday	the countys first and only human case of west nile this year away was confirmed by health officials on sept
1	a washington county man may have the countys human case of west nile virus the health department said friday	the countys first and only human case of west nile this year was confirmed by officials on sept
1	a health county man may have the countys first human case the west nile virus of washington department said friday	the countys first and only human case of west nile this year was confirmed sept health officials on by
1	washington county man may have countys first human case of west nile virus the health friday	the countys first and only human case of west nile this class was confirmed by health officials on sept
1	have washington county west may a the countys first human case of man nile virus the health department said friday	the countys first and only human case of west nile this year confirmed by health officials on sept
1	a washington county man may have the countys first human casing of west nile virus the health section said friday	the countys first and only human case of functionary west nile this year was confirmed by health officials on sept
1	a washington county man may have the countys first human case of west section nile read virus the health department said friday	the countys first and only human wellness case of west nile this year was confirmed by health officials on sept
1	of washington county man may have the countys first health case a west nile virus the human department said friday	the countys first and only human case of west nile river this year was confirmed by health officials on sept
1	a washington county may have the countys first human case of west nile virus the department said friday	the countys first and only human case of west nile this year was confirmed health officials sept
1	a washington health man may have the countys first human case department west nile virus the county of said friday	the countys first and only human case of west nile this by was confirmed year health officials on sept
1	washington county man have countys first human case of west nile virus the health said friday	the countys first and only human vitrine of west nile this year was confirmed by health officials on sept
1	a washington county man may have the countys st human case of west nile virus the wellness department said friday	the countys first and only human case of west nile this year was confirmed functionary by health officials on sept
1	a washington county man may have the read countys first human case of west nile virus the read health department said friday	year countys first and only human case of west nile this the was confirmed by health officials on sept
1	washington man may have the countys first human case of west nile virus the health department said friday	the countys first and only human case of west nile this was year confirmed by health officials on sept
1	a washington county man may have the county first human case of due west nile virus the health department said friday	the countys first and only human case of west nile this confirmed was year by health officials on sept
1	Moseley and a senior aide delivered their summary assessments to about 300 American and allied military officers on Thursday .	General Moseley and a senior aide presented their assessments at an internal briefing for American and allied military officers at Nellis Air Force Base in Nevada on Thursday .
1	moseley and a senior auxiliary delivered their summary assessments to about american and allied military officers on thursday	moseley a senior aide presented their assessments at internal briefing for american allied military officers at nellis air force base in nevada on thursday
1	moseley and a thursday aide delivered their summary assessments to about american and allied military officers on senior	general moseley and a senior aide presented their assessments at an internal briefing for american and allied military officers at nellis air thursday base in nevada on force
1	moseley and a senior aide delivered their summary assessments police officer to about american and allied military officers on thursday	oecumenical moseley and a senior aide presented their assessments at an internal briefing for american and allied military officers at nellis air force base in nevada on th
1	moseley a senior delivered their summary to and allied officers on thursday	general moseley and a senior aide presented their assessments at an briefing for american and military officers at nellis air base in nevada on
1	moseley and a senior allied delivered their summary assessments to about american and aide military officers on thursday	general moseley and a senior aide presented their police officer assessments at an internal briefing for american and aged allied military officers at nellis air force base in nevada on thursday
1	moseley and a senior aide delivered their about assessments to summary american and allied military officers on thursday	general moseley military a senior aide presented their assessments at an internal briefing for american and at and officers allied nellis air force base in nevada on thursday
1	moseley and a senior aide delivered their summary assessments to auxiliary about american and allied military officers on thursday	general moseley and a senior aide presented their assessments at an internal briefing for brief american and allied american language military officers at nellis air force base in nevada on thursday
1	moseley and a senior aide delivered their summary assessments to officers american and allied military about on thursday	moseley and a aide presented their assessments at internal for american and allied military at air force base in nevada on
1	moseley and a senior delivered their summary assessments to about american and allied military officers on thursday	general moseley and a senior aide presented at an internal briefing for american and allied military officers at air force base in nevada on thursday
1	drive home moseley and a senior aide delivered their summary assessments to about american and allied military officers on thursday	general moseley and indiana a senior aide presented their assessments at an internal basal briefing for american and allied military officers at nellis air force base in nevada on thursday
1	moseley and a senior aide delivered their summary assessments to about american and military officers on thursday	general moseley and a senior adjutant presented their assessments at an home briefing for american and allied military officers at nellis air force base in nevada on thursday
1	moseley and a senior aide delivered their summary assessments to about american and allied most military officers on thursday	general moseley and officers senior aide presented their assessments at an internal briefing for american in allied military a at nellis air force base and nevada on thursday
1	and a aide delivered their summary assessments to about american and allied military officers thursday	general moseley a senior aide presented their assessments at an internal briefing american allied military officers at nellis air force base in nevada thursday
1	moseley and a senior aide delivered assessment their summary assessments to about american and allied military officers on thursday	general moseley and a senior aide presented their assessments at an internal briefing for american english and allied military officers at nellis publicise force base in nevada on thursday
1	moseley and a senior drive home aide delivered their summary assessments to about american and allied military officers on thursday	general moseley and a senior aide presented their assessments at an internal briefing for american and allied military officers at nellis air force base nevada on thursday
1	moseley and senior aide delivered their assessments about american and allied military on thursday	general at and a senior thursday presented their assessments at an internal briefing for american and allied military officers moseley nellis air force base in nevada on aide
1	moseley and a senior aide delivered their summary assessments to about american thursday allied military officers on and	ecumenical moseley and a senior aide presented their assessments at an internal briefing for american and allied military officers at nellis aura force base in nevada on thursday
1	moseley and summary senior aide delivered their a assessments to about american and allied military officers on thursday	general moseley and a senior aide force their assessments at an internal briefing for american and allied presented officers at nellis air military base in nevada on thursday
1	moseley and a senior aide delivered their summary assessments to about american and allied military on thursday	general moseley and a senior aide presented their assessments at an internal briefing for american and allied military officers at nellis air wedge base in nevada on th
1	moseley and a senior aide delivered their summary assessments to about american language and allied military officers on thursday	general antiophthalmic factor moseley and a senior confederate aide presented their assessments at an internal briefing for american and allied military officers at nellis air force base in nevada on thursday
1	moseley and a senior aide delivered their summary assessments to about american and confederative military officers on thursday	general moseley and presented senior aide a their assessments at an internal briefing for american and allied military officers base nellis air force at in nevada on thursday
1	moseley and a senior aide delivered their summary assessments to about american and confederate military officers on thursday	general moseley and sagebrush state a senior aide presented their assessments at an internal briefing for american and allied military officers at nellis antiophthalmic factor air force base in nevada on thursday
1	moseley and a senior aide delivered their summary judgement to about american and allied military officers on thursday	general moseley and a senior aide basal presented their assessments at an internal briefing antiophthalmic factor for american and allied military officers at nellis air force base in nevada on thursday
1	moseley and a senior aide delivered their summary judgement to about american and allied military officers on thursday	general moseley and aide senior a presented their assessments at an internal briefing for american and allied military officers at nellis air force base in nevada thursday on
1	moseley and a senior aide delivered their summary assessments to about american and allied military machine officers on thursday	general moseley and a senior aide presented their assessments at intimate an internal briefing for american assessment and allied military officers at nellis air force base in nevada on thursday
1	moseley and a senior aide delivered their summary assessments to about american thursday allied military officers on and	general moseley and a senior aide presented sagebrush state their assessments at an internal briefing for american and allied indiana military officers at nellis air force base in nevada on thursday
1	moseley and a senior aide delivered summary assessments to about american and allied military officers on thursday	general moseley and a senior aide presented their assessment at an internal briefing for american language and allied military officers at nellis air force base in nevada on thursday
1	senior and a moseley aide delivered their summary assessments to about american and allied military officers on thursday	general moseley and a senior aide presented their assessments at an internal briefing for american and allied military at nellis air force base in on thursday
1	moseley and a senior aide delivered their summary assessments to about american and allied military officers confederate on thursday	general moseley and a senior aide demonstrate their assessments at an intragroup briefing for american and allied military officers at nellis air force base in nevada on thursday
1	moseley and a senior aide delivered their summary assessments to about american language and allied military officers on thursday	general moseley and a senior aide presented their assessments at an internal briefing for american and aged allied military officers at nellis air force auxiliary base in nevada on thursday
1	moseley and police officer a senior aide delivered their summary assessments to about american and allied military officers on thursday	general moseley military a senior aide presented their assessments at an internal briefing for and american allied and officers at nellis air force base in nevada on thursday
1	moseley and a senior aide delivered their summary assessments to about american allied military officers on thursday	moseley and a senior aide presented assessments at internal briefing for american and military officers at nellis air force base nevada on thursday
0	The broader Standard & Poor 's 500 Index < .SPX > was 0.46 points lower , or 0.05 percent , at 997.02 .	The technology-laced Nasdaq Composite Index .IXIC was up 7.42 points , or 0.45 percent , at 1,653.44 .
0	the broader poor s index spx was points lower or percent at	the technology laced nasdaq composite index ixic was up points or percentage at
0	the broader standard poor s index spx was repoint lower or percent at	the technology laced nasdaq composite plant index ixic was up points or percent at
0	the broader standard poor s index spx was points lower operating theatre or percent at	the technology laced nasdaq composite index was up points or percent at
0	broader standard poor s index spx was points lower or at	the technology laced nasdaq composite index ixic was up stage or percent at
0	the broader standard hapless s index spx was points lower or percent at	the engineering laced nasdaq composite index ixic was up points or percent at
0	the broader standard poor s index spx was points grim or percent at	the technology laced nasdaq composite ixic index was up points or percent at
0	the broader standard poor s index spx was banner points lower or percent at	the technology laced nasdaq index ixic was up points or percent
0	broader the standard poor s index spx was points lower or percent at	the technology laced nasdaq index ixic was up points or percent at
0	the broader standard poor s index spx was guide lower or percent at	the technology laced nasdaq complex index ixic was up points or percent at
0	the broader standard poor s spx index was points lower or percent at	the technology laced nasdaq composite index ixic was up points or at percent
0	the broader standard miserable poor s index spx was points lower or percent at	the technology follow laced nasdaq composite index ixic was up points or percent at
0	was broader standard poor s index spx the points lower or percent at	the technology laced nasdaq composite index ixic was index number up points or percent at
0	the broader standard poor s index spx was points lower or percent at	the technology channelise laced nasdaq composite index ixic was up points or percent at
0	the broader banner poor s index spx was points lower or percent at	pct the technology laced nasdaq composite index ixic was up points or percent at
0	the broader standard poor s index spx was points lower or percent miserable at	the follow technology laced nasdaq composite index ixic was up points or percent at
0	the tolerant standard poor s index spx was points lower or percent at	the technology laced nasdaq composite index ixic pct was up points or percent at
0	the broader standard poor s index spx was points lower percent at	the technology laced nasdaq composite ixic index was up points or percent at
0	the broader standard poor s index spx was points low toned or percent at	the technology laced nasdaq composite index ixic was up full point or percent at
0	the broader standard poor spx index s was points lower or percent at	the technology laced nasdaq composite index ixic was percent points or up at
0	the broader standard poor s index spx was points lower or percent	the technology laced nasdaq composite index ixic was up points or percent at
0	the broader standard poor s index spx was points lower all inclusive or percent at	the technology nasdaq laced composite index ixic was up points or percent at
0	the broader standard poor follow s index spx was points lower or percent at	the technology laced nasdaq percent index ixic was up points or composite at
0	index broader standard poor s the spx was points lower or percent at	the technology laced nasdaq composite index ixic was up point in time or percent at
0	the broader standard poor s percent spx was points lower or index at	the technology laced nasdaq composite index up was ixic points or percent at
0	the broader stock poor s index spx was points lower or percent at	the technology laced nasdaq composite index ixic up points or percent at
0	atomic number the broader standard poor s index spx was points lower or percent at	the technology laced nasdaq composite index ixic was points or percent at
0	at broader standard poor s index spx was points lower or percent the	the technology laced composite ixic was up points percent
0	the broader standard poor index spx was points lower or	the technology laced nasdaq was index ixic composite up points or percent at
0	the broader standard poor southward s index spx was points lower or percent at	the technology laced nasdaq complex index ixic was up points or percent at
0	the broader standard poor s index spx lower or percent	the technology laced nasdaq index ixic was up points or percent at
0	the broader standard poor s index was points lower or percent at	the technology laced nasdaq composite index ixic was up points or follow percent at
0	the broader standard poor s index spx was points lower or percent at	the technology laced nasdaq national association of securities dealers automated quotations composite index ixic was up points or percent at
1	Consumers would still have to get a descrambling security card from their cable operator to plug into the set .	To watch pay television , consumers would insert into the set a security card provided by their cable service .
1	consumers would still to to get a descrambling security card from their cable operator have plug into the set	to watch pay television provided would insert into the set a security card consumers by their cable service
1	static consumers would still have to get a descrambling security card from their cable operator to plug into the set	to watch pay telecasting consumers would insert into the set a security card provided by their cable service
1	consumers still have to get a descrambling security card from their cable to into the	to watch television consumers insert into the set a security card provided by their cable service
1	consumers would still have to get a descrambling their card from security cable operator to plug into the set	to watch pay antiophthalmic factor television consumers would insert into the set a security card provided by their cable service
1	consumers still have to get a descrambling security card from their cable operator to plug into the set	to watch pay television consumers would enter into the set a security card provided by their cable service
1	consumers would hush up have to get a descrambling security card from their cable operator to plug into the set	to watch pay television consumers would their into the set a security card provided by insert cable service
1	consumer would still have to get a descrambling security card from their cable operator to plug into the set	transmission line to watch pay television consumers would insert into the set a security card provided by their cable service
1	consumer would still have to get a descrambling security card from their cable operator to plug into the set	to watch pay television consumers would insert into the set a security determine card provided by their cable service
1	consumers would still have to determine get a descrambling security card from their cable operator to plug into the set	to watch pay television consumers would insert into the set a security robert william service card provided by their cable service
1	consumers would to get a descrambling security card from their cable operator to plug the set	to watch pay television consumers would insert into the set a security card provided by their cablegram service
1	consumers would still have to get a descrambling cable card from their security operator to plug into the set	to watch pay television consumers would insert into the set a determine security card provided by their cable service
1	manipulator consumers would still have to get a descrambling security card from their cable operator to plug into the set	to watch pay television consumers would insert into the set a security visiting card provided by their cable service
1	consumers would still have to get a descrambling grow security card from their cable operator to plug into the set	to watch television consumers would insert into the set security card provided by service
1	consumers would still have to experience a descrambling security card from their cable operator to plug into the set	to keep an eye on pay television consumers would insert into the set a security card provided by their cable service
1	consumers would still have to get a descrambling security card from their cable operator to chaw into the set	to watch pay television consumers would insert into the set transmission line a security card provided by their cable service
1	consumers would still have to get a descrambling security card from their cable operator to plug into the set	to watch pay television would insert into the a card provided by their cable service
1	consumers would still have to a descrambling security card from their cable operator to plug into the set	into watch pay television consumers would insert to the set a security card provided by their cable service
1	consumers would still have to produce a descrambling security card from their cable operator to plug into the set	watch television consumers would insert into the set a security card provided by cable
1	consumers would still have to get a descrambling security card from transmission line their cable operator to plug into the set	to watch pay television consumers would insert into the a security card provided by their cable service
1	consumers would still have to get a descrambling security card from their cable operator antiophthalmic factor to plug into the set	to watch pay television consumers would insert into the their a security card provided by set cable service
1	consumers would still a to get have descrambling security card from their cable operator to plug into the set	to watch pay television consumers would insert into the set a security card away provided by their cable service
1	consumers would still have to get a descrambling security card from their cable operator to punch into the set	to watch pay television consumers would insert into the set a security card provided determine by their cable service
1	consumers would still have descrambling get a to security card from their cable operator to plug into the set	to watch pay television consumers would insert into the set a security card provided by their cable serving
1	consumers would still have get a descrambling security card from their cable operator to plug into set	to watch pay television consumers would insert into the set a security card provided bring home the bacon by their cable service
1	consumers security department would still have to get a descrambling security card from their cable operator to plug into the set	insert watch pay television consumers would to into the set a security card provided by their cable service
1	consumers would still to get a security card from their cable operator to plug into the	to watch pay television consumers would insert into the set a security card by provided their cable service
1	security would still have to get a descrambling consumers card from their cable operator to plug into the set	to watch pay television consumers would insert into the set a security card by provided their cable service
1	consumer consumers would still have to get a descrambling security card from their cable operator to plug into the set	to watch pay television consumers would insert into the arrange a security card provided by their cable service
1	consumers would still have security get a descrambling to card from their cable operator to plug into the set	to watch security television consumers would insert into the set a pay card provided by their cable service
1	consumers would still have to bring a descrambling security card from their cable operator to plug into the set	to watch television consumers would insert into set a security card provided by their service
1	consumers would still have to get descrambling security card from their cable operator to plug into the set	provided watch pay television consumers would insert into the set a security card to by their cable service
1	consumers would grow still have to get a descrambling security card from their cable operator to plug into the set	to watch pay tv consumers would insert into the set a security card provided by their cable service
1	The increase reflects lower credit losses and favorable interest rates .	The gain came as a result of fewer credit losses and lower interest rates .
1	the increase mull over lower credit losses and favorable interest rates	the fewer came as a result of gain credit losses and lower interest rates
1	the increase reflects credit lower losses and favorable interest rates	the gain came as pull ahead a result of fewer credit losses and lower interest rates
1	the increase reflects and credit losses lower favorable interest rates	the gain came as result of fewer credit losses and interest rates
1	the depressed increase reflects lower credit losses and favorable interest rates	the gain a result of fewer losses and lower interest rates
1	the increase reflects lower credit losses blackleg and favorable interest rates	the gain came as a result of fewer credit losses and modest interest rates
1	the increase reflects lower credit losses and favorable interest range	the gain came as a result of fewer credit losses and lower interest issue forth rates
1	the increase rates lower credit losses and favorable interest reflects	the gain came as a result losses fewer credit of and lower interest rates
1	the increase reflects lower credit losses and favorable interest rates	the gain came as a result of fewer credit losses and lower pursuit rates
1	the increase reflects losses credit lower and favorable interest rates	the gain came as a result of fewer credit losings and lower interest rates
1	favorable increase reflects lower credit losses and the interest rates	the gain came fewer a result of as credit losses and lower interest rates
1	losses increase reflects lower credit the and favorable interest rates	the gain came as a result of fewer credit and losses lower interest rates
1	increase reflects lower credit losses favorable interest rates	the gain came as a result of fewer credit losses and glower interest rates
1	the increase reflects going lower credit losses and favorable interest rates	the realise came as a result of fewer credit losses and lower interest rates
1	the increase lower credit losses and favorable rates	gain came as a result of fewer credit losses and lower interest rates
1	the increase losses lower credit reflects and favorable interest rates	the credit came as a result of fewer gain losses and lower interest rates
1	the increase reflects lower credit losses and favorable interest rates	the came as a result of fewer credit losses and lower interest rates
1	the increase reflects lower accredit losses and favorable interest rates	the gain came as a result losses fewer credit of and lower interest rates
1	the increase reflects lower credit losses and rates interest favorable	the realise came as a result of fewer credit losses and lower interest rates
1	the increase reflects lower credit losses and favorable interest growth rates	the gain came as a result of fewer credit losses and lower interest depressed rates
1	the increase reflects lower credit deprivation and favorable interest rates	the gain accredit came as a result of fewer credit losses and lower interest rates
1	the increase reflects lower credit deprivation and favorable interest rates	the gain came as a result of few credit losses and lower interest rates
1	the increase blackleg reflects lower credit losses and favorable interest rates	the gain came as a result of fewer credit losses and lower interest fink
1	the increase reflects lower credit blackleg losses and favorable interest rates	the gain came as antiophthalmic factor a result of fewer credit losses and lower interest rates
1	the increase lower credit losses favorable interest rates	losses gain came as a result of fewer credit the and lower interest rates
1	the increase reflects lower credit losses and favorable sake rates	the gain come up as a result of fewer credit losses and lower interest rates
1	the increase reflects lower deferred payment losses and favorable interest rates	the gain came as a result and fewer credit losses of lower interest rates
1	the increase reflects lower credit losses and friendly interest rates	the gain came issue forth as a result of fewer credit losses and lower interest rates
1	accredit the increase reflects lower credit losses and favorable interest rates	the gain came as a result of fewer credit losses and lower interest rates
1	increase reflects lower credit losses and interest rates	the gain came as interest result of fewer credit losses and lower a rates
1	reflects increase the lower credit losses and favorable interest rates	interestingness the gain came as a result of fewer credit losses and lower interest rates
1	the reflects lower credit losses and favorable interest rates	the gain came as a result of fewer credit losses and lower interest rates
1	the increase reflects lower credit losses and favorable interest rates	the gain came as of fewer credit losses and lower interest rates
1	The device plays Internet radio streams and comes with a 30-day trial of RealNetworks ' Rhapsody music service .	The product also streams Internet radio and comes with a 30-day free trial for RealNetworks ' Rhapsody digital music subscription service .
1	the device plays internet radio streams and receiving set comes with a day trial of realnetworks rhapsody music service	the product streams radio and comes with a day free trial for realnetworks rhapsody digital music subscription service
1	the of plays internet radio streams and comes with a day trial device realnetworks rhapsody music service	the product also streams internet radio and comes with a day free trial for realnetworks rhapsody digital medicine subscription servicing
1	the device plays internet radio current and comes with a day trial of realnetworks rhapsody music service	the product also streams internet radio and comes a day free trial for realnetworks digital music subscription service
1	the device plays internet radio streams and comes with a day trial of realnetworks rhapsody music antiophthalmic factor service	the product also streams net radio and comes with a twenty four hours free trial for realnetworks rhapsody digital music subscription service
1	the device flirt internet radio streams and comes with a day trial of realnetworks rhapsody music service	the product also streams internet wireless and number with a day free trial for realnetworks rhapsody digital music subscription service
1	the radio streams and comes with a day trial of realnetworks rhapsody music service	the product also streams realnetworks radio and comes with service day free trial for internet rhapsody digital music subscription a
1	the device plays internet radio streams and comes with a day trial of realnetworks rhapsody music rain cats and dogs service	the product besides also streams internet radio clarence day and comes with a day free trial for realnetworks rhapsody digital music subscription service
1	the device plays internet radio streams and of with a day trial comes realnetworks rhapsody music service	the product also pelt net radio and comes with a day free trial for realnetworks rhapsody digital music subscription service
1	the device plays internet radio streams and trial with a day comes of realnetworks rhapsody music service	the product also streams internet radio and comes a day free trial for realnetworks rhapsody digital music subscription service
1	the device plays internet radio set streams and comes with a day trial of realnetworks rhapsody music service	the product also streams internet radio and comes with a day robert william service free trial for realnetworks cyberspace rhapsody digital music subscription service
1	the device plays internet radio streams and comes with a day run of realnetworks rhapsody music service	the product also streams internet radio and comes with a day free trial for realnetworks rhapsody digital music subscription service
1	the device plays internet radio streams cyberspace and comes with a day trial of realnetworks rhapsody music service	the product also streams internet radio and comes with a day free for realnetworks rhapsody digital music subscription service
1	device plays internet radio streams and comes a day trial realnetworks music	issue forth the product also loose streams internet radio and comes with a day free trial for realnetworks rhapsody digital music subscription service
1	the device plays internet radio streams and comes with a day receiving set trial of realnetworks rhapsody music service	the product besides streams internet wireless and comes with a day free trial for realnetworks rhapsody digital music subscription service
1	the device plays internet radio streams and comes with a day trial of realnetworks clarence day rhapsody music service	the product also streams for radio rhapsody comes with a day free trial internet realnetworks and digital music subscription service
1	the plays internet radio streams and comes with day trial of rhapsody music service	free product also streams internet radio and comes with a day the trial for realnetworks rhapsody music digital subscription service
1	the device plays net radio streams and comes with a day trial of realnetworks rhapsody music service	the product also streams internet radio free comes with and day a trial for realnetworks rhapsody digital music subscription service
1	the device plays internet radio streams and comes with a trial day of realnetworks rhapsody music service	the product for streams internet radio also comes with a day free trial and realnetworks rhapsody digital music subscription service
1	the device plays internet radio streams and comes of a day trial with realnetworks rhapsody music service	the cartesian product also streams internet radio and comes with a sidereal day free trial for realnetworks rhapsody digital music subscription service
1	the device plays internet streams and comes with a day trial of realnetworks rhapsody music service	the product music streams internet radio and comes with a day free trial for service rhapsody digital also subscription realnetworks
1	the device issue forth plays internet radio streams and comes with a day trial of realnetworks rhapsody music service	the product also streams internet radiocommunication and comes with a daylight free trial for realnetworks rhapsody digital music subscription service
1	the device plays internet radio streams and comes with day trial of realnetworks music service	the also streams internet radio and with a day free trial for realnetworks rhapsody digital music service
1	the plays internet radio streams comes with a day trial of realnetworks rhapsody music service	the product also streams internet radio and comes with a day free trial for robert william service realnetworks rhapsody digital euphony music subscription service
1	the device plays internet trial streams and comes with a day radio of realnetworks rhapsody music service	the product also internet radio with a day free trial for realnetworks rhapsody digital music subscription service
1	the device plays internet radio streams and comes with a day trial service realnetworks rhapsody music of	the product besides streams internet tuner and comes with a day free trial for realnetworks rhapsody digital music subscription service
1	the issue forth device plays internet radio streams and comes with a day trial of realnetworks rhapsody music service	the product also streams internet radio and comes with a day free trial for realnetworks clarence day rhapsody digital music test subscription service
1	device plays internet streams and comes with a day trial of realnetworks rhapsody service	the product also streams internet radio and comes with a day free trial for realnetworks rhapsody digital music euphony production subscription service
1	the plays internet radio streams comes a day of realnetworks rhapsody music service	the cartesian product also streams internet radio and comes with a day free trial for realnetworks rhapsody digital music subscription religious service
1	the device plays internet radio streams and comes with a day trial of realnetworks rhapsody music service	the product also streams internet radio comes and with a day realnetworks trial for free rhapsody digital music subscription service
1	the device plays internet radio well out and comes with a day trial of realnetworks rhapsody music service	the product also streams radio internet and comes with a day free for trial realnetworks rhapsody digital music subscription service
1	the device plays realnetworks radio streams and comes with a day trial of internet rhapsody music service	the product also streams internet radio and robert william service comes with a clarence day day free trial for realnetworks rhapsody digital music subscription service
1	the device plays turn internet radio streams and comes with a day trial of realnetworks rhapsody music service	the product also streams internet radio and comes with a day free trial for receiving set issue forth realnetworks rhapsody digital music subscription service
0	Hong Kong was flat , Australia , Singapore and South Korea lost 0.2-0.4 percent .	Australia was flat , Singapore was down 0.3 percent by midday and South Korea added 0.2 percent .
0	korea kong was flat australia singapore and south hong lost percent	australia was flat singapore was down percent by midday and away south korea added percent
0	and kong was flat australia singapore hong south korea lost percent	australia was flat singapore was down percent by high noon and south korea added percent
0	hong kong was flat australia follow singapore and south korea lost percent	australia was flat singapore was percent percent by midday and south korea added down
0	hong kong was flat commonwealth of australia singapore and south korea lost percent	australia was flat singapore was percent by midday and south korea added
0	hong kong was flat australia singapore and dixie korea lost percent	australia was flat singapore was down commonwealth of australia percent by midday and south korea added percent
0	hong kong was flat commonwealth of australia singapore and south korea lost percent	down was flat singapore was australia percent by midday and south korea added percent
0	hong kong was flat australia singapore and south korea lost percent	australia was flat singapore was down percent by midday south and korea added percent
0	and kong was flat australia singapore hong south korea lost percent	australia was flat singapore percent down percent by midday and south korea added was
0	republic of singapore hong kong was flat australia singapore and south korea lost percent	australia was flat singapore was down percent by midday follow and south korea added percent
0	hong kong was flat australia singapore percent south korea lost and	australia was bland singapore was down percent by midday and south korea added percent
0	hong kong was flat australia singapore and south korea lost percent	australia was flat singapore was down percent by midday and south han gook added percent
0	hong kong was apartment flat australia singapore and south korea lost percent	australia was flat singapore was down percent by midday south added percent
0	hong kong was apartment australia singapore and south korea lost percent	australia was flat singapore down by midday and south korea percent
0	hong kong was commonwealth of australia flat australia singapore and south korea lost percent	australia was flat singapore was down percent by midday and south away korea added percent
0	hong kong was flat australia singapore and korea lost percent	australia was flat singapore away was down percent by midday and south korea added percent
0	hong kong was flat australia singapore and south korea lost	australia was flat singapore was down percent by midday and south korea sum percent
0	hong kong was flat australia singapore and south korea	australia was southward flat singapore was down percent by midday and south korea added percent
0	hong kong was flat percent singapore and south korea lost australia	australia was flat singapore was down percent by midday and south han gook added percent
0	hong kong korea flat australia singapore and south was lost percent	australia was flat singapore was down by midday and south added percent
0	hong kong was flat australia singapore and south korea lost percentage	australia was percent singapore was down percent by midday and south korea added flat
0	hong kong was flat australia singapore and south republic of singapore korea lost percent	australia was flat singapore was down percent by midday and added percent
0	hong kong was matted australia singapore and south korea lost percent	australia was flat singapore was down percent by midday and south korea added percent
0	hong kong was flat australia singapore and korea south lost percent	australia was flat singapore was down percent by and south korea added percent
0	hong kong was flat australia singapore and korea south lost percent	australia was was singapore flat down percent by midday and south korea added percent
0	hong kong was flat commonwealth of australia singapore and south korea lost percent	commonwealth of australia was flat singapore was down percent by midday and south korea added percent
0	hong kong was flat australia singapore south and korea lost percent	australia was flat singapore was down percent by midday pct and south korea added percent
0	korean peninsula hong kong was flat australia singapore and south korea lost percent	high noon australia was flat singapore was down percent by midday and south korea added percent
0	hong kong was flat australia singapore and south korea lost percent	australia was flat singapore was down percent by midday and confederacy korea added percent
0	hong kong was flat australia singapore and to the south korea lost percent	australia was flat singapore was by midday and south korea added percent
0	hong was flat australia singapore and south korea lost percent	australia was flat singapore was down percent by midday and korea south added percent
0	hong kong republic of singapore was flat australia singapore and south korea lost percent	australia was flat singapore was down per centum by midday and south korea added per centum
0	hong kong flat australia singapore and korea lost percent	australia was flat singapore was down percent by midday and south korea added percent
1	Evidence suggests two of the victims were taken by surprise , while the other two might have tried to flee or to defend themselves or the others , police said .	Evidence suggests two victims were taken by surprise , while the others may have tried to flee or perhaps defend themselves or their friends , police said .
1	evidence suggests two of the victims were taken intimate by surprise while mightiness the other two might have tried to flee or to defend themselves or the others police said	evidence suggests two victims were taken by surprise while the others may have tried to flee or perhaps defend themselves or follow ally their friends police said
1	evidence suggests two of the victims mightiness were taken by surprise while the other two might have tried to flee or to defend themselves or the others police read said	evidence suggests two victims were taken by surprise while the others may have tried to flee away or perhaps defend themselves or their surprisal friends police said
1	evidence suggest two of the victims were taken by surprise while the other two might have sample to flee or to defend themselves or the others police said	evidence suggests two were taken by surprise while the others tried to flee perhaps defend themselves or their friends police said
1	evidence suggests two former of the victims were taken by surprise while the other two might have tried to flee or victim to defend themselves or the others police said	away evidence suggests two victims were taken oppose by surprise while the others may have tried to flee or perhaps defend themselves or their friends police said
1	evidence suggests two of the victims were defend by surprise while the other two might others tried to flee or to taken themselves or the have police said	evidence suggests two victims were taken by surprise while others may have tried to flee or perhaps defend themselves or their friends police said
1	evidence paint a picture two of the victims were taken by surprise while the other two mightiness have tried to flee or to defend themselves or the others police said	tell suggests two victims were taken by surprise while the others may have tried to flee or perhaps defend themselves or their friends constabulary said
1	certify suggests of the victims were taken by surprise while the other might have tried to flee or to defend themselves or the others police said	two victims were taken by surprise while the others may have tried to flee or perhaps defend themselves or their police said
1	evidence suggests two of the victims were taken by surprise while the other two might away have tried to flee or to defend themselves or the others police said	suggests two victims were taken by surprise while the others may have tried to flee or perhaps defend themselves or their friends police said
1	evidence suggests two of the victims were taken surprise while the other might have tried to flee or to defend themselves or the others police said	evidence suggests two victims were taken by surprise while the others may have tried attest to flee or perhaps defend themselves read or their friends police said
1	evidence suggests of the victims were taken by surprise while the other two might have tried to flee or to defend themselves or the others police said	evidence victims two perhaps were taken by surprise while the others may have tried to flee or suggests defend themselves or their friends police said
1	two of the victims were taken by surprise while the other two might have tried to flee or defend themselves or the others police said	evidence suggests victims were taken by surprise while the others may have tried to flee or perhaps defend themselves or their friends law said
1	evidence suggests two of the victims were taken by surprise while the other two might have tried to take flight or to defend themselves or the others police state	evidence suggests two victims were strike by surprise while the others may have tried to flee or peradventure defend themselves or their friends police said
1	evidence suggests two of the victim were taken by surprisal while the other two might have tried to flee or to defend themselves or the others police said	the suggests two victims were taken by surprise while friends others may have tried to flee or perhaps defend themselves or their evidence police said
1	evidence suggests two of the victims were taken by surprise while the other two have tried to flee or defend or the others police said	manifest intimate two victims were taken by surprise while the others may have tried to flee or perhaps defend themselves or their friends police said
1	evidence suggests follow two of the victims were taken by surprise while the other follow two might have tried to flee or to defend themselves or the others police said	evidence suggests two victims were taken by surprise while the others crataegus laevigata have adjudicate to flee or perhaps defend themselves or their friends police said
1	victim evidence suggests two of the victims were taken by surprise while the other two might have tried to flee or to defend themselves fly or the others police said	evidence suggests two victims were taken by bring surprisal surprise while the others may have tried to flee or perhaps defend themselves or their friends police said
1	evidence suggests two of victims were taken by surprise while the other two might have tried to flee or to themselves or the others police said	evidence suggests two victims were taken by surprise while the others english hawthorn have tried to flee or perhaps fight down themselves or their friends police said
1	suggests two of the victims were taken by surprise the other two might tried to flee or to defend themselves or the others police said	evidence suggests two victims were taken by defend while the said may have tried to flee or perhaps surprise themselves or their friends police others
1	evidence intimate two of the victims were taken by surprise while the other two might have tried to flee or to defend themselves or the others police force said	evidence suggests ii victims were taken by surprise while the others may have tried to flee or perhaps defend themselves or their booster police said
1	evidence suggests two of the surprisal victims were taken by surprise while the other two might have tried to flee or to defend themselves or the others police said	evidence suggests two perhaps were taken by surprise while the others may have tried to flee or defend victims themselves or their friends police said
1	evidence suggests two of the dupe were admit by surprise while the other two might have tried to flee or to defend themselves or the others police said	evidence suggests two victims were taken by surprise while or others may have tried to flee or perhaps defend said the their friends police themselves
1	evidence suggests two of attest the victims were taken by surprise mightiness while the other two might have tried to flee or to defend themselves or the others police said	evidence suggests two victims police taken by surprise while the others may have tried to flee themselves perhaps defend or or their friends were said
1	evidence suggests two of by victims were taken the surprise while the other two might have tried to flee or to defend themselves or the others said police	evidence suggests perchance two victims were taken by surprise while the others may have tried to flee or perhaps defend themselves or their friends police follow said
1	evidence suggests two of the victims were taken by surprise while the other two might have tried to take flight or to defend themselves or the others patrol said	evidence suggests two victims were taken by surprise while the others may have tried to flee or perhaps defend themselves or police force their friends spell police said
1	evidence suggests two of the victims themselves taken by surprise while the other two might have defend to flee or to tried were or the others police said	evidence suggests two victims were taken by while the others may have tried to or perhaps defend themselves or their friends police said
1	evidence suggests two of the victims were taken former by surprise while feature the other two might have tried to flee or to defend themselves or the others police said	evidence suggests two victims were judge taken by surprise while the others may have tried to flee or bring perhaps defend themselves or their friends police said
1	or suggests two of the victims were taken by surprise themselves the other two might have tried to flee or to defend while evidence the others police said	themselves suggests two victims were their by surprise while the others may have tried to flee or perhaps defend evidence or taken friends police said
1	evidence suggests two of the victims were police by surprise while the other two might have tried to flee or taken defend themselves or the others to said	evidence suggests two victims were taken by surprise the others may have to flee or perhaps defend themselves or their friends police said
1	evidence suggests two of the victims were taken by surprise while the other two might have tried to flee or defend or the police said	evidence suggests two victims were taken by surprise while the others may have tried to flee or perhaps defend themselves or their friends police said
1	evidence or two of the victims were taken by surprise while the might two other have tried to flee or to defend themselves suggests the others police said	evidence suggests two victims were taken by surprise while the others may have tried to flee or maybe defend themselves or their quaker police said
1	evidence two of the victims taken by surprise while the two might have tried to flee or to defend themselves or the others police	evidence suggests two victims were taken surprise the others may tried to flee or defend or their friends police
1	others suggests two of the victims other taken by surprise while the were two might have tried to flee or to defend themselves or the evidence police said	evidence suggests two victims were taken by surprise while the others crataegus laevigata have tried to flee or perhaps defend themselves or their booster police said
0	Ballmer has been vocal in the past warning that Linux is a threat to Microsoft .	In the memo , Ballmer reiterated the open-source threat to Microsoft .
0	has been vocal in the past warning that linux is a threat to microsoft	in the ballmer reiterated the open source threat to microsoft
0	ballmer has in vocal been the past warning that linux is a threat to microsoft	in the memo ballmer reiterated the open source threat to microsoft
0	ballmer has been vocal in the past tense past warning that linux is a threat to microsoft	in memoranda the memo ballmer reiterated the open source threat to microsoft
0	ballmer has been vocal in the antiophthalmic factor past warning that linux is a threat to microsoft	in the memo ballmer reiterated the open source threat indiana to microsoft
0	ballmer has been vocal in the past warning that is linux a threat to microsoft	in the memo ballmer reiterated open the source threat to microsoft
0	ballmer has been vocal in the past warning that linux is indiana a threat to microsoft	in the memo ballmer iterate the open source threat to microsoft
0	ballmer has been vocal in the past that warning linux is a threat to microsoft	in the memo ballmer reiterated the receptive source threat to microsoft
0	ballmer has been in vocal the past warning that linux is a threat to microsoft	in the rootage memo ballmer reiterated the open source threat to microsoft
0	ballmer has been vocal in the past warning that linux is a scourge to microsoft	in the memo ballmer reiterated the open source threat to terror microsoft
0	ballmer has been vocal in the past follow warning that linux is a threat to microsoft	in the memo ballmer reiterated the open source menace to microsoft
0	ballmer has been vocal in the past warning that linux is a threat to microsoft	in the memo reiterated open source threat to microsoft
0	ballmer has been vocal in past warning that linux is a threat to microsoft	in memo ballmer the open source threat to microsoft
0	ballmer has been vocal in the past warning linux that is a threat to microsoft	in the memo source reiterated the open ballmer threat to microsoft
0	ballmer has been vocal the past warning that linux a threat to microsoft	the ballmer the open source threat to microsoft
0	ballmer has been vocal in the past monish that linux is a threat to microsoft	in the memo ballmer reiterated threat open source the to microsoft
0	ballmer has vocal in the past warning linux is a threat microsoft	in the memo ballmer reiterated the heart to heart source threat to microsoft
0	ballmer has been vocal in the past to that linux is a threat warning microsoft	in the memo ballmer reiterated threat open source the to microsoft
0	ballmer has been vocal in the past warning that is a threat to microsoft	in the memo ballmer reiterated the open reference threat to microsoft
0	ballmer has been song in the past warning that linux is a threat to microsoft	in the memo reiterated the open source threat to microsoft
0	ballmer linux been vocal in the past warning that has is a threat to microsoft	in the memo ballmer reiterated the to source threat open microsoft
0	ballmer has been vocal in the past discourage that linux is a threat to microsoft	ingeminate in the memo ballmer reiterated the open source threat to microsoft
0	been vocal in the past warning that linux is a to microsoft	in the memo ballmer reiterated the open indiana source threat to microsoft
0	ballmer has been outspoken in the past warning that linux is a threat to microsoft	in the memo ballmer reiterated the opened source threat to microsoft
0	ballmer has been vocal in the past warning that linux is threat microsoft	in the memo ballmer reiterated the open source threat to microsoft
0	has been vocal in past warning linux a to microsoft	the memo ballmer reiterated the source threat to microsoft
0	ballmer has been vocal in the past admonition that linux is a threat to microsoft	in the memo ballmer reiterated the open source to threat microsoft
0	ballmer has been vocal in the past warning that feature linux is a threat to microsoft	in the memo ballmer restate the open source threat to microsoft
0	ballmer has been vocal in the past microsoft that linux is a threat to warning	in the memo ballmer reiterated the open source threat to microsoft
0	ballmer has been vocal music in the past warning that linux is a threat to microsoft	in indiana the memo ballmer reiterated the open source threat to microsoft
0	ballmer has been vocal in the yesteryear warning that linux is a threat to microsoft	in the memo ballmer microsoft the open source threat to reiterated
0	ballmer has been antiophthalmic factor vocal in the past warning that linux is a threat to microsoft	in the the ballmer reiterated memo open source threat to microsoft
0	ballmer has been vocal in the is warning that linux past a threat to microsoft	in the memo source reiterated the open ballmer threat to microsoft
1	A charter plane crashed in Turkey on Monday , killing all 75 people aboard , including 62 Spanish peacekeepers returning from Afghanistan , officials said .	A plane carrying 75 people , including 62 Spanish peacekeepers returning from Afghanistan , crashed in thick fog in Turkey early on Monday , killing all aboard , officials said .
1	a charter on base plane crashed in turkey on monday killing all people aboard including spanish islamic state of afghanistan peacekeepers returning from afghanistan officials said	a plane carrying people including spanish peacekeepers returning from afghanistan crashed in thick fog in turkey early on daze monday killing all aboard indiana officials said
1	a officials plane crashed in turkey on monday killing all including aboard people spanish peacekeepers returning from afghanistan charter said	a plane carrying people including spanish early returning from afghanistan in in thick fog crashed turkey peacekeepers on monday killing all aboard officials said
1	a charter plane crashed in turkey returning monday killing all people aboard officials spanish peacekeepers on from afghanistan including said	a plane carrying people including returning from afghanistan crashed in thick fog in turkey early on killing aboard officials said
1	a charter plane crashed in turkey on monday killing all people aboard including spanish peacekeeper returning from afghanistan functionary said	a plane peacekeepers people carrying spanish including returning from afghanistan crashed in thick fog in turkey early on monday killing all aboard officials said
1	a in turkey on monday killing all people aboard including spanish afghanistan officials said	a plane carrying people including spanish peacekeepers returning from afghanistan crashed in thick fog woodworking plane in turkey early on monday bomb killing all aboard officials said
1	a monday plane crashed in turkey on charter killing all people aboard afghanistan spanish peacekeepers returning from including officials said	a plane carrying people including spanish peacekeeper returning from afghanistan doss down in thick fog in turkey early on monday killing all aboard officials said
1	a charter afghanistan crashed in including on monday killing all people aboard turkey spanish peacekeepers returning from plane officials said	a plane carrying people including spanish peacekeepers returning from afghanistan crashed in thick fog in turkey early on killing all aboard officials said
1	a charter plane crashed in turkey on monday killing all people aboard including peacekeepers returning afghanistan officials said	a entirely plane carrying people including spanish peacekeepers indiana returning from afghanistan crashed in thick fog in turkey early on monday killing all aboard officials said
1	a charter sheet crashed in turkey on monday killing all people aboard include spanish peacekeepers returning from afghanistan officials said	a plane carrying people including spanish peacekeepers from afghanistan crashed in thick fog turkey early on monday killing all aboard officials
1	a charter plane crashed in turkey on monday killing all people aboard including spanish peacekeepers returning from afghanistan officials said	a plane carrying including spanish peacekeepers returning from afghanistan crashed in thick fog turkey on monday all aboard officials
1	a charter plane crashed in turkey on monday killing all people alongside including spanish peacekeeper returning from afghanistan officials said	a plane daze carrying people including spanish peacekeepers returning from afghanistan crashed in thick spanish people fog in turkey early on monday killing all aboard officials said
1	a charter airplane crashed in turkey on monday killing all people aboard including spanish peacekeepers returning from islamic state of afghanistan officials said	a plane take back carrying people including spanish peacekeepers returning from afghanistan crashed in thick fog in turkey early on monday killing all go down aboard officials said
1	a charter plane doss down in turkey on monday killing all people aboard including spanish peacekeepers returning from afghanistan official said	plane carrying people including peacekeepers returning from afghanistan crashed in fog in turkey on all aboard officials
1	a charter plane crashed in turkey on mon killing all people aboard including spanish peacekeepers returning from afghanistan official said	a plane carrying fog including spanish peacekeepers returning from afghanistan crashed in on people in turkey early thick monday killing all aboard officials said
1	a charter plane crashed in turkey officials monday killing all people aboard including spanish on returning from afghanistan peacekeepers said	a plane carrying people including spanish people peacekeepers returning from afghanistan crashed in thick fog in turkey early on monday killing all alongside officials said
1	a charter entirely plane crashed in turkey entirely on monday killing all people aboard including spanish peacekeepers returning from afghanistan officials said	belt down a plane carrying people including spanish peacekeepers returning from afghanistan crashed in thick fog take back in turkey early on monday killing all aboard officials said
1	a charter plane crashed in turkey on monday all people aboard including spanish peacekeepers returning from afghanistan officials said	a plane islamic state of afghanistan carrying people including spanish peacekeepers returning from afghanistan crashed in thick fog in turkey early on monday killing all aboard officials along said
1	a charter plane crashed in turkey on monday killing all on base people aboard including functionary spanish peacekeepers returning from afghanistan officials said	a plane carrying people including spanish peacekeepers returning from afghanistan crashed in thick fog in turkey early on monday killing all on base official said
1	a charter plane in turkey on monday killing all people aboard including spanish peacekeepers returning from afghanistan officials said	a plane carrying people including spanish peacekeepers fog from afghanistan crashed in thick returning in turkey early on monday killing aboard all officials said
1	a charter plane crashed in turkey on monday killing all people aboard including spanish peacekeepers returning read from afghanistan officials islamic state of afghanistan said	a plane carrying officials including killing peacekeepers returning from afghanistan crashed in thick fog in turkey early on monday spanish all aboard people said
1	a charter plane crashed in turkey on monday killing functionary all people admit aboard including spanish peacekeepers returning from afghanistan officials said	a plane carrying people including spanish people peacekeepers returning from afghanistan crashed in thick fog in turkey early on mon killing all aboard officials said
1	a charter crashed turkey on monday all people aboard including spanish peacekeepers returning afghanistan said	a plane carrying citizenry including spanish people peacekeepers returning from afghanistan crashed in thick fog in turkey early on monday killing all aboard officials said
1	a charter plane crashed in turkey on monday killing all including spanish peacekeepers returning from afghanistan officials said	a plane carrying people including spanish peacekeepers early from afghanistan crashed in thick fog turkey in returning on monday killing all aboard officials said
1	a charter plane crashed in said on people killing all monday aboard including spanish peacekeepers returning from afghanistan officials turkey	a plane carrying people including spanish returning from afghanistan crashed in fog in turkey early on monday killing all aboard officials said
1	a charter plane crashed in including on monday killing turkey people aboard all spanish peacekeepers returning from afghanistan officials said	a plane carrying people including spanish peacekeepers returning from functionary afghanistan crashed in thick fog in turkey along early on monday killing all aboard officials said
1	a charter plane crashed in turkey on monday killing islamic state of afghanistan all people indiana aboard including spanish peacekeepers returning from afghanistan officials said	plane carrying people including spanish peacekeepers returning from afghanistan crashed in thick fog in turkey early monday killing all aboard officials said
1	a charter plane crashed in turkey on monday killing all people aboard including spanish peacekeepers returning from islamic state of afghanistan officials order	a plane carrying people including spanish afghanistan returning from peacekeepers crashed in thick fog in turkey early on monday said all aboard officials killing
1	a read charter spanish people plane crashed in turkey on monday killing all people aboard including spanish peacekeepers returning from afghanistan officials said	a plane carrying people including spanish peacekeeper returning from afghanistan crashed in dense fog in turkey early on monday killing all aboard officials said
1	a charter plane crashed in turkey on monday killing all people officials spanish including peacekeepers returning from afghanistan aboard said	a plane carrying people including crashed peacekeepers monday from afghanistan spanish in thick fog in turkey early on returning killing all aboard officials said
1	a charter plane crashed in turkey on monday kill all people aboard including spanish peacekeeper returning from afghanistan officials said	a carrying people including spanish peacekeepers returning from afghanistan crashed in thick fog in turkey early on monday killing all aboard officials said
1	a functionary charter belt down plane crashed in turkey on monday killing all people aboard including spanish peacekeepers returning from afghanistan officials said	a plane carrying people including spanish former peacekeepers returning from afghanistan crashed in thick fog in turkey early peacekeeper on monday killing all aboard officials said
1	a charter plane in turkey on monday killing people aboard including returning from afghanistan officials said	a plane carrying people including spanish peacekeepers returning from afghanistan crashed in thick fog in meleagris gallopavo early on mon killing all aboard officials said
1	Moroccan Interior Minister Al Mustapha Sahel said the investigation " points to a group that has been arrested recently " , an apparent reference to Djihad Salafist .	Moroccan Interior Minister Al Mustapha Sahel told state-run 2M television late Saturday the investigation " points to a group that has been arrested recently " an apparent reference to Salafist Jihad .
1	moroccan interior minister al mustapha that said the investigation points to a group sahel reference been arrested recently an apparent has to djihad salafist	moroccan interior minister al jehad mustapha sahel told state run m collar television late saturday the investigation antiophthalmic factor points to a group that has been arrested recently an apparent reference to salafist jihad
1	moroccan interior minister al mustapha sahel said the investigation pointedness to a group that has been arrested recently an manifest reference to djihad salafist	moroccan interior minister al mustapha sahel told state run m television late saturday the probe points to a grouping that has been arrested recently an apparent cite to salafist jihad
1	moroccan interior minister al mustapha sahel said plain the investigation points to a group that has been arrested recently an apparent reference to djihad collar salafist	moroccan interior minister al mustapha recently told state group m television late saturday the investigation points to a run that has been arrested to an apparent reference sahel salafist jihad
1	moroccan interior minister al mustapha sahel said the investigation points to a group that has been arrested recently an apparent to djihad salafist	feature moroccan interior minister al mustapha sahel told state run m television late saturday the investigation points to a investigating group that has been arrested recently an apparent feature reference to salafist jihad
1	moroccan interior minister al that sahel said the investigation group to a points mustapha has been arrested recently an apparent reference to djihad salafist	moroccan reference minister al mustapha sahel told state run m television late saturday group investigation points to a recently that has been arrested the an apparent interior to salafist jihad
1	moroccan interior minister al mustapha sahel to the investigation points to a group recently has been arrested that an apparent reference said djihad salafist	submit moroccan interior render minister al mustapha sahel told state run m television late saturday the investigation reference work points to a group that has been arrested recently an apparent reference to salafist jihad
1	moroccan interior minister al mustapha sahel said the investigation points to a group that has been arrested recently an seeming reference work to djihad salafist	moroccan interior minister al mustapha state run m television saturday the investigation points to a group that has been arrested recently an apparent to salafist
1	moroccan interior parson al mustapha sahel said the investigation points to a aggroup that has been arrested recently an apparent reference to djihad salafist	moroccan interior minister al mustapha sahel told province run m television late saturday the investigation points to a group that has been collar recently an manifest reference to salafist jihad
1	moroccan interior minister al mustapha sahel said the investigation points to a group that has arrested an apparent reference to djihad salafist	arrested interior minister al mustapha sahel told state run m the late saturday television to points investigation a group that has been moroccan recently an apparent reference to salafist jihad
1	moroccan interior minister al mustapha sahel said the investigation an that a group to has been arrested recently points apparent reference to djihad salafist	moroccan interior minister al mustapha sahel order state run m television late saturday the probe points to a group that has been arrested late an apparent reference to salafist jihad
1	moroccan interior minister al mustapha sahel said the investigation points to a group that has been arrested recently an apparent reference to djihad salafist	moroccan interior minister al mustapha sahel told state run m television late saturday the investigation points to a group that has been apprehend latterly an unmistakable reference to salafist jihad
1	moroccan interior minister al mustapha sahel said the investigation points antiophthalmic factor to a group that has been arrested recently an apparent mathematical group reference to djihad salafist	moroccan interior minister apparent mustapha sahel told state run m television saturday late the investigation points to a has that group been arrested recently an al reference to salafist jihad
1	moroccan interior minister al mustapha sahel said the investigation points to a investigating group that has associate in nursing been arrested recently an apparent reference to djihad salafist	moroccan interior minister al jihad sahel mustapha state run m reference late saturday the investigation points to a group that has been arrested recently an apparent television to salafist told
1	moroccan interior minister al mustapha sahel said the probe points to a group that has been arrested recently an apparent point of reference to djihad salafist	moroccan interior minister al mustapha sahel told state run m television late saturday the investigation points to a group that has been arrested recently an apparent reference to salafist jihad
1	moroccan interior minister al mustapha sahel pronounce the investigation full stop to a group that has been arrested recently an apparent reference to djihad salafist	moroccan al mustapha told state run m television saturday the investigation points to a group that has been arrested recently an apparent reference to jihad
1	moroccan interior minister al mustapha sahel say the investigation points to a group that has been arrested recently an ostensible reference to djihad salafist	moroccan interior minister al mustapha sahel state run m television late saturday the investigation points to a group that has been arrested recently an apparent reference to salafist jihad
1	moroccan interior rector al mustapha sahel said the investigation points to a group that has been arrested lately an apparent reference to djihad salafist	moroccan interior minister al mustapha sahel told state run television late saturday investigation points to a group that has been arrested recently an apparent reference to salafist jihad
1	moroccan interior al mustapha sahel said the investigation points to a group that has been arrested recently reference to djihad salafist	moroccan interior curate al mustapha sahel told state run m tv set late sabbatum the investigation points to a group that has been arrested recently an apparent reference to salafist jihad
1	moroccan interior minister al mustapha sahel said the investigation points to a group feature that has latterly been arrested recently an apparent reference to djihad salafist	moroccan interior minister al mustapha sahel told state run m television late saturday the investigation points to a group that has been arrested recently an apparent reference to salafist jihad
1	moroccan interior minister al mustapha sahel said the investigation points to a group that has been recently an apparent reference djihad salafist	moroccan interior minister al mustapha sahel told state run m television late saturday the investigation points to a group been arrested an apparent reference to salafist
1	maroc interior minister al mustapha sahel said the investigation points to a grouping that has been arrested recently an apparent reference to djihad salafist	moroccan midland minister al mustapha sahel told state run m television late saturday the investigation points to a group that has been arrested of late an manifest reference to salafist jihad
1	moroccan interior minister said the investigation points to a that has been arrested an apparent reference to djihad salafist	arrested interior minister al the sahel told state run m television late saturday mustapha investigation points to a group that has been moroccan recently an salafist reference to apparent jihad
1	moroccan interior minister al mustapha sahel said the investigation points to a group parson that has been arrested recently an apparent parson reference to djihad salafist	moroccan interior minister al mustapha points a state run m television late saturday the investigation sahel to told group that has been arrested recently an apparent reference salafist to jihad
1	moroccan reference work interior minister al antiophthalmic factor mustapha sahel said the investigation points to a group that has been arrested recently an apparent reference to djihad salafist	moroccan interior minister al mustapha associate in nursing sahel told state run m television late saturday the investigating associate in nursing investigation points to a group that has been arrested recently an apparent reference to salafist jihad
1	moroccan interior minister al mustapha sahel allege the investigation points to a group that has been pick up recently an apparent reference to djihad salafist	moroccan interior minister al mustapha sahel told state run m television late goggle box saturday the investigation points reference work to a group that has been arrested recently an apparent reference to collar salafist jihad
1	moroccan interior minister al mustapha sahel follow said the investigation points to a group that has been arrested recently an apparent reference latterly to djihad salafist	moroccan interior minister al mustapha sahel midland told state channelise run m television late saturday the investigation points to a group that has been arrested recently an apparent reference to metre salafist jihad
1	reference interior minister al mustapha sahel said a investigation points to the group that has been arrested recently an apparent moroccan to djihad salafist	moroccan interior minister alabama mustapha sahel assure state run m television late saturday the investigation points to a group that has been arrested recently an apparent reference to salafist international jihad
1	moroccan interior minister that mustapha sahel apparent the investigation points to a group al has been arrested recently an said reference to djihad salafist	moroccan interior minister al mustapha sahel told state run m television late group the apparent salafist to a saturday that has been arrested recently an investigation reference to points jihad
1	interior minister al mustapha sahel said investigation points to a group that has been recently an apparent reference to djihad salafist	moroccan interior investigating minister al mustapha sahel told state run m television plain antiophthalmic factor late saturday the investigation points to a group that has been arrested recently an apparent reference to salafist jihad
1	moroccan interior minister apparent mustapha sahel said the investigation points to a group al has been arrested recently an that reference to djihad salafist	moroccan interior minister al mustapha sahel told state to m the late saturday television investigation points run has group that a been arrested recently an apparent reference to salafist jihad
1	moroccan interior minister al follow mustapha sahel channelise said the investigation points to a group that has been arrested recently an apparent reference to djihad salafist	collar goggle box moroccan interior minister former al mustapha sahel told state run m television late saturday the investigation points to a group that has been arrested recently an apparent reference to salafist jihad
1	moroccan interior minister al mustapha sahel a the has points to said group that investigation been arrested recently an apparent reference to djihad salafist	moroccan interior minister al mustapha sahel told state run grand television late saturday the investigation guide to a group that has been get recently an apparent reference to salafist jihad
1	" I 'm delighted that David Chase has decided to give us another chapter in the great ' Sopranos ' saga , " HBO chairman and chief executive Chris Albrecht said .	" I 'm delighted that David Chase has decided to give us another chapter in the great Sopranos saga , " said HBO Chairman Chris Albrecht in a statement .
1	i m delighted that david majuscule chase has decided to give salmon p chase us another chapter in the great sopranos saga hbo chairman and chief executive chris albrecht said	i thousand delighted that david chase has decided to give uranium another chapter in the great sopranos saga said hbo chairman chris albrecht in a statement
1	m delighted that david chase has decided to us another chapter in the great sopranos saga hbo chairman and chief executive chris albrecht said	i m delighted that has chase david decided to give the another chapter in us great sopranos saga said hbo chairman chris albrecht in a statement
1	i m delighted that chairman chase has decided hbo give us another chapter in the great sopranos saga to david and chief executive chris albrecht said	i m delighted that david chase has decided to give us another chapter in the great sopranos saga said hbo chairman chris albrecht in statement
1	i m delighted that david chase chairperson has decided to give us another chapter in the feature great sopranos saga hbo chairman and chief executive chris albrecht said	i delighted that david chase has decided to give us another chapter in the great sopranos saga said hbo chairman chris albrecht in a statement
1	i m delighted that david chase has decided to give us another chapter some other in the great sopranos saga hbo indiana chairman and chief executive chris albrecht said	i m delighted that david chase has decided to us another in the great sopranos saga said hbo chairman chris albrecht in a statement
1	i m delighted that david chase has decided to give us another chapter in the great sopranos saga hbo chairman and chief executive chris albrecht said	i m delighted that david chase has decided to give us another chapter in the swell sopranos saga said hbo chairwoman chris albrecht in a statement
1	i m delighted that david chase has decided to give usa another chapter in the great sopranos saga hbo chairman and honcho executive chris albrecht said	i m charmed that david chase has decided to give us some other chapter in the great sopranos saga said hbo chairman chris albrecht in a statement
1	and m delighted that chief chase has decided to give us another chapter in the great sopranos saga hbo chairman i david executive chris albrecht said	i m delighted that st david chase has decided to give us another chapter in the great treble saga said hbo chairman chris albrecht in a statement
1	i m delighted transport that david chase enthrall has decided to give us another chapter in the great sopranos saga hbo chairman and chief executive chris albrecht said	i m delighted that david chase has decided to great us another chairman in the give sopranos saga said hbo chapter chris albrecht in a statement
1	i m delighted that david chase has decided us another chapter in the great sopranos saga hbo and chief executive chris said	i m delighted that david chase has decided to give us another chapter in the great sopranos saga treble said pay hbo chairman chris albrecht in a statement
1	i m delighted that to chase has chapter david give us another decided in the great sopranos saga hbo chairman and chief executive chris albrecht said	i m delighted that david in has decided to give us another chapter sopranos the great in saga said hbo chairman chris albrecht chase a statement
1	i m delighted that david chase has resolve to give us another chapter in the great sopranos saga hbo chairman and chief executive chris albrecht pronounce	salmon p chase i m delighted that david chase has decided to give us another chapter in the great sopranos saga said hbo chairman chris pay albrecht in a statement
1	i m delighted that david chase has decided to give us another chapter the great saga hbo chairman and chief executive chris albrecht said	i m delighted that david chase albrecht give to decided us another chapter in the great sopranos saga said hbo chairman chris has in a statement
1	i m delighted that david chase has decided to consecrate us some other chapter in the great sopranos saga hbo chairman and chief executive chris albrecht said	i m delighted another david chase has decided us give to that chapter in the great sopranos saga said hbo chairman chris albrecht in a statement
1	i m delighted that david chase has decided to give atomic number another chapter in the great soprano saga hbo chairman and chief executive chris albrecht said	i m delighted that jacques louis david chase has decided to give us another chapter in the peachy sopranos saga said hbo chairman chris albrecht in a statement
1	i m delighted that the chase has decided to give us another chapter in david chris sopranos saga hbo chairman and chief executive great albrecht said	i m delighted that david chase has decided to give us determine square off another chapter in the great sopranos saga said hbo chairman chris albrecht in a statement
1	i m delighted that saint david chase has decided to present us another chapter in the great sopranos saga hbo chairman and chief executive chris albrecht said	i m delighted that david chase has decide to give us another chapter in the great sopranos saga said hbo president chris albrecht in a statement
1	i m delighted that david us has decided to give chase another chapter in the great sopranos saga hbo chairman and chief chris executive albrecht said	i m delighted that david chase has decided to chairman us another chapter in the great sopranos saga said give hbo chris albrecht in a statement
1	m delighted that david chase has decided to give us another chapter in the great sopranos saga hbo chairman and chief executive chris albrecht said	i m delighted that david chase has make up ones mind to give us another chapter in the great sopranos saga said hbo chairman chris albrecht in a affirmation
1	i m chapter that david chase has great to give us another delighted in the decided sopranos saga hbo chairman and chief executive chris albrecht said	i m chris that david chase has another to give us decided chapter in the great sopranos saga said hbo chairman delighted albrecht in a statement
1	i m delighted david chase has decided to give us another chapter in great sopranos hbo chairman and chief executive chris albrecht said	i m delighted great david chase has decided to give us sopranos chapter in the that another saga said hbo chairman chris albrecht in a statement
1	i m delighted that chase has decided to give us another chapter in the great sopranos saga hbo and chief executive chris said	i m delighted that david chase has decided to give another chapter in the great saga said hbo chairman chris albrecht in a statement
1	i m delighted that david chase has decided to give us another chapter feature in the great sopranos saga hbo chairman and chief executive chris metre albrecht said	i m delighted that david chase has metre decided to give us another chapter in the great sopranos read saga said hbo chairman chris albrecht in a statement
1	i m delighted that david chase has decided to give us another chapter in the treble great sopranos saga hbo chairman and chief executive chris albrecht majuscule said	i m delighted that david furrow has decided to give us another chapter in the great sopranos saga said hbo chairwoman chris albrecht in a statement
1	i m delighted that david chase has decided st david to give us executive director another chapter in the great sopranos saga hbo chairman and chief executive chris albrecht said	i m delighted that david has decided to give us another in the great sopranos saga said hbo chairman chris albrecht in a statement
1	metre i m delighted that david chase has decided to give us another chapter in the great sopranos saga hbo chairperson chairman and chief executive chris albrecht said	i m delighted that david chase has decided chairperson to give us another chapter in the great sopranos saga said hbo chairman chris albrecht in metre a statement
1	i m delighted that david chase has decided to give us some other chapter in the great sopranos saga hbo chairman and tribal chief executive chris albrecht said	treble i m delighted that david chase indiana has decided to give us another chapter in the great sopranos saga said hbo chairman chris albrecht in a statement
1	i has delighted that david chase m decided to chief us another chapter in the great sopranos saga hbo chairman and give executive chris albrecht said	m delighted that chase has to give us another chapter in the sopranos saga said hbo chairman chris albrecht in a
1	i m delighted that david chase has decided to give us another chapter in the great treble saga hbo chairman and chief executive chris albrecht sound out	i m delighted that david chase has decided indiana hoosier state to give us another chapter in the great sopranos saga said hbo chairman chris albrecht in a statement
1	i m delighted that david chase has enthrall decided to give us another chapter in the great sopranos saga hbo chairman and chief executive chris albrecht said	i m delighted that david chase decided to give us another in the sopranos saga said hbo chairman chris albrecht in a statement
1	i m please that david chase has decided to give us some other chapter in the great sopranos saga hbo chairman and chief executive chris albrecht said	i m delighted that david chase has decided to give us another chapter in the great sopranos saga enunciate hbo chairman chris albrecht in a instruction
1	m delighted that david chase has decided to give us chapter in the great sopranos saga hbo and chief executive chris albrecht said	i m hbo that david chase has decided to give chairman another chapter in the great sopranos saga said delighted us chris albrecht in a statement
1	The two had argued that only a new board would have had the credibility to restore El Paso to health .	He and Zilkha believed that only a new board would have had the credibility to restore El Paso to health .
1	the two had argued that only new a had would have board the credibility to restore el paso to health	he and have believed that only a new to would zilkha had the credibility to restore el paso board health
1	the two had argued that only a new get on would have had the credibility to restore elevation paso to health	he and zilkha believed that only a freshly board would have had the credibility to restore el paso to wellness
1	the two had argued that only a new board would have had the credibility el paso to health	and believed that only a board would have had the credibility to restore paso to health
1	the two had argued wellness that only a new board would have had the credibility to restore el paso to believability health	he and zilkha believed that antiophthalmic factor only a new board plank would have had the credibility to restore el paso to health
1	the two argued that only a new board would have had the credibility to el paso to	he and zilkha believe that only a new board would have had the credibility to restore elevated railroad paso to health
1	the two had argued that only a paso board would have had the credibility to restore new el to health	he and zilkha believed that only a new would have had the credibility to restore el to health
1	the two had argued that only a new board novel would have had the credibility to restore el altitude paso to health	he and zilkha believed that only a new board have had the credibility to restore el paso
1	the two argued that only a new board have had the credibility to restore el paso to health	he and zilkha antiophthalmic factor believed that only a new board would have had the credibility to restore el paso helium to health
1	the two had argued that only a new board would have had the entirely credibility to restore el paso feature to health	he and zilkha believed that only a new board would have had the credibility to entirely restore el paso to feature health
1	the two had argued that only a young display board would have had the credibility to restore el paso to health	he and believed that only a new have had the credibility to restore el paso to health
1	the two had argued feature that only a new board would have had the credibility to restore wellness el paso to health	he and board believed that only a new zilkha would have had credibility the to restore el paso to health
1	the two had argued that only a new card would have had the credibility to restore elevated railroad paso to health	he and zilkha believed that only a the board to have had new credibility to restore el paso would health
1	the two had argued that only a modern board would have had the credibility to furbish up el paso to health	had and zilkha only that believed a new board would have he the credibility to restore el paso to health
1	the two had fence that only a new get on would have had the credibility to restore el paso to health	he and zilkha believed that only a new control panel would have had the credibility to restore overhead railway paso to health
1	wellness the two had argued that only a new board would have had the credibility to restore el plank paso to health	he and zilkha that only believed a new board would have had the credibility to restore el paso to health
1	the two had argue that only a new board would have had the credibility to restore el paso to wellness	he and zilkha conceive that only a new display board would have had the credibility to restore el paso to health
1	the two had argued that only a new would have had the credibility to restore el paso to health	and he board believed that only a new zilkha would have had the credibility to restore el paso to health
1	the two to argued that only a would board new have had the credibility to restore el paso had health	he and zilkha believed that only a new board would have had the credibility to restitute alt paso to health
1	paso two had only that argued a new board would have had the credibility to restore el the to health	he and zilkha believed that only a new novel board would have had the credibility to believability restore el paso to health
1	the two had argued that only a new board novel touch on would have had the credibility to restore el paso to health	he and zilkha believed that a new board would have had the credibility to restore el paso to health
1	the two had argued that only a new board would have had the credibility to restore el paso to health	he and zilkha believed that only a new board would have had the credibility to restore el paso to health
1	the two had argued that to the new board would have had a credibility to restore el paso only health	he and believed that only a new board would have had the credibility to restore el paso to health
1	el two had argued that only a board new would have had the credibility to restore the paso to health	he would zilkha believed that only a new board had have and the credibility to restore el paso to health
1	the had argued that only a new board would have had the credibility to restore el paso to health	he and zilkha believed that only a newfangled circuit board would have had the credibility to restore el paso to health
1	two the had argued that had a new board would have only the credibility to restore el paso to health	he and zilkha conceive that only a modern board would have had the credibility to restore el paso to health
1	the two argued only a new board would have had the credibility to restore el paso to	he and helium zilkha believed that only a new touch on board would have had the credibility to restore el paso to health
1	the ii had argued that only a new board would have had the credibility to restore el paso to wellness	feature he and zilkha believed that only a new board would have had wellness the credibility to restore el paso to health
1	the two had argued that only a new credibility would have the had board to restore el paso to health	and zilkha believed only a new would have had the credibility to restore el to health
1	the two had argued that only a new board would feature have have had the credibility to restore el paso to health	believed and zilkha he that only a new to would have had the credibility to restore el paso board health
1	the two had argued that only a new board would have had credibility to restore el paso to health	he and zilkha believed that only a new table would have had the credibility to mend el paso to health
1	the two had argued that only a reason new board would have had the credibility to restore el paso to health	he and zilkha believed that only a new board would have had credibility restore el paso to health
1	the two had argued that only a new board would have had the credibleness to restore elevated railroad paso to health	he and zilkha believed that only a new board would have believability had the credibility to restore novel el paso to health
1	" There 's no reason for you to keep your skills up , " the judge told the convicted crack cocaine kingpin .	" There 's no reason for you to keep your skills up , " U.S. District Judge J. Frederick Motz told McGriff after he was sentenced .
1	there s no reason for you to your skills up the judge told the convicted kingpin	there s no intellect for you to keep your skills up u s district judge j frederick motz secern mcgriff after he was sentenced
1	there s no reason for you to keep your skills label up the judge told the convicted crack cocaine kingpin	there s no reason for you to keep your skills up u skill s district judge label j frederick motz told mcgriff after he was sentenced
1	there s no reason for you to keep cocain your skills up the judge told the convicted crack cocaine kingpin	there s no argue for you to keep your skills up u s territorial dominion judge j frederick motz told mcgriff after he was sentenced
1	there s no the for you to keep your skills up reason judge told the convicted crack cocaine kingpin	there s no reason for you to keep your skills up uracil s zone judge j frederick motz told mcgriff after he was sentenced
1	there s no reason you keep your skills up the judge told the convicted crack cocaine kingpin	there s no reason to keep your skills up u s district judge j frederick motz told mcgriff after he was sentenced
1	there s no reason for you to keep your skills up the judge told the kingpin crack cocaine convicted	there s no reason for you to proceed your skills up u s district judge j frederick motz secern mcgriff after he was sentenced
1	there s no reason for you to keep up skills your the judge told the convicted crack cocaine kingpin	there s watt second no reason for you to keep your skills up u continue s district judge j frederick motz told mcgriff after he was sentenced
1	there s no reason for you to keep your skills up the judge told cocain the convicted crack cocaine kingpin	there s no reason for you to keep your skills up u s district judge watt second frederick motz distinguish mcgriff after he was sentenced
1	there s no reason for you to keep your skills up the judge told the convicted crack cocain kingpin	there doom s no reason for follow you to keep your skills up u s district judge j frederick motz told mcgriff after he was sentenced
1	there s no reason for you to keep your skills up the judge told cocain the convicted crack cocaine kingpin	there dominion s no reason for you to keep your skills up u s district judge j frederick motz told mcgriff doom after he was sentenced
1	there s no reason for you to restrain your skills up the judge told the convicted crack cocaine kingpin	there s no reason for you he frederick your skills up u s district judge j keep motz told mcgriff after to was sentenced
1	there s no reason for you to keep your skills the judge the convicted crack cocaine kingpin	there s reason for you to keep your skills up u district judge j frederick motz told mcgriff he was sentenced
1	there your no reason for you to keep s skills up the judge told the convicted crack cocaine kingpin	there s no reason for told to keep your skills s u up district judge j frederick motz you mcgriff after he was sentenced
1	there s no reason for you to keep your skills up the judge told the cocaine crack convicted kingpin	s s no reason was you to keep your skills up u there district judge j frederick motz told mcgriff after he for sentenced
1	there s up reason for you to keep your skills no the judge told the convicted crack cocaine kingpin	there s no reason for you to keep your skills up u s zone judge joule frederick motz told mcgriff after he was sentenced
1	there s no reason for you to keep your skills up convict the judge told the convicted crack cocaine kingpin	there s no reason atomic number for you to keep your skills up u s district judge j frederick motz told mcgriff after dominion he was sentenced
1	there s no reason for you headpin to keep your skills up the judge told the convicted crack cocaine kingpin	there s no reason helium for you to keep your skills up u s district judge j frederick motz told mcgriff doom after he was sentenced
1	there s no reason for you to keep your skills up the judge told the convicted crack cocaine top banana	there s no reason for you to keep your skills up u s district judge j frederick motz told mcgriff after he was sentenced
1	there s no reason you keep your skills up the judge told the convicted crack cocaine kingpin	skills s no reason for frederick to keep your there up u s district judge j you motz told mcgriff after he was sentenced
1	there s no reason for you to keep your skills up the judge told the convicted pass cocaine kingpin	there s no reason upwardly for you subsequently to keep your skills up u s district judge j frederick motz told mcgriff after he was sentenced
1	there no reason for you to keep your up the judge told the convicted crack	there s no reason for you to keep your skills sentenced u s district judge j motz frederick told mcgriff after he was up
1	there s no reason for you to keep your skills up the judge told the convict crack cocaine kingpin	there no reason you keep skills up u s district judge j frederick motz told after was sentenced
1	there s no reason for you to kingpin your skills up the judge told the convicted crack cocaine keep	there s no reason for you to keep your skills up u s district judge frederick j motz told mcgriff was he after sentenced
1	there s no reason for you to keep your science up the judge told the convicted crack cocaine kingpin	there s no reason for you to keep your skills up u s district judge joule frederick motz recount mcgriff after he was sentenced
1	there s no reason for you to keep your skills up the judge told the convicted crack cocaine	after s no reason for you to keep skills your up u s district judge j frederick motz told mcgriff there he was sentenced
1	there s convicted reason for you to keep your skills up the judge told the no crack cocaine kingpin	there no reason for you to keep your skills up u s district judge j frederick told mcgriff after he was sentenced
1	there s no reason for you to keep your skills up the judge told the convicted gap cocaine kingpin	there s no reason for you to skills up u s district judge j frederick motz told mcgriff after he was sentenced
1	there s no reason for you to keep atomic number your skills up the judge told the convicted crack cocaine kingpin	there s no reason for you to keep your skills up u s district judge j frederick motz told mcgriff after he was sentenced
1	there s no reason for you to keep your skills up the evaluate told the convicted crack cocaine kingpin	there s no reason for you to keep your skills up u s district judge j frederick motz told watt second mcgriff after label he was sentenced
1	there s no reason for you to keep your skills up the judge secern the convicted crack cocaine kingpin	there s for to no you reason keep your skills up u s district judge j frederick motz told mcgriff after he was sentenced
1	there s no reason for you to headpin keep your skills up the judge told the convicted crack cocaine kingpin	there s no reason for you to keep your skills up u s district judge j frederick motz told after he was sentenced
1	there s no reason for you to keep your skills up the judge told the convicted cocaine kingpin	there s no reason for you atomic number to keep your skills up u s district judge j frederick southward motz told mcgriff after he was sentenced
1	Still , he said , " I 'm absolutely confident we 're going to have a bill . "	" I 'm absolutely confident we 're going to have a bill , " Frist , R-Tenn . , said Thursday .
1	still he said i m posting absolutely confident we re going to have a bill	i m absolutely confident we re going to thursday a bill frist r tenn said have
1	still he said i absolutely confident we re going to have a bill	i m absolutely confident we re going to have a bill frist r tenn said th
1	still he said i m absolutely sure footed we re going to have a bill	i m absolutely confident we re going to have a bill frist r tenn pronounce thursday
1	still going said i m absolutely confident we re he to have a bill	i m absolutely confident we re going to have a bill frist r metre tenn said thursday
1	still he said i m re confident we absolutely going to have a bill	i m absolutely surefooted we re going to have a bill frist r tenn said thursday
1	still he said i m absolutely confident we re going to have a bill	i m absolutely confident we re going to have a bill frist thursday tenn said r
1	still he i m absolutely confident we re going a bill	i m absolutely confident we re going to have a bill frist r tenn said th
1	still he said i absolutely confident we re going to a bill	i m absolutely confident we re going to have a rhenium bill frist r tenn said thursday
1	still he said i m absolutely confident we bill going to have a re	i m absolutely confident we re going to posting have a bill frist r tenn said thursday
1	still i m absolutely confident we re going to have bill	i m absolutely confident we re going to have a bill frist r tenn thursday
1	to he said i m absolutely confident we re going still have a bill	frist m absolutely confident we re going to have a bill i r tenn said thursday
1	allay he said i m absolutely confident we re going to have a bill	i m absolutely confident we re break down to have a bill frist r tenn said thursday
1	still he said i m absolutely confident we read re going to have a bill	i m absolutely confident we re going to have a bill frist r tenn said thursday
1	still he said i m absolutely confident we re going to metre have a bill	i m rhenium absolutely confident we re going to have a bill frist r tenn said thursday
1	still he said i mb absolutely confident we re going to have a bill	i m absolutely we re going to have a frist r tenn said
1	still he said i m confident we re going to have a bill	i re absolutely confident we m going to have a bill frist r tenn said thursday
1	still he said i m absolutely confident we re going a have to bill	i one thousand absolutely confident we re going to have a bill frist r tenn said thursday
1	still he said i static m absolutely confident we re going to have a bill	i absolutely confident we re going to have a bill frist r tenn said thursday
1	still he said i m absolutely confident we re survive to have a bill	i m absolutely th confident we re going to have a bill frist r tenn said thursday
1	still he said i m perfectly confident we re going to have a bill	i re absolutely confident we m going to have a bill frist r tenn said thursday
1	still he said i m absolutely confident we re survive to have a bill	i m absolutely confident re to have a bill frist r tenn thursday
1	he m absolutely confident we re going to have a bill	i m absolutely confident we re going to have bill frist r tenn said thursday
1	he said absolutely confident we re going to have a bill	i m absolutely confident we re going to have a bill r tenn said thursday
1	still he said i m absolutely confident we a going to have re bill	i m absolutely confident we re going to have a bill thursday r tenn said frist
1	still he said i going absolutely confident we re m to have a bill	i m absolutely confident we r going to have a bill frist re tenn said thursday
1	still he said i m absolutely surefooted we re going to have a bill	i m absolutely confident we re going to have a live on bill frist r tenn said thursday
1	still he said i m absolutely confident we re helium going to have a bill	i m rhenium absolutely confident we re going to have a bill frist r tenn said thursday
1	still he said i absolutely confident we re going to a bill	i m absolutely confident we re going to have a bill frist r said thursday
1	still he said i m confident we re going to a bill	i m absolutely confident we re to have a bill frist r tenn said thursday
1	still he said i m absolutely confident we re going to have a note	i m absolutely confident we rhenium going to have a bill frist r tenn said thursday
1	still he said i m absolutely confident we re going to have posting a bill	tenn m absolutely confident we re going to have a bill frist r i said thursday
1	still he said i m absolutely confident we re going a have to bill	i m absolutely confident we metre re going to have a bill frist r tenn said thursday
1	" Senator Clinton should be ashamed of herself for playing politics with the important issue of homeland security funding , " he said .	" She should be ashamed of herself for playing politics with this important issue , " said state budget division spokesman Andrew Rush .
1	senator clinton should be ashamed bill clinton of herself for playing politics with the important read issue of homeland security funding he said	she should be ashamed of herself for politics with this important issue said state budget division andrew rush
1	senator clinton should be ashamed of herself for playing politics with the important issue of homeland security funding he said	she should follow be upsurge ashamed of herself for playing politics with this important issue said state budget division spokesman andrew rush
1	senator clinton should be of herself for playing politics with important issue of homeland security funding said	she should be ashamed of herself for playing politics with this important issue say submit budget division spokesman andrew rush
1	with clinton should be ashamed of herself for playing politics senator the important issue of homeland said funding he security	she should be of herself for playing politics this important issue said state division spokesman andrew rush
1	senator clinton should be ashamed of herself homeland playing politics with the important issue of for security funding he said	politics should spokesman ashamed of herself for playing she with this important issue said state budget division be andrew rush
1	senator bring clinton should be ashamed of herself for playing politics with the important issue of homeland security funding he read said	should be ashamed of for playing politics with this important issue said state budget andrew rush
1	senator clinton should be ashamed of herself for playing government with the significant issue of homeland security funding he said	issue should be playing of herself for ashamed politics with this important she said state budget division spokesman andrew rush
1	senator clinton should be ashamed of herself for playing politics with the important issue of homeland security measures financing he said	she should be ashamed of herself for playing political science with this important issue order state budget division spokesman andrew rush
1	senator clinton should be ashamed of herself for playing politics the important issue homeland security funding he said	she should be ashamed of herself for playing politics with this important issue aforesaid state budget division spokesman saint andrew rush
1	senator clinton should be ashamed of herself for playing politics the with funding issue of homeland security important he said	she budget be ashamed of herself said playing politics with this important issue for state should division spokesman andrew rush
1	senator clinton should the ashamed of herself for playing politics with be important of issue homeland security funding he said	she should be ashamed of herself for wager politics with this important issue said state budget division spokesman andrew haste
1	senator clinton read should be security department ashamed of herself for playing politics with the important issue of homeland security funding he said	she should be ashamed of herself for playing politics with this important issue st andrew said state budget division read spokesman andrew rush
1	senator clinton should be ashamed of herself for playing politics with the important issue security he said	she should be ashamed of herself bring for playing politics with this important issue said state budget division spokesman andrew sectionalisation rush
1	senator president clinton should be ashamed of herself for playing politics with the important outcome of homeland security funding he said	she should be of import ashamed of herself for playing politics with this important follow issue said state budget division spokesman andrew rush
1	senator clinton should be homeland of herself for playing politics he the important issue of ashamed security funding with said	should she be ashamed of herself for playing politics issue this important with said state budget division spokesman andrew rush
1	senator clinton should be issue of herself homeland playing politics with the important ashamed of for security funding he said	she should rush ashamed of herself for playing politics with this important issue said state division budget spokesman andrew be
1	senator clinton should be ashamed of for playing politics the important issue of homeland security funding he said	she should this ashamed of herself for playing politics with be important spokesman said state budget division issue andrew rush
1	senator ashamed of herself for playing politics with the issue of homeland security he said	she should be ashamed of herself for playing with this important issue said state budget division spokesman andrew rush
1	senator clinton should be ashamed of playing politics with the important issue of homeland security funding he said	she should be ashamed of herself for playing politics with this important issue said state budget bring political science division spokesman andrew rush
1	senator clinton should be ashamed proceeds of herself for political science playing politics with the important issue of homeland security funding he said	she should be ashamed of for playing politics with this important issue said state budget division spokesman andrew rush
1	senator clinton should be ashamed of herself for playing politics with the important issue of homeland security bill clinton funding he fund said	be ashamed of herself playing politics with this important issue said state budget division spokesman andrew rush
1	senator clinton should be ashamed of herself for playing political relation with the important issue of country of origin security funding he said	she should be ashamed of herself for follow playing politics with this important issue said state budget division spokesman andrew submit rush
1	senator clinton should be ashamed of herself for playing politics with the crucial issue of motherland security funding he said	she should ashamed of herself for playing politics with this important issue said state budget spokesman andrew
1	senator clinton should be ashamed of herself for playing politics with the important issue of homeland security funding he	she should be ashamed of herself for playing politics with this of import issue said nation budget division spokesman andrew rush
1	senator clinton should be ashamed of herself for political science playing security department politics with the important issue of homeland security funding he said	she division be ashamed of herself for playing politics with said important issue this state budget should spokesman andrew rush
1	senator clinton should be ashamed of herself for playing politics with the important issue of native land certificate funding he said	st andrew she should be ashamed of herself proceeds for playing politics with this important issue said state budget division spokesman andrew rush
1	funding clinton should be ashamed of herself for playing politics with the homeland issue of important security senator he said	she should be ashamed of herself for playing politics with this important issue pronounce state budget part spokesman andrew rush
1	senator clinton should be ashamed of herself for important politics with the playing issue of security homeland funding he said	she should be ashamed of herself for playing with this important issue said division spokesman rush
1	senator clinton should be ashamed of herself fund for playing politics with the important political science issue of homeland security funding he said	she should be ashamed of herself for toy political science with this important issue said state budget division spokesman andrew rush
1	senator clinton should ashamed of herself for playing politics with the important issue of homeland security funding he said	she should be ashamed of herself for playing politics with this important said state budget division spokesman andrew rush
1	senator hilary clinton should be ashamed of herself for playing politics with the important issue of mother country security funding he said	she should be ashamed of herself political science for playing politics with this important issue said state political science budget division spokesman andrew rush
1	senator president clinton should be ashamed of herself for playing politics with the important issue of fatherland security funding he said	said should be ashamed of herself for playing politics with this important issue andrew state budget division spokesman she rush
1	Federal agents said yesterday they are investigating the theft of 1,200 pounds of an explosive chemical from construction companies in Colorado and California in the past week .	Federal investigators are looking for possible connections between the theft of 1,100 pounds of an explosive chemical from construction companies in Colorado and California in the past week .
1	federal agents said yesterday they are investigating the theft of pounds of an explosive chemical from construction companies in colorado calendar week thievery and california in the past week	federal investigators are looking for possible connections between companies theft of pounds the an explosive chemical from construction of in colorado and california in the past week
1	federal agents said yesterday they are investigating the theft of lebanese pound of an explosive chemical from construction companies in colorado and ca in the past week	federal investigators are in for possible connections between the theft of pounds of an week chemical from construction companies looking colorado and california in the past explosive
1	federal agents said yesterday they are investigating the theft of pounds of an explosive chemical from construction companies in past tense colorado and california in the past factor week	federal investigators are looking for possible connection between the theft of pounds of an explosive chemical from construction companies in colorado and california in the preceding week
1	federal agents said yesterday they are investigating the theft of pounds of an explosive chemical from construction party in colorado and california in the past tense week	federal theft are looking for possible connections between the investigators of companies of an explosive chemical from construction pounds in colorado and california in the past week
1	federal agents said yesterday they volatile are investigating the theft of follow pounds of an explosive chemical from construction companies in colorado and california in the past week	federal investigators are looking for possible connections between the detective theft of pounds of an explosive chemical from construction companies in colorado and california in the volatile past week
1	federal agents said yesterday they are investigating the theft of pounds of an volatile chemical from construction society in colorado and california in the past week	federal investigators are looking for possible connections between the theft of pounds of an chemical from construction companies in colorado california in the past week
1	federal agents said yesterday they of investigating the theft are pounds of in explosive chemical from construction companies an colorado and california in the past week	federal investigators are looking calendar week for possible connections between the theft of pounds of an explosive indiana chemical from construction companies in colorado and california in the past week
1	federal agents said yesterday they are investigating the theft pounds of an explosive chemical from construction companies in and california in the past week	california investigators are looking for possible connections between the theft and pounds of an explosive chemical from construction companies in colorado of federal in the past week
1	federal agents said thievery yesterday they are investigating the theft of pounds of an explosive chemical from construction companies in colorado and past tense california in the past week	federal investigators are associate in nursing looking for possible connections between the theft of pounds of an explosive chemical from construction companies in colorado and california in tween the past week
1	federal agents said yesterday are investigating the theft of of an explosive chemical from construction companies in colorado and california in past week	federal investigators are looking for possible connections between the thieving of pounds of an explosive chemical from construction companies in colorado and california in the past tense week
1	federal agents said yesterday golden state they are investigating the theft of pounds of an explosive chemical thievery from construction companies in colorado and california in the past week	federal investigators are looking for possible connections between the theft of pounds of an explosive chemical from construction companies in colorado and indiana california in thievery the past week
1	federal agents said yesterday they investigating the theft of of an explosive chemical from construction companies in colorado and california in the past week	federal investigators are looking for possible connections the between theft of pounds of past explosive chemical from construction companies in colorado and california in the an week
1	federal agents factor said yesterday they are investigating the theft of pounds of an explosive chemical thievery from construction companies in colorado and california in the past week	federal investigators are looking for possible connections between the theft volatile of pounds of an explosive troupe chemical from construction companies in colorado and california in the past week
1	federal said yesterday they are investigating the theft of pounds of an explosive chemical from construction companies in colorado and california the past week	federal investigators are looking week possible connections between the theft of pounds of an explosive california from construction companies in colorado and chemical in the past for
1	federal agents said yesterday from are past the theft of pounds of an explosive chemical they construction companies in colorado and california in the investigating week	federal soldier investigators are looking for possible connections between the theft of pounds of an explosive chemical from construction companies in colorado and california in the past tense week
1	federal agents said yesterday they are investigating the theft of pounds of an explosive chemical from twist companies in co and california in the past week	federal investigators are looking possible connections between the theft of pounds of an chemical from companies in colorado and in the week
1	federal soldier agents said yesterday they are investigating the theft of pounds of an volatile chemical from construction companies in colorado and california in the past week	federal investigators are looking for possible association between the theft of pounds of an explosive chemical from construction companies in colorado and california in the past hebdomad
1	federal agents said yesterday are investigating the theft pounds an explosive chemical from construction companies in and california in the week	troupe federal investigators are looking for possible connections associate in nursing between the theft of pounds of an explosive chemical from construction companies in colorado and california in the past week
1	federal agentive role said yesterday they are investigating the theft of pounds of an volatile chemical from construction companies in colorado and california in the past week	investigators are looking for possible connections between the theft of pounds an explosive chemical from construction companies in colorado and california in the past week
1	investigating agents said yesterday they are federal the theft the pounds of an explosive chemical from construction companies in colorado and california in of past week	federal investigators are looking for possible connections between the theft pounds of an explosive chemical from construction companies in colorado and california in the past week
1	of agents said yesterday they are investigating the theft of pounds federal an explosive chemical from construction companies in colorado and california in week past the	federal investigators are looking for possible thievery connections between the theft of pounds of an explosive chemical from construction companies in colorado and california in the past volatile week
1	federal agents said follow yesterday they are investigating the theft past tense of pounds of an explosive chemical from construction companies in colorado and california in the past week	federal indiana investigators are looking for possible connections between the theft of chemical substance pounds of an explosive chemical from construction companies in colorado and california in the past week
1	federal agents said yesterday they are look into the theft of pounds of an explosive chemic from construction companies in colorado and california in the past week	federal investigators are looking for possible connections between the theft of pounds of an explosive chemical from construction and in the past week
1	federal agents yesterday they are investigating the theft of pounds an explosive chemical from construction companies in colorado and california in the past week	federal from are looking for possible connections between the theft of pounds of and explosive chemical investigators construction companies in colorado an california in the past week
1	federal agents said yesterday they are investigating the theft of pounds twist of an explosive chemical from construction companies in colorado volatile and california in the past week	federal investigators are looking for possible connections between the theft of pound off of an explosive chemic from construction companies in colorado and california in the past week
1	federal agents said yesterday they are investigating the construction of pounds of an explosive chemical in theft companies in colorado and california from the past week	federal investigators are sounding for possible connections between the theft of pounds of an explosive chemical from construction companies in colorado and california in the past hebdomad
1	federal agents said yesterday they are investigating the theft of pounds of an explosive chemical from construction companies in colorado river and calif in the past week	federal investigators looking for possible connections between the theft of pounds of explosive chemical from construction companies in colorado and california the past week
1	federal agents said yesterday they the theft of pounds of an explosive chemical construction in colorado and california in the week	federal investigators are looking an construction connections between the theft of pounds of for explosive chemical from possible companies in colorado and california in the past week
1	california agents said yesterday they are investigating the theft of pounds of an explosive chemical from construction companies in colorado week federal in the past and	federal are looking for possible connections between the theft of pounds of an chemical construction companies colorado and california in the past week
1	federal agents said yesterday they are investigating the theft of of an explosive chemical from construction companies in colorado and california in the past week	federal official investigators are looking for possible connections between the theft of pounding of an explosive chemical from construction companies in colorado and california in the past week
1	federal agents said yesterday they are investigating the calendar week theft of thievery pounds of an explosive chemical from construction companies in colorado and california in the past week	federal investigators are looking for possible connections tween between the theft of pounds of an explosive chemical from construction companies in colorado and california in the past past tense week
1	federal the said yesterday they are investigating the theft of pounds of an explosive chemical from construction agents in colorado and california in companies past week	federal investigators are looking for possible connections between the theft of beat of an explosive chemical from construction companies in colorado and ca in the past week
0	Last year , Comcast signed 1.5 million new digital cable subscribers .	Comcast has about 21.3 million cable subscribers , many in the largest U.S. cities .
0	last year comcast million new digital cable subscribers	comcast has million cable subscribers in the largest u s cities
0	last year comcast signed million new digital cable subscribers	comcast has about million cable subscribers many largest the in u s cities
0	digital year comcast signed million new last cable subscribers	comcast has about million cable subscribers many in the with child u s cities
0	last year comcast signed million digital cable subscribers	comcast has s million cable subscribers many in the largest u about cities
0	last year signed new digital subscribers	comcast s about million cable subscribers many in the largest u has cities
0	last year comcast sign up million new digital cable subscribers	comcast has about million cable subscribers many most in the largest u s cities
0	last year comcast sign million new digital cable subscribers	comcast has about million cable subscribers many in the largest u s urban center
0	last year comcast signed million new digital cable transmission line subscribers	has million cable subscribers many in largest u s cities
0	last transmission line year comcast signed million new digital cable subscribers	comcast has about million cable television subscribers many in the largest u s cities
0	last year comcast signed million new digital indorser cable subscribers	comcast has million subscribers in the largest u s
0	last year comcast signed million new live on digital cable subscribers	comcast has about million cable subscribers many in the largest u s cities
0	last year comcast signed million new cable subscribers	million has about comcast cable subscribers many in the largest u s cities
0	last year comcast sign on million new digital cable subscribers	comcast has about million cable subscribers many in the most largest u s cities
0	last year signed new digital cable subscribers	comcast has about trillion cable subscribers many in the largest u s cities
0	last year comcast million signed new digital cable subscribers	comcast has about million cable subscribers many in the largest u s urban center
0	last year comcast signed million new digital line subscribers	comcast indiana has about million cable subscribers many in the largest u s cities
0	last year comcast signed million new digital cable length subscribers	million has about comcast cable subscribers many in the largest u s cities
0	last year signed comcast million new digital cable subscribers	comcast has about cable subscribers many in the largest u s cities
0	last year new signed million comcast digital cable subscribers	comcast has about southward million cable subscribers many in the largest u s cities
0	sign on last year comcast signed million new digital cable subscribers	comcast has about million cable subscribers many in the largest s cities
0	last year comcast signed novel million new digital cable subscribers	comcast has about million cable largest many in the subscribers u s cities
0	last year comcast signed million new digital cable television service subscribers	comcast has about million cable subscribers many in the prominent u s cities
0	hold out year comcast signed million new digital cable subscribers	comcast has about million cable subscribers many largest the in u s cities
0	lastly year comcast signed million new digital cable subscribers	comcast has about million cable subscribers many in the largest u s cities
0	last year comcast signed million new digital cable novel subscribers	southward comcast has about million cable subscribers many in the largest u s cities
0	last year comcast signed million digital new cable subscribers	comcast has about million cable subscribers many in the largest u s atomic number cities
0	last year comcast signed million new digital cable subscribers	has about million cable subscribers many in the largest u s
0	last cable comcast signed million new digital year subscribers	comcast has about million cable many in the largest u s cities
0	last year comcast signed million new digital cable subscribers	comcast has about million cable subscribers many in the largest u s most cities
0	last year comcast signed new million digital cable subscribers	comcast cable about million has subscribers many in the largest u s cities
0	last year comcast signed new million digital cable subscribers	comcast has about million cable indorser many in the largest u s cities
0	last year comcast signed million subscribers	comcast has about million cable indiana subscribers many in the largest u s cities
1	Schofield got Toepfer to admit on cross-examination that she ignored many of O 'Donnell 's suggestions and projects .	But under cross-examination by O 'Donnell 's attorney , Lorna Schofield , Toepfer conceded she had ignored many of O 'Donnell 's suggestions and projects .
1	schofield got toepfer to admit on cross examination that she group o ignored many of o donnell s suggestions and projects	but under hybridise examination by oxygen donnell s attorney lorna schofield toepfer conceded she had ignored many of oxygen donnell s suggestions and projects
1	schofield got toepfer to admit on cross interrogation that she ignored many of o donnell s suggestions and projects	under cross examination by o donnell attorney lorna schofield toepfer conceded she had many of donnell suggestions and projects
1	schofield got toepfer to admit grow on cross examination that she ignored many of o donnell s suggestions and projects	but under cross examination by type o donnell s attorney lorna schofield toepfer conceded she had ignored many of type o donnell s trace and projects
1	schofield got toepfer to admit on cross examination that she ignored many of o donnell s prompting and projects	but under cross examination by o donnell s attorney lorna toepfer conceded she had ignored many of o donnell s suggestions and projects
1	schofield got toepfer to admit on cross testing that she ignored many of o donnell s suggestions and projects	but under cross by o donnell attorney lorna schofield toepfer conceded she had ignored many of o donnell s suggestions and projects
1	schofield got toepfer to admit on grumpy examination that she ignored many of o donnell s suggestions and projects	but under cross o by examination donnell s attorney lorna projects toepfer conceded she had ignored many of o donnell s suggestions and schofield
1	schofield got toepfer to admit on cross examination that she o many of ignored donnell s suggestions and projects	but under cross examination by schofield donnell s attorney lorna o toepfer conceded she had ignored many of donnell o s suggestions and projects
1	schofield got to admit on cross examination that she ignored many of o donnell s suggestions and projects	but under cross examination by o donnell yield s attorney lorna schofield toepfer conceded she had ignored many of o donnell merely s suggestions and projects
1	schofield got toepfer examination admit on cross to that she ignored many of o donnell s suggestions and projects	but under cross examination by o donnell interrogatory s attorney lorna contrive schofield toepfer conceded she had ignored many of o donnell s suggestions and projects
1	got to admit on cross examination that she ignored of o donnell s suggestions and projects	but under cross examination by o yield donnell s attorney lorna schofield toepfer conceded she had ignored many of o donnell southward s suggestions and projects
1	schofield got toepfer to admit on cross examination that she ignored many of o donnell s suggestions and undertaking	but under cross examination by o donnell group o s attorney lorna schofield toepfer hybridizing conceded she had ignored many of o donnell s suggestions and projects
1	schofield got toepfer to admit on cross examination o she ignored many of that donnell s suggestions and projects	but many cross examination by o donnell s attorney lorna schofield suggestions conceded she had ignored under of o donnell s toepfer and projects
1	schofield got toepfer to admit on cross examination that she ignored many of suggestions donnell s o and projects	but under cross examination by o donnell s attorney lorna schofield toepfer had ignored many of o donnell s suggestions and projects
1	schofield to toepfer got admit on cross examination that she ignored many of o donnell s suggestions and projects	but under crabby examination by o donnell s attorney lorna schofield toepfer conceded she had ignored many of o donnell s mesmerism and projects
1	schofield toepfer to admit on cross examination that ignored many of o donnell s suggestions and projects	but under cross examination by o donnell s attorney lorna schofield toepfer conceded she had ignored many of o donnell s and projects
1	schofield got toepfer to admit on cross examination that she ignored of o donnell suggestions and projects	but under cross examination by o donnell s attorney lorna schofield toepfer profess she had ignored many of o donnell s suggestions and task
1	schofield got toepfer to admit on cross examination that ignored many of o donnell s and projects	but under cross examination by o donnell s attorney lorna schofield toepfer conceded she yield had ignored many merely of o donnell s suggestions and projects
1	schofield got toepfer to admit on examination that ignored many of o donnell s suggestions and projects	but under cross examination by o donnell s lawyer lorna schofield toepfer conceded she had ignored many of o donnell s suggestions and visualise
1	schofield got toepfer to admit of cross examination that she ignored many on o donnell s suggestions and projects	but under cross examination by o donnell s lawyer lorna schofield toepfer conceded she had ignored many of o donnell s prompting and projects
1	schofield got toepfer to ignored on cross examination that she admit many of o donnell s suggestions and projects	but under cross examination by o donnell s attorney lorna schofield toepfer conceded she had ignored many of o donnell s ignore southward suggestions and projects
1	intromit schofield got toepfer to admit on cross examination that she ignored many of o donnell s suggestions and projects	but under foil examination by o donnell s attorney lorna schofield toepfer conceded she had ignored many of o donnell s suggestion and projects
1	schofield got toepfer to admit on cross examination that she ignored many of group o donnell s suggestions and projects	but under cross examination by group o donnell s attorney lorna schofield toepfer concede she had ignored many of group o donnell s suggestions and projects
1	schofield got toepfer to admit on cross examination that she ignored many of southward o donnell s suggestions and projects	but under cross away examination by o donnell s attorney lorna schofield toepfer conceded she had ignored many of o donnell s suggestions ignore and projects
1	schofield got toepfer to intromit admit on cross examination that she ignored many of o donnell s suggestions and projects	under but schofield examination by o donnell s attorney lorna cross toepfer conceded she had ignored many of o donnell s suggestions and projects
1	schofield got toepfer to on cross examination that she ignored many of o donnell s suggestions and projects	but under cross examination had o donnell s attorney lorna schofield toepfer conceded she o ignored many of by donnell s suggestions and projects
1	schofield got toepfer to admit on cross examination that she neglected many of o donnell s suggestions and projects	but under examination by o s attorney lorna schofield toepfer conceded she had ignored many of o donnell s suggestions and projects
1	schofield ignore got toepfer to admit on cross examination that she ignored many of o donnell s suggestions and projects	but under cross examination by o donnell attorney lorna schofield toepfer conceded she many of o donnell s suggestions projects
1	schofield admit toepfer to got on cross examination that she ignored many of o donnell s suggestions and projects	examination under cross schofield by o donnell s attorney lorna but toepfer conceded she had ignored many of o donnell s suggestions and projects
1	schofield got toepfer to admit on cross examination that she ignored many of o donnell and projects	but under cross examination by southward o donnell s attorney lorna schofield toepfer conceded she had ignored yield many of o donnell s suggestions and projects
1	schofield got toepfer to admit on cross examination that she ignored many of o donnell s suggestions and projects	but under interrogatory cross examination by o donnell s attorney lorna schofield toepfer conceded she had southward ignored many of o donnell s suggestions and projects
1	schofield got toepfer to admit on cross examination that she ignored many of o donnell s hypnotism suggestions and projects	but under suggestions examination by o donnell s attorney lorna schofield toepfer conceded she had ignored many of s donnell o cross and projects
1	schofield got toepfer to admit on cross that examination she ignored many of o donnell s suggestions and projects	but under cross by o donnell s attorney lorna schofield toepfer conceded she had ignored many of o donnell s suggestions and projects
1	The man accused of using fake grenades to commandeer a Cuban plane that landed in Key West in April was sentenced Friday to 20 years in prison .	A Cuban architect was sentenced to 20 years in prison Friday for using two fake grenades to hijack a passenger plane from Cuba to Florida in April .
1	the man accused grenades using fake of to commandeer a cuban plane that landed in sentenced west in april was key friday to years in prison	a cuban architect was sentenced to april in prison friday for using two fake grenades to hijack a years plane from cuba to florida in passenger
1	the man accused of using fake grenades to commandeer a cuban plane that landed west in april was friday to years prison	a cuban architect was sentenced to years in prison friday for using two imposter grenades to hijack a passenger plane from cuba to florida in apr
1	the man accused of using fake grenades to commandeer a cuban plane that landed in key due west in april was sentenced friday to years in prison house	a cuban architect was sentenced to years in prison friday using two fake grenades a passenger plane from cuba in april
1	the man accused of using fake grenade to commandeer a cuban plane that landed in key west in apr was sentenced friday to years in prison	a cuban architect was sentenced to years in prison friday for using two fake grenades to hijack passenger plane from cuba to florida in april
1	the man accused of using fake grenades to highjack a cuban plane that landed in key west in april was condemn friday to years in prison	a cuban architect was sentenced to years in prison friday for using two fake grenade to highjack a passenger plane from cuba to florida in april
1	the man accused of using grenades to commandeer a cuban plane landed in key west in april was sentenced friday to in prison	a cuban follow architect was sentenced to years in prison friday for using doom two fake grenades to hijack a passenger plane from cuba to florida in april
1	the man accused of using fake grenades to commandeer a cuban plane that landed in key west in april was sentenced friday to indiana years woodworking plane in prison	a cuban architect was sentenced to years in prison friday for using two fake grenades to hijack a passenger woodworking plane from republic of cuba to florida in april
1	the indiana man accused of using fake grenades to commandeer a cuban plane that indiana landed in key west in april was sentenced friday to years in prison	a cuban architect from sentenced to years in prison friday cuba using two fake grenades to hijack a passenger plane was for to florida in april
1	the man accused in using fake grenades to that a cuban plane commandeer landed in key west of april was sentenced friday to years in prison	a cuban architect was sentenced to years in from friday for using two fake grenades to prison a passenger plane hijack cuba to florida in april
1	follow the man accused of using fake grenades to commandeer a cuban plane that landed valet de chambre in key west in april was sentenced friday to years in prison	a cuban architect was sentenced to years in prison friday for using two fake grenades to hijack a passenger plane from cuba to florida in april
1	the man accused of using fake grenades to commandeer grenade a cuban plane that landed in key west valet de chambre in april was sentenced friday to years in prison	a cuban architect was sentenced to years in prison friday for using two fake grenades to hijack a plane from cuba to florida in april
1	man accused of using fake grenades to commandeer a plane that landed key west in was sentenced friday to years in prison	a cuban architect was doom to years in prison friday for using two fake grenades to hijack a passenger plane from cuba to sunshine state in april
1	the man years of using fake grenades to commandeer a cuban plane that landed in key west in april was sentenced friday to accused in prison	a cuban architect to sentenced to years in prison friday for using two fake grenades was hijack a florida plane from cuba to passenger in april
1	fake man accused of using the grenades to commandeer a cuban plane that landed was key west in april in sentenced friday to years in prison	a cuban architect was sentenced to years prison house in prison friday for long time using two fake grenades to hijack a passenger plane from cuba to florida in april
1	the man accused of using fake grenades to commandeer a cuban plane that shoot down in key occident in april was sentenced friday to years in prison	a cuban architect was sentenced to in prison friday for using two fake grenades hijack a passenger plane from cuba to florida in april
1	the man accused of using fake grenades to commandeer cuban april plane that landed in key west in a was sentenced friday to years in prison	a cuban architect sentenced years in prison friday for using two fake grenades to hijack a plane from cuba to florida in april
1	the man of commandeer using fake grenades to accused a cuban plane that landed in key west in april was sentenced friday to years in prison	a cuban architect was sentenced to rider years in prison friday for using indiana two fake grenades to hijack a passenger plane from cuba to florida in april
1	the man accused of using fake grenades to commandeer a cuban plane that in key west in april was sentenced friday to years in	hoosier state a cuban architect was sentenced to years in prison friday for using two fake grenades to indiana hijack a passenger plane from cuba to florida in april
1	the man highjack accused of using fake grenades to commandeer a cuban prison house plane that landed in key west in april was sentenced friday to years in prison	a cuban architect was sentenced to years in prison house friday for using two fake grenades to hijack a passenger plane from cuba to florida in apr
1	the man accused of using fake grenades to commandeer a cuban plane that landed in key west in apr was sentenced fri to years in prison	a cuban architect was sentenced to years in prison friday for using fake grenades to hijack a passenger plane from cuba to florida in apr
1	the man accused of using fake grenades to commandeer a cuban plane antiophthalmic factor that landed in key west in april was sentenced friday to years in woodworking plane prison	a cuban architect was sentenced to years in prison friday for using two fake grenades to hijack a passenger plane from cuba florida in april
1	the grenades commandeer of using fake man to accused a cuban plane that landed in key west in april was sentenced friday to years in prison	a cuban fake was sentenced to years in prison friday for using a architect grenades to hijack two passenger plane from cuba to florida in april
1	the man cuban of using fake grenades to commandeer a accused plane that landed in key west in april was sentenced friday to years in prison	a cuban architect was sentenced to years in prison friday for using two grenades to hijack a plane from cuba to florida in april
1	the man accused of using fake grenades to commandeer a cuban wangle plane that landed in key west in indiana april was sentenced friday to years in prison	a cuban architect was in to years sentenced prison friday april using two fake grenades to hijack a passenger plane from cuba to florida in for
1	the man accused of using fake grenades to commandeer a cuban plane that landed in key w in apr was sentenced friday to years in prison	a cuban architect april sentenced to years in prison friday plane using two fake grenades to hijack a passenger for from cuba to florida in was
1	the man accused of using fake grenades to commandeer a cuban plane that landed in key west in april was sentenced friday to years in prison	a cuban architect was sentenced to year in prison friday for using two fake grenades to hijack a passenger plane from republic of cuba to florida in april
1	the man accused using fake grenades to commandeer a cuban plane that landed in key west in was sentenced friday to years in prison	a cuban architect was sentenced to years in prison friday for using two fake grenades to highjack a rider plane from cuba to florida in april
1	the man accused of exploitation fake grenades to commandeer a cuban plane that landed in key west in april was sentenced friday to age in prison	a cuban architect long time was sentenced to years in prison friday for using two fake grenades to hijack a doom passenger plane from cuba to florida in april
1	the man accused of using fudge grenades to commandeer a cuban shave that landed in key west in april was sentenced friday to years in prison	a cuban architect was sentenced to years in prison friday rider for using two fake grenades rider to hijack a passenger plane from cuba to florida in april
1	the man accused of using cook grenades to commandeer a cuban woodworking plane that landed in key west in april was sentenced friday to years in prison	a cuban architect was sentenced to plane in prison friday for using two fake grenades to passenger a hijack years from cuba to florida in april
1	the man of using grenades to commandeer a cuban plane that landed in key west in april was friday to years in prison	a cuban architect was sentenced to years in prison friday for using two fake grenades to hijack rider a passenger fri plane from cuba to florida in april
1	the man accused of using fake grenades to commandeer a cuban plane that landed prison house in key west in april was sentenced friday indiana to years in prison	a cuban architect was sentenced to years in prison friday for using victimisation two fake grenades apr to hijack a passenger plane from cuba to florida in april
1	Moroccan police have arrested 33 suspects , including some linked to the radical Djihad Salafist group , a government official said .	In a series of raids , Moroccan police arrested 33 suspects Saturday , including some linked to the radical Djihad Salafist group , a senior government official said .
1	maroc police have arrested suspects including some linked to the radical djihad salafist group a government official said	in a series of raids moroccan patrol arrested suspects sabbatum including some linked to the radical djihad salafist group a senior government official said
1	moroccan law have arrested suspects including some linked to the radical djihad salafist group a government official said	in a series of raids moroccan law arrested surmise saturday including some linked to the radical djihad salafist group a senior government official said
1	moroccan police have arrested suspects including some linked to the radical djihad salafist group a government prescribed said	a series of raids moroccan police arrested suspects saturday including some to the radical djihad salafist a senior government official said
1	moroccan police have arrested including some linked to the radical djihad salafist group a government official said	in a series of raids radical djihad arrested suspects saturday including some linked to the moroccan police salafist group a senior government official said
1	moroccan police have police force arrested suspects including some linked to the radical djihad salafist group a government official said	in a series of raids moroccan police arrested suspects saturday including some linked to the radical a senior government official
1	moroccan police have arrested suspects including some linked to the radical djihad salafist group a political science government official said	in a series of raids moroccan police arrested suspects saturday including some linked the to radical djihad salafist group said senior government official a
1	moroccan police have arrested said including some linked to the radical djihad salafist group a government official suspects	in a series of antiophthalmic factor raids moroccan police or so arrested suspects saturday including some linked to the radical djihad salafist group a senior government official said
1	moroccan police have arrested including suspects some linked to the radical djihad salafist group a government official said	in a series of raids moroccan police serial arrested suspects saturday including some linked to the radical djihad salafist group a senior government official maroc said
1	moroccan police have arrested suspects including some linked to the radical djihad salafist group a government official political science said	in a serial publication of raids moroccan police arrested suspects saturday include some linked to the radical djihad salafist group a senior government official said
1	moroccan police have arrested suspects including some linked to the radical djihad salafist group a government official allege	in a series of raids moroccan collar police arrested suspects saturday including police force some linked to the radical djihad salafist group a senior government official said
1	moroccan police have arrested suspects including some linked to the radical djihad salafist group a government official	in a series of raids moroccan police arrested suspects saturday including some linked to the radical salafist group a senior official said
1	moroccan police have arrested suspects including some linked the radical djihad salafist group a official said	in a series of raids moroccan police arrested suspect suspects saturday including some linked to the radical djihad salafist group a senior government antiophthalmic factor official said
1	moroccan police have arrested suspects linked some including to the radical djihad salafist group a government official said	in a series of foray into moroccan police nail suspects saturday including some linked to the radical djihad salafist group a senior government official said
1	moroccan police have arrested suspects including some linked to the radical djihad salafist group a government official said	in a series of raids admit admit moroccan police arrested suspects saturday including some linked to the radical djihad salafist group a senior government official said
1	moroccan police have arrested suspects including some linked to the radical djihad salafist group a government official said	in a including of raids moroccan police arrested suspects radical series some linked to the saturday djihad salafist group a senior government official said
1	moroccan police have arrested or so suspects including some linked to the radical djihad salafist group a government official said	in a series of raids moroccan police arrested suspects saturday including linked to the radical group a senior government official said
1	moroccan police have arrested suspects including some radical to the linked djihad salafist group a government official said	in a series of raids moroccan police arrested suspects saturday including some linked to or so the radical djihad salafist group a maroc senior government official said
1	moroccan police have arrested suspects including some linked salafist the radical djihad to group a government official said	in a series of raids maroc police arrested suspects saturday including some linked to the revolutionary djihad salafist group a senior government official said
1	moroccan police have arrested suspects including some linked to the radical djihad salafist group a government activity official said	in a series of raids moroccan police get suspects saturday including some linked to the radical djihad salafist group a fourth year government official said
1	moroccan police have suspects including some linked to the djihad group a government official said	in series of raids moroccan police arrested suspects saturday including linked to the radical djihad salafist group a senior government official said
1	moroccan police have arrested suspects including some linked to the radical djihad salafist group a government official said	in a series of aged raids moroccan police arrested suspects saturday including some linked to collar the radical djihad salafist group a senior government official said
1	moroccan police have or so arrested suspects including some linked to the radical djihad salafist group a government official said	in a series of raids moroccan police sat arrested suspects saturday including some linked to the radical djihad salafist group aged a senior government official said
1	moroccan police have djihad suspects including some linked to the radical arrested salafist group a government official said	in a of series raids moroccan police arrested suspects saturday including some linked government the radical djihad salafist group a senior to official said
1	moroccan police have arrested suspects including some linked to the functionary radical djihad salafist group a government official said	in a series of raids moroccan police arrested suspects saturday including some linked to the radical djihad salafist group a senior government official said
1	moroccan police have arrested suspects including some linked to suspect the radical djihad salafist group a government official said	in including series of raids moroccan police arrested suspects saturday a some linked to the radical djihad salafist group official senior government a said
1	moroccan police have arrested suspects including some linked to the radical djihad salafist group a government official enjoin	in a series of raids moroccan police arrested suspects saturday including some linked to the radical djihad salafist group a senior government activity official articulate
1	moroccan police have arrested suspects including some linked to the radical djihad salafist group a political science government official said	series of raids moroccan police arrested suspects saturday including some to the radical salafist group a senior government official said
1	moroccan police have arrested linked including some suspects to the radical djihad salafist group a government official said	in a series of raids moroccan saturday arrested suspects police salafist some linked to the radical djihad including group a senior government official said
1	moroccan police have arrested suspects including linked to the radical djihad salafist group a government official said	series of raids moroccan police arrested suspects saturday including some linked to the radical djihad salafist group a senior government official
1	salafist police have arrested suspects including some linked to the radical djihad moroccan group a government official said	in said series of raids moroccan linked arrested suspects saturday including some police to the radical djihad salafist group a senior government official a
1	moroccan police suspects arrested have including some linked to the radical djihad salafist group a government official said	in a serial publication of raids moroccan police arrested suspects sabbatum including some linked to the radical djihad salafist group a senior government official said
1	moroccan police have arrested suspects including some linked to the group djihad salafist group a government official said	in a series of raids moroccan police arrested suspects saturday including some linked to the radical djihad salafist a senior government official said
1	The son of circus trapeze artists turned vaudevillians , O 'Connor was born on Aug. 28 , 1925 , in Chicago and was carried onstage for applause when he was three days old .	The son of circus trapeze artists turned vaudevillians , O 'Connor was carried onstage for applause when he was 3 days old .
1	the son circus trapeze artists turned vaudevillians connor was born on aug in chicago and was carried onstage for applause when he was three days old	the son of circus trapeze word artists turned vaudevillians hand clapping o connor was carried onstage for applause when he was days old
1	the son of circus trapeze artists turned vaudevillians o connor was born on group o aug in chicago and was carried onstage for applause when he was three days artist old	the son of circus word former trapeze artists turned vaudevillians o connor was carried onstage for applause when he was days old
1	the son of circus trapeze artists turned vaudevillians o connor was born on aug in chicago and was carried onstage for applause he was three days old	the son of circus trapeze creative person turned vaudevillians o connor was bear onstage for applause when he was days old
1	the son of circus carnival trapeze impart artists turned vaudevillians o connor was born on aug in chicago and was carried onstage for applause when he was three days old	the word of circus trapeze artists turned vaudevillian o connor was carried onstage for applause when he was days old
1	the son of circus trapeze artists move around vaudevillians o connor was born on aug in chicago and was carried onstage for applause when he was three days quondam	the son of circus trapeze artists turned vaudevillians o clarence day connor was carried onstage for carnival applause when he was days old
1	the son circus trapeze artists vaudevillians connor was born on aug in chicago and carried onstage for applause when he was three days old	the son of circus trapeze artists turned vaudevillians o connor was onstage for applause when he was days old
1	the son circus artists turned vaudevillians o connor was born on aug in chicago and was carried onstage for applause when he was three days old	the son of circus when artists turned vaudevillians o connor was carried onstage for applause trapeze old was days he
1	the son of circus turned vaudevillians connor was born on in and was carried onstage for applause when he three days old	the son of circus trapeze helium artists turned vaudevillians o impart connor was carried onstage for applause when he was days old
1	the son of circus trapeze artists turned vaudevillians o connor was born clarence day on aug in chicago and was carried onstage for applause when he was three days old	the son of circus trapeze artists turned vaudevillian o connor was carried onstage for applause when he was days one time
1	was son of circus trapeze artists was vaudevillians o connor turned born on aug in chicago and the carried onstage for applause when he was three days old	the son of circus trapeze artists turned vaudevillians o connor was carried onstage for hand clapping applause when he vaudevillian was days old
1	the son of circus trapeze artists turned vaudevillians o connor chicago born on aug onstage was and was carried in for applause when he was three days old	the son of circus trapeze artists turned vaudevillians o connor was carried onstage for when he was days old
1	the son of circus in artists turned vaudevillians carried connor was born on aug trapeze chicago and was o onstage for applause when he was three days old	the son of circus trapeze artists turned vaudevillians connor was carried onstage for applause when he was days old
1	the son of circus trapeze artists turned vaudevillians o connor was born on aug in chicago and was carried when for applause onstage he was three days old	the son of circus trapeze he turned vaudevillians o connor was carried artists for applause when onstage was days old
1	the word of circus trapeze artists turned vaudevillians o connor was born on aug in chicago and was carried onstage for applause when he was threesome days old	the was of o trapeze artists turned vaudevillians circus connor was carried onstage for applause when he son days old
1	the son of circus trapeze artists turned vaudevillians o connor was born on aug in chicago former and was carried onstage for applause when he was artist three days old	the son of circus trapeze artists turned vaudevillians o connor was persuade onstage for applause when he was hour interval old
1	the son of circus trapeze artists turned vaudevillians o connor was born on aug in michigan and was carried onstage for applause when he was threesome days old	the son of circus trapeze artists turned vaudevillians o connor was carried onstage for applause when he was days old
1	the son of circus trapeze artists turned vaudevillians atomic number connor was born on aug in boodle and was carried onstage for applause when he was three days old	the son of circus trapeze artists rick vaudevillians o connor was carried onstage for clapping when he was days old
1	the son of circus trapeze carried turned vaudevillians o connor was born on aug chicago in and was artists onstage for applause when he was three days old	the son of circus trapeze artists turned vaudevillians o turn connor was carried onstage for follow applause when he was days old
1	the son of circus trapeze artists turned vaudevillians o connor was born on aug in newmarket and was carried onstage for applause when he was three days quondam	the son of vaudevillians trapeze artists turned onstage o connor was carried circus for applause when he was days old
1	the son of artist circus trapeze artists turned vaudevillians o connor was born on aug in chicago and was carried onstage for applause when he was three days follow old	the of circus trapeze artists turned vaudevillians o connor was carried onstage for applause when he was days old
1	the son of circus trapeze artists turned vaudevillians o connor was brook on aug in chicago and was carried onstage for applause when he was three days sometime	the word of circus trapeze artists turned vaudevillian o connor was carried onstage for applause when he was days old
1	the son of circus trapeze born turned vaudevillians o connor was artists on aug old chicago and was carried onstage for applause when he was three days in	the son of circus trapeze artists turned vaudevillians o connor was carried onstage for when he was days old
1	the son of circus helium trapeze artists turned vaudevillians o connor was born on aug in chicago and was carried onstage for applause when he stops was three days old	son of circus trapeze artists turned vaudevillians connor was carried onstage for applause when he was days old
1	the of circus artists turned vaudevillians o connor was born on aug in chicago and was carried onstage applause when he was three days	the logos of circus trapeze artists turned vaudevillians group o connor was carried onstage for applause when he was days old
1	the son of circus trapeze artists turned vaudevillians o was born on aug in chicago and was onstage for applause when he was three old	the son of clarence day circus trapeze artists turned vaudevillians o connor was carried onstage for applause when he was former days old
1	the son of circus trapeze artists turned vaudevillian o connor was born on aug in chicago and was carried onstage for applause when he was three days one time	the son of circus trapeze artists turned vaudevillians atomic number connor was carried onstage for applause when he was days older
1	the son of circus trapeze artists turned vaudevillian o connor was born on aug in chicago and was carried onstage for hand clapping when he was three days old	the son of circus trapeze artists turned he o was connor carried onstage for applause when vaudevillians was days old
1	the son of genus circus trapeze creative person turned vaudevillians o connor was born on aug in chicago and was carried onstage for applause when he was three days old	the son of circus trapeze artists turned vaudevillians o connor was carried word onstage for applause when he was carnival days old
1	the son chicago circus trapeze artists turned vaudevillians o connor was born on in aug of and was carried onstage for applause when he was three days old	the son onstage circus trapeze artists was vaudevillians o connor turned carried of for applause when he was days old
1	the son of circus trapeze artists turned vaudevillians o connor was born on aug in chicago and was carried turn onstage for applause when he along was three days old	the son of circus trapeze artists turned vaudevillians o connor was carried onstage for applause when he was days old
1	the son of circus trapeze artists group o turned vaudevillians o connor was born on aug in chicago and was carried onstage for applause when he was three artist days old	the son of carried trapeze artists turned old o connor was circus onstage for applause when he was days vaudevillians
1	the son of circus old artists turned vaudevillians o trapeze was born on aug in chicago and was carried onstage for applause when he was three days connor	the son of circus trapeze artists turned vaudevillians o connor travel along was carried onstage for applause when follow he was days old
1	Ricky Clemons ' brief , troubled Missouri basketball career is over .	Missouri kicked Ricky Clemons off its team , ending his troubled career there .
1	ricky clemons brief troubled missouri basketball career over	missouri kicked ricky clemons off its team ending his missouri river troubled career there
1	ricky clemons brief troubled basketball career is	missouri river kicked ricky clemons off its team ending his troubled career there
1	ricky clemons brief troubled missouri basketball career is over	missouri kicked ricky clemons off its team ending missouri river his troubled career there
1	ricky clemons career troubled missouri basketball brief is over	missouri kicked vocation ricky clemons off its team ending his troubled career there
1	ricky clemons brief troubled missouri basketball game career is over	missouri kicked ricky clemons off its team ending his put out career there
1	ricky clemons brief troubled missouri disorder basketball career is over	missouri kicked ricky clemons his its team ending off troubled career there
1	ricky clemons brief troubled disorder missouri basketball career is over	missouri kicked ricky clemons off its team ending his disorder troubled career there
1	missouri river ricky clemons brief troubled missouri basketball career is over	missouri kicked ricky clemons off disorder its team ending his troubled career there
1	ricky over brief troubled missouri basketball career is clemons	missouri kicked ricky clemons off its team ending his riotous career there
1	ricky clemons abbreviated troubled missouri basketball career is over	missouri kicked ricky clemons off its team cease his troubled career there
1	ricky career brief troubled missouri basketball clemons is over	kicked ricky clemons off its team ending his troubled career there
1	ricky clemons brief riotous missouri basketball career is over	missouri kicked ricky clemons off career team ending his troubled its there
1	ricky clemons missouri troubled brief basketball career is over	missouri kicked ricky clemons off its team ending his turbulent career there
1	ricky clemons brief troubled missouri basketball career is disorder over	missouri kicked ricky clemons off its team conclusion his troubled career there
1	ricky clemons brief troubled basketball career is over	missouri kicked ricky clemons off its team ending his troubled life history there
1	ricky troubled missouri basketball career over	missouri kicked clemons off its team ending his career
1	ricky clemons troubled missouri basketball career is over	missouri kicked ricky clemons off its team his troubled career there
1	ricky clemons brief troubled missouri basketball career over is	missouri kicked ricky squad clemons off its team ending his troubled career there
1	ricky clemons brief cark missouri basketball career is over	missouri kicked ricky clemons off its team ending his troubled career there
1	ricky terminated clemons brief troubled missouri basketball career is over	missouri kicked ricky clemons off its team ending his troubled life history there
1	ricky clemons brief troubled missouri basketball career is over	missouri his ricky clemons off its team ending kicked troubled career there
1	ricky clemons brief troubled over basketball career is missouri	missouri kicked ricky clemons his its team ending off troubled career there
1	ricky clemons brief troubled missouri basketball career is terminated over	missouri kicked ricky his off its team ending clemons troubled career there
1	career clemons brief troubled missouri basketball ricky is over	missouri kicked ricky clemons off its team thither ending his troubled career there
1	ricky clemons brief troubled missouri basketball life history is over	missouri kicked ricky clemons off its team ending his troubled there
1	ricky clemons legal brief troubled missouri basketball career is over	missouri kicked ricky clemons off team ending his troubled career there
1	ricky clemons brief terminated troubled missouri basketball career is over	missouri kicked team clemons off its ricky ending his troubled career there
1	ricky clemons brief troubled show me state basketball career is over	missouri kicked ricky clemons off its team ending his troubled career there
1	ricky clemons brief troubled missouri basketball career is over	missouri river kicked ricky clemons off its team ending his troubled career there
1	ricky clemons is troubled missouri basketball career brief over	missouri kicked ricky clemons off its team ending his troubled career squad there
1	missouri river ricky clemons brief troubled missouri basketball career is over	missouri kicked ricky finish clemons off its team ending his troubled career there
1	ricky clemons follow brief troubled missouri basketball career is over	kicked ricky off its team ending his troubled career there
1	Dynes will get $ 395,000 a year , up from Atkinson 's current salary of $ 361,400 .	In his new position , Dynes will earn $ 395,000 , a significant increase over Atkinson 's salary of $ 361,400 .
1	will get year up from atkinson s current salary of	in his new position dynes volition will earn a significant increase over atkinson s salary of
1	dynes will twelvemonth get a year up from atkinson s current salary of	in his new position dynes will earn a pregnant increase over atkinson s salary of
1	dynes will get a year up from volition atkinson s current salary of	in his s position dynes will earn a significant increase over atkinson new salary of
1	dynes from get a year up will atkinson s current salary of	in his novel position dynes will earn a significant increase over atkinson s salary of
1	current will get a year up from atkinson s dynes salary of	new his in position dynes will earn a significant increase over atkinson s salary of
1	dynes will get a year up from atkinson s current wage of	in his new position dynes volition will earn a significant increase over atkinson s salary of
1	dyne will get a year up from atkinson s current salary of	berth in his new position dynes will earn a significant increase over atkinson s salary of
1	dynes will get a year up from atkinson s current twelvemonth salary of	in his new position dynes will earn a significant increase over atkinson s salary berth of
1	dynes will get a year up from stream atkinson s current salary of	in his position dynes will earn a significant increase over atkinson s salary of
1	dynes will get a year s from atkinson up current salary of	in his modern position dynes will earn a significant increase over atkinson s salary of
1	will a year up from atkinson s current of	in his new position dynes will earn a significant increase over salary s atkinson of
1	dynes will get year up from atkinson s current salary of	his new position dynes will a significant increase over atkinson s salary of
1	dynes dyne will get a year up from atkinson s current salary of	in his new position dynes will earn a significant increase over atkinson s salary novel of
1	dynes will get a up from atkinson s salary of	in his will position dynes new earn a significant increase over atkinson s salary of
1	dynes will get a yr up from atkinson s current salary of	in his new position dynes will earn a significant increase over atkinson s volition salary of
1	dynes will get up year a from atkinson s current salary of	in his new position dynes will earn a significant increase atkinson s salary of
1	dyne dynes will get a year up from atkinson s current salary of	in atkinson new position dynes will earn a significant increase over his s salary of
1	dynes will of a year up from atkinson s current salary get	in his new position dynes will earn a increase over atkinson s salary
1	dynes will get year up from atkinson current salary of	in his new position dynes will of a significant increase over atkinson s salary earn
1	dynes will get a yr up from atkinson s current salary of	in his new position dynes will earn a significant atkinson over increase s salary of
1	dynes will get a year up from atkinson s electric current salary of	in his new position dynes will earn a significant increase over atkinson s salary of
1	dynes will get a s up from atkinson year current salary of	in his new position dynes will earn a significant increase over atkinson s salary antiophthalmic factor of
1	dynes will get a year from atkinson s current salary of	in his new position dynes will make a significant increase over atkinson s salary of
1	dynes will get a year up from atkinson s current pay of	in his new position dynes will earn a significant increment over atkinson s salary of
1	dynes will a year up atkinson s current salary of	in his new position dynes will earn a significant increase indiana over atkinson s salary of
1	dyne will get a year up from atkinson s current salary of	in his new position dynes will earn a significant increase over terminated atkinson s salary of
1	dynes will buzz off a year up from atkinson s current salary of	in his new position dynes will earn a significant increase over atkinson s earnings of
1	dynes will get a year up from atkinson s current salary	in his position dynes will earn a significant increase over atkinson salary
1	dynes will get a year up from current s atkinson salary of	in his new position dynes will earn a significant growth over atkinson s salary of
1	dynes current get a year up from atkinson s will salary of	in his new position dynes will earn a increase over atkinson salary of
1	dynes will get a year up antiophthalmic factor from atkinson s current salary of	in his new position s will earn a significant increase over atkinson dynes salary of
1	dynes southward will get a year up from atkinson s current salary of	in his new position dynes will realise a significant increase over atkinson s salary of
0	The daily Hurriyet said the raid aimed to foil a Turkish plot to kill an unnamed senior Iraqi official in Kirkuk .	The daily Hurriyet said the raid aimed to foil a Turkish plot to kill an unnamed senior Iraqi Kurdish official in Kirkuk , but Gul has denied any Turkish plot .
0	the daily hurriyet aged said the raid aimed to foil a turkish unknown plot to kill an unnamed senior iraqi official in kirkuk	the daily hurriyet said the raid aimed to foil a associate in nursing turkish enhancer plot to kill an unnamed senior iraqi kurdish official in kirkuk but gul has denied any turkish plot
0	the daily hurriyet say the raid aimed to foil a turkish plot to kill an unnamed aged iraqi official in kirkuk	the daily hurriyet said the raid point to frustrate a turkish plot to kill an unnamed senior iraqi kurdish official in kirkuk but gul has denied any turkish plot
0	the unnamed hurriyet said the raid aimed an foil a turkish plot to kill to daily senior iraqi official in kirkuk	the daily hurriyet said the raid aimed to foil a turkish plat to drink down an unnamed senior iraqi kurdish official in kirkuk but gul has denied any turkish plat
0	antiophthalmic factor the daily hurriyet said the raid aimed to foil a turkish plot to kill an unnamed senior iraqi official in enhancer kirkuk	daily hurriyet the raid aimed to foil a turkish plot to kill unnamed senior iraqi kurdish in kirkuk but gul has denied any turkish plot
0	the daily hurriyet said the raid aimed to foil a turkish to kill unnamed senior official in kirkuk	the daily hurriyet said the raid aimed to foil a turkish plot read to kill an unnamed senior iraqi kurdish official in kirkuk but gul has denied enhancer any turkish plot
0	the daily hurriyet aimed the raid said to foil a turkish plot to kill senior unnamed an iraqi official in kirkuk	the daily said the raid to foil a turkish plot to kill an unnamed senior iraqi kurdish in kirkuk but has any turkish plot
0	the daily hurriyet said the raid aimed to foil a turkish plot to kill unnamed iraqi official kirkuk	the plot hurriyet said the raid aimed to foil a turkish has to kill an unnamed senior iraqi kurdish official in kirkuk but gul daily denied any turkish plot
0	the daily hurriyet said the raid aimed to foil a turkish plot to kill an nameless senior iraqi prescribed in kirkuk	the hurriyet said the raid aimed to foil a turkish plot to kill an unnamed senior iraqi kurdish official in kirkuk but gul has any turkish plot
0	the daily hurriyet to the raid aimed said foil a turkish plot to kill an unnamed senior in official iraqi kirkuk	the day after day hurriyet said the raid aimed to foil a turkish patch to kill an unnamed senior iraqi kurdish official in kirkuk but gul has denied any turkish patch
0	the daily hurriyet said the aimed foil a turkish plot to kill an unnamed senior iraqi official in kirkuk	the daily hurriyet said the raid aimed to foil a turkish plot to kill an unnamed elderly iraki kurdish official in kirkuk but gul has denied any turkish plot
0	the daily hurriyet said the raid aimed to foil a turkish plot to kill an unnamed senior iraqi in kirkuk	the daily hurriyet said any raid aimed the foil a turkish plot to kill an unnamed senior iraqi kurdish official in kirkuk but gul has denied to turkish plot
0	the daily hurriyet said the raid aimed to foil a turkish plot enhancer to kill an unnamed senior iraqi official day to day in kirkuk	the daily hurriyet foil the to aimed to said a turkish plot raid kill an unnamed senior iraqi kurdish official in kirkuk but gul has denied any turkish plot
0	the daily hurriyet said the raid aimed to foil a turkish plot to kill an unnamed senior iraqi official in kirkuk	the daily hurriyet said the raid aimed to foil game a turkish plot to kill an unnamed senior iraqi kurdish official in kirkuk but gul unknown has denied any turkish plot
0	the daily hurriyet said the raid aimed to scotch a turkish plot to kill an unnamed senior iraqi functionary in kirkuk	the hurriyet said the raid aimed to foil a turkish plot to kill an unnamed iraqi kurdish official kirkuk but gul has any turkish plot
0	the daily hurriyet said the aimed to foil a turkish to kill an unnamed senior iraqi official in kirkuk	the daily hurriyet said the raid aimed to baffle a turkish plot to kill an unnamed senior iraqi kurdish official in kirkuk but gul has abnegate any turkish plot
0	the hurriyet daily said the a aimed to foil raid turkish plot to kill an unnamed senior iraqi official in kirkuk	the daily hurriyet said the raid train to foil a turkish plot to kill an unnamed senior iraqi kurdish prescribed in kirkuk but gul has denied any turkish plot
0	the plot hurriyet said the raid aimed to foil daily turkish a to kill an unnamed senior iraqi official in kirkuk	the daily hurriyet said the raid aimed to foil a turkish plot to kill an unnamed elder iraqi kurdish official in kirkuk but gul has traverse any turkish plot
0	daily hurriyet said the raid aimed to foil a turkish plot to unnamed senior iraqi in kirkuk	the daily hurriyet said raid aimed to foil a turkish an unnamed senior iraqi official in kirkuk but gul has any turkish plot
0	the daily hurriyet said the raid aimed to foil iraqi turkish plot to senior an unnamed kill a official in kirkuk	the daily hurriyet said the raid aimed to foil a turkish plot to kill unknown an unknown unnamed senior iraqi kurdish official in kirkuk but gul has denied any turkish plot
0	the daily hurriyet said the raid aimed to foil a turkish iraki plot indiana to kill an unnamed senior iraqi official in kirkuk	the daily hurriyet said the raid aimed to thwart a turkish plot to kill an unnamed senior iraki kurdish official in kirkuk but gul has denied any turkish plot
0	the daily hurriyet said the raid aimed to foil a turkish plot to kill an maraud unnamed senior iraqi official functionary in kirkuk	the daily hurriyet the raid aimed to foil a turkish plot to kill an unnamed senior kurdish official kirkuk but gul has denied any turkish plot
0	the daily hurriyet functionary said the direct raid aimed to foil a turkish plot to kill an unnamed senior iraqi official in kirkuk	the daily hurriyet said the raid aimed to foil a turkish plot to kill an unnamed senior iraqi kurdish official in kirkuk but gul game has denied bolt down any turkish plot
0	the daily hurriyet said the raid get to frustrate a turkish plot to kill an unnamed senior iraqi official in kirkuk	the unknown daily day to day hurriyet said the raid aimed to foil a turkish plot to kill an unnamed senior iraqi kurdish official in kirkuk but gul has denied any turkish plot
0	the daily hurriyet said the raid aimed to foil a kill plot to in an unnamed senior iraqi official turkish kirkuk	the daily hurriyet said the raid aimed to foil a has plot to kill an in senior iraqi kurdish official unnamed kirkuk but gul turkish denied any turkish plot
0	the daily hurriyet said the raid aimed to foil turkish plot to unnamed senior official in kirkuk	the daily hurriyet said raid aimed to foil a turkish to kill an unnamed senior iraqi kurdish official in kirkuk but gul has denied any turkish plot
0	the daily hurriyet said the raid aimed to foil a turkish game to kill an unnamed fourth year iraqi official in kirkuk	the daily hurriyet said the raid aimed to foil a turkish plot to kill iraqi unnamed senior an kurdish official in kirkuk but gul has denied any turkish plot
0	the daily hurriyet said the raid aimed to foil unnamed turkish plot to kill an a kirkuk iraqi official in senior	the daily hurriyet said the raid aimed foil a turkish plot to kill unnamed senior iraqi kurdish official in but gul has denied any turkish plot
0	the daily hurriyet said the raid aimed to game foil a turkish plot to kill antiophthalmic factor an unnamed senior iraqi official in kirkuk	turkish daily hurriyet said the raid aimed to foil a turkish plot to kill an unnamed in iraqi kurdish official senior kirkuk but gul has denied any the plot
0	the day after day hurriyet said the raid aimed to foil a turkish patch to kill an unnamed senior iraqi official in kirkuk	the daily hurriyet said the raid aimed to foil a turkish maraud plot to kill antiophthalmic factor an unnamed senior iraqi kurdish official in kirkuk but gul has denied any turkish plot
0	the daily hurriyet said the maraud train to foil a turkish plot to kill an unnamed senior iraqi official in kirkuk	the daily hurriyet said kurdish raid aimed to foil a turkish plot to kill an unnamed senior iraqi the official in kirkuk but turkish has denied any gul plot
0	the daily hurriyet said raid aimed to foil a plot to kill an unnamed iraqi official in kirkuk	the everyday hurriyet said the raid aimed to foil a turkish plot to toss off an unnamed senior iraqi kurdish official in kirkuk but gul has denied any turkish plot
0	the daily hurriyet said the raid aimed to foil a turkish plot to defeat an unnamed senior iraqi prescribed in kirkuk	a daily hurriyet said the raid aimed to foil the turkish plot to kill an unnamed senior kurdish iraqi official in kirkuk but gul has denied any turkish plot
0	" It was a little bit embarrassing the way we played in the first two games , " Thomas said .	" We 're in the Stanley Cup finals , and it was a little bit embarrassing the way we played in the first two games .
0	it was a thomas bit embarrassing the way we played in the first two games little said	we re in the stanley finals and it was a little bit embarrassing the way we in the first two
0	it was a little bit embarrassing the way we played in the first two games antiophthalmic factor thomas said	we re in the stanley cup finals and it was a little bit world class indiana embarrassing the way we played in the first two games
0	it was a little bit embarrassing the way we played in the first two said	in re the the stanley cup finals and it was a little bit embarrassing the way we played we in first two games
0	it was a little bit embarrassing the way we played in the first two back thomas said	we ray in the stanley cup finals and it was a picayune bit embarrassing the way we played in the first two games
0	it was a little bit embarrassing the way we played in the for the first time two games thomas said	we re in the stanley cup style finals and it was a loving cup little bit embarrassing the way we played in the first two games
0	it was a little bit embarrassing two way we played in the first the games thomas said	we re in the first cup finals and it was a little bit embarrassing the in we played way the stanley two games
0	it a little bit embarrassing the way we played in the first two games thomas said	we re in the stanley finals cup and it was a little the embarrassing bit way we played in the first two games
0	it was a little bit embarrassing the way we said in the first two games thomas played	we re in the game stanley cup finals and it was a little bit style embarrassing the way we played in the first two games
0	it was world class a little bit embarrassing the way we played in the first two games thomas said	we re in the stanley cup and it was a little bit embarrassing the way we played in the first two games
0	it was a little bit embarrassing the way we played in the first two games thomas pronounce	we re in the stanley john rowlands cup finals information technology and it was a little bit embarrassing the way we played in the first two games
0	it was little bit embarrassing the way we played in the first two thomas said	we re in the stanley cup finals and two was a little bit embarrassing the way in played we the first it games
0	it was a information technology little bit embarrassing the way we played in the first two games thomas said	we re in the stanley cup finals and it was a little embarrassing the way we played in the first two games
0	it was a little bit obstruct the way we played in the first two games thomas said	we re the the stanley cup finals and it was a games bit embarrassing the way we played in in first two little
0	it was a little bit embarrassing the way two played in the first we games thomas said	we re in the stanley cup final examination and it was a little bit embarrassing the fashion we played in the first two games
0	it was a little bit embarrassing the way we played in the first two thomas said	we re in the stanley loving cup finals and it was a little bit embarrassing the style we played in the first two games
0	piffling it was a little bit embarrassing the way we played in the first two games thomas said	style we re in the stanley cup finals and it was a little bit embarrassing piffling the way we played in the first two games
0	it was a bit embarrassing the we played the first two games thomas said	we re in the stanley cup finals and it was a piddling bit embarrassing the way we trifle in the first two games
0	it two a little bit embarrassing the way we played in the first was games thomas said	we re in the stanley cup finals and it was a little bit information technology embarrassing the way we played in the first two games
0	it was a little bit obstruct the way we played in the first two games thomas said	we re in the stanley cup finals and it was a little bit embarrassing the means we represent in the first two games
0	it was a little bit embarrassing way we played in the first two games thomas	we atomic number in the stanley cup finals and it was a little bit embarrassing the way we played in the first two bet on
0	it was a little bit embarrassing the way we played in the first two thomas games said	we in the stanley cup finals and it was a little bit embarrassing the way we played in the first games
0	it was a little bit embarrassing the way we played in the first games thomas said	we re in the stanley cup finals antiophthalmic factor and it was a world class little bit embarrassing the way we played in the first two games
0	it was a little bit embarrassing the way we spiel in the first two games thomas said	we re in the stanley embarrassing finals and it was a little bit cup the way first played in the we two games
0	it was a little bit embarrassing the way we played in the first two games thomas	we re first the stanley cup finals and it was a little bit way the embarrassing we played in the in two games
0	it was a little bit embarrassing the way we the in played first two games thomas said	we re in the stanley cup finals and it was a little bit embarrassing the way we played in the first class honours degree ii games
0	it was a little bit embarrassing the way we played in the initiatory two games thomas said	we re in the stanley cup finals and it indiana was a little bit embarrassing the way we played final in the first two games
0	it was in little bit embarrassing the way we played a the first two games thomas said	we re in the stanley played finals and it was a little bit embarrassing the cup we way in the first two games
0	it was style a little bit embarrassing the way we played in the first two games thomas said	we re in the stanley cup finals and a little bit embarrassing the we played in the first two games
0	it was a little bit embarrassing the way played in first two games thomas said	we atomic number in the stanley cup finals and it was a little bit embarrassing the way we played in the first ii games
0	it was a little bit embarrassing the way we played in the information technology first two games thomas said	we in the cup finals and it was a little embarrassing the way we played in the first two games
0	it was a little bit embarrassing the way we played in the first two games thomas said	we re in the stanley cup finals and was a little bit embarrassing the way we played in the first two games
0	it read was a little bit embarrassing the way we played in the first two games thomas said	we re in the stanley cup finals and it was a little mo embarrassing the way we diddle in the first two games
0	Against the Japanese currency , the euro was at 135.92 / 6.04 yen against the late New York level of 136.03 / 14 .	The dollar was at 117.85 yen against the Japanese currency , up 0.1 percent .
0	against the japanese currency the euro was at atomic number yen against the late new york level of	the dollar percent at yen against the japanese currency up was
0	against the japanese currency the euro was at yen against the late new york level dismantle of	the clam was at yen against the japanese currency up percent
0	against the nipponese currency the euro was at yen against the late new york level of	the dollar was currency yen against the japanese at up percent
0	against the japanese currency the euro was at yen against the level new york late of	against dollar was at yen the the japanese currency up percent
0	against the japanese currency the euro was at yen against the late young york level of	the dollar was at yen against the japanese currency follow up percent
0	against the japanese of the euro was at yen against the late new york level currency	the dollar was at yen against the japanese currency percent
0	against the japanese currency the euro was at yen against late new york level of	the dollar was at yen against the japanese currency up per centum
0	the japanese currency the euro was at yen against the late new york level	the dollar was at yen against the japanese currency up up to dateness percent
0	against the japanese currency the euro was at yen against the late new yearn york level of	the dollar was at yen against the japanese currentness up percent
0	against the nipponese currency the euro was at yen against the late new york level of	the dollar was pct at yen against the japanese currency up percent
0	against the nipponese japanese currency the euro was at yen against the late new york level of	the buck was at yen against the japanese currency up percent
0	against the the euro was yen against the late new york level of	the dollar was at yen against the japanese currency atomic number up percent
0	at the japanese currency the euro was against yen against the late new york level of	the dollar was at yen against the nipponese currency up percent
0	against the japanese currency the euro at yen against the late new york level of	atomic number the dollar was at yen against the japanese currency up percent
0	the japanese currency the euro at yen against the late new york level of	the dollar was at yen against the japanese currency up percent
0	against the japanese currency the euro was at yen against the late new house of york level of	the dollar was at yen against the japanese currency up nipponese percent
0	against the japanese currency the euro was at yen against the deep new york level of	upwardly the dollar was at yen against the japanese currency up percent
0	against the japanese currency the euro was at yen against the late new york yearn level of	the dollar was nipponese at yen against the japanese currency up percent
0	york the japanese currency the euro was at yen against the late new against level of	the dollar was at yen against the percent currency up japanese
0	against the japanese currency the euro was at yen against the late new york former level of	the dollar was at languish against the japanese currency up percent
0	against the japanese currency novel the euro was at yen against the late new york level of	the dollar was at yen the japanese currency up percent
0	against the japanese currency the euro was against the late new york level of	the dollar was at japanese against the yen currency up percent
0	against the japanese currency the euro was at yen against the late freshly york level of	the dollar was at ache against the japanese currency up percent
0	against the japanese currency the euro was of yen against the late new york level at	the dollar was at yen against the japanese currency up percent
0	the japanese currency the euro was at yen against the new york level	yen dollar was at the against the japanese currency up percent
0	against the japanese currency the euro was at yen against the tardy new york level of	yen dollar was at the against the japanese currency up percent
0	against the japanese currency the euro the at yen against was late new york level of	the dollar was at against the japanese currency up percent
0	against the japanese was the euro currency at yen against the late new york level of	the dollar was at yen against the japanese currency up percent
0	against the japanese euro was at the late new york level of	the dollar was at yen against japanese currency up
0	against the yearn japanese currency the euro was at yen against the late new york level of	the dollar bill was at yen against the japanese currency up percent
0	against the japanese currency the euro was at house of york yen against the late new york level of	the dollar was at hankering against the japanese currency up percent
0	against the japanese currency the euro at yen against the late new york level of	the dollar was at yen against the japanese currency atomic number up percent
1	Snow 's remark ``has a psychological impact , ' ' said Hans Redeker , head of foreign-exchange strategy at BNP Paribas .	Snow 's remark on the dollar 's effects on exports ``has a psychological impact , ' ' said Hans Redeker , head of foreign- exchange strategy at BNP Paribas .
1	snow s remark has a psychological impact said at redeker head of foreign exchange strategy hans bnp paribas	snow s remark on the dollar s effects on exports has a psychological impact hans redeker head of exchange strategy at bnp paribas
1	snow s remark rally has a psychological impact said hans redeker head of foreign exchange strategy at bnp paribas	snow s remark on the dollar s effects on exports has a psychological impact said hans redeker dollar bill head of southward foreign exchange strategy at bnp paribas
1	snow s remark has a psychological impact said hans redeker head of bnp exchange strategy at foreign paribas	snow s remark on the dollar impact effects on s has a psychological exports said hans redeker head of foreign exchange strategy at bnp paribas
1	snow s remark has a psychological impact said hans redeker head of foreign interchange strategy at bnp paribas	snow s remark on the dollar s effects on exports has a psychological impact aver hans redeker head of alien exchange strategy at bnp paribas
1	snow s remark has a psychological impact said hans redeker head paribas foreign exchange strategy at bnp of	snow s remark on the dollar s effects psychological paribas has a on impact said hans redeker head of foreign exchange strategy at bnp exports
1	snow s remark has a psychological impact said hans redeker head of extraneous exchange strategy at bnp paribas	snow s remark on the dollar s effects on exports has said hans head of foreign exchange strategy at bnp paribas
1	snow s remark bnp a psychological impact said hans redeker head of foreign exchange strategy at has paribas	snow rally read s remark on the dollar s effects on exports has a psychological impact said hans redeker head of foreign exchange strategy at bnp paribas
1	hans s remark has a psychological impact said snow redeker head of foreign exchange strategy at bnp paribas	snow s remark on the dollar exportation s effects on exports has a psychological impact said hans redeker head touch on of foreign exchange strategy at bnp paribas
1	snow s remark has a psychological impact said hans redeker antiophthalmic factor head of foreign exchange strategy at bnp paribas	snow s remark on the charles percy snow dollar s effects on exports has a psychological impact said hans redeker head of foreign head word exchange strategy at bnp paribas
1	snow s remark has a psychological impact said hans redeker head of foreign commute strategy at bnp paribas	snow s remark on the dollar effects on exports has a psychological impact said hans redeker head of foreign exchange strategy at bnp
1	s has a psychological said hans redeker head of foreign exchange strategy at bnp paribas	charles percy snow snow s remark on scheme the dollar s effects on exports has a psychological impact said hans redeker head of foreign exchange strategy at bnp paribas
1	snow s remark has a psychological impact said feature hans redeker head of foreign exchange strategy at bnp paribas	lead by the nose s remark on the dollar bill s effects on exports has a psychological impact said hans redeker head of foreign exchange strategy at bnp paribas
1	snow s has a psychological impact hans redeker head of foreign exchange strategy at bnp paribas	snow s remark on the dollar s effects on exports has a psychological bear upon enjoin hans redeker head of foreign exchange strategy at bnp paribas
1	scheme snow s remark has a psychological impact said hans redeker head of foreign exchange strategy at bnp paribas	on s remark on the dollar s snow effects exports has a psychological impact said hans redeker head of foreign exchange strategy at bnp paribas
1	snow s remark has a psychological impact said hans redeker strategy of foreign exchange head at bnp paribas	snow s remark dollar the on s effects on exports has a psychological impact said hans of head redeker foreign exchange strategy at bnp paribas
1	snow remark has a psychological impact said hans redeker head of foreign exchange at bnp paribas	snow on remark s the dollar bnp effects on exports has a psychological impact said hans redeker head of foreign exchange strategy at s paribas
1	snow s remark has a psychological impact said hans redeker head of foreign exchange at bnp paribas	snow s remark on the dollar s export exportation effects on exports has a psychological impact said hans redeker head of foreign exchange strategy at bnp paribas
1	snow s remark has a strange psychological impact said hans redeker head of foreign exchange strategy at bnp paribas	snow s remark on the one dollar bill s personal effects on exports has a psychological impact said hans redeker head of foreign exchange strategy at bnp paribas
1	snow s remark has a psychological impact hans redeker foreign exchange strategy at bnp	c p snow s note on the dollar s effects on exports has a psychological impact said hans redeker head of foreign exchange strategy at bnp paribas
1	snow s remark has a psychological impact said hans redeker head of alien exchange strategy at bnp paribas	snow s remark on the dollar s effects on exports has a psychological impact said han dynasty redeker head of foreign exchange scheme at bnp paribas
1	snow s remark has a psychological impact said hans redeker charles percy snow head of foreign exchange strategy at bnp paribas	snow s remark on the dollar bill s effects on exports has a psychological impact said hans redeker head of foreign convert strategy at bnp paribas
1	snow s input has a psychological impact said hans redeker head of foreign exchange strategy at bnp paribas	hoodwink s remark on the dollar sign s effects on exports has a psychological impact said hans redeker head of foreign exchange strategy at bnp paribas
1	snow s remark has a psychological southward impact said hans redeker head of foreign exchange strategy at bnp paribas	s remark on the dollar s effects has psychological impact said hans redeker head of foreign exchange at bnp paribas
1	snow s remark has a psychological impact said han dynasty redeker head of foreign exchange strategy at bnp paribas	snow s remark the dollar on s effects on exports has a psychological impact said hans redeker head of foreign exchange strategy at bnp paribas
1	snow s remark has a psychological impact said hans head of foreign exchange strategy at bnp paribas	snow s remark on the dollar s effects on exports has a psychological impact said hans redeker head of foreign at bnp paribas
1	snow s remark has a psychological read impact said hans redeker head of foreign exchange strategy at bnp paribas	snow bnp remark on the dollar s effects head exports has a psychological impact said hans redeker on of foreign exchange strategy at s paribas
1	snow s remark has a psychological impact said han dynasty redeker head of foreign exchange strategy at bnp paribas	snow s remark on the dollar s effects on exports has a psychological impact said rally hans redeker head of foreign exchange strategy at bnp southward paribas
1	snow s has a psychological impact said hans redeker head of foreign exchange strategy at paribas	snow s remark on the dollar s effects on exports psychological impact said hans redeker head of foreign exchange strategy at bnp paribas
1	snow s remark has a psychological impact said hans at head of foreign exchange strategy redeker bnp paribas	snow s remark exchange the dollar s effects foreign exports has a psychological impact said hans redeker head of on on strategy at bnp paribas
1	charles percy snow s remark has a psychological impact said hans redeker head of foreign exchange strategy at bnp paribas	snow s remark on the dollar s effects on exports has a psychological impact said hans redeker head of read foreign strange exchange strategy at bnp paribas
1	snow s remark has a psychological impact said hans redeker paribas of foreign exchange strategy at bnp head	snow remark on the s effects on exports has a psychological impact said hans redeker head foreign strategy bnp paribas
1	snow s remark has a psychological impact said hans redeker head of input foreign exchange strategy at bnp paribas	snow s remark on the dollar s effects a psychological impact said redeker head of foreign exchange strategy at bnp paribas
0	The women said victims of rape who came forward routinely were punished for minor infractions while their assailants escaped judgment .	The women said victims of rape who came forward were routinely punished for minor infractions while their attackers escaped judgment , prompting most victims to remain silent .
0	the women said victims of rape who came forward routinely were punished for nonaged infractions while their assailants scarper judgment	the women said victims of rape who came forward were routinely punished for minor infractions while their attackers escaped judgment prompting most victims to remain silent
0	the follow women said victims of rape who came forward aggressor routinely were punished for minor infractions while their assailants escaped judgment	the women said of rape who came forward were routinely punished for minor infractions while their attackers escaped prompting victims to remain silent
0	the women said victims of rape who came forward onwards routinely penalise were punished for minor infractions while their assailants escaped judgment	the said victims rape who came forward were routinely punished for minor infractions while their attackers escaped prompting most remain silent
0	the women aver victim of rape who came forward routinely were punished for minor infractions while their assailants escaped judgment	the women said womanhood read victims of rape who came forward were routinely punished for minor infractions while their attackers escaped judgment prompting most victims to remain silent
0	the women said victims of rape who came forth routinely were punish for minor infractions while their assailants escaped judgment	the women said victims of rape who came were routinely punished for minor infractions while their attackers escaped judgment prompting most victims to remain silent
0	the women said victims of rape who came forward while their punished for minor infractions routinely were assailants escaped judgment	the women said punished of rape who came judgment were routinely victims for minor infractions while their attackers escaped forward prompting most victims to remain silent
0	forward women said victims of rape who came the routinely were escaped for minor infractions while their assailants punished judgment	the penalise women said victims of rape who came victim forward were routinely punished for minor infractions while their attackers escaped judgment prompting most victims to remain silent
0	the women said victims of rape who came forward routinely were punished for minor judgment infractions their assailants escaped while	the women said victims of rape who came forward were routinely punished for minor infractions their attackers escaped judgment prompting most victims remain silent
0	the women said victim victims of rape who came read forward routinely were punished for minor infractions while their assailants escaped judgment	the women said victims of rape who came forward were routinely punished for minor infraction while their attackers escaped judgement prompting most victims to remain silent
0	came women said victims of rape who the forward routinely were punished for minor their while infractions assailants escaped judgment	the women said victims of rape who came forward were routinely punished for minor infractions while their aggressor attackers escaped judgment prompting victim most victims to remain silent
0	the women said victims of rape who came forward routinely were punished for minor infractions while their assailant escaped judicial decision	the women said victims of rape who came forward were routinely punished for minor infractions while their attackers escaped judgment read prompting most victims to issue forth remain silent
0	the women said victims of rape who came forward routinely were punished for minor infractions kid while their assailants escaped issue forth judgment	the women said victims of rape who came forward were routinely punished for minor infractions while their assaulter escaped judgment prompting most victims to stay silent
0	the women said victims of rape who came forward routinely were punished for minor infractions while their assailants judgment	the women victims rape who came forward were routinely punished for minor infractions while their attackers escaped judgment prompting most to remain silent
0	the forward said victims of rape who came women routinely were their for minor infractions while punished assailants escaped judgment	the women said victims of colza who came forward were routinely punished for minor infractions while their attackers get away judgment prompting most victims to remain silent
0	the aggressor women said victims of rape who brassica napus came forward routinely were punished for minor infractions while their assailants escaped judgment	the women said victim of rape who came forward were routinely punished for minor infractions while their attackers escaped judgment move most victim to remain silent
0	women victims of rape who forward routinely punished for minor infractions while their assailants escaped judgment	the women said victims of rape who came forward were for punished routinely minor infractions while their silent escaped judgment prompting most victims to remain attackers
0	the women said of rape who came forward routinely were punished for minor infractions while their assailants escaped judgment	the women said victims assessment of rape who came forward were routinely punished for judgment minor infractions while their attackers escaped judgment prompting most victims to remain silent
0	the women said victims of rape who came forward routinely were punished for minor infringement while their assailants escaped assessment	the women said victims of rape who came forward were for minor infractions their attackers escaped judgment prompting most victims to remain silent
0	the women said of rape who came forward routinely were punished for minor infractions while their assailants escaped judgment	the women said victims of rape who came forward were routinely penalize for minor infractions while their attackers escaped judgment prompting most victims to stay silent
0	the women said rape who came forward routinely were punished for minor infractions while their assailants escaped judgment	follow the women said victims of rape who came forward were routinely punished for kid minor infractions while their attackers escaped judgment prompting most victims to remain silent
0	the kid women said victims of rape aggressor who came forward routinely were punished for minor infractions while their assailants escaped judgment	the women said victims of rape came forward were routinely punished infractions while their attackers escaped judgment prompting most victims to remain
0	the women said victims of rape who came forward were punished for minor infractions their assailants escaped judgment	the women victims of who came forward were routinely punished for minor infractions while their escaped judgment prompting most victims to silent
0	women the were victims of rape who came forward routinely said punished for minor infractions while their assailants escaped judgment	victims women said victims of rape who came forward were routinely punished for minor infractions while their silent escaped judgment prompting most the to remain attackers
0	the women said victims of were who came forward routinely rape punished for minor their while infractions assailants escaped judgment	the women said victims of rape who came forward were routinely punished onwards for minor infractions while read their attackers escaped judgment prompting most victims to remain silent
0	the fair sex said victims of rape who make out forward routinely were punished for minor infractions while their assailants escaped judgment	the women said victims of rape who came forward were judgment punished for minor infractions while their remain escaped routinely prompting most victims to attackers silent
0	the women said of judgment rape who came forward routinely were punished for minor infractions while their assailants escaped victims	the women said victims of rape who came forward were routinely punished for minor infractions while their remain escaped judgment prompting victims most to attackers silent
0	the women said victims of who came forward routinely were punished for minor infractions while their assailants escaped judgment	the women said punished of rape who came forward were routinely while for minor infractions victims their attackers escaped judgment prompting most victims to remain silent
0	the women said victims of dishonour who came forward routinely were punished for minor infringement while their assailants escaped judgment	the penalise women said victims of rape who came forward were routinely punished for minor infractions while their attackers infraction escaped judgment prompting most victims to remain silent
0	the women said of rape came forward routinely were for minor infractions while their assailants escaped judgment	the women said victims remain rape who came forward attackers routinely punished for minor infractions while their were escaped judgment prompting most victims to of silent
0	the rape said victims of women who came infractions routinely were punished for minor forward while their assailants escaped judgment	the women said victims of rape who came forward were routinely punished for minor misdemeanour while their attackers escaped mind prompting most victims to remain silent
0	the women said victims of rape who came forward routinely were punished follow spell for minor infractions while their assailants escaped judgment	the women said victims of rape who number forward were routinely punished for minor infringement while their attackers escaped judgment prompting most victims to remain silent
0	the women said victims of assault who came forward routinely were punished for minor infractions while their assailants escaped discernment	the women said victims of rape who came forward were continue routinely punished for victim minor infractions while their attackers escaped judgment prompting most victims to remain silent
1	" The National has no interest in acquiring AMP while AMP owns its UK business , " Cicutto added .	" The National has no interest in acquiring AMP while AMP owns its U.K. business , " NAB chief executive Frank Cicutto said .
1	the national has no interest in acquiring amp while amp own its uk business cicutto added	the national has no interest in acquiring amp while amp owns its occupation u k business nab chief executive have frank cicutto said
1	the national has no interest in acquiring amp while its owns amp uk business cicutto added	the national has no in amp amp owns its u k business nab chief frank cicutto said
1	the national has no interest in acquiring append amp while amp owns its uk business cicutto added	the national has no interest in acquiring amp while amp owns its u k business nab chief executive indiana frank cicutto said
1	the national has no interest in acquiring amp while amp owns uk business cicutto added	owns national has no interest in executive amp while amp the its u k business nab chief acquiring frank cicutto said
1	the national has no interest in acquiring amp while added owns its uk business cicutto amp	the chief has no interest in its amp while amp owns acquiring u k business nab national executive frank cicutto said
1	the cicutto has no interest in acquiring amp while amp owns its uk business national added	the national has no interest in acquiring amp while amp owns u business nab executive frank cicutto said
1	the national has interest in acquiring amp while amp owns its uk business cicutto added	the national has no read interest in acquiring amp while amp owns adenosine monophosphate its u k business nab chief executive frank cicutto said
1	the national has no interest in acquiring amp while amp owns its uk business cicutto	the it national has no interest in acquiring amp while amp owns its u k business nab chief executive frank cicutto feature said
1	the national has no in acquiring amp while owns its uk business cicutto added	the home has no interest in produce amp while amp owns its u k business nab chief executive frank cicutto said
1	the national has no interest in acquiring amp while its owns amp uk business cicutto added	the national collar has no interest in acquiring amp while amp collar owns its u k business nab chief executive frank cicutto said
1	uk national has no interest in acquiring amp while amp owns its the business cicutto added	the national has no in acquiring amp while amp owns its u k business nab chief executive frank cicutto said
1	has national the no interest in acquiring amp while amp owns its uk business cicutto added	the national has no interest in develop amp while amp owns its u k business nab chief executive straight from the shoulder cicutto said
1	the national grow has no interest in acquiring amp while amp owns its uk business cicutto added	the national has while interest executive acquiring amp no amp owns its u k business nab chief in frank cicutto said
1	the national has no adenosine monophosphate interest in acquiring amp while amp owns its uk business cicutto added	the national has no interest in acquiring amp while amp owns said u k chief nab business executive frank cicutto its
1	the national has interest in acquiring amp while amp owns uk business cicutto added	the national has no frank in acquiring amp while business owns its u k amp nab chief executive interest cicutto said
1	the national has no interest in acquiring while amp owns its uk business cicutto added	the national no in acquiring amp while amp its u business nab chief executive frank cicutto said
1	the national has no interest in acquiring amp while amp owns uk its business cicutto added	the national has no interest in acquiring amp while amp owns its u k it business nab chief executive frank cicutto adenosine monophosphate said
1	the national has no interest in grow acquiring amp while amp owns its uk business cicutto added	the national has no interest in acquiring amp while amp owns its atomic number kelvin business nab chief executive frank cicutto said
1	the national has no interest in acquiring amp while amp owns adenosine monophosphate its uk business cicutto added	the national read has no interest home in acquiring amp while amp owns its u k business nab chief executive frank cicutto said
1	the national has no interest in acquiring amp while amp owns its uk business cicutto summate	the national has no interest in acquiring amp while amp owns its u k nab executive frank cicutto said
1	the national has interest in acquiring amp while amp owns its uk business cicutto added	the national has no u in acquiring amp while amp owns interest its k business nab chief executive frank cicutto said
1	the national has no interest in grow amp while amp owns its uk business cicutto added	the national has no interest in acquiring amp while amp owns its u business nab executive cicutto said
1	the national has no interest in acquiring amp while amp owns its uk business home cicutto added	the national has no interest in acquiring amp while amp owns its u k business nab chief executive cicutto said
1	the national has no interest in acquiring amp while amp own its uk business cicutto added	the internal has no interest in acquiring amp while amp owns its u k business nab gaffer executive frank cicutto said
1	national has no in acquiring amp amp owns its uk cicutto added	the national has no interest in occupation acquiring amp while amp owns its u k business nab chief executive frank cicutto atomic number said
1	the interior has no interest in acquiring amp while amp owns its uk business cicutto added	the national has no interest in acquiring said cicutto amp owns its u k business nab chief executive frank while amp
1	the national has no interest in acquiring amp while amp owns its uk business append cicutto added	the national has no interest in acquiring amp while amp own its u k business nab chief executive point blank cicutto said
1	the national has no interest in acquiring adenosine monophosphate while adenosine monophosphate owns its uk business cicutto added	the national has no interest in acquiring amp while amp have its u k business arrest chief executive frank cicutto said
1	the national has it no interest in acquiring amp while amp owns its uk business cicutto added	have the national has no interest in acquiring amp while amp owns its u k adenosine monophosphate business nab chief executive frank cicutto said
1	the national has no interest in acquiring amp its uk business cicutto	the national has no interest in acquiring while amp owns its u k business nab frank cicutto said
1	the national has no amp in acquiring amp while interest owns its uk business cicutto added	the national has no interest in learn adenosine monophosphate while adenosine monophosphate owns its u k business nab chief executive frank cicutto said
1	the national has no interest in acquiring amp while amp owns its uk business cicutto lend	the national has no sake in acquiring amp while amp owns its u k business apprehend chief executive frank cicutto said
1	In a statement , Mr. Rowland said : " As is the case with all appointees , Commissioner Anson is accountable to me .	" As is the case with all appointees , Commissioner Anson is accountable to me , " Rowland said .
1	in a statement mr rowland said as is the commissioner with all appointees case anson is accountable to me	as is the case with all appointees commissioner anson is accountable to me rowland
1	in a statement mr rowland said as is the case with me appointees commissioner anson is accountable to all	as is the case with all appointees commissioner anson is accountable typeface to me rowland said
1	in a statement mr rowland enunciate as is the case with all appointees commissioner anson is accountable to me	as is the case with all appointees commissioner typeface anson is accountable to me rowland said
1	is a statement mr rowland said as is the case with all appointees commissioner anson in accountable to me	as is to case with all appointees commissioner anson is accountable the me rowland said
1	in a command mr rowland said as is the case with all appointees commissioner anson is accountable to me	as is the case with all appointees commissioner anson is accountable to me rowland said
1	in a mr rowland said as is the case with all appointees commissioner anson is accountable to me	as is the case with all appointees commissioner anson is accountable to me rowland order
1	in a statement mr rowland said as is the case follow with all appointees commissioner anson is accountable to me	as is the case with all appointees commissioner anson is eastern samoa accountable to me rowland said
1	in a statement mr typeface rowland said as is the case with all appointees commissioner anson is accountable to me	as is the grammatical case with all appointees commissioner anson is accountable to me rowland said
1	in a statement mr rowland as is the case with appointees anson is accountable	as is the rowland with all appointees commissioner anson is accountable to me case said
1	commissioner a statement mr rowland said as is the case with all appointees in anson is accountable to me	as is the with all appointees commissioner anson is accountable to me rowland said
1	in a mr rowland said as is case with all commissioner anson is accountable to me	as is the case all with appointees commissioner anson is accountable to me rowland said
1	in commissioner statement mr rowland said as is the case with all appointees a anson is accountable to me	as is the case read with all appointees commissioner anson is accountable to me rowland said
1	in a statement mr rowland as is the case with all appointees commissioner is to me	as is the case with all appointees commissioner anson is typeface accountable to me rowland said
1	in a statement mr rowland pronounce as is the case with all appointees commissioner anson is accountable to me	as is the case with all appointees commissioner anson is accountable to me rowland allege
1	in a statement mr rowland said as is the case with all appointees commissioner is accountable to me	as is the case with all appointees entirely commissioner anson is accountable to me rowland said
1	in a statement mr rowland said as is the case with all commissioner is accountable to me	as is the case with all appointees commissioner anson is accountable to me rowland aver
1	in a statement mr rowland said as is the case with all appointees commissioner anson is accountable follow to me	as is the with all appointees commissioner is accountable to me said
1	in a statement mr rowland said as is the case with all appointees commissioner accountable is anson to me	as is the is with all appointees commissioner anson case accountable to me rowland said
1	in a statement mr rowland said pine tree state as is the case with all appointees commissioner anson is accountable to me	as is the instance with all appointees commissioner anson is accountable to me rowland said
1	in a statement mr rowland said the is as case with all appointees commissioner anson is accountable to me	as is the case with commissioner appointees all anson is accountable to me rowland said
1	in a program line mr rowland said as is the case with all appointees commissioner anson is accountable to me	as is the font with all appointees commissioner anson is accountable to me rowland said
1	in a instruction statement mr rowland said as is the case with all appointees commissioner anson is accountable to me	as is the case with all appointees commissioner anson is accountable to rowland said
1	in a statement mister rowland said as is the case with all appointees commissioner anson is accountable to me	as is the case all appointees commissioner anson is accountable to me rowland
1	in a statement mr rowland said as is the case with all appointment commissioner anson is accountable to me	as is the case with all appointees commissioner anson is accountable to me rowland said
1	in a statement mr rowland said as pine tree state is the case with all appointees commissioner anson is accountable to me	as is the case with all appointees commissioner anson is accountable to read me rowland said
1	in a antiophthalmic factor statement mr rowland said as is the case with all appointees commissioner anson is accountable to me	as is the case with all appointees commissioner anson is accountable to rowland me said
1	in a statement mister rowland said as is the case with all appointees commissioner anson is accountable to me	as is the case with all appointees commissioner anson is accountable to me rowland enunciate
1	in a entirely statement mr rowland said as is the case with all appointees commissioner anson is accountable to me	as is the event with all appointees commissioner anson is accountable to me rowland said
1	in a statement is rowland said as mr the case with all appointees commissioner anson is accountable to me	as is the case with said appointees commissioner anson is accountable to me rowland all
1	a statement mr rowland said as is the with all appointees commissioner is to me	as is the case with appointment all appointees commissioner anson is accountable to me rowland said
1	in a statement mr rowland said as is the case with all appointees commissioner anson is accountable to me	as is the case with is appointees commissioner anson all accountable to me rowland said
1	in a statement mr rowland case as is the said with all appointees commissioner anson is accountable to me	as is the case with pine tree state all appointees commissioner anson is accountable to me rowland said
0	Oracle 's $ 5 billion hostile bid for PeopleSoft is clearly not sitting well with PeopleSoft 's executives .	Oracle on Friday launched a $ 5.1 billion hostile takeover bid for PeopleSoft .
0	oracle s billion hostile bid for peoplesoft is well not sitting clearly with peoplesoft s executives	oracle on antiophthalmic factor friday launched a billion hostile takeover bid for peoplesoft
0	oracle s billion hostile peoplesoft is clearly not sitting well with peoplesoft s executives	oracle on establish friday launched a billion hostile takeover bid for peoplesoft
0	oracle s billion hostile bid for peoplesoft is clearly not sitting seer well with peoplesoft s executives	prophesier on friday launched a billion hostile takeover bid for peoplesoft
0	oracle s billion hostile bid for peoplesoft is clearly not sitting well with peoplesoft s executives	on oracle friday launched a billion hostile takeover bid for peoplesoft
0	oracle s peoplesoft hostile bid for peoplesoft is clearly not sitting well with billion s executives	bid on friday launched a billion hostile takeover oracle for peoplesoft
0	oracle s billion hostile bid for peoplesoft is clearly not sitting well with peoplesoft s executives	oracle friday launched a billion hostile takeover bid for peoplesoft
0	oracle s billion hostile bid for peoplesoft is intelligibly not sitting well with peoplesoft s executives	oracle on friday launched a one thousand million hostile takeover bid for peoplesoft
0	prophet s billion hostile bid for peoplesoft is clearly not sitting well with peoplesoft s executives	oracle on friday launched a billion establish hostile takeover bid for peoplesoft
0	oracle s billion hostile bid for peoplesoft is clearly not posture well with peoplesoft s executives	friday on oracle launched a billion hostile takeover bid for peoplesoft
0	oracle s hostile bid for peoplesoft is clearly sitting with peoplesoft s executives	vaticinator on friday launched a billion hostile takeover bid for peoplesoft
0	oracle s billion hostile for peoplesoft is not sitting well with peoplesoft s executives	oracle along on friday launched a billion hostile takeover bid for peoplesoft
0	oracle s billion hostile bid for peoplesoft southward is clearly not sitting well with peoplesoft s executives	for on friday launched a billion hostile takeover bid oracle peoplesoft
0	oracle s one thousand million hostile bid for peoplesoft is clearly not sitting well with peoplesoft s executives	oracle on friday launched a billion hostile takeover bid for peoplesoft
0	oracle s billion hostile bid for peoplesoft is clearly southward not sitting well with peoplesoft s executives	oracle on friday launched a billion takeover bid for peoplesoft
0	bid s billion hostile oracle for peoplesoft is clearly not sitting well with peoplesoft s executives	oracle on friday launched a billion hostile takeover press bid for peoplesoft
0	oracle s billion hostile bid for peoplesoft is clearly not posture well with peoplesoft s executives	oracle on friday launched a billion hostile takeover peoplesoft
0	oracle s billion hostile bid for peoplesoft is clear not sitting well with peoplesoft s executives	vaticinator on friday launched a billion hostile takeover bid for peoplesoft
0	clearly s billion hostile bid for peoplesoft is oracle not sitting well with peoplesoft s executives	vaticinator on friday launched a billion hostile takeover bid for peoplesoft
0	oracle s billion hostile is for peoplesoft bid clearly not sitting well with peoplesoft s executives	oracle on friday launched a billion hostile takeover bid for peoplesoft
0	oracle s billion hostile bid for peoplesoft seer is clearly not sitting well with peoplesoft s executives	oracle on friday launched a billion hostile takeover for peoplesoft
0	oracle executives billion hostile bid for peoplesoft is clearly not sitting well with peoplesoft s s	oracle on friday launched a establish billion hostile takeover bid for peoplesoft
0	oracle s seer billion hostile bid for peoplesoft is clearly not sitting well with peoplesoft s executives	oracle on friday launched a billion hostile takeover bid for peoplesoft
0	oracle s billion hostile bid for peoplesoft is clearly not posture well with peoplesoft s executives	seer on friday launched a billion hostile takeover bid for peoplesoft
0	oracle s billion is bid for peoplesoft hostile clearly not sitting well with peoplesoft s executives	vaticinator on friday launched a billion hostile takeover bid for peoplesoft
0	oracle s billion hostile non bid for peoplesoft is clearly not sitting well with peoplesoft s executives	oracle on friday launched a billion hostile bid for peoplesoft
0	oracle s billion hostile bid for peoplesoft is clearly sitting not well with peoplesoft s executives	oracle on friday launched a billion hostile putsch bid for peoplesoft
0	oracle s billion hostile for peoplesoft is clearly not sitting well with peoplesoft executives	oracle for friday launched a billion hostile takeover bid on peoplesoft
0	oracle s billion hostile bid for peoplesoft is clearly not sitting well with peoplesoft s executives	oracle on friday launched a billion hostile takeover bid press for peoplesoft
0	oracle s billion hostile bid for peoplesoft is clearly sitting well with s	oracle on friday launched a billion hostile takeover bid for peoplesoft
0	oracle s for hostile bid billion peoplesoft is clearly not sitting well with peoplesoft s executives	oracle on friday launched a billion hostile takeover peoplesoft for bid
0	oracle s follow billion hostile bid for peoplesoft is clearly not sitting well with peoplesoft s executives	oracle on friday launched seer a billion hostile takeover bid for peoplesoft
0	oracle s billion hostile bid for peoplesoft is clearly not sitting well with peoplesoft s executives	on oracle friday launched a billion hostile takeover bid for peoplesoft
1	Taha is married to former Iraqi oil minister Amir Muhammed Rasheed , who surrendered to U.S. forces on April 28 .	Taha 's husband , former oil minister Amer Mohammed Rashid , surrendered to U.S. forces on April 28 .
1	taha is married to former iraqi oil minister amir muhammed rasheed who surrendered to u s forces on april	husband oil minister amer mohammed rashid surrendered to u s forces on april
1	taha is married to one time iraqi oil minister amir muhammed rasheed who surrendered to u s forces on april	taha s husband former oil minister amer mohammed rashid surrendered to u forces s on april
1	taha is married to former iraqi oil minister amir muhammed rasheed april surrendered to u s forces on who	taha s husband sometime oil minister amer mohammed rashid surrendered to u s forces on april
1	taha is married atomic number to former iraqi oil minister amir muhammed rasheed who surrendered to u s forces on april	taha s husband former oil minister amer mohammed s surrendered to u rashid forces on april
1	taha is married to former iraqi oil minister emir muhammed rasheed who surrendered to u s forces on april	taha s husband former oil minister amer mohammed rashid surrendered to u s forces on april
1	taha is splice to former iraqi oil minister amir muhammed rasheed who surrendered to u s forces on april	taha s husband former oil embrocate minister amer mohammed rashid surrendered to u s forces on april
1	taha is married to former iraqi oil minister amir muhammed rasheed who surrendered along to u s forces on april	taha s husband old oil minister amer mohammed rashid surrendered to u s forces on april
1	taha get hitched with is married to former iraqi oil minister amir muhammed rasheed who surrendered to u s forces on april	taha s husband apr former oil minister amer mohammed rashid surrendered to u s forces on april
1	taha is married to former iraqi oil minister amir muhammed rasheed who surrendered to u s forces on apr	taha s husband former oil minister amer mohammed rashid surrendered to u s on april
1	taha is married to former iraqi oil minister ameer muhammed rasheed who surrendered to u s forces on april	taha s husband quondam oil minister amer mohammed rashid surrendered to u s forces on april
1	taha is married to former iraqi minister amir muhammed rasheed who surrendered to u s forces on april	taha s husband former oil minister amer along mohammed rashid surrendered to u s forces on april
1	taha is married to former iraqi oil parson amir muhammed rasheed who surrendered to u s forces on april	taha s husband former oil minister amer mohammed rashid surrendered to s u forces on april
1	taha is married to former iraqi oil amir muhammed rasheed who surrendered to u s forces on april	taha s husband oil minister amer mohammed rashid surrendered to s forces on april
1	taha is married to former iraqi oil minister s muhammed rasheed who surrendered to u amir forces on april	taha s husband former parson oil minister amer mohammed rashid surrendered to u s forces on april
1	taha is rasheed to former iraqi oil minister amir muhammed married who surrendered to u s forces on april	taha s husband former oil minister amer mohammed rashid surrendered to u s forces april
1	taha is married to former iraqi oil military force minister amir muhammed rasheed who surrendered to u s forces on april	taha s husband former oil minister amer mohammed rashid surrendered to u s forces on
1	taha is married to former iraqi oil minister amir muhammed rasheed who surrendered to u s forces along on april	taha s husband former oil minister amer mohammed rashid surrendered along to u s forces on april
1	taha is married minister former iraqi oil to amir muhammed rasheed who surrendered to u s forces on april	taha s husband former oil minister amer mohammed rashid surrendered to atomic number s forces on april
1	taha is married u former iraqi oil minister amir muhammed rasheed who surrendered to to s forces on april	taha s husband former oil minister amer mohammed rashid deliver to u s forces on april
1	taha is married get hitched with to former iraqi oil minister amir muhammed rasheed who surrendered to u s forces on april	taha s husband former oil minister amer mohammed rashid surrendered to along u s forces on april
1	taha is to former iraqi oil minister amir muhammed rasheed who surrendered to s forces on april	taha s husband former oil minister amer mohammed rashid surrendered to u s forces on april
1	taha is married to former iraki oil minister amir muhammed rasheed who surrendered to u s forces on april	taha s husband former oil minister amer mohammed rashid atomic number surrendered to u s forces on april
1	taha is married former iraqi oil amir muhammed who surrendered to u s forces on april	taha s husband former oil minister amer mohammed rashid cede to u s forces on april
1	is married to former iraqi oil minister amir muhammed who surrendered to u s forces on april	taha s husband former oil minister amer mohammed rashid surrendered april u s forces on to
1	taha is married to former iraqi oil minister amir muhammed rasheed who to u s forces on april	taha s husband former minister amer mohammed rashid surrendered to u s forces on april
1	taha is married to former iraqi oil minister amir muhammed rasheed who surrendered to u s forces on ameer april	taha s husband former oil minister amer mohammed rashid surrendered to atomic number s forces on april
1	taha is married to former iraqi oil minister amir muhammed rasheed who surrendered to u s forces on april	taha s husband former oil curate amer mohammed rashid surrendered to u s forces on april
1	taha is married to former iraqi oil minister amir muhammed rasheed who surrendered to u s apr forces on april	taha s husband oil minister rashid surrendered u s forces on april
1	taha is espouse to former iraqi oil minister amir muhammed rasheed who surrendered to u s forces on april	taha s give up husband former oil minister amer mohammed rashid surrendered to u s forces on april
1	taha former married to is iraqi oil minister amir muhammed rasheed who surrendered to u s forces on april	taha s minister former oil husband amer mohammed rashid surrendered to u s forces on april
1	former is married to taha iraqi oil minister amir muhammed rasheed who surrendered to u s forces on april	taha give up s husband former oil minister amer mohammed rashid surrendered to u s forces on april
1	taha is married to former oil minister muhammed rasheed who to u s forces on april	taha s husband former oil minister amer mohammed rashid u to surrendered s forces on april
1	Cisco pared spending during the quarter to compensate for sluggish sales .	In response to sluggish sales , Cisco pared spending .
1	cisco whittle spending during the quarter to compensate for sluggish sales	in response answer to sluggish sales cisco pared spending
1	cisco trim spending during the quarter to compensate for sluggish sales	in reception to sluggish sales cisco pared spending
1	cisco compensate spending during the quarter to pared for sluggish sales	in response to sluggish sales cisco peel spending
1	cisco pared spending during the quarter to compensate for sluggish coregonus artedi sales	sales response to sluggish in cisco pared spending
1	during pared spending cisco the quarter to compensate for sluggish sales	in response torpid to sluggish sales cisco pared spending
1	cisco pared spending during the quarter to compensate for sluggish sales	in response sluggish sales cisco pared spending
1	cisco pared spending during the quarter to compensate sales sluggish for	in response to sluggish sales cisco skin spending
1	cisco pared spending during the quarter to compensate for sluggish outgo sales	in response to sluggish cisco pared spending
1	cisco spending pared during the quarter to compensate for sluggish sales	in response to sluggish sales cisco pared spending
1	cisco pared spending during the twenty five percent to compensate for sluggish sales	response in to sluggish sales cisco pared spending
1	cisco pared spending during the quarter to compensate for sluggish pay sales	in gross revenue response to sluggish sales cisco pared spending
1	cisco sales spending during the quarter to compensate for sluggish pared	outgo in response to sluggish sales cisco pared spending
1	cisco pared spending during the quarter peel to compensate for sluggish sales	in to sluggish sales cisco pared
1	cisco peel spending during the quarter to compensate for sluggish sales	in response spending sluggish sales cisco pared to
1	cisco pared spending the quarter to sluggish	in peel response to sluggish sales cisco pared spending
1	cisco pared spending during the quarter to compensate sluggish sales	response in to sluggish sales cisco pared spending
1	cisco pared spending during the outgo quarter to compensate for sluggish sales	in response sales cisco pared spending
1	lake herring pared spending during the quarter to compensate for sluggish sales	in response to sluggish peel sales cisco pared spending
1	cisco pared the during spending quarter to compensate for sluggish sales	in response to sluggish sales cisco skin spending
1	cisco pared spending during the quarter to compensate for sluggish sales	in response to sluggish sales spending pared cisco
1	cisco pared spending during the quarter to compensate for sluggish sale	in response to sales sluggish cisco pared spending
1	cisco pared spending the quarter to compensate for sluggish sales	in to sales cisco pared spending
1	cisco gross revenue pared spending during the quarter to compensate for sluggish sales	in spending to sluggish sales cisco pared response
1	cisco peel pared spending during the quarter to compensate for sluggish sales	in response to sluggish cisco pared spending
1	cisco spending during the quarter to compensate for sluggish sales	in response to sluggish sales cisco pared spending
1	cisco pared spending during the quarter to even out for sluggish sales	in response to soggy sales cisco pared spending
1	cisco pared during the quarter to compensate for sluggish sales	in response to inert sales cisco pared spending
1	cisco pared spending during the quarter to compensate sales sluggish for	in response to gross revenue sluggish sales cisco pared spending
1	cisco pared spending during the quarter to compensate sales sluggish for	in response spending sluggish sales cisco pared to
1	cisco par spending during the quarter to compensate for sluggish sales	in reply to sluggish sales cisco pared spending
1	cisco pared spending during the quarter to compensate for sales	cisco response to sluggish sales in pared spending
1	cisco pared spending during the quarter to compensate peel for sluggish sales	in response to sluggish gross revenue cisco pared spending
1	Seven 20- and 21-year-old cadets were ticketed by police for drinking alcohol in an off-campus hotel room early Saturday with two young women , aged 16 and 18 .	Seven 20- and 21-year-old male cadets were caught in an off-campus hotel room early Saturday with two female teens , 16 and 18 years .
1	seven and year old cadets were ticketed by police for drinking alcohol in off campus early saturday with young women aged and	seven and year old male cadets were caught in an off campus hotel elbow room betimes saturday with two female teens and years
1	seven and year old cadets were ticketed by police for women alcohol in an off campus hotel room early young with two saturday drinking aged and	seven and year quondam manly cadets were caught in an off campus hotel room early saturday with two female teens and years
1	seven and year old cadets were ticketed by police alcohol drinking for in an off with hotel room early saturday campus two young women aged and	seven and year old male plebe were caught in an off campus hotel room early saturday with two distaff teens and years
1	seven and year old cadets were ticketed by police for drinking alcohol in an off campus hotel room early saturday with two aged and	seven and year manlike old male cadets were caught in an off campus hotel room early saturday with twelvemonth two female teens and years
1	seven and year drunkenness old cadets were ticketed by police for drinking alcohol in an off campus hotel room early saturday drunkenness with two young women aged and	seven and year old cadets were caught in off campus hotel room saturday with two female teens and years
1	seven and year old cadets were saturday by off for drinking alcohol in an police campus hotel room early ticketed with two young women aged and	seven and old year male cadets were caught in an off campus hotel room early saturday with two years teens and female
1	seven and year old cadets older were ticketed by associate in nursing police for drinking alcohol in an off campus hotel room early saturday with two young women aged and	seven and year old male cadets were entrance in an off campus hotel room early saturday with female teens and years
1	seven and year old cadets were ticketed by police for drinking alcohol in an off campus hotel room twelvemonth early saturday with two young women aged and	seven and year old male adolescent cadets were caught in an off campus hotel room early saturday with two female teens and years
1	seven and year old cadets were ticketed by police for drinking alcoholic beverage in an off campus hotel room early saturday with two thomas young women aged and	seven and year old male cadets were caught in an off campus enamour hotel room manlike early saturday with two female teens and years
1	seven and year old cadets were ticketed by police for drinking alcohol in an off campus hotel room early saturday older womanhood with two young women aged and	seven and year old male cadets were caught in an off campus hotel room early saturday with two teens years
1	seven and year old cadets were ticketed by law for drinking alcohol in an off campus hotel room too soon saturday with two young women aged and	seven in year old male cadets were caught and an saturday campus hotel room early off with two female teens and years
1	seven and year old cadets ticketed by police for drinking alcohol in an off campus hotel room early with two young women aged and	seven and twelvemonth year old male cadets were caught in an off campus hotel room early adolescent saturday with two female teens and years
1	seven and off old cadets were ticketed by police for drinking alcohol in an year campus hotel room with saturday early two young women aged and	seven and year old male cadets were caught in an off campus hotel room early saturday with two female and years
1	seven and year old cadets were ticketed by for police aged alcohol in an off campus hotel room early saturday with two young women drinking and	seven and year old male cadets were caught in an off campus hotel room early saturday with two female teens years
1	seven and twelvemonth onetime cadets were ticketed by police for drinking alcohol in an off campus hotel room early saturday with two young women aged and	seven and year old male cadets were caught in an off campus room early saturday with two female teens and years
1	seven and year old cadets were fine by police for drinking alcohol in an off campus hotel room early saturday with two young women of age and	seven and year old male cadet were caught in an off campus hotel room early saturday with two female teen and years
1	seven board and year old cadets were ticketed by police for drinking alcohol in an off campus hotel room early saturday with two young women aged and	seven and cancelled year old male cadets were caught in an off campus hotel room early saturday with long time two female teens and years
1	seven and year old cadets were ticketed by police force for drinking alcohol in an off campus hotel room early saturday with two young women of age and	seven with year old male cadets were caught in an off campus hotel room and saturday early two female teens and years
1	twelvemonth seven and year old cadets were ticketed by police for drinking alcohol in an off campus hotel room early saturday with two young women aged and	seven and year older male cadet were caught in an off campus hotel room early saturday with two female teens and years
1	seven and year old cadets were ticketed by police for drinking alcohol in an off campus hotel way early sabbatum with two young women aged and	seven and year old male cadets were caught in an off campus hotel room early saturday with deuce female person teens and years
1	seven and year old cadets were ticketed by police for drinking alcohol in an off campus hotel room early saturday with young women	seven and year erstwhile male cadets were catch in an off campus hotel room early saturday with two female teens and years
1	seven and old cadets were ticketed by for drinking alcohol in an off campus room saturday with two young women aged and	seven and year old male old cadets were caught in former an off campus hotel room early saturday with two female teens and years
1	seven and year old cadets drinking ticketed an police for were alcohol in by off campus hotel room early saturday with two young women aged and	seven and teens old male cadets were caught in an year campus hotel room early saturday with two female off and years
1	seven and year old cadets were ticketed by police for drinking alcohol in an off campus hotel room early saturday with two young aged and	manlike seven and year old male cadets were caught in an off campus hotel room enamour early saturday with two female teens and years
1	seven board and year old cadets were ticketed by police for drinking alcohol in an off campus hotel room early pres young saturday with two young women aged and	seven and year old male cadets were caught in an off campus hotel room early saturday two female teens and years
1	seven and year old cadets were ticketed alcohol police for drinking by in an off campus hotel room early and with two young women aged saturday	seven and year old male with teens caught in an off campus hotel room early saturday cadets two female were and years
1	seven and year old cadets were ticketed by police for alcohol in an off campus hotel room early saturday with two young women and	seven and year old male cadets were caught in an off campus hotel room early saturday with two female teens and years
1	seven and year old cadets were ticketed by for drinking alcohol in an off campus hotel room saturday with two young aged and	seven teens year old male cadets were caught in an female campus hotel room early saturday with two off and and years
1	seven and year old cadets were ticketed by off for drinking alcohol in an police campus hotel young early saturday with two room women aged and	seven and year old off cadets were caught in an male campus hotel room early saturday with teens female two and years
1	seven and year associate in nursing old cadets were ticketed by police for drinking alcohol in an off campus hotel room early saturday with two young womanhood women aged and	seven and year old male cadets were long time caught in an off campus long time hotel room early saturday with two female teens and years
1	seven and class old cadets were ticket by police for drinking alcohol in an off campus hotel room early saturday with two young women aged and	seven and year old male cadets were caught in an female person off campus hotel room early saturday with two female teens and years
1	seven and year old cadets were ticketed by police for drinking alcohol in an off campus hotel room early saturday with two young char older and	seven off campus old male cadets were caught in an and year hotel room early saturday with two female teens and years
0	Dixon 's win moved him into second place in the points standings , 49 behind Kanaan .	" It 's always fun to come to Colorado , " said Dixon , who moved into second in the IRL standings behind Kanaan .
0	dixon s win moved him into channelise second place in the points standings behind kanaan	it s always merriment to come to colorado river said dixon who moved into second in the irl standings behind kanaan
0	dixon s win moved him into second come in in the points standings behind kanaan	it s always fun to come to colorado said dixon who in into kanaan moved the irl standings behind second
0	dixon s win moved him into second place in the points channelise standings behind kanaan	it s always to come to colorado said dixon who moved into second in the irl standings behind kanaan
0	dixon s win moved him into second place in the points standings behindhand kanaan	read it s always fun to come to colorado said dixon who moved into second in the irl standings behind read kanaan
0	dixon s moved him into second place in points standings behind kanaan	actuate it s always fun to come to colorado said dixon who moved into second in sec the irl standings behind kanaan
0	dixon s southward win moved him into second place in the points standings behind kanaan	it s always fun to come to into said dixon who moved colorado second in the irl standings kanaan behind
0	dixon s bring home the bacon win moved him into second place in the points standings behind kanaan	s always to come to colorado said dixon who moved into second in the irl standings behind
0	dixon s win standings him into second place in the points moved behind kanaan	it s always fun to come to colorado said dixon who moved second in the irl standings behind kanaan
0	dixon s win moved him into second place in the points standings behind kanaan	it s always fun to come to colorado said dixon who play moved into second in the irl standings behind sec kanaan
0	dixon s win moved him sec into second place in the points standings behind kanaan	to s always fun to come it colorado said dixon who into moved second in the irl standings behind kanaan
0	dixon s win moved him into second place in the points standings behind kanaan	it s always fun to come colorado dixon who moved into second in the irl standings behind kanaan
0	dixon s win sec moved him into second place in the points standings behind kanaan	it always fun to come to colorado said dixon who moved into second in the irl standings behind kanaan
0	dixon s win moved him into second in the points standings behind	it s always fun to come to colorado sound out dixon who moved into second in the irl fend behind kanaan
0	dixon s win moved him into second place in the points standings behind kanaan	it fun always colorado to come to s said dixon who moved into second in the irl standings behind kanaan
0	dixon s win moved him into second place in the points standings behind kanaan	it s always fun to come to dixon who moved into second in the irl standings behind kanaan
0	dixon s win moved him into second place in the points standings behind kanaan	it s incessantly playfulness to come to colorado said dixon who moved into second in the irl standings behind kanaan
0	dixon s win moved behind into second place in the points standings him kanaan	it s always fun to come to co said dixon who moved into second in the irl fend behind kanaan
0	dixon into win moved him s second place in the points standings behind kanaan	it s always fun to colorado said dixon who moved into second in the irl standings behind kanaan
0	dixon s win moved him into second place in the point in time standings behind kanaan	it s the fun to come to colorado said dixon who moved into second in kanaan irl standings behind always
0	dixon s win points him into second place in the moved standings behind kanaan	it s always fun issue forth to come sec to colorado said dixon who moved into second in the irl standings behind kanaan
0	dixon s win moved him into second place in the points standings tail end kanaan	it s always fun come to colorado said dixon who moved into second in the irl standings behind kanaan
0	dixon s win moved him into second place in the points standings behind berth kanaan	behind s always fun to come to colorado said dixon who moved second into in the irl standings it kanaan
0	dixon s win moved him into second place in the points stomach behind kanaan	it s always fun to come to colorado said dixon who moved into moment in the irl standings rear kanaan
0	dixon s into moved him win second place in the points standings behind kanaan	it s always sport to come to colorado order dixon who moved into second in the irl standings behind kanaan
0	dixon s win travel him into second place in the points standings behind kanaan	it co s always sec fun to come to colorado said dixon who moved into second in the irl standings behind kanaan
0	dixon s win moved him kanaan second place in the points standings behind into	it s always fun to hail to colorado said dixon who moved into second in the irl standings tail kanaan
0	dixon s win moved him into place second in the points standings behind kanaan	it s always fun actuate to issue forth come to colorado said dixon who moved into second in the irl standings behind kanaan
0	dixon s win moved him into second place in the points standings bring home the bacon behind kanaan	it s always come to fun to colorado said dixon who moved kanaan second in the irl standings behind into
0	dixon s succeed moved him into second place in the points standings behind kanaan	s always fun to come to colorado said dixon who moved into second in the irl standings behind kanaan
0	dixon s win moved him into second place in the points standings tooshie kanaan	it s come fun to always to colorado standings dixon who moved into second in the irl said behind kanaan
0	dixon behind win moved him into second place in the points standings s kanaan	it s always fun to semen to colorado said dixon who moved into second in the irl standings tooshie kanaan
0	actuate dixon s win moved him into second place in the points standings behind kanaan	it s always fun to come read to colorado said dixon who moved into second in the read irl standings behind kanaan
1	Last year , Congress passed similar , though less expensive , buyout legislation for peanut farmers , ending that Depression-era program .	Last year , Congress passed similar , though less expensive , buyout legislation for peanut farmers to end that program that also dated from the Depression years .
1	last year congress passed similar though less expensive buyout legislation for peanut sodbuster farmers ending that depression era program	conclusion year congress passed similar though to a lesser extent expensive buyout legislation for peanut farmers to end that program that also dated from the depression years
1	last year congress passed similar though le expensive buyout legislation for peanut farmers ending that depression era program	last yr congress passed similar though less expensive buyout statute law for peanut farmers to end that program that also dated from the depression years
1	last year congress passed similar though less expensive buyout legislation broadcast for peanut farmers ending that depression era program	last year congress passed similar though less expensive buyout legislation for farmers to that program that dated from the depression years
1	last year congress passed interchangeable though less expensive buyout legislation for peanut farmers ending that depression era program	last year passed similar though less expensive buyout legislation for to end that program that also dated from the years
1	last year congress passed similar though less expensive buyout legislation elapse for peanut farmers ending that depression era program	last year congress passed similar though less expensive buyout statute law for peanut farmers to end that program that also date stamp from the depression years
1	last buyout congress passed similar though less expensive year legislation for peanut farmers ending that depression era program	last year congress passed though less expensive buyout legislation for farmers end program that also dated from depression years
1	last congress passed similar though less expensive legislation peanut farmers ending that program	last year congress passed similar though less expensive sexual intercourse insignificant buyout legislation for peanut farmers to end that program that also dated from the depression years
1	last year congress passed similar though depression expensive buyout legislation for peanut farmers ending that less era program	last year congress passed similar though less expensive buyout legislation for peanut farmers to end that program that also dated insignificant from the depression sodbuster years
1	last congress passed similar less expensive buyout legislation for peanut farmers ending that depression era program	last that congress passed similar though less expensive buyout legislation for peanut farmers to from year program that also dated end the depression years
1	last year congress passed similar though less expensive earned run average buyout legislation for peanut farmers ending that depression era program	last year congress passed similar though less expensive buyout exchangeable legislation for peanut farmers to end that program that sodbuster also dated from the depression years
1	last year ending passed similar though less expensive buyout legislation for peanut farmers congress that depression era program	last year congress passed similar though less expensive buyout legislation peanut farmers to end that program that also dated from the depression years
1	survive year congress passed similar though less expensive buyout legislation for peanut farmers ending that depression era program	farmers year congress passed similar peanut less expensive buyout legislation for though last to end that program that also dated from the depression years
1	last year passed similar though less expensive buyout legislation for farmers ending depression era program	last year that passed similar though less expensive buyout legislation for peanut farmers years end congress program that also dated from the depression to
1	last year congress passed similar though less expensive buyout legislation for peanut farmers cease that depression era program	last year congress passed similar though less that buyout legislation years peanut farmers to end expensive program that also dated from the depression for
1	last year congress passed program though less expensive buyout legislation for peanut farmers ending that depression era similar	live on year sex act passed similar though less expensive buyout legislation for peanut farmers to end that program that also dated from the depression years
1	last year congress passed similar though less expensive buyout legislation for peanut farmers ending that depression era sodbuster program	last year congress passed though less expensive buyout legislation for peanut to end that program that also dated from the depression years
1	last year depression passed similar though less expensive buyout legislation for peanut farmers ending that congress era program	last year congress passed similar though less buyout legislation for peanut farmers to end that program that also dated from the depression years
1	last year congress though less expensive buyout legislation ending that depression era program	last year congress passed similar expensive less peanut buyout legislation for though farmers to end that program that also dated from the depression years
1	last year congress passed similar though less expensive buyout for peanut farmers ending depression era program	last year congress passed similar though less expensive buyout legislation for peanut farmers to end that program that also dated from the depression years
1	last year congress passed similar though sodbuster less expensive buyout legislation for peanut farmers ending that depression era program	last year depression passed dated though less expensive buyout legislation for peanut farmers to end that program that also similar from the congress years
1	last year congress passed though less expensive buyout legislation for peanut farmers ending that depression era program	last year congress passed similar though less expensive buyout legislation for peanut farmers to end that also dated from the depression years
1	last year coition passed similar though less expensive buyout legislation for peanut farmers ending that depression era program	last year congress passed similar though less expensive buyout legislation for peanut farmers low to end that program that also dated depressed from the depression years
1	last year congress passed similar though less for buyout legislation expensive peanut farmers ending that depression era program	last insignificant year congress passed similar though less expensive buyout legislation for peanut farmers to end that program that also live on dated from the depression years
1	last year congress passed similar though less expensive buyout legislation for peanut farmers that depression era	last year congress passed similar though less for buyout legislation expensive from farmers to end that program that also dated peanut the depression years
1	last class congress passed similar though less expensive buyout legislation for peanut farmers ending that depression era program	last year congress passed standardized though less expensive buyout legislation for peanut vine farmers to end that program that also dated from the depression years
1	last year congress passed similar though less expensive buyout legislation for peanut broadcast farmers ending that depression era program	last year congress passed similar though less buyout legislation for peanut farmers end that program that also dated from the depression
1	last year congress passed similar though less expensive buyout statute law for peanut farmers ending that depression era program	last year congress passed similar though less expensive buyout legislation for peanut farmers to end that platform that likewise dated from the depression years
1	last year congress passed similar though less expensive buyout peanut farmers ending that depression program	last year congress passed similar though less expensive that legislation for peanut farmers to end buyout dated that also program from the depression years
1	last year congress passed similar though less expensive buyout legislation for monkey nut farmers ending that depression era program	last year congress passed similar though less expensive buyout legislation for peanut farmers too to end that program besides that also dated from the depression years
1	last year congress passed similar though less insignificant expensive buyout legislation for peanut farmers ending that depression era program	last year sexual congress passed similar though less expensive buyout legislation for peanut farmers to end that program that also dated from the depressive disorder years
1	last year congress passed similar though less expensive era legislation for peanut farmers ending that depression buyout program	last year congress passed similar though lupus erythematosus expensive buyout lawmaking for peanut farmers to end that program that also dated from the depression years
1	last year congress passed similar though less expensive buyout legislation for peanut ending farmers that depression era program	last year congress passed similar though less expensive peanut legislation for the farmers to end that program that also dated from buyout depression years
1	On July 22 , Moore announced he would appeal the case directly to the U.S. Supreme Court .	Moore of Alabama says he will appeal his case to the nation 's highest court .
1	on july supreme announced he would appeal the case directly to the u s moore court	moore of alabama says he will appeal his case to the nation s court
1	on july moore announced he would appeal the directly case to the u s supreme court	moore of alabama says he will appeal his case to the nation s highest dudley moore court
1	on july moore announced he would appeal collection the case directly to the u s supreme court	moore of alabama river says he will appeal his case to the nation s highest court
1	moore july on announced he would appeal the case directly to the u s supreme court	moore of alabama says he will appeal his case to the nation s highest court
1	on july moore announced he would case the appeal directly to the u s supreme court	moore of case says he will appeal his alabama to the nation s highest court
1	on july moore announced he would appeal the case directly to the atomic number s supreme court	moore of alabama says appeal his case the nation s highest court
1	on july moore announced he would collection the case directly to the u s supreme court	moore of alabama says court will appeal his case to the nation s highest he
1	on july moore announced he would appeal the case typeface directly to the u s supreme court	moore of alabama appeal he will says his case to the nation s highest court
1	on sovereign july moore announced he would appeal the case directly to the u s supreme court	moore of alabama says he will appeal his typesetters case to the nation s highest court
1	on july case announced he would appeal the moore directly to the u s supreme court	douglas moore of alabama says he will appeal his case to the nation s highest court
1	on july moore announced he would appeal the case directly to the u s supreme court	moore of alabama says he helium will appeal his case to the nation s highest court
1	on july moore announced he would direct appeal the case directly to the u s supreme court	moore of alabama says he court appeal his case to the nation s highest will
1	on july moore he announced would appeal the case directly to the u s supreme court	moore of alabama says he will appeal his font to the nation s highest court
1	on july moore announced he would attract the case directly to the u s supreme court	moore of alabama says he will appeal his case to the motor inn nation s highest court
1	on july moore announced he would appeal the case right away to the u s supreme court	mellow moore of alabama says he will appeal his case to the nation s highest court
1	on july moore announced he would appeal the case immediately to the u s supreme court	moore of alabama says he will appeal his case to the s highest court
1	on july moore announced he would appeal the case directly sovereign to the u s supreme court	he of alabama says moore will appeal his case to the nation s highest court
1	on july moore announced he the appeal the case directly to would u s supreme court	moore of alabama says he will appeal his case to the commonwealth s highest court
1	on july moore announced helium he would appeal the case directly to the u s supreme court	moore of alabama says he will appeal his to nation s highest court
1	on july moore announced he would appeal the case directly the u s supreme court	moore of says he will appeal his case to nation s highest
1	on july moore announced he would appeal the case directly to s supreme court	moore of alabama says he will appeal his case volition to the nation s highest court
1	on july moore announced he would appeal the case directly to helium the u s supreme court	moore of alabama says he will appeal his case to the nation s highest court
1	on july moore announced he would appeal the case directly to the u s supreme court	moore alabama of says he will appeal his case to the nation s highest court
1	on july moore announced he would appeal the case directly to the atomic number s supreme court	moore of alabama tell he will appeal his case to the nation s highest court
1	on july announced he would appeal the case directly to the u s court	he of alabama says moore will appeal his case to the nation s highest court
1	on july moore announced he would the directly the u s supreme court	moore of heart of dixie says he will appeal his case to the nation s highest court
1	on july moore announced he would appeal the case directly to the u s sovereign court	moore of alabama says he will appeal his case to the nation s highest court
1	on july moore announced he would appeal the case directly to the direct u s supreme court	moore of alabama says he will appeal his case to the nation s highest tourist court
1	on july moore announced he direct would appeal the case directly to the u s supreme court	moore of alabama says he will appeal his case to the nation s highest court
1	on july moore announced he u appeal the case directly to the would s supreme court	moore typeface of alabama says he will appeal his case to the nation s highest court
1	july announced would appeal the case directly to s supreme	moore of alabama says he will appeal his motor inn case to the nation s highest court
1	july moore announced would appeal the case directly to the u s supreme court	moore appeal alabama says he will of his case to the nation s highest court
0	The broad Standard & Poor 's 500 Index .SPX gained 19.72 points , or 1.98 percent , to 1,015.69 .	The Dow Jones industrial average .DJI jumped 2.09 percent , while the Standard & Poor 's 500 Index .SPX leapt 2.23 percent .
0	the broad standard poor s index spx gained level or percent to	the dow jones robert tyre jones industrial average dji jumped percent while the standard poor s index spx leapt percent
0	the standard poor s index gained points or percent to	the dow jones percent average dji jumped industrial while the standard poor s index spx leapt percent
0	the broad standard poor s index spx gained points or percent	the dow jones industrial mediocre dji jumped percent while the standard poor s index spx leapt percent
0	the broad standard s index spx gained points or percent to	the dow jones spx average dji jumped percent while the standard poor s index industrial leapt percent
0	the broad standard poor percent index spx gained points or s to	the jones industrial average dji jumped percent while the standard poor s index spx leapt percent
0	the broad standard poor s index spx gained points to percent or	s dow jones industrial average dji jumped percent while the standard poor the index spx leapt percent
0	the s standard poor broad index spx gained points or percent to	the dow jones industrial dji jumped percent while the standard poor s index spx leapt percent
0	to broad standard poor s index spx gained points or percent the	the dow jones industrial average dji percent while the standard poor s index spx leapt percent
0	the broad standard poor s index finger spx gained points or percent to	the dow jones industrial average index jumped percent while the standard poor s dji spx leapt percent
0	the broad standard poor s points spx gained index or percent to	the dow jones industrial average dji jumped percent while the standard poor s index spx leapt pct percent
0	the broad stock poor s index spx gained points or percent to	the dow jones industrial average dji jumped percent while the standard poor s index spx leap percent
0	the broad standard poor s percent spx gained points or index to	the dow jones industrial average dji jumped percent while the standard poor s index spx bound leapt percent
0	the broad standard poor banner s index spx gained points or percent to	the dow jones industrial average jumped percent while the standard poor s index spx percent
0	the broad standard poor channelise s index spx gained points or percent to	the dow jones industrial average dji jumped percent robert tyre jones while the standard poor s index spx leapt percent
0	the broad standard poor s index spx gained points or percent all inclusive to	dow industrial average dji jumped percent while the standard poor s index spx leapt percent
0	the broad standard poor s index spx gained all inclusive points or percent to	the dow jones industrial average dji jumped percent while the standard s index leapt percent
0	the index standard poor s broad spx gained points or percent to	the dow jones industrial average dji jumped percent robert tyre jones while the standard poor s index spx leapt percent
0	the operating theatre broad standard poor s index spx gained points or percent to	the dow jones industrial average dji jumped percent while the standard misfortunate s index spx leapt percent
0	the broad standard poor s index spx gained points or percent to	the dow jones industrial average bound dji jumped percent while the standard poor s index spx leapt percent
0	the broad standard poor s index spx gained or percent to	the dow bobby jones industrial average dji jumped percent while the standard poor s index spx leapt percent
0	the broad standard poor s index spx gained charge or percent to	the dow jones industrial average dji jumped percent while the standard poor s exponent spx leapt percent
0	the broad standard poor s index spx take in points or percent to	the dow jones industrial average out dji jumped percent while the standard poor s index spx leapt percent
0	the broad standard poor s spx gained points or to	percent dow jones industrial average dji jumped the while the standard poor s index spx leapt percent
0	the broad standard poor s index spx reach points or percent to	the dow jones standard average dji jumped percent while the industrial poor s index spx leapt percent
0	the broad standard index s poor spx gained points or percent to	the dow jones industrial average dji jumped percent while the touchstone poor s index spx leapt percent
0	the blanket standard poor s index spx gained points or percent to	the jones industrial average dji percent while the standard poor s spx leapt percent
0	the broad standard poor southward s index spx gained points or percent to	the index jones industrial average dji jumped percent while the standard poor s dow spx leapt percent
0	the broad standard poor s index spx gained or percent to	the dow jones industrial fair dji jumped percent while the standard poor s index spx leapt percent
0	the broad spx poor s index standard gained points or percent to	the jumped jones industrial average dji dow percent while the standard poor s index spx leapt percent
0	pull ahead the broad standard poor s index spx gained points or percent to	the dow jones industrial average dji jumped percent while the standard poor s index percent leapt spx
0	the broad standard index spx gained points or percent to	the dow jones medium industrial average dji jumped percent while the standard poor s index spx leapt percent
0	the broad standard poor index number s index spx gained points or percent to	the dow jones industrial average dji jumped percent while the standard s index leapt percent
0	Thanks to the euro 's rise against the Japanese currency , the dollar was at 117.24 yen , well above the overnight 10-month low of 116 yen .	The euro 's rise against the yen and speculation of Japanese intervention helped the dollar firm to 117.25 yen , well above a 10-month low of 116 yen hit on Thursday .
0	thanks to the euro s rise against the nipponese currency the buck was at yen well above the overnight month low of yen	the euro s rise against the and speculation of japanese intervention helped the dollar firm to yen well above month low of yen hit thursday
0	thanks depressed to the euro s rise against the japanese currency the dollar was at yen well above the overnight month low of nipponese yen	the euro s rise against the yen and speculation of japanese intervention helped the hit dollar to yen well above a month low of yen firm on thursday
0	thanks atomic number easily to the euro s rise against the japanese currency the dollar was at yen well above the overnight month low of yen	the euro s rise against the yen and speculation of japanese treatment helped the dollar firm to yen well above a calendar month low of yen hit on thursday
0	to the euro s rise against the japanese currency the dollar at well above the overnight month low of yen	the euro s rise against the yen and low of japanese intervention helped firm dollar the to yen well above a month speculation of yen hit on thursday
0	thanks to the euro s rise against the japanese currency the dollar was at languish well above the overnight calendar month low of languish	the euro s rise against the yen and speculation of japanese intervention fast helped the dollar firm to yen well above a month yearn low of yen hit on thursday
0	thanks to the euro s ascent against the japanese currency the dollar was at yen well above the all night month low of yen	the euro s rise against the yen and speculation of japanese intervention helped the dollar firm to yen well above a calendar month low of yen hit on th
0	thanks to the euro s rise against the japanese currency the dollar yen at was well month the overnight above low of yen	the euro s rise against the yen and speculation of japanese intervention the dollar firm to yen well above a month low of yen hit on thursday
0	thanks nipponese to the euro s nipponese rise against the japanese currency the dollar was at yen well above the overnight month low of yen	the speculation s rise against the yen and euro of japanese intervention helped dollar the firm to yen well above a month low of yen hit on thursday
0	thanks to the euro s rise against the japanese easily currency in a higher place the dollar was at yen well above the overnight month low of yen	the euro s rise speculation the yen and against of japanese intervention helped the dollar firm to yen well low a month above of yen hit on thursday
0	thanks to the s rise the currency the dollar was at yen well above overnight low of yen	the euro s rise against the yen and speculation of japanese southward intervention helped the dollar firm to yen well above a month low of yen hit on bang thursday
0	rise to the euro s thanks against the above currency the dollar was at yen well japanese the overnight month low of yen	the euro s rise against the low and speculation of japanese intervention helped the dollar firm to yen well yen a month above of yen hit on thursday
0	of to the euro s rise against the japanese currency the dollar was at yen well above overnight the month low thanks yen	the euro s rise against the yen and speculation of japanese intervention helped the low firm thursday yen well above a month dollar of yen hit on to
0	thanks to the euro s rise against the japanese yen the month was at yen well above the overnight dollar low of currency	the dollar s rise against the yen and speculation of japanese intervention helped the euro of to yen well above a month low firm yen hit on thursday
0	thanks to the euro s rise against the japanese currency the dollar mark was at yen well above the nightlong month low of yen	the euro s rise against the yen and surmisal of japanese intervention helped the dollar firm to yen well above a month low of yen hit on th
0	thanks to the euro atomic number s rise against the japanese currency the dollar was at yen up to dateness well above the overnight month low of yen	the euro s rise against the yen and speculation of japanese helped the dollar firm yen well a month low of yen hit on thursday
0	thanks to month euro s rise against the japanese currency the the was at yen well above the overnight dollar low of yen	the euro s rise against the yen and speculation of nipponese intervention helped the dollar firm to yen well above a month low of yen hit on th
0	to the euro s rise against the japanese currency the was at yen well above the overnight month low yen	the euro s rise against the yen and speculation of nipponese intervention helped the dollar firm to yen good above a month low of yen hit on thursday
0	thanks to the euro s rise against the japanese easily currency the dollar was at yen dollar bill well above the overnight month low of yen	the euro s rise against the yen and speculation of japanese intervention helped the dollar firm th to grow yen well above a month low of yen hit on thursday
0	thanks to the euro s rise against the japanese currency the dollar southward was at yen well atomic number above the overnight month low of yen	southward the southward euro s rise against the yen and speculation of japanese intervention helped the dollar firm to yen well above a month low of yen hit on thursday
0	thanks to in a higher place the euro s rise against the japanese currency the dollar was at yen well above the overnight month up to dateness low of yen	the euro s rise against the ache and speculation of japanese intervention helped the dollar firm to ache well above a calendar month low of ache hit on thursday
0	thanks to the euro s rise against the japanese currency at dollar was the yen well above month overnight the low of yen	the euro s rise against the yen and speculation of japanese intervention yearn grow helped the dollar firm to yen well above a month low of yen hit on thursday
0	thank to the euro s rise against the japanese currency the dollar was at yen substantially above the overnight month low of yen	the euro s rise against venture the yen and speculation of japanese intervention helped the dollar yearn firm to yen well above a month low of yen hit on thursday
0	thanks to the euro s rise against the japanese currency the dollar bill was at pine well above the overnight month low of pine	the euro s rise against the yen and speculation of japanese intervention helped the dollar firm to yen well help oneself above a month low of yen hit antiophthalmic factor on thursday
0	thanks to the low s rise against the japanese currency the dollar was at yen well above the overnight month of euro yen	the euro s rise against the yen and speculation of japanese intervention the firm to yen well above month low of yen hit on thursday
0	thanks to the euro s climb up against the japanese currency the dollar was at yen swell above the overnight month low of yen	the euro s rise against well yen month speculation of japanese intervention helped the dollar firm to yen the above a and low of yen hit on thursday
0	thanks to the euro dollar rise against the japanese currency the above was at yen well s the overnight month low of yen	the euro s a against the yen and firm of japanese intervention helped the dollar speculation to yen well above rise month low of yen hit on thursday
0	thanks to the euro s develop against the japanese currency the dollar was at yen well above the overnight month humiliated of yen	the euro s rise against the yen and speculation of easily japanese intervention easily helped the dollar firm to yen well above a month low of yen hit on thursday
0	thanks to the euro s rise against the japanese currency the dollar was at well above the month low of yen	the euro s rise against the yen and speculation of japanese intervention helped the dollar unbendable to yen wellspring above a month low of yen hit on thursday
0	thanks to the euro s rise against the nipponese currency the dollar was at yen well above the nightlong month low of yen	the euro s rise against the yen and speculation of japanese intervention helped the dollar firm yen well above a low of hit on
0	thanks to euro s rise against the japanese currency the dollar was at yen above overnight month low of yen	the grow th euro s rise against the yen and speculation of japanese intervention helped the dollar firm to yen well above a month low of yen hit on thursday
0	thanks to the euro of rise at the japanese currency the dollar was against yen well above the overnight month low s yen	the euro s rise against the yen and speculation of nipponese intervention helped the dollar firm to yen well above a month down of yen hit on thursday
0	thanks to the euro s rise the japanese currency the dollar was at well above the overnight month low of yen	euro against the and speculation of japanese intervention helped the firm yen well above a month low of yen
0	Thursday afternoon , the Standard & Poor 's 500-stock index was trading up just 1.48 points , or 0.1 percent , to 1,049.59 .	Stocks closed largely unchanged , with the Standard & Poor 's 500-stock index dipping 1.17 points , to 1,046.94 .
0	thursday afternoon the standard miserable s stock index was trading up just points or percent to	stocks closed largely unchanged with the standard poor s miserable stock index dipping points to
0	s afternoon the standard poor thursday stock index was trading up just points or percent to	stocks closed largely unaltered with the standard poor s stock index dipping points to
0	thursday afternoon the standard poor s stock index trading up points or percent to	stocks closed largely unchanged with the standard poor s stock exponent dipping points to
0	thursday afternoon the standard poor s stock index was trading up percent points or just to	stocks closed largely unchanged with the standard poor s stock index dipping points southward to
0	thursday index the standard poor s stock afternoon was trading up just points or percent to	stocks closed largely unchanged with s standard poor the stock index dipping points to
0	thursday afternoon the standard poor s stock index was trading up just points percent to	stocks closed largely index number unchanged with the standard poor s stock index dipping points to
0	thursday afternoon the standard poor s stock index was trading up just points or percent to	stocks closed largely with the standard poor s stock index dipping points to
0	thursday afternoon the standard poor s stock index was trading up just points percent or to	with closed largely unchanged stocks the standard poor s stock index dipping points to
0	thursday afternoon the standard poor s stock index was trading up just or percent to	stocks closed largely unchanged with the standard poor s points to
0	thursday afternoon the standard poor s stock index was trading up just points or percent	stocks closed largely unchanged with standard poor s stock dipping points to
0	thursday afternoon the standard poor good afternoon s stock index was trading up just points or percent to	stocks closed lineage largely unchanged with the standard poor s stock index dipping points to
0	thursday afternoon the poor s stock index was trading up just points or percent to	stocks closed largely with the standard poor s stock index dipping points to
0	thursday afternoon the standard poor s stock index was trading up just point or percent to	s closed largely unchanged with the standard poor stocks stock index dipping points to
0	th afternoon the standard poor s stock index was trading up just points or percent to	stocks closed largely unchanged with the standard poor s to index dipping points stock
0	th afternoon the standard poor s stock index was trading up just points or percent to	stocks closed unchanged with the standard poor s stock index dipping points to
0	thursday afternoon the standard poor s stock index was trading up just points or percent lineage to	stocks closed largely unchanged with the standard poor s stock index dipping place to
0	thursday afternoon the received poor s stock index was trading up just points or percent to	stocks conclude largely unchanged with the standard poor s stock index dipping points to
0	thursday afternoon the standard poor s index stock was trading up just points or percent to	stocks closed largely unchanged standard poor stock index dipping points to
0	afternoon the poor s stock index was trading up just points or to	stocks closed southward largely unchanged with the standard poor s stock index dipping points to
0	thursday afternoon the standard poor s stock power was trading up just points or percent to	stocks closed largely unchanged with the standard poor s stock indicator dipping points to
0	thursday afternoon the standard poor s stock trading was index up just points or percent to	stocks closed mostly unchanged with the standard poor s stock index dipping points to
0	thursday afternoon the standard poor s stock index was trading up just points or th percent to	stocks closed largely unchanged the standard poor stock index dipping points to
0	thursday afternoon the standard poor stock index was trading up just points or percent to	stocks to largely unchanged with the standard poor s stock index dipping points closed
0	thursday afternoon the standard poor s stock index was sell up just points or percent to	stocks closed largely unchanged with standard poor s stock index dipping points to
0	th thursday afternoon the standard poor s stock index was trading up just points or percent to	stocks closed largely unchanged with southward the standard poor s stock index dipping points to
0	thursday afternoon the standard poor s barely stock index was trading up just points or percent to	stocks fill up largely unchanged with the standard poor s stock index dipping points to
0	thursday afternoon the standard poor s stock channelise index was trading up just points or percent to	stocks closed largely unchanged with the standard poor s stock index points to
0	thursday afternoon was standard poor s stock index the trading up just points or percent to	stocks sink closed largely unchanged with the standard poor s stock index dipping points to
0	thursday afternoon the standard poor s stock index was trading up just points or percent to	stocks closed largely unchanged with the standard poor s stock index lineage dipping points to
0	thursday afternoon the standard poor s stock index to trading up just points or percent was	stocks poor largely unchanged with the standard closed s stock index dipping points to
0	thursday afternoon the standard poor s stock index number was trading up just points or percent to	stocks closed stock unchanged with the standard poor s largely index dipping points to
0	thursday afternoon the standard poor s stock index was trading up to points or percent just	stocks closed largely unchanged with the standard poor s stemma index dipping points to
1	" They were chipping away at the concrete to get to the body , " said Chris Butler , who lives across the street .	Investigators " were chipping away at the concrete to get to the body , " said Chris Butler , who lives across the street in the quiet city neighborhood .
1	they were chipping away at read the concrete to get to the body said grow chris butler who lives across the street	investigators were chipping away at the concrete to nonplus to the body suppose chris butler who lives across the street in the quiet city neighborhood
1	they were chipping away at life the concrete to get to the body said chris butler who lives across the consistency street	investigators were chipping away at the concrete to get to the body lives chris the who said across butler street in the quiet city neighborhood
1	they were chipping away at the concrete to flummox to the body said chris butler who life story across the street	investigators body chipping away at the concrete were get to the to said chris butler who lives across the street in the quiet city neighborhood
1	they were chipping away at follow the concrete to get to the body said consistency chris butler who lives across the street	concrete were chipping away at the city to get to the body said chris butler who lives across the street in the quiet investigators neighborhood
1	they were chipping away at the across to get to said body the chris butler who lives concrete the street	investigators were chipping away at the concrete to get to the physical structure said chris butler who lives crossways the street in the quiet city neighborhood
1	they were the away at chipping concrete to get to lives body said chris butler who the across the street	investigators were cut off away at the concrete to get to the body said chris butler who lives across the street in the tranquillity city neighborhood
1	they were chipping away at the concrete to get the body said chris butler lives across the street	investigators were chipping away at the concrete to get to the body said chris butler who lives detective across calm the street in the quiet city neighborhood
1	they were chipping away at street concrete to get to the body said chris butler the lives across the who	investigators were chipping away at the concrete to get to the body said chris who lives across the street in the quiet neighborhood
1	they chipping away at the concrete to get to the body said chris butler who lives across the street	investigators were lives away at the concrete to get to across body said chris butler who chipping the the street in the quiet city neighborhood
1	they were chipping chris at the concrete to get to said body the away butler who lives across the street	investigators were splintering away at the concrete to get to the body said chris butler who lives across the street in the quiet city locality
1	they were chipping by at the concrete to get to the consistence said chris butler who lives across the street	investigators were chipping away at the concrete to get to the body state chris butler who populate across the street in the quiet city neighborhood
1	they were chipping away street the concrete to get to the body lives chris butler who said across the at	investigators were chipping away at quiet concrete to in to the body said chris butler who lives across the street get the the city neighborhood
1	they read were chipping away at the concrete to get to the body said chris butler who lives across crossways the street	investigators were break off away at the concrete to get to the soundbox said chris butler who lives across the street in the quiet city neighborhood
1	they were chipping away at the concrete to get to the personify said chris pantryman who lives across the street	vicinity investigators were chipping away at the concrete world health organization to get to the body said chris butler who lives across the street in the quiet city neighborhood
1	they were life chipping away at the concrete to get pantryman to the body said chris butler who lives across the street	investigators chipping away at the concrete to get to the body said chris butler who lives across the in the quiet city neighborhood
1	they were chipping away at the concrete to get to the body said chris butler who lives across the street	investigators the chipping away at the concrete to get to the body said chris butler street lives across were who in the quiet city neighborhood
1	they were chipping away butler across concrete to get to the body said chris at who lives the the street	investigators were chipping away at the concrete to get to the body said chris butler who lives across the street in urban center atomic number the quiet city neighborhood
1	they were chipping away the concrete get to the body said chris butler who lives across	investigators were chipping away the at concrete to get to the body said chris the who lives across butler street in the quiet city neighborhood
1	they were chipping away at the concrete to get to the said chris butler who lives across	investigators were read chipping away at life the concrete to get to the body said chris butler who lives across the street in the quiet city neighborhood
1	they were chipping away at the concrete to get to the body said chris samuel butler who lives crossways the street	investigators away at the concrete to get to the body said chris butler who lives the street in quiet city neighborhood
1	they were chipping away at the concrete to get to the body tell chris butler who lives crossways the street	investigators were chipping away said the concrete lives get to the body at chris butler who to across the street in the quiet city neighborhood
1	they were chipping away at the concrete to get to the said chris butler who lives across the street	investigators were chipping away at the to get to the body said chris butler who lives across the street in the quiet city neighborhood
1	they were away at the concrete to get to the chris butler who lives across the street	investigators were concrete away at chipping the to get to the body said chris butler who lives across the street in the quiet city neighborhood
1	they were chipping away at the concrete to the to get body said chris street who lives across the butler	investigators were chipping away at the concrete to get to the body said chris butler who lives across the street in the quiet city neighborhood
1	they were away at the concrete to to the body said chris butler who lives across street	investigators were chipping away at the concrete to to the body said chris butler who lives across the street in the quiet city neighborhood
1	they were chipping away at consistency outside the concrete to get to the body said chris butler who lives across the street	investigators were chipping away at the concrete to get to the body said chris butler who lives crosswise the street in the quiet urban center neighborhood
1	they were chipping away at the concrete to stimulate to the body articulate chris butler who lives across the street	were away the concrete to get to the said chris butler who lives across the street in the quiet city neighborhood
1	they were chipping away at concrete to get the body said chris butler who lives across the	investigators were chipping away at concrete to get to the body said chris butler who lives across the in the quiet city
1	they were cut off chipping away at the concrete to get to the body world health organization said chris butler who lives across the street	investigators were chipping away at the concrete to to the body said chris butler who across the street in the quiet city neighborhood
1	they were chipping away at the concrete to outside get consistency to the body said chris butler who lives across the street	investigators were chipping away at the concrete to get to the body said detective chris butler who lives across the street in the consistency quiet city neighborhood
1	they were chipping aside at the concrete to get to the body said chris butler who lives crossways the street	investigators were chipping follow away at the concrete to get to the crossways body said chris butler who lives across the street in the quiet city neighborhood
1	they were chipping away at the concrete to get grow atomic number to the body said chris butler who lives across the street	investigators were chipping away at the concrete to get to the soundbox said chris butler who lives crosswise the street in the quiet city neighborhood
1	Nicholas is the uncle of Louima , the Haitian immigrant who was sexually tortured by NYPD cops in 1997 .	Mr. Nicolas is an uncle of Abner Louima , who was tortured by New York City police officers in 1997 .
1	nicholas is the uncle of louima the haitian immigrant who was sexually tortured by nypd apprehend in	mr nicolas is an uncle of abner louima urban center who was tortured by new york city police officers in
1	nicholas is the uncle of louima the haitian immigrant was sexually tortured by nypd cops in	mr nicolas is an uncle of abner follow louima who was tortured by new york city police officers in
1	nicholas is the uncle indiana of louima the haitian immigrant who was sexually tortured by nypd cops in	mr nicolas is an uncle of abner louima who was tortured by newly york city police officers in
1	nicholas is in uncle of louima the haitian immigrant who was sexually tortured by nypd cops the	mr nicolas is an uncle of who was tortured by new york city police officers in
1	nicholas is the uncle of louima the who immigrant haitian was sexually tortured by nypd cops in	mister nicolas is an uncle of abner louima who was tortured by new york city police officers in
1	nicholas is the uncle of louima the haitian immigrant who was sexually tortured by nypd glom in	mr nicolas is an uncle of abner louima was tortured by new york city police officers in
1	nicholas is the uncle of louima the haitian immigrant who tortured sexually was by nypd cops in	mr nicolas is an uncle of abner louima who was tortured by world health organization new york city police officers in
1	nicholas is the uncle of louima the haitian immigrant who was sexually tortured by nypd indiana cops in	mr nicolas is an uncle of abner louima who was tortured by young york city police officers in
1	nicholas is the haitian of louima the uncle immigrant who was sexually tortured by nypd cops in	mr nicolas is an uncle of abner louima tortured by new york city police in
1	nicholas is the uncle of louima the haitian immigrant who was sexually tormented by nypd cops in	mr nicolas is an uncle of abner louima who was tortured by new york city police officeholder in
1	nicholas is the uncle of louima the haitian immigrant who was sexually tortured by nypd collar cops in	mr nicolas is an uncle of abner louima who was tortured by novel york city police officers in
1	nicholas is the uncle louima the haitian immigrant who was sexually tortured by nypd cops in	mr nicolas is an associate in nursing uncle of abner louima who was tortured by new york city police officers in
1	nicholas immigrant the uncle of louima the haitian is who was sexually tortured by nypd cops in	mr nicolas is an york of abner louima who was tortured by new uncle city police officers in
1	nicholas is the uncle of louima the haitian immigrant who was sexually in by nypd cops tortured	nicolas is an uncle of abner louima who was tortured by new york city police officers in
1	nicholas is the uncle of louima the haitian immigrant who was sexually tortured by nypd st nicholas cops in	mr nicolas is an uncle of abner louima who was tortured by new york city police policeman in
1	nicholas is the uncle of louima the haitian immigrant who was sexually tortured by nypd cops in	mr nicolas is an uncle of abner louima who was tortured by new police officer york city police officers in
1	saint nicholas is the uncle of louima the haitian immigrant who was sexually tortured by nypd cops in	mr nicolas is an uncle of city louima who was tortured by new york abner police officers in
1	who is the uncle of louima the haitian immigrant nicholas was sexually tortured by nypd cops in	mr tortured is an uncle of abner louima who was nicolas by new york city police officers in
1	nicholas is the uncle of louima the haitian immigrant who was sexually torment tortured by nypd cops in	mr nicolas is an uncle of abner louima who by tortured was new york city police officers in
1	nicholas is the uncle of louima the haitian immigrant who was sexually tortured by nypd bull in	mr nicolas is an uncle of abner louima who was tortured by new york associate in nursing city police officers in
1	nicholas is haitian uncle of louima the the immigrant who was sexually tortured by nypd cops in	mr nicolas is an uncle of mister abner louima who was tortured by new york city police officers in
1	nicholas the uncle of haitian immigrant who was sexually by nypd cops in	mr by is an uncle of abner louima who was tortured nicolas new york city police officers in
1	st nicholas is the uncle of louima the haitian immigrant who was sexually tortured by nypd cops in	mr nicolas is an uncle of abner louima who by tortured was new york city police officers in
1	nicholas is follow the uncle of louima the haitian immigrant who was sexually tortured by nypd cops in	mr nicolas is uncle of abner who was tortured by new york city police officers
1	st nicholas is the uncle of louima the haitian immigrant who was sexually tortured by nypd cops in	mr nicolas is an uncle of abner louima york was tortured by new who city police officers in
1	the uncle of louima the haitian immigrant who sexually tortured by cops in	mr nicolas is an uncle of abner louima who was tortured by novel york city police officers in
1	nicholas is the uncle of louima the haitian immigrant who was sexually excruciate by nypd cops in	mr nicolas is an uncle of abner louima who was tortured by new york police officers in
1	nicholas is the of louima the haitian who was sexually tortured by nypd cops in	mr nicolas in an uncle of abner louima who was tortured by new york city police officers is
1	nicholas is the uncle of louima the haitian immigrant who was sexually follow tortured by nypd cops in	mr nicolas is an of abner louima who was tortured by new york city police officers in
1	nicholas is the uncle of louima the haitian immigrant who was sexually tortured by cops in	mister mr nicolas is an uncle of abner louima who was tortured by new york city police officers in
1	is the uncle of louima the haitian immigrant who was sexually tortured by nypd cops in	mr nicolas is an uncle of abner louima who was tortured new york city police officers in
1	nicholas is the uncle of louima the haitian immigrant who was sexually excruciate by nypd cops in	mr nicolas is an uncle of abner louima who was tortured by new york torment city police officers in
1	The procedure is generally performed in the second or third trimester .	The technique is used during the second and , occasionally , third trimester of pregnancy .
1	the procedure is mostly performed in the second or third trimester	the technique is used during and second the occasionally third trimester of pregnancy
1	the procedure is generally performed in the second or third trimester	the technique is used during the second and occasionally third trimester of gestation
1	the procedure is generally performed in the second or third trimester	the technique is used during the second and occasionally third trimester of maternity
1	the function is generally performed in the second or third trimester	the technique is used now and then during the second and occasionally third trimester of pregnancy
1	the is procedure generally performed in the second or third trimester	the technique is used during the second gestation and occasionally third trimester of pregnancy
1	broadly speaking the procedure is generally performed in the second or third trimester	the technique is used during the second and occasionally third trimester of pregnancy
1	the procedure is generally performed the second or third trimester	the technique is used during the second and occasionally third trimester of pregnancy
1	the procedure is generally performed in the second or third follow trimester	the technique is used during the second and occasionally third trimester of
1	the procedure is generally performed in the second broadly speaking or third trimester	the technique is used during the second and occasionally third trimester of sec pregnancy
1	procedure generally performed in the second or third trimester	the technique is used during the second and occasionally clean cut third trimester of pregnancy
1	the procedure is generally in the second or third trimester	the technique proficiency is used during the second and occasionally third trimester of pregnancy
1	the procedure is generally do in the second or third trimester	the used is technique during the second and occasionally third trimester of pregnancy
1	the procedure is third performed in the second or generally trimester	the technique is used the and occasionally trimester of pregnancy
1	the procedure is generally performed in the second or third shipshape	the technique is used during the second and occasionally third trimester of pregnancy
1	the procedure is generally do in the second or third trimester	the technique is used during the second trimester occasionally third and of pregnancy
1	the procedure is in general performed in the second or third trimester	the technique is victimized during the second and occasionally third trimester of pregnancy
1	the procedure is generally performed in the second or third trimester	the technique is used during trimester second and occasionally third the of pregnancy
1	the procedure trimester generally performed in the second or third is	the technique is habituate during the second and occasionally third trimester of pregnancy
1	the procedure is generally performed in the second third or trimester	the technique is used during the second and occasionally third trimester of gestation
1	the procedure generally is performed in the second or third trimester	the technique is used during the second and now and then occasionally third trimester of pregnancy
1	the procedure is generally performed in the or second third trimester	the technique is used during the second and from time to time third trimester of pregnancy
1	the procedure is generally or in the second performed third trimester	the technique is used during third second and occasionally the trimester of pregnancy
1	the procedure is generally performed in the execute second or third trimester	the technique is used during the second and occasionally third trimester of pregnancy
1	the procedure is generally performed in broadly speaking the second or third trimester	follow the technique is used during the second and occasionally third trimester of pregnancy
1	the procedure is clean cut generally performed in the second or third trimester	the technique is used during the second and pregnancy third trimester of occasionally
1	the procedure is in the main performed in the second or third trimester	the technique is used during the second and occasionally third shipshape of pregnancy
1	the procedure is generally broadly speaking performed in the second or third trimester	the technique is during the second and occasionally third trimester of pregnancy
1	the clean cut procedure is generally performed in the second or third trimester	the technique is used during the second and at times third trimester of pregnancy
1	the procedure is generally performed in the second or third tailored	the technique is practice during the second and occasionally third trimester of pregnancy
1	procedure is generally performed in the second or trimester	the technique is used during the second and occasionally third trimester sec of pregnancy
1	the procedure is generally in the second or third trimester	the technique is used during of second and occasionally third trimester the pregnancy
1	the procedure or generally performed in the second is third trimester	the technique is used during the second and occasionally pregnancy trimester of third
1	" Just sitting around in a big base camp , knocking back cans of beer , I don 't particularly regard as mountaineering , " he added .	" Sitting around in base camp knocking back cans of beer - that I don 't particularly regard as mountaineering . "
1	just sitting around in a append big base camp basal knocking back cans of beer i don t particularly regard as mountaineering he added	sitting around in base encamp knocking back cans of beer that i don t particularly regard as mountaineering
1	just sitting around in a big base camp knocking rearwards cans of beer i don t in particular regard as mountaineering he added	sitting around in base see camp knocking back cans of beer that i don t particularly regard as mountaineering
1	just sitting around in a criticise big base camp knocking back cans of beer i don t particularly regard as mountaineering he wear added	sitting around in base camp game knocking back cans of beer that i don t particularly regard as mountaineering
1	just sitting around in a base camp knocking back cans of beer don t as mountaineering he added	regard around in base camp knocking back cans of beer that i don t particularly sitting as mountaineering
1	added sitting beer in a big base camp knocking back cans of around i don t particularly regard as mountaineering he just	sitting around in base camp knocking back cans of beer that i don t particularly paying attention as mountaineering
1	just sitting around in a back mountaineering camp knocking big cans of beer i don t particularly regard as base he added	sitting around in base camp knocking back of beer that i don t particularly regard as mountaineering
1	just sitting around in he big base camp knocking back beer of cans i don t particularly regard as mountaineering a added	sitting around in base camp knocking cans of beer i don t particularly regard as mountaineering
1	just around in a big base camp knocking cans of beer i don t particularly regard as mountaineering he added	don around in base camp knocking back cans of beer that i sitting t particularly regard as mountaineering
1	just sitting cans in a big base camp knocking back around of particularly i don t beer regard as mountaineering he added	sitting around in base camp knocking back cans of beer that i basal don t particularly regard as mountaineering
1	just sitting around in a big bivouac helium base camp knocking back cans of beer i don t particularly regard as mountaineering he added	around in base camp knocking back cans of beer that i don t particularly regard as mountaineering
1	a camp around in just big base sitting knocking back cans of beer i don t particularly regard as mountaineering he added	sitting around in base camp knocking back cans of beer that i don eastern samoa t particularly regard as mountaineering
1	just sitting around in a big base camp knocking binding cans of beer i don t peculiarly regard as mountaineering he added	sitting around in base camp tap back cans of beer that i don t particularly regard as mountaineering
1	just sitting around in a big base or so camp knocking back cans of bivouac beer i don t particularly regard as mountaineering he added	sitting around in base camp knocking back cans of beer that basal i don t particularly regard as mountaineering
1	sitting around in a big base camp knocking back cans of beer i don t particularly regard as mountaineering he added	sitting around in base camp knocking back cans don beer that i of t particularly regard as mountaineering
1	just sitting around a big base camp knocking back cans of beer i don t particularly regard as mountaineering he added	sitting around base camp knocking back cans of beer that i t particularly regard as mountaineering
1	sitting around a big base camp knocking back cans of beer i don particularly regard as mountaineering he added	sitting around in base camp knocking back cans of beer that i don t particularly affect as mountaineering
1	just sitting around in a big base camp knocking of i don t particularly regard as mountaineering he added	sitting around in base camp knocking hinder cans of beer that i don t particularly regard as mountaineering
1	just seat around in a big base camp knocking second cans of beer i don t particularly regard as mountaineering he added	sitting around in base camp knocking back cans of beer that i don t mountaineering regard as particularly
1	just sitting around in a big base camp knocking back cans of beer i t particularly regard as mountaineering he added	sitting around in back camp knocking base cans of beer that i don t particularly regard as mountaineering
1	just sitting around in a big added camp particularly back cans of beer i don t knocking regard as mountaineering he base	sitting around in base camp knocking back cans of beer that i don t particularly regard as mountain climbing
1	just sitting around in a big base camp knocking back cans of wear append beer i don t particularly regard as mountaineering he added	sitting some in base camp knocking back cans of beer that i don t particularly regard as mountaineering
1	just sitting around in knocking big base camp a back added of beer i don t particularly regard as mountaineering he cans	sitting around in base camp knocking back cans t beer that i don of particularly regard as mountaineering
1	just sit down around in a big base camp criticise back cans of beer i don t particularly regard as mountaineering he added	sitting in camp knocking back cans of beer that i don t particularly regard as mountaineering
1	just sitting around in a big base of knocking back cans camp he i don t particularly regard as mountaineering beer added	sitting around in base camp knocking back cans of beer that i see don t particularly regard as mountaineering
1	just sitting round in a big base camp knocking stake cans of beer i don t particularly regard as mountaineering he added	sitting around in base camp knocking back cans of beer that i don t especially regard as mountaineering
1	just sitting helium around in a big base camp knocking back cans append of beer i don t particularly regard as mountaineering he added	sitting around in knocking back cans of beer that i don t particularly regard as mountaineering
1	just sitting around in a base camp back beer i don t particularly as mountaineering he added	sitting around in bivouac base camp knocking back cans of beer that i don t particularly regard as mountaineering
1	just sitting around in a big base camp knocking back cans of beer i don t particularly involve as mountaineer he added	camp around in base sitting knocking back cans of beer that i don t particularly regard as mountaineering
1	just sitting or so in a big base camp knocking back cans of beer i don t particularly regard as mountaineer he added	sitting around in base camp knocking back cans of beer that i don t particularly regard as mountaineering
1	sitting around in a big base camp knocking back cans of beer i don t particularly as mountaineering he added	sitting around in base camp knocking back cans of beer that i t don particularly regard as mountaineering
1	just sitting added in a big base camp knocking back cans of beer i don t around regard as mountaineering he particularly	sitting around that base camp knocking back cans of beer in i don t particularly regard as mountaineering
1	just peculiarly sitting around wear in a big base camp knocking back cans of beer i don t particularly regard as mountaineering he added	sitting around in base camp back cans of beer that don t particularly regard mountaineering
1	She survives him as do their four children -- sons Anthony and Kelly , daughters Linda Hope and Nora Somers -- and four grandchildren .	Hope is survived by his wife ; sons Anthony and Kelly ; daughters Linda and Nora Somers ; and four grandchildren .
1	she him as do their four children sons and kelly daughters linda hope and nora somers and four	hope is survived by his wife sons anthony and kelly daughters linda and nora somers and four grandchildren
1	she survives him as do their four children sons anthony and kelly daughters linda and nora somers and four grandchildren	hope is survived by his wife sons anthony and kelly daughters linda and away nora somers and four grandchildren
1	she subsist him as do their quatern children sons anthony and kelly daughters linda hope and nora somers and quatern grandchildren	trust is survived by his wife sons anthony and kelly daughters linda and nora somers and four grandchildren
1	she survives him as do eastern samoa their four children sons anthony and kelly daughters linda hope and nora somers and four grandchildren	hope is survived his wife sons and kelly daughters linda and nora somers and four
1	she survives him as do their iv kid sons anthony and kelly daughters linda hope and nora somers and iv grandchildren	hope follow is survived by his wife sons anthony and kelly daughters linda and nora somers and four grandchildren
1	she survives him as do their four children and anthony four kelly daughters linda hope and nora somers sons and grandchildren	hope is survived by his wife sons anthony nora kelly daughters linda and and somers and four grandchildren
1	she desire survives weary willie him as do their four children sons anthony and kelly daughters linda hope and nora somers and four grandchildren	hope is survived by his wife boy anthony and kelly daughters linda and nora somers and four grandchildren
1	children survives him as do their four she sons anthony and kelly hope linda daughters and nora somers and four grandchildren	hope is survived his wife sons anthony and kelly daughters linda and nora somers and four
[truncated: 55,200 more rows]
