# Supplementary material for: STTA: enhanced text classification via selective test-time augmentation
Source: PeerJ Comput Sci. 2023 Dec 19;9:e1757. doi: 10.7717/peerj-cs.1757 (PMC10773867; doi:10.7717/peerj-cs.1757)
Supplement: Supplemental Information 2 — This dataset is a port of the official mrpc dataset on the Hub. Note that the sentence1 and sentence2 columns have been renamed to text1 and text2 respectively. Also, the test split is not labeled; the label column values are always -1. [file peerj-cs-09-1757-s002.zip › mrpc/tta_swap_1_1+32_test.csv]

DA_method	label	text1
original	1.0	PCCW 's chief operating officer , Mike Butcher , and Alex Arena , the chief financial officer , will report directly to Mr So .
swap	1.0	PCCW ' s chief operating officer, Mike Butcher, and Alex Arena, the chief officer financial, will report directly to Mr So.
swap	1.0	PCCW ' s chief operating officer, Mike Butcher, and Alex Arena, the chief financial officer, will directly report to Mr So.
swap	1.0	PCCW ' s chief operating officer, Mike Butcher, and Alex Arena, the chief financial officer, will report directly Mr to So.
swap	1.0	PCCW ' s chief operating officer, Mike Butcher, and Alex Arena, the chief financial officer, will report to directly Mr So.
swap	1.0	PCCW ' s chief operating officer, Mike Butcher, and Alex Arena, the chief financial officer, will directly report to Mr So.
swap	1.0	PCCW ' s chief operating officer, Mike Butcher, and Alex Arena, the chief financial, officer will report directly to Mr So.
swap	1.0	' PCCW s chief operating officer, Mike Butcher, and Alex Arena, the chief financial officer, will report directly to Mr So.
swap	1.0	PCCW ' s chief operating officer, Mike Butcher, and Alex Arena, the chief financial officer, will report directly Mr to So.
swap	1.0	PCCW ' s chief operating officer, Mike Butcher, and Alex Arena, the chief financial officer will, report directly to Mr So.
swap	1.0	PCCW ' s chief operating officer, Mike Butcher and, Alex Arena, the chief financial officer, will report directly to Mr So.
swap	1.0	PCCW ' s chief operating officer, Mike Butcher, and Alex Arena, the chief financial officer, will report to directly Mr So.
swap	1.0	PCCW ' s operating chief officer, Mike Butcher, and Alex Arena, the chief financial officer, will report directly to Mr So.
swap	1.0	PCCW s ' chief operating officer, Mike Butcher, and Alex Arena, the chief financial officer, will report directly to Mr So.
swap	1.0	PCCW ' chief s operating officer, Mike Butcher, and Alex Arena, the chief financial officer, will report directly to Mr So.
swap	1.0	PCCW ' s chief operating officer, Mike Butcher, and Alex Arena, the chief financial officer will, report directly to Mr So.
swap	1.0	PCCW ' s chief operating officer, Mike Butcher, Alex and Arena, the chief financial officer, will report directly to Mr So.
swap	1.0	PCCW ' s chief operating officer, Mike Butcher, Alex and Arena, the chief financial officer, will report directly to Mr So.
swap	1.0	PCCW ' s chief operating officer, Mike Butcher, and Alex Arena, the chief financial officer, will report directly to So Mr.
swap	1.0	PCCW ' s chief operating officer, Mike Butcher, and Alex Arena, the financial chief officer, will report directly to Mr So.
swap	1.0	PCCW ' chief s operating officer, Mike Butcher, and Alex Arena, the chief financial officer, will report directly to Mr So.
swap	1.0	PCCW ' s chief operating officer, Butcher Mike, and Alex Arena, the chief financial officer, will report directly to Mr So.
swap	1.0	PCCW ' s chief operating officer, Mike Butcher, and Alex Arena, the chief financial officer, will directly report to Mr So.
swap	1.0	PCCW ' s chief operating officer, Mike Butcher, and Arena Alex, the chief financial officer, will report directly to Mr So.
swap	1.0	PCCW ' s chief operating officer, Mike Butcher, and Alex Arena, the chief financial officer, report will directly to Mr So.
swap	1.0	PCCW ' s chief operating officer, Mike Butcher, and Alex Arena, the chief financial officer, will directly report to Mr So.
swap	1.0	PCCW ' s operating chief officer, Mike Butcher, and Alex Arena, the chief financial officer, will report directly to Mr So.
swap	1.0	PCCW ' s chief operating officer, Mike Butcher, and Alex, Arena the chief financial officer, will report directly to Mr So.
swap	1.0	PCCW ' s chief operating officer, Mike Butcher, and Alex Arena, chief the financial officer, will report directly to Mr So.
swap	1.0	PCCW ' s chief operating officer, Mike, Butcher and Alex Arena, the chief financial officer, will report directly to Mr So.
swap	1.0	PCCW ' s chief officer operating, Mike Butcher, and Alex Arena, the chief financial officer, will report directly to Mr So.
swap	1.0	PCCW ' s chief operating officer, Mike Butcher, and Alex Arena, the chief financial officer, will directly report to Mr So.
swap	1.0	PCCW ' s chief operating officer, Mike Butcher, and Alex Arena, the chief financial officer, will report directly to Mr. So
original	1.0	The world 's two largest automakers said their U.S. sales declined more than predicted last month as a late summer sales frenzy caused more of an industry backlash than expected .
swap	1.0	The world ' two s largest automakers said their U. S. sales declined more than predicted last month as a late summer sales frenzy caused more of an industry backlash than expected.
swap	1.0	The world ' s two largest automakers said their U. S. sales declined more than predicted last month as a late summer sales frenzy caused more of an industry backlash expected than.
swap	1.0	The world ' s two largest automakers said their U. S. sales declined than more predicted last month as a late summer sales frenzy caused more of an industry backlash than expected.
swap	1.0	The ' world s two largest automakers said their U. S. sales declined more than predicted last month as a late summer sales frenzy caused more of an industry backlash than expected.
swap	1.0	The world ' s two largest said automakers their U. S. sales declined more than predicted last month as a late summer sales frenzy caused more of an industry backlash than expected.
swap	1.0	The world ' s two largest automakers said their U. S. sales declined more than predicted last month as a late summer sales frenzy caused more an of industry backlash than expected.
swap	1.0	The world ' s two largest automakers said U their. S. sales declined more than predicted last month as a late summer sales frenzy caused more of an industry backlash than expected.
swap	1.0	The world ' two s largest automakers said their U. S. sales declined more than predicted last month as a late summer sales frenzy caused more of an industry backlash than expected.
swap	1.0	The world ' s two largest automakers their said U. S. sales declined more than predicted last month as a late summer sales frenzy caused more of an industry backlash than expected.
swap	1.0	World the ' s two largest automakers said their U. S. sales declined more than predicted last month as a late summer sales frenzy caused more of an industry backlash than expected.
swap	1.0	The world ' s two largest automakers said their U. S. sales declined more than predicted last month as a late summer sales frenzy caused of more an industry backlash than expected.
swap	1.0	The world ' s two largest automakers said their U. S. sales more declined than predicted last month as a late summer sales frenzy caused more of an industry backlash than expected.
swap	1.0	The world ' s two largest automakers said U their. S. sales declined more than predicted last month as a late summer sales frenzy caused more of an industry backlash than expected.
swap	1.0	The world ' s two largest automakers said their U. S. sales declined more than predicted last month as a late summer sales caused frenzy more of an industry backlash than expected.
swap	1.0	World the ' s two largest automakers said their U. S. sales declined more than predicted last month as a late summer sales frenzy caused more of an industry backlash than expected.
swap	1.0	The world ' s two largest automakers said their U. S. sales declined more than predicted last month as a summer late sales frenzy caused more of an industry backlash than expected.
swap	1.0	The world ' s two largest automakers said their U. . S sales declined more than predicted last month as a late summer sales frenzy caused more of an industry backlash than expected.
swap	1.0	The world ' s two largest automakers said their U. S. sales declined more than predicted month last as a late summer sales frenzy caused more of an industry backlash than expected.
swap	1.0	The world ' s two largest automakers said their U. S. sales declined more than predicted last month as a late summer sales frenzy caused more of industry an backlash than expected.
swap	1.0	The world ' s largest two automakers said their U. S. sales declined more than predicted last month as a late summer sales frenzy caused more of an industry backlash than expected.
swap	1.0	The world s ' two largest automakers said their U. S. sales declined more than predicted last month as a late summer sales frenzy caused more of an industry backlash than expected.
swap	1.0	The world ' s two automakers largest said their U. S. sales declined more than predicted last month as a late summer sales frenzy caused more of an industry backlash than expected.
swap	1.0	The world ' s two automakers largest said their U. S. sales declined more than predicted last month as a late summer sales frenzy caused more of an industry backlash than expected.
swap	1.0	The world ' s two largest automakers said their U S. . sales declined more than predicted last month as a late summer sales frenzy caused more of an industry backlash than expected.
swap	1.0	The world ' s two largest automakers said their U. S. sales declined more than predicted last month as a late summer sales caused frenzy more of an industry backlash than expected.
swap	1.0	The world ' s largest two automakers said their U. S. sales declined more than predicted last month as a late summer sales frenzy caused more of an industry backlash than expected.
swap	1.0	The world ' s largest two automakers said their U. S. sales declined more than predicted last month as a late summer sales frenzy caused more of an industry backlash than expected.
swap	1.0	The world ' s two largest automakers said their U. S. sales declined more than predicted last month as a late summer sales frenzy caused of more an industry backlash than expected.
swap	1.0	The world ' s two largest automakers said their U. S. sales declined more than predicted last month as a late summer sales frenzy caused more an of industry backlash than expected.
swap	1.0	The world ' s two largest said automakers their U. S. sales declined more than predicted last month as a late summer sales frenzy caused more of an industry backlash than expected.
swap	1.0	The world ' s two largest automakers said their U. S. sales declined than more predicted last month as a late summer sales frenzy caused more of an industry backlash than expected.
swap	1.0	World the ' s two largest automakers said their U. S. sales declined more than predicted last month as a late summer sales frenzy caused more of an industry backlash than expected.
original	1.0	According to the federal Centers for Disease Control and Prevention ( news - web sites ) , there were 19 reported cases of measles in the United States in 2002 .
swap	1.0	According to the federal Centers for Disease Control and Prevention (news - web) sites, there were 19 reported cases of measles in the United States in 2002.
swap	1.0	According to the federal Centers for Disease Control and Prevention (news - web sites ), there were 19 reported cases of measles in the United States in. 2002
swap	1.0	According to the Centers federal for Disease Control and Prevention (news - web sites ), there were 19 reported cases of measles in the United States in 2002.
swap	1.0	According to the federal Centers for Disease Control and Prevention (news - sites web ), there were 19 reported cases of measles in the United States in 2002.
swap	1.0	According to the federal Centers for Disease Control and Prevention (news - web sites ), there were 19 cases reported of measles in the United States in 2002.
swap	1.0	According to the federal Centers for Disease and Control Prevention (news - web sites ), there were 19 reported cases of measles in the United States in 2002.
swap	1.0	According to the federal Centers for Disease Control and Prevention (news - web sites ), there 19 were reported cases of measles in the United States in 2002.
swap	1.0	According to the federal Centers for Disease Control and Prevention (news - web sites ), there were 19 reported cases of measles in the United in States 2002.
swap	1.0	According to the federal Centers for Disease Control and Prevention (news - web sites ), there were 19 reported cases of measles in United the States in 2002.
swap	1.0	According to the federal Centers for Disease Control and Prevention (news - web sites ), were there 19 reported cases of measles in the United States in 2002.
swap	1.0	According to the federal Centers for Disease Control and Prevention (news web - sites ), there were 19 reported cases of measles in the United States in 2002.
swap	1.0	According to the federal Centers for Disease Control and Prevention (news - web sites ), there were 19 reported cases of measles in United the States in 2002.
swap	1.0	According to the federal Centers for Disease Control and Prevention (news - web sites ), there were 19 reported cases measles of in the United States in 2002.
swap	1.0	According to the federal Centers for Disease Control and Prevention (news - web) sites, there were 19 reported cases of measles in the United States in 2002.
swap	1.0	According to the federal Centers for Disease Control and Prevention (news - web sites ), there were 19 reported cases measles of in the United States in 2002.
swap	1.0	According to the federal Centers for Disease Control and Prevention (news - web sites ), there 19 were reported cases of measles in the United States in 2002.
swap	1.0	According to the federal Centers for Disease Control and Prevention (news - web sites ), there were 19 reported cases of measles the in United States in 2002.
swap	1.0	According to the federal Centers for Disease Control and Prevention (news - web sites ), there were 19 reported cases of in measles the United States in 2002.
swap	1.0	According to the federal Centers for Disease Control and Prevention (news - web sites) there, were 19 reported cases of measles in the United States in 2002.
swap	1.0	According to the federal Centers for Disease Control and Prevention (news - web sites ), there were 19 reported cases of measles the in United States in 2002.
swap	1.0	According to the federal Centers for Disease Control and Prevention (news - web sites ), there were 19 reported cases of measles in the United States in. 2002
swap	1.0	According to the federal for Centers Disease Control and Prevention (news - web sites ), there were 19 reported cases of measles in the United States in 2002.
swap	1.0	According to the federal Centers for Disease Control and Prevention (news - web sites ), there were 19 reported cases of measles in the United in States 2002.
swap	1.0	According to the federal Centers for Disease Control and Prevention (news - sites web ), there were 19 reported cases of measles in the United States in 2002.
swap	1.0	According to the federal Centers for Disease Control and Prevention (news - web sites ), there were 19 reported cases of measles in the United States in. 2002
swap	1.0	According to the federal Centers for Disease Control and Prevention (news - web sites ), there were 19 reported cases of measles in United the States in 2002.
swap	1.0	According to the federal for Centers Disease Control and Prevention (news - web sites ), there were 19 reported cases of measles in the United States in 2002.
swap	1.0	According to the federal Centers for Disease Control Prevention and (news - web sites ), there were 19 reported cases of measles in the United States in 2002.
swap	1.0	According to the federal Centers Disease for Control and Prevention (news - web sites ), there were 19 reported cases of measles in the United States in 2002.
swap	1.0	According to the federal Centers for Disease Control and Prevention (news - web sites ), there were reported 19 cases of measles in the United States in 2002.
swap	1.0	According to the federal Centers for Disease and Control Prevention (news - web sites ), there were 19 reported cases of measles in the United States in 2002.
swap	1.0	According to the federal Centers for Disease Control and Prevention (news - web sites ), there were 19 reported cases of measles in the United in States 2002.
original	0.0	A tropical storm rapidly developed in the Gulf of Mexico Sunday and was expected to hit somewhere along the Texas or Louisiana coasts by Monday night .
swap	0.0	A tropical storm rapidly developed in the Gulf of Mexico Sunday and was expected to hit somewhere along the Texas or Louisiana by coasts Monday night.
swap	0.0	A tropical storm rapidly developed in the Gulf of Mexico Sunday and was expected to hit somewhere along the Texas or Louisiana by coasts Monday night.
swap	0.0	A tropical storm rapidly developed in the of Gulf Mexico Sunday and was expected to hit somewhere along the Texas or Louisiana coasts by Monday night.
swap	0.0	A tropical rapidly storm developed in the Gulf of Mexico Sunday and was expected to hit somewhere along the Texas or Louisiana coasts by Monday night.
swap	0.0	Tropical a storm rapidly developed in the Gulf of Mexico Sunday and was expected to hit somewhere along the Texas or Louisiana coasts by Monday night.
swap	0.0	A tropical storm rapidly developed in the Gulf of Mexico Sunday and expected was to hit somewhere along the Texas or Louisiana coasts by Monday night.
swap	0.0	Tropical a storm rapidly developed in the Gulf of Mexico Sunday and was expected to hit somewhere along the Texas or Louisiana coasts by Monday night.
swap	0.0	A tropical storm rapidly developed in the Gulf of Mexico Sunday and was expected to hit along somewhere the Texas or Louisiana coasts by Monday night.
swap	0.0	A tropical storm rapidly developed in the Gulf of Mexico Sunday and was expected to hit along somewhere the Texas or Louisiana coasts by Monday night.
swap	0.0	A tropical storm developed rapidly in the Gulf of Mexico Sunday and was expected to hit somewhere along the Texas or Louisiana coasts by Monday night.
swap	0.0	Tropical a storm rapidly developed in the Gulf of Mexico Sunday and was expected to hit somewhere along the Texas or Louisiana coasts by Monday night.
swap	0.0	A tropical storm rapidly developed in the Gulf of Mexico Sunday and was expected to hit along somewhere the Texas or Louisiana coasts by Monday night.
swap	0.0	A tropical storm rapidly developed in the Gulf of Mexico Sunday and was to expected hit somewhere along the Texas or Louisiana coasts by Monday night.
swap	0.0	A tropical storm rapidly developed in the Gulf of Mexico Sunday and expected was to hit somewhere along the Texas or Louisiana coasts by Monday night.
swap	0.0	Tropical a storm rapidly developed in the Gulf of Mexico Sunday and was expected to hit somewhere along the Texas or Louisiana coasts by Monday night.
swap	0.0	A tropical storm rapidly developed in the Gulf of Mexico Sunday and was expected to hit somewhere along the Texas or Louisiana coasts Monday by night.
swap	0.0	A tropical rapidly storm developed in the Gulf of Mexico Sunday and was expected to hit somewhere along the Texas or Louisiana coasts by Monday night.
swap	0.0	A tropical storm rapidly developed in the Gulf of Mexico Sunday and was expected to hit somewhere along the Texas or Louisiana coasts by Monday. night
swap	0.0	A tropical rapidly storm developed in the Gulf of Mexico Sunday and was expected to hit somewhere along the Texas or Louisiana coasts by Monday night.
swap	0.0	A storm tropical rapidly developed in the Gulf of Mexico Sunday and was expected to hit somewhere along the Texas or Louisiana coasts by Monday night.
swap	0.0	A storm tropical rapidly developed in the Gulf of Mexico Sunday and was expected to hit somewhere along the Texas or Louisiana coasts by Monday night.
swap	0.0	A tropical storm rapidly developed in the Gulf of Sunday Mexico and was expected to hit somewhere along the Texas or Louisiana coasts by Monday night.
swap	0.0	A tropical storm rapidly developed in the Gulf Mexico of Sunday and was expected to hit somewhere along the Texas or Louisiana coasts by Monday night.
swap	0.0	A tropical storm rapidly developed in the Gulf of Mexico Sunday and was expected to hit somewhere along the Texas or Louisiana coasts by night Monday.
swap	0.0	A tropical storm rapidly developed in the Gulf of Mexico Sunday and was expected to hit somewhere along the Texas or coasts Louisiana by Monday night.
swap	0.0	A tropical storm developed rapidly in the Gulf of Mexico Sunday and was expected to hit somewhere along the Texas or Louisiana coasts by Monday night.
swap	0.0	A tropical storm rapidly developed in Gulf the of Mexico Sunday and was expected to hit somewhere along the Texas or Louisiana coasts by Monday night.
swap	0.0	A tropical storm rapidly developed in the Gulf of Mexico and Sunday was expected to hit somewhere along the Texas or Louisiana coasts by Monday night.
swap	0.0	A tropical storm rapidly developed in the Gulf of Mexico Sunday and was expected to hit along somewhere the Texas or Louisiana coasts by Monday night.
swap	0.0	A tropical storm rapidly developed in the Gulf of Mexico Sunday and was expected to hit somewhere along Texas the or Louisiana coasts by Monday night.
swap	0.0	A tropical rapidly storm developed in the Gulf of Mexico Sunday and was expected to hit somewhere along the Texas or Louisiana coasts by Monday night.
swap	0.0	A tropical storm rapidly developed in the Gulf of Mexico Sunday and was expected to hit somewhere along the Texas Louisiana or coasts by Monday night.
original	0.0	The company didn 't detail the costs of the replacement and repairs .
swap	0.0	The company didn ' t detail the costs of the and replacement repairs.
swap	0.0	The company didn ' t detail the of costs the replacement and repairs.
swap	0.0	The company didn ' t detail the costs of replacement the and repairs.
swap	0.0	The company didn ' t detail the costs of the replacement and. repairs
swap	0.0	The company didn ' t detail the costs of the replacement and. repairs
swap	0.0	The company didn ' t detail the of costs the replacement and repairs.
swap	0.0	The company didn ' t detail the of costs the replacement and repairs.
swap	0.0	The company didn ' t detail the costs of the replacement and. repairs
swap	0.0	The company didn ' t detail the of costs the replacement and repairs.
swap	0.0	Company the didn ' t detail the costs of the replacement and repairs.
swap	0.0	The didn company ' t detail the costs of the replacement and repairs.
swap	0.0	The didn company ' t detail the costs of the replacement and repairs.
swap	0.0	The company didn ' t detail the costs of the replacement repairs and.
swap	0.0	The didn company ' t detail the costs of the replacement and repairs.
swap	0.0	The company ' didn t detail the costs of the replacement and repairs.
swap	0.0	The didn company ' t detail the costs of the replacement and repairs.
swap	0.0	The company didn ' t detail the costs of the and replacement repairs.
swap	0.0	Company the didn ' t detail the costs of the replacement and repairs.
swap	0.0	The didn company ' t detail the costs of the replacement and repairs.
swap	0.0	The company didn ' t detail the costs of replacement the and repairs.
swap	0.0	The company didn ' t detail the costs the of replacement and repairs.
swap	0.0	The company didn ' t detail the costs of replacement the and repairs.
swap	0.0	The company didn ' t the detail costs of the replacement and repairs.
swap	0.0	The company didn ' t detail the costs of the and replacement repairs.
swap	0.0	The company didn ' t detail the costs of the replacement and. repairs
swap	0.0	The company didn ' t detail the costs of the and replacement repairs.
swap	0.0	The company didn ' t the detail costs of the replacement and repairs.
swap	0.0	The company ' didn t detail the costs of the replacement and repairs.
swap	0.0	The company didn ' t detail the costs of the replacement repairs and.
swap	0.0	The company didn t ' detail the costs of the replacement and repairs.
swap	0.0	The company didn ' t detail costs the of the replacement and repairs.
swap	0.0	The company didn ' t detail the costs of the replacement repairs and.
original	1.0	The settling companies would also assign their possible claims against the underwriters to the investor plaintiffs , he added .
swap	1.0	The settling companies would also assign their claims possible against the underwriters to the investor plaintiffs, he added.
swap	1.0	The settling companies would also assign their possible against claims the underwriters to the investor plaintiffs, he added.
swap	1.0	The settling companies would also assign their possible claims against the underwriters to the investor plaintiffs, added he.
swap	1.0	The settling companies would also assign their possible claims against the underwriters to the plaintiffs investor, he added.
swap	1.0	The settling companies would also assign their possible claims against the to underwriters the investor plaintiffs, he added.
swap	1.0	The settling companies would also assign their possible claims against underwriters the to the investor plaintiffs, he added.
swap	1.0	The settling companies would also assign their possible claims against the underwriters to the investor plaintiffs, he. added
swap	1.0	The settling companies would also assign their possible claims against the underwriters to the investor plaintiffs, added he.
swap	1.0	The settling companies would also assign their possible claims the against underwriters to the investor plaintiffs, he added.
swap	1.0	The settling companies also would assign their possible claims against the underwriters to the investor plaintiffs, he added.
swap	1.0	The companies settling would also assign their possible claims against the underwriters to the investor plaintiffs, he added.
swap	1.0	The settling companies would also assign possible their claims against the underwriters to the investor plaintiffs, he added.
swap	1.0	The settling companies would also assign their possible claims against underwriters the to the investor plaintiffs, he added.
swap	1.0	The settling companies would also assign their possible against claims the underwriters to the investor plaintiffs, he added.
swap	1.0	The settling companies would assign also their possible claims against the underwriters to the investor plaintiffs, he added.
swap	1.0	The settling companies would also assign their possible claims against the underwriters to the plaintiffs investor, he added.
swap	1.0	The settling would companies also assign their possible claims against the underwriters to the investor plaintiffs, he added.
swap	1.0	The settling companies would also assign their possible against claims the underwriters to the investor plaintiffs, he added.
swap	1.0	Settling the companies would also assign their possible claims against the underwriters to the investor plaintiffs, he added.
swap	1.0	The settling companies would also assign their possible claims against the underwriters to the investor plaintiffs, added he.
swap	1.0	The settling companies would assign also their possible claims against the underwriters to the investor plaintiffs, he added.
swap	1.0	The settling companies would also assign their possible claims against the underwriters to the investor plaintiffs, added he.
swap	1.0	The settling companies would also assign their possible claims against the underwriters to investor the plaintiffs, he added.
swap	1.0	The settling companies would also assign their possible claims against the underwriters to investor the plaintiffs, he added.
swap	1.0	The settling companies would also assign their possible against claims the underwriters to the investor plaintiffs, he added.
swap	1.0	The settling companies would also assign their possible claims against the underwriters to investor the plaintiffs, he added.
swap	1.0	The settling companies would also assign their possible claims against the underwriters to investor the plaintiffs, he added.
swap	1.0	The settling companies also would assign their possible claims against the underwriters to the investor plaintiffs, he added.
swap	1.0	Settling the companies would also assign their possible claims against the underwriters to the investor plaintiffs, he added.
swap	1.0	Settling the companies would also assign their possible claims against the underwriters to the investor plaintiffs, he added.
swap	1.0	The settling companies would assign also their possible claims against the underwriters to the investor plaintiffs, he added.
swap	1.0	The settling companies would also assign their possible claims against the underwriters to the investor plaintiffs, he. added
original	0.0	Air Commodore Quaife said the Hornets remained on three-minute alert throughout the operation .
swap	0.0	Air Commodore Quaife said the Hornets remained on three - minute alert the throughout operation.
swap	0.0	Air Commodore Quaife said the Hornets on remained three - minute alert throughout the operation.
swap	0.0	Air Commodore Quaife said the Hornets remained on three - alert minute throughout the operation.
swap	0.0	Air Commodore Quaife said the Hornets remained on three minute - alert throughout the operation.
swap	0.0	Air Commodore Quaife said the Hornets remained on three - alert minute throughout the operation.
swap	0.0	Air Commodore Quaife the said Hornets remained on three - minute alert throughout the operation.
swap	0.0	Air Commodore said Quaife the Hornets remained on three - minute alert throughout the operation.
swap	0.0	Air Commodore Quaife the said Hornets remained on three - minute alert throughout the operation.
swap	0.0	Air Commodore Quaife said Hornets the remained on three - minute alert throughout the operation.
swap	0.0	Air Commodore Quaife the said Hornets remained on three - minute alert throughout the operation.
swap	0.0	Air Commodore Quaife said the Hornets remained on three - minute throughout alert the operation.
swap	0.0	Air Commodore Quaife said the remained Hornets on three - minute alert throughout the operation.
swap	0.0	Air Commodore Quaife said the Hornets remained on - three minute alert throughout the operation.
swap	0.0	Air Quaife Commodore said the Hornets remained on three - minute alert throughout the operation.
swap	0.0	Air Commodore Quaife the said Hornets remained on three - minute alert throughout the operation.
swap	0.0	Commodore air Quaife said the Hornets remained on three - minute alert throughout the operation.
swap	0.0	Air Commodore Quaife the said Hornets remained on three - minute alert throughout the operation.
swap	0.0	Air Commodore Quaife said the Hornets remained on three - alert minute throughout the operation.
swap	0.0	Air Commodore Quaife said the Hornets remained on three - minute alert throughout operation the.
swap	0.0	Air Commodore Quaife the said Hornets remained on three - minute alert throughout the operation.
swap	0.0	Commodore air Quaife said the Hornets remained on three - minute alert throughout the operation.
swap	0.0	Air Commodore Quaife said the Hornets remained on three - minute alert throughout the. operation
swap	0.0	Air Quaife Commodore said the Hornets remained on three - minute alert throughout the operation.
swap	0.0	Air Commodore Quaife said the Hornets remained on three - alert minute throughout the operation.
swap	0.0	Air Quaife Commodore said the Hornets remained on three - minute alert throughout the operation.
swap	0.0	Air Commodore Quaife said the Hornets remained on three - alert minute throughout the operation.
swap	0.0	Air Commodore Quaife said the Hornets remained on three - minute throughout alert the operation.
swap	0.0	Air Commodore Quaife said the Hornets remained on - three minute alert throughout the operation.
swap	0.0	Commodore air Quaife said the Hornets remained on three - minute alert throughout the operation.
swap	0.0	Air Commodore Quaife said the Hornets remained on three - minute alert throughout the. operation
swap	0.0	Air Commodore Quaife said the Hornets remained on three - alert minute throughout the operation.
swap	0.0	Air Commodore Quaife said the Hornets remained on three - minute alert throughout the. operation
original	1.0	A Washington County man may have the countys first human case of West Nile virus , the health department said Friday .
swap	1.0	A Washington County man may have the countys first human of case West Nile virus, the health department said Friday.
swap	1.0	A Washington County man may have countys the first human case of West Nile virus, the health department said Friday.
swap	1.0	Washington a County man may have the countys first human case of West Nile virus, the health department said Friday.
swap	1.0	A Washington County man may have the countys first human case of West Nile virus the, health department said Friday.
swap	1.0	A Washington County man may the have countys first human case of West Nile virus, the health department said Friday.
swap	1.0	A Washington County man may have the countys first human case of West Nile virus, the department health said Friday.
swap	1.0	Washington a County man may have the countys first human case of West Nile virus, the health department said Friday.
swap	1.0	A Washington County man may have countys the first human case of West Nile virus, the health department said Friday.
swap	1.0	A Washington County man may have the countys first human case of West Nile virus, health the department said Friday.
swap	1.0	Washington a County man may have the countys first human case of West Nile virus, the health department said Friday.
swap	1.0	A Washington County man may have countys the first human case of West Nile virus, the health department said Friday.
swap	1.0	A Washington County man may have the countys human first case of West Nile virus, the health department said Friday.
swap	1.0	A Washington County man may have the countys first human case of West Nile virus, health the department said Friday.
swap	1.0	A Washington County man may have the countys first human of case West Nile virus, the health department said Friday.
swap	1.0	A County Washington man may have the countys first human case of West Nile virus, the health department said Friday.
swap	1.0	A Washington County man may have the countys first human case of West Nile virus, the health department Friday said.
swap	1.0	A Washington County man may have countys the first human case of West Nile virus, the health department said Friday.
swap	1.0	A Washington County man may have the countys first human case of West Nile virus, the health department Friday said.
swap	1.0	A Washington County man may have the countys first human case of West Nile virus, the health department said. Friday
swap	1.0	A Washington County man may have the countys first human of case West Nile virus, the health department said Friday.
swap	1.0	A Washington County man may have the countys first human case of West Nile virus the, health department said Friday.
swap	1.0	A Washington County may man have the countys first human case of West Nile virus, the health department said Friday.
swap	1.0	A Washington County man may have the countys first human case of West Nile virus, the health department Friday said.
swap	1.0	A Washington County man may have the countys first case human of West Nile virus, the health department said Friday.
swap	1.0	A Washington County man may have the countys first human case of Nile West virus, the health department said Friday.
swap	1.0	A Washington County man may have the countys first human case of West Nile virus, the department health said Friday.
swap	1.0	A Washington County man may have the countys first human case of West Nile virus, the health department said. Friday
swap	1.0	A Washington County man may have the countys first human case of West Nile virus, the health department said. Friday
swap	1.0	A Washington County man may have the countys first human case of West Nile virus, the health department said. Friday
swap	1.0	A Washington County man may the have countys first human case of West Nile virus, the health department said Friday.
swap	1.0	A Washington County man may have the countys first human case of West Nile virus, the department health said Friday.
swap	1.0	A Washington County man may have the countys first human case of West Nile virus, the health department Friday said.
original	1.0	Moseley and a senior aide delivered their summary assessments to about 300 American and allied military officers on Thursday .
swap	1.0	Moseley and a senior aide delivered their assessments summary to about 300 American and allied military officers on Thursday.
swap	1.0	Moseley and a senior aide delivered their summary assessments about to 300 American and allied military officers on Thursday.
swap	1.0	Moseley and senior a aide delivered their summary assessments to about 300 American and allied military officers on Thursday.
swap	1.0	Moseley and senior a aide delivered their summary assessments to about 300 American and allied military officers on Thursday.
swap	1.0	Moseley and a senior aide delivered their summary to assessments about 300 American and allied military officers on Thursday.
swap	1.0	Moseley and a senior aide delivered their summary assessments to 300 about American and allied military officers on Thursday.
swap	1.0	Moseley and a senior aide delivered their summary assessments to about 300 American allied and military officers on Thursday.
swap	1.0	Moseley and a senior aide delivered their summary assessments to about American 300 and allied military officers on Thursday.
swap	1.0	Moseley and a senior aide delivered their summary assessments to 300 about American and allied military officers on Thursday.
swap	1.0	Moseley and a senior aide delivered their summary assessments to about 300 American and military allied officers on Thursday.
swap	1.0	Moseley and a senior aide delivered their summary assessments to 300 about American and allied military officers on Thursday.
swap	1.0	Moseley and a senior aide delivered their summary to assessments about 300 American and allied military officers on Thursday.
swap	1.0	Moseley and a senior aide delivered their summary to assessments about 300 American and allied military officers on Thursday.
swap	1.0	Moseley and a senior aide delivered their summary assessments to about 300 American and allied military on officers Thursday.
swap	1.0	Moseley and a senior aide their delivered summary assessments to about 300 American and allied military officers on Thursday.
swap	1.0	Moseley and a aide senior delivered their summary assessments to about 300 American and allied military officers on Thursday.
swap	1.0	Moseley and a senior delivered aide their summary assessments to about 300 American and allied military officers on Thursday.
swap	1.0	Moseley and a senior aide delivered their assessments summary to about 300 American and allied military officers on Thursday.
swap	1.0	Moseley and a senior aide delivered their summary assessments to about American 300 and allied military officers on Thursday.
swap	1.0	Moseley and a senior aide their delivered summary assessments to about 300 American and allied military officers on Thursday.
swap	1.0	Moseley and a senior aide delivered their summary assessments to about 300 American and allied officers military on Thursday.
swap	1.0	Moseley and senior a aide delivered their summary assessments to about 300 American and allied military officers on Thursday.
swap	1.0	Moseley and a senior delivered aide their summary assessments to about 300 American and allied military officers on Thursday.
swap	1.0	Moseley and a senior aide delivered their summary assessments to about 300 American allied and military officers on Thursday.
swap	1.0	Moseley and a senior delivered aide their summary assessments to about 300 American and allied military officers on Thursday.
swap	1.0	Moseley a and senior aide delivered their summary assessments to about 300 American and allied military officers on Thursday.
swap	1.0	Moseley and a senior aide delivered their summary assessments to about 300 American and military allied officers on Thursday.
swap	1.0	And moseley a senior aide delivered their summary assessments to about 300 American and allied military officers on Thursday.
swap	1.0	Moseley and a senior aide delivered their summary assessments to about American 300 and allied military officers on Thursday.
swap	1.0	Moseley and a senior aide delivered their summary assessments to about 300 American and allied military on officers Thursday.
swap	1.0	Moseley and a senior aide delivered their summary assessments to about 300 American and allied military on officers Thursday.
swap	1.0	Moseley and a senior aide delivered their summary assessments about to 300 American and allied military officers on Thursday.
original	0.0	The broader Standard & Poor 's 500 Index < .SPX > was 0.46 points lower , or 0.05 percent , at 997.02 .
swap	0.0	The broader Standard & Poor ' s 500 Index <. SPX> was 0. 46 points lower, or. 0 05 percent, at 997. 02.
swap	0.0	The broader Standard & Poor ' s Index 500 <. SPX> was 0. 46 points lower, or 0. 05 percent, at 997. 02.
swap	0.0	The broader Standard & Poor ' s 500 Index <. SPX> was 0. 46 points lower, or 0. 05 percent, 997 at. 02.
swap	0.0	The broader Standard & Poor ' s 500 Index <. SPX> 0 was. 46 points lower, or 0. 05 percent, at 997. 02.
swap	0.0	Broader the Standard & Poor ' s 500 Index <. SPX> was 0. 46 points lower, or 0. 05 percent, at 997. 02.
swap	0.0	The broader Standard & Poor ' s 500 Index <. SPX> was 0 46. points lower, or 0. 05 percent, at 997. 02.
swap	0.0	The broader Standard & Poor ' s 500 Index <. SPX> was 0. 46 points lower, 0 or. 05 percent, at 997. 02.
swap	0.0	The broader Standard & Poor ' s 500 Index <. SPX> was 0. 46 points lower, or 0. percent 05, at 997. 02.
swap	0.0	The broader Standard & Poor ' s 500 Index <. SPX> was 0. 46 points lower, or 0. 05 percent, at 997. . 02
swap	0.0	The broader Standard & Poor ' s 500 Index <. SPX> was 0. 46 points lower, or. 0 05 percent, at 997. 02.
swap	0.0	The broader Standard & Poor ' s 500 Index <. SPX> was 0. points 46 lower, or 0. 05 percent, at 997. 02.
swap	0.0	Broader the Standard & Poor ' s 500 Index <. SPX> was 0. 46 points lower, or 0. 05 percent, at 997. 02.
swap	0.0	The broader Standard Poor & ' s 500 Index <. SPX> was 0. 46 points lower, or 0. 05 percent, at 997. 02.
swap	0.0	The broader Standard & Poor ' s 500 Index <. SPX> was 0. 46 points lower, or 0. 05 percent, 997 at. 02.
swap	0.0	The broader Standard & Poor ' 500 s Index <. SPX> was 0. 46 points lower, or 0. 05 percent, at 997. 02.
swap	0.0	The broader Standard & Poor ' s 500 Index <. SPX> was 0. 46 lower points, or 0. 05 percent, at 997. 02.
swap	0.0	The broader Standard & Poor ' s 500 Index <. SPX> was 0. 46 points lower, or 0. percent 05, at 997. 02.
swap	0.0	The broader Standard & Poor ' s 500 Index <. SPX> was 0. 46 points lower, or 0. percent 05, at 997. 02.
swap	0.0	The broader Standard & Poor ' s 500 Index <. SPX> was 0. 46 points lower, or 0. 05 percent, 997 at. 02.
swap	0.0	The broader Standard & Poor ' s 500 Index <. SPX> was 0. 46 points lower, or 0. 05 percent, at. 997 02.
swap	0.0	The broader Standard & Poor ' s 500 Index <. SPX> was 0. 46 points lower, or 0. percent 05, at 997. 02.
swap	0.0	The broader Standard & Poor ' s 500 Index <. SPX> was. 0 46 points lower, or 0. 05 percent, at 997. 02.
swap	0.0	The broader Standard & Poor ' s Index 500 <. SPX> was 0. 46 points lower, or 0. 05 percent, at 997. 02.
swap	0.0	The broader Standard & Poor ' 500 s Index <. SPX> was 0. 46 points lower, or 0. 05 percent, at 997. 02.
swap	0.0	The broader Standard & Poor ' s 500 Index <. SPX> was 0. 46 points lower, or 0. 05 percent at, 997. 02.
swap	0.0	The Standard broader & Poor ' s 500 Index <. SPX> was 0. 46 points lower, or 0. 05 percent, at 997. 02.
swap	0.0	The broader Standard & Poor ' s 500 Index <. SPX> was 0. 46 points lower, or. 0 05 percent, at 997. 02.
swap	0.0	The broader Standard & Poor ' s 500 Index <. SPX> was 0. 46 points lower, or. 0 05 percent, at 997. 02.
swap	0.0	The broader Standard & ' Poor s 500 Index <. SPX> was 0. 46 points lower, or 0. 05 percent, at 997. 02.
swap	0.0	The Standard broader & Poor ' s 500 Index <. SPX> was 0. 46 points lower, or 0. 05 percent, at 997. 02.
swap	0.0	The broader Standard & Poor ' s 500 Index <. SPX> 0 was. 46 points lower, or 0. 05 percent, at 997. 02.
swap	0.0	The broader Standard & Poor ' s 500 Index <. SPX> was 0. 46 points lower, or. 0 05 percent, at 997. 02.
original	1.0	Consumers would still have to get a descrambling security card from their cable operator to plug into the set .
swap	1.0	Consumers would still have to get a descrambling security card from their cable to operator plug into the set.
swap	1.0	Would consumers still have to get a descrambling security card from their cable operator to plug into the set.
swap	1.0	Consumers would still have to get a descrambling security card from their cable operator to into plug the set.
swap	1.0	Consumers still would have to get a descrambling security card from their cable operator to plug into the set.
swap	1.0	Consumers would still have to get a descrambling card security from their cable operator to plug into the set.
swap	1.0	Consumers would still to have get a descrambling security card from their cable operator to plug into the set.
swap	1.0	Consumers would still have to get a descrambling security card from cable their operator to plug into the set.
swap	1.0	Consumers would still have to get a descrambling security from card their cable operator to plug into the set.
swap	1.0	Consumers would still have to get a descrambling security card from their cable operator to plug the into set.
swap	1.0	Consumers would still have get to a descrambling security card from their cable operator to plug into the set.
swap	1.0	Consumers would still have to get a descrambling security card from their cable operator to plug into set the.
swap	1.0	Consumers would still have to get a descrambling security card their from cable operator to plug into the set.
swap	1.0	Consumers would still have to get descrambling a security card from their cable operator to plug into the set.
swap	1.0	Consumers would still have to get a descrambling security card from their operator cable to plug into the set.
swap	1.0	Would consumers still have to get a descrambling security card from their cable operator to plug into the set.
swap	1.0	Consumers would still have to get a descrambling security card their from cable operator to plug into the set.
swap	1.0	Consumers would still have get to a descrambling security card from their cable operator to plug into the set.
swap	1.0	Would consumers still have to get a descrambling security card from their cable operator to plug into the set.
swap	1.0	Consumers would still have to get a descrambling security card from their cable operator plug to into the set.
swap	1.0	Consumers would still have to get a descrambling security card from their cable operator plug to into the set.
swap	1.0	Consumers would still have to get a descrambling security card from their cable operator to plug into the. set
swap	1.0	Consumers would have still to get a descrambling security card from their cable operator to plug into the set.
swap	1.0	Consumers would still have to get a descrambling security card from their cable operator to plug the into set.
swap	1.0	Consumers would still have get to a descrambling security card from their cable operator to plug into the set.
swap	1.0	Consumers would still have to get a descrambling security card from their cable operator to plug into set the.
swap	1.0	Consumers would still have to get a security descrambling card from their cable operator to plug into the set.
swap	1.0	Consumers would still have to get a descrambling security card from their cable operator to into plug the set.
swap	1.0	Consumers would still have to get a descrambling security card from their cable to operator plug into the set.
swap	1.0	Consumers still would have to get a descrambling security card from their cable operator to plug into the set.
swap	1.0	Consumers would still have to get a descrambling security card from their cable operator to plug into the. set
swap	1.0	Consumers would have still to get a descrambling security card from their cable operator to plug into the set.
swap	1.0	Consumers would still have to get a descrambling security card their from cable operator to plug into the set.
original	1.0	The increase reflects lower credit losses and favorable interest rates .
swap	1.0	The increase reflects lower credit losses and favorable rates interest.
swap	1.0	Increase the reflects lower credit losses and favorable interest rates.
swap	1.0	The increase reflects lower credit losses and interest favorable rates.
swap	1.0	The increase reflects lower credit and losses favorable interest rates.
swap	1.0	The increase reflects credit lower losses and favorable interest rates.
swap	1.0	The increase reflects credit lower losses and favorable interest rates.
swap	1.0	The reflects increase lower credit losses and favorable interest rates.
swap	1.0	The increase reflects lower credit and losses favorable interest rates.
swap	1.0	The increase reflects lower credit losses favorable and interest rates.
swap	1.0	The increase reflects lower credit losses and favorable rates interest.
swap	1.0	The increase reflects lower credit losses favorable and interest rates.
swap	1.0	The increase reflects lower credit losses and interest favorable rates.
swap	1.0	The increase reflects lower credit and losses favorable interest rates.
swap	1.0	The increase reflects lower credit and losses favorable interest rates.
swap	1.0	The increase lower reflects credit losses and favorable interest rates.
swap	1.0	The increase reflects lower credit losses favorable and interest rates.
swap	1.0	The increase reflects credit lower losses and favorable interest rates.
swap	1.0	The increase reflects lower losses credit and favorable interest rates.
swap	1.0	Increase the reflects lower credit losses and favorable interest rates.
swap	1.0	Increase the reflects lower credit losses and favorable interest rates.
swap	1.0	The increase reflects lower credit losses and favorable interest. rates
swap	1.0	The increase reflects lower credit and losses favorable interest rates.
swap	1.0	The reflects increase lower credit losses and favorable interest rates.
swap	1.0	The increase reflects lower credit losses and favorable interest. rates
swap	1.0	The increase reflects lower losses credit and favorable interest rates.
swap	1.0	The increase reflects lower losses credit and favorable interest rates.
swap	1.0	The increase reflects lower losses credit and favorable interest rates.
swap	1.0	The increase lower reflects credit losses and favorable interest rates.
swap	1.0	The increase reflects lower losses credit and favorable interest rates.
swap	1.0	The increase reflects lower credit losses and favorable rates interest.
swap	1.0	The increase reflects credit lower losses and favorable interest rates.
swap	1.0	The increase reflects lower credit losses and interest favorable rates.
original	1.0	The device plays Internet radio streams and comes with a 30-day trial of RealNetworks ' Rhapsody music service .
swap	1.0	The device plays Internet radio streams and comes with a 30 - day trial of RealNetworks ' music Rhapsody service.
swap	1.0	The device plays Internet radio streams and comes with 30 a - day trial of RealNetworks ' Rhapsody music service.
swap	1.0	The device plays Internet radio streams and comes a with 30 - day trial of RealNetworks ' Rhapsody music service.
swap	1.0	The device plays radio Internet streams and comes with a 30 - day trial of RealNetworks ' Rhapsody music service.
swap	1.0	The device plays Internet radio streams and comes with a 30 - day trial RealNetworks of ' Rhapsody music service.
swap	1.0	The device plays Internet radio streams and comes with a 30 - day trial RealNetworks of ' Rhapsody music service.
swap	1.0	The device plays Internet radio streams and comes with a 30 - day trial of RealNetworks ' music Rhapsody service.
swap	1.0	Device the plays Internet radio streams and comes with a 30 - day trial of RealNetworks ' Rhapsody music service.
swap	1.0	The device plays Internet radio streams and comes with a 30 - day trial of RealNetworks ' Rhapsody service music.
swap	1.0	The device plays radio Internet streams and comes with a 30 - day trial of RealNetworks ' Rhapsody music service.
swap	1.0	The device plays Internet radio streams and with comes a 30 - day trial of RealNetworks ' Rhapsody music service.
swap	1.0	The device Internet plays radio streams and comes with a 30 - day trial of RealNetworks ' Rhapsody music service.
swap	1.0	The device plays Internet radio streams and comes with a 30 - day trial of RealNetworks ' music Rhapsody service.
swap	1.0	The device plays Internet radio streams and with comes a 30 - day trial of RealNetworks ' Rhapsody music service.
swap	1.0	The plays device Internet radio streams and comes with a 30 - day trial of RealNetworks ' Rhapsody music service.
swap	1.0	The device plays Internet radio streams and comes with a 30 - day trial of ' RealNetworks Rhapsody music service.
swap	1.0	The device plays Internet radio streams and comes with a 30 - day of trial RealNetworks ' Rhapsody music service.
swap	1.0	The device plays Internet radio streams and comes with a 30 - day trial of RealNetworks Rhapsody ' music service.
swap	1.0	The device plays Internet radio streams and comes with a 30 - day trial of RealNetworks Rhapsody ' music service.
swap	1.0	Device the plays Internet radio streams and comes with a 30 - day trial of RealNetworks ' Rhapsody music service.
swap	1.0	Device the plays Internet radio streams and comes with a 30 - day trial of RealNetworks ' Rhapsody music service.
swap	1.0	The device plays Internet radio streams and with comes a 30 - day trial of RealNetworks ' Rhapsody music service.
swap	1.0	The device plays Internet radio streams and comes a with 30 - day trial of RealNetworks ' Rhapsody music service.
swap	1.0	The device plays Internet radio and streams comes with a 30 - day trial of RealNetworks ' Rhapsody music service.
swap	1.0	The device plays Internet radio streams and comes with 30 a - day trial of RealNetworks ' Rhapsody music service.
swap	1.0	The device plays Internet radio streams and comes with a 30 - day trial of ' RealNetworks Rhapsody music service.
swap	1.0	The device plays Internet radio streams comes and with a 30 - day trial of RealNetworks ' Rhapsody music service.
swap	1.0	The device plays Internet radio streams and comes with a 30 day - trial of RealNetworks ' Rhapsody music service.
swap	1.0	Device the plays Internet radio streams and comes with a 30 - day trial of RealNetworks ' Rhapsody music service.
swap	1.0	The device plays Internet radio streams and comes with a 30 - day trial RealNetworks of ' Rhapsody music service.
swap	1.0	The device plays Internet radio streams and comes with a 30 - trial day of RealNetworks ' Rhapsody music service.
swap	1.0	The device plays Internet streams radio and comes with a 30 - day trial of RealNetworks ' Rhapsody music service.
original	0.0	Hong Kong was flat , Australia , Singapore and South Korea lost 0.2-0.4 percent .
swap	0.0	Hong Kong was flat, Australia, Singapore and South Korea 0 lost. 2 - 0. 4 percent.
swap	0.0	Hong Kong was flat, Australia, Singapore and South Korea lost 0. 2 - 0 4. percent.
swap	0.0	Hong Kong was flat, Australia, Singapore South and Korea lost 0. 2 - 0. 4 percent.
swap	0.0	Hong Kong was flat, Australia, Singapore and South Korea lost 0 2. - 0. 4 percent.
swap	0.0	Hong Kong was flat, Australia, Singapore and South Korea lost 0. 2 - 0 4. percent.
swap	0.0	Kong hong was flat, Australia, Singapore and South Korea lost 0. 2 - 0. 4 percent.
swap	0.0	Hong Kong was flat, Australia, Singapore and South Korea lost 0. 2 - 0. 4. percent
swap	0.0	Hong Kong was flat, Australia, Singapore and South Korea lost 0. 2 -. 0 4 percent.
swap	0.0	Hong Kong flat was, Australia, Singapore and South Korea lost 0. 2 - 0. 4 percent.
swap	0.0	Hong Kong was flat, Australia, Singapore and South Korea lost 0 2. - 0. 4 percent.
swap	0.0	Hong Kong flat was, Australia, Singapore and South Korea lost 0. 2 - 0. 4 percent.
swap	0.0	Hong Kong was flat, Australia, Singapore and South lost Korea 0. 2 - 0. 4 percent.
swap	0.0	Hong Kong was flat, Australia, Singapore and South Korea lost 0. 2 - 0 4. percent.
swap	0.0	Hong Kong was flat, Australia, Singapore and South Korea lost 0. 2 -. 0 4 percent.
swap	0.0	Hong Kong was flat, Australia, Singapore and South Korea lost 0. - 2 0. 4 percent.
swap	0.0	Hong Kong was flat, Australia, Singapore and South Korea 0 lost. 2 - 0. 4 percent.
swap	0.0	Hong Kong was flat, Australia, Singapore and South Korea lost 0 2. - 0. 4 percent.
swap	0.0	Hong Kong was flat, Australia, Singapore and South Korea lost 0. 2 -. 0 4 percent.
swap	0.0	Hong Kong was flat, Australia, Singapore and South lost Korea 0. 2 - 0. 4 percent.
swap	0.0	Hong Kong was flat, Australia, Singapore and South Korea lost 0. 2 - 0. percent 4.
swap	0.0	Hong Kong was flat, Australia Singapore, and South Korea lost 0. 2 - 0. 4 percent.
swap	0.0	Hong Kong was flat, Australia, Singapore and Korea South lost 0. 2 - 0. 4 percent.
swap	0.0	Hong Kong was flat, Australia, Singapore and South lost Korea 0. 2 - 0. 4 percent.
swap	0.0	Hong Kong was flat, Australia, Singapore and Korea South lost 0. 2 - 0. 4 percent.
swap	0.0	Hong Kong was flat, Australia, Singapore and South Korea 0 lost. 2 - 0. 4 percent.
swap	0.0	Hong Kong was flat, , Australia Singapore and South Korea lost 0. 2 - 0. 4 percent.
swap	0.0	Hong Kong was flat, Australia, Singapore South and Korea lost 0. 2 - 0. 4 percent.
swap	0.0	Hong Kong was flat, Australia, Singapore and South Korea lost 0. 2 -. 0 4 percent.
swap	0.0	Hong Kong flat was, Australia, Singapore and South Korea lost 0. 2 - 0. 4 percent.
swap	0.0	Hong Kong was flat, Australia, Singapore South and Korea lost 0. 2 - 0. 4 percent.
swap	0.0	Hong was Kong flat, Australia, Singapore and South Korea lost 0. 2 - 0. 4 percent.
swap	0.0	Kong hong was flat, Australia, Singapore and South Korea lost 0. 2 - 0. 4 percent.
original	1.0	Evidence suggests two of the victims were taken by surprise , while the other two might have tried to flee or to defend themselves or the others , police said .
swap	1.0	Evidence suggests two of the victims were taken by, surprise while the other two might have tried to flee or to defend themselves or the others, police said.
swap	1.0	Evidence suggests two of the victims were taken by surprise, while other the two might have tried to flee or to defend themselves or the others, police said.
swap	1.0	Evidence suggests of two the victims were taken by surprise, while the other two might have tried to flee or to defend themselves or the others, police said.
swap	1.0	Evidence suggests two the of victims were taken by surprise, while the other two might have tried to flee or to defend themselves or the others, police said.
swap	1.0	Evidence suggests two of the victims were taken by surprise, while the other two might have tried to flee or to defend themselves or the others, said police.
swap	1.0	Evidence suggests two of the victims were taken by surprise, while the other two might have tried to flee or to themselves defend or the others, police said.
swap	1.0	Evidence suggests two of the victims were taken by surprise, while the other two have might tried to flee or to defend themselves or the others, police said.
swap	1.0	Evidence suggests two of the victims were taken by surprise, while the two other might have tried to flee or to defend themselves or the others, police said.
swap	1.0	Evidence suggests two of the victims were taken by surprise, while the other two might have tried to flee or to defend or themselves the others, police said.
swap	1.0	Evidence suggests two of the victims taken were by surprise, while the other two might have tried to flee or to defend themselves or the others, police said.
swap	1.0	Evidence suggests two of the victims were taken by surprise, while the other two might have to tried flee or to defend themselves or the others, police said.
swap	1.0	Evidence suggests two of the victims were taken by surprise, while the other two might have tried to flee or to defend themselves or the others, police. said
swap	1.0	Evidence suggests two of the victims were taken surprise by, while the other two might have tried to flee or to defend themselves or the others, police said.
swap	1.0	Evidence suggests two of the victims were taken surprise by, while the other two might have tried to flee or to defend themselves or the others, police said.
swap	1.0	Evidence suggests two of the victims were taken by surprise, while the other two have might tried to flee or to defend themselves or the others, police said.
swap	1.0	Evidence suggests two of the victims were taken by surprise, while the other might two have tried to flee or to defend themselves or the others, police said.
swap	1.0	Evidence suggests two of the victims were taken by surprise, while the other two might have to tried flee or to defend themselves or the others, police said.
swap	1.0	Evidence suggests two of the victims taken were by surprise, while the other two might have tried to flee or to defend themselves or the others, police said.
swap	1.0	Evidence two suggests of the victims were taken by surprise, while the other two might have tried to flee or to defend themselves or the others, police said.
swap	1.0	Evidence suggests two of the victims were taken by surprise, while the other two might have to tried flee or to defend themselves or the others, police said.
swap	1.0	Evidence suggests two of the victims were taken by surprise, while the other two might tried have to flee or to defend themselves or the others, police said.
swap	1.0	Evidence suggests two of the victims were by taken surprise, while the other two might have tried to flee or to defend themselves or the others, police said.
swap	1.0	Evidence suggests two of the victims were taken by, surprise while the other two might have tried to flee or to defend themselves or the others, police said.
swap	1.0	Evidence suggests two of the victims were taken by surprise, while the other two might have tried to flee or to defend themselves or the, others police said.
swap	1.0	Evidence suggests two of victims the were taken by surprise, while the other two might have tried to flee or to defend themselves or the others, police said.
swap	1.0	Evidence suggests two of the victims were taken by surprise, while the two other might have tried to flee or to defend themselves or the others, police said.
swap	1.0	Evidence suggests two of the victims were taken by surprise, while the other two might have tried to flee or to themselves defend or the others, police said.
swap	1.0	Evidence suggests two of the victims were taken by surprise, while the other two might have tried to flee or to defend or themselves the others, police said.
swap	1.0	Evidence suggests two of the victims were taken by surprise, while other the two might have tried to flee or to defend themselves or the others, police said.
swap	1.0	Evidence two suggests of the victims were taken by surprise, while the other two might have tried to flee or to defend themselves or the others, police said.
swap	1.0	Evidence suggests two of the victims were taken by surprise while, the other two might have tried to flee or to defend themselves or the others, police said.
swap	1.0	Evidence suggests two of the victims were taken by surprise, while the other two might have to tried flee or to defend themselves or the others, police said.
original	0.0	Ballmer has been vocal in the past warning that Linux is a threat to Microsoft .
swap	0.0	Ballmer has been vocal in the past warning that Linux is a threat to. Microsoft
swap	0.0	Ballmer has been vocal in the past warning that Linux is a to threat Microsoft.
swap	0.0	Ballmer has been vocal in the warning past that Linux is a threat to Microsoft.
swap	0.0	Ballmer has been vocal in the past warning that Linux is a to threat Microsoft.
swap	0.0	Ballmer has vocal been in the past warning that Linux is a threat to Microsoft.
swap	0.0	Has ballmer been vocal in the past warning that Linux is a threat to Microsoft.
swap	0.0	Ballmer been has vocal in the past warning that Linux is a threat to Microsoft.
swap	0.0	Ballmer been has vocal in the past warning that Linux is a threat to Microsoft.
swap	0.0	Ballmer has been in vocal the past warning that Linux is a threat to Microsoft.
swap	0.0	Ballmer has been vocal in the past warning that Linux is a threat Microsoft to.
swap	0.0	Has ballmer been vocal in the past warning that Linux is a threat to Microsoft.
swap	0.0	Ballmer has been vocal the in past warning that Linux is a threat to Microsoft.
swap	0.0	Ballmer has been vocal in the past warning that Linux is a to threat Microsoft.
swap	0.0	Ballmer has been vocal in the past warning that Linux is a threat Microsoft to.
swap	0.0	Ballmer has been vocal in the past warning that Linux is a to threat Microsoft.
swap	0.0	Ballmer has been vocal in the past warning that Linux is a threat Microsoft to.
swap	0.0	Ballmer has been vocal in the warning past that Linux is a threat to Microsoft.
swap	0.0	Ballmer has been vocal in the past warning that Linux is a threat to. Microsoft
swap	0.0	Ballmer has been vocal in the past warning that Linux is threat a to Microsoft.
swap	0.0	Ballmer has been vocal in the past warning that Linux is threat a to Microsoft.
swap	0.0	Ballmer has been vocal in the past warning that Linux is a threat Microsoft to.
swap	0.0	Ballmer has been in vocal the past warning that Linux is a threat to Microsoft.
swap	0.0	Has ballmer been vocal in the past warning that Linux is a threat to Microsoft.
swap	0.0	Ballmer has been vocal in the past warning that Linux is threat a to Microsoft.
swap	0.0	Ballmer has been vocal in the past warning that Linux is a threat to. Microsoft
swap	0.0	Ballmer has been vocal in the past warning that is Linux a threat to Microsoft.
swap	0.0	Ballmer has been vocal in the past warning that Linux is threat a to Microsoft.
swap	0.0	Ballmer been has vocal in the past warning that Linux is a threat to Microsoft.
swap	0.0	Has ballmer been vocal in the past warning that Linux is a threat to Microsoft.
swap	0.0	Ballmer has been vocal in past the warning that Linux is a threat to Microsoft.
swap	0.0	Has ballmer been vocal in the past warning that Linux is a threat to Microsoft.
swap	0.0	Ballmer has been vocal in the past warning that Linux is a threat Microsoft to.
original	1.0	A charter plane crashed in Turkey on Monday , killing all 75 people aboard , including 62 Spanish peacekeepers returning from Afghanistan , officials said .
swap	1.0	A charter plane crashed in Turkey on Monday, killing all 75 people aboard including, 62 Spanish peacekeepers returning from Afghanistan, officials said.
swap	1.0	A charter plane crashed in Turkey on Monday, killing all 75 people aboard, including Spanish 62 peacekeepers returning from Afghanistan, officials said.
swap	1.0	A charter plane crashed Turkey in on Monday, killing all 75 people aboard, including 62 Spanish peacekeepers returning from Afghanistan, officials said.
swap	1.0	A charter plane crashed in Turkey Monday on, killing all 75 people aboard, including 62 Spanish peacekeepers returning from Afghanistan, officials said.
swap	1.0	A charter plane crashed in Turkey on Monday, killing all 75 people aboard, including 62 Spanish peacekeepers returning from Afghanistan, said officials.
swap	1.0	A charter plane crashed in Turkey on Monday, killing all 75 people aboard, including Spanish 62 peacekeepers returning from Afghanistan, officials said.
swap	1.0	A charter plane crashed in Turkey Monday on, killing all 75 people aboard, including 62 Spanish peacekeepers returning from Afghanistan, officials said.
swap	1.0	A charter crashed plane in Turkey on Monday, killing all 75 people aboard, including 62 Spanish peacekeepers returning from Afghanistan, officials said.
swap	1.0	A plane charter crashed in Turkey on Monday, killing all 75 people aboard, including 62 Spanish peacekeepers returning from Afghanistan, officials said.
swap	1.0	A plane charter crashed in Turkey on Monday, killing all 75 people aboard, including 62 Spanish peacekeepers returning from Afghanistan, officials said.
swap	1.0	A charter plane crashed in Turkey on Monday, killing all 75 people aboard, 62 including Spanish peacekeepers returning from Afghanistan, officials said.
swap	1.0	A charter plane crashed in Turkey on Monday, killing all 75 people aboard including, 62 Spanish peacekeepers returning from Afghanistan, officials said.
swap	1.0	A charter plane crashed in Turkey on Monday, killing all 75 people aboard, including 62 Spanish returning peacekeepers from Afghanistan, officials said.
swap	1.0	A charter plane crashed Turkey in on Monday, killing all 75 people aboard, including 62 Spanish peacekeepers returning from Afghanistan, officials said.
swap	1.0	A charter plane crashed in Turkey on Monday, killing all 75 people aboard, including 62 Spanish peacekeepers returning from Afghanistan, officials. said
swap	1.0	A charter plane crashed in Turkey on Monday, killing all 75 people aboard, 62 including Spanish peacekeepers returning from Afghanistan, officials said.
swap	1.0	A charter plane crashed in Turkey on Monday, killing all 75 people, aboard including 62 Spanish peacekeepers returning from Afghanistan, officials said.
swap	1.0	A charter crashed plane in Turkey on Monday, killing all 75 people aboard, including 62 Spanish peacekeepers returning from Afghanistan, officials said.
swap	1.0	A charter plane crashed in Turkey on Monday, killing all people 75 aboard, including 62 Spanish peacekeepers returning from Afghanistan, officials said.
swap	1.0	A charter plane crashed in Turkey on Monday, all killing 75 people aboard, including 62 Spanish peacekeepers returning from Afghanistan, officials said.
swap	1.0	A charter plane crashed in Turkey on Monday, killing all 75 people aboard, including 62 Spanish peacekeepers returning Afghanistan from, officials said.
swap	1.0	A charter plane crashed in Turkey on Monday, killing all people 75 aboard, including 62 Spanish peacekeepers returning from Afghanistan, officials said.
swap	1.0	A charter plane in crashed Turkey on Monday, killing all 75 people aboard, including 62 Spanish peacekeepers returning from Afghanistan, officials said.
swap	1.0	A charter plane crashed in Turkey on Monday, killing all 75 people, aboard including 62 Spanish peacekeepers returning from Afghanistan, officials said.
swap	1.0	A charter plane crashed in on Turkey Monday, killing all 75 people aboard, including 62 Spanish peacekeepers returning from Afghanistan, officials said.
swap	1.0	A charter plane crashed in Turkey on Monday, killing all 75 people aboard, including 62 Spanish peacekeepers returning from Afghanistan officials, said.
swap	1.0	A charter plane crashed in Turkey on Monday, killing all people 75 aboard, including 62 Spanish peacekeepers returning from Afghanistan, officials said.
swap	1.0	A charter plane crashed in on Turkey Monday, killing all 75 people aboard, including 62 Spanish peacekeepers returning from Afghanistan, officials said.
swap	1.0	Charter a plane crashed in Turkey on Monday, killing all 75 people aboard, including 62 Spanish peacekeepers returning from Afghanistan, officials said.
swap	1.0	A charter plane crashed in on Turkey Monday, killing all 75 people aboard, including 62 Spanish peacekeepers returning from Afghanistan, officials said.
swap	1.0	A charter plane crashed in Turkey on Monday, killing 75 all people aboard, including 62 Spanish peacekeepers returning from Afghanistan, officials said.
swap	1.0	A charter plane crashed in Turkey on Monday, all killing 75 people aboard, including 62 Spanish peacekeepers returning from Afghanistan, officials said.
original	1.0	Moroccan Interior Minister Al Mustapha Sahel said the investigation " points to a group that has been arrested recently " , an apparent reference to Djihad Salafist .
swap	1.0	Moroccan Interior Minister Al Mustapha Sahel said the investigation " points to a group that has been recently arrested ", an apparent reference to Djihad Salafist.
swap	1.0	Interior moroccan Minister Al Mustapha Sahel said the investigation " points to a group that has been arrested recently ", an apparent reference to Djihad Salafist.
swap	1.0	Moroccan Interior Minister Al Sahel Mustapha said the investigation " points to a group that has been arrested recently ", an apparent reference to Djihad Salafist.
swap	1.0	Moroccan Interior Minister Al Mustapha Sahel said investigation the " points to a group that has been arrested recently ", an apparent reference to Djihad Salafist.
swap	1.0	Moroccan Interior Minister Al Mustapha Sahel said the investigation " to points a group that has been arrested recently ", an apparent reference to Djihad Salafist.
swap	1.0	Moroccan Interior Minister Mustapha Al Sahel said the investigation " points to a group that has been arrested recently ", an apparent reference to Djihad Salafist.
swap	1.0	Moroccan Interior Minister Al Mustapha Sahel said the investigation " points to a group has that been arrested recently ", an apparent reference to Djihad Salafist.
swap	1.0	Moroccan Interior Minister Al Mustapha Sahel said the investigation " points to a group that has been arrested recently ", apparent an reference to Djihad Salafist.
swap	1.0	Moroccan Interior Minister Al Mustapha Sahel said the investigation " points to a group that has been recently arrested ", an apparent reference to Djihad Salafist.
swap	1.0	Moroccan Interior Minister Al Mustapha Sahel said the investigation " points to a group that has been arrested recently ", an apparent reference Djihad to Salafist.
swap	1.0	Moroccan Minister Interior Al Mustapha Sahel said the investigation " points to a group that has been arrested recently ", an apparent reference to Djihad Salafist.
swap	1.0	Moroccan Interior Minister Al Mustapha Sahel said the investigation " to points a group that has been arrested recently ", an apparent reference to Djihad Salafist.
swap	1.0	Moroccan Interior Minister Al Mustapha Sahel said the investigation " points to a group that has been arrested recently ", an apparent reference Djihad to Salafist.
swap	1.0	Moroccan Interior Minister Al Mustapha Sahel said the investigation " to points a group that has been arrested recently ", an apparent reference to Djihad Salafist.
swap	1.0	Moroccan Interior Minister Al Mustapha Sahel said the investigation " points to a group that has arrested been recently ", an apparent reference to Djihad Salafist.
swap	1.0	Moroccan Interior Minister Al Mustapha Sahel said the investigation " points to a group that has been arrested recently ", an apparent to reference Djihad Salafist.
swap	1.0	Moroccan Interior Minister Al Mustapha Sahel said the investigation " points to a group that has been arrested recently " an, apparent reference to Djihad Salafist.
swap	1.0	Moroccan Interior Minister Al Mustapha Sahel said the investigation " points to a group that has been arrested recently ", an apparent reference Djihad to Salafist.
swap	1.0	Moroccan Interior Minister Al Mustapha Sahel said the investigation " points to a that group has been arrested recently ", an apparent reference to Djihad Salafist.
swap	1.0	Moroccan Interior Minister Al Mustapha said Sahel the investigation " points to a group that has been arrested recently ", an apparent reference to Djihad Salafist.
swap	1.0	Moroccan Interior Minister Al Mustapha Sahel said the investigation " points to a group that has been arrested recently ", an reference apparent to Djihad Salafist.
swap	1.0	Moroccan Interior Minister Al Mustapha Sahel said investigation the " points to a group that has been arrested recently ", an apparent reference to Djihad Salafist.
swap	1.0	Moroccan Minister Interior Al Mustapha Sahel said the investigation " points to a group that has been arrested recently ", an apparent reference to Djihad Salafist.
swap	1.0	Moroccan Interior Minister Al Mustapha Sahel said the investigation " to points a group that has been arrested recently ", an apparent reference to Djihad Salafist.
swap	1.0	Moroccan Interior Minister Al Mustapha Sahel said the investigation " to points a group that has been arrested recently ", an apparent reference to Djihad Salafist.
swap	1.0	Moroccan Interior Minister Al Mustapha Sahel said the investigation " points to a group that been has arrested recently ", an apparent reference to Djihad Salafist.
swap	1.0	Moroccan Interior Minister Al Mustapha Sahel said the investigation " points to a group that has been arrested recently ", an apparent reference Djihad to Salafist.
swap	1.0	Moroccan Interior Minister Al Mustapha Sahel said the investigation " points to a group that has been arrested recently ", an apparent reference to Salafist Djihad.
swap	1.0	Moroccan Interior Minister Al Mustapha Sahel said the investigation " points to group a that has been arrested recently ", an apparent reference to Djihad Salafist.
swap	1.0	Moroccan Interior Minister Al Mustapha Sahel said the investigation " points to a group that has been arrested recently ", an apparent reference to Salafist Djihad.
swap	1.0	Moroccan Interior Al Minister Mustapha Sahel said the investigation " points to a group that has been arrested recently ", an apparent reference to Djihad Salafist.
swap	1.0	Moroccan Interior Minister Al Mustapha Sahel said the investigation " points to a group that has been arrested recently ", an apparent reference to Djihad. Salafist
original	1.0	" I 'm delighted that David Chase has decided to give us another chapter in the great ' Sopranos ' saga , " HBO chairman and chief executive Chris Albrecht said .
swap	1.0	" I ' m delighted that David Chase has decided to give us another chapter in the great ' Sopranos ' saga, " chairman HBO and chief executive Chris Albrecht said.
swap	1.0	" I ' m delighted that David Chase has decided to give us another chapter in the great ' Sopranos ' saga, " HBO chairman and chief executive Chris said Albrecht.
swap	1.0	" I ' m delighted that David Chase decided has to give us another chapter in the great ' Sopranos ' saga, " HBO chairman and chief executive Chris Albrecht said.
swap	1.0	" I ' m delighted that Chase David has decided to give us another chapter in the great ' Sopranos ' saga, " HBO chairman and chief executive Chris Albrecht said.
swap	1.0	" I ' m delighted that David Chase has decided to us give another chapter in the great ' Sopranos ' saga, " HBO chairman and chief executive Chris Albrecht said.
swap	1.0	" I ' m delighted that David Chase decided has to give us another chapter in the great ' Sopranos ' saga, " HBO chairman and chief executive Chris Albrecht said.
swap	1.0	" I ' m delighted that David Chase has decided to give us another chapter in the great ' Sopranos saga ', " HBO chairman and chief executive Chris Albrecht said.
swap	1.0	" I ' m delighted that David Chase has decided to give us another chapter in the ' great Sopranos ' saga, " HBO chairman and chief executive Chris Albrecht said.
swap	1.0	" I ' m delighted that David Chase has decided to give us another chapter in the great ' ' Sopranos saga, " HBO chairman and chief executive Chris Albrecht said.
swap	1.0	" I ' m delighted that David Chase has decided to give us another in chapter the great ' Sopranos ' saga, " HBO chairman and chief executive Chris Albrecht said.
swap	1.0	" I ' m delighted that David Chase has decided to give us another chapter in the great ' ' Sopranos saga, " HBO chairman and chief executive Chris Albrecht said.
swap	1.0	" I ' m delighted that David Chase has decided to give us another chapter in the great ' Sopranos ' saga, " HBO chairman and chief executive Chris said Albrecht.
swap	1.0	" I ' m delighted that David Chase has decided to give us another chapter in the great ' Sopranos ' saga, " HBO chairman chief and executive Chris Albrecht said.
swap	1.0	I " ' m delighted that David Chase has decided to give us another chapter in the great ' Sopranos ' saga, " HBO chairman and chief executive Chris Albrecht said.
swap	1.0	" I ' m delighted that David Chase has decided give to us another chapter in the great ' Sopranos ' saga, " HBO chairman and chief executive Chris Albrecht said.
swap	1.0	" I ' m delighted that David Chase has decided to give us another chapter in the great ' Sopranos ' saga, " HBO and chairman chief executive Chris Albrecht said.
swap	1.0	" I ' m delighted that David has Chase decided to give us another chapter in the great ' Sopranos ' saga, " HBO chairman and chief executive Chris Albrecht said.
swap	1.0	" I ' m delighted that David Chase has decided to give us another chapter in the great ' Sopranos ' saga, " HBO chairman and executive chief Chris Albrecht said.
swap	1.0	" I ' m delighted that David Chase has decided to give us another chapter the in great ' Sopranos ' saga, " HBO chairman and chief executive Chris Albrecht said.
swap	1.0	" I ' m that delighted David Chase has decided to give us another chapter in the great ' Sopranos ' saga, " HBO chairman and chief executive Chris Albrecht said.
swap	1.0	" I ' m delighted that David Chase has decided to give us another chapter in the great ' ' Sopranos saga, " HBO chairman and chief executive Chris Albrecht said.
swap	1.0	" I ' m delighted that David Chase has decided to give us another in chapter the great ' Sopranos ' saga, " HBO chairman and chief executive Chris Albrecht said.
swap	1.0	" I ' m delighted that David Chase has decided to give us another chapter in the great ' Sopranos ', saga " HBO chairman and chief executive Chris Albrecht said.
swap	1.0	" I ' m delighted that David Chase has decided to give us another chapter in the ' great Sopranos ' saga, " HBO chairman and chief executive Chris Albrecht said.
swap	1.0	" I ' m delighted that David Chase has decided to give us another chapter in great the ' Sopranos ' saga, " HBO chairman and chief executive Chris Albrecht said.
swap	1.0	" I ' m delighted that David Chase has decided to give us another chapter in the great ' Sopranos ' saga, " HBO chairman chief and executive Chris Albrecht said.
swap	1.0	" I ' m delighted that David Chase has decided to give us chapter another in the great ' Sopranos ' saga, " HBO chairman and chief executive Chris Albrecht said.
swap	1.0	" I ' m delighted that David Chase has to decided give us another chapter in the great ' Sopranos ' saga, " HBO chairman and chief executive Chris Albrecht said.
swap	1.0	" I ' m delighted that David Chase has decided to give us another chapter the in great ' Sopranos ' saga, " HBO chairman and chief executive Chris Albrecht said.
swap	1.0	" I ' m delighted that Chase David has decided to give us another chapter in the great ' Sopranos ' saga, " HBO chairman and chief executive Chris Albrecht said.
swap	1.0	" I ' m delighted that David Chase has decided to give us another chapter the in great ' Sopranos ' saga, " HBO chairman and chief executive Chris Albrecht said.
swap	1.0	" I ' m delighted that David Chase has decided to give another us chapter in the great ' Sopranos ' saga, " HBO chairman and chief executive Chris Albrecht said.
original	1.0	The two had argued that only a new board would have had the credibility to restore El Paso to health .
swap	1.0	The two had argued that only a board new would have had the credibility to restore El Paso to health.
swap	1.0	Two the had argued that only a new board would have had the credibility to restore El Paso to health.
swap	1.0	The two had argued that only new a board would have had the credibility to restore El Paso to health.
swap	1.0	The two had argued that only new a board would have had the credibility to restore El Paso to health.
swap	1.0	The two had argued only that a new board would have had the credibility to restore El Paso to health.
swap	1.0	The two had argued that only a new board would have had credibility the to restore El Paso to health.
swap	1.0	The had two argued that only a new board would have had the credibility to restore El Paso to health.
swap	1.0	The two had argued that only a new board would have had the credibility to restore El to Paso health.
swap	1.0	The two had argued that only a new board would have had the credibility to restore El Paso health to.
swap	1.0	The two had argued that only a new board have would had the credibility to restore El Paso to health.
swap	1.0	The two had argued that only a new board would had have the credibility to restore El Paso to health.
swap	1.0	Two the had argued that only a new board would have had the credibility to restore El Paso to health.
swap	1.0	The two had that argued only a new board would have had the credibility to restore El Paso to health.
swap	1.0	The two had argued that only a new board have would had the credibility to restore El Paso to health.
swap	1.0	The had two argued that only a new board would have had the credibility to restore El Paso to health.
swap	1.0	The two had argued that only a board new would have had the credibility to restore El Paso to health.
swap	1.0	The two had argued that only a new board would have had the credibility to El restore Paso to health.
swap	1.0	The two had argued that only a new board would have had the to credibility restore El Paso to health.
swap	1.0	The two had argued that only a new board would have had the credibility to restore El to Paso health.
swap	1.0	The two had argued only that a new board would have had the credibility to restore El Paso to health.
swap	1.0	The two had argued that only a new board would have had credibility the to restore El Paso to health.
swap	1.0	The two had argued that only new a board would have had the credibility to restore El Paso to health.
swap	1.0	The two had argued that a only new board would have had the credibility to restore El Paso to health.
swap	1.0	The two had argued that only a new board would have had the credibility to restore El Paso health to.
swap	1.0	The two had argued that only a new board would have had the to credibility restore El Paso to health.
swap	1.0	The two had argued that only a new board would have had the credibility to restore El Paso health to.
swap	1.0	The two had argued that only a new board would have had the credibility to restore El Paso health to.
swap	1.0	The two argued had that only a new board would have had the credibility to restore El Paso to health.
swap	1.0	The two had argued that only a board new would have had the credibility to restore El Paso to health.
swap	1.0	The two had argued that only a new board would have had the credibility to restore El to Paso health.
swap	1.0	The two had argued that only a new board would have had the credibility restore to El Paso to health.
swap	1.0	Two the had argued that only a new board would have had the credibility to restore El Paso to health.
original	1.0	" There 's no reason for you to keep your skills up , " the judge told the convicted crack cocaine kingpin .
swap	1.0	" There ' no s reason for you to keep your skills up, " the judge told the convicted crack cocaine kingpin.
swap	1.0	" There ' s no reason for you to keep skills your up, " the judge told the convicted crack cocaine kingpin.
swap	1.0	" There ' s no reason for you to keep your skills up, " the judge told convicted the crack cocaine kingpin.
swap	1.0	" There ' s no reason for you to keep your skills up, " judge the told the convicted crack cocaine kingpin.
swap	1.0	" There ' s no reason for you to keep your skills up, " the told judge the convicted crack cocaine kingpin.
swap	1.0	" There ' s no reason for you to your keep skills up, " the judge told the convicted crack cocaine kingpin.
swap	1.0	" There ' no s reason for you to keep your skills up, " the judge told the convicted crack cocaine kingpin.
swap	1.0	" There ' s no for reason you to keep your skills up, " the judge told the convicted crack cocaine kingpin.
swap	1.0	" There ' s no reason for you to keep your skills up, " the judge told the convicted crack kingpin cocaine.
swap	1.0	" There ' s no reason for you to keep your up skills, " the judge told the convicted crack cocaine kingpin.
swap	1.0	" There ' s no reason for to you keep your skills up, " the judge told the convicted crack cocaine kingpin.
swap	1.0	" There ' s no reason for you to keep skills your up, " the judge told the convicted crack cocaine kingpin.
swap	1.0	" There ' s no reason for you to keep your skills up, " the judge told the crack convicted cocaine kingpin.
swap	1.0	" There ' s no reason for you to keep your skills, up " the judge told the convicted crack cocaine kingpin.
swap	1.0	" There ' s no reason for you to keep your skills up, " the judge told the convicted cocaine crack kingpin.
swap	1.0	" There ' s no reason for you to keep your skills up, " the judge told the crack convicted cocaine kingpin.
swap	1.0	" There ' s no reason for you to keep your skills up, " the judge told the convicted cocaine crack kingpin.
swap	1.0	" There ' s no reason for you to keep your skills up, " the judge told the convicted crack kingpin cocaine.
swap	1.0	" There ' s no reason for you to keep your skills up, " the told judge the convicted crack cocaine kingpin.
swap	1.0	" There ' s no reason you for to keep your skills up, " the judge told the convicted crack cocaine kingpin.
swap	1.0	" There ' s no for reason you to keep your skills up, " the judge told the convicted crack cocaine kingpin.
swap	1.0	" There ' s no reason for you to keep your skills up, " the judge told the convicted cocaine crack kingpin.
swap	1.0	" There ' s no for reason you to keep your skills up, " the judge told the convicted crack cocaine kingpin.
swap	1.0	" There ' s no reason for you to keep your skills up, " the judge told the convicted cocaine crack kingpin.
swap	1.0	" There ' s reason no for you to keep your skills up, " the judge told the convicted crack cocaine kingpin.
swap	1.0	" There ' s no reason for you to keep your up skills, " the judge told the convicted crack cocaine kingpin.
swap	1.0	" There ' s no reason for you to keep your skills up, " the judge told the convicted crack cocaine. kingpin
swap	1.0	" There ' s no reason for you to keep your skills up, " the judge the told convicted crack cocaine kingpin.
swap	1.0	" There ' s reason no for you to keep your skills up, " the judge told the convicted crack cocaine kingpin.
swap	1.0	" There ' s no reason for you to keep your skills up, " the judge told convicted the crack cocaine kingpin.
swap	1.0	" There ' s no reason for you to keep your skills up, " the judge the told convicted crack cocaine kingpin.
swap	1.0	" There ' s no reason for you to keep your skills up, " judge the told the convicted crack cocaine kingpin.
original	1.0	Still , he said , " I 'm absolutely confident we 're going to have a bill . "
swap	1.0	Still, said he, " I ' m absolutely confident we ' re going to have a bill. "
swap	1.0	Still, he said, " I ' absolutely m confident we ' re going to have a bill. "
swap	1.0	, still he said, " I ' m absolutely confident we ' re going to have a bill. "
swap	1.0	, still he said, " I ' m absolutely confident we ' re going to have a bill. "
swap	1.0	, still he said, " I ' m absolutely confident we ' re going to have a bill. "
swap	1.0	Still, he said, " I m ' absolutely confident we ' re going to have a bill. "
swap	1.0	, still he said, " I ' m absolutely confident we ' re going to have a bill. "
swap	1.0	Still, he said, " I ' m absolutely confident we ' re going to a have bill. "
swap	1.0	Still, he said, " I ' m absolutely confident ' we re going to have a bill. "
swap	1.0	Still, he said, " I ' absolutely m confident we ' re going to have a bill. "
swap	1.0	Still, he said, I " ' m absolutely confident we ' re going to have a bill. "
swap	1.0	Still, he said, " I ' absolutely m confident we ' re going to have a bill. "
swap	1.0	Still, he said, " I ' m absolutely confident we ' re going to have bill a. "
swap	1.0	Still, he, said " I ' m absolutely confident we ' re going to have a bill. "
swap	1.0	Still, he said, " ' I m absolutely confident we ' re going to have a bill. "
swap	1.0	Still, he said, " I ' m absolutely we confident ' re going to have a bill. "
swap	1.0	Still, he said, " I ' absolutely m confident we ' re going to have a bill. "
swap	1.0	Still, he said, I " ' m absolutely confident we ' re going to have a bill. "
swap	1.0	Still he, said, " I ' m absolutely confident we ' re going to have a bill. "
swap	1.0	Still, said he, " I ' m absolutely confident we ' re going to have a bill. "
swap	1.0	Still, he said, " I ' m absolutely confident we ' going re to have a bill. "
swap	1.0	Still he, said, " I ' m absolutely confident we ' re going to have a bill. "
swap	1.0	Still, he said, " I ' m absolutely confident we ' re to going have a bill. "
swap	1.0	Still, he said, " ' I m absolutely confident we ' re going to have a bill. "
swap	1.0	Still, he said, " I ' m absolutely confident we ' re going to have bill a. "
swap	1.0	Still, he said, " I ' m absolutely confident we ' re going to a have bill. "
swap	1.0	Still, he, said " I ' m absolutely confident we ' re going to have a bill. "
swap	1.0	Still, he said, " ' I m absolutely confident we ' re going to have a bill. "
swap	1.0	Still, said he, " I ' m absolutely confident we ' re going to have a bill. "
swap	1.0	Still, he said, " I ' m absolutely confident we ' re going to have bill a. "
swap	1.0	Still, he said, " I ' m confident absolutely we ' re going to have a bill. "
swap	1.0	Still, he said, " I ' m confident absolutely we ' re going to have a bill. "
original	1.0	" Senator Clinton should be ashamed of herself for playing politics with the important issue of homeland security funding , " he said .
swap	1.0	" Senator Clinton should be ashamed of herself for playing with politics the important issue of homeland security funding, " he said.
swap	1.0	" Senator Clinton should be ashamed of herself for playing politics with the important of issue homeland security funding, " he said.
swap	1.0	" Clinton Senator should be ashamed of herself for playing politics with the important issue of homeland security funding, " he said.
swap	1.0	" Senator Clinton should be ashamed of herself for playing politics with the important issue of homeland security, funding " he said.
swap	1.0	" Senator Clinton should be ashamed of herself for politics playing with the important issue of homeland security funding, " he said.
swap	1.0	" Senator Clinton should be ashamed of herself for playing politics with the issue important of homeland security funding, " he said.
swap	1.0	" Senator Clinton should be ashamed of herself playing for politics with the important issue of homeland security funding, " he said.
swap	1.0	" Senator Clinton be should ashamed of herself for playing politics with the important issue of homeland security funding, " he said.
swap	1.0	" Senator Clinton should be ashamed of herself for playing politics with the issue important of homeland security funding, " he said.
swap	1.0	" Senator Clinton should be ashamed of herself for playing with politics the important issue of homeland security funding, " he said.
swap	1.0	" Senator Clinton be should ashamed of herself for playing politics with the important issue of homeland security funding, " he said.
swap	1.0	" Senator Clinton should be ashamed of for herself playing politics with the important issue of homeland security funding, " he said.
swap	1.0	" Senator Clinton should be ashamed of herself for playing politics with the important issue homeland of security funding, " he said.
swap	1.0	" Senator Clinton should be ashamed of herself for playing politics with the important issue of homeland funding security, " he said.
swap	1.0	" Senator Clinton should be ashamed of herself for playing politics with the important issue of homeland security funding, he " said.
swap	1.0	" Clinton Senator should be ashamed of herself for playing politics with the important issue of homeland security funding, " he said.
swap	1.0	" Senator Clinton should be ashamed of herself for playing with politics the important issue of homeland security funding, " he said.
swap	1.0	" Senator Clinton should be ashamed of herself for playing politics with the important of issue homeland security funding, " he said.
swap	1.0	" Senator Clinton should be ashamed herself of for playing politics with the important issue of homeland security funding, " he said.
swap	1.0	" Senator Clinton should be ashamed of herself for playing politics with the important of issue homeland security funding, " he said.
swap	1.0	" Senator Clinton be should ashamed of herself for playing politics with the important issue of homeland security funding, " he said.
swap	1.0	" Senator should Clinton be ashamed of herself for playing politics with the important issue of homeland security funding, " he said.
swap	1.0	" Senator Clinton should be of ashamed herself for playing politics with the important issue of homeland security funding, " he said.
swap	1.0	" Senator Clinton should be of ashamed herself for playing politics with the important issue of homeland security funding, " he said.
swap	1.0	" Senator Clinton should be ashamed of herself for playing politics with the important of issue homeland security funding, " he said.
swap	1.0	" Senator Clinton should be ashamed of herself for politics playing with the important issue of homeland security funding, " he said.
swap	1.0	" Senator Clinton should be ashamed of herself for playing politics with the important issue of homeland security funding, " he. said
swap	1.0	" Senator Clinton should be ashamed of herself for playing politics with the important issue of homeland funding security, " he said.
swap	1.0	" Senator Clinton should be ashamed of herself for playing politics with the important issue of homeland security funding, " said he.
swap	1.0	" Senator Clinton should be ashamed of herself for playing politics with the important issue of homeland security, funding " he said.
swap	1.0	" Clinton Senator should be ashamed of herself for playing politics with the important issue of homeland security funding, " he said.
swap	1.0	" Senator Clinton should be ashamed of herself for playing politics with the important issue of homeland funding security, " he said.
original	1.0	Federal agents said yesterday they are investigating the theft of 1,200 pounds of an explosive chemical from construction companies in Colorado and California in the past week .
swap	1.0	Federal agents said yesterday they are investigating theft the of 1, 200 pounds of an explosive chemical from construction companies in Colorado and California in the past week.
swap	1.0	Federal agents said yesterday they are investigating the theft of 1, 200 of pounds an explosive chemical from construction companies in Colorado and California in the past week.
swap	1.0	Federal agents said yesterday they are investigating the theft of 1, 200 of pounds an explosive chemical from construction companies in Colorado and California in the past week.
swap	1.0	Federal agents said yesterday they are investigating the theft of 1, 200 of pounds an explosive chemical from construction companies in Colorado and California in the past week.
swap	1.0	Federal said agents yesterday they are investigating the theft of 1, 200 pounds of an explosive chemical from construction companies in Colorado and California in the past week.
swap	1.0	Federal agents said yesterday they are the investigating theft of 1, 200 pounds of an explosive chemical from construction companies in Colorado and California in the past week.
swap	1.0	Federal agents said yesterday are they investigating the theft of 1, 200 pounds of an explosive chemical from construction companies in Colorado and California in the past week.
swap	1.0	Federal agents said yesterday they are investigating the theft of 1, 200 pounds of an explosive chemical from construction companies in and Colorado California in the past week.
swap	1.0	Federal agents said yesterday they are investigating the theft of 1, 200 pounds of an explosive chemical from construction in companies Colorado and California in the past week.
swap	1.0	Federal agents said yesterday they are investigating the theft of 1, 200 pounds an of explosive chemical from construction companies in Colorado and California in the past week.
swap	1.0	Federal agents said yesterday they are investigating the theft of 1, pounds 200 of an explosive chemical from construction companies in Colorado and California in the past week.
swap	1.0	Federal agents said yesterday they are investigating theft the of 1, 200 pounds of an explosive chemical from construction companies in Colorado and California in the past week.
swap	1.0	Federal agents said yesterday they are investigating the theft of 1, 200 pounds of explosive an chemical from construction companies in Colorado and California in the past week.
swap	1.0	Federal agents said yesterday they are investigating the theft of 1, 200 pounds of an explosive chemical from construction companies in Colorado and in California the past week.
swap	1.0	Agents federal said yesterday they are investigating the theft of 1, 200 pounds of an explosive chemical from construction companies in Colorado and California in the past week.
swap	1.0	Federal agents said yesterday they are investigating the theft of 1, 200 pounds of an explosive chemical from construction companies in Colorado and California the in past week.
swap	1.0	Federal agents said yesterday they are investigating the theft of 1, 200 pounds of an explosive chemical from construction companies Colorado in and California in the past week.
swap	1.0	Federal agents said yesterday they are investigating theft the of 1, 200 pounds of an explosive chemical from construction companies in Colorado and California in the past week.
swap	1.0	Federal agents said yesterday are they investigating the theft of 1, 200 pounds of an explosive chemical from construction companies in Colorado and California in the past week.
swap	1.0	Federal agents said yesterday they are investigating the theft of 1, 200 pounds of an explosive chemical from construction companies in Colorado and California the in past week.
swap	1.0	Federal agents said yesterday they are investigating theft the of 1, 200 pounds of an explosive chemical from construction companies in Colorado and California in the past week.
swap	1.0	Federal agents said yesterday they are investigating the theft of 1, 200 pounds an of explosive chemical from construction companies in Colorado and California in the past week.
swap	1.0	Federal agents said yesterday they are investigating the theft of 1, 200 pounds of an explosive chemical from construction companies in Colorado and California in the week past.
swap	1.0	Federal agents said yesterday they are investigating the theft 1 of, 200 pounds of an explosive chemical from construction companies in Colorado and California in the past week.
swap	1.0	Federal agents said yesterday they are the investigating theft of 1, 200 pounds of an explosive chemical from construction companies in Colorado and California in the past week.
swap	1.0	Federal agents said yesterday they are the investigating theft of 1, 200 pounds of an explosive chemical from construction companies in Colorado and California in the past week.
swap	1.0	Federal agents said yesterday they are investigating the theft of 1, 200 pounds of an explosive chemical from companies construction in Colorado and California in the past week.
swap	1.0	Federal agents said yesterday they are investigating the theft of 1, 200 pounds of an explosive chemical from construction companies in and Colorado California in the past week.
swap	1.0	Federal agents said yesterday they investigating are the theft of 1, 200 pounds of an explosive chemical from construction companies in Colorado and California in the past week.
swap	1.0	Federal agents said yesterday are they investigating the theft of 1, 200 pounds of an explosive chemical from construction companies in Colorado and California in the past week.
swap	1.0	Federal agents said they yesterday are investigating the theft of 1, 200 pounds of an explosive chemical from construction companies in Colorado and California in the past week.
swap	1.0	Federal agents said yesterday they are investigating the theft of 1, 200 pounds of an explosive chemical from construction companies in Colorado and in California the past week.
original	0.0	Last year , Comcast signed 1.5 million new digital cable subscribers .
swap	0.0	Last year, Comcast signed 1. 5 million new cable digital subscribers.
swap	0.0	Last year, Comcast signed 1. 5 million new cable digital subscribers.
swap	0.0	Last year, signed Comcast 1. 5 million new digital cable subscribers.
swap	0.0	Last year, Comcast signed 1. 5 million new cable digital subscribers.
swap	0.0	Last year, Comcast signed 1. 5 new million digital cable subscribers.
swap	0.0	Last year, Comcast signed. 1 5 million new digital cable subscribers.
swap	0.0	Last year, Comcast signed 1. 5 million new cable digital subscribers.
swap	0.0	Last year, Comcast signed 1. 5 million new cable digital subscribers.
swap	0.0	Last year, Comcast signed 1. 5 million new cable digital subscribers.
swap	0.0	Last year, signed Comcast 1. 5 million new digital cable subscribers.
swap	0.0	Last year, Comcast 1 signed. 5 million new digital cable subscribers.
swap	0.0	Last year, Comcast signed 1. 5 million new digital cable. subscribers
swap	0.0	Last year, Comcast signed 1. 5 million new digital cable. subscribers
swap	0.0	Last year, signed Comcast 1. 5 million new digital cable subscribers.
swap	0.0	Last year, Comcast signed 1. 5 million new digital subscribers cable.
swap	0.0	Last year, Comcast 1 signed. 5 million new digital cable subscribers.
swap	0.0	Last year, Comcast signed. 1 5 million new digital cable subscribers.
swap	0.0	Last year, Comcast signed 1. 5 new million digital cable subscribers.
swap	0.0	Year last, Comcast signed 1. 5 million new digital cable subscribers.
swap	0.0	Year last, Comcast signed 1. 5 million new digital cable subscribers.
swap	0.0	Last year, Comcast signed 1. 5 million new digital subscribers cable.
swap	0.0	Last year, Comcast 1 signed. 5 million new digital cable subscribers.
swap	0.0	Last year, Comcast signed 1. 5 million digital new cable subscribers.
swap	0.0	Last year, Comcast signed 1. 5 million new cable digital subscribers.
swap	0.0	Last year, signed Comcast 1. 5 million new digital cable subscribers.
swap	0.0	Last year, Comcast signed 1. 5 million new digital cable. subscribers
swap	0.0	Last year, Comcast signed 1. 5 million new digital subscribers cable.
swap	0.0	Last year, Comcast signed 1. 5 million new digital subscribers cable.
swap	0.0	Last year, Comcast signed 1. 5 million new digital subscribers cable.
swap	0.0	Year last, Comcast signed 1. 5 million new digital cable subscribers.
swap	0.0	Last year, signed Comcast 1. 5 million new digital cable subscribers.
swap	0.0	Year last, Comcast signed 1. 5 million new digital cable subscribers.
original	1.0	Schofield got Toepfer to admit on cross-examination that she ignored many of O 'Donnell 's suggestions and projects .
swap	1.0	Schofield got Toepfer to admit on cross - examination she that ignored many of O ' Donnell ' s suggestions and projects.
swap	1.0	Schofield got Toepfer to admit on cross - examination that she ignored many of O Donnell ' ' s suggestions and projects.
swap	1.0	Schofield got Toepfer to admit on cross - examination that she many ignored of O ' Donnell ' s suggestions and projects.
swap	1.0	Schofield got Toepfer to on admit cross - examination that she ignored many of O ' Donnell ' s suggestions and projects.
swap	1.0	Schofield got Toepfer to admit on cross - examination that she ignored many of O ' Donnell ' s suggestions projects and.
swap	1.0	Schofield got Toepfer to admit on cross - examination that she ignored many of O ' Donnell ' s suggestions and. projects
swap	1.0	Schofield got Toepfer to admit cross on - examination that she ignored many of O ' Donnell ' s suggestions and projects.
swap	1.0	Schofield got Toepfer to on admit cross - examination that she ignored many of O ' Donnell ' s suggestions and projects.
swap	1.0	Schofield got Toepfer admit to on cross - examination that she ignored many of O ' Donnell ' s suggestions and projects.
swap	1.0	Schofield got Toepfer to admit on cross - examination that she ignored many of O ' Donnell ' s and suggestions projects.
swap	1.0	Schofield got to Toepfer admit on cross - examination that she ignored many of O ' Donnell ' s suggestions and projects.
swap	1.0	Schofield got Toepfer to admit on cross - examination that she ignored many of O ' Donnell ' s and suggestions projects.
swap	1.0	Schofield got Toepfer admit to on cross - examination that she ignored many of O ' Donnell ' s suggestions and projects.
swap	1.0	Schofield Toepfer got to admit on cross - examination that she ignored many of O ' Donnell ' s suggestions and projects.
swap	1.0	Schofield got Toepfer to admit on cross - examination that she ignored many of O ' Donnell ' s suggestions and. projects
swap	1.0	Schofield got Toepfer to admit on cross - examination that she ignored many of O ' Donnell ' s suggestions projects and.
swap	1.0	Schofield got Toepfer to admit on cross - examination that she ignored many of O ' Donnell ' s suggestions and. projects
swap	1.0	Schofield got Toepfer to admit on cross - examination that she ignored many of O ' ' Donnell s suggestions and projects.
swap	1.0	Schofield got Toepfer to admit on cross - examination that she ignored many of O ' Donnell ' s and suggestions projects.
swap	1.0	Schofield got Toepfer to admit on cross - examination that she ignored many of O ' Donnell ' s suggestions projects and.
swap	1.0	Schofield got Toepfer to admit on cross - examination that she ignored many of O ' Donnell ' s suggestions projects and.
swap	1.0	Schofield got Toepfer to admit on cross - examination that ignored she many of O ' Donnell ' s suggestions and projects.
swap	1.0	Schofield got to Toepfer admit on cross - examination that she ignored many of O ' Donnell ' s suggestions and projects.
swap	1.0	Schofield Toepfer got to admit on cross - examination that she ignored many of O ' Donnell ' s suggestions and projects.
swap	1.0	Schofield got Toepfer to on admit cross - examination that she ignored many of O ' Donnell ' s suggestions and projects.
swap	1.0	Schofield got Toepfer to admit on cross - examination that she ignored many of O ' Donnell ' s suggestions and. projects
swap	1.0	Schofield got Toepfer to admit on cross - that examination she ignored many of O ' Donnell ' s suggestions and projects.
swap	1.0	Schofield got Toepfer to admit on cross - examination that she ignored many of O ' Donnell ' s suggestions and. projects
swap	1.0	Schofield got Toepfer to admit on cross - examination that she ignored many O of ' Donnell ' s suggestions and projects.
swap	1.0	Schofield got Toepfer to admit on cross - that examination she ignored many of O ' Donnell ' s suggestions and projects.
swap	1.0	Schofield got Toepfer to admit on cross - examination that she ignored many of O ' Donnell ' s and suggestions projects.
swap	1.0	Schofield got Toepfer to admit on cross - examination that she ignored of many O ' Donnell ' s suggestions and projects.
original	1.0	The man accused of using fake grenades to commandeer a Cuban plane that landed in Key West in April was sentenced Friday to 20 years in prison .
swap	1.0	The man accused of using fake grenades to commandeer a Cuban plane that landed in Key in West April was sentenced Friday to 20 years in prison.
swap	1.0	The man accused of using fake grenades to commandeer a Cuban plane that in landed Key West in April was sentenced Friday to 20 years in prison.
swap	1.0	The man accused of using fake to grenades commandeer a Cuban plane that landed in Key West in April was sentenced Friday to 20 years in prison.
swap	1.0	The man accused of using fake grenades to commandeer a Cuban plane that landed in Key West in April sentenced was Friday to 20 years in prison.
swap	1.0	The man accused of using fake grenades to commandeer a Cuban plane that in landed Key West in April was sentenced Friday to 20 years in prison.
swap	1.0	The man accused of using fake grenades to commandeer a Cuban plane that landed in Key in West April was sentenced Friday to 20 years in prison.
swap	1.0	The man accused of fake using grenades to commandeer a Cuban plane that landed in Key West in April was sentenced Friday to 20 years in prison.
swap	1.0	The man accused of using fake grenades to commandeer a Cuban plane that landed in Key West in April was sentenced Friday to 20 years prison in.
swap	1.0	The man of accused using fake grenades to commandeer a Cuban plane that landed in Key West in April was sentenced Friday to 20 years in prison.
swap	1.0	The man accused of using fake grenades to commandeer a Cuban plane that landed in Key West in April was sentenced Friday to years 20 in prison.
swap	1.0	The man accused of using grenades fake to commandeer a Cuban plane that landed in Key West in April was sentenced Friday to 20 years in prison.
swap	1.0	The man accused of using fake grenades to commandeer a Cuban plane that landed in West Key in April was sentenced Friday to 20 years in prison.
swap	1.0	The man accused of using fake grenades to commandeer a Cuban plane that landed in Key West in April was sentenced Friday to years 20 in prison.
swap	1.0	The man accused of using fake grenades to commandeer a Cuban plane that landed in Key West in was April sentenced Friday to 20 years in prison.
swap	1.0	The man accused of using fake grenades to commandeer a Cuban plane that landed in Key West in April sentenced was Friday to 20 years in prison.
swap	1.0	The man accused of using fake grenades commandeer to a Cuban plane that landed in Key West in April was sentenced Friday to 20 years in prison.
swap	1.0	The man accused of using fake grenades to commandeer a Cuban plane that landed in Key West in April was sentenced Friday 20 to years in prison.
swap	1.0	The man accused of using fake to grenades commandeer a Cuban plane that landed in Key West in April was sentenced Friday to 20 years in prison.
swap	1.0	The man accused of using fake grenades commandeer to a Cuban plane that landed in Key West in April was sentenced Friday to 20 years in prison.
swap	1.0	The man accused of using fake grenades to commandeer a Cuban plane that landed in Key West in April sentenced was Friday to 20 years in prison.
swap	1.0	The accused man of using fake grenades to commandeer a Cuban plane that landed in Key West in April was sentenced Friday to 20 years in prison.
swap	1.0	The man accused of using fake grenades to commandeer a plane Cuban that landed in Key West in April was sentenced Friday to 20 years in prison.
swap	1.0	The man accused of using fake grenades to commandeer a Cuban plane that landed in Key West in was April sentenced Friday to 20 years in prison.
swap	1.0	The man accused of using fake grenades to a commandeer Cuban plane that landed in Key West in April was sentenced Friday to 20 years in prison.
swap	1.0	The man accused of using fake grenades to commandeer a Cuban plane that in landed Key West in April was sentenced Friday to 20 years in prison.
swap	1.0	The man accused of using fake grenades to commandeer a Cuban plane that landed Key in West in April was sentenced Friday to 20 years in prison.
swap	1.0	The man accused of using grenades fake to commandeer a Cuban plane that landed in Key West in April was sentenced Friday to 20 years in prison.
swap	1.0	The man accused of using fake grenades to commandeer a Cuban plane that landed in Key West in April was sentenced Friday to 20 years prison in.
swap	1.0	The man accused of using fake grenades to commandeer a Cuban plane that landed in Key West in April was Friday sentenced to 20 years in prison.
swap	1.0	The man accused of using fake grenades to commandeer Cuban a plane that landed in Key West in April was sentenced Friday to 20 years in prison.
swap	1.0	The man accused of using grenades fake to commandeer a Cuban plane that landed in Key West in April was sentenced Friday to 20 years in prison.
swap	1.0	The man accused of using fake grenades to commandeer a Cuban plane that landed in Key West in April was sentenced to Friday 20 years in prison.
original	1.0	Moroccan police have arrested 33 suspects , including some linked to the radical Djihad Salafist group , a government official said .
swap	1.0	Moroccan police have arrested 33 suspects, including some linked to the radical Djihad group Salafist, a government official said.
swap	1.0	Moroccan police have arrested 33 suspects, including some linked to the radical Djihad Salafist, group a government official said.
swap	1.0	Moroccan police have arrested 33 suspects, some including linked to the radical Djihad Salafist group, a government official said.
swap	1.0	Moroccan police have arrested 33, suspects including some linked to the radical Djihad Salafist group, a government official said.
swap	1.0	Moroccan police have arrested 33 suspects, including some linked to the radical Djihad group Salafist, a government official said.
swap	1.0	Moroccan police arrested have 33 suspects, including some linked to the radical Djihad Salafist group, a government official said.
swap	1.0	Moroccan police have arrested 33 suspects, including some linked to the radical Salafist Djihad group, a government official said.
swap	1.0	Moroccan police have arrested 33 suspects, including linked some to the radical Djihad Salafist group, a government official said.
swap	1.0	Moroccan police have arrested 33 suspects, including some linked to the radical Djihad Salafist group, government a official said.
swap	1.0	Moroccan police have arrested 33 suspects, including some linked to the Djihad radical Salafist group, a government official said.
swap	1.0	Moroccan police have arrested 33 suspects, including some linked to the radical Djihad Salafist group, a government said official.
swap	1.0	Moroccan police have arrested 33 suspects, including linked some to the radical Djihad Salafist group, a government official said.
swap	1.0	Moroccan police have arrested 33 suspects, including some linked to the radical Salafist Djihad group, a government official said.
swap	1.0	Moroccan police have arrested 33 suspects, including linked some to the radical Djihad Salafist group, a government official said.
swap	1.0	Moroccan police have arrested 33, suspects including some linked to the radical Djihad Salafist group, a government official said.
swap	1.0	Moroccan police arrested have 33 suspects, including some linked to the radical Djihad Salafist group, a government official said.
swap	1.0	Moroccan police have arrested 33 suspects, some including linked to the radical Djihad Salafist group, a government official said.
swap	1.0	Moroccan police have arrested suspects 33, including some linked to the radical Djihad Salafist group, a government official said.
swap	1.0	Moroccan police have arrested 33 suspects, including some to linked the radical Djihad Salafist group, a government official said.
swap	1.0	Moroccan police have arrested 33 suspects, some including linked to the radical Djihad Salafist group, a government official said.
swap	1.0	Moroccan police have arrested 33 suspects, including some linked to the radical Djihad group Salafist, a government official said.
swap	1.0	Moroccan police have arrested suspects 33, including some linked to the radical Djihad Salafist group, a government official said.
swap	1.0	Moroccan police have arrested 33 suspects, including some linked to the radical Djihad Salafist group, a government said official.
swap	1.0	Moroccan police have arrested 33 suspects, including some linked the to radical Djihad Salafist group, a government official said.
swap	1.0	Moroccan police have 33 arrested suspects, including some linked to the radical Djihad Salafist group, a government official said.
swap	1.0	Moroccan police have arrested 33 suspects, including some linked to the radical Djihad Salafist group a, government official said.
swap	1.0	Moroccan police have arrested 33 suspects, including some to linked the radical Djihad Salafist group, a government official said.
swap	1.0	Moroccan police have arrested 33 suspects including, some linked to the radical Djihad Salafist group, a government official said.
swap	1.0	Moroccan police have arrested 33 suspects, including some linked the to radical Djihad Salafist group, a government official said.
swap	1.0	Moroccan police have arrested 33 suspects, some including linked to the radical Djihad Salafist group, a government official said.
swap	1.0	Moroccan police have 33 arrested suspects, including some linked to the radical Djihad Salafist group, a government official said.
swap	1.0	Moroccan police have arrested 33 suspects, including some linked to the radical Djihad Salafist group, a government official. said
original	1.0	The son of circus trapeze artists turned vaudevillians , O 'Connor was born on Aug. 28 , 1925 , in Chicago and was carried onstage for applause when he was three days old .
swap	1.0	The son circus of trapeze artists turned vaudevillians, O ' Connor was born on Aug. 28, 1925, in Chicago and was carried onstage for applause when he was three days old.
swap	1.0	The son of circus trapeze artists turned vaudevillians, O ' Connor was born on Aug. 28, 1925, in Chicago and was carried onstage for applause when he three was days old.
swap	1.0	The son of circus trapeze artists turned vaudevillians, O ' Connor was born Aug on. 28, 1925, in Chicago and was carried onstage for applause when he was three days old.
swap	1.0	The son of circus trapeze artists turned vaudevillians, O ' Connor was born on. Aug 28, 1925, in Chicago and was carried onstage for applause when he was three days old.
swap	1.0	The son of circus trapeze artists turned vaudevillians, O ' Connor was born on Aug. 28, 1925, Chicago in and was carried onstage for applause when he was three days old.
swap	1.0	The son of circus trapeze artists turned vaudevillians, O ' Connor was born on Aug. 28, 1925, in Chicago and was carried onstage applause for when he was three days old.
swap	1.0	The son of circus trapeze artists turned vaudevillians, O ' Connor was born on Aug. 28, , 1925 in Chicago and was carried onstage for applause when he was three days old.
swap	1.0	The son of circus trapeze artists turned vaudevillians, O ' Connor was born on Aug. 28, 1925, in Chicago and was carried onstage for applause when he was three days. old
swap	1.0	The son of circus trapeze artists turned vaudevillians, O ' Connor was born on Aug. 28, 1925, in Chicago and was carried onstage for applause he when was three days old.
swap	1.0	The son of circus trapeze artists turned vaudevillians, O ' Connor was born on Aug 28. , 1925, in Chicago and was carried onstage for applause when he was three days old.
swap	1.0	The son of circus trapeze turned artists vaudevillians, O ' Connor was born on Aug. 28, 1925, in Chicago and was carried onstage for applause when he was three days old.
swap	1.0	The son of trapeze circus artists turned vaudevillians, O ' Connor was born on Aug. 28, 1925, in Chicago and was carried onstage for applause when he was three days old.
swap	1.0	The son of circus trapeze artists turned vaudevillians O, ' Connor was born on Aug. 28, 1925, in Chicago and was carried onstage for applause when he was three days old.
swap	1.0	The son of circus trapeze artists turned vaudevillians, O ' Connor was born on Aug. 28, 1925, in Chicago and was carried onstage for applause he when was three days old.
swap	1.0	The son of circus trapeze artists turned vaudevillians, O ' Connor was born on Aug 28. , 1925, in Chicago and was carried onstage for applause when he was three days old.
swap	1.0	The son of circus trapeze artists vaudevillians turned, O ' Connor was born on Aug. 28, 1925, in Chicago and was carried onstage for applause when he was three days old.
swap	1.0	The son of circus trapeze artists turned vaudevillians, O ' Connor was born on Aug. 28, 1925, in Chicago and was carried onstage for applause when he was three old days.
swap	1.0	The son of trapeze circus artists turned vaudevillians, O ' Connor was born on Aug. 28, 1925, in Chicago and was carried onstage for applause when he was three days old.
swap	1.0	The son of circus trapeze artists turned vaudevillians, O ' Connor was born on Aug. 28, 1925, in Chicago and was carried onstage for applause when he was three old days.
swap	1.0	The son of circus trapeze artists turned vaudevillians, O ' Connor was born on Aug. 28, 1925 in, Chicago and was carried onstage for applause when he was three days old.
swap	1.0	The son of circus trapeze artists turned vaudevillians, O ' Connor was born on Aug. 28, 1925, in Chicago and was onstage carried for applause when he was three days old.
swap	1.0	The son of circus trapeze turned artists vaudevillians, O ' Connor was born on Aug. 28, 1925, in Chicago and was carried onstage for applause when he was three days old.
swap	1.0	The son of circus artists trapeze turned vaudevillians, O ' Connor was born on Aug. 28, 1925, in Chicago and was carried onstage for applause when he was three days old.
swap	1.0	The son of circus trapeze artists turned vaudevillians, O ' Connor was born on Aug. 28, 1925, in Chicago and was carried onstage for applause he when was three days old.
swap	1.0	The son of circus trapeze artists turned vaudevillians, O ' Connor was born on Aug. 28, 1925, in Chicago and was carried onstage for applause when was he three days old.
swap	1.0	The son of circus trapeze artists turned vaudevillians, O ' was Connor born on Aug. 28, 1925, in Chicago and was carried onstage for applause when he was three days old.
swap	1.0	The son of circus trapeze artists turned vaudevillians, O ' Connor was born on Aug. 28, 1925, in Chicago and was carried onstage for applause when was he three days old.
swap	1.0	The son of circus trapeze artists turned vaudevillians, O ' Connor was born on Aug. 28, 1925, in Chicago and was carried onstage for applause when he was three days. old
swap	1.0	The son of circus trapeze artists turned vaudevillians, O ' was Connor born on Aug. 28, 1925, in Chicago and was carried onstage for applause when he was three days old.
swap	1.0	The son of circus trapeze artists turned vaudevillians, O ' Connor was born on Aug. 28, 1925, in Chicago and was carried onstage for when applause he was three days old.
swap	1.0	The son of circus trapeze turned artists vaudevillians, O ' Connor was born on Aug. 28, 1925, in Chicago and was carried onstage for applause when he was three days old.
swap	1.0	Son the of circus trapeze artists turned vaudevillians, O ' Connor was born on Aug. 28, 1925, in Chicago and was carried onstage for applause when he was three days old.
original	1.0	Ricky Clemons ' brief , troubled Missouri basketball career is over .
swap	1.0	Ricky Clemons ' brief, troubled Missouri basketball career over is.
swap	1.0	Ricky Clemons ' brief, Missouri troubled basketball career is over.
swap	1.0	Ricky Clemons ' brief, Missouri troubled basketball career is over.
swap	1.0	Ricky Clemons ', brief troubled Missouri basketball career is over.
swap	1.0	Ricky Clemons ' brief, troubled basketball Missouri career is over.
swap	1.0	Ricky Clemons ' brief, troubled basketball Missouri career is over.
swap	1.0	Clemons ricky ' brief, troubled Missouri basketball career is over.
swap	1.0	Clemons ricky ' brief, troubled Missouri basketball career is over.
swap	1.0	Ricky Clemons ' brief, troubled Missouri basketball career over is.
swap	1.0	Ricky Clemons ' brief, troubled Missouri basketball career over is.
swap	1.0	Ricky Clemons ' brief, troubled Missouri career basketball is over.
swap	1.0	Ricky Clemons brief ', troubled Missouri basketball career is over.
swap	1.0	Ricky Clemons ' brief, Missouri troubled basketball career is over.
swap	1.0	Ricky Clemons ' brief, troubled Missouri basketball is career over.
swap	1.0	Ricky Clemons ' brief troubled, Missouri basketball career is over.
swap	1.0	Ricky Clemons ', brief troubled Missouri basketball career is over.
swap	1.0	Ricky Clemons brief ', troubled Missouri basketball career is over.
swap	1.0	Ricky Clemons ', brief troubled Missouri basketball career is over.
swap	1.0	Clemons ricky ' brief, troubled Missouri basketball career is over.
swap	1.0	Ricky Clemons ' brief, troubled basketball Missouri career is over.
swap	1.0	Ricky Clemons ' brief, troubled Missouri basketball career over is.
swap	1.0	Clemons ricky ' brief, troubled Missouri basketball career is over.
swap	1.0	Ricky Clemons ' brief, troubled Missouri basketball is career over.
swap	1.0	Ricky Clemons ' brief, troubled Missouri basketball is career over.
swap	1.0	Clemons ricky ' brief, troubled Missouri basketball career is over.
swap	1.0	Clemons ricky ' brief, troubled Missouri basketball career is over.
swap	1.0	Ricky Clemons ' brief, troubled Missouri basketball career over is.
swap	1.0	Ricky Clemons brief ', troubled Missouri basketball career is over.
swap	1.0	Ricky Clemons ' brief, Missouri troubled basketball career is over.
swap	1.0	Ricky Clemons ' brief, Missouri troubled basketball career is over.
swap	1.0	Clemons ricky ' brief, troubled Missouri basketball career is over.
swap	1.0	Ricky ' Clemons brief, troubled Missouri basketball career is over.
original	1.0	Dynes will get $ 395,000 a year , up from Atkinson 's current salary of $ 361,400 .
swap	1.0	Will dynes get $ 395, 000 a year, up from Atkinson ' s current salary of $ 361, 400.
swap	1.0	Dynes will get $ 395, 000 a year, up from ' Atkinson s current salary of $ 361, 400.
swap	1.0	Dynes will get $ 395, 000 a year, from up Atkinson ' s current salary of $ 361, 400.
swap	1.0	Dynes will get $ 395, 000 a, year up from Atkinson ' s current salary of $ 361, 400.
swap	1.0	Dynes get will $ 395, 000 a year, up from Atkinson ' s current salary of $ 361, 400.
swap	1.0	Dynes will get 395 $, 000 a year, up from Atkinson ' s current salary of $ 361, 400.
swap	1.0	Will dynes get $ 395, 000 a year, up from Atkinson ' s current salary of $ 361, 400.
swap	1.0	Dynes will get $ 395, 000 a year, up from Atkinson ' s current salary of $ 361 400,.
swap	1.0	Dynes will get $ 395, 000 a year, up from Atkinson ' s current salary of $ 361, . 400
swap	1.0	Dynes will get $ 395, 000 a year, up from Atkinson ' s salary current of $ 361, 400.
swap	1.0	Dynes get will $ 395, 000 a year, up from Atkinson ' s current salary of $ 361, 400.
swap	1.0	Dynes will get $ 395, a 000 year, up from Atkinson ' s current salary of $ 361, 400.
swap	1.0	Dynes will get $ 395, 000 a year, up from ' Atkinson s current salary of $ 361, 400.
swap	1.0	Will dynes get $ 395, 000 a year, up from Atkinson ' s current salary of $ 361, 400.
swap	1.0	Dynes will get $ 395, 000 year a, up from Atkinson ' s current salary of $ 361, 400.
swap	1.0	Dynes will get $ 395, a 000 year, up from Atkinson ' s current salary of $ 361, 400.
swap	1.0	Dynes will get $ 395 000, a year, up from Atkinson ' s current salary of $ 361, 400.
swap	1.0	Dynes will get $ 395, 000 a year, up from Atkinson ' s salary current of $ 361, 400.
swap	1.0	Dynes will get $ 395, 000 a year, up from Atkinson ' s current of salary $ 361, 400.
swap	1.0	Dynes will get $ 395, 000 a year, up from Atkinson ' s salary current of $ 361, 400.
swap	1.0	Dynes will get $ 395, a 000 year, up from Atkinson ' s current salary of $ 361, 400.
swap	1.0	Dynes will get $ 395, 000 a year, up from Atkinson ' current s salary of $ 361, 400.
swap	1.0	Dynes get will $ 395, 000 a year, up from Atkinson ' s current salary of $ 361, 400.
swap	1.0	Dynes will get $ 395, 000 a year, up from Atkinson ' s current salary of 361 $, 400.
swap	1.0	Dynes get will $ 395, 000 a year, up from Atkinson ' s current salary of $ 361, 400.
swap	1.0	Will dynes get $ 395, 000 a year, up from Atkinson ' s current salary of $ 361, 400.
swap	1.0	Dynes will get $ 395, 000 a year, up from Atkinson ' s current salary of $ 361 400,.
swap	1.0	Dynes will get $ 395, 000 a, year up from Atkinson ' s current salary of $ 361, 400.
swap	1.0	Dynes will get $ 395, 000 a year, up from Atkinson ' s current of salary $ 361, 400.
swap	1.0	Dynes will get $ 395, 000 a year, up Atkinson from ' s current salary of $ 361, 400.
swap	1.0	Dynes get will $ 395, 000 a year, up from Atkinson ' s current salary of $ 361, 400.
swap	1.0	Dynes will get $ 395, 000 year a, up from Atkinson ' s current salary of $ 361, 400.
original	0.0	The daily Hurriyet said the raid aimed to foil a Turkish plot to kill an unnamed senior Iraqi official in Kirkuk .
swap	0.0	The daily Hurriyet said the raid aimed to a foil Turkish plot to kill an unnamed senior Iraqi official in Kirkuk.
swap	0.0	The daily Hurriyet said the raid aimed to foil a Turkish plot to kill an unnamed senior Iraqi official Kirkuk in.
swap	0.0	The daily Hurriyet said the raid aimed to foil a Turkish plot to kill an unnamed senior Iraqi official Kirkuk in.
swap	0.0	The daily Hurriyet said the raid aimed to foil a Turkish plot to kill unnamed an senior Iraqi official in Kirkuk.
swap	0.0	The daily Hurriyet said the raid aimed to foil a Turkish plot to kill an unnamed senior Iraqi in official Kirkuk.
swap	0.0	Daily the Hurriyet said the raid aimed to foil a Turkish plot to kill an unnamed senior Iraqi official in Kirkuk.
swap	0.0	Daily the Hurriyet said the raid aimed to foil a Turkish plot to kill an unnamed senior Iraqi official in Kirkuk.
swap	0.0	Daily the Hurriyet said the raid aimed to foil a Turkish plot to kill an unnamed senior Iraqi official in Kirkuk.
swap	0.0	Daily the Hurriyet said the raid aimed to foil a Turkish plot to kill an unnamed senior Iraqi official in Kirkuk.
swap	0.0	The daily Hurriyet said the raid to aimed foil a Turkish plot to kill an unnamed senior Iraqi official in Kirkuk.
swap	0.0	The daily Hurriyet said the raid to aimed foil a Turkish plot to kill an unnamed senior Iraqi official in Kirkuk.
swap	0.0	Daily the Hurriyet said the raid aimed to foil a Turkish plot to kill an unnamed senior Iraqi official in Kirkuk.
swap	0.0	The daily Hurriyet said the raid aimed foil to a Turkish plot to kill an unnamed senior Iraqi official in Kirkuk.
swap	0.0	The daily Hurriyet said the aimed raid to foil a Turkish plot to kill an unnamed senior Iraqi official in Kirkuk.
swap	0.0	The daily Hurriyet said the aimed raid to foil a Turkish plot to kill an unnamed senior Iraqi official in Kirkuk.
swap	0.0	The daily Hurriyet said the raid aimed to foil a plot Turkish to kill an unnamed senior Iraqi official in Kirkuk.
swap	0.0	The daily Hurriyet the said raid aimed to foil a Turkish plot to kill an unnamed senior Iraqi official in Kirkuk.
swap	0.0	The daily Hurriyet said the raid aimed to foil Turkish a plot to kill an unnamed senior Iraqi official in Kirkuk.
swap	0.0	The daily Hurriyet said the raid aimed to foil a Turkish plot to kill an unnamed senior official Iraqi in Kirkuk.
swap	0.0	The daily Hurriyet said the raid aimed to foil a Turkish plot to kill unnamed an senior Iraqi official in Kirkuk.
swap	0.0	The daily Hurriyet said the raid aimed to foil a Turkish plot to kill an unnamed senior official Iraqi in Kirkuk.
swap	0.0	The Hurriyet daily said the raid aimed to foil a Turkish plot to kill an unnamed senior Iraqi official in Kirkuk.
swap	0.0	The daily Hurriyet said the raid aimed to foil a Turkish plot to kill unnamed an senior Iraqi official in Kirkuk.
swap	0.0	The daily Hurriyet said the raid aimed to foil a Turkish plot to kill an unnamed senior Iraqi in official Kirkuk.
swap	0.0	The daily Hurriyet said the raid aimed to foil a Turkish to plot kill an unnamed senior Iraqi official in Kirkuk.
swap	0.0	The daily Hurriyet the said raid aimed to foil a Turkish plot to kill an unnamed senior Iraqi official in Kirkuk.
swap	0.0	The daily Hurriyet the said raid aimed to foil a Turkish plot to kill an unnamed senior Iraqi official in Kirkuk.
swap	0.0	The daily Hurriyet said the raid aimed to foil Turkish a plot to kill an unnamed senior Iraqi official in Kirkuk.
swap	0.0	The daily Hurriyet said the raid aimed to foil a Turkish plot to kill an unnamed senior Iraqi official Kirkuk in.
swap	0.0	The daily Hurriyet said the raid aimed to foil a Turkish to plot kill an unnamed senior Iraqi official in Kirkuk.
swap	0.0	The daily Hurriyet said the raid aimed to foil a Turkish plot to kill an unnamed Iraqi senior official in Kirkuk.
swap	0.0	Daily the Hurriyet said the raid aimed to foil a Turkish plot to kill an unnamed senior Iraqi official in Kirkuk.
original	0.0	" It was a little bit embarrassing the way we played in the first two games , " Thomas said .
swap	0.0	" It was a little bit the embarrassing way we played in the first two games, " Thomas said.
swap	0.0	" It was a little bit embarrassing the way we played in the two first games, " Thomas said.
swap	0.0	" It a was little bit embarrassing the way we played in the first two games, " Thomas said.
swap	0.0	" was It a little bit embarrassing the way we played in the first two games, " Thomas said.
swap	0.0	" It was a little embarrassing bit the way we played in the first two games, " Thomas said.
swap	0.0	" It was a little bit embarrassing the way we played the in first two games, " Thomas said.
swap	0.0	" It a was little bit embarrassing the way we played in the first two games, " Thomas said.
swap	0.0	" It was a little bit the embarrassing way we played in the first two games, " Thomas said.
swap	0.0	" It was a little bit the embarrassing way we played in the first two games, " Thomas said.
swap	0.0	" It was a little bit embarrassing the way we played in the first two games, " said Thomas.
swap	0.0	" It was a little bit embarrassing the way played we in the first two games, " Thomas said.
swap	0.0	" It was a little bit embarrassing way the we played in the first two games, " Thomas said.
swap	0.0	" It a was little bit embarrassing the way we played in the first two games, " Thomas said.
swap	0.0	" It was a little bit embarrassing the way we played in the first games two, " Thomas said.
swap	0.0	" It was a little bit embarrassing the way we played in first the two games, " Thomas said.
swap	0.0	It " was a little bit embarrassing the way we played in the first two games, " Thomas said.
swap	0.0	" was It a little bit embarrassing the way we played in the first two games, " Thomas said.
swap	0.0	" It a was little bit embarrassing the way we played in the first two games, " Thomas said.
swap	0.0	" It was a little bit embarrassing the way we played in the first games two, " Thomas said.
swap	0.0	" It was a little bit embarrassing the way we played in the first two games, " said Thomas.
swap	0.0	" It was a little bit embarrassing the way we in played the first two games, " Thomas said.
swap	0.0	" It was a little bit embarrassing the way we played in the two first games, " Thomas said.
swap	0.0	" It was little a bit embarrassing the way we played in the first two games, " Thomas said.
swap	0.0	" It was a little bit embarrassing the way we in played the first two games, " Thomas said.
swap	0.0	" It was a little bit embarrassing the way we played in the two first games, " Thomas said.
swap	0.0	" It was a little bit embarrassing way the we played in the first two games, " Thomas said.
swap	0.0	" It was little a bit embarrassing the way we played in the first two games, " Thomas said.
swap	0.0	" It was a little bit the embarrassing way we played in the first two games, " Thomas said.
swap	0.0	" It was a little bit embarrassing the way we played in first the two games, " Thomas said.
swap	0.0	" It was a bit little embarrassing the way we played in the first two games, " Thomas said.
swap	0.0	" It was a little bit embarrassing the way we played in first the two games, " Thomas said.
swap	0.0	" It was a little embarrassing bit the way we played in the first two games, " Thomas said.
original	0.0	Against the Japanese currency , the euro was at 135.92 / 6.04 yen against the late New York level of 136.03 / 14 .
swap	0.0	Against the Japanese currency, the euro at was 135. 92 / 6. 04 yen against the late New York level of 136. 03 / 14.
swap	0.0	Against the Japanese currency, the euro was at 135. / 92 6. 04 yen against the late New York level of 136. 03 / 14.
swap	0.0	Against the currency Japanese, the euro was at 135. 92 / 6. 04 yen against the late New York level of 136. 03 / 14.
swap	0.0	Against the Japanese currency, the euro was at. 135 92 / 6. 04 yen against the late New York level of 136. 03 / 14.
swap	0.0	Against the Japanese currency the, euro was at 135. 92 / 6. 04 yen against the late New York level of 136. 03 / 14.
swap	0.0	Against the Japanese currency, the euro was at 135. 92 / 6. 04 yen against the late York New level of 136. 03 / 14.
swap	0.0	Against the Japanese currency, the euro was at 135. 92 / 6. 04 yen against late the New York level of 136. 03 / 14.
swap	0.0	Against the Japanese currency, the euro was at 135. 92 / 6. 04 yen the against late New York level of 136. 03 / 14.
swap	0.0	Against the Japanese currency, the euro was at 135. 92 / 6. 04 yen against the late New York level of 136. 03 14 /.
swap	0.0	The against Japanese currency, the euro was at 135. 92 / 6. 04 yen against the late New York level of 136. 03 / 14.
swap	0.0	Against the Japanese currency, the euro was at 135. 92 /. 6 04 yen against the late New York level of 136. 03 / 14.
swap	0.0	Against the Japanese currency, the euro was at 135. / 92 6. 04 yen against the late New York level of 136. 03 / 14.
swap	0.0	Against Japanese the currency, the euro was at 135. 92 / 6. 04 yen against the late New York level of 136. 03 / 14.
swap	0.0	Against the Japanese currency, the euro was at 135. 92 /. 6 04 yen against the late New York level of 136. 03 / 14.
swap	0.0	Against the Japanese currency, the euro was at 135. 92 / 6. 04 yen against the late New York level 136 of. 03 / 14.
swap	0.0	Against the Japanese currency, the was euro at 135. 92 / 6. 04 yen against the late New York level of 136. 03 / 14.
swap	0.0	Against the Japanese currency, the euro was at 135. 92 / 6 04. yen against the late New York level of 136. 03 / 14.
swap	0.0	Against Japanese the currency, the euro was at 135. 92 / 6. 04 yen against the late New York level of 136. 03 / 14.
swap	0.0	Against the Japanese currency, the euro was at 135. 92 / 6. 04 yen against the late New York level 136 of. 03 / 14.
swap	0.0	Against the Japanese currency, the euro was at 135. 92 / 6. 04 against yen the late New York level of 136. 03 / 14.
swap	0.0	Against the Japanese currency, the euro was at 135. 92 / 6. 04 yen against the late York New level of 136. 03 / 14.
swap	0.0	Against the Japanese currency, the euro was at 135. 92 / 6. yen 04 against the late New York level of 136. 03 / 14.
swap	0.0	Against the Japanese currency the, euro was at 135. 92 / 6. 04 yen against the late New York level of 136. 03 / 14.
swap	0.0	Against the Japanese currency, the euro was at 135. 92 / 6. 04 against yen the late New York level of 136. 03 / 14.
swap	0.0	Against the currency Japanese, the euro was at 135. 92 / 6. 04 yen against the late New York level of 136. 03 / 14.
swap	0.0	Against the Japanese currency, euro the was at 135. 92 / 6. 04 yen against the late New York level of 136. 03 / 14.
swap	0.0	Against the Japanese currency, the euro was at 135. 92 / 6. 04 yen against the late New York level 136 of. 03 / 14.
swap	0.0	Against the currency Japanese, the euro was at 135. 92 / 6. 04 yen against the late New York level of 136. 03 / 14.
swap	0.0	Against the Japanese currency, the euro was at 135. 92 / 6. 04 yen against the New late York level of 136. 03 / 14.
swap	0.0	Against the Japanese currency, the was euro at 135. 92 / 6. 04 yen against the late New York level of 136. 03 / 14.
swap	0.0	Against the Japanese currency, the euro was at 135. 92 / 6. 04 yen against the New late York level of 136. 03 / 14.
swap	0.0	Against the Japanese currency, the was euro at 135. 92 / 6. 04 yen against the late New York level of 136. 03 / 14.
original	1.0	Snow 's remark ``has a psychological impact , ' ' said Hans Redeker , head of foreign-exchange strategy at BNP Paribas .
swap	1.0	Snow ' s remark ` ` has a psychological impact, ' ' said Redeker Hans, head of foreign - exchange strategy at BNP Paribas.
swap	1.0	Snow ' s remark ` ` has a impact psychological, ' ' said Hans Redeker, head of foreign - exchange strategy at BNP Paribas.
swap	1.0	Snow ' s remark ` ` has a psychological impact, ' said ' Hans Redeker, head of foreign - exchange strategy at BNP Paribas.
swap	1.0	Snow ' s remark ` ` has a psychological impact, ' ' said Redeker Hans, head of foreign - exchange strategy at BNP Paribas.
swap	1.0	Snow ' s remark ` ` has a psychological impact, ' ' said Hans Redeker, head of foreign - exchange at strategy BNP Paribas.
swap	1.0	Snow ' s remark ` ` a has psychological impact, ' ' said Hans Redeker, head of foreign - exchange strategy at BNP Paribas.
swap	1.0	Snow s ' remark ` ` has a psychological impact, ' ' said Hans Redeker, head of foreign - exchange strategy at BNP Paribas.
swap	1.0	Snow ' s remark ` ` has a psychological impact, ' ' said Hans Redeker, head of foreign - exchange strategy at Paribas BNP.
swap	1.0	' snow s remark ` ` has a psychological impact, ' ' said Hans Redeker, head of foreign - exchange strategy at BNP Paribas.
swap	1.0	Snow ' s remark ` ` has a psychological impact, ' ' said Hans Redeker, head of foreign - exchange strategy at Paribas BNP.
swap	1.0	Snow ' s remark ` ` has a psychological impact, ' ' said Hans Redeker, head of foreign - exchange strategy at Paribas BNP.
swap	1.0	Snow ' remark s ` ` has a psychological impact, ' ' said Hans Redeker, head of foreign - exchange strategy at BNP Paribas.
swap	1.0	Snow ' s remark ` ` has a psychological impact, ' ' said Hans Redeker, head of foreign - exchange at strategy BNP Paribas.
swap	1.0	Snow ' s remark ` ` has a psychological impact, ' ' Hans said Redeker, head of foreign - exchange strategy at BNP Paribas.
swap	1.0	Snow ' s remark ` ` has psychological a impact, ' ' said Hans Redeker, head of foreign - exchange strategy at BNP Paribas.
swap	1.0	Snow ' s remark ` ` has a impact psychological, ' ' said Hans Redeker, head of foreign - exchange strategy at BNP Paribas.
swap	1.0	Snow ' s remark ` ` has a psychological impact, ' said ' Hans Redeker, head of foreign - exchange strategy at BNP Paribas.
swap	1.0	Snow ' s remark ` ` has a impact psychological, ' ' said Hans Redeker, head of foreign - exchange strategy at BNP Paribas.
swap	1.0	Snow ' s remark ` ` has a psychological impact, ' ' said Hans Redeker, head of foreign - exchange strategy at Paribas BNP.
swap	1.0	Snow ' s remark ` ` has a psychological impact, ' ' Hans said Redeker, head of foreign - exchange strategy at BNP Paribas.
swap	1.0	Snow ' s remark ` ` has a psychological impact, ' ' said Hans Redeker, head of foreign - exchange at strategy BNP Paribas.
swap	1.0	Snow ' s remark ` ` has psychological a impact, ' ' said Hans Redeker, head of foreign - exchange strategy at BNP Paribas.
swap	1.0	Snow s ' remark ` ` has a psychological impact, ' ' said Hans Redeker, head of foreign - exchange strategy at BNP Paribas.
swap	1.0	Snow ' remark s ` ` has a psychological impact, ' ' said Hans Redeker, head of foreign - exchange strategy at BNP Paribas.
swap	1.0	Snow ' s remark ` ` has a psychological impact, ' ' said Hans Redeker, head of foreign - exchange at strategy BNP Paribas.
swap	1.0	Snow ' s remark ` ` a has psychological impact, ' ' said Hans Redeker, head of foreign - exchange strategy at BNP Paribas.
swap	1.0	Snow ' s remark ` ` has a psychological impact, ' ' said Hans Redeker, head foreign of - exchange strategy at BNP Paribas.
swap	1.0	Snow ' s remark ` ` has a psychological impact, ' said ' Hans Redeker, head of foreign - exchange strategy at BNP Paribas.
swap	1.0	Snow ' s remark ` ` has a psychological impact, ' ' Hans said Redeker, head of foreign - exchange strategy at BNP Paribas.
swap	1.0	Snow ' s remark ` ` has a impact psychological, ' ' said Hans Redeker, head of foreign - exchange strategy at BNP Paribas.
swap	1.0	Snow ' s remark ` ` has a psychological impact, ' ' said Redeker Hans, head of foreign - exchange strategy at BNP Paribas.
swap	1.0	Snow ' s remark ` ` has a psychological impact, ' ' said Hans Redeker, of head foreign - exchange strategy at BNP Paribas.
original	0.0	The women said victims of rape who came forward routinely were punished for minor infractions while their assailants escaped judgment .
swap	0.0	The women said victims of rape who came routinely forward were punished for minor infractions while their assailants escaped judgment.
swap	0.0	The women said victims of rape who came forward routinely were punished for infractions minor while their assailants escaped judgment.
swap	0.0	Women the said victims of rape who came forward routinely were punished for minor infractions while their assailants escaped judgment.
swap	0.0	The women said victims of rape who came forward routinely were punished minor for infractions while their assailants escaped judgment.
swap	0.0	The women said victims of rape who came forward routinely punished were for minor infractions while their assailants escaped judgment.
swap	0.0	The women said victims of rape who came forward routinely were punished for minor while infractions their assailants escaped judgment.
swap	0.0	The women said victims of rape who came forward routinely were punished for minor infractions while assailants their escaped judgment.
swap	0.0	The women said victims of rape who came forward routinely were punished for infractions minor while their assailants escaped judgment.
swap	0.0	The women said victims of rape who came forward routinely were for punished minor infractions while their assailants escaped judgment.
swap	0.0	The women said victims of rape who came forward routinely were punished for minor infractions while their assailants judgment escaped.
swap	0.0	The women said victims of rape who came forward routinely were for punished minor infractions while their assailants escaped judgment.
swap	0.0	The women said of victims rape who came forward routinely were punished for minor infractions while their assailants escaped judgment.
swap	0.0	The women said victims of rape who came forward routinely were for punished minor infractions while their assailants escaped judgment.
swap	0.0	The women said victims of rape who came forward routinely were punished minor for infractions while their assailants escaped judgment.
swap	0.0	The women said victims of rape who came forward routinely were punished for minor while infractions their assailants escaped judgment.
swap	0.0	The women said victims of who rape came forward routinely were punished for minor infractions while their assailants escaped judgment.
swap	0.0	The women said victims of who rape came forward routinely were punished for minor infractions while their assailants escaped judgment.
swap	0.0	Women the said victims of rape who came forward routinely were punished for minor infractions while their assailants escaped judgment.
swap	0.0	The women said victims of rape who came forward routinely were punished for minor infractions while their escaped assailants judgment.
swap	0.0	The women said victims of rape who came forward routinely were punished for minor infractions their while assailants escaped judgment.
swap	0.0	The women said victims of rape who came routinely forward were punished for minor infractions while their assailants escaped judgment.
swap	0.0	The said women victims of rape who came forward routinely were punished for minor infractions while their assailants escaped judgment.
swap	0.0	The women said victims of rape who came forward routinely were punished for minor infractions while their assailants judgment escaped.
swap	0.0	The women said victims of rape who forward came routinely were punished for minor infractions while their assailants escaped judgment.
swap	0.0	The women said of victims rape who came forward routinely were punished for minor infractions while their assailants escaped judgment.
swap	0.0	The women said victims of rape who came forward routinely were punished for minor infractions while assailants their escaped judgment.
swap	0.0	The women said victims of rape who came forward routinely punished were for minor infractions while their assailants escaped judgment.
swap	0.0	The women said victims rape of who came forward routinely were punished for minor infractions while their assailants escaped judgment.
swap	0.0	The women said victims of rape who came forward routinely were punished for minor infractions their while assailants escaped judgment.
swap	0.0	The women said victims of rape who came forward were routinely punished for minor infractions while their assailants escaped judgment.
swap	0.0	The women said victims of rape who came forward routinely were punished for minor infractions while their escaped assailants judgment.
swap	0.0	The women said of victims rape who came forward routinely were punished for minor infractions while their assailants escaped judgment.
original	1.0	" The National has no interest in acquiring AMP while AMP owns its UK business , " Cicutto added .
swap	1.0	" The National has no interest acquiring in AMP while AMP owns its UK business, " Cicutto added.
swap	1.0	" The National has no in interest acquiring AMP while AMP owns its UK business, " Cicutto added.
swap	1.0	" The National has no interest in acquiring AMP while AMP its owns UK business, " Cicutto added.
swap	1.0	" The National has no interest in acquiring AMP AMP while owns its UK business, " Cicutto added.
swap	1.0	" The National has no in interest acquiring AMP while AMP owns its UK business, " Cicutto added.
swap	1.0	The " National has no interest in acquiring AMP while AMP owns its UK business, " Cicutto added.
swap	1.0	" The National has no interest in AMP acquiring while AMP owns its UK business, " Cicutto added.
swap	1.0	" The National has no interest in acquiring AMP while AMP owns its business UK, " Cicutto added.
swap	1.0	" The National has interest no in acquiring AMP while AMP owns its UK business, " Cicutto added.
swap	1.0	" The National has no interest in acquiring AMP while AMP owns its UK business, " added Cicutto.
swap	1.0	" National The has no interest in acquiring AMP while AMP owns its UK business, " Cicutto added.
swap	1.0	" The National has no interest in acquiring AMP while AMP owns its UK business, " Cicutto. added
swap	1.0	" The National has no interest in acquiring AMP while AMP owns its UK business, " added Cicutto.
swap	1.0	" The National has no interest in acquiring AMP while AMP its owns UK business, " Cicutto added.
swap	1.0	" The National has no interest in acquiring AMP while AMP owns its business UK, " Cicutto added.
swap	1.0	" The National has no interest in acquiring AMP while AMP owns UK its business, " Cicutto added.
swap	1.0	" The National has no interest in acquiring AMP while AMP owns its UK business, " Cicutto. added
swap	1.0	The " National has no interest in acquiring AMP while AMP owns its UK business, " Cicutto added.
swap	1.0	" The National has no interest in acquiring AMP while owns AMP its UK business, " Cicutto added.
swap	1.0	" The National has interest no in acquiring AMP while AMP owns its UK business, " Cicutto added.
swap	1.0	" The National has no interest in acquiring AMP while AMP owns its UK business, Cicutto " added.
swap	1.0	" The National has no interest acquiring in AMP while AMP owns its UK business, " Cicutto added.
swap	1.0	" The National has no interest in acquiring while AMP AMP owns its UK business, " Cicutto added.
swap	1.0	" The National has no interest in acquiring AMP while AMP owns its business UK, " Cicutto added.
swap	1.0	" The National has no in interest acquiring AMP while AMP owns its UK business, " Cicutto added.
swap	1.0	" The National has no interest in acquiring AMP while AMP its owns UK business, " Cicutto added.
swap	1.0	" The National has no interest in acquiring AMP while owns AMP its UK business, " Cicutto added.
swap	1.0	" The National has no interest in acquiring AMP AMP while owns its UK business, " Cicutto added.
swap	1.0	" The National has no interest in AMP acquiring while AMP owns its UK business, " Cicutto added.
swap	1.0	" The National has no interest in acquiring AMP while AMP its owns UK business, " Cicutto added.
swap	1.0	" The National has no interest in acquiring AMP AMP while owns its UK business, " Cicutto added.
swap	1.0	" The National has no interest in acquiring AMP while AMP owns its business UK, " Cicutto added.
original	1.0	In a statement , Mr. Rowland said : " As is the case with all appointees , Commissioner Anson is accountable to me .
swap	1.0	In a statement, Mr. said Rowland: " As is the case with all appointees, Commissioner Anson is accountable to me.
swap	1.0	In a statement, Mr. said Rowland: " As is the case with all appointees, Commissioner Anson is accountable to me.
swap	1.0	In a statement, Mr. Rowland said: " As is the case with appointees all, Commissioner Anson is accountable to me.
swap	1.0	A in statement, Mr. Rowland said: " As is the case with all appointees, Commissioner Anson is accountable to me.
swap	1.0	In a statement, Mr. said Rowland: " As is the case with all appointees, Commissioner Anson is accountable to me.
swap	1.0	In a statement, Mr. Rowland said: " As is the case with all appointees, Commissioner Anson is accountable me to.
swap	1.0	In a statement, Mr. Rowland said: " As is case the with all appointees, Commissioner Anson is accountable to me.
swap	1.0	In a statement, Mr. Rowland said: " As the is case with all appointees, Commissioner Anson is accountable to me.
swap	1.0	In statement a, Mr. Rowland said: " As is the case with all appointees, Commissioner Anson is accountable to me.
swap	1.0	In a statement, Mr. Rowland said: " As is the case with all appointees, Anson Commissioner is accountable to me.
swap	1.0	In a statement, Mr. Rowland said: " As is the case with all appointees Commissioner, Anson is accountable to me.
swap	1.0	In a statement, Mr. Rowland said: " As is the case with all appointees Commissioner, Anson is accountable to me.
swap	1.0	A in statement, Mr. Rowland said: " As is the case with all appointees, Commissioner Anson is accountable to me.
swap	1.0	A in statement, Mr. Rowland said: " As is the case with all appointees, Commissioner Anson is accountable to me.
swap	1.0	In a statement, Mr. Rowland said: " As the is case with all appointees, Commissioner Anson is accountable to me.
swap	1.0	In a statement, Mr. Rowland said: " is As the case with all appointees, Commissioner Anson is accountable to me.
swap	1.0	In a statement, Mr. Rowland said: " is As the case with all appointees, Commissioner Anson is accountable to me.
swap	1.0	In a statement, Mr. Rowland said: " As is the case with all appointees, Commissioner Anson is accountable to. me
swap	1.0	In a statement, Mr. said Rowland: " As is the case with all appointees, Commissioner Anson is accountable to me.
swap	1.0	In a statement, Mr. Rowland said: " As is case the with all appointees, Commissioner Anson is accountable to me.
swap	1.0	In a statement, Mr. Rowland said: " As is the case with appointees all, Commissioner Anson is accountable to me.
swap	1.0	In a statement, Mr. Rowland said: " As is the case with appointees all, Commissioner Anson is accountable to me.
swap	1.0	In a statement, Mr. Rowland said: " As is the case with all appointees, Commissioner Anson is accountable me to.
swap	1.0	In a statement, Mr. Rowland said: " As is case the with all appointees, Commissioner Anson is accountable to me.
swap	1.0	In a statement, Mr. Rowland said: " As is case the with all appointees, Commissioner Anson is accountable to me.
swap	1.0	In a statement, Mr. Rowland said: " is As the case with all appointees, Commissioner Anson is accountable to me.
swap	1.0	In a statement, . Mr Rowland said: " As is the case with all appointees, Commissioner Anson is accountable to me.
swap	1.0	In a statement, Mr. Rowland said: " is As the case with all appointees, Commissioner Anson is accountable to me.
swap	1.0	A in statement, Mr. Rowland said: " As is the case with all appointees, Commissioner Anson is accountable to me.
swap	1.0	In a statement, Mr. Rowland said: " As is the case with all, appointees Commissioner Anson is accountable to me.
swap	1.0	In a statement, Mr. Rowland said: " As is the case with all appointees, Commissioner Anson is accountable me to.
swap	1.0	In a statement, Mr. said Rowland: " As is the case with all appointees, Commissioner Anson is accountable to me.
original	0.0	Oracle 's $ 5 billion hostile bid for PeopleSoft is clearly not sitting well with PeopleSoft 's executives .
swap	0.0	Oracle ' s $ 5 billion hostile bid for PeopleSoft is clearly not well sitting with PeopleSoft ' s executives.
swap	0.0	Oracle ' s $ 5 billion bid hostile for PeopleSoft is clearly not sitting well with PeopleSoft ' s executives.
swap	0.0	Oracle ' s $ billion 5 hostile bid for PeopleSoft is clearly not sitting well with PeopleSoft ' s executives.
swap	0.0	Oracle ' s $ 5 billion hostile bid PeopleSoft for is clearly not sitting well with PeopleSoft ' s executives.
swap	0.0	' oracle s $ 5 billion hostile bid for PeopleSoft is clearly not sitting well with PeopleSoft ' s executives.
swap	0.0	Oracle ' s $ 5 hostile billion bid for PeopleSoft is clearly not sitting well with PeopleSoft ' s executives.
swap	0.0	' oracle s $ 5 billion hostile bid for PeopleSoft is clearly not sitting well with PeopleSoft ' s executives.
swap	0.0	Oracle ' s $ 5 billion hostile bid for PeopleSoft is clearly not sitting well with PeopleSoft ' s. executives
swap	0.0	Oracle ' s $ 5 billion hostile bid PeopleSoft for is clearly not sitting well with PeopleSoft ' s executives.
swap	0.0	Oracle ' s $ 5 billion hostile bid PeopleSoft for is clearly not sitting well with PeopleSoft ' s executives.
swap	0.0	Oracle ' s $ 5 billion hostile bid PeopleSoft for is clearly not sitting well with PeopleSoft ' s executives.
swap	0.0	Oracle ' s $ 5 billion hostile for bid PeopleSoft is clearly not sitting well with PeopleSoft ' s executives.
swap	0.0	Oracle ' s $ 5 billion hostile bid for PeopleSoft is clearly not sitting well PeopleSoft with ' s executives.
swap	0.0	Oracle ' s $ 5 billion hostile bid for PeopleSoft is clearly not sitting with well PeopleSoft ' s executives.
swap	0.0	Oracle ' s $ 5 billion hostile bid for PeopleSoft is clearly not well sitting with PeopleSoft ' s executives.
swap	0.0	Oracle ' s $ 5 billion hostile bid for is PeopleSoft clearly not sitting well with PeopleSoft ' s executives.
swap	0.0	Oracle ' s $ 5 billion hostile bid for PeopleSoft is clearly sitting not well with PeopleSoft ' s executives.
swap	0.0	Oracle ' s $ 5 billion hostile bid for PeopleSoft is clearly sitting not well with PeopleSoft ' s executives.
swap	0.0	Oracle ' s $ 5 billion bid hostile for PeopleSoft is clearly not sitting well with PeopleSoft ' s executives.
swap	0.0	Oracle ' s $ 5 billion hostile for bid PeopleSoft is clearly not sitting well with PeopleSoft ' s executives.
swap	0.0	Oracle ' s $ 5 billion hostile bid PeopleSoft for is clearly not sitting well with PeopleSoft ' s executives.
swap	0.0	Oracle ' s $ 5 billion hostile bid for PeopleSoft is clearly not sitting well PeopleSoft with ' s executives.
swap	0.0	Oracle ' s $ 5 billion hostile bid for PeopleSoft clearly is not sitting well with PeopleSoft ' s executives.
swap	0.0	Oracle ' s $ 5 billion hostile bid for PeopleSoft is clearly not sitting well with PeopleSoft ' executives s.
swap	0.0	Oracle ' s $ 5 billion hostile for bid PeopleSoft is clearly not sitting well with PeopleSoft ' s executives.
swap	0.0	Oracle ' s $ 5 billion hostile bid for PeopleSoft clearly is not sitting well with PeopleSoft ' s executives.
swap	0.0	' oracle s $ 5 billion hostile bid for PeopleSoft is clearly not sitting well with PeopleSoft ' s executives.
swap	0.0	Oracle ' s $ 5 billion hostile bid for PeopleSoft is clearly not sitting well with PeopleSoft ' s. executives
swap	0.0	Oracle ' s $ 5 billion hostile bid for PeopleSoft is clearly not sitting well PeopleSoft with ' s executives.
swap	0.0	Oracle ' s $ 5 billion hostile bid for PeopleSoft is clearly sitting not well with PeopleSoft ' s executives.
swap	0.0	Oracle ' s $ 5 hostile billion bid for PeopleSoft is clearly not sitting well with PeopleSoft ' s executives.
swap	0.0	Oracle ' s 5 $ billion hostile bid for PeopleSoft is clearly not sitting well with PeopleSoft ' s executives.
original	1.0	Taha is married to former Iraqi oil minister Amir Muhammed Rasheed , who surrendered to U.S. forces on April 28 .
swap	1.0	Taha is married to former Iraqi oil minister Amir Muhammed Rasheed, surrendered who to U. S. forces on April 28.
swap	1.0	Taha is married to former Iraqi oil minister Amir Rasheed Muhammed, who surrendered to U. S. forces on April 28.
swap	1.0	Taha is married to former Iraqi oil minister Amir Muhammed Rasheed, who surrendered U to. S. forces on April 28.
swap	1.0	Taha is married to former oil Iraqi minister Amir Muhammed Rasheed, who surrendered to U. S. forces on April 28.
swap	1.0	Taha is married to former Iraqi oil minister Amir Rasheed Muhammed, who surrendered to U. S. forces on April 28.
swap	1.0	Is taha married to former Iraqi oil minister Amir Muhammed Rasheed, who surrendered to U. S. forces on April 28.
swap	1.0	Taha is married to former Iraqi oil minister Amir Muhammed Rasheed, who surrendered to U. S. on forces April 28.
swap	1.0	Taha is married to former Iraqi oil minister Amir Muhammed Rasheed, surrendered who to U. S. forces on April 28.
swap	1.0	Taha is married to former Iraqi oil minister Amir Muhammed Rasheed who, surrendered to U. S. forces on April 28.
swap	1.0	Taha married is to former Iraqi oil minister Amir Muhammed Rasheed, who surrendered to U. S. forces on April 28.
swap	1.0	Taha is married to former Iraqi oil Amir minister Muhammed Rasheed, who surrendered to U. S. forces on April 28.
swap	1.0	Taha is married to former Iraqi oil minister Amir Muhammed Rasheed, who surrendered U to. S. forces on April 28.
swap	1.0	Taha is married to former Iraqi oil minister Amir Muhammed, Rasheed who surrendered to U. S. forces on April 28.
swap	1.0	Taha married is to former Iraqi oil minister Amir Muhammed Rasheed, who surrendered to U. S. forces on April 28.
swap	1.0	Taha is married to former Iraqi oil minister Muhammed Amir Rasheed, who surrendered to U. S. forces on April 28.
swap	1.0	Taha is married to former Iraqi oil minister Amir Muhammed Rasheed, who to surrendered U. S. forces on April 28.
swap	1.0	Taha married is to former Iraqi oil minister Amir Muhammed Rasheed, who surrendered to U. S. forces on April 28.
swap	1.0	Is taha married to former Iraqi oil minister Amir Muhammed Rasheed, who surrendered to U. S. forces on April 28.
swap	1.0	Taha is married to former Iraqi oil Amir minister Muhammed Rasheed, who surrendered to U. S. forces on April 28.
swap	1.0	Taha is married to former Iraqi oil minister Amir Muhammed Rasheed, surrendered who to U. S. forces on April 28.
swap	1.0	Taha is married to former Iraqi oil minister Amir Muhammed, Rasheed who surrendered to U. S. forces on April 28.
swap	1.0	Taha is married to former Iraqi oil minister Muhammed Amir Rasheed, who surrendered to U. S. forces on April 28.
swap	1.0	Taha is married to former Iraqi oil minister Muhammed Amir Rasheed, who surrendered to U. S. forces on April 28.
swap	1.0	Taha is married to former Iraqi oil minister Amir Muhammed Rasheed, who surrendered to U. S. on forces April 28.
swap	1.0	Taha is married to former oil Iraqi minister Amir Muhammed Rasheed, who surrendered to U. S. forces on April 28.
swap	1.0	Taha is married to former Iraqi oil Amir minister Muhammed Rasheed, who surrendered to U. S. forces on April 28.
swap	1.0	Taha is married to former Iraqi oil minister Amir Muhammed Rasheed, who to surrendered U. S. forces on April 28.
swap	1.0	Taha is married to former Iraqi oil minister Amir Rasheed Muhammed, who surrendered to U. S. forces on April 28.
swap	1.0	Taha is married to former Iraqi oil minister Amir Rasheed Muhammed, who surrendered to U. S. forces on April 28.
swap	1.0	Taha is married to former Iraqi minister oil Amir Muhammed Rasheed, who surrendered to U. S. forces on April 28.
swap	1.0	Taha is married to former Iraqi oil minister Amir Muhammed Rasheed, who surrendered to U S. . forces on April 28.
swap	1.0	Taha is married to former Iraqi oil minister Amir Muhammed Rasheed, who surrendered to U S. . forces on April 28.
original	1.0	Cisco pared spending during the quarter to compensate for sluggish sales .
swap	1.0	Cisco pared spending during the quarter to compensate sluggish for sales.
swap	1.0	Cisco pared spending during quarter the to compensate for sluggish sales.
swap	1.0	Cisco pared spending during quarter the to compensate for sluggish sales.
swap	1.0	Pared cisco spending during the quarter to compensate for sluggish sales.
swap	1.0	Cisco pared spending during the quarter to compensate for sluggish. sales
swap	1.0	Cisco pared spending during quarter the to compensate for sluggish sales.
swap	1.0	Cisco pared spending during quarter the to compensate for sluggish sales.
swap	1.0	Cisco pared spending during the quarter to for compensate sluggish sales.
swap	1.0	Pared cisco spending during the quarter to compensate for sluggish sales.
swap	1.0	Pared cisco spending during the quarter to compensate for sluggish sales.
swap	1.0	Cisco pared spending during the quarter compensate to for sluggish sales.
swap	1.0	Pared cisco spending during the quarter to compensate for sluggish sales.
swap	1.0	Cisco pared spending during the quarter to compensate sluggish for sales.
swap	1.0	Cisco pared spending during quarter the to compensate for sluggish sales.
swap	1.0	Cisco pared spending during the to quarter compensate for sluggish sales.
swap	1.0	Cisco pared spending during quarter the to compensate for sluggish sales.
swap	1.0	Cisco pared spending during the quarter to compensate for sluggish. sales
swap	1.0	Pared cisco spending during the quarter to compensate for sluggish sales.
swap	1.0	Cisco pared spending during the quarter to for compensate sluggish sales.
swap	1.0	Cisco pared spending during the to quarter compensate for sluggish sales.
swap	1.0	Cisco pared spending during the to quarter compensate for sluggish sales.
swap	1.0	Cisco pared spending during the quarter to compensate for sluggish. sales
swap	1.0	Cisco pared spending during the quarter compensate to for sluggish sales.
swap	1.0	Pared cisco spending during the quarter to compensate for sluggish sales.
swap	1.0	Cisco pared spending during quarter the to compensate for sluggish sales.
swap	1.0	Cisco pared spending the during quarter to compensate for sluggish sales.
swap	1.0	Cisco pared spending during the quarter to for compensate sluggish sales.
swap	1.0	Cisco pared spending during the quarter to compensate sluggish for sales.
swap	1.0	Cisco pared spending during the to quarter compensate for sluggish sales.
swap	1.0	Pared cisco spending during the quarter to compensate for sluggish sales.
swap	1.0	Cisco pared during spending the quarter to compensate for sluggish sales.
swap	1.0	Pared cisco spending during the quarter to compensate for sluggish sales.
original	1.0	Seven 20- and 21-year-old cadets were ticketed by police for drinking alcohol in an off-campus hotel room early Saturday with two young women , aged 16 and 18 .
swap	1.0	Seven 20 - and 21 - year - old cadets were ticketed by police for drinking alcohol in an off - campus hotel early room Saturday with two young women, aged 16 and 18.
swap	1.0	Seven 20 - and 21 - year - old cadets were ticketed by police for drinking alcohol in an off - campus hotel room early with Saturday two young women, aged 16 and 18.
swap	1.0	Seven 20 - and 21 - year - old cadets were ticketed police by for drinking alcohol in an off - campus hotel room early Saturday with two young women, aged 16 and 18.
swap	1.0	Seven 20 - and 21 - year - old cadets were ticketed by police for drinking alcohol in an off - campus hotel room early Saturday with two young women, aged and 16 18.
swap	1.0	Seven 20 - and 21 - year - old cadets were ticketed by police for drinking alcohol in an off - campus hotel room early Saturday with two young women, aged and 16 18.
swap	1.0	Seven 20 - and 21 - year - old cadets were ticketed by police for drinking alcohol in an off - campus room hotel early Saturday with two young women, aged 16 and 18.
swap	1.0	Seven 20 and - 21 - year - old cadets were ticketed by police for drinking alcohol in an off - campus hotel room early Saturday with two young women, aged 16 and 18.
swap	1.0	Seven 20 - and 21 - year - old cadets were ticketed by police for drinking alcohol an in off - campus hotel room early Saturday with two young women, aged 16 and 18.
swap	1.0	Seven 20 - and 21 - year - old cadets were ticketed by police for drinking alcohol in an off - campus hotel room early Saturday with two young women, aged 16 18 and.
swap	1.0	Seven 20 - and 21 - year - old cadets were ticketed by for police drinking alcohol in an off - campus hotel room early Saturday with two young women, aged 16 and 18.
swap	1.0	Seven 20 - and 21 - year - old cadets were ticketed by police for drinking alcohol in an off - campus hotel room early with Saturday two young women, aged 16 and 18.
swap	1.0	Seven 20 - and 21 - year - cadets old were ticketed by police for drinking alcohol in an off - campus hotel room early Saturday with two young women, aged 16 and 18.
swap	1.0	Seven 20 - and 21 - year - old cadets ticketed were by police for drinking alcohol in an off - campus hotel room early Saturday with two young women, aged 16 and 18.
swap	1.0	Seven 20 - and 21 - year - old cadets were ticketed by police for drinking alcohol in an - off campus hotel room early Saturday with two young women, aged 16 and 18.
swap	1.0	Seven 20 - 21 and - year - old cadets were ticketed by police for drinking alcohol in an off - campus hotel room early Saturday with two young women, aged 16 and 18.
swap	1.0	Seven 20 - and 21 year - - old cadets were ticketed by police for drinking alcohol in an off - campus hotel room early Saturday with two young women, aged 16 and 18.
swap	1.0	Seven 20 - and 21 - year - old were cadets ticketed by police for drinking alcohol in an off - campus hotel room early Saturday with two young women, aged 16 and 18.
swap	1.0	Seven 20 - and 21 - year - old cadets were ticketed by police for drinking alcohol in an off - campus hotel room early Saturday with young two women, aged 16 and 18.
swap	1.0	Seven 20 - and 21 - year - old cadets ticketed were by police for drinking alcohol in an off - campus hotel room early Saturday with two young women, aged 16 and 18.
swap	1.0	Seven 20 - and - 21 year - old cadets were ticketed by police for drinking alcohol in an off - campus hotel room early Saturday with two young women, aged 16 and 18.
swap	1.0	Seven 20 - and 21 - year - old cadets were ticketed by police for drinking alcohol in an off - campus hotel room early Saturday two with young women, aged 16 and 18.
swap	1.0	Seven 20 - and 21 - year - old cadets were ticketed by police for drinking alcohol in an - off campus hotel room early Saturday with two young women, aged 16 and 18.
swap	1.0	Seven 20 - and 21 - - year old cadets were ticketed by police for drinking alcohol in an off - campus hotel room early Saturday with two young women, aged 16 and 18.
swap	1.0	Seven 20 - and 21 - year - old cadets were ticketed by police drinking for alcohol in an off - campus hotel room early Saturday with two young women, aged 16 and 18.
swap	1.0	Seven 20 - and 21 - year - old cadets were ticketed by police for drinking alcohol in an off - campus hotel room early Saturday with two young women, aged 16 and. 18
swap	1.0	Seven 20 - and 21 - year - old cadets were ticketed by police for drinking alcohol in an off - campus hotel room early Saturday with two young women, aged and 16 18.
swap	1.0	Seven 20 - and 21 - year - old cadets were ticketed by police for drinking alcohol an in off - campus hotel room early Saturday with two young women, aged 16 and 18.
swap	1.0	Seven 20 - and 21 - year - old cadets were ticketed by police for drinking in alcohol an off - campus hotel room early Saturday with two young women, aged 16 and 18.
swap	1.0	Seven - 20 and 21 - year - old cadets were ticketed by police for drinking alcohol in an off - campus hotel room early Saturday with two young women, aged 16 and 18.
swap	1.0	Seven 20 - and 21 - year - old cadets were by ticketed police for drinking alcohol in an off - campus hotel room early Saturday with two young women, aged 16 and 18.
swap	1.0	Seven 20 - and 21 - year - old cadets were ticketed by police for drinking alcohol in an off - campus hotel room early Saturday two with young women, aged 16 and 18.
swap	1.0	Seven 20 - and 21 - year - old cadets were ticketed by police for drinking alcohol in an off - campus hotel room early Saturday two with young women, aged 16 and 18.
original	0.0	Dixon 's win moved him into second place in the points standings , 49 behind Kanaan .
swap	0.0	Dixon ' s win moved him into second place in the points standings, behind 49 Kanaan.
swap	0.0	Dixon ' s win moved him into place second in the points standings, 49 behind Kanaan.
swap	0.0	Dixon ' s win moved him into second place in the points standings, behind 49 Kanaan.
swap	0.0	' dixon s win moved him into second place in the points standings, 49 behind Kanaan.
swap	0.0	Dixon ' s win moved him into second place in the points standings, 49 behind. Kanaan
swap	0.0	Dixon ' s win moved him into second in place the points standings, 49 behind Kanaan.
swap	0.0	Dixon s ' win moved him into second place in the points standings, 49 behind Kanaan.
swap	0.0	Dixon ' s moved win him into second place in the points standings, 49 behind Kanaan.
swap	0.0	Dixon ' s win moved him into second place the in points standings, 49 behind Kanaan.
swap	0.0	Dixon ' s win him moved into second place in the points standings, 49 behind Kanaan.
swap	0.0	Dixon ' s win moved him into second place in the standings points, 49 behind Kanaan.
swap	0.0	' dixon s win moved him into second place in the points standings, 49 behind Kanaan.
swap	0.0	Dixon ' s win moved him into place second in the points standings, 49 behind Kanaan.
swap	0.0	Dixon ' s win moved him into second place in points the standings, 49 behind Kanaan.
swap	0.0	Dixon ' s win moved him into second place in the points standings 49, behind Kanaan.
swap	0.0	Dixon ' s win moved him into second in place the points standings, 49 behind Kanaan.
swap	0.0	Dixon ' s win moved him into second place the in points standings, 49 behind Kanaan.
swap	0.0	Dixon ' win s moved him into second place in the points standings, 49 behind Kanaan.
swap	0.0	Dixon ' s moved win him into second place in the points standings, 49 behind Kanaan.
swap	0.0	Dixon ' s win him moved into second place in the points standings, 49 behind Kanaan.
swap	0.0	Dixon ' s win moved him into second place in the points standings, 49 Kanaan behind.
swap	0.0	Dixon ' s win moved him into place second in the points standings, 49 behind Kanaan.
swap	0.0	' dixon s win moved him into second place in the points standings, 49 behind Kanaan.
swap	0.0	Dixon ' s win moved him into second place the in points standings, 49 behind Kanaan.
swap	0.0	Dixon ' s win moved him into second place the in points standings, 49 behind Kanaan.
swap	0.0	Dixon ' s win moved him into second place in the points standings, behind 49 Kanaan.
swap	0.0	Dixon ' win s moved him into second place in the points standings, 49 behind Kanaan.
swap	0.0	Dixon ' s win moved him into second in place the points standings, 49 behind Kanaan.
swap	0.0	Dixon ' s win moved him into second place in the points standings, 49 behind. Kanaan
swap	0.0	Dixon ' s win moved him second into place in the points standings, 49 behind Kanaan.
swap	0.0	Dixon ' s moved win him into second place in the points standings, 49 behind Kanaan.
swap	0.0	Dixon ' s win moved him into second place in the points, standings 49 behind Kanaan.
original	1.0	Last year , Congress passed similar , though less expensive , buyout legislation for peanut farmers , ending that Depression-era program .
swap	1.0	Last year, Congress passed similar, though less expensive, buyout legislation peanut for farmers, ending that Depression - era program.
swap	1.0	Last year, Congress passed similar, though less expensive, buyout for legislation peanut farmers, ending that Depression - era program.
swap	1.0	Last year Congress, passed similar, though less expensive, buyout legislation for peanut farmers, ending that Depression - era program.
swap	1.0	Last year, Congress passed similar, though less expensive, buyout legislation for farmers peanut, ending that Depression - era program.
swap	1.0	Last year, Congress passed similar, though less expensive, buyout legislation for peanut farmers, ending that - Depression era program.
swap	1.0	Last year, Congress passed similar, though less expensive, buyout legislation peanut for farmers, ending that Depression - era program.
swap	1.0	Last year, Congress passed similar, though less expensive, buyout legislation for peanut farmers, ending Depression that - era program.
swap	1.0	Last, year Congress passed similar, though less expensive, buyout legislation for peanut farmers, ending that Depression - era program.
swap	1.0	Last year, Congress passed similar, though expensive less, buyout legislation for peanut farmers, ending that Depression - era program.
swap	1.0	Last, year Congress passed similar, though less expensive, buyout legislation for peanut farmers, ending that Depression - era program.
swap	1.0	Last year, Congress passed similar, though less, expensive buyout legislation for peanut farmers, ending that Depression - era program.
swap	1.0	Year last, Congress passed similar, though less expensive, buyout legislation for peanut farmers, ending that Depression - era program.
swap	1.0	Last year, Congress passed similar, though less expensive, buyout legislation for peanut, farmers ending that Depression - era program.
swap	1.0	Last year, Congress passed similar, though less expensive, buyout legislation for peanut farmers, that ending Depression - era program.
swap	1.0	Last year, Congress passed similar, though less expensive, buyout legislation for peanut farmers, that ending Depression - era program.
swap	1.0	Last year, Congress passed similar, though less expensive, buyout legislation for peanut, farmers ending that Depression - era program.
swap	1.0	Last year Congress, passed similar, though less expensive, buyout legislation for peanut farmers, ending that Depression - era program.
swap	1.0	Year last, Congress passed similar, though less expensive, buyout legislation for peanut farmers, ending that Depression - era program.
swap	1.0	Last year, Congress passed similar, though less, expensive buyout legislation for peanut farmers, ending that Depression - era program.
swap	1.0	Last year, Congress passed similar, though less expensive, buyout legislation peanut for farmers, ending that Depression - era program.
swap	1.0	Last year, passed Congress similar, though less expensive, buyout legislation for peanut farmers, ending that Depression - era program.
swap	1.0	Last year, Congress similar passed, though less expensive, buyout legislation for peanut farmers, ending that Depression - era program.
swap	1.0	Year last, Congress passed similar, though less expensive, buyout legislation for peanut farmers, ending that Depression - era program.
swap	1.0	Last year, Congress passed similar, though less expensive, buyout legislation for peanut farmers, ending that Depression era - program.
swap	1.0	Last year, Congress passed similar, though less expensive, buyout legislation for peanut farmers, ending that Depression era - program.
swap	1.0	Last year, Congress passed similar, though less expensive, legislation buyout for peanut farmers, ending that Depression - era program.
swap	1.0	Last year, Congress similar passed, though less expensive, buyout legislation for peanut farmers, ending that Depression - era program.
swap	1.0	Last year, Congress passed similar, though less expensive, buyout legislation peanut for farmers, ending that Depression - era program.
swap	1.0	Last year, Congress passed similar, though less expensive, legislation buyout for peanut farmers, ending that Depression - era program.
swap	1.0	Last year, Congress passed similar, though expensive less, buyout legislation for peanut farmers, ending that Depression - era program.
swap	1.0	Last year, Congress passed similar, though less expensive, buyout legislation for peanut farmers, that ending Depression - era program.
swap	1.0	Last year, Congress passed similar, though less expensive, buyout legislation for peanut farmers, ending that Depression - era. program
original	1.0	On July 22 , Moore announced he would appeal the case directly to the U.S. Supreme Court .
swap	1.0	On July 22, Moore announced he appeal would the case directly to the U. S. Supreme Court.
swap	1.0	On July 22, Moore announced he would appeal the case directly to the U. S Supreme. Court.
swap	1.0	On July 22, Moore announced he would appeal the case directly to the U S. . Supreme Court.
swap	1.0	On July 22, Moore announced he would appeal the directly case to the U. S. Supreme Court.
swap	1.0	On July 22, Moore announced he would appeal the case directly the to U. S. Supreme Court.
swap	1.0	On July 22, Moore announced he would appeal the directly case to the U. S. Supreme Court.
swap	1.0	On July 22, Moore announced he would appeal the case directly to the U. . S Supreme Court.
swap	1.0	On July 22, announced Moore he would appeal the case directly to the U. S. Supreme Court.
swap	1.0	On July 22, Moore he announced would appeal the case directly to the U. S. Supreme Court.
swap	1.0	On July 22, Moore announced he would appeal the case directly to the U. S. Court Supreme.
swap	1.0	On July 22, Moore announced he would appeal the directly case to the U. S. Supreme Court.
swap	1.0	On July 22, Moore he announced would appeal the case directly to the U. S. Supreme Court.
swap	1.0	July on 22, Moore announced he would appeal the case directly to the U. S. Supreme Court.
swap	1.0	On July 22, Moore announced he would appeal the case directly to U the. S. Supreme Court.
swap	1.0	On July 22, Moore announced would he appeal the case directly to the U. S. Supreme Court.
swap	1.0	On July 22, announced Moore he would appeal the case directly to the U. S. Supreme Court.
swap	1.0	July on 22, Moore announced he would appeal the case directly to the U. S. Supreme Court.
swap	1.0	On July 22, Moore announced he would appeal the case directly to U the. S. Supreme Court.
swap	1.0	On 22 July, Moore announced he would appeal the case directly to the U. S. Supreme Court.
swap	1.0	July on 22, Moore announced he would appeal the case directly to the U. S. Supreme Court.
swap	1.0	On July 22, Moore announced he would appeal the case directly to the U. . S Supreme Court.
swap	1.0	On July 22, Moore announced he would appeal the case to directly the U. S. Supreme Court.
swap	1.0	On July 22, Moore he announced would appeal the case directly to the U. S. Supreme Court.
swap	1.0	July on 22, Moore announced he would appeal the case directly to the U. S. Supreme Court.
swap	1.0	On July 22, Moore announced he would appeal the case to directly the U. S. Supreme Court.
swap	1.0	July on 22, Moore announced he would appeal the case directly to the U. S. Supreme Court.
swap	1.0	On July 22, announced Moore he would appeal the case directly to the U. S. Supreme Court.
swap	1.0	July on 22, Moore announced he would appeal the case directly to the U. S. Supreme Court.
swap	1.0	On July 22, Moore announced he would the appeal case directly to the U. S. Supreme Court.
swap	1.0	On July 22, Moore announced would he appeal the case directly to the U. S. Supreme Court.
swap	1.0	On July 22, Moore announced he would appeal the case directly the to U. S. Supreme Court.
swap	1.0	On July 22, Moore announced he would appeal the case directly the to U. S. Supreme Court.
original	0.0	The broad Standard & Poor 's 500 Index .SPX gained 19.72 points , or 1.98 percent , to 1,015.69 .
swap	0.0	The Standard broad & Poor ' s 500 Index. SPX gained 19. 72 points, or 1. 98 percent, to 1, 015. 69.
swap	0.0	The broad Standard & Poor ' 500 s Index. SPX gained 19. 72 points, or 1. 98 percent, to 1, 015. 69.
swap	0.0	The broad Standard & Poor ' s 500 Index. SPX gained. 19 72 points, or 1. 98 percent, to 1, 015. 69.
swap	0.0	The broad Standard & Poor ' s 500 Index. SPX gained 19. 72 points, or 1. 98 percent, to 1, 015 69..
swap	0.0	The broad Standard & Poor ' s 500 Index. SPX gained 19. 72, points or 1. 98 percent, to 1, 015. 69.
swap	0.0	The broad Standard & Poor ' s 500 Index SPX. gained 19. 72 points, or 1. 98 percent, to 1, 015. 69.
swap	0.0	Broad the Standard & Poor ' s 500 Index. SPX gained 19. 72 points, or 1. 98 percent, to 1, 015. 69.
swap	0.0	The broad Standard & Poor ' s 500 Index. SPX gained 19. 72 points, or 1 98. percent, to 1, 015. 69.
swap	0.0	The broad Standard & Poor ' s 500 Index. SPX gained 19. points 72, or 1. 98 percent, to 1, 015. 69.
swap	0.0	The broad Standard & Poor ' s 500 Index. SPX gained 19. 72 points, or 1. 98 percent, to 1, 015 69..
swap	0.0	The broad Standard Poor & ' s 500 Index. SPX gained 19. 72 points, or 1. 98 percent, to 1, 015. 69.
swap	0.0	The broad Standard & Poor ' s 500 Index. SPX gained 19. 72 points, or 1. 98 percent, to, 1 015. 69.
swap	0.0	The broad Standard & Poor ' s 500 Index. SPX gained 19. 72 points, 1 or. 98 percent, to 1, 015. 69.
swap	0.0	The broad Standard & Poor ' s 500 Index. SPX gained 19. points 72, or 1. 98 percent, to 1, 015. 69.
swap	0.0	The broad Standard & Poor ' s 500 Index. SPX gained 19. 72 points, or 1. 98 percent, to 1, 015 69..
swap	0.0	The broad Standard & Poor ' 500 s Index. SPX gained 19. 72 points, or 1. 98 percent, to 1, 015. 69.
swap	0.0	The Standard broad & Poor ' s 500 Index. SPX gained 19. 72 points, or 1. 98 percent, to 1, 015. 69.
swap	0.0	The broad Standard & Poor ' s 500 Index. SPX gained 19. 72 points, 1 or. 98 percent, to 1, 015. 69.
swap	0.0	The broad Standard & Poor ' 500 s Index. SPX gained 19. 72 points, or 1. 98 percent, to 1, 015. 69.
swap	0.0	The broad Standard & Poor ' s 500 Index. SPX gained 19. 72 points, or 1. 98 percent, to 1 015, . 69.
swap	0.0	The broad & Standard Poor ' s 500 Index. SPX gained 19. 72 points, or 1. 98 percent, to 1, 015. 69.
swap	0.0	The broad Standard & Poor ' s 500 Index. SPX gained 19. 72 points, or 1. 98 percent, to 1, . 015 69.
swap	0.0	The broad Standard & Poor ' s 500 Index. SPX gained 19. points 72, or 1. 98 percent, to 1, 015. 69.
swap	0.0	The broad Standard & Poor ' s 500 Index. SPX gained 19. 72 points, or 1. 98 percent to, 1, 015. 69.
swap	0.0	The broad Standard & Poor ' s 500 Index. SPX gained 19. 72, points or 1. 98 percent, to 1, 015. 69.
swap	0.0	The broad & Standard Poor ' s 500 Index. SPX gained 19. 72 points, or 1. 98 percent, to 1, 015. 69.
swap	0.0	The broad Standard & Poor ' s Index 500. SPX gained 19. 72 points, or 1. 98 percent, to 1, 015. 69.
swap	0.0	The broad Standard & Poor ' s 500 Index SPX. gained 19. 72 points, or 1. 98 percent, to 1, 015. 69.
swap	0.0	The broad Standard & Poor ' s 500 Index. SPX gained 19. 72 points, or 1. 98 percent, 1 to, 015. 69.
swap	0.0	The broad Standard & Poor ' s 500 Index. SPX gained 19. 72 points, or 1. 98 percent, 1 to, 015. 69.
swap	0.0	The broad Standard & Poor ' s 500 Index. SPX gained 19. 72 points, or 1. 98 percent, to 1, . 015 69.
swap	0.0	The broad Standard & Poor ' 500 s Index. SPX gained 19. 72 points, or 1. 98 percent, to 1, 015. 69.
original	0.0	Thanks to the euro 's rise against the Japanese currency , the dollar was at 117.24 yen , well above the overnight 10-month low of 116 yen .
swap	0.0	Thanks to the euro ' s rise against Japanese the currency, the dollar was at 117. 24 yen, well above the overnight 10 - month low of 116 yen.
swap	0.0	Thanks to the euro ' s against rise the Japanese currency, the dollar was at 117. 24 yen, well above the overnight 10 - month low of 116 yen.
swap	0.0	Thanks to the euro ' s rise against the currency Japanese, the dollar was at 117. 24 yen, well above the overnight 10 - month low of 116 yen.
swap	0.0	Thanks to the euro ' s rise against the Japanese currency the, dollar was at 117. 24 yen, well above the overnight 10 - month low of 116 yen.
swap	0.0	Thanks to the euro ' s rise against the Japanese currency, the dollar was at 117. 24 yen well, above the overnight 10 - month low of 116 yen.
swap	0.0	Thanks to the euro ' s rise against the Japanese currency, the dollar was at 117. 24 yen, well above the overnight 10 - low month of 116 yen.
swap	0.0	Thanks to the euro ' s rise against the Japanese currency, the dollar was at 117. 24 yen, well the above overnight 10 - month low of 116 yen.
swap	0.0	Thanks to the euro ' s rise against the Japanese currency, the dollar was at 117 24. yen, well above the overnight 10 - month low of 116 yen.
swap	0.0	Thanks the to euro ' s rise against the Japanese currency, the dollar was at 117. 24 yen, well above the overnight 10 - month low of 116 yen.
swap	0.0	Thanks to the euro ' s rise against Japanese the currency, the dollar was at 117. 24 yen, well above the overnight 10 - month low of 116 yen.
swap	0.0	Thanks to the euro ' s rise against the Japanese currency, the dollar was at 117. 24 yen, well above the overnight 10 - month low of yen 116.
swap	0.0	Thanks to the euro ' s rise against the Japanese currency, the dollar was at 117. 24 yen, well above the overnight 10 - month of low 116 yen.
swap	0.0	Thanks to the euro ' s rise the against Japanese currency, the dollar was at 117. 24 yen, well above the overnight 10 - month low of 116 yen.
swap	0.0	Thanks to the euro ' s rise against the currency Japanese, the dollar was at 117. 24 yen, well above the overnight 10 - month low of 116 yen.
swap	0.0	Thanks to the euro ' s rise against the Japanese currency, the dollar was at 117. 24 yen, well above the 10 overnight - month low of 116 yen.
swap	0.0	Thanks to the euro ' s rise against the Japanese currency, the dollar was at 117. yen 24, well above the overnight 10 - month low of 116 yen.
swap	0.0	Thanks to the euro ' s rise against the Japanese currency, the dollar was at 117. 24 yen, well above the 10 overnight - month low of 116 yen.
swap	0.0	Thanks to the euro ' s rise against the Japanese currency, the dollar was at 117. 24 yen, well the above overnight 10 - month low of 116 yen.
swap	0.0	Thanks to the euro ' s rise against the Japanese currency, the dollar was at 117. 24 yen, well above the overnight 10 month - low of 116 yen.
swap	0.0	Thanks to the euro ' s rise against the Japanese currency, the dollar was at 117. 24 yen, well above the overnight - 10 month low of 116 yen.
swap	0.0	Thanks to the euro ' s rise against the Japanese currency, the dollar was at. 117 24 yen, well above the overnight 10 - month low of 116 yen.
swap	0.0	Thanks to the euro ' rise s against the Japanese currency, the dollar was at 117. 24 yen, well above the overnight 10 - month low of 116 yen.
swap	0.0	Thanks to the euro ' s rise against the Japanese currency, the dollar was at. 117 24 yen, well above the overnight 10 - month low of 116 yen.
swap	0.0	Thanks to the euro ' s rise against the Japanese currency, the dollar was 117 at. 24 yen, well above the overnight 10 - month low of 116 yen.
swap	0.0	Thanks to the euro ' s rise against the Japanese currency, the dollar was at 117. 24 yen, well the above overnight 10 - month low of 116 yen.
swap	0.0	Thanks to the euro ' s rise against the Japanese currency, the dollar was at 117. 24 yen, well above the overnight 10 - month low 116 of yen.
swap	0.0	Thanks to the euro ' s rise against the Japanese currency, the was dollar at 117. 24 yen, well above the overnight 10 - month low of 116 yen.
swap	0.0	Thanks to the euro ' s rise against the Japanese currency, the dollar was at 117. 24 yen, well above the overnight 10 - month of low 116 yen.
swap	0.0	Thanks to the euro ' s against rise the Japanese currency, the dollar was at 117. 24 yen, well above the overnight 10 - month low of 116 yen.
swap	0.0	Thanks to euro the ' s rise against the Japanese currency, the dollar was at 117. 24 yen, well above the overnight 10 - month low of 116 yen.
swap	0.0	Thanks to the euro ' s rise against the Japanese currency, the dollar was at 117. 24 yen, well above the overnight - 10 month low of 116 yen.
swap	0.0	Thanks to the euro ' s rise against Japanese the currency, the dollar was at 117. 24 yen, well above the overnight 10 - month low of 116 yen.
original	0.0	Thursday afternoon , the Standard & Poor 's 500-stock index was trading up just 1.48 points , or 0.1 percent , to 1,049.59 .
swap	0.0	Thursday afternoon, the Standard & Poor ' s 500 - stock index was trading up 1 just. 48 points, or 0. 1 percent, to 1, 049. 59.
swap	0.0	Thursday afternoon, the Standard & Poor ' s 500 - stock index was trading up just 1 48. points, or 0. 1 percent, to 1, 049. 59.
swap	0.0	Thursday afternoon, the Standard & Poor ' s 500 - stock index was trading up just 1. 48 points, or. 0 1 percent, to 1, 049. 59.
swap	0.0	Thursday afternoon, the Standard & Poor ' s 500 stock - index was trading up just 1. 48 points, or 0. 1 percent, to 1, 049. 59.
swap	0.0	Thursday afternoon, the Standard & Poor ' s 500 - stock index was trading up just 1. 48 points, or 0. 1 percent, to 1, 049. . 59
swap	0.0	Thursday afternoon, the Standard & Poor ' s 500 - stock index was trading up just 1. 48 points, or 0 1. percent, to 1, 049. 59.
swap	0.0	Thursday afternoon, the Standard & Poor ' s 500 - index stock was trading up just 1. 48 points, or 0. 1 percent, to 1, 049. 59.
swap	0.0	Thursday afternoon, the Standard & Poor ' s 500 - stock index was trading up just 1. 48 points, or 0. 1 percent, to 1 049, . 59.
swap	0.0	Thursday afternoon, the Standard & Poor ' s 500 - stock index was trading up just 1. 48, points or 0. 1 percent, to 1, 049. 59.
swap	0.0	Thursday afternoon, the Standard Poor & ' s 500 - stock index was trading up just 1. 48 points, or 0. 1 percent, to 1, 049. 59.
swap	0.0	Thursday afternoon, the Standard & Poor ' s 500 - stock index was up trading just 1. 48 points, or 0. 1 percent, to 1, 049. 59.
swap	0.0	Thursday afternoon, the Standard & Poor ' s 500 - index stock was trading up just 1. 48 points, or 0. 1 percent, to 1, 049. 59.
swap	0.0	Afternoon thursday, the Standard & Poor ' s 500 - stock index was trading up just 1. 48 points, or 0. 1 percent, to 1, 049. 59.
swap	0.0	Thursday afternoon, the Standard & Poor ' s 500 - stock index was trading up just 1. 48 points or, 0. 1 percent, to 1, 049. 59.
swap	0.0	Thursday afternoon, the Standard & Poor ' s 500 - index stock was trading up just 1. 48 points, or 0. 1 percent, to 1, 049. 59.
swap	0.0	Thursday afternoon, the Standard & Poor ' s 500 - stock index was trading up just 1. 48 points, or 0 1. percent, to 1, 049. 59.
swap	0.0	Thursday afternoon, the Standard & Poor ' s 500 - stock index was trading up just 1. 48 points or, 0. 1 percent, to 1, 049. 59.
swap	0.0	Thursday afternoon, the Standard & Poor ' s 500 - stock index was trading up just 1. 48 points or, 0. 1 percent, to 1, 049. 59.
swap	0.0	Thursday afternoon, the Standard & Poor ' s 500 - stock index was trading up just 1. 48 points, or 0. 1 percent to, 1, 049. 59.
swap	0.0	Thursday afternoon, the Standard & Poor ' s 500 - index stock was trading up just 1. 48 points, or 0. 1 percent, to 1, 049. 59.
swap	0.0	Thursday afternoon, the Standard & Poor ' s 500 - stock index was trading up just. 1 48 points, or 0. 1 percent, to 1, 049. 59.
swap	0.0	Afternoon thursday, the Standard & Poor ' s 500 - stock index was trading up just 1. 48 points, or 0. 1 percent, to 1, 049. 59.
swap	0.0	Thursday afternoon, the Standard & Poor ' s 500 - stock index was trading up just 1. 48 points, or. 0 1 percent, to 1, 049. 59.
swap	0.0	Thursday afternoon, the Standard & Poor ' s 500 - stock index was up trading just 1. 48 points, or 0. 1 percent, to 1, 049. 59.
swap	0.0	Thursday afternoon, the Standard & Poor s ' 500 - stock index was trading up just 1. 48 points, or 0. 1 percent, to 1, 049. 59.
swap	0.0	Thursday afternoon, the Standard & Poor ' s 500 - stock index was trading up just 1. points 48, or 0. 1 percent, to 1, 049. 59.
swap	0.0	Thursday afternoon, the Standard & Poor ' s 500 - stock index was trading just up 1. 48 points, or 0. 1 percent, to 1, 049. 59.
swap	0.0	Thursday afternoon, the Standard & Poor ' s 500 - stock index trading was up just 1. 48 points, or 0. 1 percent, to 1, 049. 59.
swap	0.0	Afternoon thursday, the Standard & Poor ' s 500 - stock index was trading up just 1. 48 points, or 0. 1 percent, to 1, 049. 59.
swap	0.0	Thursday afternoon, the Standard & Poor ' s 500 - stock was index trading up just 1. 48 points, or 0. 1 percent, to 1, 049. 59.
swap	0.0	Thursday afternoon, the Standard & Poor ' s 500 - stock index was trading up just 1. 48 points, or 0. 1 percent, to 1, 049 59..
swap	0.0	Thursday afternoon, the Standard & Poor ' s 500 - stock index was trading up just 1. 48 points, or 0. 1 percent, 1 to, 049. 59.
original	1.0	" They were chipping away at the concrete to get to the body , " said Chris Butler , who lives across the street .
swap	1.0	" They were chipping away the at concrete to get to the body, " said Chris Butler, who lives across the street.
swap	1.0	" They were chipping away at the concrete to get to the body, " said Chris Butler, who across lives the street.
swap	1.0	" They were chipping away at the concrete to get to the body, " said Chris, Butler who lives across the street.
swap	1.0	" They were away chipping at the concrete to get to the body, " said Chris Butler, who lives across the street.
swap	1.0	" They were chipping away at the concrete to get the to body, " said Chris Butler, who lives across the street.
swap	1.0	" They were chipping away at the concrete to get to the body, " said Butler Chris, who lives across the street.
swap	1.0	" were They chipping away at the concrete to get to the body, " said Chris Butler, who lives across the street.
swap	1.0	" They were chipping away the at concrete to get to the body, " said Chris Butler, who lives across the street.
swap	1.0	" They were chipping away at the concrete to get to the body, " said Chris Butler, who across lives the street.
swap	1.0	" They were chipping away at the concrete to get to the body, " Chris said Butler, who lives across the street.
swap	1.0	" They were chipping away at the concrete to get the to body, " said Chris Butler, who lives across the street.
swap	1.0	" They were chipping away at the concrete to get to the body, " said Chris Butler who, lives across the street.
swap	1.0	" They were chipping away at the concrete to get the to body, " said Chris Butler, who lives across the street.
swap	1.0	" They were chipping away the at concrete to get to the body, " said Chris Butler, who lives across the street.
swap	1.0	" They were chipping away at the concrete to to get the body, " said Chris Butler, who lives across the street.
swap	1.0	" They were away chipping at the concrete to get to the body, " said Chris Butler, who lives across the street.
swap	1.0	" They were chipping away at the concrete to get to the body, " said Chris Butler, lives who across the street.
swap	1.0	" They were chipping away at the concrete to get to the body, " said Chris Butler, who lives across street the.
swap	1.0	" They were chipping away at the concrete to get to the body, " said Chris Butler, who across lives the street.
swap	1.0	" They were chipping away at the concrete to get to the body, " Chris said Butler, who lives across the street.
swap	1.0	" They were chipping away at the concrete to get to the, body " said Chris Butler, who lives across the street.
swap	1.0	" They were chipping away at the concrete to get the to body, " said Chris Butler, who lives across the street.
swap	1.0	" They were chipping away at the concrete to get to the body, " said Chris Butler, lives who across the street.
swap	1.0	" They were chipping away at the concrete to get the to body, " said Chris Butler, who lives across the street.
swap	1.0	" They were chipping away at the concrete to get to the body, " said Chris Butler who, lives across the street.
swap	1.0	" They were chipping away at the concrete to get the to body, " said Chris Butler, who lives across the street.
swap	1.0	" They were chipping away at the concrete to get to the body, " said Chris Butler, who across lives the street.
swap	1.0	" They were chipping away at the concrete to to get the body, " said Chris Butler, who lives across the street.
swap	1.0	" They were chipping away at the concrete to get to the body, " said Chris Butler, who across lives the street.
swap	1.0	" They were chipping away at the concrete to get to body the, " said Chris Butler, who lives across the street.
swap	1.0	" They were chipping away at the concrete to get to the body, " said Chris Butler who, lives across the street.
swap	1.0	" They chipping were away at the concrete to get to the body, " said Chris Butler, who lives across the street.
original	1.0	Nicholas is the uncle of Louima , the Haitian immigrant who was sexually tortured by NYPD cops in 1997 .
swap	1.0	Nicholas is the uncle of Louima, the Haitian immigrant who was sexually tortured NYPD by cops in 1997.
swap	1.0	Nicholas is the of uncle Louima, the Haitian immigrant who was sexually tortured by NYPD cops in 1997.
swap	1.0	Nicholas is the uncle of Louima, the Haitian immigrant who was sexually tortured by NYPD cops in. 1997
swap	1.0	Nicholas is the uncle of Louima, the immigrant Haitian who was sexually tortured by NYPD cops in 1997.
swap	1.0	Nicholas is the uncle of Louima, the Haitian immigrant who was sexually tortured by cops NYPD in 1997.
swap	1.0	Is nicholas the uncle of Louima, the Haitian immigrant who was sexually tortured by NYPD cops in 1997.
swap	1.0	Nicholas is the uncle of Louima, the Haitian immigrant was who sexually tortured by NYPD cops in 1997.
swap	1.0	Nicholas is the uncle Louima of, the Haitian immigrant who was sexually tortured by NYPD cops in 1997.
swap	1.0	Nicholas is the uncle of Louima, the Haitian immigrant who sexually was tortured by NYPD cops in 1997.
swap	1.0	Nicholas is uncle the of Louima, the Haitian immigrant who was sexually tortured by NYPD cops in 1997.
swap	1.0	Nicholas is the uncle of Louima, the Haitian immigrant who was sexually tortured by NYPD cops 1997 in.
swap	1.0	Is nicholas the uncle of Louima, the Haitian immigrant who was sexually tortured by NYPD cops in 1997.
swap	1.0	Nicholas is the uncle of Louima, the Haitian immigrant who was sexually tortured by NYPD cops 1997 in.
swap	1.0	Nicholas is the uncle of Louima, the Haitian immigrant who was sexually tortured by cops NYPD in 1997.
swap	1.0	Nicholas is the uncle of Louima, Haitian the immigrant who was sexually tortured by NYPD cops in 1997.
swap	1.0	Nicholas is the uncle of Louima, the Haitian immigrant was who sexually tortured by NYPD cops in 1997.
swap	1.0	Nicholas is the uncle of Louima the, Haitian immigrant who was sexually tortured by NYPD cops in 1997.
swap	1.0	Nicholas is the uncle of Louima, the immigrant Haitian who was sexually tortured by NYPD cops in 1997.
swap	1.0	Nicholas is the uncle of Louima, the immigrant Haitian who was sexually tortured by NYPD cops in 1997.
swap	1.0	Nicholas the is uncle of Louima, the Haitian immigrant who was sexually tortured by NYPD cops in 1997.
swap	1.0	Nicholas is the uncle of Louima, the Haitian immigrant was who sexually tortured by NYPD cops in 1997.
swap	1.0	Nicholas is the uncle of Louima, the Haitian who immigrant was sexually tortured by NYPD cops in 1997.
swap	1.0	Nicholas the is uncle of Louima, the Haitian immigrant who was sexually tortured by NYPD cops in 1997.
swap	1.0	Nicholas is the uncle of Louima, the immigrant Haitian who was sexually tortured by NYPD cops in 1997.
swap	1.0	Nicholas is the uncle of Louima, the Haitian who immigrant was sexually tortured by NYPD cops in 1997.
swap	1.0	Nicholas is the uncle of Louima, Haitian the immigrant who was sexually tortured by NYPD cops in 1997.
swap	1.0	Is nicholas the uncle of Louima, the Haitian immigrant who was sexually tortured by NYPD cops in 1997.
swap	1.0	Nicholas is the uncle of Louima, the Haitian immigrant who was sexually tortured by cops NYPD in 1997.
swap	1.0	Is nicholas the uncle of Louima, the Haitian immigrant who was sexually tortured by NYPD cops in 1997.
swap	1.0	Nicholas is the uncle of Louima, Haitian the immigrant who was sexually tortured by NYPD cops in 1997.
swap	1.0	Nicholas is the uncle of Louima, the Haitian immigrant who was sexually tortured by cops NYPD in 1997.
swap	1.0	Nicholas is the uncle of Louima, Haitian the immigrant who was sexually tortured by NYPD cops in 1997.
original	1.0	The procedure is generally performed in the second or third trimester .
swap	1.0	The procedure is generally performed in the or second third trimester.
swap	1.0	The procedure generally is performed in the second or third trimester.
swap	1.0	The procedure is generally in performed the second or third trimester.
swap	1.0	The is procedure generally performed in the second or third trimester.
swap	1.0	The procedure is performed generally in the second or third trimester.
swap	1.0	The procedure is generally performed in the or second third trimester.
swap	1.0	Procedure the is generally performed in the second or third trimester.
swap	1.0	The procedure is generally performed in the second third or trimester.
swap	1.0	The procedure generally is performed in the second or third trimester.
swap	1.0	The is procedure generally performed in the second or third trimester.
swap	1.0	The procedure is performed generally in the second or third trimester.
swap	1.0	The procedure is generally performed in the second or third. trimester
swap	1.0	The procedure is generally performed in the or second third trimester.
swap	1.0	The is procedure generally performed in the second or third trimester.
swap	1.0	The procedure is performed generally in the second or third trimester.
swap	1.0	The is procedure generally performed in the second or third trimester.
swap	1.0	The procedure is performed generally in the second or third trimester.
swap	1.0	The procedure is generally in performed the second or third trimester.
swap	1.0	The procedure is generally in performed the second or third trimester.
swap	1.0	The procedure is generally performed in the second or trimester third.
swap	1.0	The procedure is performed generally in the second or third trimester.
swap	1.0	The procedure is generally performed in the second or trimester third.
swap	1.0	The procedure is generally in performed the second or third trimester.
swap	1.0	The procedure is generally in performed the second or third trimester.
swap	1.0	The procedure is generally performed in second the or third trimester.
swap	1.0	The procedure is generally in performed the second or third trimester.
swap	1.0	The procedure is generally performed in the second or third. trimester
swap	1.0	The procedure is generally performed in the or second third trimester.
swap	1.0	The procedure generally is performed in the second or third trimester.
swap	1.0	The procedure is generally in performed the second or third trimester.
swap	1.0	The procedure is generally performed the in second or third trimester.
swap	1.0	The procedure is performed generally in the second or third trimester.
original	1.0	" Just sitting around in a big base camp , knocking back cans of beer , I don 't particularly regard as mountaineering , " he added .
swap	1.0	" Just sitting around in a big base camp, back knocking cans of beer, I don ' t particularly regard as mountaineering, " he added.
swap	1.0	" Just around sitting in a big base camp, knocking back cans of beer, I don ' t particularly regard as mountaineering, " he added.
swap	1.0	" Just sitting around in a big base camp, knocking back cans of beer, I don ' particularly t regard as mountaineering, " he added.
swap	1.0	" Just sitting around in a big camp base, knocking back cans of beer, I don ' t particularly regard as mountaineering, " he added.
swap	1.0	" Just sitting in around a big base camp, knocking back cans of beer, I don ' t particularly regard as mountaineering, " he added.
swap	1.0	" Just sitting around in a big base camp, knocking back cans of beer, I don ' t particularly as regard mountaineering, " he added.
swap	1.0	" Just sitting around in a big camp base, knocking back cans of beer, I don ' t particularly regard as mountaineering, " he added.
swap	1.0	" sitting Just around in a big base camp, knocking back cans of beer, I don ' t particularly regard as mountaineering, " he added.
swap	1.0	" Just around sitting in a big base camp, knocking back cans of beer, I don ' t particularly regard as mountaineering, " he added.
swap	1.0	" Just around sitting in a big base camp, knocking back cans of beer, I don ' t particularly regard as mountaineering, " he added.
swap	1.0	" Just sitting around in a big base camp, knocking back cans of beer, I ' don t particularly regard as mountaineering, " he added.
swap	1.0	" Just sitting around in a big base camp, knocking cans back of beer, I don ' t particularly regard as mountaineering, " he added.
swap	1.0	" Just sitting around in a big base camp, back knocking cans of beer, I don ' t particularly regard as mountaineering, " he added.
swap	1.0	" Just sitting around in a big base camp, knocking back cans of beer, I don ' t particularly regard mountaineering as, " he added.
swap	1.0	" Just sitting around in a big base camp, knocking back cans of beer, I don ' particularly t regard as mountaineering, " he added.
swap	1.0	" Just sitting around in a big base camp, knocking back cans of beer, I don ' t particularly regard as mountaineering, " he. added
swap	1.0	" Just sitting around in a big base camp, knocking back of cans beer, I don ' t particularly regard as mountaineering, " he added.
swap	1.0	" Just around sitting in a big base camp, knocking back cans of beer, I don ' t particularly regard as mountaineering, " he added.
swap	1.0	" Just sitting around in big a base camp, knocking back cans of beer, I don ' t particularly regard as mountaineering, " he added.
swap	1.0	" Just around sitting in a big base camp, knocking back cans of beer, I don ' t particularly regard as mountaineering, " he added.
swap	1.0	" Just sitting around in a big base camp, knocking back cans of, beer I don ' t particularly regard as mountaineering, " he added.
swap	1.0	" Just sitting around in a big base camp, knocking cans back of beer, I don ' t particularly regard as mountaineering, " he added.
swap	1.0	" Just sitting in around a big base camp, knocking back cans of beer, I don ' t particularly regard as mountaineering, " he added.
swap	1.0	" Just sitting around a in big base camp, knocking back cans of beer, I don ' t particularly regard as mountaineering, " he added.
swap	1.0	" Just sitting around in a big base camp, knocking cans back of beer, I don ' t particularly regard as mountaineering, " he added.
swap	1.0	" Just sitting around in a big base camp, knocking back cans beer of, I don ' t particularly regard as mountaineering, " he added.
swap	1.0	" Just sitting around in a big base camp, knocking back cans of beer, don I ' t particularly regard as mountaineering, " he added.
swap	1.0	" Just around sitting in a big base camp, knocking back cans of beer, I don ' t particularly regard as mountaineering, " he added.
swap	1.0	" Just sitting around in a big base camp, knocking back cans of beer, I don ' particularly t regard as mountaineering, " he added.
swap	1.0	" Just sitting around in a base big camp, knocking back cans of beer, I don ' t particularly regard as mountaineering, " he added.
swap	1.0	" Just around sitting in a big base camp, knocking back cans of beer, I don ' t particularly regard as mountaineering, " he added.
swap	1.0	" Just sitting around in a big base camp, back knocking cans of beer, I don ' t particularly regard as mountaineering, " he added.
original	1.0	She survives him as do their four children -- sons Anthony and Kelly , daughters Linda Hope and Nora Somers -- and four grandchildren .
swap	1.0	She survives him as do their four children - - sons Anthony and Kelly, daughters Linda Hope and Nora Somers - - and four. grandchildren
swap	1.0	She survives him as do their four children - - sons Anthony and Kelly, daughters Hope Linda and Nora Somers - - and four grandchildren.
swap	1.0	She survives him as do their four children - - Anthony sons and Kelly, daughters Linda Hope and Nora Somers - - and four grandchildren.
swap	1.0	She survives him as do their four children - sons - Anthony and Kelly, daughters Linda Hope and Nora Somers - - and four grandchildren.
swap	1.0	She survives him as do their four children - - sons Anthony and, Kelly daughters Linda Hope and Nora Somers - - and four grandchildren.
swap	1.0	She survives him as do their four children - - sons Anthony Kelly and, daughters Linda Hope and Nora Somers - - and four grandchildren.
swap	1.0	She survives him as do four their children - - sons Anthony and Kelly, daughters Linda Hope and Nora Somers - - and four grandchildren.
swap	1.0	She survives him as do their four children - - sons and Anthony Kelly, daughters Linda Hope and Nora Somers - - and four grandchildren.
swap	1.0	She survives him as do their four children - - sons Anthony Kelly and, daughters Linda Hope and Nora Somers - - and four grandchildren.
swap	1.0	She survives him as do their four children - - sons and Anthony Kelly, daughters Linda Hope and Nora Somers - - and four grandchildren.
swap	1.0	She him survives as do their four children - - sons Anthony and Kelly, daughters Linda Hope and Nora Somers - - and four grandchildren.
swap	1.0	She survives him as do their four children - - sons Anthony and Kelly, daughters Linda Hope and Somers Nora - - and four grandchildren.
swap	1.0	She survives him as do their four children - - sons Anthony and Kelly, daughters Linda and Hope Nora Somers - - and four grandchildren.
swap	1.0	She survives him as do their four children - - sons Anthony and Kelly, daughters Linda Hope and Nora Somers - - four and grandchildren.
swap	1.0	She survives him as do their four children - - sons Anthony and Kelly, daughters Linda Hope Nora and Somers - - and four grandchildren.
swap	1.0	She survives him as do their four children - - sons Anthony and Kelly, daughters Linda Hope Nora and Somers - - and four grandchildren.
swap	1.0	She survives him as do their four children - - sons Anthony and Kelly, daughters Linda Hope and Nora Somers - and - four grandchildren.
swap	1.0	She survives him as do their four children - - sons Anthony and Kelly, daughters Linda Hope and Nora Somers - - and grandchildren four.
swap	1.0	She survives him as do their four children - - sons Anthony and Kelly, daughters Linda Hope Nora and Somers - - and four grandchildren.
swap	1.0	She survives him as do their four children - - sons and Anthony Kelly, daughters Linda Hope and Nora Somers - - and four grandchildren.
swap	1.0	Survives she him as do their four children - - sons Anthony and Kelly, daughters Linda Hope and Nora Somers - - and four grandchildren.
swap	1.0	She survives him as do their four children - - Anthony sons and Kelly, daughters Linda Hope and Nora Somers - - and four grandchildren.
swap	1.0	She survives him as do four their children - - sons Anthony and Kelly, daughters Linda Hope and Nora Somers - - and four grandchildren.
swap	1.0	Survives she him as do their four children - - sons Anthony and Kelly, daughters Linda Hope and Nora Somers - - and four grandchildren.
swap	1.0	She survives him as do their four children - - sons Anthony and Kelly, daughters Linda Hope and Nora Somers - - and grandchildren four.
swap	1.0	She survives him as do their four children - sons - Anthony and Kelly, daughters Linda Hope and Nora Somers - - and four grandchildren.
swap	1.0	She survives him as do their children four - - sons Anthony and Kelly, daughters Linda Hope and Nora Somers - - and four grandchildren.
swap	1.0	She survives him as do their four children - - sons Anthony and Kelly, daughters Linda Hope and Nora - Somers - and four grandchildren.
swap	1.0	She him survives as do their four children - - sons Anthony and Kelly, daughters Linda Hope and Nora Somers - - and four grandchildren.
swap	1.0	She survives him as do their four children - - sons Anthony and Kelly, daughters Linda Hope and Nora Somers - - and grandchildren four.
swap	1.0	She survives him as do their four - children - sons Anthony and Kelly, daughters Linda Hope and Nora Somers - - and four grandchildren.
swap	1.0	She survives him as their do four children - - sons Anthony and Kelly, daughters Linda Hope and Nora Somers - - and four grandchildren.
original	1.0	It exploded in his hands , but the former Italian prime minister was unhurt .
swap	1.0	It exploded in his hands, but the Italian former prime minister was unhurt.
swap	1.0	It in exploded his hands, but the former Italian prime minister was unhurt.
swap	1.0	It exploded in his, hands but the former Italian prime minister was unhurt.
swap	1.0	It exploded his in hands, but the former Italian prime minister was unhurt.
swap	1.0	It exploded in his hands, but the former Italian prime minister unhurt was.
swap	1.0	It in exploded his hands, but the former Italian prime minister was unhurt.
swap	1.0	It exploded in his hands but, the former Italian prime minister was unhurt.
swap	1.0	It exploded in his hands, but the former Italian prime was minister unhurt.
swap	1.0	It exploded in his hands, but the former Italian minister prime was unhurt.
swap	1.0	It exploded in hands his, but the former Italian prime minister was unhurt.
swap	1.0	Exploded it in his hands, but the former Italian prime minister was unhurt.
swap	1.0	It exploded in his, hands but the former Italian prime minister was unhurt.
swap	1.0	It exploded in hands his, but the former Italian prime minister was unhurt.
swap	1.0	It in exploded his hands, but the former Italian prime minister was unhurt.
swap	1.0	It exploded in his hands, but the former Italian minister prime was unhurt.
swap	1.0	It in exploded his hands, but the former Italian prime minister was unhurt.
swap	1.0	It exploded in his hands, but the former Italian minister prime was unhurt.
swap	1.0	It exploded in his, hands but the former Italian prime minister was unhurt.
swap	1.0	It exploded in his hands, the but former Italian prime minister was unhurt.
swap	1.0	It exploded in his hands, but former the Italian prime minister was unhurt.
swap	1.0	Exploded it in his hands, but the former Italian prime minister was unhurt.
swap	1.0	Exploded it in his hands, but the former Italian prime minister was unhurt.
swap	1.0	It exploded in his hands, but the former Italian prime minister unhurt was.
swap	1.0	Exploded it in his hands, but the former Italian prime minister was unhurt.
swap	1.0	It exploded in his hands, but former the Italian prime minister was unhurt.
swap	1.0	It exploded his in hands, but the former Italian prime minister was unhurt.
swap	1.0	It exploded in his hands, but the former Italian prime was minister unhurt.
swap	1.0	It exploded in his hands, but the former Italian prime was minister unhurt.
swap	1.0	It exploded in his hands, but the Italian former prime minister was unhurt.
swap	1.0	It in exploded his hands, but the former Italian prime minister was unhurt.
swap	1.0	Exploded it in his hands, but the former Italian prime minister was unhurt.
swap	1.0	It exploded in his hands, but the former Italian minister prime was unhurt.
original	0.0	The British Foreign Office said Monday that coalition authorities in Iraq were pleased that the men were freed .
swap	0.0	The British Foreign Office said Monday that coalition authorities in Iraq were pleased that the were men freed.
swap	0.0	The British Foreign Office said Monday that coalition authorities in Iraq were pleased that men the were freed.
swap	0.0	The British Foreign Office said Monday that coalition authorities in were Iraq pleased that the men were freed.
swap	0.0	The British Foreign Office said Monday that coalition authorities in Iraq were pleased that the were men freed.
swap	0.0	The British Foreign Office said Monday that coalition authorities in were Iraq pleased that the men were freed.
swap	0.0	The British Foreign Office said Monday that coalition authorities in Iraq were pleased the that men were freed.
swap	0.0	The British Office Foreign said Monday that coalition authorities in Iraq were pleased that the men were freed.
swap	0.0	The British Foreign said Office Monday that coalition authorities in Iraq were pleased that the men were freed.
swap	0.0	The British Foreign said Office Monday that coalition authorities in Iraq were pleased that the men were freed.
swap	0.0	The British Foreign Office said that Monday coalition authorities in Iraq were pleased that the men were freed.
swap	0.0	British the Foreign Office said Monday that coalition authorities in Iraq were pleased that the men were freed.
swap	0.0	The British Foreign said Office Monday that coalition authorities in Iraq were pleased that the men were freed.
swap	0.0	The British Foreign Office said Monday that coalition authorities in Iraq were pleased that the men freed were.
swap	0.0	The British Foreign Office Monday said that coalition authorities in Iraq were pleased that the men were freed.
swap	0.0	The British Foreign Office said Monday that coalition authorities in Iraq were pleased that the men freed were.
swap	0.0	The British Foreign Office said Monday that coalition in authorities Iraq were pleased that the men were freed.
swap	0.0	The British Foreign Office Monday said that coalition authorities in Iraq were pleased that the men were freed.
swap	0.0	The British Foreign Office said Monday that authorities coalition in Iraq were pleased that the men were freed.
swap	0.0	The British Foreign Office said Monday that coalition authorities in Iraq were pleased the that men were freed.
swap	0.0	The British Foreign Office said Monday that coalition authorities in Iraq were pleased that the were men freed.
swap	0.0	The British Foreign Office said that Monday coalition authorities in Iraq were pleased that the men were freed.
swap	0.0	The British Foreign Office said that Monday coalition authorities in Iraq were pleased that the men were freed.
swap	0.0	The British Foreign Office said Monday that coalition authorities in Iraq were pleased that the were men freed.
swap	0.0	The British Foreign said Office Monday that coalition authorities in Iraq were pleased that the men were freed.
swap	0.0	The British Foreign Office said Monday that coalition authorities in were Iraq pleased that the men were freed.
swap	0.0	The Foreign British Office said Monday that coalition authorities in Iraq were pleased that the men were freed.
swap	0.0	The British Foreign Office Monday said that coalition authorities in Iraq were pleased that the men were freed.
swap	0.0	The British Foreign Office said Monday that coalition authorities in were Iraq pleased that the men were freed.
swap	0.0	The British Foreign Office said that Monday coalition authorities in Iraq were pleased that the men were freed.
swap	0.0	The British Office Foreign said Monday that coalition authorities in Iraq were pleased that the men were freed.
swap	0.0	The British Foreign Office said Monday that coalition authorities in Iraq were that pleased the men were freed.
swap	0.0	The British Foreign Office said that Monday coalition authorities in Iraq were pleased that the men were freed.
original	1.0	Now , with the agency 's last three shuttles grounded in the wake of the Columbia disaster , that wait could be even longer .
swap	1.0	Now, with the agency ' s last three shuttles grounded in the wake of the Columbia disaster, that could wait be even longer.
swap	1.0	Now, with the agency ' s last three shuttles grounded in the wake of the Columbia disaster, that wait be could even longer.
swap	1.0	Now, with the agency ' s last three shuttles grounded in the wake of the disaster Columbia, that wait could be even longer.
swap	1.0	Now, with the agency ' s last three grounded shuttles in the wake of the Columbia disaster, that wait could be even longer.
swap	1.0	Now, with the agency ' s last three shuttles grounded in wake the of the Columbia disaster, that wait could be even longer.
swap	1.0	Now, with the agency ' s last shuttles three grounded in the wake of the Columbia disaster, that wait could be even longer.
swap	1.0	, now with the agency ' s last three shuttles grounded in the wake of the Columbia disaster, that wait could be even longer.
swap	1.0	Now, with the agency ' s last three shuttles grounded in the wake of the disaster Columbia, that wait could be even longer.
swap	1.0	Now, with the agency ' s last three grounded shuttles in the wake of the Columbia disaster, that wait could be even longer.
swap	1.0	Now, with the agency ' s last three shuttles grounded in the wake of the Columbia disaster, that wait be could even longer.
swap	1.0	Now, with the agency ' s last three shuttles grounded in the wake of the Columbia disaster, that wait be could even longer.
swap	1.0	Now, with the agency ' s last three shuttles grounded in wake the of the Columbia disaster, that wait could be even longer.
swap	1.0	Now, with the agency ' s last three shuttles grounded in wake the of the Columbia disaster, that wait could be even longer.
swap	1.0	Now, with the agency ' s last three grounded shuttles in the wake of the Columbia disaster, that wait could be even longer.
swap	1.0	Now, with the agency ' s last three shuttles grounded the in wake of the Columbia disaster, that wait could be even longer.
swap	1.0	Now, with the agency ' s last three shuttles grounded in the of wake the Columbia disaster, that wait could be even longer.
swap	1.0	Now, with the agency ' s last three shuttles grounded in the wake of the Columbia disaster, that wait could be longer even.
swap	1.0	Now, with agency the ' s last three shuttles grounded in the wake of the Columbia disaster, that wait could be even longer.
swap	1.0	, now with the agency ' s last three shuttles grounded in the wake of the Columbia disaster, that wait could be even longer.
swap	1.0	Now, with the agency ' s last three shuttles grounded in the wake of the disaster Columbia, that wait could be even longer.
swap	1.0	Now, with agency the ' s last three shuttles grounded in the wake of the Columbia disaster, that wait could be even longer.
swap	1.0	Now, with the agency ' s last three shuttles in grounded the wake of the Columbia disaster, that wait could be even longer.
swap	1.0	Now, with the agency ' s last shuttles three grounded in the wake of the Columbia disaster, that wait could be even longer.
swap	1.0	Now, with the agency ' s last three shuttles grounded in the wake of Columbia the disaster, that wait could be even longer.
swap	1.0	Now, with the agency ' s last three shuttles grounded in the wake of the Columbia disaster, that wait could be even. longer
swap	1.0	, now with the agency ' s last three shuttles grounded in the wake of the Columbia disaster, that wait could be even longer.
swap	1.0	Now, with the agency ' s last three shuttles grounded in the wake of Columbia the disaster, that wait could be even longer.
swap	1.0	Now, with the agency ' s last three shuttles grounded in the wake of the Columbia disaster, that wait could be longer even.
swap	1.0	Now with, the agency ' s last three shuttles grounded in the wake of the Columbia disaster, that wait could be even longer.
swap	1.0	Now, with the agency ' s last shuttles three grounded in the wake of the Columbia disaster, that wait could be even longer.
swap	1.0	Now, with the agency ' s last three grounded shuttles in the wake of the Columbia disaster, that wait could be even longer.
swap	1.0	Now, with the agency ' s last three shuttles grounded in the wake of the Columbia disaster, that wait could be even. longer
original	1.0	ISRAELI soldiers knocked down empty mobile homes and water towers in 10 tiny West Bank settlement outposts overnight as part of a US-backed Mideast peace plan .
swap	1.0	ISRAELI soldiers knocked down empty mobile and homes water towers in 10 tiny West Bank settlement outposts overnight as part of a US - backed Mideast peace plan.
swap	1.0	ISRAELI soldiers knocked down empty mobile homes and water towers in 10 tiny Bank West settlement outposts overnight as part of a US - backed Mideast peace plan.
swap	1.0	ISRAELI soldiers knocked down empty mobile homes and water towers in 10 tiny West Bank settlement outposts overnight as part of a US - Mideast backed peace plan.
swap	1.0	ISRAELI soldiers knocked down empty mobile homes and water towers in 10 tiny West Bank settlement outposts overnight as part of a US - backed Mideast peace. plan
swap	1.0	ISRAELI soldiers knocked down empty mobile homes and water towers in 10 tiny West Bank settlement outposts overnight part as of a US - backed Mideast peace plan.
swap	1.0	ISRAELI soldiers knocked down empty mobile homes and water towers in tiny 10 West Bank settlement outposts overnight as part of a US - backed Mideast peace plan.
swap	1.0	ISRAELI soldiers knocked down empty mobile homes and water in towers 10 tiny West Bank settlement outposts overnight as part of a US - backed Mideast peace plan.
swap	1.0	ISRAELI soldiers knocked down empty mobile homes and water towers in 10 tiny West Bank settlement outposts overnight part as of a US - backed Mideast peace plan.
swap	1.0	ISRAELI soldiers knocked empty down mobile homes and water towers in 10 tiny West Bank settlement outposts overnight as part of a US - backed Mideast peace plan.
swap	1.0	ISRAELI knocked soldiers down empty mobile homes and water towers in 10 tiny West Bank settlement outposts overnight as part of a US - backed Mideast peace plan.
swap	1.0	ISRAELI soldiers knocked empty down mobile homes and water towers in 10 tiny West Bank settlement outposts overnight as part of a US - backed Mideast peace plan.
swap	1.0	ISRAELI soldiers knocked down empty mobile homes and water towers in 10 tiny West Bank settlement outposts as overnight part of a US - backed Mideast peace plan.
swap	1.0	ISRAELI soldiers knocked down empty mobile homes and water towers in 10 tiny West Bank settlement outposts overnight as part of a US - backed Mideast plan peace.
swap	1.0	ISRAELI soldiers knocked down empty homes mobile and water towers in 10 tiny West Bank settlement outposts overnight as part of a US - backed Mideast peace plan.
swap	1.0	ISRAELI soldiers knocked down empty mobile homes and water towers in 10 tiny West Bank settlement outposts overnight as part of a US - backed peace Mideast plan.
swap	1.0	ISRAELI soldiers knocked down empty mobile homes and water towers in 10 tiny West Bank settlement outposts overnight as part of a - US backed Mideast peace plan.
swap	1.0	ISRAELI soldiers knocked down empty mobile homes water and towers in 10 tiny West Bank settlement outposts overnight as part of a US - backed Mideast peace plan.
swap	1.0	ISRAELI soldiers knocked down empty homes mobile and water towers in 10 tiny West Bank settlement outposts overnight as part of a US - backed Mideast peace plan.
swap	1.0	ISRAELI soldiers knocked down empty mobile homes and towers water in 10 tiny West Bank settlement outposts overnight as part of a US - backed Mideast peace plan.
swap	1.0	ISRAELI soldiers knocked down empty mobile homes and water towers in 10 tiny West Bank settlement outposts overnight as part of a US - backed Mideast plan peace.
swap	1.0	ISRAELI soldiers knocked down empty mobile homes and water towers in 10 tiny West Bank settlement outposts overnight as part of a US - backed Mideast peace. plan
swap	1.0	ISRAELI soldiers down knocked empty mobile homes and water towers in 10 tiny West Bank settlement outposts overnight as part of a US - backed Mideast peace plan.
swap	1.0	ISRAELI soldiers knocked down empty mobile homes and towers water in 10 tiny West Bank settlement outposts overnight as part of a US - backed Mideast peace plan.
swap	1.0	ISRAELI soldiers knocked down empty mobile homes and water towers in 10 West tiny Bank settlement outposts overnight as part of a US - backed Mideast peace plan.
swap	1.0	ISRAELI soldiers knocked down empty mobile and homes water towers in 10 tiny West Bank settlement outposts overnight as part of a US - backed Mideast peace plan.
swap	1.0	ISRAELI soldiers knocked down empty mobile homes water and towers in 10 tiny West Bank settlement outposts overnight as part of a US - backed Mideast peace plan.
swap	1.0	ISRAELI soldiers knocked down empty mobile homes water and towers in 10 tiny West Bank settlement outposts overnight as part of a US - backed Mideast peace plan.
swap	1.0	ISRAELI soldiers knocked down empty mobile homes and water towers in 10 tiny West Bank settlement outposts overnight as part of a US - Mideast backed peace plan.
swap	1.0	ISRAELI soldiers knocked down empty mobile homes and water towers in 10 tiny West Bank settlement outposts overnight as of part a US - backed Mideast peace plan.
swap	1.0	ISRAELI soldiers knocked down empty mobile homes and water towers in 10 tiny West Bank settlement outposts overnight as of part a US - backed Mideast peace plan.
swap	1.0	ISRAELI soldiers knocked down empty homes mobile and water towers in 10 tiny West Bank settlement outposts overnight as part of a US - backed Mideast peace plan.
swap	1.0	ISRAELI soldiers knocked down mobile empty homes and water towers in 10 tiny West Bank settlement outposts overnight as part of a US - backed Mideast peace plan.
original	1.0	" These documents are indecipherable to me , and the fact is that this investigation has led nowhere , " the lawyer said .
swap	1.0	" These documents are indecipherable to me, and the fact is that this investigation has nowhere led, " the lawyer said.
swap	1.0	" These documents are to indecipherable me, and the fact is that this investigation has led nowhere, " the lawyer said.
swap	1.0	" These are documents indecipherable to me, and the fact is that this investigation has led nowhere, " the lawyer said.
swap	1.0	" These documents are indecipherable to me, and the is fact that this investigation has led nowhere, " the lawyer said.
swap	1.0	" These documents are indecipherable to me, and the fact is that this investigation has led nowhere, the " lawyer said.
swap	1.0	" These documents are indecipherable to me, the and fact is that this investigation has led nowhere, " the lawyer said.
swap	1.0	" These documents are indecipherable to me, and the fact is that this investigation has led nowhere, " the said lawyer.
swap	1.0	" These documents are indecipherable to me, and the fact is that investigation this has led nowhere, " the lawyer said.
swap	1.0	" These documents are indecipherable to me, and the fact is that this investigation has led nowhere, the " lawyer said.
swap	1.0	" These documents are indecipherable to me and, the fact is that this investigation has led nowhere, " the lawyer said.
swap	1.0	" These documents are to indecipherable me, and the fact is that this investigation has led nowhere, " the lawyer said.
swap	1.0	" These documents are indecipherable to me, and the fact is that this investigation led has nowhere, " the lawyer said.
swap	1.0	" These documents are indecipherable to me, and the fact is that this investigation has led nowhere, the " lawyer said.
swap	1.0	" These documents are indecipherable to me, and the fact is that this investigation has led nowhere, the " lawyer said.
swap	1.0	" These documents indecipherable are to me, and the fact is that this investigation has led nowhere, " the lawyer said.
swap	1.0	These " documents are indecipherable to me, and the fact is that this investigation has led nowhere, " the lawyer said.
swap	1.0	" These documents are indecipherable to me, and the fact is that this investigation has led, nowhere " the lawyer said.
swap	1.0	" These documents are indecipherable to me, and the is fact that this investigation has led nowhere, " the lawyer said.
swap	1.0	" These documents are indecipherable to me, and the fact that is this investigation has led nowhere, " the lawyer said.
swap	1.0	" These documents are indecipherable to me, and the is fact that this investigation has led nowhere, " the lawyer said.
swap	1.0	" These documents are indecipherable to me, and the fact is that this investigation has led nowhere, " the lawyer. said
swap	1.0	" These documents are indecipherable to me, and the fact is that investigation this has led nowhere, " the lawyer said.
swap	1.0	" These documents are indecipherable to me, and fact the is that this investigation has led nowhere, " the lawyer said.
swap	1.0	" These documents are indecipherable to me, and the fact is that this investigation has led nowhere, " lawyer the said.
swap	1.0	" These documents are indecipherable to me, and the fact is this that investigation has led nowhere, " the lawyer said.
swap	1.0	These " documents are indecipherable to me, and the fact is that this investigation has led nowhere, " the lawyer said.
swap	1.0	" These documents are indecipherable to me, and the fact is that this has investigation led nowhere, " the lawyer said.
swap	1.0	" These documents are indecipherable to me, and the is fact that this investigation has led nowhere, " the lawyer said.
swap	1.0	" These documents are indecipherable to me, and the fact is that investigation this has led nowhere, " the lawyer said.
swap	1.0	" These documents are indecipherable to me, and the fact that is this investigation has led nowhere, " the lawyer said.
swap	1.0	" These documents are indecipherable to me, and the fact is that this has investigation led nowhere, " the lawyer said.
swap	1.0	" These documents indecipherable are to me, and the fact is that this investigation has led nowhere, " the lawyer said.
original	0.0	The latest snapshot of the labor markets was slightly better than economists were expecting ; they were forecasting claims to fall no lower than 410,000 for last week .
swap	0.0	The latest snapshot of the labor markets was slightly better than economists were expecting; they were forecasting claims to fall lower no than 410, 000 for last week.
swap	0.0	The latest snapshot of the labor markets was slightly better than economists were expecting; were they forecasting claims to fall no lower than 410, 000 for last week.
swap	0.0	The latest snapshot of the labor markets was slightly better than economists were expecting; they were forecasting claims to fall lower no than 410, 000 for last week.
swap	0.0	The latest snapshot of the labor markets was slightly better than economists were expecting; they were forecasting claims to fall no than lower 410, 000 for last week.
swap	0.0	The latest snapshot of the labor markets was slightly better than economists were expecting; they were forecasting claims to fall lower no than 410, 000 for last week.
swap	0.0	The latest snapshot of the labor markets was slightly than better economists were expecting; they were forecasting claims to fall no lower than 410, 000 for last week.
swap	0.0	The latest snapshot of the labor markets was better slightly than economists were expecting; they were forecasting claims to fall no lower than 410, 000 for last week.
swap	0.0	The latest snapshot of the labor markets was slightly better than economists were expecting; they were forecasting claims to fall no than lower 410, 000 for last week.
swap	0.0	The latest snapshot the of labor markets was slightly better than economists were expecting; they were forecasting claims to fall no lower than 410, 000 for last week.
swap	0.0	The latest snapshot of the labor markets was slightly better than economists were expecting; they were claims forecasting to fall no lower than 410, 000 for last week.
swap	0.0	The latest snapshot of the labor markets was slightly better than economists were expecting; they were forecasting claims to fall no lower 410 than, 000 for last week.
swap	0.0	The latest snapshot of the labor markets was slightly better than economists were expecting; they were forecasting claims to fall no lower than 410, 000 last for week.
swap	0.0	The latest snapshot of the labor markets was slightly better than economists expecting were; they were forecasting claims to fall no lower than 410, 000 for last week.
swap	0.0	The latest snapshot of the labor markets was slightly better than economists were expecting; were they forecasting claims to fall no lower than 410, 000 for last week.
swap	0.0	The latest snapshot of the labor markets was slightly better than economists were expecting; they were forecasting claims fall to no lower than 410, 000 for last week.
swap	0.0	The latest snapshot of the labor markets was better slightly than economists were expecting; they were forecasting claims to fall no lower than 410, 000 for last week.
swap	0.0	The latest snapshot of the labor was markets slightly better than economists were expecting; they were forecasting claims to fall no lower than 410, 000 for last week.
swap	0.0	The latest of snapshot the labor markets was slightly better than economists were expecting; they were forecasting claims to fall no lower than 410, 000 for last week.
swap	0.0	The latest snapshot of the labor markets was slightly better than economists expecting were; they were forecasting claims to fall no lower than 410, 000 for last week.
swap	0.0	The latest snapshot of the labor markets was slightly better than economists were expecting; they were forecasting claims to fall no lower than 410, 000 for last. week
swap	0.0	The latest snapshot of the labor markets was slightly better than economists were expecting; they forecasting were claims to fall no lower than 410, 000 for last week.
swap	0.0	The latest snapshot of the labor markets was slightly better than economists were expecting; they were forecasting claims to fall lower no than 410, 000 for last week.
swap	0.0	The latest snapshot of the labor markets was slightly better than economists were expecting; they were forecasting to claims fall no lower than 410, 000 for last week.
swap	0.0	The latest snapshot of the labor markets was slightly better economists than were expecting; they were forecasting claims to fall no lower than 410, 000 for last week.
swap	0.0	The latest snapshot of the labor markets was slightly better than economists were expecting; they were forecasting claims to fall no lower than 410, 000 for last. week
swap	0.0	The latest snapshot of the labor markets slightly was better than economists were expecting; they were forecasting claims to fall no lower than 410, 000 for last week.
swap	0.0	The latest snapshot of the markets labor was slightly better than economists were expecting; they were forecasting claims to fall no lower than 410, 000 for last week.
swap	0.0	The latest snapshot of the labor markets was slightly better than economists expecting were; they were forecasting claims to fall no lower than 410, 000 for last week.
swap	0.0	The latest snapshot of the labor markets was slightly better than economists were expecting; they were forecasting claims fall to no lower than 410, 000 for last week.
swap	0.0	The latest snapshot of the labor markets was slightly better than economists expecting were; they were forecasting claims to fall no lower than 410, 000 for last week.
swap	0.0	The latest snapshot of the markets labor was slightly better than economists were expecting; they were forecasting claims to fall no lower than 410, 000 for last week.
swap	0.0	Latest the snapshot of the labor markets was slightly better than economists were expecting; they were forecasting claims to fall no lower than 410, 000 for last week.
original	1.0	Another body was pulled from the water on Thursday and two seen floating down the river could not be retrieved due to the strong currents , local reporters said .
swap	1.0	Another body was pulled from the water Thursday on and two seen floating down the river could not be retrieved due to the strong currents, local reporters said.
swap	1.0	Another body was pulled from the water on Thursday and two seen floating down river the could not be retrieved due to the strong currents, local reporters said.
swap	1.0	Another body was pulled from the water on Thursday two and seen floating down the river could not be retrieved due to the strong currents, local reporters said.
swap	1.0	Another body was pulled from the water on Thursday and seen two floating down the river could not be retrieved due to the strong currents, local reporters said.
swap	1.0	Another was body pulled from the water on Thursday and two seen floating down the river could not be retrieved due to the strong currents, local reporters said.
swap	1.0	Another body was pulled from the water on Thursday and two seen floating down the river could not be due retrieved to the strong currents, local reporters said.
swap	1.0	Another was body pulled from the water on Thursday and two seen floating down the river could not be retrieved due to the strong currents, local reporters said.
swap	1.0	Another body was pulled from the water on Thursday and two seen floating down the could river not be retrieved due to the strong currents, local reporters said.
swap	1.0	Another body was pulled from the water on Thursday and two floating seen down the river could not be retrieved due to the strong currents, local reporters said.
swap	1.0	Another body was pulled from the water on Thursday and two seen floating down the could river not be retrieved due to the strong currents, local reporters said.
swap	1.0	Another body was pulled from the water on Thursday and two seen floating down the river could not be retrieved to due the strong currents, local reporters said.
swap	1.0	Another body was pulled from the water on Thursday and seen two floating down the river could not be retrieved due to the strong currents, local reporters said.
swap	1.0	Another body was pulled from the water on Thursday and two seen floating down the river could not be retrieved due the to strong currents, local reporters said.
swap	1.0	Another body was pulled from the on water Thursday and two seen floating down the river could not be retrieved due to the strong currents, local reporters said.
swap	1.0	Another body was pulled from the water on Thursday and two seen floating down the river could not retrieved be due to the strong currents, local reporters said.
swap	1.0	Body another was pulled from the water on Thursday and two seen floating down the river could not be retrieved due to the strong currents, local reporters said.
swap	1.0	Another body was pulled from the water on Thursday and two seen floating down the river could not be due retrieved to the strong currents, local reporters said.
swap	1.0	Another body was pulled from the water on Thursday and two seen floating down the river could not be retrieved due to the strong currents, local reporters. said
swap	1.0	Another was body pulled from the water on Thursday and two seen floating down the river could not be retrieved due to the strong currents, local reporters said.
swap	1.0	Another body was pulled from the water on Thursday and two seen floating down the river could not retrieved be due to the strong currents, local reporters said.
swap	1.0	Another body was pulled from the water on Thursday and two seen floating down the river could not be due retrieved to the strong currents, local reporters said.
swap	1.0	Another body was pulled from the water on Thursday and two seen down floating the river could not be retrieved due to the strong currents, local reporters said.
swap	1.0	Another body was pulled from the water on Thursday and two seen floating down the river could not be retrieved due to the strong currents, reporters local said.
swap	1.0	Another body was pulled from the water on Thursday and two floating seen down the river could not be retrieved due to the strong currents, local reporters said.
swap	1.0	Another body was pulled from the water on Thursday and two floating seen down the river could not be retrieved due to the strong currents, local reporters said.
swap	1.0	Another body was pulled from the on water Thursday and two seen floating down the river could not be retrieved due to the strong currents, local reporters said.
swap	1.0	Another body was pulled from the water on Thursday and two seen floating down the river not could be retrieved due to the strong currents, local reporters said.
swap	1.0	Another body was pulled from the water on Thursday and two seen floating down the river could not be retrieved to due the strong currents, local reporters said.
swap	1.0	Another body was pulled from the water on Thursday and two seen floating down the river could not be retrieved to due the strong currents, local reporters said.
swap	1.0	Another body was pulled from the water on Thursday and two floating seen down the river could not be retrieved due to the strong currents, local reporters said.
swap	1.0	Another body was pulled the from water on Thursday and two seen floating down the river could not be retrieved due to the strong currents, local reporters said.
swap	1.0	Another body was pulled from the water on Thursday and two seen floating down the river not could be retrieved due to the strong currents, local reporters said.
original	1.0	Those reports were denied by the interior minister , Prince Nayef .
swap	1.0	Those reports were denied by the interior minister Prince, Nayef.
swap	1.0	Those were reports denied by the interior minister, Prince Nayef.
swap	1.0	Reports those were denied by the interior minister, Prince Nayef.
swap	1.0	Those were reports denied by the interior minister, Prince Nayef.
swap	1.0	Reports those were denied by the interior minister, Prince Nayef.
swap	1.0	Those reports were denied by the interior, minister Prince Nayef.
swap	1.0	Those reports were denied by the minister interior, Prince Nayef.
swap	1.0	Reports those were denied by the interior minister, Prince Nayef.
swap	1.0	Those were reports denied by the interior minister, Prince Nayef.
swap	1.0	Those were reports denied by the interior minister, Prince Nayef.
swap	1.0	Those were reports denied by the interior minister, Prince Nayef.
swap	1.0	Those reports were denied the by interior minister, Prince Nayef.
swap	1.0	Those reports were denied by the minister interior, Prince Nayef.
swap	1.0	Those reports were denied by the minister interior, Prince Nayef.
swap	1.0	Those were reports denied by the interior minister, Prince Nayef.
swap	1.0	Those reports were by denied the interior minister, Prince Nayef.
swap	1.0	Reports those were denied by the interior minister, Prince Nayef.
swap	1.0	Those reports were denied by the minister interior, Prince Nayef.
[truncated: 54,926 more rows]
