# Supplementary material for: STTA: enhanced text classification via selective test-time augmentation
Source: PeerJ Comput Sci. 2023 Dec 19;9:e1757. doi: 10.7717/peerj-cs.1757 (PMC10773867; doi:10.7717/peerj-cs.1757)
Supplement: Supplemental Information 2 — This dataset is a port of the official mrpc dataset on the Hub. Note that the sentence1 and sentence2 columns have been renamed to text1 and text2 respectively. Also, the test split is not labeled; the label column values are always -1. [file peerj-cs-09-1757-s002.zip › mrpc/validation.csv]

text1	text2	label
He said the foodservice pie business doesn 't fit the company 's long-term growth strategy .	" The foodservice pie business does not fit our long-term growth strategy .	1
Magnarelli said Racicot hated the Iraqi regime and looked forward to using his long years of training in the war .	His wife said he was " 100 percent behind George Bush " and looked forward to using his years of training in the war .	0
The dollar was at 116.92 yen against the yen , flat on the session , and at 1.2891 against the Swiss franc , also flat .	The dollar was at 116.78 yen JPY = , virtually flat on the session , and at 1.2871 against the Swiss franc CHF = , down 0.1 percent .	0
The AFL-CIO is waiting until October to decide if it will endorse a candidate .	The AFL-CIO announced Wednesday that it will decide in October whether to endorse a candidate before the primaries .	1
No dates have been set for the civil or the criminal trial .	No dates have been set for the criminal or civil cases , but Shanley has pleaded not guilty .	0
Wal-Mart said it would check all of its million-plus domestic workers to ensure they were legally employed .	It has also said it would review all of its domestic employees more than 1 million to ensure they have legal status .	1
While dioxin levels in the environment were up last year , they have dropped by 75 percent since the 1970s , said Caswell .	The Institute said dioxin levels in the environment have fallen by as much as 76 percent since the 1970s .	0
This integrates with Rational PurifyPlus and allows developers to work in supported versions of Java , Visual C # and Visual Basic .NET.	IBM said the Rational products were also integrated with Rational PurifyPlus , which allows developers to work in Java , Visual C # and VisualBasic .Net.	1
The top rate will go to 4.45 percent for all residents with taxable incomes above $ 500,000 .	For residents with incomes above $ 500,000 , the income-tax rate will increase to 4.45 percent .	1
The results appear in the January issue of Cancer , an American Cancer Society journal , being published online today .	The results appear in the January issue of Cancer , an American Cancer Society ( news - web sites ) journal , being published online Monday .	1
The delegates said raising and distributing funds has been complicated by the U.S. crackdown on jihadi charitable foundations , bank accounts of terror-related organizations and money transfers .	Bin Laden ’ s men pointed out that raising and distributing funds has been complicated by the U.S. crackdown on jihadi charitable foundations , bank accounts of terror-related organizations and money transfers .	1
" Sanitation is poor ... there could be typhoid and cholera , " he said .	" Sanitation is poor , drinking water is generally left behind . . . there could be typhoid and cholera . "	0
The broader Standard & Poor 's 500 Index .SPX gave up 11.91 points , or 1.19 percent , at 986.60 .	The technology-laced Nasdaq Composite Index was down 25.36 points , or 1.53 percent , at 1,628.26 .	0
The only announced Republican to replace Davis is Rep. Darrell Issa of Vista , who has spent $ 1.71 million of his own money to force a recall .	So far the only declared major party candidate is Rep. Darrell Issa , a Republican who has spent $ 1.5 million of his own money to fund the recall .	1
The decision to issue new guidance has been prompted by intelligence passed to Britain by the FBI in a secret briefing in late July .	Scotland Yard 's decision to issue new guidance has been prompted by new intelligence passed to Britain by the FBI in late July .	1
Unable to find a home for him , a judge told mental health authorities they needed to find supervised housing and treatment for DeVries somewhere in California .	The judge had told the state Department of Mental Health to find supervised housing and treatment for DeVries somewhere in California .	1
The decision came a year after Whipple ended federal oversight of the district 's racial balance , facilities , budget , and busing .	The decision came a year after Whipple ended federal oversight of school busing as well as the district 's racial balance , facilities and budget .	1
In midafternoon trading , the Nasdaq composite index was up 8.34 , or 0.5 percent , to 1,790.47 .	The Nasdaq Composite Index .IXIC dipped 8.59 points , or 0.48 percent , to 1,773.54 .	0
Morgan Stanley raised its rating on the beverage maker to " overweight " from " equal-weight " saying in part that pricing power with its bottlers should improve in 2004 .	Morgan Stanley raised its rating on the company to " overweight " from " equal-weight , " saying the beverage maker 's pricing power with bottlers should improve in 2004 .	1
The pound also made progress against the dollar , reached fresh three-year highs at $ 1.6789 .	The British pound flexed its muscle against the dollar , last up 1 percent at $ 1.6672 .	0
Friday , Stanford ( 47-15 ) blanked the Gamecocks 8-0 .	Stanford ( 46-15 ) has a team full of such players this season .	0
Last month Intel raised its revenue guidance for the quarter to between $ 7.6 billion and $ 7.8 billion .	At the end of the second quarter , Intel initially predicted sales of between $ 6.9 billion and $ 7.5 billion .	1
The driver , Eugene Rogers , helped to remove children from the bus , Wood said .	At the accident scene , the driver was " covered in blood " but helped to remove children , Wood said .	0
ONG KONG , July 9 Tens of thousands of demonstrators gathered tonight before the legislature building here to call for free elections and the resignation of Hong Kong 's leader .	Tens of thousands of demonstrators gathered yesterday evening to stand before this city 's legislature building and call for free elections and the resignation of Hong Kong 's leader .	1
Saddam loyalists have been blamed for sabotaging the nation 's infrastructure , as well as frequent attacks on U.S. soldiers .	Hussein loyalists have been blamed for sabotaging the nation 's infrastructure and attacking US soldiers .	1
Its closest living relatives are a family frogs called sooglossidae that are found only in the Seychelles in the Indian Ocean .	Its closest relative is found in the Seychelles Archipelago , near Madagascar in the Indian Ocean .	1
Cooley said he expects Muhammad will similarly be called as a witness at a pretrial hearing for Malvo .	Lee Boyd Malvo will be called as a witness Wednesday in a pretrial hearing for fellow sniper suspect John Allen Muhammad .	0
" Instead of pursuing the most imminent and real threats - international terrorists , " Graham said , " this Bush administration chose to settle old scores . "	" Instead of pursuing the most imminent and real threats - international terrorists - this Bush administration has chosen to settle old scores , " Graham said .	1
He said they lied on a sworn affidavit that requires them to list prior marriages .	Morgenthau said the women , all U.S. citizens , lied on a sworn affidavit that requires them to list prior marriages .	1
The association said 28.2 million DVDs were rented in the week that ended June 15 , compared with 27.3 million VHS cassettes .	The Video Software Dealers Association said 28.2 million DVDs were rented out last week , compared to 27.3 million VHS cassettes .	1
With these assets , Funny Cide has a solid chance to become the first Triple Crown winner since Affirmed in 1978 .	Funny Cide is looking to become horse racing 's first Triple Crown winner in a generation .	0
Intel was disappointed and assessing its " options in the event Mr. Hamidi resumes his spamming activity against Intel , " spokesman Chuck Mulloy said .	Intel spokesman Chuck Mulloy said the company was disappointed and assessing its " options in the event Mr. Hamidi resumes his spamming activity against Intel . "	1
Mr Annan also warned the US should not use the war on terror as an excuse to suppress " long-cherished freedoms " .	Annan warned that the dangers of extremism after September 11 should not be used as an excuse to suppress " long-cherished " freedoms .	1
At community colleges , tuition will jump to $ 2,800 from $ 2,500 .	Community college students will see their tuition rise by $ 300 to $ 2,800 or 12 percent .	1
He made a point of saying during Tuesdays debate that the Confederate flag was a racist symbol .	Though Dean made a point of saying during the debate that the Confederate flag is a racist symbol .	1
Bush wanted " to see an aircraft landing the same way that the pilots saw an aircraft landing , " White House press secretary Ari Fleischer said yesterday .	On Tuesday , before Byrd 's speech , Fleischer said Bush wanted ' ' to see an aircraft landing the same way that the pilots saw an aircraft landing .	0
On Monday the Palestinian Prime Minister , Mahmoud Abbas , will report to the Palestinian parliament on his Government 's achievements in its first 100 days in office .	Palestinian Prime Minister Mahmoud Abbas must defend the record of his first 100 days in office before Parliament today as the death toll in the occupied territories continues to rise .	0
The civilian unemployment rate improved marginally last month -- slipping to 6.1 percent -- even as companies slashed payrolls by 93,000 .	The civilian unemployment rate improved marginally last month _ sliding down to 6.1 percent _ as companies slashed payrolls by 93,000 amid continuing mixed signals about the nation 's economic health .	0
Per-user pricing is $ 29 for Workplace Messaging , $ 89 for Team Collaboration and $ 35 for Collaborative Learning .	Workplace Messaging is $ 29 , Workplace Team Collaboration is $ 89 , and Collaborative Learning is $ 35 .	1
" Instead of pursuing the most imminent and real threats – international terrorism – this Bush administration chose to settle old scores , " Mr. Graham said .	" Instead of pursuing the most imminent and real threats - international terrorists , " Graham said , " this Bush administration chose to settle old scores . "	1
SARS has killed about 800 people and affected more than 8400 since being detected in China in November .	SARS has killed about 800 people and sickened more than 8,400 worldwide , mostly in Asia .	0
Authorities had no evidence to suggest the two incidents were connected .	There was no immediate evidence that the two incidents were connected , police said .	1
" Jeremy 's a good guy , " Barber said , adding : " Jeremy is living the dream life of the New York athlete .	He also said Shockey is " living the dream life of a New York athlete .	0
Ratliff 's daughters , Margaret and Martha Ratliff , were adopted by Peterson after their mother 's death .	Peterson helped raise Ratliff 's two daughters , Margaret and Martha Ratliff , who supported him throughout the trial .	0
After losing as much as 84.56 earlier , the Dow Jones industrial average closed up 22.81 , or 0.2 percent , at 9,340.45 .	In midday trading , the Dow Jones industrial average lost 68.84 , or 0.7 percent , to 9,248.80 .	0
Rumsfeld , who has been feuding for two years with Army leadership , passed over nine active-duty four-star generals .	Rumsfeld has been feuding for a long time with Army leadership , and he passed over nine active-duty four-star generals .	1
Consumers who said jobs are difficult to find jumped from 29.4 to 32.6 , while those claiming work was plentiful slipped from 13 to 12.6 .	Consumers who said jobs are difficult to find jumped to 32.6 from 29.4 , while those saying work was plentiful slipped to 12.6 from 13 in April .	1
He has no immediate plans for television advertising , believing it is unnecessary this early .	A Lieberman aide said there were no immediate plans for television advertising .	0
" I think it happened very quickly , " Houston Police Department homicide investigator Phil Yochum said of the crime .	" I think it happened very quickly , " said Investigator Phil Yochum of the Houston Police Department 's homicide division .	1
United issued a statement saying it will " work professionally and cooperatively with all its unions . "	Senior vice president Sara Fields said the airline " will work professionally and cooperatively with all our unions . "	1
" But they never climb out of the pot of beer again . "	It 's just that they never climb out of the beer again . "	1
Chief financial officer Andy Bryant has said that hike had a greater affect volume than officials expected .	Bryant has said that hike had a greater effect on demand than officials expected .	1
Robert Liscouski , the Assistant Secretary of Homeland Security for Infrastructure Protection , will oversee NCSD .	NCSD 's chief will be Robert Liscouski , the assistant secretary of Homeland Security for Infrastructure Protection .	1
HP 's shipments increased 48 percent year-over-year , compared to an increase of 31 percent for Dell .	HPs shipments increased 48 per cent year-on-year , compared to an increase of 31 per cent for Dell .	1
Chirac , who can pardon a law-breaker , refused Humbert 's request last year but kept in close touch with the family .	Chirac , who has the authority to pardon law-breakers , refused Humbert 's request to be allowed to die last year but kept in close touch with the family .	1
The charges allege that he was part of the conspiracy to kill and kidnap persons in a foreign country .	The government now charges that Sattar conspired with Rahman to kill and kidnap individuals in foreign countries .	1
In the 2002 study , the margin of error ranged from 1.8 to 4.4 percentage points .	It has a margin of error of plus or minus three to four percentage points .	1
Mr. Clinton 's national security adviser , Sandy Berger , said that the White House wasn 't informed of the FBI activities .	Clinton ’ s national security adviser , Sandy Berger , said in an interview that the White House was not informed of the FBI activities .	1
" This decision is clearly incorrect , " FTC Chairman Timothy Muris said in a written statement .	The decision is " clearly incorrect , " FTC Chairman Tim Muris said .	1
Prosecutors allege that Nichols and co-conspirator Timothy McVeigh worked together to prepare a bomb that destroyed the Alfred P. Murrah Federal Building .	Prosecutors allege that Nichols and coconspirator Timothy McVeigh worked together to prepare a 4,000-pound fuel-and-fertilizer bomb that destroyed the Murrah building .	1
Terri Schiavo , 39 , is expected to die sometime in the next two weeks in the Tampa-area hospice where she has spent the past several years .	Terri Schiavo , 39 , underwent the procedure at the Tampa Bay area hospice where she has been living for several years , said her father , Bob Schindler .	0
Secretary of State Colin Powell designated the Chechen leader believed responsible for last year 's hostage standoff in a Moscow theater as a threat to U.S. security Friday .	U.S. Secretary of State Colin Powell on Friday designated Chechen rebel leader Shamil Basayev a threat to the security of the United States and to U.S. citizens .	1
" Today , we are trying to convey this problem to Russian President Vladimir Putin and US President George W Bush . "	" Today , we are trying to convey this problem to Russian President Vladimir Putin ( news - web sites ) and President Bush ( news - web sites ) . "	1
That would be a potential setback to Chief Executive Phil Condit 's strategy of bolstering defense-related sales during a slump in jetliner deliveries .	The inquiry may hinder Chief Executive Phil Condit 's strategy of bolstering defense-related sales during a slump in jetliner deliveries .	1
PeopleSoft also said its board had officially rejected Oracle 's offer .	Thursday morning , PeopleSoft 's board rejected the Oracle takeover offer .	1
The Dow Jones industrial average ended the day down 10.89 at 9,837.94 , after advancing 111.04 Wednesday .	The Dow Jones industrial average fell 10.89 points , or 0.11 percent , to 9,837.94 .	0
Cortisol levels in the saliva of day care children were highest and rose most steeply in those judged by day care center personnel to be the shyest .	Cortisol levels in the saliva of day-care children were highest and rose most steeply in those whom day-care centre staffed judged to be the shyest .	1
" The idea that Tony Abbott is in some way a one-dimensional political head-kicker couldn 't be more wrong , " Mr Howard said .	" The idea that Tony Abbott is in some way a one-dimensional political head kicker couldn 't be more wrong . "	1
" Biotech products , if anything , may be safer than conventional products because of all the testing , " Fraley said , adding that 18 countries have adopted biotechnology .	" Biotech products , if anything , may be safer than conventional products because of all the testing , " said Robert Fraley , Monsanto 's executive vice president .	0
The rate of skin cancer has tripled since the 1950s in Norway and Sweden , according to the study .	The study also found that skin cancer nearly tripled in Norway and Sweden since the 1950s .	1
We acted because we saw the existing evidence in a new light , through the prism of our experience on 11 September , " Rumsfeld said .	Rather , the US acted because the administration saw " existing evidence in a new light , through the prism of our experience on September 11 " .	1
Trans fat makes up only 1 percent to 3 percent of the total fat Americans consume , compared with 14 percent for saturated fat .	Trans fat accounts for 2.5 percent of Americans ' daily calories , compared to 11 percent to 12 percent for saturated fat .	1
However , a recent slide in prices and OPEC 's expectations of a surge in oil inventories have compounded its fears about a further softening of the market .	A 14 percent slide in crude prices this month and expectations of a build up in oil inventories compounded OPEC 's fears of a further softening of the market .	1
Peterson , 31 , is now charged with murder in the deaths of his 27-year-old wife and their unborn son .	Peterson , 31 , is charged with two counts of first-degree murder in the slayings of his wife , Laci , and their unborn son , Conner .	1
Carlson on Tuesday said he would not recuse himself from the case .	Service officials said Carlson refused to recuse himself from the case .	1
The program will grow to include ports in Dubai , Turkey and Malaysia , among others .	The program will be expanded to include areas of the Middle East such as Dubai , Turkey and Malaysia , Mr. Ridge said .	1
McCabe said he was considered a witness , not a suspect .	" He is not considered a suspect , " McCabe said .	0
The woman was exposed to the SARS virus while in the hospital but was not a health care worker , said Dr. Colin D ’ Cunha , Ontario ’ s commissioner of public health .	The woman was exposed to the SARS virus while in the hospital but was not a health-care worker , said Dr Colin D 'Cunha , Ontario 's commissioner of public health .	1
He added that those " are not solely American principles , nor are they exclusively Western . "	" These are not solely American principles nor are they exclusively Western , " Rumsfeld said .	1
" If we don 't march into Tehran , I think we will be in pretty good shape , " he said .	" As long as we don 't march on Tehran , I think we are going to be in pretty good shape , " he said .	1
On Saturday , a 149mph serve against Agassi equalled Rusedski 's world record .	On Saturday , Roddick equalled the world record with a 149 m.p.h. serve in beating Andre Agassi .	0
Chad Kolton , emergency management spokesman with the Department of Homeland Security , said the government is open to new technologies and methods to communicate more quickly and efficiently .	Chad Kolton , emergency management spokesman with the Department of Homeland Security , said the government is open to new ways to communicate .	1
" APEC leaders are painfully aware that security and prosperity are inseparable , " Thai Prime Minister Thaksin Shinawatra told business leaders .	" APEC leaders are painfully aware that security and prosperity are inseparable , " Thaksin said .	1
Danbury prosecutor Warren Murray could not be reached for comment Monday .	Prosecutors could not be reached for comment after the legal papers were obtained late Monday afternoon .	0
Wittig resigned last year after being indicted on federal bank fraud charges involving a real estate loan unrelated to Westar business .	Wittig resigned in late November about two weeks after being indicted on bank fraud charges in a real estate case unrelated to the company .	1
Shattered Glass , " starring Hayden Christensen as Stephen Glass , debuted well with $ 80,000 in eight theaters .	" Shattered Glass " _ starring Hayden Christensen as Stephen Glass , The New Republic journalist fired for fabricating stories _ debuted well with $ 80,000 in eight theaters .	0
He was arrested Friday night at an Alpharetta seafood restaurant while dining with his wife , singer Whitney Houston .	He was arrested again Friday night at an Alpharetta restaurant where he was having dinner with his wife .	1
However , EPA officials would not confirm the 20 percent figure .	Only in the past few weeks have officials settled on the 20 percent figure .	0
University of Michigan President Mary Sue Coleman said in a statement on the university 's Web site , " Our fundamental values haven 't changed .	" Our fundamental values haven 't changed , " Mary Sue Coleman , president of the university , said in a statement in Ann Arbor .	1
The first products are likely to be dongles costing between US $ 100 and US $ 150 that will establish connections between consumer electronics devices and PCs .	The first products will likely be dongles costing $ 100 to $ 150 that will establish connections between consumer electronics devices and PCs .	1
However , Lapidus expects foreign brands ' sales to be up 4 percent , driven by strong truck sales at Honda Motor Co .	Lapidus expects Ford to be down 5 percent , Chrysler down 10 percent and foreign brands up 4 percent driven by strong truck sales at Honda .	0
Michel , who remains in the government , denied that US pressure had provoked the government 's move .	Michel , who has stayed in the new government , denied that it was U.S. pressure which had provoked the government 's move .	1
Some of the computers also are used to send spam e-mail messages to drum up traffic to the sites .	Some are also used to send spam e-mail messages to boost traffic to the sites .	1
Indonesia 's army has often been accused of human rights abuses during GAM 's battle for independence , charges it has generally denied while accusing the separatists of committing rights violations .	Indonesia 's army has been accused of human rights abuses during its earlier battles with GAM , charges it has generally denied .	0
Bush also hoped to polish his anti-AIDS credentials in Uganda , which has been hailed as an African pioneer in fighting the killer disease .	President Bush flies to Uganda Friday hoping to polish his anti- AIDS credentials in a country hailed as an African pioneer in fighting the epidemic .	1
Later this year , the command will send trainers with soldiers from four North African nations on patrolling and intelligence gathering missions .	This fall the command will send trainers to work with soldiers from four North African nations on patrolling and gathering intelligence .	1
The reports helped overcome investor jitters after the euro briefly hit an all-time high against the dollar Tuesday .	Stocks slipped at the open after the euro hit record highs against the dollar .	0
Sales for the quarter beat expectations , rising 37 percent year-on-year to 1.76 billion euros .	Sales rose 37 per cent year-on-year to 1.76bn , beating expectations .	1
If the MTA 's appeal to a higher court is successful , the $ 2 bus and subway base fare won 't be rolled back .	If the MTA 's appeal is successful , the $ 2 bus and subway base fare won 't change .	1
Robert Walsh , 40 , remained in critical but stable condition Friday at Staten Island University Hospital 's north campus .	Walsh , also 40 , was in critical but stable condition at Staten Island University Hospital last night .	1
The Guru microcontroller serves four functions : hardware monitoring , overclocking management , BIOS ( Basic Input Output System ) update and a troubleshooting-assistance feature called Black Box .	The µGuru microcontroller serves four functions : hardware monitoring , overclocking management , BIOS update and a troubleshooting-assistance feature called Black Box .	1
U.S. corporate bond yield spreads tightened in spotty trading on Friday as Wall Street labored to get back on its feet after the largest power outage ever in North America .	U.S. stocks rose slightly on feather-light volume on Friday , as Wall Street regrouped after the biggest-ever power outage in North America .	1
The company said it would issue revised guidance for the full fiscal year next month when it releases its Q2 results .	The company said it would renew its guidance for 2003 when it announces its second quarter results in mid-July .	1
" I stand 100 percent by it , and I think our intelligence services gave us the correct information at the time . "	I stand 100 percent by it , and I think that our intelligence services gave us the correct intelligence and information at the time , " Blair said .	1
" I don 't know if the person I 'm talking to now may end up being someone else at another time that may not follow the rules , " Parrish said .	" I don 't know whether the person I 'm talking to now may end up being someone else , " Parrish said .	0
" I think it 's going to be a close vote , but I think the grant proposal is going to win , " McConnell said .	" I think it 's going to be a close vote , but I think the grant proposal 's going to win , " said Sen. Mitch McConnell , assistant majority leader .	1
Twenty-eight people were believed to have been spending Christmas Day with the caretaker of the St Sophia 's camp , when the mudslide smashed into two cabins .	Twenty-seven people were believed to have been spending Christmas Day with the caretaker of Saint Sophia Camp , a Greek Orthodox facility , when the mudslide roared through .	1
One , Capt. Doug McDonald , remained hospitalized in critical condition on Thursday .	Her 20-year-old sister , Allyson , was severely burned and remained hospitalized in critical condition .	0
The United States finally relented during President Bush 's visit to Africa earlier this month .	During President Bush 's trip to Africa earlier this month , however , Washington said it would support the increase .	0
" There is no conscious policy of the United States , I can assure you of this , to move the dollar at all , " he said .	He also said there is no conscious policy by the United States to move the value of the dollar .	1
It 's the first such drill since the September 11 terrorist attacks on New York and Washington .	It is the nation 's first large-scale counterterrorism exercise since the Sept . 11 terrorist attacks .	1
Myanmar 's pro-democracy leader Aung San Suu Kyi will return home late Friday but will remain in detention after recovering from surgery at a Yangon hospital , her personal physician said .	Myanmar 's pro-democracy leader Aung San Suu Kyi will be kept under house arrest following her release from a hospital where she underwent surgery , her personal physician said Friday .	1
According to the Merchant Marine Ministry , the 37-year-old ship is registered to Alpha Shipping Inc. based in the Pacific Ocean nation of Marshall Islands .	The Baltic Sky is a 37-year-old ship registered to Alpha Shipping Inc. based in the Pacific Ocean nation of Marshall Islands .	1
In an unusual move , the U.S. Patent and Trademark Office is reconsidering a patent affecting Internet pages that critics contend could disrupt millions of Web sites .	In an unusual move that critics contend could disrupt millions of Web sites , the U.S. Patent and Trademark Office is reconsidering a patent affecting Internet pages .	1
Kansas Department of Health and Environment records show there were 88 abortions performed on girls age 14 and younger last year .	Statistics from the Kansas Department of Health and Environment show that 11,844 abortions were performed in the state last year .	0
A European Union spokesman said the Commission was consulting EU member states " with a view to taking appropriate action if necessary " on the matter .	Laos 's second most important export destination - said it was consulting EU member states ' ' with a view to taking appropriate action if necessary ' ' on the matter .	0
Waiting crowds filling the streets on both sides overwhelmed the peacekeepers soon after daylight , sweeping past the barbed wire barricades .	But waiting crowds filling the streets rushed the bridges soon after daylight , overrunning razor-wire barricades .	1
Barry Callebaut will be able to use Brach 's retail network to sell products made from its German subsidiary Stollwerck , which makes chocolate products not sold in the United States .	Barry Callebaut will be able to use Brach 's retail network to sell products made from its German subsidiary Stollwerck , which makes chocolate products unknown to the American market .	1
By skirting the FDA 's oversight , Eagan said , the quality of the imported drugs is " less predictable " than for those obtained in the United States .	By skirting the FDA 's oversight , Eagan said the quality of the imported drugs is " less predictable " than U.S. drugs .	1
He said : " For the first time there is an easy and affordable way of making this treasure trove of BBC content available to all . "	" For the first time , there is an easy and affordable way of making this treasure trove of BBC content available to all , " Dyke said .	1
Three such vigilante-style attacks forced the hacker organizer , who identified himself only as " Eleonora [ 67 ] , " to extend the contest until 7 p.m. EST Sunday .	Three such vigilante-style attacks forced the hacker organiser , who identified himself only as " Eleonora67 ] , " to extend the contest until 8am ( AEST ) today .	1
Eric Gagne pitched a perfect ninth for his 23rd save in as many opportunities .	Gagne struck out two in a perfect ninth inning for his 23rd save .	1
One way or another , Harry Potter And The Order Of The Phoenix will be in your hands by Saturday .	Just about everything about " Harry Potter and the Order of the Phoenix " will set records .	0
" Allison just proves you don 't need to wait until August or September to have a disaster , " said Josh Lichter , a meteorologist with the Houston-Galveston weather office .	" Allison just proves you don 't need to wait until August or September to have a disaster , " Lichter said .	1
Today , analysts say , UN members can no longer ignore the shifts since the September 11 2001 attacks .	On Wednesday , analysts say , UN members can no longer ignore the shifts since the attacks in the US of September 11 2001 .	1
Police say CIBA was involved in the importation of qat , a narcotic substance legal in Britain but banned in the United States .	Mr McKinlay said that CIBA was involved in the importation of qat , a narcotic substance legal in Britain but banned in the US .	1
Chiron already has nearly 20 percent acceptances from PowderJect 's shareholders .	Chiron has acceptances from holders of nearly 20 percent of PowderJect shares .	1
Ernst & Young has denied any wrongdoing and plans to fight the allegations .	Ernst & Young has denied the SEC 's claims , and called its recommendations " irresponsible " .	0
The attack followed several days of disturbances in the city where American soldiers exchanged fire with an unknown number of attackers as civilians carried out demonstrations against the American presence .	The attack came after several days of disturbance in the city in which U.S. soldiers exchanged fire with an unknown number of attackers as civilians protested the American presence .	1
No company employee has received an individual target letter at this time .	She said no company official had received " an individual target letter at this time . "	1
Second-quarter results reflected a gain of 10 cents per diluted share , while the 2002 results included a loss of 19 cents per diluted share .	The second-quarter results had a non-operating gain of 10 cents a share while the 2002 second-quarter performance had a net non-operating loss of 19 cents a share .	1
He allegedly told his ex-wife in an angry phone call that he had no intention of following their new custody agreement .	The two had battled over custody and he allegedly told her in an angry phone call that he had no intention of following their new custody agreement .	0
Worldwide , more than 50 million people have seen " Les Miz , " with gross receipts of $ 1.8 billion .	Worldwide , Les Misérables has been seen by over 50 million people , with a total gross of over $ 2 billion .	1
In fiction : Edward P. Jones ( " The Known World " ) and Scott Spencer ( " A Ship Made of Paper " ) .	The fifth nominee for fiction is Scott Spencer , for A Ship Made of Paper .	0
" Overwhelmingly the Windows brand really resonated with them . "	" Windows was the part of the experience that really resonated with people . "	1
The Centers for Medicare and Medicaid Services , the federal agency that runs Medicare , last year began a similar effort for nursing homes .	The Centers for Medicare and Medicaid launched a similar consumer tool for nursing homes last year .	1
Vivace was founded in 1999 and has raised over $ 118 million in three rounds of venture financing .	During difficult times for technology venture capital , Vivace raised over $ 118 million in three rounds of venture financing .	0
The Dow Jones industrial average < .DJI > added 28 points , or 0.27 percent , at 10,557 , hitting its highest level in 21 months .	The Dow Jones industrial average < .DJI > rose 49 points , or 0.47 percent , to 10,578 .	0
The Democratic candidates also began announcing their fund-raising totals before Wednesday 's deadline to file quarterly reports with the Federal Election Commission .	The Democratic candidates also began announcing their fund-raising totals in advance of the deadline today to file quarterly reports with the Federal Election Commission .	1
Sun Microsystems Inc. on Thursday said it had added 100 new third-party systems and 100 new components to its Hardware Compatibility List for the Solaris x86 operating system Platform Edition .	The vendor has added 100 new third-party systems and 100 new components to the operating system 's Hardware Compatibility List ( HCL ) .	0
Prosecutors said PW Marketing violated the state 's 1998 anti-spam law by sending unsolicited e-mail without a toll-free number for recipients to call to stop additional mailings .	Prosecutors said PW Marketing violated the 1998 anti-spam law because these unsolicited e-mails were sent without a free call number for recipients to phone to stop additional mailings .	1
The Neighbours star and singer spent yesterday resting at her family home in Sydney and will have more tests today .	Goodrem spent yesterday resting in her family home in Sydney and will have more tests today to determine her exact treatment .	0
The 3 rd Armored Cavalry Regiment is 5,200 strong and the largest combat unit at Fort Carson .	Broomhead , 34 , was assigned to the 2nd Squadron , 3rd Armored Cavalry Regiment .	0
" The risk of inflation becoming undesirably low remains the predominant concern for the foreseeable future , " the Fed said in a statement accompanying the unanimous decision .	" The risk of inflation becoming undesirably low remains the predominant concern for the foreseeable future , " the policy-setting Federal Open Market Committee said .	1
" It is bad for Symbian , " said Per Lindberg , analyst at Dresdner Kleinwort Wasserstein .	" Motorola has displayed clear disloyalty " to Symbian , said Per Lindberg , an analyst at Dresdner Kleinwort Wasserstein in London .	0
Bob Richter , a spokesman for House Speaker Tom Craddick , had no comment about the ruling .	Bob Richter , spokesman for Craddick , R-Midland , said the speaker had not seen the ruling and could not comment .	0
But Ms Ward said the headroom under its financial covenants was " tight " and that there could be another downgrade if Southcorp breached any of its banking covenants .	But Ms Ward said the headroom under its financial covenants was " tight " and that there could be a rating downgrade if Southcorp did breach any banking covenants .	1
He added : ``I 've never heard of more reprehensiblebehaviour by a doctor .	The Harrisons ’ lawyer Paul LiCalsi said : “ I ’ ve never heard of more reprehensible behaviour by a doctor .	1
Broomhead was assigned to 2nd Squadron , 3rd Armor Cavalry Regiment , based at Fort Carson .	Broomhead , 34 , was assigned to the 2nd Squadron , 3rd Armored Cavalry Regiment .	1
Other staff members , however , defended the document , saying it would still help policy-makers and the agency improve efforts to address the climate issue .	Some E.P.A. staff members defended the document , saying that although pared down it would still help policy makers and the agency address the climate issue .	1
President Bush raised a record-breaking $ 49.5 million for his re-election campaign over the last three months , with contributions from 262,000 Americans , the president 's campaign chairman said Tuesday .	President Bush has raised $ 83.9 million since beginning his re-election campaign in May , and has $ 70 million of that left to spend , his campaign said Tuesday .	0
An episode is declared when the ozone reaches .20 parts per million parts of air for one hour .	A Stage 1 episode is declared when ozone levels reach 0.20 parts per million .	1
" He may not have been there , " the defence official said on Thursday .	" He may not have been there , " said a defence official speaking on condition of anonymity .	1
The U.N. troops are in Congo to protect U.N. installations and personnel , and they can only fire in self defense and have been unable to stem the violence .	The troops - whose mandate is to protect U.N. installations and personnel - can only fire in self-defense and have been unable to stem the violence .	1
North American markets grabbed early gains Monday morning , as earnings season begins to slow and economic indicators take the spotlight .	North American futures pointed to a strong start to the first trading session of the week Monday , as earnings season slows and economic indicators take the spotlight .	1
Xerox itself paid a $ 10 million fine last year to settle similar SEC charges .	Xerox itself previously paid a $ 10-million penalty to settle the SEC accusations .	1
" This deal makes sense for both companies , " said National Chief Executive Brian Halla .	" This deal makes sense for both companies , " Halla said in a prepared statement .	1
The blasts killed two people and injured more than 150 others .	The Atlanta Olympic Games attack killed one woman and injured more than 100 other people .	0
Morrill 's wife , Ellie , sobbed and hugged Bondeson 's sister-in-law during the service .	At the service Morrill 's widow , Ellie , sobbed and hugged Bondeson 's sister-in-law as people consoled her .	0
Spansion products are to be available from both AMD and Fujitsu , AMD said .	Spansion Flash memory solutions are available worldwide from AMD and Fujitsu .	1
About 1,500 police will be deployed for the visit .	Around 1,500 police are to be deployed at Niigata for the ferry 's visit .	1
Gamarekian told The News she remembers only the woman 's first name - and refused to reveal it .	She told the New York Daily News she remembers only the intern 's first name , which she refused to reveal .	1
One of the FBI ’ s key operatives , who had a falling out with the bureau , provided an account of the operation at a friend ’ s closed immigration court proceeding .	One of the FBI 's key operatives , who has had a falling-out with the bureau , provided an account of the operation at a friend 's closed immigration court proceeding .	1
A nationally board certified teacher with a master 's degree , Kelley makes a salary of $ 65,000 in his 30th year .	A nationally board certified teacher with a master 's degree , Kelley , in his 30th year teaching , makes $ 65,000 .	1
A man arrested for allegedly threatening to shoot and kill a city councilman from Queens was ordered held on $ 100,000 bail during an early morning court appearance Saturday .	The Queens man arrested for allegedly threatening to shoot City Councilman Hiram Monserrate was held on $ 100,000 bail Saturday , a spokesman for the Queens district attorney said .	1
They were being held Sunday in the Camden County Jail on $ 100,000 bail .	They remained in Camden County Jail on Sunday on $ 100,000 bail .	1
Ms Stewart , the chief executive , was not expected to attend .	Ms Stewart , 61 , its chief executive officer and chairwoman , did not attend .	1
Christina 's aunt , Shelley Riling , said the defense 's claims were preposterous .	Christina 's aunt , Shelley Riling , said she will address the court .	0
The Justice Department Aug. 19 gave pre-clearance for the Oct. 7 date for the election to recall Gov. Gray Davis , saying it would not affect minority voting rights .	The Justice Department on Aug. 19 sanctioned the Oct. 7 date for recall election , saying it would not affect voting rights .	1
Lord Falconer hailed the changes as " a new beginning as far as the courts , Crown Prosecution Service and police are concerned " .	" It 's a new beginning as far as the courts , Crown Prosecution Service and police are concerned , making the criminal justice system work better . "	0
GE stock closed at $ 30.65 a share , down about 42 cents , on the New York Stock Exchange .	GE 's shares closed at $ 30.65 on Friday on the New York Stock Exchange .	0
At least 27 US troops have been killed in hostile fire since Bush 's statement .	At least 26 American troops have been killed in hostile fire since major combat was officially declared over on May 1 .	1
A recent poll showed Edwards with a narrow lead in South Carolina , and he plans a rally there later on Tuesday .	A recent poll showed Edwards in a virtual four-way tie at the top in South Carolina , and he plans a rally there later on Tuesday .	1
November 17 's last victim was British defence attache Stephen Saunders , who was shot on an Athens road in June 2000 .	November 17 's last victim was British defense attache Stephen Saunders , who was shot and killed at point-blank range on a busy Athens road in June 2000 .	1
The agency charged that one WD Energy worker discussed false reporting with traders at two other energy companies .	The agency found further that a WD Energy employee discussed false reporting with traders at two other energy companies , which the CFTC didn 't identify .	0
Zulifquar Ali , a worshipper slightly wounded by shrapnel , said the assailants first targeted the mosque 's security guards .	Witness Zulfiqar Ali , who was slightly wounded by shrapnel , said the attackers had focused on the mosque 's guards .	1
For the second year in a row , rises in hospital costs accounted for much of the inflation , accounting for 51 percent of the overall cost increase .	For the second year in a row , rises in hospital costs dominated the increase , accounting for 51 percent of the overall cost spiral .	1
Q : Can I buy coverage for prescription drugs right away ?	Congress has added a new benefit - an option to buy insurance coverage for prescription drugs .	0
The airline also said it has the option to buy 380 more airplanes , orders that would be split evenly between the two manufacturers .	The airline has the option to buy 380 more , split evenly between the two manufacturers .	1
Dr Mark McClean , Jonathan 's family doctor , said if the drug had been administered earlier Jonathan would have retained more of his brain functions .	Dr Mark McClean , the family 's GP , said had the drug been administered to Jonathan earlier , he would have retained more of his brain function .	1
The chain operates more than 3,400 stores , and has annual revenue of about $ 15.8 billion .	The chain , which has been under new management since late 1999 , has more than 3,400 stores and $ 15.8 billion in annual revenue .	0
All patients developed some or all of the symptoms of E. coli food poisoning : bloody diarrhea , vomiting , abdominal cramping and nausea .	Symptoms of the E. coli infection include bloody diarrhea , nausea , vomiting and abdominal cramping .	0
Federal regulators have turned from sour to sweet on a proposed $ 2.8 billion merger of ice cream giants Nestle Holdings Inc. and Dreyer 's Grand Ice Cream Inc .	Federal regulators have changed their minds on a proposed $ 2.8 billion merger of ice cream giants Nestle Holdings and Dreyer 's Grand Ice Cream .	1
Environmental campaigners are using this weekend ’ s lunar eclipse to highlight the huge increase in light pollution across the UK .	Environmental campaigners used the eclipse to highlight the surge in light pollution across Britain .	1
Available July 7 , the software supports the Solaris , IBM AIX , Red Hat Linux and Windows operating systems .	The OpForce product currently works with Solaris , AIX , Red Hat Linux and Windows servers .	0
Justice Minister Martin Cauchon and Prime Minister Jean Chrétien have both said the Liberal government will introduce legislation soon to decriminalize possession of small amounts of pot for personal use .	Justice Minister Martin Cauchon and Prime Minister Jean Chretien both have said the government will introduce legislation to decriminalize possession of small amounts of pot .	1
But Chauncey Billups demonstrated he 's also capable of big games , scoring 77 points over the final two games against the Magic .	Billups scored 77 points in the final two games of the first-round series against the Magic .	0
Kelly killed himself after being exposed as the source for a BBC report which claimed the government had embellished evidence of Iraq 's banned weapons to justify the war .	He killed himself after being exposed as the source for a BBC report which claimed the government exaggerated the case for war against Iraq .	1
And it 's going to be a wild ride , " said Allan Hoffenblum , a Republican consultant .	Now the rest is just mechanical , " said Allan Hoffenblum , a Republican consultant .	0
While the Ibrahims had one separation operation , Goodrich and Dr. David Staffenberg plan about three for the Aguirres , with several weeks between each .	Instead of one long operation to separate the twins , Goodrich and Dr. David Staffenberg plan about three , with several weeks between each .	1
Lay had contended that turning over the documents would violate his Fifth Amendment right against self-incrimination .	Lay had refused to turn over the papers , asserting his Fifth Amendment right against self-incrimination .	1
The WHO experts didn 't say how many cases in Hebei were in rural areas .	Hebei has reported 191 cases and eight deaths , though the WHO experts did not say how many were in rural areas .	0
Nearly 300 mutinous troops who seized a Manila shopping and apartment complex demanding the government resign gave up and retreated peacefully after some 19 hours .	Mutinous troops who seized a Manila shopping and apartment complex demanding the government resign ended a 19-hour standoff late Sunday and returned to barracks without a shot fired .	1
In three years , Lend Lease has slipped from a top-five stock , when its share price was around $ 24 , to 37th .	In the space of three years , Lend Lease has slipped from a top-five 5 stock when its share price hovered around $ 24 to 37th on the list .	1
About two hours later , his body , wrapped in a blanket , was found dumped a few blocks away .	Then his body was dumped a few blocks away , found in a driveway on Argyle Road .	0
Columbia broke up over Texas upon re-entry on Feb. 1 .	Columbia broke apart in the skies above Texas on Feb. 1 .	1
A year or two later , 259 , or 10 per cent , of the youths reported that they had started to smoke , or had taken just a few puffs .	Within two years , 259 , or 10 percent , of the youths reported they had started to smoke or had at least taken a few puffs .	1
The Lord Chancellor was guardian of the Great Seal , used to stamp all official documents from the sovereign .	Falconer will hold on , for now , to the Lord Chancellor 's Great Seal , used to sign off instructions from the sovereign .	0
Cindy Yeast , a 50-year-old Washington-area publicist , says she began taking supplements two years ago in part to avoid mild dementia that affects her elderly parents .	She started taking supplements two years ago - partly to stave off mild dementia that affects her elderly parents .	1
The two are not related , but have referred to each other as father and son .	He 's not related to Malvo , but the two have referred to each other as father and son .	1
Gibson said last month in a press statement that " neither I nor my film are anti-Semitic .	Gibson said in a June statement that he and his film are not anti-Semitic .	1
The world 's largest software company said it recognized the difficulty the multiple patches posed for companies , and set out to make it easier for them to apply the updates .	The world 's largest software company said it recognized the difficulty the multiple patches posed for companies trying to apply them .	0
The Dow Jones industrial average .DJI ended up 64.64 points , or 0.71 percent , at 9,191.09 , according to the latest available data .	The blue-chip Dow Jones industrial average .DJI added 38 points , or 0.42 percent , to 9,165 .	1
The vote came just two days after Kurds swept City Council elections , taking the largest single block of votes on the 30-seat council .	The vote for mayor followed City Council elections that gave Kurds the largest block of votes on the 30-seat council .	1
Large swells and dangerous surf already were being felt along sections of the coast .	Already large swells and dangerous surf have arrived along the mid-Atlantic .	1
Based on a separate survey of households , the unemployment rate fell in August to 6.1 percent from 6.2 percent .	Labor Department analysts discounted a slight improvement in the national unemployment rate , which fell in August to 6.1 percent from 6.2 percent .	0
" We will work with the board to ensure a smooth transition . "	He said federal regulators would work with the corporation to ensure a " smooth transition . "	1
Gasps could be heard in the courtroom when the photo was displayed .	Gasps could be heard as the photo was projected onto the screen .	1
Gilead had earnings of $ 73.1 million , or 33 cents a share , compared with $ 20.8 million , or 10 cents , in the year-ago quarter .	Quarterly profit climbed to $ 73.1 million , or 33 cents a share , from $ 20.8 million , or 10 cents , a year earlier , the company said .	1
" I had one bad stretch of holes that put me out of contention to win , " Woods said .	" I had one bad stretch of holes that put me out of contention , " Woods said , referring to his 42 on the front nine Saturday .	0
The poll had a margin of error of plus or minus 2 percentage points .	It had a margin of sampling error of plus or minus four percentage points and was conducted Thursday through Saturday .	0
Sen. Patrick Leahy of Vermont , the committee 's senior Democrat , later said the problem is serious but called Hatch 's suggestion too drastic .	Sen. Patrick Leahy , the committee 's senior Democrat , later said the problem is serious but called Hatch 's idea too drastic a remedy to be considered .	1
The broad Standard & Poor 's 500 < .SPX > eased 0.37 of a point , or 0.03 percent , at 1,121 .	The Standard & Poor 's 500 Index < .SPX > slipped 0.26 point , or 0.02 percent , to 1,121.96 .	1
Watertown , Saugus and Framingham also are going smoke-free Monday , joining a growing number of cities around the country .	Along with Boston , Watertown , Saugus and Framingham also are going smoke-free Monday .	0
That is evident from their failure , three times in a row , to get a big enough turnout to elect a president .	Three times in a row , they failed to get a big _ enough turnout to elect a president .	1
We firmly believe we have an absolute right to use the common word ' spike ' as the name of our network . "	We firmly believe that we have an absolute right to use the common word ' spike ' to name our network .	1
Sources who knew of the bidding said last week that cable TV company Comcast Corp. was also looking at VUE .	Late last week , sources told Reuters cable TV company Comcast Corp. CMCSA.O also was looking at buying VUE assets .	1
But MTA officials appropriated the money to the 2003 and 2004 budgets without notifying riders or even the MTA board members considering the 50-cent hike , Hevesi found .	MTA officials appropriated the surplus money to later years ' budgets without notifying riders or the MTA board members when the 50-cent hike was being considered , he said .	1
White , who had suffered kidney failure from years of high blood pressure , died at Cedars-Sinai Medical Center around 9 : 30 a.m. , said manager Ned Shankman .	White , who had kidney failure from years of high blood pressure , had been undergoing dialysis and had been hospitalized since a September stroke .	0
About 10 percent of high school and 16 percent of elementary students must be proficient at math .	In math , 16 percent of elementary and middle school students and 9.6 percent of high school students must be proficient .	1
The legal ruling follows three days of intense speculation Hewlett-Packard Co. may be bidding for the company .	The legal ruling follows three days of wild volatility in RIM 's stock over speculation that PC giant Hewlett-Packard Co. may be bidding for the company .	1
The European Commission , the EU 's antitrust enforcer , is expected to issue its decision next spring — unless a settlement is reached .	The European Commission is expected to issue its decision in the case next spring — unless a settlement is reached .	1
" So Sebastian did his best to convincingly confess to a crime that he didn 't commit in order to survive , " she told jurors .	" Sebastian did his best to confess convincingly to a crime he didn 't do in order to survive , " Ms. Richardson declared .	1
Twenty percent of Latino students and 23 percent of black students performed at proficient or higher .	In math , 16 percent of elementary and middle school students and 9.6 percent of high school students must be proficient .	0
He is charged in three bombings in Atlanta including a blast at the 1996 Olympics and one in Alabama .	He is charged in three bombings in Atlanta - including a blast at the 1996 Olympics - along with the bombing in Alabama .	1
The men were remanded in custody and are due to appear again before court on July 8 .	They were remanded in custody and will appear in court again on July 8 .	1
" No matter who becomes the sponsor for stock-car racing 's top series , NASCAR will need an all-star event , " Wheeler said in a statement .	No matter who becomes the sponsor for stock-car racings top series , NASCAR will need an all-star event , Wheeler said Tuesday .	1
The Phillies were upset that Counsell had stolen second in the sixth inning with Arizona leading 7-1 .	The Phillies were apparently upset when Counsell stole during the sixth with the Diamondbacks up 7-1 .	1
He said his hatred for such people grew from these discussions and had helped convince him violence was the answer .	His hatred for these people had germinated from these discussions and helped cement his belief that violence was the panacea .	1
" There is no need for one deadline for all to create the ASEAN Economic Community , " Thaksin said .	Thus , he said , there did not have to one deadline to create the economic community .	1
The announcement was made during the recording of a Christmas concert attended by top Vatican cardinals , bishops , and many elite from Italian society , witnesses said .	The broadside came during the recording on Saturday night of a Christmas concert attended by top Vatican cardinals , bishops and many elite of Italian society , witnesses said .	1
The additional contribution brings total U.S. food aid to North Korea this year to 100,000 tonnes .	The donation of 60,000 tons brings the total of U.S. contributions for the year to 100,000 .	1
Leon Williams ' body was found inside his third-floor apartment at 196 Bay St. , in Tompkinsville .	The dead man , Leon Williams , was found in his third-floor apartment .	1
The player 's eyes were bloodshot and a blood-alcohol test produced a reading of 0.18 - well above Tennessee 's level of presumed intoxication of 0.10 , the report said .	He failed a field sobriety test and a blood-alcohol test produced a reading of 0.18 – well above Tennessee 's level of presumed intoxication of 0.10 , the report said .	1
But Virgin wants to operate Concorde on routes to New York , Barbados and Dubai .	Branson said that his preference would be to operate a fully commercial service on routes to New York , Barbados and Dubai .	1
He tried to fight off officers and was taken to a hospital after a police dog bit him but was later released .	Cruz tried to fight off officers and was hospitalized after a police dog bit him , Sgt. Steve Dixon said .	0
The announcement , which economists said was not a surprise , may be bittersweet for the millions of Americans without jobs .	Economists said the announcement was not a surprise , and politicians said it offered little comfort to the millions of Americans without jobs .	1
Asked if the delegates could leave on Friday , police intelligence chief in Aceh , Surya Dharma , told reporters they could not because they did not have proper permission .	Asked if the delegates could leave on Friday , police intelligence chief Surya Dharma told reporters : " Of course they may not go .	0
Dealers said the dollar also drew some downside support as Japanese investors are expected to keep snapping up foreign bonds amid the yen 's rise against the dollar .	Dealers said the dollar also drew some downside support as Japanese investors are expected to keep snapping up foreign bonds amid ever-falling domestic interest rates .	1
Iran has until the end of the month to satisfy the agency it has no plans for nuclear weapons .	The Iranians have until the end of the month to answer all the agency 's questions about their past nuclear activities .	0
Her father , Florin Cioaba , the king of Transylvania 's Gypsies , had her brought back and she was married against her will .	Her father , Roma King Florin Cioaba , had her brought back and she was promptly married against her will .	1
Claire had advanced to the third round of the 76th annual Scripps Howard National Spelling Bee .	One by one they strolled to the microphone , all 251 youngsters in the 76th Scripps Howard National Spelling Bee .	0
Citigroup Inc . C.N , the world 's largest financial services company , on Wednesday promoted Marjorie Magner to chairman and chief executive of its global consumer group .	Citigroup ( C ) on Wednesday named Marjorie Magner chairman and chief executive of its colossal global consumer business .	1
" They 've been in the stores for over six weeks , " says Carney .	The quarterlies usually stay in stores for between six to eight weeks , " Carney added .	1
Let me just say this : the evidence that we have of weapons of mass destruction was evidence drawn up and accepted by the joint intelligence community .	" The evidence that we had of weapons of mass destruction was drawn up and accepted by the Joint Intelligence Committee , " he said .	1
Ridge said no actual explosives or other harmful substances will be used .	Ridge said no real explosives or harmful devices will be used in the exercise .	1
Thus far , Stewart 's company appears ready to stand behind her .	For now , the company 's management appears to be standing behind Stewart .	1
But late Thursday night , the campaign issued a statement saying there would be no news conference and no big announcement .	But late yesterday , the campaign and the state Democratic Party said there would be no news conference .	0
There 's also a flaw that results because IE does not implement an appropriate block on a file download dialog box .	The second vulnerability is a result of IE not implementing a block on a file download dialog box .	1
Another $ 100-million in savings will come from management layoffs and pay cuts .	The airline expects to save another $ 100-million a year through management layoffs and pay cuts .	1
He called on Prime Minister John Howard to establish a royal commission on child sex abuse .	The Senate motion also called on Prime Minister John Howard to hold a royal commission into child sex abuse .	1
" We think that the United States of America should support the free speech of all groups , " Mr. White said , objecting to Mr. Olson 's recommendation .	We think that the United States of America should support the free speech of all groups , he said .	0
Terri Schiavo , 39 , underwent the procedure at the Tampa Bay area hospice where she has been living for several years , said her father , Bob Schindler .	The tube was removed Wednesday from Terri Schiavo , 39 , at the Tampa Bay-area hospice where she has lived for several years .	1
After 18 months , Nissen found that Lipitor stopped plaque buildup in the patients ' arteries .	After 18 months , the atorvastatin patients had no change in the plaque in their arteries .	0
Toll , Australia 's second-largest transport company , last week offered NZ75 a share for Tranz Rail .	Toll last week offered to buy the company for NZ75c a share , or $ NZ158 million .	1
" This child was literally neglected to death , " Armstrong County District Attorney Scott Andreassi said .	Armstrong County District Attorney Scott Andreassi said the many family photos in the home did not include Kristen .	0
Wal-Mart , the nation 's largest private employer , has expanded its antidiscrimination policy to protect gay and lesbian employees , company officials said Tuesday .	Wal-Mart Stores Inc . , the nation 's largest private employer , will now include gays and lesbians in its anti-discrimination policy , company officials said Wednesday .	1
Metro , bus and local rail services in France 's four largest towns -- Paris , Lyon , Lille and Marseille -- were severely disrupted , Europe 1 radio reported .	Subway , bus and suburban rail services in France 's four largest cities -- Paris , Lyon , Lille and Marseille -- were severely disrupted , transport authorities said .	1
In the undergraduate case , Rehnquist said the use of race was not " narrowly tailored " to achieve the university 's asserted interest in diversity .	Rehnquist wrote that the system was not narrowly tailored to achieve the interest in educational diversity .	1
SP2 is basically about security enhancements to Windows , such as the improved Internet Connection Firewall ( ICF ) .	The firewall in the current Windows XP was known as the Internet Connection Firewall ( ICF ) .	0
A landslide in central Chungchong province derailed a Seoul-bound train and 28 passengers were injured , television said .	In central Chungchong province , a landslide caused a Seoul-bound Saemaeul Express train to derail , injuring 28 people , local television said .	1
They will help draft a plan to attack obesity that Kraft will implement over three to four years .	The team will help draft a plan by the end of the year to attack obesity .	0
But that amount would probably be impossible to pass in the Senate , where Republican moderates have refused to go above $ 350 billion .	Such an amount would probably be unable to summon a majority of the Senate , where Republican moderates have refused to go above $ 350 billion .	1
In the clash with police , Lt. Mothana Ali said about 1,000 demonstrators had gone to the station demanding jobs .	In Baghdad , police Lieut . Mothana Ali said about 1,000 demonstrators arrived at the station demanding jobs .	1
Corixa shares rose 54 cents to $ 7.74 yesterday on the Nasdaq Stock Market .	Shares of Corixa rose 54 cents , or about 8 percent , to close at $ 7.74 .	0
Committee approval , expected today , would set the stage for debate on the Senate floor beginning Monday .	That would clear the way for debate in the full Senate beginning on Monday .	1
O 'Brien was charged with leaving the scene of a fatal accident , a felony .	Bishop Thomas O 'Brien , 67 , was booked on a charge of leaving the scene of a fatal accident .	1
Tom Hamilton said his daughter was conscious and alert and in stable condition after the attack Friday morning .	Bethany , who remained in stable condition after the attack Friday morning , talked of the attack Saturday .	0
The Calgary woman , who is in her twenties , donated blood on Aug. 7 .	The woman -- who has no symptoms of illness -- donated blood Aug. 7 .	0
Quattrone lawyer John W. Keker said his client is innocent .	In a statement Monday , his lawyer John Keker said ``Frank Quattrone is innocent .	1
In the weeks leading up to the execution , several Florida officials received anonymous threatening letters .	Several Florida officials connected to the case have received threatening letters , accompanied by rifle bullets .	0
The disagreement over online music sales was disclosed in documents filed last week with the judge and made available by the court yesterday .	The fight over online music sales was disclosed in documents made available Monday by the court .	1
Parson was charged with intentionally causing and attempting to cause damage to protected computers .	Parson is charged with one count of intentionally causing damage to a protected computer .	1
" The court and the public need to know much more of the details of the defendant 's seemingly massive fraud , " the judge said .	" The court and the public need to know more of the defendants ' seemingly massive fraud , " he said .	1
The U.S. Supreme Court will hear arguments on Wednesday on whether companies can be sued under the Americans with Disabilities Act for refusing to rehire rehabilitated drug users .	The high court will hear arguments today on whether companies can be sued under the ADA for refusing to rehire rehabilitated drug users .	1
The IRS said taxpayers can avoid undelivered checks by having refunds deposited directly into their checking or savings accounts .	The IRS said taxpayers can avoid problems with lost or stolen refunds by having refunds deposited directly into personal checking or savings accounts .	1
" More than 70,000 men and women from bases in Southern California were deployed in Iraq .	In all , more than 70,000 troops based in Southern California were deployed to Iraq .	1
BP shares slipped 0.8 percent to 433.50 pence ( $ 6.85 ) each in afternoon trading on the London Stock Exchange .	BP shares slipped 48 cents to $ 41.72 Friday in trading on the New York Stock Exchange .	1
Because of the accounting charge , the company now says it lost $ 1.04 billion , or 32 cents a share , in the quarter ended June 30 .	Including the charge , the Santa Clara , Calif.-based company said Monday it lost $ 1.04 billion , or 32 cents per share , in the period ending June 30 .	1
Friday 's report raised new worries that a weak job market could shackle the budding economic recovery despite a slight improvement in the overall unemployment rate .	U.S. companies slashed payrolls for a seventh straight month in August , raising new worries that a weak jobs market could shackle the budding economic recovery .	0
Federal Emergency Management Administration designated $ 20 million to establish the registry .	The registry was launched with $ 20 million from the Federal Emergency Management Agency .	1
BREAST cancer cases in the UK have hit an all-time high with more than 40,000 women diagnosed with the disease each year , Cancer Re-search UK revealed yesterday .	Cases of breast cancer in Britain have reached a record high , with the number of women diagnosed with the disease passing the 40,000 mark for the first time .	1
" It was never our intention to sell the product , " said Health Minister Anne McClellan , a skeptic of medical marijuana use .	" It was never the intention of us to sell product , " federal Health Minister Anne McLellan said yesterday in Edmonton .	1
GM , the world 's largest automaker , has 115,000 active UAW workers and another 340,000 retirees and spouses .	They cover more than 300,000 UAW workers and 500,000 retirees and spouses .	0
Rosenthal is hereby sentenced to custody of the Federal Bureau of prisons for one day with credit for time served , " Breyer said to tumultuous cheers in the courtroom .	" Rosenthal is hereby sentenced to custody of the Federal Bureau of Prisons for one day with credit for time served . "	0
" We are committed to helping the Iraqi people get on the path to a free society , " Rumsfeld said in a speech to the Council on Foreign Relations .	" We are committed to helping the Iraqi people get on the path to a free society , " he said .	1
Mr. Young said he was disappointed that the government didn 't see the severe acute respiratory syndrome crisis as worthy of federal disaster-relief money .	Young said he was disappointed the government didn 't see the SARS crisis as worthy of federal disaster relief money .	1
The 12-nation currency has risen by 33 percent against the dollar over the past 15 months .	The euro is up 9 percent against the dollar in the past six weeks .	1
In February 2000 , the officers — Kenneth Boss , Sean Carroll , Edward McMellon and Richard Murphy — were acquitted of all charges in the killing .	The officers -- Kenneth Boss , Sean Carroll , Edward McMellon and Richard Murphy -- were acquitted in 2000 of state murder charges .	1
I was surprised it turned out me talking and the president just listening .	" I was surprised it turned out me talking and the president just listening . . . It was mostly a monologue . "	1
The state 's House delegation currently consists of 17 Democrats and 15 Republicans .	Democrats hold a 17-15 edge in the state 's U.S. House delegation .	1
Freddie also said Leland C. Brendsel will retire as chairman and chief executive and resign from the board .	He replaces Leland Brendsel , 61 , who retired as chairman and chief executive .	0
We 'll be listening carefully to the [ IAEA ] director general 's report at the next board meeting .	" We 'll be listening carefully to the ( IAEA ) director-general 's report at the next board meeting . "	1
In that position , Elias will report to Joe Tucci , president and CEO of EMC .	As executive vice president of new ventures , Elias will report to Joe Tucci , EMC 's president and chief executive .	1
But with the PM due to leave tomorrow afternoon for personal reasons there was a risk he might not be present when the final decision was made .	But with the Prime Minister due to leave tomorrow , a day early , he may not be present when the final decision is made .	1
A pro-independence radical , Miodrag Zivkovic , of the Liberal Alliance , came in second with 31 percent of the vote .	Miodrag Zivkovic , of the Liberal Alliance of Montenegro , won 31 percent of the vote while the independent Dragan Hajdukovic got four percent .	0
Mr. Kerkorian tried unsuccessfully to take over Chrysler in 1995 , but did win representation on its board .	Kerkorian and Tracinda had also tried to take over Chrysler in 1995 .	0
Glover spoke at a news conference that included about 20 relatives of the victims .	About 20 family members of the victims were invited to the news conference .	0
Drax faced a financial crisis late last year after it lost its most lucrative sales contract , held with insolvent utility TXU Europe .	Drax ’ s troubles began late last year when it lost its most lucrative sales contract , with the insolvent utility TXU Europe .	1
But I would rather be talking about high standards than low standards . "	" I would rather be talking about positive numbers rather than negative .	1
It was not immediately known how many people were on flight UTA 141 , which could carry 141 passengers and crew .	It was still not known exactly how many people were on the plane , which could carry 141 passengers and crew .	1
The market remains pinned in a narrow range after a powerful rally drove the broad Standard & Poor 's 500 index .SPX up more than 20 percent since mid-March .	The market remains pinned in a narrow range after a powerful rally pushed the broad S & P 500 index up more than 20 percent since mid-March .	1
Witnesses said they believed the man planned to crash the Launceston-bound Qantas flight 1737 , which was carrying 47 passengers and six crew .	Witnesses believe he wanted to crash Flight 1737 , which had 47 passengers and six crew .	1
As Samudra sat down to hear the indictment , he looked over to his nine lawyers and shouted ``God is Great ' ' three times .	As he sat down to hear the indictment , Samudra looked over to his nine lawyers and shouted " Takbir ! " , or " Proclaim ! " , a religious rallying cry .	1
In hardest-hit Taipei , traffic has disappeared from once bustling streets , ubiquitous department stores stand mostly empty and restaurants are eerily quiet .	In hardest-hit Taipei , traffic has disappeared from once-bustling streets and department stores and restaurants are virtually empty .	1
In a statement , Lee said he " no longer believes that Viacom deliberately intended to trade on my name when naming Spike TV . "	Spike Lee no longer believes that Viacom deliberately intended to trade on his name by calling its own venture " Spike TV , " according to a statement read in court Tuesday .	1
Singapore Prime Minister Goh Chok Tong says China plays an important role in the integration of Asia , including managing the stresses and strains both within and between countries .	HAINAN PROVINCE , China : Singapore Prime Minister Goh Chok Tong said China plays an important role in the integration of Asia .	0
The worm attacks Windows computers via a hole in the operating system , an issue Microsoft on July 16 had warned about .	The worm attacks Windows computers via a hole in the operating system , which Microsoft warned of 16 July .	1
The premium edition adds OfficeFront Page 2003 , Acceleration Server 2000 , and SQL Server 2000 .	The premium edition adds ISA Server , SQL Server and a specialized edition of BizTalk 2004 .	0
In the year-ago quarter , the steelmaker recorded a profit of $ 16.2 million , or 15 cents per share , on sales of $ 1.14 billion .	In the second quarter last year , AK Steel reported a profit of $ 16.2 million , or 15 cents a share .	0
Sony claimed that the reader 's capacitance sensing technology cannot be fooled by paper copies and does not require cleaning .	Its capacitance sensing technology electronically reads a fingerprint ; Sony says it can 't be fooled by paper copies and doesn 't require cleaning .	0
Amazon.com shipped out more than a million copies of the new book , making Saturday the largest distribution day of a single item in e-commerce history .	Amazon.com shipped more than a million copies by Saturday afternoon , making Saturday the largest distribution day of a single item in e-commerce history .	1
The show 's closure affected third-quarter earnings per share by a penny .	The company said this impacted earnings by a penny a share .	1
After the two-hour meeting on May 14 , publisher Arthur O. Sulzberger Jr . , executive editor Howell Raines and managing editor Gerald Boyd pledged quick remedies to staff grievances .	The committee will make recommendations to Publisher Arthur Sulzberger , Executive Editor Howell Raines and Managing Editor Gerald Boyd .	0
It 's been a busy couple of days for security gurus assigned to keep their companies safe and sound .	It 's been a busy couple of days for enterprise security gurus tasked with the job of keeping their companies safe and sound .	1
Lu reclined in a soft chair wearing a woolly coat near the blackened capsule .	" It 's great to be back home , " said Lu , dressed in a woolly coat near the blackened capsule .	0
Gov. Bob Riley proposed the budget cuts after Alabama voters rejected his $ 1.2 billion tax plan Sept . 9 .	After Alabama voters rejected his $ 1.2 billion tax plan Sept . 9 , Riley forecast significant cuts in state programs .	1
" It is probably not the easiest time to come in and take over the shuttle program , but then again , I look forward to the challenge , " he said .	" It 's probably not the easiest time to come in and take over the shuttle program , but I look forward to the challenge , " Parsons told reporters at NASA headquarters .	1
Estonia 's place in the European mainstream and safeguard its independence regained in 1991 .	Estonia was forcibly incorporated in the Soviet Union in 1940 and regained its independence only in 1991 .	0
Franklin County Judge-Executive Teresa Barton said a firefighter was struck by lightning and was taken to the Frankfort Regional Medical Center .	A county firefighter , was struck by lightning and was in stable condition at Frankfort Regional Medical Center .	0
Police suspected that Shaichat , 20 , had been abducted either by Palestinians or by Israeli Arabs .	Nobody claimed responsibility for Schaichat 's death , but police suspect that the 20-year-old soldier was abducted either by Palestinians or Israeli Arabs .	0
During this year 's August to October quarter , Lowe 's opened 38 new stores , including two relocations .	During the third quarter , Lowe 's opened 38 new stores and now has 932 stores in 45 states .	0
The technology-laced Nasdaq Composite Index < .IXIC > declined 25.78 points , or 1.56 percent , to 1,627.84 .	The broader Standard & Poor 's 500 Index .SPX gave up 11.91 points , or 1.19 percent , at 986.60 .	0
Sony said the PSP would also feature a 4.5-inch LCD screen , Memory Stick expansion slots .	It also features a 4.5 in back-lit LCD screen and memory expansion facilities .	1
Clinton did not mention that two Democratic senators , Charles Robb of Virginia and Wendell Ford of Kentucky , voted to shelve the McCain bill .	Two Democrats , Sen. Charles Robb of Virginia and Wendell Ford of Kentucky , voted with the 40 Republicans .	0
Some of the company 's software developers will join Microsoft , but details haven 't been finalized , said Mike Nash , corporate vice president of Microsoft 's security business unit .	Some of the companys software developers will join Microsoft , but details havent been finalized , said Mike Nash , corporate vice president of Microsofts security business unit .	1
Wal-Mart has said it plans to open at least 40 Supercenters in the state in the coming years ; analysts expect four or more to be in San Diego County .	At least 40 of the outlets will be in California , and analysts expect four or more to be in San Diego County .	0
Cintas is battling efforts to unionize 17,000 of its workers and to let unions organize the workers by signing cards , rather than by a lengthy election process .	Cintas is battling efforts to unionize 17,000 of its workers and labor 's demands to let its workers organize by signing cards , rather than by a lengthy election process .	1
The opposition would resort to rolling mass action " at strategic times of our choice and without warning to the dictatorship , " he said .	" From now onwards we will embark on rolling mass action at strategic times of our choice and without any warning to the dictatorship , " he said .	1
Federal Agriculture Minister Warren Truss said the Government still did not know the real reason the sheep were rejected at the Saudi port of Jeddah on August 21 .	He said the Government still did not know the real reason the original Saudi buyer pulled out on August 21 .	1
Tom Kraynak , manager of operations and resources for the Canton , Ohio-based East Central Area Reliability Council , said that scenario is one among many that investigators are considering .	Tom Kraynak , manager of operations and resources for the Canton , Ohio-based East Central Area Reliability Council , said investigators are considering the scenario .	1
Hester said Sanmina was the best fit among several purchase offers the company received from electronics manufacturers and computer makers .	Hester said Sanmina 's offer was the best among several Newisys received from electronics manufacturers and computer makers .	1
The other inmate fell but Selenski shimmed down the makeshift rope to a second-story roof and used the mattress to scale a razor-wire fence , Fischi said .	After the other inmate fell , Selenski used the mattress to scale a 10-foot , razor-wire fence , Fischi said .	0
The hearing , expected to last a week , will determine whether Akbar faces a court-martial .	The purpose of the hearing is to determine whether Akbar should be court-martialled .	1
He said he has begun a court action to seize Beacon Hill 's assets and has frozen more than $ 13 million Beacon Hill had when it closed .	He said he has initiated a forfeiture action in court and frozen more than $ 13 million Beacon Hill had when it closed .	1
Speaking for the first time yesterday , Brigitte 's maternal aunt said his family was unaware he had was in prison or that he had remarried .	Brigitte 's maternal aunt said his family was unaware he had been sent to prison , or that he had remarried in Sydney .	1
" Close co-operation between our law enforcement agencies , close co-operation between our intelligence services lie at the heart of the ongoing fight against terrorism . "	Close cooperation between regional law enforcement agencies and intelligence services was at the heart of the fight against terrorism , he said .	1
The mother of a Briton held by Colombian guerrillasspoke of her relief yesterday after hearing that he might be freed in the next few weeks .	The parents of a Briton being held hostage by Colombian rebels spoke yesterday of their optimism that he would be freed in time for his birthday next month .	0
We strongly disagree with Novell 's position and view it as a desperate measure to curry favor with the Linux community .	McBride characterized Novell 's move as " a desperate measure to curry favor with the Linux community . "	0
After more than two years ' detention under the State Security Bureau , the four were found guilty of subversion in Beijing 's No. 1 Intermediate Court last Wednesday .	After more than two years in detention by the State Security Bureau , the four were found guilty last Wednesday of subversion .	1
Mr Russell , 46 , a coal miner from Brisbane , said : " They are obviously hurting , so we are basically going over there to help them . "	" They are obviously hurting so we are basically going over there to help them , " Russell , 46 , said .	1
The New York Democrat and former first lady has said she will not run for the White House in 2004 , but has not ruled out a race in later years .	The former first lady has said she will not run for the White House in 2004 but has not ruled out a race later on .	1
It does not affect the current Windows Media Player 9.0 Series .	Windows Media Player has had security problems before .	0
The seizure took place at 4 a.m. on March 18 , just hours before the first American air assault .	The time was about 4 a.m. on March 18 , just hours before the first pinpoint missiles rained down on the capital .	0
Donations stemming from the Sept . 11 attacks helped push up contributions to human service organizations and large branches of the United Way by 15 percent and 28.6 percent , respectively .	Donations stemming from the Sept . 11 attacks helped push up contributions to human service organizations by 15 percent and to large branches of the United Way by 28.6 percent .	1
In May , Mr. Hatfill said he was struck by a vehicle being driven by an FBI employee who was tailing him in Georgetown .	Last May , Hatfill was struck by a vehicle being driven by an FBI employee who was tailing him in Washington 's Georgetown neighborhood .	1
" I will support a constitutional amendment which would honor marriage between a man and a woman , codify that , " he said .	" If necessary , I will support a constitutional amendment which would honour marriage between a man and a woman , codify that . "	1
IBM of the US and Infineon Technologies of Germany will today announce a technological development that could threaten multi-billion dollar memory chip markets .	IBMof the US andInfineon Technologies of Germany willon Tuesdayannounce a technological development that could threaten multi-billion dollar memory chip markets .	1
Costa 's semifinal opponent is Spaniard Juan Carlos Ferrero , whom he beat in last year 's final .	Costa will play Juan Carlos Ferrero next in a rematch of last year 's final .	0
A former employee of a local power company pleaded guilty Wednesday to setting off a bomb that knocked out a power substation during the Winter Olympics last year .	A former Utah Power meter reader pleaded guilty Wednesday to bombing a power substation during the 2002 Winter Olympics .	1
Thyroid hormones are known to help in weight loss by stimulating metabolism - and cutting cholesterol - but come with the unwanted side effect of speeding up the heartbeat .	Thyroid hormones are known to help in weight loss by stimulating metabolism , and they can help cut cholesterol too .	0
Judge Craig Doran said it wasn 't his role to determine if Hovan was " an evil man " but maintained that " he has committed an evil act . "	Judge Craig Doran said he couldn 't determine if Hovan was " an evil man " but said he " has committed an evil act . "	1
The Hartford shares rose $ 2.88 , or 6.6 percent , to close Monday at $ 46.50 on the New York Stock Exchange .	Shares of Hartford rose $ 2.88 to $ 46.50 in New York Stock Exchange composite trading .	0
It also offers a built-in NAND flash boot loader so that high-density NAND flash memory can be used without having to install an additional support chip .	The S3C2440 has a built-in NAND flash boot loader , for example , so that high-density NAND flash memory can be installed without an additional support chip .	1
It decided instead to issue them before the stock market opened Monday after the downgrade of its debt late Friday by Moody 's , the credit rating agency .	It decided instead to issue them before the stock market opened Monday to counteract the downgrade of its debt late Friday by Moody 's to one step above junk status .	0
Altria shares fell 2.5 percent or $ 1.11 to $ 42.57 and were the Dow 's biggest percentage loser .	Its shares fell $ 9.61 to $ 50.26 , ranking as the NYSE 's most-active issue and its biggest percentage loser .	0
It will be followed in November by a third movie , " The Matrix Revolutions . "	The film is the second of a trilogy , which will wrap up in November with " The Matrix Revolutions . "	1
Massachusetts regulators and the Securities and Exchange Commission on Tuesday pressed securities fraud charges against Putnam Investments and two of its former portfolio managers for alleged improper mutual fund trading .	State and federal securities regulators filed civil charges against Putnam Investments and two portfolio managers in the ever-expanding mutual fund trading scandal .	1
He is blocking them until the Air Force assigns four additional C-130 cargo planes to Gowen Field , an Idaho Air National Guard base in Boise .	He is holding them up until the Air Force agrees to assign four additional C-130 cargo planes to the Idaho Air National Guard .	1
Cisco pared spending to compensate for sluggish sales .	In response to sluggish sales , Cisco pared spending .	1
The study , published Monday in the journal Molecular Brain Research , is likely to also apply to humans , its authors said .	The study , conducted on the brains of developing mice , was being published today in the journal Molecular Brain Research .	0
My decision today is not based on any one event . "	Governor Rowland said his decision was " not based on any one event . "	1
Nelson , 27 , is being retried on civil-rights charges stemming from the disturbance which led to Rosenbaum 's death .	Nelson , 27 , is being retried on civil rights charges stemming from the disturbance that led to Rosenbaum 's death .	1
" The government elements who have been causing trouble are still in place .	The government elements who have been causing trouble are still in place , they are attacking us . "	0
Next Monday at about 2 p.m. ( CST ) , hospital officials in and near Chicago will notice a sudden increase in people complaining of flu-like symptoms .	Around the same time , hospital officials in and near Chicago will notice a sudden increase in people complaining of flu-like symptoms .	1
Wal-Mart Stores Inc . , Kohl 's Corp. , Family Dollar Stores Inc. and Big Lots Inc. were among the merchants posting May sales that fell below Wall Street 's modest expectations .	Wal- Mart , Kohl 's Corp. , Family Dollar Stores Inc . , and Big Lots Inc. posted May sales that fell below Wall Street 's modest expectations .	1
The patch also fixes a vulnerability that results because IE does not implement an appropriate block on a file download dialog box .	The second vulnerability is a result of IE not implementing a block on a file download dialog box .	0
Peterson , a former fertilizer salesman , is charged with murder in the deaths of his 27-year-old wife and the baby boy she was carrying .	Peterson , 31 , is now charged with murder in the deaths of his 27-year-old wife and their unborn son .	1
SPOT products run a Microsoft operating system and the company 's DirectBand radio technology developed with SCA Data Systems .	The DirectBand network was developed with the assistance of SCA Data Systems .	0
He replaces Ron Dittemore , who announced his resignation in April .	Dittemore announced his plans to resign on April 23 .	0
Detectives told Deasean 's father , Stelly Chisolm , a college student , and mother , Kimberly Hill , of the arrest shortly after Perry was apprehended .	Shortly after his arrest , detectives told Deasean 's father , Stelly Chisolm , a college student , and mother , Kimberly Hill , a medical assistant , about the development .	1
They were among about 40 people attending the traditional Jewish ceremony colored by some non-traditional touches .	He said about 40 people attended the traditional Jewish ceremony colored by some nontraditional touches .	1
Taiwan had been relatively free of the viral infection until a fiasco at a Taipei hospital in late April caused the number of infections to skyrocket .	Taiwan had been relatively free of the viral infection until a severe outbreak at a Taipei hospital in late April .	1
Mr. Rowland attended a party in South Windsor for the families of Connecticut National Guard soldiers called to active duty .	Rowland was making an appearance at a holiday party for families of Connecticut National Guard soldiers assigned to duty in Iraq and Afghanistan .	1
Ross Garber , Rowland 's lawyer , said Tuesday he would attend the meeting and would ask to speak on the issue .	Ross Garber , Rowland 's legal counsel , said the governor would have no comment on the condo deal .	0
The euro was at 1.5281 versus the Swiss franc EURCHF = , up 0.2 percent on the session , after hitting its highest since mid-2001 around 1.5292 earlier in the session .	The euro was steady versus the Swiss franc after hitting its highest since mid-2001 of 1.5261 earlier in the session .	0
On the stand Wednesday , she said she was referring only to the kissing .	On the stand Wednesday , she testified that she was referring to the kissing before the alleged rape .	0
Garner said the group would probably be expanded to include , for example , a Christian and perhaps another Sunni leader .	The group has already met several times and Gen. Garner said it probably will be expanded to include a Christian and perhaps another Sunni Muslim leader .	0
Blair 's Foreign Secretary Jack Straw was to take his place on Monday to give a statement to parliament on the European Union .	Blair 's office said his Foreign Secretary Jack Straw would take his place on Monday to give a statement to parliament on the EU meeting the prime minister attended last week .	1
" There were more people surrounding the clubhouse than the Unabomber 's house up in the hills , " Baker said .	" There are more people surrounding the clubhouse than surrounded the Unabomber 's home in the hills .	1
Charles O. Prince , 53 , was named as Mr. Weill 's successor .	Mr. Weill 's longtime confidant , Charles O. Prince , 53 , was named as his successor .	1
Officials are also meeting with the International Organization for Epizootics ( OIE ) , which establishes animal-health standards for the world .	Canadian officials were also expected to meet yesterday with the International Organization for Epizootics ( OIE ) , which establishes animal-health standards for the world .	1
GE stock closed Friday at $ 30.65 a share , down about 42 cents , on the New York Stock Exchange .	GE 's shares closed at $ 30.65 on Friday on the New York Stock Exchange .	0
The Midwestern research center will focus on the development of diagnostic , therapeutic and vaccine products for anthrax , botulism , tularemia , hemorrhagic fever viruses and plague .	The Midwestern center will focus on diagnosis , treatment and vaccines for anthrax , botulism , tularemia , hemorrhagic fever viruses and plague .	1
The hearing is to determine whether there is enough evidence to order Akbar to a general court-martial proceeding .	The purpose of the hearing is to determine whether Akbar should be court-martialled .	1
In the United States , heart attacks kill about 460,000 year , in Canada about 80,000 .	In the United States , heart attacks kill about 460,000 yearly , according to the National Institutes of Health .	0
Ninety-five percent of international cargo to the United States is carried by ship .	Ships carry 95 percent of international cargo to the United States .	1
" It 's a major victory for Maine , and it 's a major victory for other states .	The Maine program could be a model for other states .	0
News that oil producers were lowering their output starting in November exacerbated a sell-off that was already under way on Wall Street .	News that the Organization of Petroleum Exporting Countries was lowering output starting in November exacerbated a stock sell-off already under way yesterday .	1
They note that after several weeks of rallies on upbeat earnings , investors are looking for stronger evidence of a recovery before sending stocks higher .	After several weeks of market rallies on upbeat earnings , many investors are looking for more concrete signs of an economic recovery .	1
Most economists had expected a more dire report , with many anticipating the fifth month of job losses in six months .	Most economists had been expecting a far more dire report , with many expecting to see the fifth month of job losses in six months in September .	1
But software license revenues , a measure financial analysts watch closely , decreased 21 percent to $ 107.6 million .	License sales , a key measure of demand , fell 21 percent to $ 107.6 million .	1
King , brand-name writer , master of the horror story and e-book pioneer , is receiving this year 's medal for Distinguished Contributions to American Letters .	Stephen King , master of the horror story and e-book pioneer , is receiving this year 's medal for Distinguished Contributions to American Letters from the National Book Foundation .	1
The Denver-based natural gas producer and marketer said the inaccurate reporting was discovered after it received a subpoena from the U.S. Commodity Futures Trading Commission .	The natural gas producer and marketer said the inaccurate reporting was discovered in response to a subpoena from the U.S. Commodity Futures Trading Commission , or CFTC .	1
The steel tariffs , which the U.S. president imposed in March 2002 , will officially end at midnight , instead of March 2005 as initially planned .	The U.S. steel tariffs , which Bush imposed in March 2002 , were to officially end at midnight Thursday ( 0500 GMT ) , instead of March 2005 as initially planned .	1
Business Week 's online edition reported on Friday that WorldCom and the SEC could announce a settlement as early as Monday .	BusinessWeek Online has learned that the settlement could come as early as Monday , May 19 .	1
Only one of the five buildings in the Baghdad compound of the United Nations Development Program escaped being burned , the UN said on its Web site .	Only one of the five buildings in the compound in Baghdad run by the UN Development Program , escaped being burned , the UN said on its Web site .	1
Shares of Salix have rocketed 64 percent since Axcan made its first offer on April 10 .	Since the initial takeover offer , Salix shares have risen about 35 percent .	1
The jury verdict , reached Wednesday after less than four hours of deliberation , followed a 2 week trial , during which Waagner represented himself .	The quick conviction followed a 2 1 / 2 week trial , during which the Venango County man represented himself .	1
It 's happened five times in the last 11 years : A disaster puts this Southwestern town in the headlines during the summer tourist season .	It 's happened five times in the last decade : A disaster puts this tourist town in the headlines during summer , its busiest season .	1
The broader Standard & Poor 's 500 Index .SPX edged down 9 points , or 0.98 percent , to 921 .	The technology-laced Nasdaq Composite Index < .IXIC > shed 15 points , or 0.98 percent , to 1,492 .	0
The company emphasized that McDonald 's USA does not import any raw beef or hamburger patties from Canada for McDonald 's use in the United States .	McDonald 's said in a statement that it does not import any raw beef or hamburger patties from Canada for use in the United States .	1
Gregory Parseghian , a former investment banker , was appointed chief executive .	Greg Parseghian was appointed the new chief executive .	1
Their contract will expire at 12 : 01 a.m. Wednesday instead of 12 : 01 a.m. Sunday , said Rian Wathen , organizing director for United Food and Commercial Workers Local 700 .	" It has outraged the membership , " said Rian Wathen , organizing director of United Food and Commercial Workers Local 700 .	0
But plaque volume increased by 2.7 percent in pravastatin patients .	The volume of plaque in Pravachol patients ' arteries rose by 3 % .	1
Today in the US , the book - kept under wraps by its publishers , G. P. Putnam 's Sons , since its inception - will appear in bookstores .	Tomorrow the book , kept under wraps by G. P. Putnam 's Sons since its inception , will appear in bookstores .	1
The S & P / TSX composite rose 87.74 points on the week , while the TSX Venture Exchange composite gained 44.49 points .	On the week , the Dow Jones industrial average rose 11.56 points , while the Nasdaq Stock Market gained 39.42 points .	0
Ex-KGB agent Putin added that the Beatles were considered ' propaganda of an alien ideology ' .	In Soviet times the Beatles ' music " was considered propaganda of an alien ideology .	1
