# Supplementary material for: STTA: enhanced text classification via selective test-time augmentation
Source: PeerJ Comput Sci. 2023 Dec 19;9:e1757. doi: 10.7717/peerj-cs.1757 (PMC10773867; doi:10.7717/peerj-cs.1757)
Supplement: Supplemental Information 3 — Stanford Sentiment Treebank with 5 labels: very positive, positive, neutral, negative, very negative [file peerj-cs-09-1757-s003.zip]

Archive with 13 entries (13 files):
- test.csv
- train.csv
- tta_eda_0.1_1+32_test.csv
- tta_rd_0.1_1+32_test.csv
- tta_rd_0.1_test.csv
- tta_ri_0.1_1+32_test.csv
- tta_ri_0.1_test.csv
- tta_rs_0.1_1+32_test.csv
- tta_rs_0.1_test.csv
- tta_sr_0.1_1+32_test.csv
- tta_sr_0.1_test.csv
- tta_sr_ri_rs_rd_0.1_4x8_1+32_test.csv
- validation.csv
