# Supplementary material for: STTA: enhanced text classification via selective test-time augmentation
Source: PeerJ Comput Sci. 2023 Dec 19;9:e1757. doi: 10.7717/peerj-cs.1757 (PMC10773867; doi:10.7717/peerj-cs.1757)
Supplement: Supplemental Information 3 — Stanford Sentiment Treebank with 5 labels: very positive, positive, neutral, negative, very negative [file peerj-cs-09-1757-s003.zip › train.csv]

sentence	label
a stirring , funny and finally transporting re-imagining of beauty and the beast and 1930s horror films	4
apparently reassembled from the cutting-room floor of any given daytime soap .	1
they presume their audience wo n't sit still for a sociology lesson , however entertainingly presented , so they trot out the conventional science-fiction elements of bug-eyed monsters and futuristic women in skimpy clothes .	1
the entire movie is filled with deja vu moments .	2
this is a visually stunning rumination on love , memory , history and the war between art and commerce .	3
um , no. .	2
jonathan parker 's bartleby should have been the be-all-end-all of the modern-office anomie films .	3
campanella gets the tone just right -- funny in the middle of sad in the middle of hopeful .	3
a fan film that for the uninitiated plays better on video with the sound turned down .	1
béart and berling are both superb , while huppert ... is magnificent .	4
a little less extreme than in the past , with longer exposition sequences between them , and with fewer gags to break the tedium .	1
the film is strictly routine .	1
a lyrical metaphor for cultural and personal self-discovery and a picaresque view of a little-remembered world .	3
the most repugnant adaptation of a classic text since roland joffé and demi moore 's the scarlet letter .	1
for something as splendid-looking as this particular film , the viewer expects something special but instead gets -lrb- sci-fi -rrb- rehash .	1
this is a stunning film , a one-of-a-kind tour de force .	4
may be more genial than ingenious , but it gets the job done .	3
there is a freedom to watching stunts that are this crude , this fast-paced and this insane .	3
if the tuxedo actually were a suit , it would fit chan like a $ 99 bargain-basement special .	1
as quiet , patient and tenacious as mr. lopez himself , who approaches his difficult , endless work with remarkable serenity and discipline .	4
final verdict : you 've seen it all before .	0
blue crush follows the formula , but throws in too many conflicts to keep the story compelling .	1
you ... get a sense of good intentions derailed by a failure to seek and strike just the right tone .	1
a slick , engrossing melodrama .	4
a wretched movie that reduces the second world war to one man 's quest to find an old flame .	1
eccentric enough to stave off doldrums , caruso 's self-conscious debut is also eminently forgettable .	2
will undoubtedly play well in european markets , where mr. besson is a brand name , and in asia , where ms. shu is an institution , but american audiences will probably find it familiar and insufficiently cathartic .	1
one of -lrb- jaglom 's -rrb- better efforts -- a wry and sometime bitter movie about love .	2
lacks the inspiration of the original and has a bloated plot that stretches the running time about 10 minutes past a child 's interest and an adult 's patience .	0
the santa clause 2 proves itself a more streamlined and thought out encounter than the original could ever have hoped to be .	3
the film is moody , oozing , chilling and heart-warming all at once ... a twisting , unpredictable , cat-and-mouse thriller .	4
too bad .	1
a strong first act and absolutely , inescapably gorgeous , skyscraper-trapeze motion of the amazing spider-man .	4
gooding offers a desperately ingratiating performance .	1
you end up simply admiring this bit or that , this performance or that .	2
a well-intentioned effort that 's still too burdened by the actor 's offbeat sensibilities for the earnest emotional core to emerge with any degree of accessibility .	1
analyze that regurgitates and waters down many of the previous film 's successes , with a few new swings thrown in .	2
there 's a neat twist , subtly rendered , that could have wrapped things up at 80 minutes , but kang tacks on three or four more endings .	2
a fun ride .	3
what with the incessant lounge music playing in the film 's background , you may mistake love liza for an adam sandler chanukah song .	2
an edgy thriller that delivers a surprising punch .	3
` what 's the russian word for wow !? '	3
you might say tykwer has done all that heaven allows , if you wanted to make as anti-kieslowski a pun as possible .	2
many shallower movies these days seem too long , but this one is egregiously short .	2
otto-sallies has a real filmmaker 's eye .	3
lurid and less than lucid work .	1
a portrait of an artist .	2
once again , the intelligence of gay audiences has been grossly underestimated , and a meaty plot and well-developed characters have been sacrificed for skin and flash that barely fizzle .	2
with a confrontational stance , todd solondz takes aim on political correctness and suburban families .	2
many of the effective horror elements are dampened through familiarity , -lrb- yet -rrb- are worthwhile .	2
with its parade of almost perpetually wasted characters ... margarita feels like a hazy high that takes too long to shake .	1
i could just feel the screenwriter at every moment ` tap , tap , tap , tap , tapping away ' on this screenplay .	1
overall , cletis tout is a winning comedy that excites the imagination and tickles the funny bone .	4
you live the mood rather than savour the story .	3
the movie is so thoughtlessly assembled .	3
here polanski looks back on those places he saw at childhood , and captures them by freeing them from artefact , and by showing them heartbreakingly drably .	2
some body is a shaky , uncertain film that nevertheless touches a few raw nerves .	3
it 's a very sincere work , but it would be better as a diary or documentary .	3
while american adobo has its heart -lrb- and its palate -rrb- in the right place , its brain is a little scattered -- ditsy , even .	1
unfolds with such a wallop of you-are-there immediacy that when the bullets start to fly , your first instinct is to duck .	4
and it 's a lousy one at that .	0
it 's not too fast and not too slow .	3
it 's an entertaining movie , and the effects , boosted to the size of a downtown hotel , will all but take you to outer space .	3
it is as uncompromising as it is nonjudgmental , and makes clear that a prostitute can be as lonely and needy as any of the clients .	3
compellingly watchable .	4
despite some comic sparks , welcome to collinwood never catches fire .	1
he may have meant the internet short saving ryan 's privates .	2
though jackson does n't always succeed in integrating the characters in the foreground into the extraordinarily rich landscape , it must be said that he is an imaginative filmmaker who can see the forest for the trees .	3
not only does spider-man deliver , but i suspect it might deliver again and again .	4
it 's worth taking the kids to .	4
the movie plays up the cartoon 's more obvious strength of snazziness while neglecting its less conspicuous writing strength .	2
without shakespeare 's eloquent language , the update is dreary and sluggish .	0
dense , exhilarating documentary .	3
... feels as if -lrb- there 's -rrb- a choke leash around your neck so director nick cassavetes can give it a good , hard yank whenever he wants you to feel something .	0
poignant if familiar story of a young person suspended between two cultures .	3
a perfectly acceptable , perfectly bland , competently acted but by no means scary horror movie .	2
methodical , measured , and gently tedious in its comedy , secret ballot is a purposefully reductive movie -- which may be why it 's so successful at lodging itself in the brain .	4
this is amusing for about three minutes .	2
though a touch too arthouse 101 in its poetic symbolism , heaven proves to be a good match of the sensibilities of two directors .	3
superbly photographed and staged by mendes with a series of riveting set pieces the likes of which mainstream audiences have rarely seen .	4
a metaphor for a modern-day urban china searching for its identity .	3
it 's a square , sentimental drama that satisfies , as comfort food often can .	3
the wonderfully lush morvern callar is pure punk existentialism , and ms. ramsay and her co-writer , liana dognini , have dramatized the alan warner novel , which itself felt like an answer to irvine welsh 's book trainspotting .	3
admirers of director abel ferrara may be relieved that his latest feature , r xmas , marks a modest if encouraging return to form .	4
not once in the rush to save the day did i become very involved in the proceedings ; to me , it was just a matter of ` eh . '	1
an ugly-duckling tale so hideously and clumsily told it feels accidental .	0
becomes a bit of a mishmash : a tearjerker that does n't and a thriller that wo n't .	0
at its worst , the movie is pretty diverting ; the pity is that it rarely achieves its best .	2
could i have been more geeked when i heard that apollo 13 was going to be released in imax format ?	4
this is a very ambitious project for a fairly inexperienced filmmaker , but good actors , good poetry and good music help sustain it .	3
more successful at relating history than in creating an emotionally complex , dramatically satisfying heroine	1
cho 's timing is priceless .	4
criminal conspiracies and true romances move so easily across racial and cultural lines in the film that it makes my big fat greek wedding look like an apartheid drama .	3
there 's something to be said for a studio-produced film that never bothers to hand viewers a suitcase full of easy answers .	3
what elevates the movie above the run-of-the-mill singles blender is its surreal sense of humor and technological finish .	4
greengrass -lrb- working from don mullan 's script -rrb- forgoes the larger socio-political picture of the situation in northern ireland in favour of an approach that throws one in the pulsating thick of a truly frightening situation .	2
nicholson 's understated performance is wonderful .	4
the filmmakers know how to please the eye , but it is not always the prettiest pictures that tell the best story .	3
it 's unfortunate that wallace , who wrote gibson 's braveheart as well as the recent pearl harbor , has such an irrepressible passion for sappy situations and dialogue .	1
jackson shamefully strolls through this mess with a smug grin , inexplicably wearing a kilt and carrying a bag of golf clubs over one shoulder .	1
jackson tries to keep the plates spinning as best he can , but all the bouncing back and forth ca n't help but become a bit tedious -- even with the breathtaking landscapes and villainous varmints there to distract you from the ricocheting .	2
... a fascinating curiosity piece -- fascinating , that is , for about ten minutes .	1
over and over again .	1
nolan proves that he can cross swords with the best of them and helm a more traditionally plotted popcorn thriller while surrendering little of his intellectual rigor or creative composure .	4
this bond film goes off the beaten path , not necessarily for the better .	1
... its solemn pretension prevents us from sharing the awe in which it holds itself .	1
the drama discloses almost nothing .	1
a sham construct based on theory , sleight-of-hand , and ill-wrought hypothesis .	1
isabelle huppert excels as the enigmatic mika and anna mouglalis is a stunning new young talent in one of chabrol 's most intense psychological mysteries .	4
but ` why ? '	2
like its parade of predecessors , this halloween is a gory slash-fest .	3
perhaps the best sports movie i 've ever seen .	4
this pathetic junk is barely an hour long .	0
ou 've got to love a disney pic with as little cleavage as this one has , and a heroine as feisty and principled as jane .	3
this is a gorgeous film - vivid with color , music and life .	4
playing a role of almost bergmanesque intensity ... bisset is both convincing and radiant .	3
the trappings of i spy are so familiar you might as well be watching a rerun .	1
it treats ana 's journey with honesty that is tragically rare in the depiction of young women in film .	3
leigh makes these lives count .	3
igby goes down is one of those movies .	2
ambitious , unsettling psychodrama that takes full , chilling advantage of its rough-around-the-edges , low-budget constraints .	3
the woodman seems to have directly influenced this girl-meets-girl love story , but even more reassuring is how its makers actually seem to understand what made allen 's romantic comedies so pertinent and enduring .	3
i could n't recommend this film more .	3
an inexperienced director , mehta has much to learn .	1
you can taste it , but there 's no fizz .	1
a reworking of die hard and cliffhanger but it 's nowhere near as exciting as either .	1
a moving tale of love and destruction in unexpected places , unexamined lives .	3
it has more than a few moments that are insightful enough to be fondly remembered in the endlessly challenging maze of moviegoing .	3
why ?	1
and that is where ararat went astray .	1
vincent gallo is right at home in this french shocker playing his usual bad boy weirdo role .	3
clockstoppers is one of those crazy , mixed-up films that does n't know what it wants to be when it grows up .	1
sandra bullock , despite downplaying her good looks , carries a little too much ai n't - she-cute baggage into her lead role as a troubled and determined homicide cop to quite pull off the heavy stuff .	1
it 's mostly a pleasure to watch .	3
a bit too derivative to stand on its own as the psychological thriller it purports to be .	2
its spirit of iconoclastic abandon -- however canned -- makes for unexpectedly giddy viewing .	3
a kilted jackson is an unsettling sight , and indicative of his , if you will , out-of-kilter character , who rambles aimlessly through ill-conceived action pieces .	1
i did n't find much fascination in the swinging .	1
this is no `` waterboy ! ''	1
but the nerve-raked acting , the crackle of lines , the impressive stagings of hardware , make for some robust and scary entertainment .	4
a witty , trenchant , wildly unsentimental but flawed look at the ins and outs of modern moviemaking .	2
baby-faced renner is eerily convincing as this bland blank of a man with unimaginable demons within .	3
the name says it all .	2
the kind of primal storytelling that george lucas can only dream of .	3
it 's been 20 years since 48 hrs .	2
uplifting as only a document of the worst possibilities of mankind can be , and among the best films of the year .	4
the irwins ' scenes are fascinating ; the movie as a whole is cheap junk and an insult to their death-defying efforts .	0
it 's a frightful vanity film that , no doubt , pays off what debt miramax felt they owed to benigni .	0
he seems to want both , but succeeds in making neither .	1
funny , though .	2
by turns fanciful , grisly and engagingly quixotic .	3
the re-release of ron howard 's apollo 13 in the imax format proves absolutely that really , really , really good things can come in enormous packages .	3
unofficially , national lampoon 's van wilder is son of animal house .	2
it never is , not fully .	2
it 's just a little too self-satisfied .	2
i 've never seen -lrb- a remake -rrb- do anything as stomach-turning as the way adam sandler 's new movie rapes , pillages and incinerates frank capra 's classic ...	0
those who want to be jolted out of their gourd should drop everything and run to ichi .	3
post 9\/11 the philosophical message of `` personal freedom first '' might not be as palatable as intended .	2
mr. deeds is , as comedy goes , very silly -- and in the best way .	4
this amiable picture talks tough , but it 's all bluster -- in the end it 's as sweet as greenfingers ...	3
my little eye is the best little `` horror '' movie i 've seen in years .	4
the movie is a negligible work of manipulation , an exploitation piece doing its usual worst to guilt-trip parents .	1
it may ... work as a jaunt down memory lane for teens and young adults who grew up on televised scooby-doo shows or reruns .	3
suffers from a flat script and a low budget .	1
the movie is well done , but slow .	1
the plot plummets into a comedy graveyard before janice comes racing to the rescue in the final reel .	2
the master of disguise is awful .	0
it 's an actor 's showcase that accomplishes its primary goal without the use of special effects , but rather by emphasizing the characters -- including the supporting ones .	2
same song , second verse , coulda been better , but it coulda been worse .	2
the film is one of the year 's best .	4
that the chuck norris `` grenade gag '' occurs about 7 times during windtalkers is a good indication of how serious-minded the film is .	2
frida is certainly no disaster , but neither is it the kahlo movie frida fans have been looking for .	2
one of the year 's most weirdly engaging and unpredictable character pieces .	4
the direction occasionally rises to the level of marginal competence , but for most of the film it is hard to tell who is chasing who or why .	1
the three leads produce adequate performances , but what 's missing from this material is any depth of feeling .	0
`` looking for leonard '' just seems to kinda sit in neutral , hoping for a stiff wind to blow it uphill or something .	1
the most surprising thing about this film is that they are actually releasing it into theaters .	0
... one resurrection too many .	1
oh , look at that clever angle !	3
warmed-over hash .	2
no , i hate it .	0
for a long time the film succeeds with its dark , delicate treatment of these characters and its unerring respect for them .	3
the casting of raymond j. barry as the ` assassin ' greatly enhances the quality of neil burger 's impressive fake documentary .	3
the film is like sitting in a downtown café , overhearing a bunch of typical late-twenty-somethings natter on about nothing , and desperately wishing you could change tables .	0
the filmmakers want nothing else than to show us a good time , and in their cheap , b movie way , they succeed .	3
a rollicking ride , with jaw-dropping action sequences , striking villains , a gorgeous color palette , astounding technology , stirring music and a boffo last hour that leads up to a strangely sinister happy ending .	4
an hour and a half of joyful solo performance .	4
contrived pastiche of caper clichés .	1
a triumph , a film that hews out a world and carries us effortlessly from darkness to light .	4
steven soderbergh 's digital video experiment is a clever and cutting , quick and dirty look at modern living and movie life .	3
kinnear 's performance is a career-defining revelation .	4
not only a reminder of how they used to make movies , but also how they sometimes still can be made .	3
the dragons are the real stars of reign of fire and you wo n't be disappointed .	3
if you 're over 25 , have an iq over 90 , and have a driver 's license , you should be able to find better entertainment .	0
for devotees of french cinema , safe conduct is so rich with period minutiae it 's like dying and going to celluloid heaven .	4
scherfig , who has had a successful career in tv , tackles more than she can handle .	1
really dumb but occasionally really funny .	2
this sade is hardly a perverse , dangerous libertine and agitator -- which would have made for better drama .	1
by the end of the movie , you 're definitely convinced that these women are spectacular .	3
... a plotline that 's as lumpy as two-day old porridge ... the filmmakers ' paws , sad to say , were all over this `` un-bear-able '' project !	0
largely , this is a movie that also does it by the numbers .	2
the modern-day royals have nothing on these guys when it comes to scandals .	1
essentially `` fatal attraction '' remade for viewers who were in diapers when the original was released in 1987 .	1
it does n't really know or care about the characters , and uses them as markers for a series of preordained events .	1
` opening up ' the play more has partly closed it down .	1
even though it 's common knowledge that park and his founding partner , yong kang , lost kozmo in the end , you ca n't help but get caught up in the thrill of the company 's astonishing growth .	3
lots of effort and intelligence are on display but in execution it is all awkward , static , and lifeless rumblings .	0
every moment crackles with tension , and by the end of the flick , you 're on the edge of your seat .	4
the imax screen enhances the personal touch of manual animation .	4
coal is n't as easy to come by as it used to be and this would be a worthy substitute for naughty children 's stockings .	1
as pedestrian as they come .	0
why , you may ask , why should you buy the movie milk when the tv cow is free ?	1
sunk by way too much indulgence of scene-chewing , teeth-gnashing actorliness .	0
that 's fun for kids of any age .	4
raimi and his team could n't have done any better in bringing the story of spider-man to the big screen .	4
a colorful , joyous celebration of life ; a tapestry woven of romance , dancing , singing , and unforgettable characters .	4
frank mcklusky c.i. is that movie !	2
a rip-roaring comedy action fest that 'll put hairs on your chest .	3
the premise of jason x is silly but strangely believable .	3
the modern-day characters are nowhere near as vivid as the 19th-century ones .	1
chelsea walls is a case of too many chefs fussing over too weak a recipe .	1
the cast ... keeps this pretty watchable , and casting mick jagger as director of the escort service was inspired .	3
plods along , minus the twisted humor and eye-popping visuals that have made miike ... a cult hero .	2
-lrb- the kid 's -rrb- just too bratty for sympathy , and as the film grows to its finale , his little changes ring hollow .	1
contradicts everything we 've come to expect from movies nowadays .	3
there is little question that this is a serious work by an important director who has something new to say about how , in the flip-flop of courtship , we often reel in when we should be playing out .	3
the script has less spice than a rat burger and the rock 's fighting skills are more in line with steven seagal .	1
the solid filmmaking and convincing characters makes this a high water mark for this genre .	4
the kind of movie that comes along only occasionally , one so unconventional , gutsy and perfectly executed it takes your breath away .	4
and a very rainy day .	2
with an admirably dark first script by brent hanley , paxton , making his directorial feature debut , does strong , measured work .	4
the film has a childlike quality about it .	2
a really funny fifteen-minute short stretched beyond its limits to fill an almost feature-length film .	2
gone are the flamboyant mannerisms that are the trademark of several of his performances .	2
funny , somber , absurd , and , finally , achingly sad , bartleby is a fine , understated piece of filmmaking .	4
every now and again , a movie comes along to remind us of how very bad a motion picture can truly be .	0
unfortunately , there is almost nothing in this flat effort that will amuse or entertain them , either .	1
schrader examines crane 's decline with unblinking candor .	3
count on his movie to work at the back of your neck long after you leave the theater .	2
that the e-graveyard holds as many good ideas as bad is the cold comfort that chin 's film serves up with style and empathy .	3
you would n't want to live waydowntown , but it is a hilarious place to visit .	3
the bai brothers have taken an small slice of history and opened it up for all of us to understand , and they 've told a nice little story in the process .	4
there 's not one decent performance from the cast and not one clever line of dialogue .	0
translation : ` we do n't need to try very hard . '	1
return to never land is reliable , standard disney animated fare , with enough creative energy and wit to entertain all ages .	4
it sticks rigidly to the paradigm , rarely permitting its characters more than two obvious dimensions and repeatedly placing them in contrived , well-worn situations .	1
in many ways , reminiscent of 1992 's unforgiven which also utilized the scintillating force of its actors to draw out the menace of its sparse dialogue .	2
caine makes us watch as his character awakens to the notion that to be human is eventually to have to choose .	3
a captivating and intimate study about dying and loving ...	4
oversexed , at times overwrought comedy\/drama that offers little insight into the experience of being forty , female and single .	0
the world needs more filmmakers with passionate enthusiasms like martin scorsese .	4
the director seems to take an unseemly pleasure in -lrb- the characters ' -rrb- misery and at the same time to congratulate himself for having the guts to confront it .	1
the history is fascinating ; the action is dazzling .	4
the unexpected thing is that its dying , in this shower of black-and-white psychedelia , is quite beautiful .	3
i also believe that resident evil is not it .	1
if only there were one for this kind of movie .	2
offers a clear-eyed chronicle of a female friendship that is more complex and honest than anything represented in a hollywood film .	4
it may be about drug dealers , kidnapping , and unsavory folks , but the tone and pacing are shockingly intimate .	2
meeting , even exceeding expectations , it 's the best sequel since the empire strikes back ... a majestic achievement , an epic of astonishing grandeur and surprising emotional depth .	4
while general audiences might not come away with a greater knowledge of the facts of cuban music , they 'll be treated to an impressive and highly entertaining celebration of its sounds .	4
not only better than its predecessor , it may rate as the most magical and most fun family fare of this or any recent holiday season .	4
... may work as an addictive guilty pleasure but the material never overcomes its questionable satirical ambivalence .	1
death to smoochy tells a moldy-oldie , not-nearly - as-nasty - as-it - thinks-it-is joke .	1
spielberg 's picture is smarter and subtler than -lrb- total recall and blade runner -rrb- , although its plot may prove too convoluted for fun-seeking summer audiences .	3
hart 's war seems to want to be a character study , but apparently ca n't quite decide which character .	1
smaller numbered kidlets will enjoy .	3
offers no new insight on the matter , nor do its characters exactly spring to life .	0
i 'm convinced i could keep a family of five blind , crippled , amish people alive in this situation better than these british soldiers do at keeping themselves kicking .	1
the connected stories of breitbart and hanussen are actually fascinating , but the filmmaking in invincible is such that the movie does not do them justice .	1
the characters are more deeply thought through than in most ` right-thinking ' films .	3
these characters are so well established that the gang feels comfortable with taking insane liberties and doing the goofiest stuff out of left field , and i 'm all for that .	3
with a completely predictable plot , you 'll swear that you 've seen it all before , even if you 've never come within a mile of the longest yard .	0
the jokes are sophomoric , stereotypes are sprinkled everywhere and the acting ranges from bad to bodacious .	0
you see robin williams and psycho killer , and you think , hmmmmm .	2
cho 's latest comic set is n't as sharp or as fresh as i 'm the one that i want ... but it 's still damn funny stuff .	3
much has been written about those years when the psychedelic '60s grooved over into the gay '70s , but words do n't really do the era justice .	3
one of the best looking and stylish animated movies in quite a while ...	4
the armenian genocide deserves a more engaged and honest treatment .	2
light the candles , bring out the cake and do n't fret about the calories because there 's precious little substance in birthday girl -- it 's simply , and surprisingly , a nice , light treat .	4
it 's good , hard-edged stuff , violent and a bit exploitative but also nicely done , morally alert and street-smart .	3
sayles ... once again strands his superb performers in the same old story .	1
high crimes carries almost no organic intrigue as a government \/ marine\/legal mystery , and that 's because the movie serves up all of that stuff , nearly subliminally , as the old-hat province of male intrigue .	1
nicole kidman makes it a party worth attending .	4
bogdanovich puts history in perspective and , via kirsten dunst 's remarkable performance , he showcases davies as a young woman of great charm , generosity and diplomacy .	3
the gentle comic treatment of adolescent sturm und drang should please fans of chris fuhrman 's posthumously published cult novel .	3
shatner is probably the funniest person in the film , which gives you an idea just how bad it was .	1
this is a fragmented film , once a good idea that was followed by the bad idea to turn it into a movie .	0
there 's some outrageously creative action in the transporter ... -lrb- b -rrb- ut by the time frank parachutes down onto a moving truck , it 's just another cartoon with an unstoppable superman .	1
for those of an indulgent , slightly sunbaked and summery mind , sex and lucia may well prove diverting enough .	3
it might be ` easier ' to watch on video at home , but that should n't stop die-hard french film connoisseurs from going out and enjoying the big-screen experience .	3
new yorkers always seem to find the oddest places to dwell ...	2
-lrb- reno -rrb- delivers a monologue that manages to incorporate both the horror and the absurdity of the situation in a well-balanced fashion .	3
rich in atmosphere of the post-war art world , it manages to instruct without reeking of research library dust .	3
more good than great but freeman and judd make it work .	3
it 's nice to see piscopo again after all these years , and chaykin and headly are priceless .	3
never again , while nothing special , is pleasant , diverting and modest -- definitely a step in the right direction .	3
if the last man were the last movie left on earth , there would be a toss-up between presiding over the end of cinema as we know it and another night of delightful hand shadows .	1
she is a lioness , protecting her cub , and he a reluctant villain , incapable of controlling his crew .	3
this is an interesting movie ! ''	4
it 's simply stupid , irrelevant and deeply , truly , bottomlessly cynical .	0
might be one of those vanity projects in which a renowned filmmaker attempts to show off his talent by surrounding himself with untalented people .	2
the movie is almost completely lacking in suspense , surprise and consistent emotional conviction .	0
are monsters born , or made ?	2
the characters are so generic and the plot so bland that even as rogue cia assassins working for chris cooper 's agency boss close in on the resourceful amnesiac , we do n't feel much for damon\/bourne or his predicament .	0
only at the prospect of beck 's next project .	2
consider this review life-affirming .	2
like a can of 2-day old coke .	0
this masterfully calibrated psychological thriller thrives on its taut performances and creepy atmosphere even if the screenplay falls somewhat short .	3
yes , i suppose it 's lovely that cal works out his issues with his dad and comes to terms with his picture-perfect life -- but world traveler gave me no reason to care , so i did n't .	0
rodriguez ... was unable to reproduce the special spark between the characters that made the first film such a delight .	2
jones helps breathe some life into the insubstantial plot , but even he is overwhelmed by predictability .	2
that the film opens with maggots crawling on a dead dog is not an out of place metaphor .	1
if the plot seems a bit on the skinny side , that 's because panic room is interested in nothing more than sucking you in ... and making you sweat .	3
drumline ably captures the complicated relationships in a marching band .	3
the entire cast is first-rate , especially sorvino .	4
it 's a drag how nettelbeck sees working women -- or at least this working woman -- for whom she shows little understanding .	0
nothing about this movie works .	0
a solidly entertaining little film .	3
if the movie were all comedy , it might work better .	2
-lrb- `` safe conduct '' -rrb- is a long movie at 163 minutes but it fills the time with drama , romance , tragedy , bravery , political intrigue , partisans and sabotage .	3
although mainstream american movies tend to exploit the familiar , every once in a while a film arrives from the margin that gives viewers a chance to learn , to grow , to travel .	3
a hit - and-miss affair , consistently amusing but not as outrageous or funny as cho may have intended or as imaginative as one might have hoped .	1
this is an exercise in chilling style , and twohy films the sub , inside and out , with an eye on preserving a sense of mystery .	4
hey everybody , wanna watch a movie in which a guy dressed as a children 's party clown gets violently gang-raped ?	0
it makes compelling , provocative and prescient viewing .	4
a flawed but engrossing thriller .	3
never comes together as a coherent whole .	1
a decided lack of spontaneity in its execution and a dearth of real poignancy in its epiphanies .	0
what sets ms. birot 's film apart from others in the genre is a greater attention to the parents -- and particularly the fateful fathers -- in the emotional evolution of the two bewitched adolescents .	3
like most of jaglom 's films , some of it is honestly affecting , but more of it seems contrived and secondhand .	1
it 's a wise and powerful tale of race and culture forcefully told , with superb performances throughout .	4
one of those terrific documentaries that collect a bunch of people who are enthusiastic about something and then figures out how to make us share their enthusiasm .	4
not only are the film 's sopranos gags incredibly dated and unfunny , they also demonstrate how desperate the makers of this ` we 're - doing-it-for - the-cash ' sequel were .	0
i have to admit that i am baffled by jason x.	1
the film gets close to the chimps the same way goodall did , with a serious minded patience , respect and affection .	3
a rip-off twice removed , modeled after -lrb- seagal 's -rrb- earlier copycat under siege , sometimes referred to as die hard on a boat .	0
ms. seigner and mr. serrault bring fresh , unforced naturalism to their characters .	4
that 's muy loco , but no more ridiculous than most of the rest of `` dragonfly . ''	1
but the movie that does n't really deliver for country music fans or for family audiences	0
if you answered yes , by all means enjoy the new guy .	3
generates an enormous feeling of empathy for its characters .	3
the low-key direction is pleasingly emphatic in this properly intense , claustrophobic tale of obsessive love .	3
those prone to indignation need not apply ; those susceptible to blue hilarity , step right up .	3
now he makes them .	2
an intriguing look at the french film industry during the german occupation ; its most delightful moments come when various characters express their quirky inner selves .	3
would make an excellent companion piece to the similarly themed ` the french lieutenant 's woman . '	3
if you like quirky , odd movies and\/or the ironic , here 's a fun one .	4
no french people were harmed during the making of this movie , but they were insulted and the audience was put through torture for an hour and a half .	0
woody allen can write and deliver a one liner as well as anybody .	4
kaufman and jonze take huge risks to ponder the whole notion of passion -- our desire as human beings for passion in our lives and the emptiness one feels when it is missing .	2
the most consistently funny of the austin powers films .	3
it 's both degrading and strangely liberating to see people working so hard at leading lives of sexy intrigue , only to be revealed by the dispassionate gantz brothers as ordinary , pasty lumpen .	3
the members manage to pronounce kok exactly as you think they might , thus giving the cast ample opportunity to use that term as often as possible .	2
paid in full is remarkably engaging despite being noticeably derivative of goodfellas and at least a half dozen other trouble-in-the-ghetto flicks .	3
the plot has a number of holes , and at times it 's simply baffling .	1
most folks with a real stake in the american sexual landscape will find it either moderately amusing or just plain irrelevant .	2
the redeeming feature of chan 's films has always been the action , but the stunts in the tuxedo seem tired and , what 's worse , routine .	1
amazingly lame .	0
not even felinni would know what to make of this italian freakshow .	0
but when it does , you 're entirely unprepared .	2
garcía bernal and talancón are an immensely appealing couple , and even though their story is predictable , you 'll want things to work out .	3
-- but certainly hard to hate .	3
finely crafted , finely written , exquisitely performed	4
earnest but heavy-handed .	2
parker can not sustain the buoyant energy level of the film 's city beginnings into its country conclusion '	1
ali 's graduation from little screen to big is far less painful than his opening scene encounter with an over-amorous terrier .	2
the story is a rather simplistic one : grief drives her , love drives him , and a second chance to find love in the most unlikely place - it struck a chord in me .	3
bacon keeps things interesting , but do n't go out of your way to pay full price .	2
a cockeyed shot all the way .	1
clare peploe 's airless movie adaptation could use a little american pie-like irreverence .	1
a woefully dull , redundant concept that bears more than a whiff of exploitation , despite iwai 's vaunted empathy .	0
a cutesy romantic tale with a twist .	3
about one in three gags in white 's intermittently wise script hits its mark ; the rest are padding unashamedly appropriated from the teen-exploitation playbook .	1
it plods along methodically , somehow under the assumption that its `` dead wife communicating from beyond the grave '' framework is even remotely new or interesting .	1
give credit to everyone from robinson down to the key grip that this bold move works .	4
enough said , except : film overboard !	0
a suffocating rape-payback horror show that hinges on the subgenre 's most enabling victim ... and an ebullient affection for industrial-model meat freezers .	3
while we no longer possess the lack-of-attention span that we did at seventeen , we had no trouble sitting for blade ii .	3
a collage of clichés and a dim echo of allusions to other films .	1
combine the paranoid claustrophobia of a submarine movie with the unsettling spookiness of the supernatural -- why did n't hollywood think of this sooner ?	3
if damon and affleck attempt another project greenlight , next time out they might try paying less attention to the miniseries and more attention to the film it is about .	1
the screenplay by james eric , james horton and director peter o'fallon ... is so pat it makes your teeth hurt .	1
i 'm giving it thumbs down due to the endlessly repetitive scenes of embarrassment .	1
not only does leblanc make one spectacularly ugly-looking broad , but he appears miserable throughout as he swaggers through his scenes .	1
an elegant work , food of love is as consistently engaging as it is revealing .	3
the pain , loneliness and insecurity of the screenwriting process are vividly and painfully brought to slovenly life in this self-deprecating , biting and witty feature written by charlie kaufman and his twin brother , donald , and directed by spike jonze .	3
... a weak and ineffective ghost story without a conclusion or pay off .	0
if you 're a fan of the series you 'll love it and probably want to see it twice .	4
maid in manhattan might not look so appealing on third or fourth viewing down the road ... but as a high concept vehicle for two bright stars of the moment who can rise to fans ' lofty expectations , the movie passes inspection .	2
shanghai ghetto should be applauded for finding a new angle on a tireless story , but you might want to think twice before booking passage .	2
cynics need not apply . '	2
the film never finds its tone and several scenes run too long .	1
suffers from a lack of clarity and audacity that a subject as monstrous and pathetic as dahmer demands .	0
it 's not a motion picture ; it 's an utterly static picture .	0
it 's probably not easy to make such a worthless film ...	0
the film is bright and flashy in all the right ways .	4
a brisk , reverent , and subtly different sequel .	4
pure of intention and passably diverting , his secret life is light , innocuous and unremarkable .	2
a macabre and very stylized swedish fillm about a modern city where all the religious and civic virtues that hold society in place are in tatters .	3
does an impressive job of relating the complicated history of the war and of filling in the background .	3
a fascinating documentary that provides a rounded and revealing overview of this ancient holistic healing system	4
ice age is the first computer-generated feature cartoon to feel like other movies , and that makes for some glacial pacing early on .	2
a cautionary tale about the folly of superficiality that is itself endlessly superficial .	1
quitting , however , manages just to be depressing , as the lead actor phones in his autobiographical performance .	1
i did go back and check out the last 10 minutes , but these were more repulsive than the first 30 or 40 minutes .	0
in the end , the movie bogs down in insignificance , saying nothing about kennedy 's assassination and revealing nothing about the pathology it pretends to investigate .	0
mildly entertaining .	2
` men in black ii creates a new threat for the mib , but recycles the same premise .	2
it 's refreshing to see a movie that embraces its old-fashioned themes and in the process comes out looking like something wholly original .	4
it must be the end of the world : the best film so far this year is a franchise sequel starring wesley snipes .	3
boomers and their kids will have a barrie good time .	3
wow .	3
if disney 's cinderella proved that ' a dream is a wish your heart makes , ' then cinderella ii proves that a nightmare is a wish a studio 's wallet makes .	1
been there , done that ... a thousand times already , and better .	1
an infuriating film .	0
seeing seinfeld at home as he watches his own appearance on letterman with a clinical eye reminds you that the key to stand-up is to always make it look easy , even though the reality is anything but .	2
a film with a great premise but only a great premise .	3
seagal ran out of movies years ago , and this is just the proof .	0
a backhanded ode to female camaraderie penned by a man who has little clue about either the nature of women or of friendship .	1
the fetid underbelly of fame has never looked uglier .	1
by halfway through this picture i was beginning to hate it , and , of course , feeling guilty for it ... then , miracle of miracles , the movie does a flip-flop .	3
soulless and -- even more damning -- virtually joyless , xxx achieves near virtuosity in its crapulence .	0
what the movie lacks in action it more than makes up for in drama , suspense , revenge , and romance .	3
sweet home alabama is n't going to win any academy awards , but this date-night diversion will definitely win some hearts .	3
it 's a satisfying summer blockbuster and worth a look .	3
a party-hearty teen flick that scalds like acid .	1
though excessively tiresome , the uncertainty principle , as verbally pretentious as the title may be , has its handful of redeeming features , as long as you discount its ability to bore .	2
the movie is ... very funny as you peek at it through the fingers in front of your eyes .	3
while the story is better-focused than the incomprehensible anne rice novel it 's based upon , queen of the damned is a pointless , meandering celebration of the goth-vampire , tortured woe-is-me lifestyle .	0
originality ai n't on the menu , but there 's never a dull moment in the giant spider invasion comic chiller .	3
like mike is a slight and uninventive movie : like the exalted michael jordan referred to in the title , many can aspire but none can equal .	1
the most anti-human big studio picture since 3000 miles to graceland .	2
a crisply made movie that is no more than mildly amusing .	2
the cast , collectively a successful example of the lovable-loser protagonist , shows deft comic timing .	3
a grittily beautiful film that looks , sounds , and feels more like an extended , open-ended poem than a traditionally structured story .	3
ruh-roh !	2
strangely comes off as a kingdom more mild than wild .	3
a few hours after you 've seen it , you forget you 've been to the movies .	1
yet it 's not quite the genre-busting film it 's been hyped to be because it plays everything too safe .	1
the biggest problem with roger avary 's uproar against the mpaa is that , even in all its director 's cut glory , he 's made a film that 's barely shocking , barely interesting and most of all , barely anything .	0
i ca n't remember the last time i saw a movie where i wanted so badly for the protagonist to fail .	2
the movie worked for me right up to the final scene , and then it caved in .	2
peralta captures , in luminous interviews and amazingly evocative film from three decades ago , the essence of the dogtown experience .	4
i prefer to think of it as `` pootie tang with a budget . ''	2
manages to accomplish what few sequels can -- it equals the original and in some ways even betters it .	3
the end result is like cold porridge with only the odd enjoyably chewy lump .	1
it shows that some studios firmly believe that people have lost the ability to think and will forgive any shoddy product as long as there 's a little girl-on-girl action .	0
despite a quieter middle section , involving aragorn 's dreams of arwen , this is even better than the fellowship .	3
that such a horrible movie could have sprung from such a great one is one of the year 's worst cinematic tragedies .	0
a fleet-footed and pleasingly upbeat family diversion .	3
australian filmmaker david flatman uses the huge-screen format to make an old-fashioned nature film that educates viewers with words and pictures while entertaining them .	4
`` mr. deeds '' is suitable summer entertainment that offers escapism without requiring a great deal of thought .	3
lame sweet home leaves no southern stereotype unturned .	1
one just waits grimly for the next shock without developing much attachment to the characters .	2
rice is too pedestrian a filmmaker to bring any edge or personality to the rising place that would set it apart from other deep south stories .	1
it 's always disappointing when a documentary fails to live up to -- or offer any new insight into -- its chosen topic .	0
yet another iteration of what 's become one of the movies ' creepiest conventions , in which the developmentally disabled are portrayed with almost supernatural powers to humble , teach and ultimately redeem their mentally `` superior '' friends , family ...	1
you may be galled that you 've wasted nearly two hours of your own precious life with this silly little puddle of a movie .	0
mr. scorsese 's bravery and integrity in advancing this vision can hardly be underestimated .	3
more intellectually scary than dramatically involving .	1
the movie is like a year late for tapping into our reality tv obsession , and even tardier for exploiting the novelty of the `` webcast . ''	1
fun and nimble .	4
and that should tell you everything you need to know about all the queen 's men .	2
as home movie gone haywire , it 's pretty enjoyable , but as sexual manifesto , i 'd rather listen to old tori amos records .	2
when the casting call for this movie went out , it must have read ` seeking anyone with acting ambition but no sense of pride or shame . '	1
the movie is a desperate miscalculation .	0
what they 're doing is a matter of plumbing arrangements and mind games , of no erotic or sensuous charge .	1
plays like a glossy melodrama that occasionally verges on camp .	1
what ultimately makes windtalkers a disappointment is the superficial way it deals with its story .	0
polanski has found the perfect material with which to address his own world war ii experience in his signature style .	4
with its jerky hand-held camera and documentary feel , bloody sunday is a sobering recount of a very bleak day in derry .	2
the main story ... is compelling enough , but it 's difficult to shrug off the annoyance of that chatty fish .	1
the film boasts at least a few good ideas and features some decent performances , but the result is disappointing .	3
it 's no surprise that as a director washington demands and receives excellent performances , from himself and from newcomer derek luke .	4
if mostly martha is mostly unsurprising , it 's still a sweet , even delectable diversion .	3
top-notch action powers this romantic drama .	4
roman polanski 's autobiographical gesture at redemption is better than ` shindler 's list ' - it is more than merely a holocaust movie .	3
an admitted egomaniac , evans is no hollywood villain , and yet this grating showcase almost makes you wish he 'd gone the way of don simpson .	1
confessions may not be a straightforward bio , nor does it offer much in the way of barris ' motivations , but the film is an oddly fascinating depiction of an architect of pop culture .	3
the inherent limitations of using a video game as the source material movie are once again made all too clear in this schlocky horror\/action hybrid .	1
takes a simple premise and carries it to unexpected heights .	4
` moore is like a progressive bull in a china shop , a provocateur crashing into ideas and special-interest groups as he slaps together his own brand of liberalism . '	1
the film reminds me of a vastly improved germanic version of my big fat greek wedding -- with better characters , some genuine quirkiness and at least a measure of style .	3
the star who helped give a spark to `` chasing amy '' and `` changing lanes '' falls flat as thinking man cia agent jack ryan in this summer 's new action film , `` the sum of all fears . ''	1
a passable romantic comedy , in need of another couple of passes through the word processor .	2
a good film with a solid pedigree both in front of and , more specifically , behind the camera .	3
a marvelous performance by allison lohman as an identity-seeking foster child .	3
a slow-moving police-procedural thriller that takes its title all too literally .	1
since dahmer resorts to standard slasher flick thrills when it should be most in the mind of the killer , it misses a major opportunity to be truly revelatory about his psyche .	1
leigh is n't breaking new ground , but he knows how a daily grind can kill love .	3
any chekhov is better than no chekhov , but it would be a shame if this was your introduction to one of the greatest plays of the last 100 years .	2
the master of disguise represents adam sandler 's latest attempt to dumb down the universe .	1
i ca n't say this enough : this movie is about an adult male dressed in pink jammies .	1
-lrb- a -rrb- boldly stroked , luridly coloured , uni-dimensional nonsense machine that strokes the eyeballs while it evaporates like so much crypt mist in the brain .	1
once one experiences mr. haneke 's own sadistic tendencies toward his audience , one is left with a sour taste in one 's mouth , and little else .	0
with so many bad romances out there , this is the kind of movie that deserves a chance to shine .	3
about schmidt is undoubtedly one of the finest films of the year .	4
it does n't reach them , but the effort is gratefully received .	3
it may not be history -- but then again , what if it is ?	2
- i also wanted a little alien as a friend !	3
the work of a filmmaker who has secrets buried at the heart of his story and knows how to take time revealing them .	3
exactly what you 'd expect from a guy named kaos .	2
for this sort of thing to work , we need agile performers , but the proficient , dull sorvino has no light touch , and rodan is out of his league .	1
i had more fun with ben stiller 's zoolander , which i thought was rather clever .	2
juliette binoche 's sand is vivacious , but it 's hard to sense that powerhouse of 19th-century prose behind her childlike smile .	3
most of the storylines feel like time fillers between surf shots .	0
but not a whit more .	2
a powerful performance from mel gibson and a brutal 90-minute battle sequence that does everything but issue you a dog-tag and an m-16 .	4
woody allen has really found his groove these days .	4
the screenwriters dig themselves in deeper every time they toss logic and science into what is essentially a `` dungeons and dragons '' fantasy with modern military weaponry ...	1
delirious fun .	4
what might have been acceptable on the printed page of iles ' book does not translate well to the screen .	0
ice cube is n't quite out of ripe screwball ideas , but friday after next spreads them pretty thin .	1
director david fincher and writer david koepp ca n't sustain it .	1
displays the potential for a better movie than what bailly manages to deliver	2
sometimes entertaining , sometimes indulgent -- but never less than pure wankery .	2
-lrb- the digital effects -rrb- reminded me of terry gilliam 's rudimentary old monty python cartoons , in which he would cut out figures from drawings and photographs and paste them together .	2
mckay shows crushingly little curiosity about , or is ill-equipped to examine , the interior lives of the characters in his film , much less incorporate them into his narrative .	0
what lifts the film high above run-of-the-filth gangster flicks is its refusal to recognise any of the signposts , as if discovering a way through to the bitter end without a map .	3
it gets the details of its time frame right but it completely misses its emotions .	1
entirely appropriately , the tale unfolds like a lazy summer afternoon and concludes with the crisp clarity of a fall dawn .	3
does anyone much think the central story of brendan behan is that he was a bisexual sweetheart before he took to drink ?	2
what we have is a character faced with the possibility that her life is meaningless , vapid and devoid of substance , in a movie that is definitely meaningless , vapid and devoid of substance .	0
with a cast of a-list brit actors , it is worth searching out .	4
it 's refreshing that someone understands the need for the bad boy ; diesel , with his brawny frame and cool , composed delivery , fits the bill perfectly .	4
for all of its insights into the dream world of teen life , and its electronic expression through cyber culture , the film gives no quarter to anyone seeking to pull a cohesive story out of its 2 1\/2 - hour running time .	0
most of the characters come off as pantomimesque sterotypes .	2
as self-aware movies go , who is cletis tout ?	2
with flashbulb editing as cover for the absence of narrative continuity , undisputed is nearly incoherent , an excuse to get to the closing bout ... by which time it 's impossible to care who wins .	1
clooney directs this film always keeping the balance between the fantastic and the believable ...	3
happy times maintains an appealing veneer without becoming too cute about it .	3
tv skit-com material fervently deposited on the big screen .	1
a compelling film .	4
the film 's unhurried pace is actually one of its strengths .	3
the same should go for movie theaters .	2
it certainly wo n't win any awards in the plot department but it sets out with no pretensions and delivers big time .	3
most of the things that made the original men in black such a pleasure are still there .	3
cold , sterile and lacking any color or warmth .	0
a ` girls gone wild ' video for the boho art-house crowd , the burning sensation is n't a definitive counter-cultural document -- its makers are n't removed and inquisitive enough for that .	0
the entire movie has a truncated feeling , but what 's available is lovely and lovable .	2
... the movie feels stitched together from stock situations and characters from other movies .	1
with an obvious rapport with her actors and a striking style behind the camera , hélène angel is definitely a director to watch .	4
aptly named , this shimmering , beautifully costumed and filmed production does n't work for me .	2
a deft , delightful mix of sulky teen drama and overcoming-obstacles sports-movie triumph .	3
a few energetic stunt sequences briefly enliven the film , but the wheezing terrorist subplot has n't the stamina for the 100-minute running time , and the protagonists ' bohemian boorishness mars the spirit of good clean fun .	2
an uplifting drama ... what antwone fisher is n't , however , is original .	2
men in black ii achieves ultimate insignificance -- it 's the sci-fi comedy spectacle as whiffle-ball epic .	0
there 's nothing to gain from watching they .	0
debut effort by `` project greenlight '' winner is sappy and amateurish .	1
your 20th outing shows off a lot of stamina and vitality , and get this , madonna 's cameo does n't suck !	3
an absurdist spider web .	1
a journey that is as difficult for the audience to take as it is for the protagonist -- yet it 's potentially just as rewarding .	3
rather less than the sum of its underventilated père-fils confrontations .	1
an entertaining documentary that freshly considers arguments the bard 's immortal plays were written by somebody else .	3
`` me without you '' is a probing examination of a female friendship set against a few dynamic decades .	2
stay away .	0
contrasting the original ringu with the current americanized adaptation is akin to comparing the evil dead with evil dead ii	1
skip this dreck , rent animal house and go back to the source .	1
beautifully filmed and well acted ... but admittedly problematic in its narrative specifics .	3
if you 're burnt out on it 's a wonderful life marathons and bored with a christmas carol , it might just be the movie you 're looking for .	3
the film 's highlight is definitely its screenplay , both for the rhapsodic dialogue that jumps off the page , and for the memorable character creations .	3
the movie , like bartleby , is something of a stiff -- an extra-dry office comedy that seems twice as long as its 83 minutes .	1
the good thing -- the only good thing -- about extreme ops is that it 's so inane that it gave me plenty of time to ponder my thanksgiving to-do list .	2
it 's sort of a 21st century morality play with a latino hip hop beat .	3
should n't have been allowed to use the word `` new '' in its title , because there 's not an original character , siuation or joke in the entire movie .	0
decent but dull .	1
get out your pooper-scoopers .	0
humor in i spy is so anemic .	1
at least it 's a fairly impressive debut from the director , charles stone iii .	4
try as you might to resist , if you 've got a place in your heart for smokey robinson , this movie will worm its way there .	3
if the film has a problem , its shortness disappoints : you want the story to go on and on .	3
there 's not a fresh idea at the core of this tale .	1
this film is so different from the apple and so striking that it can only encourage us to see samira makhmalbaf as a very distinctive sensibility , working to develop her own film language with conspicuous success .	3
this is a movie where the most notable observation is how long you 've been sitting still .	1
technically and artistically inept .	1
... overly melodramatic ...	0
you 'll get the enjoyable basic minimum .	2
trouble every day is a success in some sense , but it 's hard to like a film so cold and dead .	1
... stumbles over every cheap trick in the book trying to make the outrage come even easier .	1
in all the annals of the movies , few films have been this odd , inexplicable and unpleasant .	0
allen 's funniest and most likeable movie in years .	4
highly uneven and inconsistent ... margarita happy hour kinda resembles the el cheapo margaritas served within .	0
weiss and speck never make a convincing case for the relevance of these two 20th-century footnotes .	2
the effort is sincere and the results are honest , but the film is so bleak that it 's hardly watchable .	0
earnest and tentative even when it aims to shock .	2
blithely anachronistic and slyly achronological .	2
the scriptwriters are no less a menace to society than the film 's characters .	1
a big-budget\/all-star movie as unblinkingly pure as the hours is a distinct rarity , and an event .	3
an enormously entertaining movie , like nothing we 've ever seen before , and yet completely familiar .	4
even as the hero of the story rediscovers his passion in life , the mood remains oddly detached .	1
as a movie , it never seems fresh and vital .	2
deepa mehta provides an accessible introduction as well as some intelligent observations on the success of bollywood in the western world .	3
a cheap scam put together by some cynical creeps at revolution studios and imagine entertainment to make the suckers out there surrender $ 9 and 93 minutes of unrecoverable life .	0
not once does it come close to being exciting .	1
it 's a hellish , numbing experience to watch , and it does n't offer any insights that have n't been thoroughly debated in the media already , back in the dahmer heyday of the mid - '90s .	1
the film is hampered by its predictable plot and paper-thin supporting characters .	1
... standard guns versus martial arts cliche with little new added .	3
a noble failure .	1
much of what we see is horrible but it 's also undeniably exceedingly clever .	3
there 's not a comedic moment in this romantic comedy .	0
any rock pile will do for a set .	1
the hook is the drama within the drama , as an unsolved murder and an unresolved moral conflict jockey for the spotlight .	3
a muddle splashed with bloody beauty as vivid as any scorsese has ever given us .	3
marinated in clichés and mawkish dialogue .	0
the film 's darker moments become smoothed over by an overwhelming need to tender inspirational tidings , especially in the last few cloying moments .	2
this movie , a certain scene in particular , brought me uncomfortably close to losing my lunch .	0
in addition to gluing you to the edge of your seat , changing lanes is also a film of freshness , imagination and insight .	4
sitting through the last reel -lrb- spoiler alert ! -rrb-	2
in the end , the film feels homogenized and a bit contrived , as if we 're looking back at a tattered and ugly past with rose-tinted glasses .	1
while the frequent allusions to gurus and doshas will strike some westerners as verging on mumbo-jumbo ... broad streaks of common sense emerge with unimpeachable clarity .	3
the movie is hardly a masterpiece , but it does mark ms. bullock 's best work in some time .	3
unless you come in to the film with a skateboard under your arm , you 're going to feel like you were n't invited to the party .	1
if the very concept makes you nervous ... you 'll have an idea of the film 's creepy , scary effectiveness .	2
an energetic and engaging film that never pretends to be something it is n't .	3
a compelling story of musical passion against governmental odds .	3
a rumor of angels does n't just slip -- it avalanches into forced fuzziness .	0
mindless yet impressively lean spinoff of last summer 's bloated effects fest the mummy returns .	3
what 's needed so badly but what is virtually absent here is either a saving dark humor or the feel of poetic tragedy .	1
stone seems to have a knack for wrapping the theater in a cold blanket of urban desperation .	1
` alice 's adventure through the looking glass and into zombie-land ' is filled with strange and wonderful creatures .	3
late marriage is an in-your-face family drama and black comedy that is filled with raw emotions conveying despair and love .	3
remember it .	3
thoroughly enjoyable .	3
begins like a docu-drama but builds its multi-character story with a flourish .	4
it 's a fanboy ` what if ? '	2
the best comedy concert movie i 've seen since cho 's previous concert comedy film , i 'm the one that i want , in 2000 .	4
the dose is strong and funny , for the first 15 minutes anyway ; after that , the potency wanes dramatically .	2
you 'll end up moved .	3
i 've yet to find an actual vietnam war combat movie actually produced by either the north or south vietnamese , but at least now we 've got something pretty damn close .	3
while it 's all quite tasteful to look at , the attention process tends to do a little fleeing of its own .	1
a visual spectacle full of stunning images and effects .	4
it 's always fascinating to watch marker the essayist at work .	3
a pure participatory event that malnourished intellectuals will gulp down in a frenzy .	2
the film , despite the gratuitous cinematic distractions impressed upon it , is still good fun .	3
but even while his characters are acting horribly , he is always sympathetic .	3
narc is all menace and atmosphere .	1
there is simply not enough of interest onscreen to sustain its seventy-minute running time .	1
-lrb- stevens is -rrb- so stoked to make an important film about human infidelity and happenstance that he tosses a kitchen sink onto a story already overladen with plot conceits .	1
kurys seems intimidated by both her subject matter and the period trappings of this debut venture into the heritage business .	1
it dabbles all around , never gaining much momentum .	1
occasionally funny , sometimes inspiring , often boring .	2
being unique does n't necessarily equate to being good , no matter how admirably the filmmakers have gone for broke .	1
strident and inelegant in its ` message-movie ' posturing .	2
that rare documentary that incorporates so much of human experience -- drama , conflict , tears and surprise -- that it transcends the normal divisions between fiction and nonfiction film .	4
hashiguchi covers this territory with wit and originality , suggesting that with his fourth feature -- the first to be released in the u.s. -- a major director is emerging in world cinema .	4
when -lrb- reno -rrb- lets her radical flag fly , taking angry potshots at george w. bush , henry kissinger , larry king , et al. , reno devolves into a laugh-free lecture .	1
never capitalizes on this concept and opts for the breezy and amateurish feel of an after school special on the subject of tolerance .	0
even if you have no interest in the gang-infested , east-vs .	2
despite its visual virtuosity , ` naqoyqatsi ' is banal in its message and the choice of material to convey it .	1
while the filmmaking may be a bit disjointed , the subject matter is so fascinating that you wo n't care .	3
paul bettany is cool .	3
collateral damage is trash , but it earns extra points by acting as if it were n't .	0
it 's anchored by splendid performances from an honored screen veteran and a sparkling newcomer who instantly transform themselves into a believable mother\/daughter pair .	4
the one not-so-small problem with expecting is that the entire exercise has no real point .	1
when you 've got the wildly popular vin diesel in the equation , it adds up to big box office bucks all but guaranteed .	3
the problem with all of this : it 's not really funny .	1
oops , she 's really done it this time .	2
one hour photo may seem disappointing in its generalities , but it 's the little nuances that perhaps had to escape from director mark romanek 's self-conscious scrutiny to happen , that finally get under your skin .	1
there are more shots of children smiling for the camera than typical documentary footage which hurts the overall impact of the film .	2
a modestly surprising movie .	3
it 's impossible to indulge the fanciful daydreams of janice beard -lrb- eileen walsh -rrb- when her real-life persona is so charmless and vacant .	1
as the movie traces mr. brown 's athletic exploits , it is impossible not to be awed by the power and grace of one of the greatest natural sportsmen of modern times .	4
to others , it will remind them that hong kong action cinema is still alive and kicking .	3
with tiny little jokes and nary an original idea , this sappy ethnic sleeper proves that not only blockbusters pollute the summer movie pool .	1
confuses its message with an ultimate desire to please , and contorting itself into an idea of expectation is the last thing any of these three actresses , nor their characters , deserve .	0
it 's a fine , focused piece of work that reopens an interesting controversy and never succumbs to sensationalism .	4
a heartening tale of small victories and enduring hope .	3
this franchise has not spawned a single good film .	0
a taut , sobering film .	4
ear-splitting exercise in formula crash-and-bash action .	1
just about everyone involved here seems to be coasting .	1
what sets this romantic comedy apart from most hollywood romantic comedies is its low-key way of tackling what seems like done-to-death material .	3
claims to sort the bad guys from the good , which is its essential problem .	1
surprisingly , the film is a hilarious adventure and i shamelessly enjoyed it .	3
woo has as much right to make a huge action sequence as any director , but how long will filmmakers copy the `` saving private ryan '' battle scenes before realizing steven spielberg got it right the first time ?	1
although it starts off so bad that you feel like running out screaming , it eventually works its way up to merely bad rather than painfully awful .	1
makes 98 minutes feel like three hours .	0
the entire point of a shaggy dog story , of course , is that it goes nowhere , and this is classic nowheresville in every sense .	1
shame on writer\/director vicente aranda for making a florid biopic about mad queens , obsessive relationships , and rampant adultery so dull .	1
spinning a web of dazzling entertainment may be overstating it , but `` spider-man '' certainly delivers the goods .	4
de ayala is required to supply too much of the energy in a film that is , overall , far too staid for its subject matter .	2
i survived .	2
like the hanks character , he 's a slow study : the action is stilted and the tabloid energy embalmed .	1
a poignant lyricism runs through balzac and the little chinese seamstress that transforms this story about love and culture into a cinematic poem .	4
thriller directorial debut for traffic scribe gaghan has all the right parts , but the pieces do n't quite fit together .	2
... is funny in the way that makes you ache with sadness -lrb- the way chekhov is funny -rrb- , profound without ever being self-important , warm without ever succumbing to sentimentality .	4
does little to elaborate the conceit of setting this blood-soaked tragedy of murderous ambition in the era of richard nixon .	2
disney aficionados will notice distinct parallels between this story and the 1971 musical `` bedknobs and broomsticks , '' which also dealt with british children rediscovering the power of fantasy during wartime .	2
paul bettany is good at being the ultra-violent gangster wannabe , but the movie is certainly not number 1 .	1
the verdict : two bodies and hardly a laugh between them .	1
in xxx , diesel is that rare creature -- an action hero with table manners , and one who proves that elegance is more than tattoo deep .	4
there is a strong directorial stamp on every frame of this stylish film that is able to visualize schizophrenia but is still confident enough to step back and look at the sick character with a sane eye .	3
it 's funny , as the old saying goes , because it 's true .	3
special p.o.v. camera mounts on bikes , skateboards , and motorcycles provide an intense experience when splashed across the immense imax screen .	4
taken outside the context of the current political climate -lrb- see : terrorists are more evil than ever ! -rrb-	1
a little weak -- and it is n't that funny .	1
writer-director ritchie reduces wertmuller 's social mores and politics to tiresome jargon .	1
a forceful drama of an alienated executive who re-invents himself .	3
one of those exceedingly rare films in which the talk alone is enough to keep us involved .	4
an almost unbearably morbid love story .	0
a mean-spirited film made by someone who surely read the catcher in the rye but clearly suffers from dyslexia	0
if they broke out into elaborate choreography , singing and finger snapping it might have held my attention , but as it stands i kept looking for the last exit from brooklyn .	1
there 's a sheer unbridled delight in the way the story unfurls ...	3
we have an actor who is great fun to watch performing in a film that is only mildly diverting .	2
implicitly acknowledges and celebrates the glorious chicanery and self-delusion of this most american of businesses , and for that reason it may be the most oddly honest hollywood document of all .	3
very well written and directed with brutal honesty and respect for its audience .	4
impostor is a step down for director gary fleder .	1
moving and vibrant .	4
jacquot 's strategy allows his cast the benefit of being able to give full performances ... while demonstrating vividly that the beauty and power of the opera reside primarily in the music itself .	3
hawn and sarandon form an acting bond that makes the banger sisters a fascinating character study with laughs to spare .	4
may puzzle his most ardent fans .	1
in other words , it 's badder than bad .	0
may prove to be -lrb- tsai 's -rrb- masterpiece .	4
... they missed the boat .	2
one of the best , most understated performances of -lrb- jack nicholson 's -rrb- career .	4
it makes sense that he went back to school to check out the girls -- his film is a frat boy 's idea of a good time .	2
after all , he took three minutes of dialogue , 30 seconds of plot and turned them into a 90-minute movie that feels five hours long .	1
the master of disguise falls under the category of ` should have been a sketch on saturday night live . '	1
they 're going through the motions , but the zip is gone .	2
shows holmes has the screen presence to become a major-league leading lady , -lrb- but -rrb- the movie itself is an underachiever , a psychological mystery that takes its sweet time building to a climax that 's scarcely a surprise by the time it arrives .	1
but it was n't .	1
though its atmosphere is intriguing ... the drama is finally too predictable to leave much of an impression .	2
foster breathes life into a roll that could have otherwise been bland and run of the mill .	3
in old-fashioned screenwriting parlance , ms. shreve 's novel proved too difficult a text to ` lick , ' despite the efforts of a first-rate cast .	1
well-acted , well-directed and , for all its moodiness , not too pretentious .	4
one thing is for sure : this movie does not tell you a whole lot about lily chou-chou .	2
a tired , predictable , bordering on offensive , waste of time , money and celluloid .	0
there 's no disguising this as one of the worst films of the summer .	0
frida is n't that much different from many a hollywood romance .	1
follows the original film virtually scene for scene and yet manages to bleed it almost completely dry of humor , verve and fun .	1
scott baio is turning in some delightful work on indie projects .	3
keenly observed and refreshingly natural , swimming gets the details right , from its promenade of barely clad bodies in myrtle beach , s.c. , to the adrenaline jolt of a sudden lunch rush at the diner .	3
a serviceable euro-trash action extravaganza , with a decent sense of humor and plenty of things that go boom -- handguns , bmws and seaside chateaus .	2
the last three narcissists left on earth compete for each others ' affections .	2
like vardalos and corbett , who play their roles with vibrant charm , the film , directed by joel zwick , is heartfelt and hilarious in ways you ca n't fake .	4
it 's likely that whatever you thought of the first production -- pro or con -- you 'll likely think of this one .	2
a lame comedy .	0
deliberately and devotedly constructed , far from heaven is too picture postcard perfect , too neat and new pin-like , too obviously a recreation to resonate .	3
morvern rocks .	4
a positively thrilling combination of ethnography and all the intrigue , betrayal , deceit and murder of a shakespearean tragedy or a juicy soap opera .	3
when ` science fiction ' takes advantage of the fact that its intended audience has n't yet had much science , it does a disservice to the audience and to the genre .	1
illiterate , often inert sci-fi action thriller .	1
as janice , eileen walsh , an engaging , wide-eyed actress whose teeth are a little too big for her mouth , infuses the movie with much of its slender , glinting charm .	3
a film of quiet power .	3
overwrought , melodramatic bodice-ripper .	1
wins my vote for ` the 2002 enemy of cinema ' award .	2
it 's easy to be cynical about documentaries in which underdogs beat the odds and the human spirit triumphs , but westbrook 's foundation and dalrymple 's film earn their uplift .	2
zhuangzhuang creates delicate balance of style , text , and subtext that 's so simple and precise that anything discordant would topple the balance , but against all odds , nothing does .	3
because the film deliberately lacks irony , it has a genuine dramatic impact ; it plays like a powerful 1957 drama we 've somehow never seen before .	4
it 's a very valuable film ...	4
bad movie .	0
just when you think you are making sense of it , something happens that tells you there is no sense .	1
the rich performances by friel -- and especially williams , an american actress who becomes fully english -- round out the square edges .	3
the film rehashes several old themes and is capped with pointless extremes -- it 's insanely violent and very graphic .	0
an undistinguished attempt to make a classic theater piece cinematic .	0
it 's pauly shore awful .	0
, `` they 're out there ! ''	3
` tadpole ' was one of the films so declared this year , but it 's really more of the next pretty good thing .	2
when the precise nature of matthew 's predicament finally comes into sharp focus , the revelation fails to justify the build-up .	2
a sour attempt at making a farrelly brothers-style , down-and-dirty laugher for the female set .	1
what could have been right at home as a nifty plot line in steven soderbergh 's traffic fails to arrive at any satisfying destination .	1
oh , james !	3
got some good , organic character work , lots of obvious political insights and little room for engaging , imaginative filmmaking in its nearly 2 1\/2 - hour , dissipated length .	3
an emotionally and spiritually compelling journey seen through the right eyes , with the right actors and with the kind of visual flair that shows what great cinema can really do .	4
an inept , tedious spoof of '70s kung fu pictures , it contains almost enough chuckles for a three-minute sketch , and no more .	0
... tackling a low-budget movie in which inexperienced children play the two main characters might not be the best way to cut your teeth in the film industry .	2
a vivid , sometimes surreal , glimpse into the mysteries of human behavior .	3
it 's no accident that the accidental spy is a solid action pic that returns the martial arts master to top form .	4
a wild comedy that could only spring from the demented mind of the writer of being john malkovich .	3
it 's affecting , amusing , sad and reflective .	3
how can such a cold movie claim to express warmth and longing ?	1
the film did n't convince me that calvin jr. 's barbershop represents some sort of beacon of hope in the middle of chicago 's south side .	1
exciting documentary .	4
at its most basic , this cartoon adventure is that wind-in-the-hair exhilarating .	3
a winning piece of work filled with love for the movies of the 1960s .	3
her film is like a beautiful food entrée that is n't heated properly , so that it ends up a bit cold and relatively flavorless .	1
the most excruciating 86 minutes one might sit through this summer that do not involve a dentist drill .	1
gives everyone something to shout about .	4
it 's a setup so easy it borders on facile , but keeping the film from cheap-shot mediocrity is its crack cast .	3
the chateau is a risky venture that never quite goes where you expect and often surprises you with unexpected comedy .	3
but it is set in a world that is very , very far from the one most of us inhabit .	2
deliciously mean-spirited and wryly observant .	3
after the setup , the air leaks out of the movie , flattening its momentum with about an hour to go .	2
as dumb and cheesy as they may be , the cartoons look almost shakespearean -- both in depth and breadth -- after watching this digital-effects-heavy , supposed family-friendly comedy .	3
though clearly well-intentioned , this cross-cultural soap opera is painfully formulaic and stilted .	1
jones has tackled a meaty subject and drawn engaging characters while peppering the pages with memorable zingers .	4
reassuring , retro uplifter .	4
the most brilliant work in this genre since the 1984 uncut version of sergio leone 's flawed but staggering once upon a time in america .	4
there are deeply religious and spiritual people in this world who would argue that entering a church , synagogue or temple does n't mean you have to check your brain at the door .	3
this is unusual , food-for-thought cinema that 's as entertaining as it is instructive .	3
i have no problem with `` difficult '' movies , or movies that ask the audience to meet them halfway and connect the dots instead of having things all spelled out .	2
much credit must be given to the water-camera operating team of don king , sonny miller , and michael stewart .	3
a sugar-coated rocky whose valuable messages are forgotten 10 minutes after the last trombone honks .	1
all very stylish and beautifully photographed , but far more trouble than it 's worth , with fantasy mixing with reality and actors playing more than one role just to add to the confusion .	2
what begins brightly gets bogged down over 140 minutes .	1
a painfully slow cliche-ridden film filled with more holes than clyde barrow 's car .	1
the film 's only missteps come from the script 's insistence on providing deep emotional motivation for each and every one of abagnale 's antics .	2
the best of the pierce brosnan james bond films to date .	3
drumline is -- the mere suggestion , albeit a visually compelling one , of a fully realized story .	3
to be influenced chiefly by humanity 's greatest shame , reality shows -- reality shows for god 's sake !	0
take away the controversy , and it 's not much more watchable than a mexican soap opera .	0
the audacity to view one of shakespeare 's better known tragedies as a dark comedy is , by itself , deserving of discussion .	1
the success of undercover brother is found in its ability to spoof both black and white stereotypes equally .	3
too damn weird to pass up , and for the blacklight crowd , way cheaper -lrb- and better -rrb- than pink floyd tickets .	3
you expect more from director michael apted -lrb- enigma -rrb- and screenwriter nicholas kazan -lrb- reversal of fortune -rrb- than this cliche pileup .	0
director jay russell weighs down his capricious fairy-tale with heavy sentiment and lightweight meaning .	0
a good-natured ensemble comedy that tries hard to make the most of a bumper cast , but never quite gets off the ground .	1
a moving and solidly entertaining comedy\/drama that should bolster director and co-writer juan josé campanella 's reputation in the united states .	4
everything is off .	1
working from a surprisingly sensitive script co-written by gianni romoli ... ozpetek avoids most of the pitfalls you 'd expect in such a potentially sudsy set-up .	4
pretend like your sat scores are below 120 and you might not notice the flaws .	1
mordantly funny and intimately knowing ...	3
i ca n't remember the last time i saw worse stunt editing or cheaper action movie production values than in extreme ops .	1
it 's tommy 's job to clean the peep booths surrounding her , and after viewing this one , you 'll feel like mopping up , too .	1
each of these stories has the potential for touched by an angel simplicity and sappiness , but thirteen conversations about one thing , for all its generosity and optimism , never resorts to easy feel-good sentiments .	4
there 's ... an underlying old world sexism to monday morning that undercuts its charm .	1
what a great shame that such a talented director as chen kaige has chosen to make his english-language debut with a film so poorly plotted and scripted .	0
i liked a lot of the smaller scenes .	3
some of the computer animation is handsome , and various amusing sidekicks add much-needed levity to the otherwise bleak tale , but overall the film never rises above mediocrity .	1
beresford nicely mixes in as much humor as pathos to take us on his sentimental journey of the heart .	3
nothing can detract from the affection of that moral favorite : friends will be friends through thick and thin .	3
bring tissues .	3
... hopefully it 'll be at the dollar theatres by the time christmas rolls around .	2
an enthralling , entertaining feature .	4
as a director , paxton is surprisingly brilliant , deftly sewing together what could have been a confusing and horrifying vision into an intense and engrossing head-trip .	4
well-made but mush-hearted .	3
labute masterfully balances both traditional or modern stories together in a manner that one never overwhelms the other .	4
assured , glossy and shot through with brittle desperation .	3
a damn fine and a truly distinctive and a deeply pertinent film .	4
filmmaker stacy peralta has a flashy editing style that does n't always jell with sean penn 's monotone narration , but he respects the material without sentimentalizing it .	3
despite its promising cast of characters , big trouble remains a loosely tied series of vignettes which only prove that ` zany ' does n't necessarily mean ` funny . '	1
a surprisingly sweet and gentle comedy .	3
... begins with promise , but runs aground after being snared in its own tangled plot .	1
although what time offers tsai 's usual style and themes , it has a more colorful , more playful tone than his other films .	4
a dull , inconsistent , dishonest female bonding picture .	0
a must-see for fans of thoughtful war films and those interested in the sights and sounds of battle .	4
with an unflappable air of decadent urbanity , everett remains a perfect wildean actor , and a relaxed firth displays impeccable comic skill .	4
by no means a slam-dunk and sure to ultimately disappoint the action fans who will be moved to the edge of their seats by the dynamic first act , it still comes off as a touching , transcendent love story .	1
it has that rare quality of being able to creep the living hell out of you ...	4
it 's not difficult to spot the culprit early-on in this predictable thriller .	2
i encourage young and old alike to go see this unique and entertaining twist on the classic whale 's tale -- you wo n't be sorry !	4
what goes on for the 110 minutes of `` panic room '' is a battle of witlessness between a not-so-bright mother and daughter and an even less capable trio of criminals .	1
if you do n't flee , you might be seduced .	2
in comparison to his earlier films it seems a disappointingly thin slice of lower-class london life ; despite the title ... amounts to surprisingly little .	0
the script was reportedly rewritten a dozen times -- either 11 times too many or else too few .	0
it may sound like a mere disease-of - the-week tv movie , but a song for martin is made infinitely more wrenching by the performances of real-life spouses seldahl and wollter .	2
this one is certainly well-meaning , but it 's also simple-minded and contrived .	2
the master of disguise may have made a great saturday night live sketch , but a great movie it is not .	1
it 's not a classic spy-action or buddy movie , but it 's entertaining enough and worth a look .	2
if we 're to slap protagonist genevieve leplouff because she 's french , do we have that same option to slap her creators because they 're clueless and inept ?	0
i 've had more interesting -- and , dare i say , thematically complex -- bowel movements than this long-on-the-shelf , point-and-shoot exercise in gimmicky crime drama .	1
i 've seen some bad singer-turned actors , but lil bow wow takes the cake .	1
`` nicholas nickleby '' is a perfect family film to take everyone to since there 's no new `` a christmas carol '' out in the theaters this year .	3
if you already like this sort of thing , this is that sort of thing all over again .	2
it wo n't hold up over the long haul , but in the moment , finch 's tale provides the forgettable pleasures of a saturday matinee .	3
was that movie nothing more than a tepid exercise in trotting out a formula that worked five years ago but has since lost its fizz ?	0
how good this film might be , depends if you believe that the shocking conclusion is too much of a plunge or not .	3
a cellophane-pop remake of the punk classic ladies and gentlemen , the fabulous stains ... crossroads is never much worse than bland or better than inconsequential .	0
pretty good little movie .	3
if nothing else , `` rollerball '' 2002 may go down in cinema history as the only movie ever in which the rest of the cast was outshined by ll cool j.	1
angel presents events partly from the perspective of aurelie and christelle , and infuses the film with the sensibility of a particularly nightmarish fairytale .	3
nemesis suffers from a paunchy midsection , several plodding action sequences and a wickedly undramatic central theme .	1
even when he 's not at his most critically insightful , godard can still be smarter than any 50 other filmmakers still at work .	3
the fascination comes in the power of the huston performance , which seems so larger than life and yet so fragile , and in the way the ivan character accepts the news of his illness so quickly but still finds himself unable to react .	3
-lrb- t -rrb- he film is never sure to make a clear point -- even if it seeks to rely on an ambiguous presentation .	1
this movie is about the worst thing chan has done in the united states .	0
amazing !	4
the ya-ya 's have many secrets and one is - the books are better .	0
the plot 's contrivances are uncomfortably strained .	1
a thoroughly entertaining comedy that uses grant 's own twist of acidity to prevent itself from succumbing to its own bathos .	4
kids will love its fantasy and adventure , and grownups should appreciate its whimsical humor .	4
-lrb- allen 's -rrb- best works understand why snobbery is a better satiric target than middle-america diversions could ever be .	3
the stars may be college kids , but the subject matter is as adult as you can get : the temptations of the flesh are unleashed by a slightly crazed , overtly determined young woman and a one-night swim turns into an ocean of trouble .	3
we 've liked klein 's other work but rollerball left us cold .	0
both a grand tour through 300 hundred years of russian cultural identity and a stunning technical achievement .	4
a markedly inactive film , city is conversational bordering on confessional .	0
clever and unflinching in its comic barbs , slap her is a small but rewarding comedy that takes aim at contemporary southern adolescence and never lets up .	4
soderbergh , like kubrick before him , may not touch the planet 's skin , but understands the workings of its spirit .	4
there is no denying the power of polanski 's film ...	3
to be oblivious to the existence of this film would be very sweet indeed .	1
though it goes further than both , anyone who has seen the hunger or cat people will find little new here , but a tasty performance from vincent gallo lifts this tale of cannibal lust above the ordinary .	3
however stale the material , lawrence 's delivery remains perfect ; his great gift is that he can actually trick you into thinking some of this worn-out , pandering palaver is actually funny .	2
little more than a super-sized infomercial for the cable-sports channel and its summer x games .	2
the beautifully choreographed kitchen ballet is simple but absorbing .	3
from the opening strains of the average white band 's `` pick up the pieces '' , you can feel the love .	3
empire ca n't make up its mind whether it wants to be a gangster flick or an art film .	1
the result is so tame that even slightly wised-up kids would quickly change the channel .	1
a penetrating , potent exploration of sanctimony , self-awareness , self-hatred and self-determination .	3
thirteen conversations about one thing lays out a narrative puzzle that interweaves individual stories , and , like a mobius strip , elliptically loops back to where it began .	3
director peter kosminsky gives these women a forum to demonstrate their acting ` chops ' and they take full advantage .	3
storytelling feels slight .	1
witty , vibrant , and intelligent .	3
while we want macdowell 's character to retrieve her husband , we have to ask whether her personal odyssey trumps the carnage that claims so many lives around her .	2
despite its shortcomings , girls ca n't swim represents an engaging and intimate first feature by a talented director to watch , and it 's a worthy entry in the french coming-of-age genre .	3
interesting and thoroughly unfaithful version of carmen	3
thanks to a small star with big heart , this family film sequel is plenty of fun for all .	4
for most of the distance the picture provides a satisfyingly unsettling ride into the dark places of our national psyche .	3
it 's a smart , funny look at an arcane area of popular culture , and if it is n't entirely persuasive , it does give exposure to some talented performers .	3
we get the comedy we settle for .	1
eerily accurate depiction of depression .	1
schrader aims to present an unflinching look at one man 's downfall , brought about by his lack of self-awareness .	1
i 'm not saying that ice age does n't have some fairly pretty pictures , but there 's not enough substance in the story to actually give them life .	2
feels like the work of someone who may indeed have finally aged past his prime ... and , perhaps more than he realizes , just wants to be liked by the people who can still give him work .	1
extraordinary debut from josh koury .	4
it 's not life-affirming -- its vulgar and mean , but i liked it .	2
the pinochet case is a searing album of remembrance from those who , having survived , suffered most .	2
... a bland murder-on-campus yawner .	0
cannon 's confidence and laid-back good spirits are , with the drumming routines , among the film 's saving graces .	3
just like a splendid meal , red dragon satisfies -- from its ripe recipe , inspiring ingredients , certified cuisine and palatable presentation .	4
not as good as the original , but what is ...	2
feels more like a rejected x-files episode than a credible account of a puzzling real-life happening .	0
while certain cues , like the happy music , suggest that this movie is supposed to warm our hearts , jeong-hyang lee 's film is just as likely to blacken that organ with cold vengefulness .	2
features what is surely the funniest and most accurate depiction of writer 's block ever .	4
admirably ambitious but self-indulgent .	2
whenever it threatens to get bogged down in earnest dramaturgy , a stirring visual sequence like a surge through swirling rapids or a leap from pinnacle to pinnacle rouses us .	3
surprisingly powerful and universal .	4
this rough trade punch-and-judy act did n't play well then and it plays worse now .	2
the story has its redundancies , and the young actors , not very experienced , are sometimes inexpressive .	1
even murphy 's expert comic timing and famed charisma ca n't rescue this effort .	1
a captivating coming-of-age story that may also be the first narrative film to be truly informed by the wireless age .	4
an intelligent , multi-layered and profoundly humanist -lrb- not to mention gently political -rrb- meditation on the values of knowledge , education , and the affects of cultural and geographical displacement .	4
massoud 's story is an epic , but also a tragedy , the record of a tenacious , humane fighter who was also the prisoner -lrb- and ultimately the victim -rrb- of history .	2
if hill is n't quite his generation 's don siegel -lrb- or robert aldrich -rrb- , it 's because there 's no discernible feeling beneath the chest hair ; it 's all bluster and cliché .	0
and neither do cliches , no matter how ` inside ' they are .	1
strictly a ` guy 's film ' in the worst sense of the expression .	1
a lightweight , uneven action comedy that freely mingles french , japanese and hollywood cultures .	1
irwin and his director never come up with an adequate reason why we should pay money for what we can get on television for free .	0
can you bear the laughter ?	3
`` abandon '' will leave you wanting to abandon the theater .	0
the movie fails to portray its literarily talented and notorious subject as anything much more than a dirty old man .	0
not as good as the full monty , but a really strong second effort .	3
asks what truth can be discerned from non-firsthand experience , and specifically questions cinema 's capability for recording truth .	3
audiences are advised to sit near the back and squint to avoid noticing some truly egregious lip-non-synching , but otherwise the production is suitably elegant .	3
... a solid , unassuming drama .	3
a formula family tearjerker told with a heavy irish brogue ... accentuating , rather than muting , the plot 's saccharine thrust .	3
ok arthouse .	2
it 's fairly solid -- not to mention well edited so that it certainly does n't feel like a film that strays past the two and a half mark .	3
the holiday message of the 37-minute santa vs. the snowman leaves a lot to be desired .	1
a vile , incoherent mess ... a scummy ripoff of david cronenberg 's brilliant ` videodrome . '	0
discursive but oddly riveting documentary .	3
what 's most offensive is n't the waste of a good cast , but the film 's denial of sincere grief and mourning in favor of bogus spiritualism .	0
like a medium-grade network sitcom -- mostly inoffensive , fitfully amusing , but ultimately so weightless that a decent draft in the auditorium might blow it off the screen .	1
there 's an epic here , but you have to put it together yourself .	2
a little melodramatic , but with enough hope to keep you engaged .	3
not only is it a charming , funny and beautifully crafted import , it uses very little dialogue , making it relatively effortless to read and follow the action at the same time .	4
just about all of the film is confusing on one level or another , making ararat far more demanding than it needs to be .	1
though it lacks the utter authority of a genre gem , there 's a certain robustness to this engaging mix of love and bloodletting .	3
all the filmmakers are asking of us , is to believe in something that is improbable .	2
it 's touching and tender and proves that even in sorrow you can find humor .	3
collapses after 30 minutes into a slap-happy series of adolescent violence .	0
a spiffy animated feature about an unruly adolescent boy who is yearning for adventure and a chance to prove his worth .	3
payne constructs a hilarious ode to middle america and middle age with this unlikely odyssey , featuring a pathetic , endearing hero who is all too human .	3
a surprisingly flat retread , hobbled by half-baked setups and sluggish pacing .	0
fierce , glaring and unforgettable .	3
the film does n't show enough of the creative process or even of what was created for the non-fan to figure out what makes wilco a big deal .	1
there are laughs aplenty , and , as a bonus , viewers do n't have to worry about being subjected to farts , urine , feces , semen , or any of the other foul substances that have overrun modern-day comedies .	3
a lot more dimensional and complex than its sunny disposition would lead you to believe .	3
miller has crafted an intriguing story of maternal instincts and misguided acts of affection .	3
like these russo guys lookin ' for their mamet instead found their sturges .	2
sometimes there are very , very good reasons for certain movies to be sealed in a jar and left on a remote shelf indefinitely .	1
for single digits kidlets stuart little 2 is still a no brainer .	2
an instantly forgettable snow-and-stuntwork extravaganza that likely will be upstaged by an avalanche of more appealing holiday-season product .	1
some movies suck you in despite their flaws , and heaven is one such beast .	4
with a `` spy kids '' sequel opening next week , why bother with a contemptible imitator starring a `` snl '' has-been acting like an 8-year-old channeling roberto benigni ?	1
muddled , melodramatic paranormal romance is an all-time low for kevin costner .	0
in a summer of clones , harvard man is something rare and riveting : a wild ride that relies on more than special effects .	4
so original in its base concept that you can not help but get caught up .	4
but even then , i 'd recommend waiting for dvd and just skipping straight to her scenes .	1
this new zealand coming-of-age movie is n't really about anything .	1
quitting offers piercing domestic drama with spikes of sly humor .	3
mama africa pretty much delivers on that promise .	3
john carlen 's script is full of unhappy , two-dimensional characters who are anything but compelling .	2
we hate -lrb- madonna -rrb- within the film 's first five minutes , and she lacks the skill or presence to regain any ground .	1
much smarter and more attentive than it first sets out to be .	3
one regards reign of fire with awe .	4
it 's tough to tell which is in more abundant supply in this woefully hackneyed movie , directed by scott kalvert , about street gangs and turf wars in 1958 brooklyn -- stale cliches , gratuitous violence , or empty machismo .	1
the story is also as unoriginal as they come , already having been recycled more times than i 'd care to count .	1
you 've already seen city by the sea under a variety of titles , but it 's worth yet another visit .	3
journalism of the 1960s .	2
in one scene , we get a stab at soccer hooliganism , a double-barreled rip-off of quentin tarantino 's climactic shootout -- and meat loaf explodes .	1
is the kind of movie that 's critic-proof , simply because it aims so low .	1
to the civilized mind , a movie like ballistic : ecks vs. sever is more of an ordeal than an amusement .	0
a different movie -- sometimes tedious -- by a director many viewers would like to skip but film buffs should get to know .	3
my precious new star wars movie is a lumbering , wheezy drag ...	0
a dull , simple-minded and stereotypical tale of drugs , death and mind-numbing indifference on the inner-city streets .	0
throw smoochy from the train !	1
an alternately raucous and sappy ethnic sitcom ... you 'd be wise to send your regrets .	1
none of this is half as moving as the filmmakers seem to think .	1
the heedless impetuousness of youth is on full , irritating display in -lrb- this -rrb- meandering and pointless french coming-of-age import from writer-director anne-sophie birot .	0
watching e.t now , in an era dominated by cold , loud special-effects-laden extravaganzas , one is struck less by its lavish grandeur than by its intimacy and precision .	2
a low-budget affair , tadpole was shot on digital video , and the images often look smeary and blurry , to the point of distraction .	0
irwin is so earnest that it 's hard to resist his pleas to spare wildlife and respect their environs .	4
a miraculous movie , i 'm going home is so slight , yet overflows with wisdom and emotion .	4
the story 's pathetic and the gags are puerile . .	0
showtime is n't particularly assaultive , but it can still make you feel that you never want to see another car chase , explosion or gunfight again .	1
by the final whistle you 're convinced that this mean machine was a decent tv outing that just does n't have big screen magic .	1
first , for a movie that tries to be smart , it 's kinda dumb .	1
and people make fun of me for liking showgirls .	1
the performances are all solid ; it merely lacks originality to make it a great movie .	2
... the story simply putters along looking for astute observations and coming up blank .	1
it has a caffeinated , sloppy brilliance , sparkling with ideas you wish had been developed with more care , but animated by an energy that puts the dutiful efforts of more disciplined grade-grubbers to shame .	3
brings awareness to an issue often overlooked -- women 's depression .	2
if you 're not deeply touched by this movie , check your pulse .	4
whether it 's the worst movie of 2002 , i ca n't say for sure : memories of rollerball have faded , and i skipped country bears .	1
children , christian or otherwise , deserve to hear the full story of jonah 's despair -- in all its agonizing , catch-22 glory -- even if they spend years trying to comprehend it .	3
`` i blame all men for war , '' -lrb- the warden 's daughter -rrb- tells her father .	2
muccino , who directed from his own screenplay , is a canny crowd pleaser , and the last kiss ... provides more than enough sentimental catharsis for a satisfying evening at the multiplex .	4
has a solid emotional impact .	3
dogtown is hollow , self-indulgent , and - worst of all - boring .	1
the sweetest thing leaves a bitter taste .	0
one of those films that seems tailor made to air on pay cable to offer some modest amusements when one has nothing else to watch .	1
has enough wit , energy and geniality to please not only the fanatical adherents on either side , but also people who know nothing about the subject and think they 're not interested .	3
lawrence should stick to his day job .	1
by turns numbingly dull-witted and disquietingly creepy .	1
buy is an accomplished actress , and this is a big , juicy role .	3
maid in manhattan proves that it 's easier to change the sheets than to change hackneyed concepts when it comes to dreaming up romantic comedies .	0
thought-provoking and stylish , if also somewhat hermetic .	3
a cleverly crafted but ultimately hollow mockumentary .	1
one of the film 's most effective aspects is its tchaikovsky soundtrack of neurasthenic regret .	2
jacquot has filmed the opera exactly as the libretto directs , ideally capturing the opera 's drama and lyricism .	3
the misery of these people becomes just another voyeuristic spectacle , to be consumed and forgotten .	0
from a deceptively simple premise , this deeply moving french drama develops a startling story that works both as a detailed personal portrait and as a rather frightening examination of modern times .	4
goldmember is funny enough to justify the embarrassment of bringing a barf bag to the moviehouse .	2
unexpected , and often contradictory , truths emerge .	3
has the capability of effecting change and inspiring hope .	3
even if you 're an elvis person , you wo n't find anything to get excited about on this dvd .	0
together writer-director danny verete 's three tales comprise a powerful and reasonably fulfilling gestalt .	3
writer\/director walter hill is in his hypermasculine element here , once again able to inject some real vitality and even art into a pulpy concept that , in many other hands would be completely forgettable .	3
reyes ' word processor .	2
goldbacher draws on an elegant visual sense and a talent for easy , seductive pacing ... but she and writing partner laurence coriat do n't manage an equally assured narrative coinage .	3
the script is smart and dark - hallelujah for small favors .	3
even though we know the outcome , the seesawing of the general 's fate in the arguments of competing lawyers has the stomach-knotting suspense of a legal thriller , while the testimony of witnesses lends the film a resonant undertone of tragedy .	3
you 're not merely watching history , you 're engulfed by it .	4
i am more offended by his lack of faith in his audience than by anything on display here .	1
we 're drawn in by the dark luster .	3
the darker elements of misogyny and unprovoked violence suffocate the illumination created by the two daughters and the sparse instances of humor meant to shine through the gloomy film noir veil .	1
it 's not a great monster movie .	1
it 's a lovely , sad dance highlighted by kwan 's unique directing style .	4
it 's so downbeat and nearly humorless that it becomes a chore to sit through -- despite some first-rate performances by its lead .	1
the all-french cast is marveilleux .	4
wanker goths are on the loose !	2
if the title is a jeopardy question , then the answer might be `` how does steven seagal come across these days ? ''	1
the emperor 's club , ruthless in its own placid way , finds one of our most conservative and hidebound movie-making traditions and gives it new texture , new relevance , new reality .	4
the warnings to resist temptation in this film ... are blunt and challenging and offer no easy rewards for staying clean .	2
that storytelling has value can not be denied .	4
the whole thing comes off like a particularly amateurish episode of bewitched that takes place during spring break .	1
it 's hard to believe that something so short could be so flabby .	1
it establishes its ominous mood and tension swiftly , and if the suspense never rises to a higher level , it is nevertheless maintained throughout .	3
solondz may well be the only one laughing at his own joke	1
deep intelligence and a warm , enveloping affection breathe out of every frame .	4
swinging , the film makes it seem , is not a hobby that attracts the young and fit .	1
there 's a reason why halftime is only fifteen minutes long .	1
a tasty slice of droll whimsy .	2
winds up being both revelatory and narcissistic , achieving some honest insight into relationships that most high-concept films candy-coat with pat storylines , precious circumstances and beautiful stars .	3
in its own floundering way , it gets to you .	3
behind the glitz , hollywood is sordid and disgusting .	0
this mild-mannered farce , directed by one of its writers , john c. walsh , is corny in a way that bespeaks an expiration date passed a long time ago .	1
with very little to add beyond the dark visions already relayed by superb recent predecessors like swimming with sharks and the player , this latest skewering ... may put off insiders and outsiders alike .	1
significantly better than its 2002 children 's - movie competition .	3
you can thank me for this .	2
this is an elegantly balanced movie -- every member of the ensemble has something fascinating to do -- that does n't reveal even a hint of artifice .	4
cox creates a fluid and mesmerizing sequence of images to match the words of nijinsky 's diaries .	3
the fast runner ' transports the viewer into an unusual space	2
with the exception of mccoist , the players do n't have a clue on the park .	1
no amount of good acting is enough to save oleander 's uninspired story .	1
everyone 's to blame here .	1
evokes the 19th century with a subtlety that is an object lesson in period filmmaking .	3
an odd , haphazard , and inconsequential romantic comedy .	1
... another example of how sandler is losing his touch .	1
an awful lot like one of -lrb- spears ' -rrb- music videos in content -- except that it goes on for at least 90 more minutes and , worse , that you have to pay if you want to see it .	0
stale and clichéd to a fault .	0
... built on the premise that middle-class arkansas consists of monster truck-loving good ol' boys and peroxide blond honeys whose worldly knowledge comes from tv reruns and supermarket tabloids .	1
zellweger 's whiny pouty-lipped poof faced and spindly attempt at playing an ingenue makes her nomination as best actress even more of a an a	1
holofcener rejects patent solutions to dramatize life 's messiness from inside out , in all its strange quirks .	4
it 's got some pretentious eye-rolling moments and it did n't entirely grab me , but there 's stuff here to like .	2
i still want my money back .	0
no one involved , save dash , shows the slightest aptitude for acting , and the script , credited to director abdul malik abbott and ernest ` tron ' anderson , seems entirely improvised .	0
it 's the kind of effectively creepy-scary thriller that has you fixating on a far corner of the screen at times because your nerves just ca n't take it any more .	4
narratively , trouble every day is a plodding mess .	1
well-done supernatural thriller with keen insights into parapsychological phenomena and the soulful nuances of the grieving process .	3
if there 's no art here , it 's still a good yarn -- which is nothing to sneeze at these days .	3
ranges from laugh-out-loud hilarious to wonder-what - time-it-is tedious .	2
the cumulative effect of watching this 65-minute trifle is rather like being trapped while some weird relative trots out the video he took of the family vacation to stonehenge .	0
its sheer dynamism is infectious .	3
the film is reasonably entertaining , though it begins to drag two-thirds through , when the melodramatic aspects start to overtake the comedy .	3
dark and disturbing , yet compelling to watch .	2
simultaneously heart-breaking and very funny , the last kiss is really all about performances .	3
start reading your scripts before signing that dotted line .	1
bogs down badly as we absorb jia 's moody , bad-boy behavior which he portrays himself in a one-note performance .	2
jackson and co have brought back the value and respect for the term epic cinema .	3
a pathetically inane and unimaginative cross between xxx and vertical limit .	1
max pokes , provokes , takes expressionistic license and hits a nerve ... as far as art is concerned , it 's mission accomplished .	3
the power of shanghai ghetto , a documentary by dana janklowicz-mann and amir mann , rests in the voices of men and women , now in their 70s , who lived there in the 1940s .	3
in a word : no. .	2
there are many things that solid acting can do for a movie , but crafting something promising from a mediocre screenplay is not one of them .	2
` punch-drunk love is so convinced of its own brilliance that , if it were a person , you 'd want to smash its face in . '	0
a sentimental mess that never rings true .	0
a fascinating case study of flower-power liberation -- and the price that was paid for it .	4
-lrb- janey -rrb- forgets about her other obligations , leading to a tragedy which is somehow guessable from the first few minutes , maybe because it echoes the by now intolerable morbidity of so many recent movies .	1
ca n't get enough of libidinous young city dwellers ?	2
would i see it again ?	2
the only problem is that , by the end , no one in the audience or the film seems to really care .	0
a film without surprise geared toward maximum comfort and familiarity .	1
... although this idea is `` new '' the results are tired .	1
remarkable for its excellent storytelling , its economical , compressed characterisations and for its profound humanity , it 's an adventure story and history lesson all in one .	4
mike white 's deft combination of serious subject matter and dark , funny humor make `` the good girl '' a film worth watching .	4
a film that will be best appreciated by those willing to endure its extremely languorous rhythms , waiting for happiness is ultimately thoughtful without having much dramatic impact .	3
this may be the first cartoon ever to look as if it were being shown on the projection television screen of a sports bar .	1
it 's a treat -- a delightful , witty , improbable romantic comedy with a zippy jazzy score ... grant and bullock make it look as though they are having so much fun .	4
the trouble is , its filmmakers run out of clever ideas and visual gags about halfway through .	1
even when crush departs from the 4w formula ... it feels like a glossy rehash .	1
at its worst the screenplay is callow , but at its best it is a young artist 's thoughtful consideration of fatherhood .	2
nair does n't treat the issues lightly .	3
ana 's journey is not a stereotypical one of self-discovery , as she 's already comfortable enough in her own skin to be proud of her rubenesque physique ...	2
a compelling motion picture that illustrates an american tragedy .	4
it 's that painful .	0
smart , sassy interpretation of the oscar wilde play .	4
there 's nothing more satisfying during a summer of event movies than a spy thriller like the bourne identity that 's packed with just as much intelligence as action .	3
... if you 're just in the mood for a fun -- but bad -- movie , you might want to catch freaks as a matinee .	2
though writer\/director bart freundlich 's film ultimately becomes a simplistic story about a dysfunctional parent-child relationship , it has some special qualities and the soulful gravity of crudup 's anchoring performance .	3
the early and middle passages are surprising in how much they engage and even touch us .	4
but be warned , you too may feel time has decided to stand still .	2
-lrb- cho 's face is -rrb- an amazing slapstick instrument , creating a scrapbook of living mug shots .	3
if ever such a dependable concept was botched in execution , this is it .	0
his -lrb- nelson 's -rrb- screenplay needs some serious re-working to show more of the dilemma , rather than have his characters stage shouting matches about it .	1
terminally brain dead production .	0
it depends on how well flatulence gags fit into your holiday concept .	2
-lrb- grant -rrb- goes beyond his usual fluttering and stammering and captures the soul of a man in pain who gradually comes to recognize it and deal with it .	3
adults will certainly want to spend their time in the theater thinking up grocery lists and ways to tell their kids how not to act like pinocchio .	2
the movie suffers from two fatal ailments -- a dearth of vitality and a story that 's shapeless and uninflected .	0
well-meaning but inert .	2
bigelow handles the nuclear crisis sequences evenly but milks drama when she should be building suspense , and drags out too many scenes toward the end that should move quickly .	1
while most films these days are about nothing , this film seems to be about everything that 's plaguing the human spirit in a relentlessly globalizing world .	3
one senses in world traveler and in his earlier film that freundlich bears a grievous but obscure complaint against fathers , and circles it obsessively , without making contact .	1
well-meant but unoriginal .	1
it 's an effort to watch this movie , but it eventually pays off and is effective if you stick with it .	3
it 's burns ' visuals , characters and his punchy dialogue , not his plot , that carry waydowntown .	3
the real triumphs in igby come from philippe , who makes oliver far more interesting than the character 's lines would suggest , and sarandon , who could n't be better as a cruel but weirdly likable wasp matron .	3
the quiet american is n't a bad film , it 's just one that could easily wait for your pay per view dollar .	1
no. .	1
kapur weighs down the tale with bogus profundities .	1
my big fat greek wedding is that rare animal known as ' a perfect family film , ' because it 's about family .	3
even though many of these guys are less than adorable -lrb- their lamentations are pretty much self-centered -rrb- , there 's something vital about the movie .	3
while it may not add up to the sum of its parts , holofcener 's film offers just enough insight to keep it from being simpleminded , and the ensemble cast is engaging enough to keep you from shifting in your chair too often .	3
an ugly , revolting movie .	1
if you are into splatter movies , then you will probably have a reasonably good time with the salton sea .	3
the characterizations and dialogue lack depth or complexity , with the ironic exception of scooter .	1
shanghai ghetto may not be as dramatic as roman polanski 's the pianist , but its compassionate spirit soars every bit as high .	4
but it 's hardly a necessary enterprise .	1
ratliff 's two previous titles , plutonium circus and purgatory county show his penchant for wry , contentious configurations , and this film is part of that delicate canon .	3
distinctly sub-par ... more likely to drown a viewer in boredom than to send any shivers down his spine .	0
it 's a shame that the storyline and its underlying themes ... finally seem so impersonal or even shallow .	0
as it stands , crocodile hunter has the hurried , badly cobbled look of the 1959 godzilla , which combined scenes of a japanese monster flick with canned shots of raymond burr commenting on the monster 's path of destruction .	1
de niro cries .	2
leigh succeeds in delivering a dramatic slap in the face that 's simultaneously painful and refreshing .	3
i liked the original short story but this movie , even at an hour and twenty-some minutes , it 's too long and it goes nowhere .	0
it 's the kind of under-inspired , overblown enterprise that gives hollywood sequels a bad name .	0
the movie starts with a legend and ends with a story that is so far-fetched it would be impossible to believe if it were n't true .	1
really does feel like a short stretched out to feature length .	1
a breezy blend of art , history , esoteric musings and philosophy .	3
unexpected moments of authentically impulsive humor are the hallmark of this bittersweet , uncommonly sincere movie that portrays the frank humanity of ... emotional recovery .	4
stands as a document of what it felt like to be a new yorker -- or , really , to be a human being -- in the weeks after 9\/11 .	3
my wife is an actress works as well as it does because -lrb- the leads -rrb- are such a companionable couple .	3
do you chuckle at the thought of an ancient librarian whacking a certain part of a man 's body ?	2
about schmidt is nicholson 's goofy , heartfelt , mesmerizing king lear .	3
a comedy that is warm , inviting , and surprising .	4
hatfield and hicks make the oddest of couples , and in this sense the movie becomes a study of the gambles of the publishing world , offering a case study that exists apart from all the movie 's political ramifications .	3
the movie is so contrived , nonsensical and formulaic that , come to think of it , the day-old shelf would be a more appropriate location to store it .	0
this sensitive , smart , savvy , compelling coming-of-age drama delves into the passive-aggressive psychology of co-dependence and the struggle for self-esteem .	4
enigma looks great , has solid acting and a neat premise .	3
it 's not hateful .	2
eventually , they will have a showdown , but , by then , your senses are as mushy as peas and you do n't care who fires the winning shot .	0
as warm as it is wise , deftly setting off uproarious humor with an underlying seriousness that sneaks up on the viewer , providing an experience that is richer than anticipated .	4
godard 's ode to tackling life 's wonderment is a rambling and incoherent manifesto about the vagueness of topical excess ... in praise of love remains a ponderous and pretentious endeavor that 's unfocused and tediously exasperating .	0
this ready-made midnight movie probably wo n't stand the cold light of day , but under the right conditions , it 's goofy -lrb- if not entirely wholesome -rrb- fun .	3
hampered -- no , paralyzed -- by a self-indulgent script ... that aims for poetry and ends up sounding like satire .	0
although sensitive to a fault , it 's often overwritten , with a surfeit of weighty revelations , flowery dialogue , and nostalgia for the past and roads not taken .	1
several uninteresting , unlikeable people do bad things to and with each other in `` unfaithful . ''	0
feels like nothing quite so much as a middle-aged moviemaker 's attempt to surround himself with beautiful , half-naked women .	2
... a low rate annie featuring some kid who ca n't act , only echoes of jordan , and weirdo actor crispin glover screwing things up old school .	1
this version does justice both to stevenson and to the sci-fi genre .	3
surprisingly , considering that baird is a former film editor , the movie is rather choppy .	1
it would work much better as a one-hour tv documentary .	2
directing with a sure and measured hand , -lrb- haneke -rrb- steers clear of the sensational and offers instead an unflinching and objective look at a decidedly perverse pathology .	3
directors john musker and ron clements , the team behind the little mermaid , have produced sparkling retina candy , but they are n't able to muster a lot of emotional resonance in the cold vacuum of space .	2
... it was n't the subject matter that ultimately defeated the film ... it was the unfulfilling , incongruous , `` wait a second , did i miss something ? ''	0
wiseman is patient and uncompromising , letting his camera observe and record the lives of women torn apart by a legacy of abuse .	3
many of benjamins ' elements feel like they 've been patched in from an episode of miami vice .	2
... little more than a well-acted television melodrama shot for the big screen .	2
it 's a compelling and horrifying story , and the laramie project is worthwhile for reminding us that this sort of thing does , in fact , still happen in america .	4
ub equally spoofs and celebrates the more outre aspects of ` black culture ' and the dorkier aspects of ` white culture , ' even as it points out how inseparable the two are .	3
full frontal , which opens today nationwide , could almost be classified as a movie-industry satire , but it lacks the generous inclusiveness that is the genre 's definitive , if disingenuous , feature .	1
ultimately ... the movie is too heady for children , and too preachy for adults .	1
could n't someone take rob schneider and have him switch bodies with a funny person ?	1
your stomach for heaven depends largely on your appetite for canned corn .	2
in the wrong hands , i.e. peploe 's , it 's simply unbearable	1
what saves it ... and makes it one of the better video-game-based flicks , is that the film acknowledges upfront that the plot makes no sense , such that the lack of linearity is the point of emotional and moral departure for protagonist alice .	3
like an afterschool special with costumes by gianni versace , mad love looks better than it feels .	1
a strong script , powerful direction and splendid production design allows us to be transported into the life of wladyslaw szpilman , who is not only a pianist , but a good human being .	4
an average coming-of-age tale elevated by the wholesome twist of a pesky mother interfering during her son 's discovery of his homosexuality .	2
miller tells this very compelling tale with little fuss or noise , expertly plucking tension from quiet .	3
it has no affect on the kurds , but it wore me down .	1
the wanton slipperiness of \* corpus and its amiable jerking and reshaping of physical time and space would make it a great piece to watch with kids and use to introduce video as art .	4
the real star of this movie is the score , as in the songs translate well to film , and it 's really well directed .	3
instead of letting the laughs come as they may , lawrence unleashes his trademark misogyny -- er , comedy -- like a human volcano or an overflowing septic tank , take your pick .	0
this tuxedo ... should have been sent back to the tailor for some major alterations .	0
ever see one of those comedies that just seem like a bad idea from frame one ?	1
the film is impressive for the sights and sounds of the wondrous beats the world has to offer .	4
for most of its footage , the new thriller proves that director m. night shyamalan can weave an eerie spell and that mel gibson can gasp , shudder and even tremble without losing his machismo .	4
downright transparent is the script 's endless assault of embarrassingly ham-fisted sex jokes that reek of a script rewrite designed to garner the film a `` cooler '' pg-13 rating .	0
the performances are so overstated , the effect comes off as self-parody .	0
in terms of execution this movie is careless and unfocused .	0
the story ultimately takes hold and grips hard .	4
the whole movie is simply a lazy exercise in bad filmmaking that asks you to not only suspend your disbelief but your intelligence as well .	1
rabbit-proof fence will probably make you angry .	2
it puts washington , as honest working man john q. archibald , on a pedestal , then keeps lifting the pedestal higher .	3
i have not been this disappointed by a movie in a long time .	0
an alternately fascinating and frustrating documentary .	3
a directorial tour de force by bernard rose , ivans xtc .	3
unfortunately , one hour photo lives down to its title .	0
punitively affirmational parable .	2
as spent screen series go , star trek : nemesis is even more suggestive of a 65th class reunion mixer where only eight surviving members show up -- and there 's nothing to drink .	2
for a guy who has waited three years with breathless anticipation for a new hal hartley movie to pore over , no such thing is a big letdown .	0
beautifully produced .	4
a compelling coming-of-age drama about the arduous journey of a sensitive young girl through a series of foster homes and a fierce struggle to pull free from her dangerous and domineering mother 's hold over her .	3
lee 's achievement extends to his supple understanding of the role that brown played in american culture as an athlete , a movie star , and an image of black indomitability .	3
it 's definitely an improvement on the first blade , since it does n't take itself so deadly seriously .	3
if you 're paying attention , the `` big twists '' are pretty easy to guess - but that does n't make the movie any less entertaining .	2
yet this one makes up for in heart what it lacks in outright newness .	3
the most memorable moment was when green threw medical equipment at a window ; not because it was particularly funny , but because i had a serious urge to grab the old lady at the end of my aisle 's walker and toss it at the screen in frustration .	0
the premise of `` abandon '' holds promise , ... but its delivery is a complete mess .	1
shyamalan offers copious hints along the way -- myriad signs , if you will -- that beneath the familiar , funny surface is a far bigger , far more meaningful story than one in which little green men come to earth for harvesting purposes .	3
call me a cynic , but there 's something awfully deadly about any movie with a life-affirming message .	1
the plot meanders from gripping to plodding and back .	2
we started to wonder if ... some unpaid intern had just typed ` chris rock , ' ` anthony hopkins ' and ` terrorists ' into some univac-like script machine .	0
it 's hard to imagine that even very small children will be impressed by this tired retread .	0
the art direction is often exquisite , and the anthropomorphic animal characters are beautifully realized through clever makeup design , leaving one to hope that the eventual dvd release will offer subtitles and the original italian-language soundtrack .	4
the problem with movies about angels is they have a tendency to slip into hokum .	1
lazy filmmaking , with the director taking a hands-off approach when he should have shaped the story to show us why it 's compelling .	0
like smoke signals , the film is also imbued with strong themes of familial ties and spirituality that are powerful and moving without stooping to base melodrama	3
as with so many merchandised-to-the-max movies of this type , more time appears to have gone into recruiting the right bands for the playlist and the costuming of the stars than into the script , which has a handful of smart jokes and not much else .	1
the film 's images give a backbone to the company and provide an emotional edge to its ultimate demise .	3
they should have found orson welles ' great-grandson .	2
stuffed to the brim with ideas , american instigator michael moore 's film is a rambling examination of american gun culture that uses his usual modus operandi of crucifixion through juxtaposition .	3
press the delete key .	0
... the kind of entertainment that parents love to have their kids see .	4
for all its visual panache and compelling supporting characters , the heart of the film rests in the relationship between sullivan and his son .	4
imamura has said that warm water under a red bridge is a poem to the enduring strengths of women .	3
a grating , emaciated flick .	1
it 's plotless , shapeless -- and yet , it must be admitted , not entirely humorless .	1
with a tone as variable as the cinematography , schaeffer 's film never settles into the light-footed enchantment the material needs , and the characters ' quirks and foibles never jell into charm .	1
a very slow , uneventful ride around a pretty tattered old carousel .	1
jackson is always watchable .	3
showtime is a fine-looking film with a bouncy score and a clutch of lively songs for deft punctuation .	4
mib ii is a movie that makes it possible for the viewer to doze off for a few minutes or make several runs to the concession stand and\/or restroom and not feel as if he or she has missed anything .	0
... bright , intelligent , and humanly funny film .	4
too bad kramer could n't make a guest appearance to liven things up .	1
300 years of russian history and culture compressed into an evanescent , seamless and sumptuous stream of consciousness .	4
the modern remake of dumas 's story is long on narrative and -lrb- too -rrb- short on action .	1
seagal is painfully foolish in trying to hold onto what 's left of his passe ' chopsocky glory .	1
summer 's far too fleeting to squander on offal like this .	2
the enjoyable undercover brother , a zany mix of saturday night live-style parody , '70s blaxploitation films and goofball action comedy gone wild , dishes out a ton of laughs that everyone can enjoy .	4
fantastic !	4
in both the writing and cutting , it does not achieve the kind of dramatic unity that transports you .	2
the cast has a high time , but de broca has little enthusiasm for such antique pulp .	2
there 's not a spark of new inspiration in it , just more of the same , done with noticeably less energy and imagination .	1
`` red dragon '' is entertaining .	4
hoffman waits too long to turn his movie in an unexpected direction , and even then his tone retains a genteel , prep-school quality that feels dusty and leatherbound .	1
secretary is just too original to be ignored .	3
while cherish does n't completely survive its tonal transformation from dark comedy to suspense thriller , it 's got just enough charm and appealing character quirks to forgive that still serious problem .	3
the lack of naturalness makes everything seem self-consciously poetic and forced ... it 's a pity that -lrb- nelson 's -rrb- achievement does n't match his ambition .	0
graham greene 's novel of colonialism and empire is elevated by michael caine 's performance as a weary journalist in a changing world .	3
the movie is so resolutely cobbled together out of older movies that it even uses a totally unnecessary prologue , just because it seems obligatory .	0
my big fat greek wedding is not only the best date movie of the year , it 's also a -- dare i say it twice -- delightfully charming -- and totally american , i might add -- slice of comedic bliss .	4
an off-beat and fanciful film about the human need for monsters to blame for all that is amiss in the world .	3
this thing works on no level whatsoever for me .	0
a selection of scenes in search of a movie .	1
one of the most gloriously unsubtle and adrenalized extreme shockers since the evil dead .	3
we do get the distinct impression that this franchise is drawing to a close .	1
ultimate x is a ride , basically the kind of greatest-hits reel that might come with a subscription to espn the magazine .	2
an unholy mess , driven by the pathetic idea that if you shoot something on crummy-looking videotape , it must be labelled ` hip ' , ` innovative ' and ` realistic ' .	0
in the end , the weight of water comes to resemble the kind of soft-core twaddle you 'd expect to see on showtime 's ` red shoe diaries . '	1
meticulously uncovers a trail of outrageous force and craven concealment .	3
even if the ring has a familiar ring , it 's still unusually crafty and intelligent for hollywood horror .	3
time is a beautiful film to watch , an interesting and at times captivating take on loss and loneliness .	4
a moving and weighty depiction of one family 's attempts to heal after the death of a child .	3
it 's replaced by some dramatic scenes that are jarring and deeply out of place in what could have -lrb- and probably should have -rrb- been a lighthearted comedy .	1
even if you do n't understand what on earth is going on , this is a movie that will stimulate hours of post viewing discussion , if only to be reminded of who did what to whom and why .	3
... watching it was painful .	1
mostly honest , this somber picture reveals itself slowly , intelligently , artfully .	4
the story line may be 127 years old , but el crimen del padre amaro ... could n't be more timely in its despairing vision of corruption within the catholic establishment .	3
it 's a gag that 's worn a bit thin over the years , though do n't ask still finds a few chuckles .	2
in some ways , lagaan is quintessential bollywood .	2
wait to see it then .	1
unless there are zoning ordinances to protect your community from the dullest science fiction , impostor is opening today at a theater near you .	1
does a good job of establishing a time and place , and of telling a fascinating character 's story .	3
it 's supposed to be a romantic comedy - it suffers from too much norma rae and not enough pretty woman .	1
tries to work in the same vein as the brilliance of animal house but instead comes closer to the failure of the third revenge of the nerds sequel .	0
anemic chronicle of money grubbing new yorkers and their serial loveless hook ups .	2
for those who pride themselves on sophisticated , discerning taste , this might not seem like the proper cup of tea , however it is almost guaranteed that even the stuffiest cinema goers will laugh their \*\*\* off for an hour-and-a-half .	4
a film with contemporary political resonance illustrated by a winning family story .	3
disney again ransacks its archives for a quick-buck sequel .	1
payami tries to raise some serious issues about iran 's electoral process , but the result is a film that 's about as subtle as a party political broadcast .	1
one of the most incoherent features in recent memory .	0
a wry , affectionate delight .	4
`` sum '' is jack ryan 's `` do-over . ''	2
brosnan gives a portrayal as solid and as perfect as his outstanding performance as bond in die another day .	4
the problem with the mayhem in formula 51 is not that it 's offensive , but that it 's boring .	1
but death to smoochy keeps firing until the bitter end .	2
a three-hour cinema master class .	3
a quirky comedy set in newfoundland that cleverly captures the dry wit that 's so prevalent on the rock .	3
may not be a breakthrough in filmmaking , but it is unwavering and arresting .	3
than ` magnifique ' .	2
davis the performer is plenty fetching enough , but she needs to shake up the mix , and work in something that does n't feel like a half-baked stand-up routine .	2
caruso sometimes descends into sub-tarantino cuteness ... but for the most part he makes sure the salton sea works the way a good noir should , keeping it tight and nasty .	3
the rest of the film ... is dudsville .	0
brutally honest and told with humor and poignancy , which makes its message resonate .	4
... a good film that must have baffled the folks in the marketing department .	4
director uwe boll and writer robert dean klein fail to generate any interest in an unsympathetic hero caught up in an intricate plot that while cleverly worked out , can not overcome blah characters .	1
the metaphors are provocative , but too often , the viewer is left puzzled by the mechanics of the delivery .	1
if you 're a crocodile hunter fan , you 'll enjoy at least the `` real '' portions of the film .	2
works better in the conception than it does in the execution ... winds up seeming just a little too clever .	1
wonderful fencing scenes and an exciting plot make this an eminently engrossing film .	3
a bold -lrb- and lovely -rrb- experiment that will almost certainly bore most audiences into their own brightly colored dreams .	3
a wonderfully warm human drama that remains vividly in memory long after viewing	3
we get light showers of emotion a couple of times , but then -- strangely -- these wane to an inconsistent and ultimately unsatisfying drizzle .	2
if any of them list this ` credit ' on their resumes in the future , that 'll be much funnier than anything in the film ...	1
after you laugh once -lrb- maybe twice -rrb- , you will have completely forgotten the movie by the time you get back to your car in the parking lot .	0
the hanukkah spirit seems fried in pork .	1
there are plenty of scenes in frida that do work , but rarely do they involve the title character herself .	3
it is scott 's convincing portrayal of roger the sad cad that really gives the film its oomph .	3
just entertaining enough not to hate , too mediocre to love .	2
a drama of great power , yet some members of the audience will leave the theater believing they have seen a comedy .	2
4ever has the same sledgehammer appeal as pokemon videos , but it breathes more on the big screen and induces headaches more slowly .	3
a chilling tale of one of the great crimes of 20th century france : the murder of two rich women by their servants in 1933 .	3
while serving sara does have a long way to go before it reaches the level of crudity in the latest austin powers extravaganza , there 's nothing here to match that movie 's intermittent moments of inspiration .	2
despite all the closed-door hanky-panky , the film is essentially juiceless .	0
it 's one long bore .	1
if you are curious to see the darker side of what 's going on with young tv actors -lrb- dawson leery did what ?!? -rrb- , or see some interesting storytelling devices , you might want to check it out , but there 's nothing very attractive about this movie .	1
it has a dashing and resourceful hero ; a lisping , reptilian villain ; big fights ; big hair ; lavish period scenery ; and a story just complicated enough to let you bask in your own cleverness as you figure it out .	3
none of this is very original , and it is n't particularly funny .	0
ice age wo n't drop your jaw , but it will warm your heart , and i 'm giving it a strong thumbs up .	3
a tasty masala .	3
but it does have one saving grace .	3
one ca n't deny its seriousness and quality .	3
piccoli gives a superb performance full of deep feeling .	4
it 'll keep you wide awake and ... very tense .	3
an empty , purposeless exercise .	0
too bad .	1
everything is pegged into the groove of a new york dating comedy with ` issues ' to simplify .	2
the obligatory break-ups and hook-ups do n't seem to have much emotional impact on the characters .	2
rich in shadowy metaphor and as sharp as a samurai sword , jiang wen 's devils on the doorstep is a wartime farce in the alternately comic and gut-wrenching style of joseph heller or kurt vonnegut .	4
can be classified as one of those ` alternate reality ' movies ... except that it would have worked so much better dealing in only one reality .	1
despite some strong performances , never rises above the level of a telanovela .	1
painfully padded .	1
the sum of all fears is remarkably fuddled about motives and context , which drains it of the dramatic substance that would shake us in our boots -lrb- or cinema seats -rrb- .	1
a diverse and astonishingly articulate cast of palestinian and israeli children .	3
highly recommended viewing for its courage , ideas , technical proficiency and great acting .	4
none of this is meaningful or memorable , but frosting is n't , either , and you would n't turn down a big bowl of that , would you ?	3
it understands , in a way that speaks forcefully enough about the mechanisms of poverty to transcend the rather simplistic filmmaking .	2
a gripping documentary that reveals how deep the antagonism lies in war-torn jerusalem .	3
i had a dream that a smart comedy would come along to rescue me from a summer of teen-driven , toilet-humor codswallop , and its name was earnest .	4
a delightful surprise because despite all the backstage drama , this is a movie that tells stories that work -- is charming , is moving , is funny and looks professional .	4
for all the wit and hoopla , festival in cannes offers rare insight into the structure of relationships .	3
every joke is repeated at least -- annoying , is n't it ?	1
` anyone with a passion for cinema , and indeed sex , should see it as soon as possible . '	4
a refreshing change from the usual whoopee-cushion effort aimed at the youth market .	4
in a 102-minute film , aaliyah gets at most 20 minutes of screen time .	2
... an interesting slice of history .	3
for dance completists only .	0
it has the air of a surprisingly juvenile lark , a pop-influenced prank whose charms are immediately apparent and wear thin with repetition .	1
less front-loaded and more shapely than the two-hour version released here in 1990 .	2
it 's uninteresting .	0
bray is completely at sea ; with nothing but a savage garden music video on his resume , he has no clue about making a movie .	0
a tone poem of transgression .	3
seemingly a vehicle to showcase the canadian 's inane ramblings , stealing harvard is a smorgasbord of soliloquies about nothing delivered by the former mr. drew barrymore .	0
confusion is one of my least favourite emotions , especially when i have to put up with 146 minutes of it .	0
road to perdition does display greatness , and it 's worth seeing .	4
ultimately , sarah 's dedication to finding her husband seems more psychotic than romantic , and nothing in the movie makes a convincing case that one woman 's broken heart outweighs all the loss we witness .	1
an intense and effective film about loneliness and the chilly anonymity of the environments where so many of us spend so much of our time .	3
one of the worst movies of the year .	0
like a soft drink that 's been sitting open too long : it 's too much syrup and not enough fizz .	0
too bad writer-director adam rifkin situates it all in a plot as musty as one of the golden eagle 's carpets .	1
it has more in common with a fireworks display than a movie , which normally is expected to have characters and a storyline .	1
a captivatingly quirky hybrid of character portrait , romantic comedy and beat-the-clock thriller .	3
it 's actually too sincere -- the crime movie equivalent of a chick flick .	2
manages to delight without much of a story .	3
... an hour-and-a-half of inoffensive , unmemorable filler .	0
may take its sweet time to get wherever it 's going , but if you have the patience for it , you wo n't feel like it 's wasted yours .	3
ultimately , the film never recovers from the clumsy cliché of the ugly american abroad , and the too-frosty exterior ms. paltrow employs to authenticate her british persona is another liability .	1
in the book-on-tape market , the film of `` the kid stays in the picture '' would be an abridged edition	1
it is bad , but certainly not without merit as entertainment .	1
it 's sincere to a fault , but , unfortunately , not very compelling or much fun .	2
high crimes is a cinematic misdemeanor , a routine crime thriller remarkable only for its lack of logic and misuse of two fine actors , morgan freeman and ashley judd .	0
the project 's filmmakers forgot to include anything even halfway scary as they poorly rejigger fatal attraction into a high school setting .	0
a high-spirited buddy movie about the reunion of berlin anarchists who face arrest 15 years after their crime .	3
the camera whirls !	2
... one of the most entertaining monster movies in ages ...	4
an infinitely wittier version of the home alone formula .	3
devoid of any of the qualities that made the first film so special .	0
succeeds where its recent predecessor miserably fails because it demands that you suffer the dreadfulness of war from both sides .	3
fontaine masterfully creates a portrait of two strong men in conflict , inextricably entwined through family history , each seeing himself in the other , neither liking what he sees .	3
everyone 's insecure in lovely and amazing , a poignant and wryly amusing film about mothers , daughters and their relationships .	4
seemingly disgusted with the lazy material and the finished product 's unshapely look , director fisher stevens inexplicably dips key moments from the film in waking life water colors .	1
it 's also curious to note that this film , like the similarly ill-timed antitrust , is easily as bad at a fraction the budget .	0
do n't let the subtitles fool you ; the movie only proves that hollywood no longer has a monopoly on mindless action .	1
the only type of lives this glossy comedy-drama resembles are ones in formulaic mainstream movies .	1
fulford-wierzbicki ... deftly captures the wise-beyond-her-years teen .	3
you see the movie and you think , zzzzzzzzz .	0
much of this slick and sprightly cgi feature is sufficiently funny to amuse even the most resolutely unreligious parents who escort their little ones to megaplex screenings .	3
a tightly directed , highly professional film that 's old-fashioned in all the best possible ways .	3
true hollywood story .	2
confessions is without a doubt a memorable directorial debut from king hunk .	3
best enjoyed as a work of fiction inspired by real-life events .	3
the dominant feeling is something like nostalgia . '	2
this is a heartfelt story ... it just is n't a very involving one .	1
schnitzler does a fine job contrasting the sleekness of the film 's present with the playful paranoia of the film 's past . '	4
george clooney , in his first directorial effort , presents this utterly ridiculous shaggy dog story as one of the most creative , energetic and original comedies to hit the screen in years .	3
` martin lawrence live ' is so self-pitying , i almost expected there to be a collection taken for the comedian at the end of the show .	0
sandra bullock 's best dramatic performance to date -lrb- is -rrb- almost enough to lift -lrb- this -rrb- thrill-kill cat-and-mouser ... above its paint-by-numbers plot .	2
the screenplay does too much meandering , norton has to recite bland police procedural details , fiennes wanders around in an attempt to seem weird and distanced , hopkins looks like a drag queen .	1
if oscar had a category called best bad film you thought was going to be really awful but was n't , guys would probably be duking it out with the queen of the damned for the honor .	1
a romance ?	2
anyone else who may , for whatever reason , be thinking about going to see this movie is hereby given fair warning .	1
i could n't help but feel the wasted potential of this slapstick comedy .	1
the latest vapid actor 's exercise to appropriate the structure of arthur schnitzler 's reigen .	1
majidi 's direction has never been smoother or more confident .	4
i did n't think so .	2
there 's only one way to kill michael myers for good : stop buying tickets to these movies .	0
fear permeates the whole of stortelling , todd solondz ' oftentimes funny , yet ultimately cowardly autocritique .	3
falsehoods pile up , undermining the movie 's reality and stifling its creator 's comic voice .	1
bland but harmless .	1
like leafing through an album of photos accompanied by the sketchiest of captions .	1
judd 's characters ought to pick up the durable best seller smart women , foolish choices for advice .	1
in the telling of a story largely untold , bui chooses to produce something that is ultimately suspiciously familiar .	2
freundlich 's made -lrb- crudup -rrb- a suburban architect , and a cipher .	2
it 's a bizarre curiosity memorable mainly for the way it fritters away its potentially interesting subject matter via a banal script , unimpressive acting and indifferent direction .	2
not to mention a sharper , cleaner camera lens .	2
the criticism never rises above easy , cynical potshots at morally bankrupt characters ...	1
adolescents will be adequately served by the movie 's sophomoric blend of shenanigans and slapstick , although the more lascivious-minded might be disappointed in the relative modesty of a movie that sports a ` topless tutorial service . '	3
about the best thing you could say about narc is that it 's a rock-solid little genre picture .	3
an unbelievably stupid film , though occasionally fun enough to make you forget its absurdity .	1
star\/producer salma hayek and director julie taymor have infused frida with a visual style unique and inherent to the titular character 's paintings and in the process created a masterful work of art of their own .	3
what -lrb- denis -rrb- accomplishes in his chilling , unnerving film is a double portrait of two young women whose lives were as claustrophic , suffocating and chilly as the attics to which they were inevitably consigned .	3
to build a feel-good fantasy around a vain dictator-madman is off-putting , to say the least , not to mention inappropriate and wildly undeserved .	0
a generic bloodbath that often becomes laughably unbearable when it is n't merely offensive .	0
judith and zaza 's extended bedroom sequence ... is so intimate and sensual and funny and psychologically self-revealing that it makes most of what passes for sex in the movies look like cheap hysterics .	4
with an unusual protagonist -lrb- a kilt-wearing jackson -rrb- and subject matter , the improbable `` formula 51 '' is somewhat entertaining , but it could have been much stronger .	3
this is the kind of movie during which you want to bang your head on the seat in front of you , at its cluelessness , at its idiocy , at its utterly misplaced earnestness .	0
though uniformly well acted , especially by young ballesta and galan -lrb- a first-time actor -rrb- , writer\/director achero manas 's film is schematic and obvious .	2
its appeal will probably limited to lds church members and undemanding armchair tourists .	1
the latest adam sandler assault and possibly the worst film of the year .	0
the determination of pinochet 's victims to seek justice , and their often heartbreaking testimony , spoken directly into director patricio guzman 's camera , pack a powerful emotional wallop .	4
a beautiful , timeless and universal tale of heated passions -- jealousy , betrayal , forgiveness and murder .	4
hill looks to be going through the motions , beginning with the pale script .	1
who needs mind-bending drugs when they can see this , the final part of the ` qatsi ' trilogy , directed by godfrey reggio , with music by philip glass ?	3
the 1960s rebellion was misdirected : you ca n't fight your culture .	2
disjointed parody .	1
typical animé , with cheapo animation -lrb- like saturday morning tv in the '60s -rrb- , a complex sword-and-sorcery plot and characters who all have big round eyes and japanese names .	1
you ca n't believe anyone would really buy this stuff .	0
the plot is nothing but boilerplate clichés from start to finish , and the script assumes that not only would subtlety be lost on the target audience , but that it 's also too stupid to realize that they 've already seen this exact same movie a hundred times	0
twenty years later , e.t. is still a cinematic touchstone .	4
lohman adapts to the changes required of her , but the actress and director peter kosminsky never get the audience to break through the wall her character erects	2
angela gheorghiu as famous prima donna floria tosca , roberto alagna as her lover mario cavaradossi , and ruggero as the villainous , lecherous police chief scarpia , all sing beautifully and act adequately .	3
gondry 's direction is adequate ... but what gives human nature its unique feel is kaufman 's script .	3
though this rude and crude film does deliver a few gut-busting laughs , its digs at modern society are all things we 've seen before .	1
one of the most exciting action films to come out of china in recent years .	4
glizty but formulaic and silly ... cagney 's ` top of the world ' has been replaced by the bottom of the barrel .	1
makes a joke out of car chases for an hour and then gives us half an hour of car chases .	0
-lrb- a -rrb- soulless , stupid sequel ...	0
with a large cast representing a broad cross-section , tavernier 's film bounds along with the rat-a-tat energy of `` his girl friday , '' maintaining a light touch while tackling serious themes .	3
unpretentious , charming , quirky , original	4
-lrb- a -rrb- rare movie that makes us re-assess the basis for our lives and evaluate what is truly ours in a world of meaningless activity .	2
humorless , self-conscious art drivel , made without a glimmer of intelligence or invention .	0
told just proficiently enough to trounce its overly comfortable trappings .	3
if you have n't seen the film lately , you may be surprised at the variety of tones in spielberg 's work .	3
at once emotional and richly analytical , the cosby-seinfeld encounter alone confirms the serious weight behind this superficially loose , larky documentary .	2
dogtown and z-boys more than exposes the roots of the skateboarding boom that would become `` the punk kids ' revolution . ''	2
any movie that makes hard work seem heroic deserves a look .	3
it 's a thin notion , repetitively stretched out to feature length , awash in self-consciously flashy camera effects , droning house music and flat , flat dialogue .	1
a dull , dumb and derivative horror film .	0
how about surprising us by trying something new ?	0
a wordy wisp of a comedy .	2
an energetic , violent movie with a momentum that never lets up .	3
even by the intentionally low standards of frat-boy humor , sorority boys is a bowser .	0
an affable but undernourished romantic comedy that fails to match the freshness of the actress-producer and writer 's previous collaboration , miss congeniality .	1
it really is a shame that more wo n't get an opportunity to embrace small , sweet ` evelyn . '	3
caviezel embodies the transformation of his character completely .	3
i found it slow , predictable and not very amusing .	0
see it .	4
as played by ryan gosling , danny is a frighteningly fascinating contradiction .	3
the movie spends more time with schneider than with newcomer mcadams , even though her performance is more interesting -lrb- and funnier -rrb- than his .	1
few of the increasingly far-fetched events that first-time writer-director neil burger follows up with are terribly convincing , which is a pity , considering barry 's terrific performance .	2
oh , and more entertaining , too .	3
the genius of the work speaks volumes , offering up a hallucinatory dreamscape that frustrates and captivates .	4
austin powers for the most part is extremely funny , the first part making up for any flaws that come later .	3
a worthy addition to the cinematic canon , which , at last count , numbered 52 different versions .	4
if you like blood , guts and crazy beasts stalking men with guns though ... you will likely enjoy this monster .	3
it is a popcorn film , not a must-own , or even a must-see .	1
how inept is serving sara ?	0
a thoughtful , reverent portrait of what is essentially a subculture , with its own rules regarding love and family , governance and hierarchy .	4
-lrb- caine -rrb- proves once again he has n't lost his touch , bringing off a superb performance in an admittedly middling film .	3
the film makes strong arguments regarding the social status of america 's indigenous people , but really only exists to try to eke out an emotional tug of the heart , one which it fails to get .	2
a vibrant whirlwind of love , family and all that goes with it , my big fat greek wedding is a non-stop funny feast of warmth , colour and cringe .	4
the film , like jimmy 's routines , could use a few good laughs .	1
like a skillful fisher , the director uses the last act to reel in the audience since its poignancy hooks us completely .	4
but once the falcon arrives in the skies above manhattan , the adventure is on red alert .	3
you can see where big bad love is trying to go , but it never quite gets there .	2
the movie has generic virtues , and despite a lot of involved talent , seems done by the numbers .	2
as antonia is assimilated into this newfangled community , the film settles in and becomes compulsively watchable in a guilty-pleasure , daytime-drama sort of fashion .	3
the film 's heady yet far from impenetrable theory suggests that russians take comfort in their closed-off nationalist reality .	2
this is n't a new idea .	1
on a cutting room floor somewhere lies ... footage that might have made no such thing a trenchant , ironic cultural satire instead of a frustrating misfire .	0
that haynes can both maintain and dismantle the facades that his genre and his character construct is a wonderous accomplishment of veracity and narrative grace .	4
avary 's film never quite emerges from the shadow of ellis ' book .	2
smothered by its own solemnity .	2
just bring on the battle bots , please !	3
but first , you have to give the audience a reason to want to put for that effort	1
for all the dolorous trim , secretary is a genial romance that maintains a surprisingly buoyant tone throughout , notwithstanding some of the writers ' sporadic dips into pop freudianism .	3
a bright , inventive , thoroughly winning flight of revisionist fancy .	3
just about the surest bet for an all-around good time at the movies this summer .	4
those of you who are not an eighth grade girl will most likely doze off during this one .	0
a rambling ensemble piece with loosely connected characters and plots that never quite gel .	1
greg kinnear gives a mesmerizing performance as a full-fledged sex addict who is in complete denial about his obsessive behavior .	4
this action-thriller\/dark comedy is one of the most repellent things to pop up in a cinematic year already littered with celluloid garbage .	1
metaphors abound , but it is easy to take this film at face value and enjoy its slightly humorous and tender story .	3
the movie is the equivalent of french hip-hop , which also seems to play on a 10-year delay .	0
its juxtaposition of overwrought existentialism and stomach-churning gore will have you forever on the verge of either cracking up or throwing up .	2
a well-rounded tribute to a man whose achievements -- and complexities -- reached far beyond the end zone .	4
a melancholy , emotional film .	2
the film ... presents classic moral-condundrum drama : what would you have done to survive ?	3
both shrill and soporific , and because everything is repeated five or six times , it can seem tiresomely simpleminded .	0
the limited sets and small confined and dark spaces also are homages to a classic low-budget film noir movie .	2
a rich tale of our times , very well told with an appropriate minimum of means .	3
the action here is unusually tame , the characters are too simplistic to maintain interest , and the plot offers few surprises .	1
the four feathers has rewards , from the exoticism of its seas of sand to the fierce grandeur of its sweeping battle scenes .	3
there 's a delightfully quirky movie to be made from curling , but brooms is n't it .	1
i suspect that there are more interesting ways of dealing with the subject .	1
you could put it on a coffee table anywhere .	2
a very good film sits in the place where a masterpiece should be .	3
changing lanes is an anomaly for a hollywood movie ; it 's a well-written and occasionally challenging social drama that actually has something interesting to say .	4
... flat-out amusing , sometimes endearing and often fabulous , with a solid cast , noteworthy characters , delicious dialogue and a wide supply of effective sight gags .	3
passionate , irrational , long-suffering but cruel as a tarantula , helga figures prominently in this movie , and helps keep the proceedings as funny for grown-ups as for rugrats .	3
whenever you think you 've figured out late marriage , it throws you for a loop .	3
the story 's scope and pageantry are mesmerizing , and mr. day-lewis roars with leonine power .	4
one problem with the movie , directed by joel schumacher , is that it jams too many prefabricated story elements into the running time .	1
nair does n't use -lrb- monsoon wedding -rrb- to lament the loss of culture .	2
barely manages for but a few seconds over its seemingly eternal running time to pique your interest , your imagination , your empathy or anything , really , save your disgust and your indifference .	1
the story the movie tells is of brian de palma 's addiction to the junk-calorie suspense tropes that have all but ruined his career .	1
miyazaki has created such a vibrant , colorful world , it 's almost impossible not to be swept away by the sheer beauty of his images .	4
made for teens and reviewed as such , this is recommended only for those under 20 years of age ... and then only as a very mild rental .	2
the movie certainly has its share of clever moments and biting dialogue , but there 's just not much lurking below its abstract surface .	2
it 's not a bad premise , just a bad movie .	0
when one hears harry shearer is going to make his debut as a film director , one would hope for the best	3
if you enjoy being rewarded by a script that assumes you are n't very bright , then blood work is for you .	0
great dragons !	3
proves that some movie formulas do n't need messing with -- like the big-bug movie .	2
the powerful success of read my lips with such provocative material shows why , after only three films , director\/co-writer jacques audiard , though little known in this country , belongs in the very top rank of french filmmakers .	3
most fish stories are a little peculiar , but this is one that should be thrown back in the river .	1
it 's jagger 's bone-dry , mournfully brittle delivery that gives the film its bittersweet bite .	2
a word of advice to the makers of the singles ward : celebrity cameos do not automatically equal laughs .	0
kinnear and dafoe give what may be the performances of their careers .	4
a pathetic exploitation film that tries to seem sincere , and just seems worse for the effort .	0
pratfalls aside , barbershop gets its greatest play from the timeless spectacle of people really talking to each other .	3
`` one look at a girl in tight pants and big tits and you turn stupid ? ''	1
kids should have a stirring time at this beautifully drawn movie .	4
an unfortunate title for a film that has nothing endearing about it .	0
david spade as citizen kane ?	1
but fans of the show should not consider this a diss .	2
director tom dey demonstrated a knack for mixing action and idiosyncratic humor in his charming 2000 debut shanghai noon , but showtime 's uninspired send-up of tv cop show cliches mostly leaves him shooting blanks .	3
when mr. hundert tells us in his narration that ` this is a story without surprises , ' we nod in agreement .	2
although barbershop boasts some of today 's hottest and hippest acts from the world of television , music and stand-up comedy , this movie strangely enough has the outdated swagger of a shameless ` 70s blaxploitation shuck-and-jive sitcom .	2
director george hickenlooper has had some success with documentaries , but here his sense of story and his juvenile camera movements smack of a film school undergrad , and his maudlin ending might not have gotten him into film school in the first place .	1
like kubrick , soderbergh is n't afraid to try any genre and to do it his own way .	3
the very definition of what critics have come to term an `` ambitious failure . ''	1
sweet home alabama is one dumb movie , but its stupidity is so relentlessly harmless that it almost wins you over in the end .	2
i can imagine this movie as a b & w british comedy , circa 1960 , with peter sellers , kenneth williams , et al. , but at this time , with this cast , this movie is hopeless .	1
at times auto focus feels so distant you might as well be watching it through a telescope .	1
a brutally dry satire of middle american numbness .	1
it 's too bad that the rest is n't more compelling .	2
more vaudeville show than well-constructed narrative , but on those terms it 's inoffensive and actually rather sweet .	2
it is philosophy , illustrated through everyday events .	3
this is one of the year 's best films .	4
the wild thornberrys movie is pleasant enough and the message of our close ties with animals can certainly not be emphasized enough .	3
sounding like arnold schwarzenegger , with a physique to match , -lrb- ahola -rrb- has a wooden delivery and encounters a substantial arc of change that does n't produce any real transformation .	1
mild , meandering teen flick .	2
this sort of cute and cloying material is far from zhang 's forte and it shows .	2
while guzmán frustratingly refuses to give pinochet 's crimes a political context , his distance from the material is mostly admirable .	2
life or something like it has its share of high points , but it misses too many opportunities .	2
the strength of the film lies in its two central performances by sven wollter as the stricken composer and viveka seldahl as his desperate violinist wife .	3
absorbing character study by andré turpin .	4
unfortunately , that 's precisely what arthur dong 's family fundamentals does .	1
instead , she sees it as a chance to revitalize what is and always has been remarkable about clung-to traditions .	3
an odd drama set in the world of lingerie models and bar dancers in the midwest that held my interest precisely because it did n't try to .	4
a headline-fresh thriller set among orthodox jews on the west bank , joseph cedar 's time of favor manages not only to find a compelling dramatic means of addressing a complex situation , it does so without compromising that complexity .	3
the way home is an ode to unconditional love and compassion garnered from years of seeing it all , a condition only the old are privy to , and ... often misconstrued as weakness .	3
an unintentional parody of every teen movie made in the last five years .	2
a rude black comedy about the catalytic effect a holy fool has upon those around him in the cutthroat world of children 's television .	1
despite its lavish formalism and intellectual austerity , the film manages to keep you at the edge of your seat with its shape-shifting perils , political intrigue and brushes with calamity .	3
coppola 's directorial debut is an incredibly layered and stylistic film that , despite a fairly slow paced , almost humdrum approach to character development , still manages at least a decent attempt at meaningful cinema .	3
so we got ten little indians meets friday the 13th by way of clean and sober , filmed on the set of carpenter 's the thing and loaded with actors you 're most likely to find on the next inevitable incarnation of the love boat .	1
with its lackadaisical plotting and mindless action , all about the benjamins evokes the bottom tier of blaxploitation flicks from the 1970s .	1
among the many pleasures are the lively intelligence of the artists and their perceptiveness about their own situations .	3
a reminder that beyond all the hype and recent digital glitz , spielberg knows how to tell us about people .	4
collapses under its own meager weight .	1
does n't deserve a passing grade -lrb- even on a curve -rrb- .	0
white oleander may leave you rolling your eyes in the dark , but that does n't mean you wo n't like looking at it .	3
at once disarmingly straightforward and strikingly devious .	4
if you 're looking for a smart , nuanced look at de sade and what might have happened at picpus , sade is your film .	3
i do n't blame eddie murphy but should n't owen wilson know a movie must have a story and a script ?	0
the movie has no respect for laws , political correctness or common decency , but it displays something more important : respect for its flawed , crazy people .	2
a manipulative feminist empowerment tale thinly posing as a serious drama about spousal abuse .	1
this in-depth study of important developments of the computer industry should make it required viewing in university computer science departments for years to come .	3
this is n't a retooled genre piece , the tale of a guy and his gun , but an amiably idiosyncratic work .	2
the script becomes lifeless and falls apart like a cheap lawn chair .	1
this is one of those war movies that focuses on human interaction rather than battle and action sequences ... and it 's all the stronger because of it .	4
so devoid of pleasure or sensuality that it can not even be dubbed hedonistic .	0
solondz is without doubt an artist of uncompromising vision , but that vision is beginning to feel , if not morally bankrupt , at least terribly monotonous .	1
collateral damage offers formula payback and the big payoff , but the explosions tend to simply hit their marks , pyro-correctly .	2
here 's a case of two actors who do everything humanly possible to create characters who are sweet and believable , and are defeated by a screenplay that forces them into bizarre , implausible behavior .	1
`` catch me '' feels capable of charming the masses with star power , a pop-induced score and sentimental moments that have become a spielberg trademark .	3
`` solaris '' is a shapeless inconsequential move relying on the viewer to do most of the work .	0
in trying to be daring and original , it comes off as only occasionally satirical and never fresh .	2
-lrb- t -rrb- his slop does n't even have potential as a cult film , as it 's too loud to shout insults at the screen .	0
it reduces the complexities to bromides and slogans and it gets so preachy-keen and so tub-thumpingly loud it makes you feel like a chump just for sitting through it .	1
while solondz tries and tries hard , storytelling fails to provide much more insight than the inside column of a torn book jacket .	1
meandering and glacially paced , and often just plain dull .	2
pacino and williams seem to keep upping the ante on each other , just as their characters do in the film .	4
this is n't a movie ; it 's a symptom .	1
sa da tay !	2
by the end you ca n't help but feel ` stoked . '	3
for free .	2
half past dead is just such an achievement .	4
on its own , it 's not very interesting .	1
ignore the reputation , and ignore the film .	1
the performances of the children , untrained in acting , have an honesty and dignity that breaks your heart .	3
peter jackson has done the nearly impossible .	3
the movie enters a realm where few non-porn films venture , and comes across as darkly funny , energetic , and surprisingly gentle .	3
less a heartfelt appeal for the handicapped than a nice belgian waffle .	2
director chris wedge and screenwriters michael berg , michael j. wilson and peter ackerman create some episodes that rival vintage looney tunes for the most creative mayhem in a brief amount of time .	3
and it 's not that funny -- which is just generally insulting .	0
evokes the style and flash of the double-cross that made mamet 's `` house of games '' and last fall 's `` heist '' so much fun .	3
... the efforts of its star , kline , to lend some dignity to a dumb story are for naught .	1
one of the most original american productions this year , you 'll find yourself remembering this refreshing visit to a sunshine state .	4
the more you think about the movie , the more you will probably like it .	3
some like it hot on the hardwood proves once again that a man in drag is not in and of himself funny .	1
there 's a lot of tooth in roger dodger .	3
a brutal and funny work .	4
ramsay is clearly extraordinarily talented , and based on three short films and two features , here 's betting her third feature will be something to behold .	4
we never feel anything for these characters , and as a result the film is basically just a curiosity .	1
director shekhar kapur and screenwriters michael schiffer and hossein amini have tried hard to modernize and reconceptualize things , but the barriers finally prove to be too great .	1
a biopic about crane 's life in the classic tradition but evolves into what has become of us all in the era of video .	2
blade ii has a brilliant director and charismatic star , but it suffers from rampant vampire devaluation .	2
melds derivative elements into something that is often quite rich and exciting , and always a beauty to behold .	4
it 's like going to a house party and watching the host defend himself against a frothing ex-girlfriend .	1
a great companion piece to other napoleon films .	3
it aimlessly and unsuccessfully attempts to fuse at least three dull plots into one good one .	0
however , it 's pleasant enough and its ecological , pro-wildlife sentiments are certainly welcome .	3
between bursts of automatic gunfire , the story offers a trenchant critique of capitalism .	3
kinnear ... gives his best screen performance with an oddly winning portrayal of one of life 's ultimate losers .	4
it has plenty of laughs .	3
beautifully crafted , engaging filmmaking that should attract upscale audiences hungry for quality and a nostalgic , twisty yarn that will keep them guessing .	4
it 's a good film , but it falls short of its aspiration to be a true ` epic ' .	2
but the problem with wendigo , for all its effective moments , is n't really one of resources .	1
and i expect much more from a talent as outstanding as director bruce mcculloch .	2
transcends its agenda to deliver awe-inspiring , at times sublime , visuals and offer a fascinating glimpse into the subculture of extreme athletes whose derring-do puts the x into the games .	4
what 's left is a rich stew of longing .	2
-lrb- denis ' -rrb- bare-bones narrative more closely resembles an outline for a '70s exploitation picture than the finished product .	1
snipes is both a snore and utter tripe .	1
suffice to say that after seeing this movie in imax form , you 'll be more acquainted with the tiniest details of tom hanks ' face than his wife is .	2
the actors pull out all the stops in nearly every scene , but to diminishing effect .	2
the chateau has one very funny joke and a few other decent ones , but all it amounts to is a mildly funny , sometimes tedious , ultimately insignificant film .	1
not only is entry number twenty the worst of the brosnan bunch , it 's one of the worst of the entire franchise .	0
shot like a postcard and overacted with all the boozy self-indulgence that brings out the worst in otherwise talented actors ...	0
` sophisticated ' viewers who refuse to admit that they do n't like it will likely call it ` challenging ' to their fellow sophisticates .	2
stephen earnhart 's documentary is a decomposition of healthy eccentric inspiration and ambition -- wearing a cloak of unsentimental , straightforward text -- when it 's really an exercise in gross romanticization of the delusional personality type .	1
77 minutes of pokemon may not last 4ever , it just seems like it does .	1
a colorful , vibrant introduction to a universal human impulse , lushly photographed and beautifully recorded .	4
a droll , bitchy frolic which pokes fun at the price of popularity and small-town pretension in the lone star state .	1
full of surprises .	3
whether or not ram dass proves as clear and reliable an authority on that as he was about inner consciousness , fierce grace reassures us that he will once again be an honest and loving one .	3
the whole thing 's fairly lame , making it par for the course for disney sequels .	1
vividly demonstrates that the director of such hollywood blockbusters as patriot games can still turn out a small , personal film with an emotional wallop .	4
one of the best rock documentaries ever .	4
as david letterman and the onion have proven , the worst of tragedies can be fertile sources of humor , but lawrence has only a fleeting grasp of how to develop them .	0
a picture as erratic as its central character .	2
somehow ms. griffiths and mr. pryce bring off this wild welsh whimsy .	3
if the film 's vision of sport as a secular religion is a bit cloying , its through-line of family and community is heartening in the same way that each season marks a new start .	3
while somewhat less than it might have been , the film is a good one , and you 've got to hand it to director george clooney for biting off such a big job the first time out .	3
if anything , the film is doing something of a public service -- shedding light on a group of extremely talented musicians who might otherwise go unnoticed and underappreciated by music fans .	4
boasting some of the most poorly staged and lit action in memory , impostor is as close as you can get to an imitation movie .	1
it may not be as cutting , as witty or as true as back in the glory days of weekend and two or three things i know about her , but who else engaged in filmmaking today is so cognizant of the cultural and moral issues involved in the process ?	2
claude chabrol 's camera has a way of gently swaying back and forth as it cradles its characters , veiling tension beneath otherwise tender movements .	3
the crassness of this reactionary thriller is matched only by the ridiculousness of its premise .	1
anyone who welcomes a dash of the avant-garde fused with their humor should take pleasure in this crazed , joyous romp of a film .	4
it 's about as convincing as any other arnie musclefest , but has a little too much resonance with real world events and ultimately comes off as insultingly simplistic .	1
nothing more or less than an outright bodice-ripper -- it should have ditched the artsy pretensions and revelled in the entertaining shallows .	1
precocious smarter-than-thou wayward teen struggles to rebel against his oppressive , right-wing , propriety-obsessed family .	3
` unfaithful ' cheats on itself and retreats to comfortable territory .	1
yes , spirited away is a triumph of imagination , but it 's also a failure of storytelling .	1
much of the digitally altered footage appears jagged , as if filmed directly from a television monitor , while the extensive use of stock footage quickly becomes a tiresome cliché .	1
the fluid motion is astounding on any number of levels -- including the physical demands made on büttner -- and it implies in its wake the intractable , irreversible flow of history .	3
derailed by bad writing and possibly also by some of that extensive post-production reworking to aim the film at young males in the throes of their first full flush of testosterone .	0
i like it .	3
birot creates a drama with such a well-defined sense of place and age -- as in , 15 years old -- that the torments and angst become almost as operatic to us as they are to her characters .	3
` god help us , but capra and cooper are rolling over in their graves . '	1
poignant japanese epic about adolescent anomie and heartbreak .	3
a little uneven to be the cat 's meow , but it 's good enough to be the purr .	3
-lrb- there 's -rrb- quite a bit of heart , as you would expect from the directors of the little mermaid and aladdin .	3
it 's a hoot watching the rock chomp on jumbo ants , pull an arrow out of his back , and leap unscathed through raging fire !	4
giggling at the absurdities and inconsistencies is part of the fun .	3
the film is insightful about kissinger 's background and history .	3
it makes me feel weird \/ thinking about all the bad things in the world \/ like puppies with broken legs \/ and butterflies that die \/ and movies starring pop queens	1
with this new rollerball , sense and sensibility have been overrun by what can only be characterized as robotic sentiment .	2
a brilliant , absurd collection of vignettes that , in their own idiosyncratic way , sum up the strange horror of life in the new millennium .	3
beautiful , cold , oddly colorful and just plain otherworldly , a freaky bit of art that 's there to scare while we delight in the images .	3
it 's almost as if it 's an elaborate dare more than a full-blooded film .	2
charming and funny -lrb- but ultimately silly -rrb- movie .	2
this is n't a stand up and cheer flick ; it 's a sit down and ponder affair .	3
this story still seems timely and important .	3
a sloppy , amusing comedy that proceeds from a stunningly unoriginal premise .	3
jae-eun jeong 's take care of my cat brings a beguiling freshness to a coming-of-age story with such a buoyant , expressive flow of images that it emerges as another key contribution to the flowering of the south korean cinema .	3
the film 's appeal has a lot to do with the casting of juliette binoche as sand , who brings to the role her pale , dark beauty and characteristic warmth .	3
like the english patient and the unbearable lightness of being , the hours is one of those reputedly `` unfilmable '' novels that has bucked the odds to emerge as an exquisite motion picture in its own right .	3
you 'll laugh at either the obviousness of it all or its stupidity or maybe even its inventiveness , but the point is , you 'll laugh .	2
as well-acted and well-intentioned as all or nothing is , however , the film comes perilously close to being too bleak , too pessimistic and too unflinching for its own good .	2
the footage of the rappers at play and the prison interview with suge knight are just two of the elements that will grab you .	3
-lrb- f -rrb- rom the performances and the cinematography to the outstanding soundtrack and unconventional narrative , the film is blazingly alive and admirable on many levels .	3
it 's bedeviled by labored writing and slack direction .	1
it is too bad that this likable movie is n't more accomplished .	1
quiet , adult and just about more stately than any contemporary movie this year ... a true study , a film with a questioning heart and mind that is n't afraid to admit it does n't have all the answers .	3
your taste for jonah - a veggie tales movie may well depend on your threshold for pop manifestations of the holy spirit .	2
although god is great addresses interesting matters of identity and heritage , it 's hard to shake the feeling that it was intended to be a different kind of film .	1
you can not guess why the cast and crew did n't sign a pact to burn the negative and the script and pretend the whole thing never existed .	0
feel free to go get popcorn whenever he 's not onscreen .	0
definitely funny stuff , but it 's more of the ` laughing at ' variety than the ` laughing with . '	3
... pray does n't have a passion for the material .	1
resident evil is what comes from taking john carpenter 's ghosts of mars and eliminating the beheadings .	2
plays like an unbalanced mixture of graphic combat footage and almost saccharine domestic interludes that are pure hollywood .	1
the increasingly diverse french director has created a film that one can honestly describe as looking , sounding and simply feeling like no other film in recent history .	4
the film is a confusing melange of tones and styles , one moment a romantic trifle and the next a turgid drama .	1
lush and beautifully photographed -lrb- somebody suggested the stills might make a nice coffee table book -rrb- , but ultimately you 'll leave the theater wondering why these people mattered .	1
instead of using george and lucy 's most obvious differences to ignite sparks , lawrence desperately looks elsewhere , seizing on george 's haplessness and lucy 's personality tics .	1
it recycles every cliché about gays in what is essentially an extended soap opera .	0
one of the most splendid entertainments to emerge from the french film industry in years .	4
sometimes this ` blood ' seems as tired as its protagonist ... still , the pulse never disappears entirely , and the picture crosses the finish line winded but still game .	2
the piano teacher , like its title character , is repellantly out of control .	1
kenneth branagh 's energetic sweet-and-sour performance as a curmudgeonly british playwright grounds this overstuffed , erratic dramedy in which he and his improbably forbearing wife contend with craziness and child-rearing in los angeles .	2
the basic premise is intriguing but quickly becomes distasteful and downright creepy .	1
enchanted with low-life tragedy and liberally seasoned with emotional outbursts ... what is sorely missing , however , is the edge of wild , lunatic invention that we associate with cage 's best acting .	2
it is ok for a movie to be something of a sitcom apparatus , if the lines work , the humor has point and the actors are humanly engaged .	3
too campy to work as straight drama and too violent and sordid to function as comedy , vulgar is , truly and thankfully , a one-of-a-kind work .	1
this romantic\/comedy asks the question how much souvlaki can you take before indigestion sets in .	1
visually breathtaking , viscerally exciting , and dramatically moving , it 's the very definition of epic adventure .	4
full frontal had no effect and elicited no sympathies for any of the characters .	1
the movie is n't painfully bad , something to be ` fully experienced ' ; it 's just tediously bad , something to be fully forgotten .	1
if you 've the patience , there are great rewards here .	3
devolves into the derivative , leaning on badly-rendered cgi effects .	1
those of you who do n't believe in santa claus probably also think that sequels can never capture the magic of the original .	2
it 's the type of film about growing up that we do n't see often enough these days : realistic , urgent , and not sugarcoated in the least .	3
remember back when thrillers actually thrilled ?	1
perhaps even the slc high command found writer-director mitch davis 's wall of kitsch hard going .	1
real women have curves does n't offer any easy answers .	2
weird , vulgar comedy that 's definitely an acquired taste .	2
the acting is fine but the script is about as interesting as a recording of conversations at the wal-mart checkout line .	1
writer\/director alexander payne -lrb- election -rrb- and his co-writer jim taylor brilliantly employ their quirky and fearless ability to look american angst in the eye and end up laughing .	3
if you can push on through the slow spots , you 'll be rewarded with some fine acting .	3
chris columbus ' sequel is faster , livelier and a good deal funnier than his original .	3
this is the stuff that disney movies are made of .	3
what 's invigorating about it is that it does n't give a damn .	3
it 's difficult to conceive of anyone who has reached puberty actually finding the characters in slackers or their antics amusing , let alone funny .	0
the film is a verbal duel between two gifted performers .	4
it 's makes a better travelogue than movie .	1
it 's a masterpiece .	4
... will always be remembered for the 9-11 terrorist attacks .	2
been there , done that , liked it much better the first time around - when it was called the professional .	1
i have to admit i walked out of runteldat .	0
a movie so bad that it quickly enters the pantheon of wreckage that includes battlefield earth and showgirls .	0
-- but it makes for one of the most purely enjoyable and satisfying evenings at the movies i 've had in a while .	4
the unexplored story opportunities of `` punch-drunk love '' may have worked against the maker 's minimalist intent but it is an interesting exercise by talented writer\/director anderson .	3
there are now two signs that m. night shyamalan 's debut feature sucked up all he has to give to the mystic genres of cinema : unbreakable and signs .	0
films are made of little moments .	2
if cinema had been around to capture the chaos of france in the 1790 's , one imagines the result would look like something like this .	3
this quiet , introspective and entertaining independent is worth seeking .	4
what little atmosphere is generated by the shadowy lighting , macabre sets , and endless rain is offset by the sheer ugliness of everything else .	0
what `` empire '' lacks in depth it makes up for with its heart .	3
the usual movie rah-rah , pleasantly and predictably delivered in low-key style by director michael apted and writer tom stoppard .	3
it 's not a particularly good film , but neither is it a monsterous one .	2
this starts off with a 1950 's doris day feel and it gets very ugly , very fast .	1
standing by yourself is haunting ... -lrb- it 's -rrb- what punk rock music used to be , and what the video medium could use more of : spirit , perception , conviction .	3
a lot like the imaginary sport it projects onto the screen -- loud , violent and mindless .	1
all in all , a great party .	3
a thriller with an edge -- which is to say that it does n't follow the stale , standard , connect-the-dots storyline which has become commonplace in movies that explore the seamy underbelly of the criminal world .	3
lan yu is certainly a serviceable melodrama , but it does n't even try for the greatness that happy together shoots for -lrb- and misses -rrb- .	2
about as original as a gangster sweating bullets while worrying about a contract on his life .	2
-lrb- seems -rrb- even more uselessly redundant and shamelessly money-grubbing than most third-rate horror sequels .	1
credit director ramsay for taking the sometimes improbable story and making it feel realistic .	3
it 's a feel-bad ending for a depressing story that throws a bunch of hot-button items in the viewer 's face and asks to be seen as hip , winking social commentary .	0
it 's just that it 's so not-at-all-good .	1
-lrb- l -rrb- ame and unnecessary .	0
while centered on the life experiences of a particular theatrical family , this marvelous documentary touches -- ever so gracefully -- on the entire history of the yiddish theater , both in america and israel .	4
i 'm not sure which will take longer to heal : the welt on johnny knoxville 's stomach from a riot-control projectile or my own tortured psyche .	0
a mildly enjoyable if toothless adaptation of a much better book .	2
... the kind of movie you see because the theater has air conditioning .	1
or that the battery on your watch has died .	2
as hannibal would say , yes , ` it 's like having an old friend for dinner ' .	3
it 's bright , pristine style and bold colors make it as much fun as reading an oversized picture book before bedtime .	3
imagine kevin smith , the blasphemous bad boy of suburban jersey , if he were stripped of most of his budget and all of his sense of humor .	0
vampire epic succeeds as spooky action-packed trash of the highest order .	2
the whole affair is as predictable as can be .	2
see scratch for the history , see scratch for the music , see scratch for a lesson in scratching , but , most of all , see it for the passion .	4
always destined to be measured against anthony asquith 's acclaimed 1952 screen adaptation .	3
try this obscenely bad dark comedy , so crass that it makes edward burns ' sidewalks of new york look like oscar wilde .	1
hoffman 's performance is authentic to the core of his being .	3
chicago offers much colorful eye candy , including the spectacle of gere in his dancing shoes , hoofing and crooning with the best of them .	3
the artwork is spectacular and unlike most animaton from japan , the characters move with grace and panache .	4
the best movie in many a moon about the passions that sometimes fuel our best achievements and other times leave us stranded with nothing more than our lesser appetites .	3
nothing more than a widget cranked out on an assembly line to see if stupid americans will get a kick out of goofy brits with cute accents performing ages-old slapstick and unfunny tricks .	1
bad and baffling from the get-go .	0
the obnoxious special effects , the obligatory outbursts of flatulence and the incessant , so-five-minutes-ago pop music on the soundtrack overwhelm what is left of the scruffy , dopey old hanna-barbera charm .	0
i realized that no matter how fantastic reign of fire looked , its story was making no sense at all .	2
the filmmakers try to balance pointed , often incisive satire and unabashed sweetness , with results that are sometimes bracing , sometimes baffling and quite often , and in unexpected ways , touching .	3
walsh ca n't quite negotiate the many inconsistencies in janice 's behavior or compensate for them by sheer force of charm .	2
harmless fun .	3
astonishingly skillful and moving ... it could become a historically significant work as well as a masterfully made one .	4
feeling to it , but like the 1920 's , the trip there is a great deal of fun .	3
unsurprisingly , the way this all works out makes the women look more like stereotypical caretakers and moral teachers , instead of serious athletes .	1
what 's the most positive thing that can be said about the new rob schneider vehicle ?	2
eight legged freaks is clever and funny , is amused by its special effects , and leaves you feeling like you 've seen a movie instead of an endless trailer .	3
the bottom line is the piece works brilliantly .	3
purposefully shocking in its eroticized gore , if unintentionally dull in its lack of poetic frissons .	0
tends to plod .	1
succeeds only because bullock and grant were made to share the silver screen .	2
eric byler 's nuanced pic avoids easy sentiments and explanations ...	2
pleasant but not more than recycled jock piffle .	1
indeed , the more outrageous bits achieve a shock-you-into-laughter intensity of almost dadaist proportions .	3
the one-liners are snappy , the situations volatile and the comic opportunities richly rewarded .	4
i have two words to say about reign of fire .	2
the pace of the film is very slow -lrb- for obvious reasons -rrb- and that too becomes off-putting .	2
stupid , infantile , redundant , sloppy , over-the-top , and amateurish .	0
the film grows on you .	3
though its story is only surface deep , the visuals and enveloping sounds of blue crush make this surprisingly decent flick worth a summertime look-see .	3
this chicago has hugely imaginative and successful casting to its great credit , as well as one terrific score and attitude to spare .	4
first-time writer-director dylan kidd also has a good ear for dialogue , and the characters sound like real people .	3
an often unfunny romp .	2
a whale of a good time for both children and parents seeking christian-themed fun .	4
this odd , distant portuguese import more or less borrows from bad lieutenant and les vampires , and comes up with a kind of art-house gay porn film .	1
during the tuxedo 's 90 minutes of screen time , there is n't one true ` chan moment ' .	1
it 's mildly sentimental , unabashedly consumerist ... studiously inoffensive and completely disposable .	1
the date movie that franz kafka would have made .	2
plays like the old disease-of-the-week small-screen melodramas .	1
... pays tribute to heroes the way julia roberts hands out awards -- with phony humility barely camouflaging grotesque narcissism .	0
features fincher 's characteristically startling visual style and an almost palpable sense of intensity .	3
bisset delivers a game performance , but she is unable to save the movie .	2
the movie should be credited with remembering his victims .	2
before long , you 're desperate for the evening to end .	0
watchable up until the point where the situations and the dialogue spin hopelessly out of control -- that is to say , when carol kane appears on the screen .	1
what bloody sunday lacks in clarity , it makes up for with a great , fiery passion .	2
`` red dragon '' never cuts corners .	3
an ambitious movie that , like shiner 's organizing of the big fight , pulls off enough of its effects to make up for the ones that do n't come off .	4
although shot with little style , skins is heartfelt and achingly real .	3
cold and scattered , minority report commands interest almost solely as an exercise in gorgeous visuals .	2
the results , if not memorable , are at least interesting .	2
it looks good , but it is essentially empty .	1
young everlyn sampi , as the courageous molly craig , simply radiates star-power potential in this remarkable and memorable film .	4
that is made almost impossible by events that set the plot in motion .	2
a knowing sense of humor and a lot of warmth ignite son of the bride .	4
sure , i hated myself in the morning .	1
but ticket-buyers with great expectations will wind up as glum as mr. de niro .	0
the film was produced by jerry bruckheimer and directed by joel schumacher , and reflects the worst of their shallow styles : wildly overproduced , inadequately motivated every step of the way and demographically targeted to please every one -lrb- and no one -rrb- .	1
it 's a great performance and a reminder of dickens ' grandeur .	4
not at all clear what it 's trying to say and even if it were -- i doubt it would be all that interesting .	0
a movie where story is almost an afterthought amidst a swirl of colors and inexplicable events .	1
real women may have many agendas , but it also will win you over , in a big way .	4
what i saw , i enjoyed .	4
lazily and glumly settles into a most traditional , reserved kind of filmmaking .	1
it appears as if even the filmmakers did n't know what kind of movie they were making .	0
the dangerous lives of altar boys ' take on adolescence feels painfully true .	3
witherspoon puts to rest her valley-girl image , but it 's dench who really steals the show .	2
spider-man is about growing strange hairs , getting a more mature body , and finding it necessary to hide new secretions from the parental units .	1
the isolated moments of creative insanity finally are lost in the thin soup of canned humor .	2
how i killed my father would be a rarity in hollywood .	2
at its best , this is grand-scale moviemaking for a larger-than-life figure , an artist who has been awarded mythic status in contemporary culture .	4
there are some movies that hit you from the first scene and you know it 's going to be a trip .	3
i 'm not sure these words have ever been together in the same sentence : this erotic cannibal movie is boring .	0
no matter how you slice it , mark wahlberg and thandie newton are not hepburn and grant , two cinematic icons with chemistry galore .	2
maybe you 'll be lucky , and there 'll be a power outage during your screening so you can get your money back .	0
with spy kids 2 : the island of lost dreams , however , robert rodriguez adorns his family-film plot with an elegance and maturity that even most contemporary adult movies are lacking .	4
less about shakespeare than the spawn of fools who saw quentin tarantino 's handful of raucous gangster films and branched out into their own pseudo-witty copycat interpretations .	2
... unbearably lame .	0
certainly not a good movie , but it was n't horrible either .	1
where the film falters is in its tone .	1
this film biggest problem ?	1
this is a movie that is what it is : a pleasant distraction , a friday night diversion , an excuse to eat popcorn .	3
the gags are often a stitch .	3
the complex , politically charged tapestry of contemporary chinese life this exciting new filmmaker has brought to the screen is like nothing we westerners have seen before .	3
the sinister inspiration that fuelled devito 's early work is confused in death to smoochy into something both ugly and mindless .	0
the script feels as if it started to explore the obvious voyeuristic potential of ` hypertime ' but then backed off when the producers saw the grosses for spy kids .	2
it wraps up a classic mother\/daughter struggle in recycled paper with a shiny new bow and while the audience can tell it 's not all new , at least it looks pretty .	2
-lrb- shyamalan -rrb- continues to cut a swathe through mainstream hollywood , while retaining an integrity and refusing to compromise his vision .	3
as averse as i usually am to feel-good , follow-your-dream hollywood fantasies , this one got to me .	4
you 'll know a star when you see one .	3
sorority boys , which is as bad at it is cruel , takes every potential laugh and stiletto-stomps the life out of it .	0
it 's another retelling of alexandre dumas ' classic .	2
in between the icy stunts , the actors spout hilarious dialogue about following your dream and ` just letting the mountain tell you what to do . '	3
this gorgeous epic is guaranteed to lift the spirits of the whole family .	4
horrible .	0
you could love safe conduct -lrb- laissez passer -rrb- for being a subtitled french movie that is 170 minutes long .	2
if deuces wild had been tweaked up a notch it would have become a camp adventure , one of those movies that 's so bad it starts to become good .	2
it 's like an old warner bros. costumer jived with sex -- this could be the movie errol flynn always wanted to make , though bette davis , cast as joan , would have killed him .	2
grating and tedious .	1
at three hours and with very little story or character development , there is plenty of room for editing , and a much shorter cut surely would have resulted in a smoother , more focused narrative without sacrificing any of the cultural intrigue .	1
better effects , better acting and a hilarious kenneth branagh .	4
it 's too interested in jerking off in all its byzantine incarnations to bother pleasuring its audience .	0
none of this so-called satire has any sting to it , as if woody is afraid of biting the hand that has finally , to some extent , warmed up to him .	1
a keep - 'em - guessing plot and an affectionate take on its screwed-up characters .	3
a prison comedy that never really busts out of its comfy little cell .	1
an elegant and sly deadpan comedy .	3
neither as scary-funny as tremors nor demented-funny as starship troopers , the movie is n't tough to take as long as you 've paid a matinee price .	1
the delicious trimmings ... arrive early and stay late , filling nearly every minute ... with a lighthearted glow , some impudent snickers , and a glorious dose of humankind 's liberating ability to triumph over a scrooge or two .	4
the movie is a dud .	0
it 's not particularly subtle ... however , it still manages to build to a terrifying , if obvious , conclusion .	2
unfolds in a low-key , organic way that encourages you to accept it as life and go with its flow .	3
does n't do more than expand a tv show to movie length .	1
expanded to 65 minutes for theatrical release , it still feels somewhat unfinished .	2
one of the best movies of the year .	4
by applying definition to both sides of the man , the picture realizes a fullness that does not negate the subject .	3
the movie turns out to be -lrb- assayas ' -rrb- homage to the gallic ` tradition of quality , ' in all its fusty squareness .	1
once the downward spiral comes to pass , auto focus bears out as your typical junkie opera ...	1
tsai ming-liang 's ghosts are painfully aware of their not-being .	2
` butterfingered ' is the word for the big-fisted direction of jez butterworth , who manages to blast even the smallest sensitivities from the romance with his clamorous approach .	1
cal is an unpleasantly shallow and immature character with whom to spend 110 claustrophobic minutes .	1
berry 's saucy , full-bodied performance gives this aging series a much needed kick , making `` die another day '' one of the most entertaining bonds in years	4
despite the film 's bizarre developments , hoffman keeps us riveted with every painful nuance , unexpected flashes of dark comedy and the character 's gripping humanity .	3
if you love reading and\/or poetry , then by all means check it out .	3
driven by a fantastic dual performance from ian holm ... the film is funny , insightfully human and a delightful lark for history buffs .	4
douglas mcgrath 's nicholas nickleby does dickens as it should be done cinematically .	4
diane lane 's sophisticated performance ca n't rescue adrian lyne 's unfaithful from its sleazy moralizing .	1
simply put , `` far from heaven '' is a masterpiece .	4
shot in rich , shadowy black-and-white , devils chronicles , with increasingly amused irony , the relationship between reluctant captors and befuddled captives .	4
mcgrath has deftly trimmed dickens ' wonderfully sprawling soap opera , the better to focus on the hero 's odyssey from cowering poverty to courage and happiness .	3
anyone who suffers through this film deserves , at the very least , a big box of consolation candy .	0
a worthwhile documentary , whether you 're into rap or not , even if it may still leave you wanting more answers as the credits roll .	3
halloween : resurrection is n't exactly quality cinema , but it is n't nearly as terrible as it cold have been .	2
it seems grant does n't need the floppy hair and the self-deprecating stammers after all .	2
works because we 're never sure if ohlinger 's on the level or merely a dying , delusional man trying to get into the history books before he croaks .	2
the original was n't a good movie but this remake makes it look like a masterpiece !	0
the venezuelans say things like `` si , pretty much '' and `` por favor , go home '' when talking to americans .	2
it 's a fun adventure movie for kids -lrb- of all ages -rrb- that like adventure .	4
one sloughs one 's way through the mire of this alleged psychological thriller in search of purpose or even a plot .	0
limps along on a squirm-inducing fish-out-of-water formula that goes nowhere and goes there very , very slowly .	1
no amount of nostalgia for carvey 's glory days can disguise the fact that the new film is a lame kiddie flick and that carvey 's considerable talents are wasted in it .	0
consistently clever and suspenseful .	4
this is an ungainly movie , ill-fitting , with its elbows sticking out where the knees should be .	0
a real audience-pleaser that will strike a chord with anyone who 's ever waited in a doctor 's office , emergency room , hospital bed or insurance company office .	3
... if you , like me , think an action film disguised as a war tribute is disgusting to begin with , then you 're in for a painful ride .	0
if you 're as happy listening to movies as you are watching them , and the slow parade of human frailty fascinates you , then you 're at the right film .	3
one funny popcorn flick .	3
bad company has one of the most moronic screenplays of the year , full of holes that will be obvious even to those who are n't looking for them .	1
i 'd be hard pressed to think of a film more cloyingly sappy than evelyn this year .	1
a gem of a romantic crime comedy that turns out to be clever , amusing and unpredictable .	4
smith finds amusing juxtapositions that justify his exercise .	3
a charming , banter-filled comedy ... one of those airy cinematic bon bons whose aims -- and by extension , accomplishments -- seem deceptively slight on the surface .	3
it 's that rare family movie -- genuine and sweet without relying on animation or dumb humor .	4
hollywood ending is the most disappointing woody allen movie ever .	0
it 's mildly amusing , but i certainly ca n't recommend it .	1
this dreadfully earnest inversion of the concubine love triangle eschews the previous film 's historical panorama and roiling pathos for bug-eyed mugging and gay-niche condescension .	1
formula 51 promises a new kind of high but delivers the same old bad trip .	1
for a movie audience , the hours does n't connect in a neat way , but introduces characters who illuminate mysteries of sex , duty and love .	2
what madonna does here ca n't properly be called acting -- more accurately , it 's moving and it 's talking and it 's occasionally gesturing , sometimes all at once .	1
rifkin 's references are ... impeccable throughout .	4
insomnia does not become one of those rare remakes to eclipse the original , but it does n't disgrace it , either .	2
the director explores all three sides of his story with a sensitivity and an inquisitiveness reminiscent of truffaut .	3
the fact that the ` best part ' of the movie comes from a 60-second homage to one of demme 's good films does n't bode well for the rest of it .	1
an enjoyable comedy of lingual and cultural differences ... the château is a film -- full of life and small delights -- that has all the wiggling energy of young kitten .	4
try hell house , which documents the cautionary christian spook-a-rama of the same name .	2
tennessee williams by way of oprah 's book club .	2
an engaging , formulaic sports drama that carries a charge of genuine excitement .	3
something must have been lost in the translation .	1
witty , contemplative , and sublimely beautiful .	4
foster and whitaker are especially fine .	4
the lightest , most breezy movie steven spielberg has made in more than a decade .	3
if i want a real movie , i 'll buy the criterion dvd .	1
an earnest , roughshod document , it serves as a workable primer for the region 's recent history , and would make a terrific 10th-grade learning tool .	3
a conventional but heartwarming tale .	4
a sly female empowerment movie , although not in a way anyone would expect .	3
there are a few modest laughs , but certainly no thrills .	2
the problem is the needlessly poor quality of its archival prints and film footage .	0
there 's something unintentionally comic in the film 's drumbeat about authenticity , given the stale plot and pornographic way the film revels in swank apartments , clothes and parties .	1
strange occurrences build in the mind of the viewer and take on extreme urgency .	3
almost everything about the film is unsettling , from the preposterous hairpiece worn by lai 's villainous father to the endless action sequences .	2
it wo n't harm anyone , but neither can i think of a very good reason to rush right out and see it .	2
the formula is familiar but enjoyable .	3
its screenplay serves as auto-critique , and its clumsiness as its own most damning censure .	1
less an examination of neo-nazism than a probe into the nature of faith itself .	3
good performances and a realistic , non-exploitive approach make paid in full worth seeing .	4
the trinity assembly approaches the endeavor with a shocking lack of irony , and george ratliff 's documentary , hell house , reflects their earnestness -- which makes for a terrifying film .	2
just is n't as weird as it ought to be .	1
if you love the music , and i do , its hard to imagine having more fun watching a documentary ...	4
[truncated: 6,545 more rows]
