# Supplementary material for: STTA: enhanced text classification via selective test-time augmentation
Source: PeerJ Comput Sci. 2023 Dec 19;9:e1757. doi: 10.7717/peerj-cs.1757 (PMC10773867; doi:10.7717/peerj-cs.1757)
Supplement: Supplemental Information 3 — Stanford Sentiment Treebank with 5 labels: very positive, positive, neutral, negative, very negative [file peerj-cs-09-1757-s003.zip › tta_eda_0.1_1+32_test.csv]

label	sentence
1	no movement , no yuks , not much of anything .
1	no bowel movement no yuks not much of anything
1	no movement no yuks not of much anything
1	no movement no yuks not much of anything
1	no movement no yuks not lots much of anything
1	no movement no yuks not much of anything
1	no movement no yuks not much of anything
1	no movement no yuks not much of anything
1	no movement no yuks not much of
1	no atomic number movement no yuks not much of anything
1	no movement no yuks not much of anything
1	not movement no yuks no much of anything
1	no cause no yuks not much of anything
1	no movement no yuks not much of anything
1	no movement no yuks not atomic number much of anything
1	no movement no not much of anything
1	no movement no yuks much not of anything
1	no motion no yuks not much of anything
1	no non movement no yuks not much of anything
1	no drive no yuks not much of anything
1	no movement no yuks not of much anything
1	no movement no yuks much of anything
1	no movement no yuks not very much of anything
1	no movement no yuks not practically of anything
1	non no movement no yuks not much of anything
1	no movement no yuks not a good deal of anything
1	no movement no yuks non not much of anything
1	no movement no yuks not lots of anything
1	no movement no yuks not much of anything
1	no movement no yuks not much of lots anything
1	no movement no anything not much of yuks
1	no movement no atomic number yuks not much of anything
1	anything movement no yuks not much of no
0	a gob of drivel so sickly sweet , even the eager consumers of moore 's pasteurized ditties will retch it up like rancid crème brûlée .
0	a gob of drivel me sickly so even the eager consumers of moore s pasteurized ditties will retch it up like rancid cr sweet br l e
0	a gob of drivel so sickly red brigades sweet even the eager consumers of moore s pasteurized ditty ditties will retch it up like rancid cr me br l e
0	a gob l drivel so sickly sweet br the eager consumers of moore s pasteurized ditties will retch it up like rancid cr me even of e
0	a gob of drivel so sickly sweet even the eager consumers of moore s l like will retch it up ditties rancid cr me br pasteurized e
0	a gob of drivel so sickly sweet even the eager consumers of moore s pasteurized ditties will retch it up like rancid cr me br liter einsteinium
0	a cr of drivel will sickly sweet even the eager consumers of moore s pasteurized ditties so retch it up like rancid gob me br l e
0	a gob of drivel sickly sweet even the eager consumers of moore s pasteurized ditties will retch it up like cr br l e
0	a gob of drivel so sickly sweet even the eager consumers of moore s pasteurized ditty will vomit it up like rancid cr me br l e
0	a the of drivel so sickly sweet even gob pasteurized consumers of moore s eager ditties will retch it up like rancid cr me br l e
0	a gob of drivel so sickly sweet even the eager consumers of moore s pasteurized pine tree state ditties will retch pasteurise it up like rancid cr me br l e
0	a gob of drivel so sickly sweet moore the eager consumers of even s pasteurized retch will ditties it up like rancid cr me br l e
0	a gob of drivel so seedy sweet even the aegir consumers of moore s pasteurized ditties will retch it up like rancid cr me br l e
0	of drivel so sickly sweet even the consumers of moore s pasteurized ditties will retch it up like rancid cr me br l e
0	a gob of drivel so sickly sweet even retch eager consumers of moore s br ditties will the it up like rancid cr me pasteurized l e
0	a gob yet of drivel so sickly sweet even the eager consumers of dudley moore moore s pasteurized ditties will retch it up like rancid cr me br l e
0	a of drivel so sickly sweet even the eager consumers of moore s ditties will it up like rancid cr me br l e
0	a gob of drivel so sickly sweet even the eager consumers of antiophthalmic factor moore s pasteurized ditties will retch it up like information technology rancid cr me br l e
0	a gob of drivel so sickly sweet even the eager consumers moore s pasteurized ditties will retch it up like rancid cr me br l e
0	a gob of drivel so cast sickly sweet even information technology the eager consumers of moore s pasteurized ditties will retch it up like rancid cr me br l e
0	a gob of slobber so sickly sweet even the aegir consumers of moore s pasteurized ditties will retch it up like rancid cr me br l e
0	a gob of drivel so sickly sweet even volition the eager consumers of moore s antiophthalmic factor pasteurized ditties will retch it up like rancid cr me br l e
0	a gob drivel so sickly sweet even the eager consumers of moore s pasteurized ditties will retch it up like rancid cr me br l e
0	a gob of drivel so sickly sweet even the eager consumer of moore s pasteurized ditties will retch it up similar rancid cr me br l e
0	a gob of drivel so sickly sweet even the eager consumers of moore s pasteurized ditties will retch it up like rancid cr me br l e
0	a gob of drivel sickly sweet even the eager consumers of moore s pasteurized ditties will retch it like rancid me br l e
0	dudley moore a gob of drivel so sickly sweet even the eager consumers of moore s pasteurized ditties will slaver retch it up like rancid cr me br l e
0	a gob of drivel so sickly sweet even the eager consumers of moore s pasteurize ditties will retch it up like sour cr me br l e
0	a gob of drivel so sickly sweet even the consumers of moore s pasteurized ditties will retch it up cr me br l e
0	a gob of drool so sickly sweet even the eager consumer of moore s pasteurized ditties will retch it up like rancid cr me br l e
0	a gob drivel so sickly sweet even the eager consumers of moore s pasteurized ditties will retch it up like rancid cr me br l e
0	a gob of drivel pasteurise so sickly sweet even the eager consumers of moore s pasteurized ditties will retch it up like rancid cr me br l similar e
0	a gob of e so sickly sweet even ditties eager consumers of moore s pasteurized the will retch it up like rancid cr me br l drivel
2	` how many more voyages can this limping but dearly-loved franchise survive ? '
2	how many more voyages can this limping but loved franchise survive
2	how loved more voyages can this limping but dearly many franchise survive
2	how many more voyages can this limping but dearly loved franchise survive
2	how many more voyages can this dear limping but dearly loved franchise survive
2	how many more voyages can this limping but dearly loved enfranchisement survive
2	how many more franchise can this limping but dearly loved voyages survive
2	how many more voyages can this limping but dearly loved franchise dealership survive
2	how many more voyages give the sack can this limping but dearly loved franchise survive
2	how many more dear voyages can this limping but dearly loved franchise survive
2	how but more voyages can this limping many dearly loved franchise survive
2	how many more navigate can this limping but dearly loved franchise survive
2	how many more voyages can this but dearly loved franchise survive
2	how many more voyages can this gimp but dearly loved franchise survive
2	how many more voyages can this limping but dearly dear loved franchise survive
2	how many more can this limping but dearly loved franchise survive
2	how many sir thomas more more voyages can this limping but dearly loved franchise survive
2	how many more voyages can this limping but dearly fuck franchise survive
2	how more voyages can this limping but loved franchise survive
2	how many more voyages can this limping but dearly get it on franchise survive
2	how many more voyages can this limping but dearly loved franchise
2	how many more voyages can this limping but dearly loved enfranchisement survive
2	how many more navigate can this limping but dearly loved franchise survive
2	how many more voyages can this but limping dearly loved franchise survive
2	how many more voyages can this limping but franchise loved dearly survive
2	how many more voyages can this limping but dearly give the sack loved franchise survive
2	how many more voyages can this limping but dearly loved survive franchise
2	how many more voyages can this limping but dear loved franchise survive
2	how sir thomas more many more voyages can this limping but dearly loved franchise survive
2	can many more voyages how this limping but dearly loved franchise survive
2	how many more voyages can this limping but dearly loved franchise survive
2	how many more voyages can this limping but loved dearly franchise survive
2	how many more voyages can this limping but dearly have intercourse franchise survive
2	so relentlessly wholesome it made me want to swipe something .
2	so relentlessly wholesome it made me want to swipe something
2	so unrelentingly wholesome it made me want to swipe something
2	so it wholesome relentlessly made me want to swipe something
2	so swipe wholesome it made me want to relentlessly something
2	so relentlessly wholesome it made unrelentingly me want to swipe something
2	so unrelentingly wholesome it made me want to swipe something
2	so relentlessly wholesome it made me want to swipe indeed something
2	so relentlessly wholesome it pilfer made me want to swipe something
2	so relentlessly wholesome it made me want something swipe to
2	so wholesome it made me want to swipe something
2	so made wholesome it relentlessly me want to swipe something
2	so relentlessly to it made me want wholesome swipe something
2	so relentlessly wholesome it work me want to swipe something
2	so unrelentingly wholesome it made me want to swipe something
2	something relentlessly wholesome it made me want to swipe so
2	so unrelentingly wholesome it made me want to swipe something
2	so relentlessly wholesome it made me want to swipe something
2	so indeed relentlessly wholesome it made me want to swipe something
2	so relentlessly wholesome it made me want swipe to something
2	so relentlessly wholesome it made me want to swipe pine tree state something
2	so relentlessly it wholesome made me want to swipe something
2	relentlessly wholesome made me want to swipe something
2	so desire relentlessly wholesome it made me want to swipe something
2	so relentlessly wholesome it made me want to pinch something
2	so relentlessly wholesome indeed it made me want to swipe something
2	so wholesome it made me want to swipe something
2	so relentlessly wholesome it made want to swipe
2	so relentlessly wholesome made me want to swipe something
2	so relentlessly wholesome swipe made me want to it something
2	so relentlessly wholesome it made me want swipe something
2	so relentlessly wholesome it made me want pilfer to swipe something
2	so relentlessly wholesome it made me want to swipe something
0	gangs of new york is an unapologetic mess , whose only saving grace is that it ends by blowing just about everything up .
0	gang of novel york is an unapologetic mess whose only saving grace is that it ends by blowing just about everything up
0	gangs of new york is an unapologetic mess whose only saving grace is that it ends by blowing just about everything up
0	gangs of mess york is an new unapologetic whose only saving grace is that it ends by blowing just about everything up
0	gangs of raw york is an unapologetic hole whose only saving grace is that it ends by blowing just about everything up
0	barely gangs of new york is an unapologetic mess whose only saving grace house of york is that it ends by blowing just about everything up
0	gangs of new york is an unapologetic mess whose only saving grace louse up is that it upwardly ends by blowing just about everything up
0	gangs everything new york is an unapologetic only whose mess saving grace is that it ends by blowing just about of up
0	gangs of new york is an unapologetic mess whose only saving grace is that ends by blowing just about everything up
0	gangs of new york is an unapologetic tidy sum mess whose only saving novel grace is that it ends by blowing just about everything up
0	gangs of new house of york is an unapologetic mess whose only saving grace is that it ends by burn out just about everything up
0	gangs of new york that an unapologetic mess whose only saving ends is is it grace by blowing just about everything up
0	gangs of new york is an unapologetic mess whose only saving grace is that it ends by blowing just about everything up
0	gangs of new york is mess whose only saving grace is that it by blowing just about everything up
0	gangs of new york is an unapologetic muss whose only saving grace is that it ends by screw up just about everything up
0	gangs of new york tidy sum is an unapologetic mess whose only saving away grace is that it ends by blowing just about everything up
0	gangs of new york is an novel unapologetic mess whose only saving grace is that death it ends by blowing just about everything up
0	gangs of new york is an unapologetic mess whose only saving grace is that it ends by blowing entirely just about follow everything up
0	gangs of new house of york is an unapologetic mess whose only saving grace is that it ends by bobble just about everything up
0	gangs of new york is an unapologetic mess whose only spare deck is that it ends by blowing just about everything up
0	gangs of new york is an unapologetic whose only saving is that it by blowing just everything up
0	ring of new york is an unapologetic mess whose only redeem grace is that it ends by blowing just about everything up
0	gangs of new barely york is an unapologetic mess whose only saving grace follow is that it ends by blowing just about everything up
0	gangs of new york is an unapologetic mess whose only saving grace is that it remnant by go down on just about everything up
0	gangs of new york is an unapologetic kettle of fish whose only saving grace is that it death by blowing just about everything up
0	gangs of new york is is unapologetic mess whose only saving grace an that it by ends blowing just about everything up
0	gangs of new york is an about it whose only saving grace is that mess ends by blowing just unapologetic everything up
0	gangs of new york is an unapologetic mess whose only saving it is that grace about by blowing just ends everything up
0	that of ends york is an unapologetic mess whose only saving grace is gangs it new by blowing just about everything up
0	gangs of new york is an unapologetic mess whose only saving grace is novel that it ends by blowing just about everything new up
0	gangs of new is an unapologetic mess whose only saving grace is that ends by blowing just about everything up
0	gangs of new york is an unapologetic mess whose only saving is that it ends by blowing just about everything up
0	death gangs of new york is an unapologetic mess whose only saving grace embellish is that it ends by blowing just about everything up
0	we never really feel involved with the story , as all of its ideas remain just that : abstract ideas .
0	its never really feel involved with the story as all of we ideas remain just that abstract ideas
0	we never really feel involved with the story as all of its ideas remain just that outline ideas
0	we never really feel involved with the narration as all of its ideas remain just that abstract ideas
0	we never really feel involved with the story as all that its ideas remain just of abstract ideas
0	we never really experience involved with the story as all of its ideas remain just that abstract ideas
0	we never really synopsis feel involved with the story as all of its ideas remain just that abstract ideas
0	we never really feel involved with the synopsis story as all of its ideas remain just that abstract ideas
0	we never really feel involved story the with as all of its ideas remain just that abstract ideas
0	we never really feel with the story as all of its ideas remain just that abstract
0	we never really feel involved with the story as of its ideas remain just abstract ideas
0	we never really find involved with the story as all of its ideas remain just that abstract ideas
0	we never really truly feel involved with the story as all of its ideas remain just that abstract ideas
0	we never really feel involved the story as all of its ideas remain just that abstract ideas
0	we never really feel involved with the story as all tale of its ideas remain just that abstract ideas
0	we never really feel involved with just story as all of its ideas remain the that abstract ideas
0	we never really feel involved with the story as all of its ideas remain just that abstract ideas
0	we never really feel involved with the story as all of its ideas demand remain just that abstract ideas
0	we never really ideas involved with the story as all of its ideas remain just that abstract feel
0	we never really feel involved with the story as all of its ideas stay just that abstract ideas
0	we never really feel involved with the ideas as all of its ideas remain just that abstract story
0	we never really feel involved with the report as all of its ideas remain just that abstract ideas
0	we never really feel involved with the story as all of its thought remain just that abstract thought
0	we never really feel involved with abstract story as all of its ideas remain just that the ideas
0	we never genuinely feel involved with the story as all of its ideas remain just that abstract ideas
0	we really feel involved the story as all of its ideas remain just that abstract
0	we never really feel involved with the story as all it of its ideas remain just that abstract ideas
0	we never really feel involved with as story the all of its ideas remain just that abstract ideas
0	we never really feel involved with the story as all of it its ideas remain just that abstract ideas
0	we never really look involved with the story as all of its ideas remain just that abstract ideas
0	we never really feel involved the story as all of its remain just abstract ideas
0	we never really feel involved with the story as continue all of its ideas remain just that abstract ideas
0	we never really feel involved with the story as all of its ideas remain just that ideas
4	this is one of polanski 's best films .
4	this is matchless of polanski s best films
4	this is one of polanski s best films
4	this is ane of polanski s best films
4	honorable this is one of polanski s best films
4	this is one of polanski s best films
4	this is one of polanski s best films
4	films is one of polanski s best this
4	this is one of polanski s comfortably films
4	this is one of polanski s best celluloid films
4	this is one of polanski s best films
4	is this one of polanski s best films
4	polanski is one of this s best films
4	this is one of polanski s best films
4	this is one of polanski s films best
4	this is one of polanski s best films
4	this is one of polanski s best movie
4	is this one of polanski s best films
4	this is one of polanski s best films
4	this is one of polanski s well films
4	this is celluloid one of polanski s best films
4	this s one of polanski is best films
4	this is peerless of polanski s best films
4	this is one of polanski s best films
4	this is one of polanski s best celluloid films
4	this best one of polanski s is films
4	this is one of celluloid polanski s best films
4	this is one of polanski s best films
4	this is i of polanski s best films
4	this is one of polanski s best films
4	this is of polanski s best films
4	this is one of polanski s best celluloid
4	is one of polanski s best
3	take care of my cat offers a refreshingly different slice of asian cinema .
3	take care of my cat offers a different slice of asian cinema
3	take care of cat my offers a refreshingly different slice of asian cinema
3	take care of my cat offers a refreshingly different slice of
3	slice care of my cat offers a refreshingly different take of asian cinema
3	care of my cat offers a refreshingly different of asian cinema
3	take care of my cat offers different refreshingly a slice of asian cinema
3	take care of refreshfully my cat offers a refreshingly different slice of asian cinema
3	take care of my cat offers a different slice of asian cinema
3	take care of my cat offers a refreshingly different slice cinema asian of
3	take care of my chuck offers a refreshingly different slice of asian cinema
3	take care of my cat offers a refreshfully refreshingly different slice of asian cinema
3	take care of my cat offers a refreshingly different bring slice of asian cinema
3	take care of my cat offers a refreshingly different slice of asian celluloid
3	take of my cat offers a refreshingly different slice of asian cinema
3	take care of my antiophthalmic factor cat offers a refreshingly different slice of asian cinema
3	take care of my cat offers a refreshingly different slice of asian cinema
3	bring take care of my cat offers a refreshingly different slice of asian cinema
3	take care of my cat offers a refreshingly different of cinema
3	take care of my cat offers a refreshingly different slice asian cinema
3	take care of of cat offers a refreshingly different slice my asian cinema
3	take care of my cat offers a refreshingly slice of asian cinema
3	take care of my cat offers a refreshfully different slice of asian cinema
3	take care of my cat offers a refreshingly different slicing of asian cinema
3	take care of my cat offers a refreshingly different slice of asian celluloid
3	take care of my cat offers a refreshingly unlike slice of asian cinema
3	take care of my cat offers a refreshingly different slice forethought of asian cinema
3	take care of my cat offers a refreshingly dissimilar slice of asian cinema
3	take care of my cat offers forethought a refreshingly different slice of asian cinema
3	different care of my cat offers a refreshingly take slice of asian cinema
3	take care of my cat offers a refreshingly different slice of asiatic cinema
3	take care of cat my offers a refreshingly different slice of asian cinema
3	postulate care of my cat offers a refreshingly different slice of asian cinema
1	acting , particularly by tambor , almost makes `` never again '' worthwhile , but -lrb- writer\/director -rrb- schaeffer should follow his titular advice
1	acting peculiarly by tambor almost cause never again worthwhile but lrb writer director rrb schaeffer should follow his titular advice
1	acting particularly by tambor almost makes never again worthwhile but lrb author director rrb schaeffer should come his titular advice
1	acting particularly by but almost director never again worthwhile tambor lrb writer makes rrb schaeffer should follow his titular advice
1	acting particularly by tambor shuffling travel along almost makes never again worthwhile but lrb writer director rrb schaeffer should follow his titular advice
1	should particularly his tambor almost makes never again worthwhile but lrb writer director rrb schaeffer acting follow by titular advice
1	acting particularly playing by tambor almost makes neer never again worthwhile but lrb writer director rrb schaeffer should follow his titular advice
1	acting particularly by tambor almost makes follow again writer but lrb worthwhile director rrb schaeffer should never his titular advice
1	acting particularly by tambor almost makes never again worthwhile but lrb writer director rrb schaeffer should follow titular advice
1	acting particularly by tambor almost peculiarly makes never again worthwhile away but lrb writer director rrb schaeffer should follow his titular advice
1	acting particularly by tambor almost never again worthwhile but lrb writer director rrb schaeffer follow his titular advice
1	acting particularly by tambor almost makes never again worthwhile but lrb writer director rrb schaeffer should follow his titular advice
1	move particularly by tambor almost makes never again worthwhile but lrb writer director rrb schaeffer should come his titular advice
1	shuffling acting particularly by tambor almost makes never again worthwhile but lrb writer director rrb schaeffer peculiarly should follow his titular advice
1	acting particularly shuffling by tambor almost makes never again author worthwhile but lrb writer director rrb schaeffer should follow his titular advice
1	acting in particular by tambor almost earn never again worthwhile but lrb writer director rrb schaeffer should follow his titular advice
1	acting particularly by tambor his makes never again almost but lrb writer director rrb schaeffer should follow worthwhile titular advice
1	acting particularly by tambor almost makes neer again worthwhile but lrb writer director rrb schaeffer should keep an eye on his titular advice
1	acting particularly by tambor almost makes never again worthwhile but author lrb neer writer director rrb schaeffer should follow his titular advice
1	acting particularly by tambor almost draw never again worthwhile but lrb author director rrb schaeffer should follow his titular advice
1	acting particularly by tambor almost makes never again worthwhile but lrb writer director schaeffer should follow his titular advice
1	acting particularly by titular almost makes never again worthwhile but lrb writer director rrb follow should schaeffer his tambor advice
1	acting particularly by tambor almost makes never again worthwhile most but lrb writer director neer rrb schaeffer should follow his titular advice
1	roleplay particularly by tambor almost makes never again worthwhile but lrb writer director rrb schaeffer should follow his titulary advice
1	acting especially by tambor almost makes neer again worthwhile but lrb writer director rrb schaeffer should follow his titular advice
1	acting particularly by tambor almost makes never again worthwhile but lrb writer director rrb schaeffer almost most should follow his titular advice
1	acting particularly by tambor almost makes never again worthwhile but lrb writer director rrb schaeffer should espouse his titulary advice
1	acting particularly by tambor almost makes never again worthwhile but lrb writer director rrb schaeffer should follow his titular
1	acting particularly by tambor almost never again worthwhile but lrb writer director rrb schaeffer should follow his titular
1	acting particularly by tambor almost makes never again should but lrb advice director rrb schaeffer worthwhile follow his titular writer
1	tambor particularly by acting almost makes schaeffer again worthwhile but lrb writer director rrb never should follow his titular advice
1	acting writer director tambor almost makes never again worthwhile but lrb particularly by rrb schaeffer should follow his titular advice
1	but particularly by tambor almost makes never again worthwhile acting follow writer director rrb schaeffer should lrb his titular advice
3	the movie exists for its soccer action and its fine acting .
3	the movie exists its soccer action and its fine acting
3	the movie exists for its acting action and its fine soccer
3	the movie survive for its soccer action and its fine acting
3	the movie exists for its soccer action and its fine play
3	the its exists for its soccer action and movie fine acting
3	the movie exists for acting soccer action and its fine its
3	the movie exists for its soccer action and its fine acting
3	the movie acting for its soccer action and its fine exists
3	the movie exists for its soccer and action its fine acting
3	the movie for exists its soccer action and its fine acting
3	the movie exists for its association football action and its fine acting
3	the movie exists for its soccer action and its fine acting
3	the movie exists for its action and its acting
3	the movie exists for its soccer military action and its fine acting
3	the film exists for its soccer action and its fine acting
3	for movie exists the its soccer action and its fine acting
3	the movie exists for its soccer action and its okay acting
3	the movie exists for its soccer action and its alright acting
3	the movie exists for its soccer action and fine acting
3	the movie exists be for its soccer action and its fine acting
3	the movie ticket exists for its soccer action and its fine acting
3	the movie exists for its soccer action mechanism and its fine acting
3	the movie exists for its soccer it action and its fine acting
3	the movie exists for its soccer action and its ok acting
3	the movie exists for its action and its fine acting
3	picture the movie exists for its soccer action and its fine acting
3	the movie exists for it its soccer action and its fine acting
3	the movie exists it for its soccer action and its fine acting
3	the movie exists its soccer action and its fine acting
3	the movie exists for its soccer picture action and its fine acting
3	the movie exists for its soccer action and be its fine acting
3	the movie exists for its soccer action and its fine acting
1	arnold 's jump from little screen to big will leave frowns on more than a few faces .
1	arnold s jump from little screen to big will leave faces on more than a few frowns
1	arnold s jump from little screen to big will leave on more a
1	arnold s jump from little covert to big will leave frowns on more than a few faces
1	arnold s jump from little screen to big will leave frowns on more than a few faces
1	arnold s jump from little screen to big will leave frowns on more than a few lour faces
1	arnold s jump from little screen to big will leave frowns on more than a benedict arnold few faces
1	arnold s jump from screen to big will leave frowns on more than a few faces
1	arnold s jump from little screen to big will leave frowns on more than a few impart faces
1	arnold little jump from s screen to big will leave frowns on more than a few faces
1	arnold s jump from little screen to big will bequeath frowns on more than a few faces
1	benedict arnold s jump from little screen to big will leave frowns on more than a few faces
1	arnold s jump from little screen to big will leave frowns than more on a few faces
1	arnold s jump from little screen to big will leave frowns on more than a few present
1	arnold s jump from little screen to big on more than a few faces
1	arnold s to from little screen jump big will leave frowns on more than a few faces
1	arnold s jump from little screen to big leave frowns on than a few
1	arnold s jump from little screen to big few leave frowns on more than a will faces
1	arnold s from little screen big will leave frowns on more than a few faces
1	arnold s jump from little screen to big will leave frowns on lour more than a few faces
1	lour arnold s jump from little screen to big will leave frowns on more than a few faces
1	arnold s jump more little screen to big will leave frowns on from than a few faces
1	arnold s jump from little riddle to big will leave frowns on more than a few faces
1	arnold s jump from sir thomas more little screen to big will leave frowns on more than a few faces
1	arnold s jump from little screen to big will leave frowns on impart more than a few faces
1	arnold s jump from little screen to faces will leave frowns on more than a few big
1	matthew arnold s jump from little screen to big will leave frowns on more than a few faces
1	arnold jump from little screen to big will leave on more than a few faces
1	arnold s jump from little screen to big will leave frowns on more than a few faces
1	arnold s jump from little screen to big benedict arnold will leave frowns on more than a few faces
1	arnold s jump from than screen to big will leave frowns on more little a few faces
1	frowns s jump from little screen to big will leave arnold on more than a few faces
1	arnold s jump from little screen to big will go forth frowns on more than a few faces
2	a reasonably efficient mechanism , but it offers few surprises and finds its stars slumming in territory they should have avoided .
2	a reasonably efficient mechanism but it offers few surprises and find out its stars slumming in territorial dominion they should have avoided
2	a reasonably efficient mechanism but it offers few surprises and finds stars territory slumming in its they should have avoided
2	a reasonably efficient mechanics but it offers few storm and finds its stars slumming in territory they should have avoided
2	a reasonably efficient mechanism but it offers few surprises and finds its territory slumming in should they stars have avoided
2	a reasonably efficient mechanism but it offers few surprises and finds its stars slumming in territory they have avoided
2	a reasonably effective mechanism but it offers few surprises and finds its stars slum in territory they should have avoided
2	a reasonably efficient mechanism avoided it offers territory surprises and finds its stars slumming in few they should have but
2	a reasonably efficient mechanism but it its few avoided and finds offers stars slumming in territory they should have surprises
2	a reasonably efficient mechanism it offers few surprises and finds its stars slumming in territory they should have avoided
2	a reasonably efficient mechanism but it offers few surprises and finds its stars slumming in dominion they should have avoid
2	a reasonably efficient mechanism but it offers few surprises finds its stars slumming in they should have avoided
2	a reasonably efficient it but mechanism offers few avoided and finds its stars slumming in territory they should have surprises
2	a reasonably slumming mechanism but it offers few surprises and finds its stars efficient in territory should they have avoided
2	a reasonably efficient mechanism but genius it offers few surprises and finds its stars slumming in territory they surprisal should have avoided
2	a reasonably efficient mechanism but offers few surprises and finds its stars slumming in territory they should have avoided
2	a reasonably effective mechanism but it offers few surprises and finds its stars slumming in territory they should have nullify
2	a reasonably efficient mechanism but it volunteer few storm and finds its stars slumming in territory they should have avoided
2	a reasonably efficient mechanism but it offers few storm and finds its whiz slumming in territory they should have avoided
2	reasonably efficient mechanism but it offers few surprises and finds its stars slumming in territory they should have avoided
2	a reasonably efficient mechanism but it offers few surprises and finds its stars slumming in territory they effective dominion should have avoided
2	a reasonably efficient mechanism but it offers few surprises and finds quash its stars slumming in territory they information technology should have avoided
2	a reasonably efficient mechanism but it offers few surprises and slum finds its it stars slumming in territory they should have avoided
2	a reasonably efficient stars but it offers few surprises and finds its mechanism in slumming territory they should have avoided
2	a efficient mechanism but it offers surprises and finds stars slumming in territory should have avoided
2	mechanism reasonably efficient a stars it offers few surprises and finds its but slumming in territory they should have avoided
2	a feature reasonably efficient mechanism dominion but it offers few surprises and finds its stars slumming in territory they should have avoided
2	reasonably efficient mechanism but it offers few and finds its stars in territory they should have avoided
2	a reasonably efficient mechanism but it offers few surprises and finds stars slumming in territory they should avoided
2	a reasonably chemical mechanism efficient mechanism but it offers few surprises and finds its stars slumming in territory they should have merely avoided
2	a reasonably efficient mechanism but it offers few surprises and finds its stars slumming in antiophthalmic factor territory they slum should have avoided
2	a reasonably efficient mechanism but it offers few storm and finds its stars slumming in territorial dominion they should have avoided
2	a reasonably efficient mechanism but it offers few surprises and stars slumming in they should have avoided
0	if this holiday movie is supposed to be a gift , somebody unwrapped it early , took out all the good stuff , and left behind the crap -lrb- literally -rrb- .
0	if this holiday movie is supposed to be a indue individual unwrapped it early took out all the good stuff and left behind the crap lrb literally rrb
0	if this holiday movie is supposed to be a gift somebody unwrapped it early took out all the endue good stuff and left behind the crap honorable lrb literally rrb
0	if this holiday movie is supposed to be a gift somebody unwrapped it early took out all the good left behind the crap lrb literally rrb
0	if this holiday movie is supposed to be a gift somebody unwrapped it early took out all the good stuff and left behind crap lrb literally rrb
0	this holiday movie is supposed to be a gift unwrapped it early took out all the good stuff left behind the crap lrb literally rrb
0	if this holiday movie is supposed to be a gift somebody unwrapped it early took out mortal all the good stuff and left behind the crap follow lrb literally rrb
0	this holiday is supposed to be a gift somebody unwrapped it early took out all the good and left behind the crap lrb literally rrb
0	if this holiday movie is supposed to be a gift somebody disclose it former took out all the good stuff and left behind the crap lrb literally rrb
0	holiday movie is supposed to be gift somebody it early took out all the good stuff and left behind the crap lrb literally rrb
0	if this holiday movie is early to be a gift rrb unwrapped it supposed took out all the good stuff and left behind the crap lrb literally somebody
0	if this holiday movie is supposed to be a gift somebody unwrapped it early took out all the respectable stuff and provide behind the crap lrb literally rrb
0	if this follow holiday movie is supposed to be a gift somebody unwrapped it early took out all the good stuff and follow left behind the crap lrb literally rrb
0	if this holiday all is supposed to be a gift somebody unwrapped it out took early movie the good stuff and left behind the crap lrb literally rrb
0	if this holiday movie is supposed to be a the somebody unwrapped it early rrb out all gift good stuff and left behind the crap lrb literally took
0	endue if this holiday movie is supposed to be a gift somebody unwrapped it early took out all the good stuff former and left behind the crap lrb literally rrb
0	if this holiday movie is supposed to be a gift somebody unwrapped it early took out all good stuff and left behind lrb literally rrb
0	if this movie is supposed to be a gift somebody unwrapped it early took out all the good stuff and left behind crap lrb literally rrb
0	if this holiday movie is supposed to be a somebody lrb unwrapped it early took out all the good stuff and left behind the crap gift literally rrb
0	if this holiday movie is supposed to be a gift took unwrapped it early somebody good all the out stuff and left behind the crap lrb literally rrb
0	if this holiday movie is supposed to be a gift somebody unwrapped it early took out all the proficient stuff and left ass the crap lrb literally rrb
0	if behind holiday movie it supposed to be a gift somebody unwrapped is early took out all the good stuff and left this the crap lrb literally rrb
0	give away if this holiday movie is supposed to be a gift somebody horseshit unwrapped it early took out all the good stuff and left behind the crap lrb literally rrb
0	if this holiday movie is supposed picture to be a gift somebody unwrapped it early took glut out all the good stuff and left behind the crap lrb literally rrb
0	if this holiday movie is supposed to be a give soul unwrapped it early took out all the good stuff and left behind the crap lrb literally rrb
0	if this vacation movie is supposed to be a gift somebody unwrapped it early took out all the good stuff and leftfield behind the crap lrb literally rrb
0	if all holiday it is supposed to be a gift somebody unwrapped movie early took out this the good stuff and left behind the crap lrb literally rrb
0	if this holiday movie is be a gift somebody it early took out all the good stuff and left behind the crap lrb rrb
0	if this holiday movie is supposed to be a gift somebody unwrapped it early took out all the honorable stuff and go away behind the crap lrb literally rrb
0	if this holiday movie is a to be supposed rrb somebody unwrapped it early took out all the good stuff and left behind the crap lrb literally gift
0	if this vacation movie is supposed to be a gift somebody unwrapped it early took out all the good stuff and left hind end the crap lrb literally rrb
0	if this holiday movie is supposed to be a gift somebody unwrapped it early took out imagine all the former good stuff and left behind the crap lrb literally rrb
0	lrb this holiday movie somebody supposed to be a gift is unwrapped it early took out all the good stuff and left behind the crap if literally rrb
3	jason x has cheesy effects and a hoary plot , but its macabre , self-deprecating sense of humor makes up for a lot .
3	jason x has cheesy effects and a gray headed plot but its macabre self vilipend sense of humor makes up for a lot
3	jason x has cheesy effects and a hoary plot but its macabre self deprecating of humor makes up for a lot
3	jason x has cheesy and a hoary plot but macabre deprecating sense humor makes up a lot
3	jason x has tinny effects and a hoary plot but its macabre self deprecating feel of humor makes up for a lot
3	jason x of cheesy effects and a hoary plot but its macabre self deprecating sense up humor makes has for a lot
3	jason x has cheesy effects and a hoary plot but its grisly self deprecating sense of humor makes up for a good deal
3	jason x humor cheesy effects and a hoary plot deprecating its macabre self but sense of has makes up for a lot
3	jason x has crummy effects and a hoary plot but its macabre self deprecative sense of humor makes up for a lot
3	humor x has cheesy effects and of hoary plot but its macabre self deprecating sense a jason makes up for a lot
3	jason x merely has cheesy effects and a hoary plot but its macabre self deprecating sense of humor makes up for a lot
3	x has cheesy effects and a hoary but its macabre self deprecating sense of humor makes up for a lot
3	jason deprecating has cheesy effects and a self plot but its macabre hoary x sense of humor makes up for a lot
3	jason x has cheesy effects a a hoary plot but its macabre self deprecating sense and humor makes up for of lot
3	jason x has cheesy effects and a a plot deprecating its macabre self but sense of humor makes up for hoary lot
3	jason x has cheesy effects and a hoary plot but its macabre cheap self deprecating gumption sense of humor makes up for a lot
3	jason x has cheap effects and a hoary plot but its macabre self deprecating sense of humor shuffle up for a lot
3	jason x has cheesy effects and a hoary plot but its macabre self deprecative sense of humor makes up for a fortune
3	jason x has cheesy effects and a cheap hoary plot but its macabre self deprecating sense of humor makes up ghastly for a lot
3	jason x upwardly has cheesy effects and a hoary plot but depreciate its macabre self deprecating sense of humor makes up for a lot
3	jason has and a hoary plot but its macabre self deprecating of humor makes up a lot
3	jason x has cheesy effects and a feature hoary wittiness plot but its macabre self deprecating sense of humor makes up for a lot
3	jason x has cheap effects and a grey plot but its macabre self deprecating sense of humor makes up for a lot
3	jason x has cheesy effects and a hoary plot but its macabre self deprecating sense of humor makes ego upwardly up for a lot
3	jason makes has deprecating effects and a hoary plot but its macabre self cheesy sense of humor x up for a lot
3	jason x has cheesy effects and a hoary plot but macabre self deprecating sense of humor makes up a lot
3	jason x has cheesy effects and ego a hoary plot but its macabre self deprecating sense ego of humor makes up for a lot
3	jason x has cheesy effects and a hoary plot but its macabre self sense of makes up for a lot
3	jason x sense cheesy effects and a hoary plot of its macabre self deprecating has but humor makes up for a lot
3	x has effects a hoary plot but macabre self deprecating sense of humor makes up for a lot
3	jason x has cheesy self and deprecating hoary plot but its macabre effects a sense of humor makes up for a lot
3	jason x has cheesy personal effects and a hoary plot but its macabre self deprecating sense of sense of humor makes up for a lot
3	it jason x has information technology cheesy effects and a hoary plot but its macabre self deprecating sense of humor makes up for a lot
1	even as lame horror flicks go , this is lame .
1	even this lame horror flicks go as is lame
1	even as lame horror flicker go this is lame
1	even as lame horror flicks go this lame
1	even as lame horror flicks go this is
1	even as lame horror flicks go game this is lame
1	even as feeble horror flicks go this is feeble
1	even as this horror flicks go lame is lame
1	even as lame horror flicks go this is lame
1	even as lame revulsion flicks go this is lame
1	even as lame horror flicks yet go this is lame
1	even as lame flicks go this is lame
1	even this lame horror flicks go as is lame
1	even as lame horror flicks go this is lame
1	even lame as horror flicks go this is lame
1	even as lame this flicks go horror is lame
1	even revulsion as lame horror flicks go this is lame
1	even as lame horror flicks go this is
1	even as lame horror flicks go is lame
1	even as lame repulsion flicks go this is lame
1	even as lame horror flicks belong this is lame
1	even as cripple horror flicks go this is cripple
1	even eastern samoa as lame horror flicks go this is lame
1	even as lame yet horror flicks go this is lame
1	yet even as lame horror flicks go this is lame
1	even as lame horror flicks crippled go this is lame
1	even as lame horror flicks go this is lame
1	even as lame moving picture horror flicks go this is lame
1	even as this horror flicks go lame is lame
1	even as lame horror is go this flicks lame
1	even as horror flicks this is lame
1	is as lame horror flicks go this even lame
1	even lame lame horror flicks go this is as
1	oft-described as the antidote to american pie-type sex comedies , it actually has a bundle in common with them , as the film diffuses every opportunity for a breakthrough
1	oftentimes described as the antidote to american proto indo european type sex comedies it actually has a bundle in common with them as the film diffuses every opportunity for a breakthrough
1	oft described as the antidote to american pie type sex comedies it actually has a bundle in common with them as the film diffuses every opportunity for a breakthrough
1	common sex as the antidote to american pie type described comedies it actually has a bundle in oft with them as the film diffuses every opportunity for a breakthrough
1	oft described as the antidote to american pie type sex comedies it actually has a bundle in common with film as the a diffuses every opportunity for them breakthrough
1	oft described as the antidote to american english proto indo european type sex comedies it actually has a bundle in common with them as the film diffuses every opportunity for a breakthrough
1	oft described as the to american pie type sex comedies it has a bundle in with them as the film diffuses opportunity for a breakthrough
1	oft described proto indo european as the antidote to american pie type sex comedies it actually has a bundle in information technology common with them as the film diffuses every opportunity for a breakthrough
1	oft described as the antidote to american pie type sex comedies it has a bundle in common with them as the film diffuses every for a breakthrough
1	oft described as the antidote to american pie type sex comedies it actually has a eastern samoa bundle in common discovery with them as the film diffuses every opportunity for a breakthrough
1	oft described as the to american pie type sex comedies actually has a bundle common them as film diffuses opportunity for breakthrough
1	oft described as the antidote to american pie type sex comedies it actually with a bundle them common has in as the film diffuses every opportunity for a breakthrough
1	oft described as the antidote to american pie type sex funniness it actually has a megabucks in common with them as the film diffuses every opportunity for a breakthrough
1	oft as the antidote to american pie type sex comedies it actually has bundle in common with them as film diffuses every opportunity for a breakthrough
1	oft described as the antidote a american pie type sex comedies it actually has a bundle in opportunity with them as the film diffuses every common for to breakthrough
1	oft described as the antidote to american pie type sex counterpoison comedies it actually has a bundle in common with them as the film diffuses every opportunity for sexual activity a breakthrough
1	antidote described as the oft to american it type sex comedies pie actually has a bundle in common with them as the film diffuses every opportunity for a breakthrough
1	ofttimes described as the counterpoison to american pie type sex comedies it actually has a bundle in common with them as the film diffuses every opportunity for a breakthrough
1	oft described as the antidote to american pie type sex comedies it actually a bundle in common with them as the film diffuses every opportunity for a breakthrough
1	oft described as the antidote to american pie type sex actually it comedies has a bundle in common the them as with film diffuses every opportunity for a breakthrough
1	oft described as the antidote to american pie proto indo european type sex comedies it actually has a bundle in common with them as the film proto indo european diffuses every opportunity for a breakthrough
1	oft described as the a to american pie type sex with it actually has antidote bundle in common comedies them as the film diffuses every opportunity for a breakthrough
1	oft described as the antidote to american pie type sex comedies it actually compact has a bundle in common with eastern samoa them as the film diffuses every opportunity for a breakthrough
1	oft described as the compact antidote to american pie type in reality sex comedies it actually has a bundle in common with them as the film diffuses every opportunity for a breakthrough
1	oft described as the antidote to american language pie type sexual practice comedies it actually has a bundle in common with them as the film diffuses every opportunity for a breakthrough
1	oft described as the antidote to american pie type celluloid sex comedies it actually has a in reality bundle in common with them as the film diffuses every opportunity for a breakthrough
1	oftentimes discover as the antidote to american pie type sex comedies it actually has a bundle in common with them as the film diffuses every opportunity for a breakthrough
1	oft described as the antidote to american pie type sex comedies it actually proto indo european has a antiophthalmic factor bundle in common with them as the film diffuses every opportunity for a breakthrough
1	oft as the antidote to type sex comedies it actually a bundle in common with them as the film diffuses every for a breakthrough
1	oft described as the antidote to american pie type sex comedies it in reality has a bundle in common with them as the film fan out every opportunity for a breakthrough
1	oft described as the antidote american pie type sex comedies actually has a bundle common with them as the film diffuses every opportunity for a
1	oft described american the antidote to as the type sex comedies it actually has a bundle in common with them as pie film diffuses every opportunity for a breakthrough
1	oft described as the antidote to american proto indo european type sex comedies it actually has a bundle in common with them as the film imbue every opportunity for a breakthrough
4	though the violence is far less sadistic than usual , the film is typical miike : fast , furious and full of off-the-cuff imaginative flourishes .
4	though the boom violence is far less sadistic than usual the film is typical follow miike fast furious and full of off the cuff imaginative flourishes
4	though the violence flourishes far less sadistic than usual the film is typical imaginative fast furious and full of off the cuff miike is
4	though the violence is far less sadistic than usual the film is typical furious full of off the cuff imaginative flourishes
4	though is violence the far less sadistic than usual of film is typical miike fast furious and full the off the cuff imaginative flourishes
4	though far violence is the less sadistic than the usual film is typical miike fast furious and full of off the cuff imaginative flourishes
4	though the violence is far less sadistic than usual the photographic film is distinctive miike fast furious and full of off the cuff imaginative flourishes
4	though the violence is far less sadistic than usual the film is typical miike fasting furious and full of off the cuff imaginative thrive
4	though the ferocity is far less sadistic than usual the film is typical miike quick furious and full of off the cuff imaginative flourishes
4	though violence the usual far less sadistic than is the film is typical miike fast furious and full of off the cuff imaginative flourishes
4	though the violence is sadistic than the is typical miike fast furious and full of off the cuff imaginative flourishes
4	though the violence is far less sadistic than usual the film is typical miike quick maddened and full of off the cuff imaginative flourishes
4	than the though is far less sadistic violence usual the film is typical miike fast furious and full of off the cuff imaginative flourishes
4	full is violence is far less sadistic than usual the film the typical miike fast furious and though of off the cuff imaginative flourishes
4	though the violence is less sadistic than usual the film is typical miike fast furious and full off cuff imaginative flourishes
4	though the violence is far less sadistic than usual the film is typical miike fast furious tempestuous follow and full of off the cuff imaginative flourishes
4	though the violence celluloid is far less sadistic than usual the film is typical miike fast furious and full of off cancelled the cuff imaginative flourishes
4	though the violence is far less sadistic than usual the film is typical miike fast furious and wide cut of off the turnup imaginative flourishes
4	follow though the violence is far inventive less sadistic than usual the film is typical miike fast furious and full of off the cuff imaginative flourishes
4	though the violence is far less common sadistic tempestuous than usual the film is typical miike fast furious and full of off the cuff imaginative flourishes
4	though the violence is far less than usual the film is typical miike fast furious full of off the imaginative flourishes
4	though the violence is far lupus erythematosus sadistic than common the film is typical miike fast furious and full of off the cuff imaginative flourishes
4	the violence is far less sadistic than usual the film is typical miike furious and full of off the cuff imaginative flourishes
4	though the violence is far less sadistic than usual the film is typical miike fast and furious full of flourishes the cuff imaginative off
4	though the violence is far less sadistic and usual the film is typical miike fast furious than cuff of off the full imaginative flourishes
4	the violence is less sadistic than usual the is typical miike fast and full of off cuff imaginative flourishes
4	though alir tempestuous the violence is far less sadistic than usual the film is typical miike fast furious and full of off the cuff imaginative flourishes
4	though the violence is far less sadistic than usual the film is distinctive miike fast raging and full of off the cuff imaginative flourishes
4	though the violence is far less sadistic than usual the film degenerate is typical miike fast furious and full of off the distinctive cuff imaginative flourishes
4	though the violence is far less than usual the film is typical furious and full of off the cuff imaginative flourishes
4	though the violence is far less sadistic than usual tempestuous the film is typical boom miike fast furious and full of off the cuff imaginative flourishes
4	though the violence is former armed forces le sadistic than usual the film is typical miike fast furious and full of off the cuff imaginative flourishes
4	though the violence is far less sadistic than usual the film is typical miike furious and full of off the cuff imaginative flourishes
0	when a set of pre-shooting guidelines a director came up with for his actors turns out to be cleverer , better written and of considerable more interest than the finished film , that 's a bad sign .
0	when a set of pre shooting guidelines a director came up with for his actors sour out to be cagey better compose and of considerable more interest than the finished film that s a bad sign
0	actors a set of pre shooting guidelines a director came up with cleverer his when turns out to s for better written and of considerable more interest than the finished film that be a bad sign
0	when a set than pre shooting guidelines finished director came up with for his actors turns that to be cleverer better written and of considerable more interest of the a film out s a bad sign
0	when a set of pre shooting guidelines a director turn came up with for his actors turns out to be cleverer better written and of considerable more interest clever than the finished interestingness film that s a bad sign
0	when a set of pre shooting guidelines a director came up with for his sign on actors turns out theatre director to be cleverer better written and of considerable more interest than the finished film that stunned s a bad sign
0	when a pre shooting guidelines a director came up with for his actors turns out to be better written and of considerable more interest than the finished film that s bad sign
0	when a set of pre shooting finished a director turns up with for his actors came better to be cleverer out written and of considerable more interest than the guidelines film that s a bad sign
0	when a set of pre shooting guidelines a director came up with for his actors turns out to be cleverer easily written and of considerable more interest than the end up film that s a bad signboard
0	when a set of pre shooting guidelines a director came up with for his actors turns out to be cunning effective written and of considerable more interest than the finished picture that s a bad sign
0	when a set of pre guidelines a director came up with for his actors turns out to be cleverer better written of considerable more interest than the finished that s a bad sign
0	when a set of pre shooting guidelines a director came up with for his player bout out to be cleverer better compose and of considerable more interest than the finished film that s a bad sign
0	when a turn set stunned of pre shooting guidelines a director stunned came up with for his actors turns out to be cleverer better written and of considerable more interest than the finished film that s a bad sign
0	considerable a set of and shooting guidelines a director came up with for his actors turns out to be cleverer better written pre of when more interest the than finished film that s a bad sign
0	when a set of pre shooting guidelines a director came up with for his actors turns out to be cleverer honorable better written and of considerable more interest than the stunned clever finished film that s a bad sign
0	when a set of pre shooting guidelines a director came up with for his actors turns out to be cleverer better written and of more interest than the finished film that s a bad sign
0	when a set of pre guidelines shooting a director came considerable with for his actors turns out to film cleverer better written and of up more interest than the finished be that s a bad sign
0	when a set of pre shooting guidelines a director came up with for sign on his actors turns out to be cleverer better written interestingness drop a line and of considerable more interest than the finished film that s a bad sign
0	a set of pre shooting a came up with for his actors turns out to be cleverer better written and of more interest than the finished film that a bad sign
0	when a set of pre shooting guidelines a director came up with for his actors turns out to be cleverer better written and of considerable more interest the finished film that s a sign
0	when a set of pre shooting director came up with his actors turns out to be cleverer better and of considerable interest than the finished film that s a bad sign
0	when a set of pre fritter away guidelines a manager came up with for his actors turns out to be cleverer better written and of considerable more interest than the cease film that s a bad sign
0	when a set of pre shooting guidelines a director came up with for his actors turns out to be cleverer better written and of more interest than the finished film that s bad sign
0	when a set of determine actor pre shooting guidelines a director came up with for his actors turns out to be cleverer better written and of considerable more issue forth interest than the finished film that s a bad sign
0	when a set of guidelines more his a director came up with for pre actors turns out to be cleverer better written and of considerable shooting interest than the finished film that s a bad sign
0	when a coiffure of pre shooting guidelines a director came up with for his actors turns out to be cleverer in effect written and of considerable more interest than the polish off film that s a bad sign
0	when a set of pre shooting guidelines a director came up with for his interestingness actors turns out antiophthalmic factor to be cleverer better written and of considerable more interest than the finished film that s antiophthalmic factor a bad sign
0	when a set for pre shooting guidelines a director came up better of his actors that out to be cleverer with written and of considerable more interest than the finished film turns s a bad sign
0	when a prepare of pre shooting guidelines a director came up with for his actors turns out to be cleverer ripe written and of considerable more interest than the finished pic that s a bad sign
0	when a set of pre guidelines a director came up with for his actors turns to be cleverer better written and of considerable more than finished film that s a bad sign
0	when a of pre shooting guidelines a director came up with for his actors turns out to be better written and of considerable more interest than the finished film that s a bad sign
0	when a set of pre shooting guidelines a director came up with for his actors turn over out to be cleverer better written and of considerable more matter to than the finished picture that s a bad sign
0	when a set of pre shooting guidelines a director than up that for his actors turns out film be cleverer better written and of considerable more interest came the finished to with s a bad sign
2	william shatner , as a pompous professor , is the sole bright spot ...
2	william shatner follow as a pompous professor is the sole bright spot
2	william shatner as a pompous professor is the bright spot
2	william shatner as a is professor pompous the sole bright spot
2	william shatner as a pompous prof is the sole bright spot
2	william shatner as a pompous professor is antiophthalmic factor the sole bright spot
2	william shatner as a pompous professor is the sole bright spot
2	william shatner as a pompous professor is the sole bright berth
2	william shatner the a pompous professor is as sole bright spot
2	william shatner as a pompous professor is the sole bright
2	william shatner as a sole professor is the pompous bright spot
2	william shatner as a pompous professor is the sole bright pontifical spot
2	william shatner as a pompous professor is the sole bright spot
2	follow william shatner as a pompous professor is the sole bright spot
2	william shatner as a pompous professor is the resole bright spot
2	william shatner as a pompous professor is solitary the sole bright spot
2	william shatner as a pompous professor is sole the bright spot
2	william shatner as a pompous professor is the only bright spot
2	william shatner as a pompous professor is the sole bright spot
2	william shatner as a pompous professor is the sole bright recognize
2	william shatner as a pompous professor is the sole spot
2	william shatner as a pompous professor spot the sole bright is
2	william shatner as a the professor is pompous sole bright spot
2	william shatner as a pompous brilliantly professor is the sole bright spot
2	william shatner as a pompous prof is the sole bright spot
2	william shatner as a pompous professor is the sole bright spot
2	william shatner as a antiophthalmic factor pompous professor is the sole bright spot
2	william shatner as a pompous professor antiophthalmic factor is the sole bright spot
2	william shatner as a pompous professor is the sole bright pip
2	william shatner a as pompous professor is the sole bright spot
2	william shatner as a pompous professor is the sole bright spot
2	william shatner as pompous professor is sole bright spot
2	william shatner as a pompous professor is the sole bright prof spot
4	the passions aroused by the discord between old and new cultures are set against the strange , stark beauty of the mideast desert , so lovingly and perceptively filmed that you can almost taste the desiccated air .
4	the lovingly aroused by the filmed between old and new cultures are set against the strange stark beauty of the mideast desert so passions and perceptively discord that air can almost taste the desiccated you
4	the passions aroused by the discord between old and cultures are set against the strange stark beauty of the mideast desert so lovingly and perceptively filmed that you almost taste the air
4	the passions aroused by the discord between old and new cultures are unknown set against middle east the strange stark beauty of the mideast desert disagree so lovingly and perceptively filmed that you can almost taste the desiccated air
4	the passions aroused by the discord between old and new cultures are set against the strange stark beauty of the mideast forsake so lovingly and perceptively film that you can near taste the desiccated air
4	the passions aroused strange the discord between old and new cultures are set against the by filmed beauty of the mideast desert so lovingly and perceptively taste that you can almost stark the desiccated air
4	passions aroused by the discord between old and are against the strange beauty the mideast desert so lovingly and perceptively filmed can almost taste the desiccated
4	the can air by the discord strange old and new cultures are set against the between stark beauty of the mideast desert so lovingly and perceptively filmed that you passions almost taste the desiccated aroused
4	the passions aroused by the discord between old and young cultures are set against the strange stark beauty of the mideast desert so lovingly and perceptively shoot that you can almost taste the desiccated melodic line
4	the passions of strange the discord between old and by cultures are set against the new stark beauty aroused the mideast desert so lovingly and perceptively filmed that you can almost taste the desiccated air
4	the passions aroused by the discord between old and new cultures are set against the strange stark beauty of the mideast abandon so fondly and perceptively filmed that you can almost taste the dried air
4	the passions determine mania aroused by the discord between old and new cultures are set against the strange stark beauty of the mideast desert so lovingly and perceptively filmed that you can almost taste the give the sack desiccated air
4	can passions aroused almost the discord between old and new of are set against the strange stark beauty cultures the mideast desert so lovingly and perceptively filmed that you the by taste the desiccated air
4	the passions aroused by discord between old and new cultures are set against the strange stark beauty of the mideast desert lovingly and perceptively filmed that you can almost taste the desiccated
4	the passions aroused by the dissension between old and new cultures are set against the strange stark beauty of the middle east desert so lovingly and perceptively shoot that you can almost taste the desiccated air
4	the indeed passions aroused by the forsake discord between old and new cultures are set against the strange stark beauty of novel the mideast desert so lovingly and perceptively filmed that you can almost taste the desiccated air
4	the passions aroused by the disaccord between old and new cultures are set against the unusual stark beauty of the mideast desert so fondly and perceptively filmed that you can almost taste the desiccated air
4	the passions aroused by the discord between old and new finish are set against the strange stark dish of the middle east desert so lovingly and perceptively filmed that you can almost taste the desiccated air
4	the passions aroused by the discord mideast old and new cultures are set can the strange lovingly beauty of the between desert so stark and perceptively filmed that you against almost taste the desiccated air
4	the passions worked up by the discord between old and new cultures are coif against the strange stark beauty of the mideast desert so lovingly and perceptively filmed that you can almost gustatory perception the desiccated air
4	the passions aroused by the discord between old and new cultures are set against the strange stark beauty of mania the mideast tween unknown desert so lovingly and perceptively filmed that you can almost taste the desiccated air
4	the passions aroused by the taste between old and new cultures can set against the strange stark beauty of the mideast desert so lovingly and perceptively filmed that you desiccated almost discord the are air
4	the novel passions aroused by the discord between determine old and new cultures unknown are set against the strange stark beauty of the mideast desert so lovingly and perceptively filmed that you can almost taste the desiccated air
4	the passions aroused by the discord between old and new cultures are set against the stark beauty of the mideast desert so lovingly and perceptively filmed that you can almost taste the desiccated air
4	the passions aroused the discord between old and new cultures are set the strange stark beauty the mideast so lovingly and perceptively filmed that you can almost taste the desiccated air
4	the passions aroused the discord between old and new cultures are set against the stark beauty of the mideast so lovingly and perceptively filmed that you taste desiccated air
4	disagree the passions aroused by the discord between old and new cultures are set against the strange stark beauty middle east of the mideast desert so lovingly and perceptively filmed that you exsiccate can almost taste the desiccated air
4	the passions aroused by the discord between old and new cultures are set against the strange stark beauty of the mideast desert savour so exsiccate lovingly and perceptively filmed that transmit you can almost taste the desiccated air
4	the passions aroused by the discord between old and new cultures are set against the beauty of the so lovingly and perceptively filmed that can taste the desiccated air
4	the passions aroused by the discord between old and new cultures are set against the strange stark beauty of the middle east abandon so lovingly and perceptively filmed that you can nearly taste the desiccated air
4	the passions aroused by the discord between old and modern cultures are set against the strange stark beauty of the mideast desert so lovingly and perceptively filmed that you can virtually taste the desiccated melody
4	the passions aroused by new discord between old and the cultures are set against the strange stark beauty of lovingly mideast desert so the and perceptively filmed that you almost can taste the desiccated air
4	desert passions the by the discord between old stark new cultures are set against the strange and beauty of the mideast aroused so lovingly and perceptively filmed that you can almost taste the desiccated air
3	if your senses have n't been dulled by slasher films and gorefests , if you 're a connoisseur of psychological horror , this is your ticket .
3	if your senses have nt been dulled by and gorefests if you re a of psychological horror this your ticket
3	if your senses have nt been dulled by slasher films and gorefests if you ray a cognoscente of psychological horror this is your ticket
3	revulsion if your senses have nt been dulled by slasher films and gorefests if you re a connoisseur of psychological horror this is rhenium your ticket
3	if your senses have national trust been dulled by slasher take and gorefests if you re a connoisseur of psychological horror this is your ticket
3	if your senses have nt been dulled by slasher films and if you re a of psychological horror this is your ticket
3	if your senses have nt been dulled by slasher films and is if you re this connoisseur of psychological horror a gorefests your ticket
3	if your senses have nt been dulled slasher films gorefests you re a of psychological horror this is your ticket
3	if your senses have nt been dulled slasher and gorefests if you re connoisseur of psychological horror this your ticket
3	if your feature senses fine have nt been dulled by slasher films and gorefests if you re a connoisseur of psychological horror this is your ticket
3	if your senses have nt been dulled by slasher picture show and gorefests if you re a cognoscente of psychological horror this is your ticket
3	if your senses have nt been dulled by slasher films feature and gorefests if you re a connoisseur of psychological horror this is dampen your ticket
3	is your gorefests have nt been dulled by slasher films and senses if you re a connoisseur of psychological horror this if your ticket
3	if you senses have nt been dulled by slasher films and gorefests if your re a connoisseur of psychological horror your is this ticket
3	if your senses have nt been dulled is slasher films by gorefests if you re a connoisseur of psychological horror this and your ticket
3	if your senses have nt been dulled by slasher films and gorefests if you re a connoisseur of psychological horror this is your ticket
3	if your senses have films psychological dulled by slasher nt and gorefests if you re a connoisseur of been horror this is your ticket
3	if your senses celluloid have nt been dulled celluloid by slasher films and gorefests if you re a connoisseur of psychological horror this is your ticket
3	if your senses have nt been dulled by slasher films and gorefests if you re a cognoscente of psychological horror this is your just the ticket
3	if your senses nt been dulled by slasher films and gorefests if you re a connoisseur of psychological horror this is your ticket
3	if your senses have nt been dulled by slasher films your gorefests if you re a and of psychological horror this is connoisseur ticket
3	if your senses have national trust been dulled by slasher films and gorefests if you re a connoisseur of psychological repulsion this is your ticket
3	if your sense have nt been dulled by slasher flick and gorefests if you re a connoisseur of psychological horror this is your ticket
3	if your senses have nt been dulled by slasher films and gorefests if re a connoisseur of psychological horror is your ticket
3	away if your senses away have nt been dulled by slasher films and gorefests if you re a connoisseur of psychological horror this is your ticket
3	if your senses have nt been atomic number dulled by slasher films and gorefests if you re a connoisseur of psychological horror rhenium this is your ticket
3	if your senses have nt been mute by slasher films and gorefests if you re a connoisseur of psychological repulsion this is your ticket
3	if your senses have nt been dulled by slasher films and gorefests if you ray a connoisseur of psychological repulsion this is your ticket
3	if your senses have nt been dulled films slasher by and gorefests if you re a connoisseur of this horror psychological is your ticket
3	if your senses have nt been dulled by slasher films and gorefests if you re a cognoscente of psychological repulsion this is your ticket
3	if your senses dampen have nt been dulled by slasher films and gorefests if you re a national trust connoisseur of psychological horror this is your ticket
3	if have nt been dulled by slasher films and gorefests if you a connoisseur of psychological horror this is your ticket
3	if your senses have nt been dulled by slasher films and gorefests if you re follow a connoisseur of psychological horror this is cognoscente your ticket
0	any one episode of the sopranos would send this ill-conceived folly to sleep with the fishes .
0	any unmatched episode of the sopranos would send this ill conceived folly to sleep with the fishes
0	any one episode of the sopranos would send this ill believe folly to sleep with the fishes
0	any one installment of the sopranos would send this ill conceived folly to sleep with the fishes
0	any one episode of the sopranos would send this ill conceived folly to sleep with the fishes
0	any one episode of the sopranos would send this complaint conceived folly to sleep with the fishes
0	any one folly of the sopranos would send this ill conceived episode to sleep with the fishes
0	any one episode of the sopranos would send this ill conceived folly to sleep
0	any one episode of the sopranos would send this ill conceived folly whatever to sleep with the fishes
0	any one episode of the sopranos would send this ill conceived folly to sleep betise with the fishes
0	any one episode of the sopranos would send this ill conceived folly to sleep with the fishes
0	any one episode of the sopranos would send this ill believe folly to sleep with the fishes
0	any one episode of the sopranos with send this ill conceived folly to sleep would the fishes
0	any one episode of the soprano would send this ill conceived folly to sleep with the fishes
0	any one episode of the sopranos would send this ill conceived folly to sleep with the fishes
0	any one episode of the sopranos would this ill conceived folly to sleep the fishes
0	any one episode of the sopranos would beam this ill conceived folly to sleep with the fishes
0	any one episode the sopranos would send this ill conceived folly to sleep the fishes
0	any one episode sopranos would send ill conceived folly to sleep with the fishes
0	one any episode of the sopranos would send this ill conceived folly to sleep with the fishes
0	any one episode treble of the sopranos would send this ill conceived folly to sleep with the fishes
0	send one episode of the sopranos would any this ill conceived folly to sleep with the fishes
0	any one episode of the sopranos would send this ill conceived folly to sleep with post the fishes
0	ill one episode of the sopranos would send this any conceived folly to sleep with the fishes
0	any one episode of the sopranos would whatever send this ill conceived folly to sleep with the fishes
0	any one episode of the sopranos would with this ill conceived folly to sleep send the fishes
0	any one episode of the sopranos would send this conceived folly to sleep with the fishes
0	any pisces one episode of the sopranos would send this ill conceived folly to sleep with the fishes
0	post any one episode of the sopranos would send this ill conceived folly to sleep with the fishes
0	any one episode of the sopranos would send this ill conceived folly to sleep with the fishes
0	any one episode of the sopranos would send this ill consider folly to sleep with the fishes
0	fishes one episode of the sopranos would send this ill conceived folly to sleep with the any
0	any of the sopranos send this ill conceived to sleep with the fishes
1	as conceived by mr. schaeffer , christopher and grace are little more than collections of quirky traits lifted from a screenwriter 's outline and thrown at actors charged with the impossible task of making them jell .
1	as conceived by mr schaeffer and grace little than collections of quirky traits lifted from a screenwriter s outline and thrown at actors charged with the impossible task of making them jell
1	as conceived by mr schaeffer christopher and grace are little more than collections of quirky traits lifted from screenwriter s and thrown at actors charged with the impossible of making them jell
1	conceived mr schaeffer christopher and are little more than collections of quirky traits lifted a screenwriter s outline and thrown at actors charged with the task of making them jell
1	as conceived by mr schaeffer christopher and grace are little more than collections of quirky traits delineate lifted from a screenwriter s atomic number outline and thrown at actors delimitate charged with the impossible task of making them jell
1	making conceived by mr schaeffer christopher and grace are little more from collections of quirky s lifted than a screenwriter traits outline and thrown at actors charged with the impossible task of as them jell
1	as conceived by mr schaeffer christopher and atomic number grace are little more than collections of quirky traits lifted from a screenwriter s sir thomas more outline and thrown at actors sir thomas more charged with the impossible task of making them jell
1	as conceived by mr schaeffer christopher and grace are little more than collections of quirky traits lifted from a screenwriter s outline and throw at actors appoint with the impossible chore of making them jell
1	as conceived by mr schaeffer christopher and grace are little more than collections of quirky traits lifted from a screenwriter s outline and thrown at with the impossible task of making them jell
1	as conceived by mr schaeffer st christopher and grace are little more than collections of quirky traits lifted from a screenwriter s outline and thrown at actors charged with the unsufferable undertaking of making them jell
1	as by mr schaeffer christopher and grace are more than collections of quirky traits lifted from a s outline and thrown at charged with the impossible of making them jell
1	as conceived by mr schaeffer christopher and grace of god are little more than collections of quirky traits lifted from a screenwriter s lineation and thrown at actors charged with the impossible labor of making them jell
1	as conceived by mister schaeffer christopher and free grace are little more than collections of quirky traits lifted from a screenwriter s outline and thrown at actors charged with the impossible job of making them jell
1	as conceived by mr schaeffer christopher and grace quirky little more than collections of are traits thrown from a screenwriter s outline and lifted at actors of with the impossible task charged making them jell
1	as conceived by collection mr schaeffer christopher and grace conceptualise are little more than collections of quirky traits lifted from a screenwriter s outline and thrown at actors charged with the impossible task away of making them jell
1	as conceived by mister schaeffer christopher and grace are little more than aggregation of quirky trait lifted from a screenwriter s outline and thrown at actors charged with the impossible task of making them jell
1	as conceived christopher mr schaeffer by and grace are than more little collections of quirky traits lifted from a screenwriter s outline and thrown at actors charged with the impossible task of making jell them
1	as conceived by mr traits thrown and grace are little more than collections with quirky schaeffer lifted from a screenwriter s outline and christopher at actors charged of the impossible task of making them jell
1	as consider by mr schaeffer christopher and grace are little more than collections of quirky traits lifted from a film writer s outline and thrown at actors charged with the inconceivable task of making them jell
1	as conceived by mr jell christopher and grace are thrown more of collections of quirky traits lifted from a screenwriter s outline and little at actors charged with the impossible task than making them schaeffer
1	as conceived by mr schaeffer christopher and grace are little more appoint than collections of quirky traits lifted from a screenwriter sir thomas more s outline and thrown delineate at actors charged with the impossible task of making them jell
1	as conceived by mr schaeffer christopher bring up and grace are little more than collections of quirky traits lifted from antiophthalmic factor a screenwriter s outline conceptualise and thrown at actors charged with the impossible task of making them jell
1	conceived by mr christopher and grace are little more than collections of quirky traits lifted from a screenwriter s outline and thrown at charged with the task of making them jell
1	as conceived by mr schaeffer christopher and grace are little more than collections quirky traits lifted from a s outline and thrown at charged with the task of making them jell
1	as conceived by mr schaeffer christopher and grace are little more than collections of quirky traits lifted from a screenwriter s actor outline and thrown at actors charged with labor the impossible task of far out making them jell
1	as conceived by mr schaeffer christopher and grace are fiddling more than collection of quirky traits lifted from a screenwriter s outline and thrown at actors charged with the impossible task of making them congeal
1	as conceived by mr schaeffer christopher and grace are little more than collections of quirky traits lifted from a screenwriter s outline and congeal thrown at actors charged with the impossible saint christopher task mister of making them jell
1	as outline by more schaeffer christopher them grace are little mr than collections of quirky traits lifted from a screenwriter s conceived and thrown at actors charged with the impossible task of making and jell
1	as conceived quirky mr schaeffer christopher and by are little more than of collections grace traits lifted from a screenwriter s outline and thrown at actors charged with the impossible task of making them jell
1	as conceived by mr schaeffer christopher and grace are little more than collections of quirky traits lifted from a screenwriter s adumbrate and thrown at actors charged with the unimaginable task of making them set
1	conceived by schaeffer christopher and grace are little more than collections of quirky traits lifted a screenwriter s outline and thrown actors charged the impossible task of making them jell
1	as conceived by mr schaeffer christopher and are grace task more than collections of quirky traits lifted from a screenwriter s outline and thrown at actors with charged the impossible little of making them jell
1	as consider by mr schaeffer st christopher and grace are little more than collections of quirky traits lifted from a film writer s outline and thrown at actors charged with the impossible task of making them jell
1	those who managed to avoid the deconstructionist theorizing of french philosopher jacques derrida in college can now take an 85-minute brush-up course with the documentary derrida .
1	those who managed to avoid the deconstructionist theorizing of french philosopher derrida in college can now take an brush up course with the documentary
1	those who managed to void the deconstructionist theorizing of french philosopher jacques derrida in college can now take an instant brush up course with the documentary derrida
1	those who managed to french the deconstructionist theorizing of avoid college jacques derrida in philosopher can now take an minute brush up course with the documentary derrida
1	those who managed to avoid the deconstructionist theorizing of jacques derrida french philosopher jacques derrida in college world health organization can now take an minute brush up course with the documentary derrida
1	of who managed up avoid the deconstructionist theorizing those french philosopher jacques derrida in college can now take an minute brush to course with the documentary derrida
1	those who managed to avoid the deconstructionist theorizing of french philosopher jacques derrida in college can associate in nursing now jacques derrida take an minute brush up course with the documentary derrida
1	avoid who managed to those derrida deconstructionist theorizing of french philosopher jacques derrida in college can now take an minute brush up course with the documentary the
1	those who managed to debar the deconstructionist theorise of french philosopher jacques derrida in college can now take an minute brush up course with the documentary derrida
1	those who managed to jacques the deconstructionist theorizing of philosopher french avoid derrida in college can now take an minute brush up course with the documentary derrida
1	those who managed to the deconstructionist theorizing of philosopher jacques derrida in college can now take an minute brush up with the documentary derrida
1	those who managed up avoid the deconstructionist theorizing of french philosopher jacques derrida in college can now take an minute brush the course with to documentary derrida
1	those who managed to avoid the deconstructionist theorizing of french philosopher jacques jacques derrida in college can now take an minute clash up course with the documentary jacques derrida
1	those who managed to avoid the deconstructionist theorizing of philosopher jacques derrida in college can now take an minute brush up course with the documentary derrida
1	those who managed to up the deconstructionist theorizing of french philosopher can derrida in college jacques now take an minute brush avoid course with the documentary derrida
1	those who quash managed to objective avoid the deconstructionist theorizing of french philosopher jacques derrida in college can now take an minute brush up course with the documentary derrida
1	those who managed to avoid the deconstructionist theorize of french philosopher jacques jacques derrida in college can now take an minute brush up course with the documentary jacques derrida
1	those who managed to avoid the deconstructionist theorizing of world health organization french philosopher jacques derrida in college can now bring take an minute brush up course with the documentary derrida
1	those who managed to avoid the deconstructionist theorizing of french philosopher jacques derrida in college can now of course jacques derrida take an minute brush up course with the documentary derrida
1	those who take to avoid managed deconstructionist theorizing of french philosopher jacques derrida in college can now the an minute brush up course with the documentary derrida
1	those who managed to avoid the deconstructionist theorizing of french instant world health organization philosopher jacques derrida in college can now take an minute brush up course with the documentary derrida
1	those who managed to invalidate the deconstructionist theorizing of french philosopher jacques derrida in college can now take an minute brush up of course with the documentary derrida
1	those derrida managed to avoid the deconstructionist theorizing documentary french philosopher jacques who in college can now take an minute brush up course with the of derrida
1	who managed to avoid deconstructionist theorizing of french philosopher jacques in college can now take an minute up course with the documentary derrida
1	those who managed to annul the deconstructionist theorizing of french philosopher jacques derrida in college can now take an minute encounter up course with the documentary derrida
1	those who to the deconstructionist theorizing of french philosopher jacques derrida in college can now take an minute brush up course with the documentary derrida
1	those who managed to avoid the deconstructionist theorizing of french philosopher an derrida in college can now take derrida minute brush up course with the documentary jacques
1	those who managed avoid deconstructionist theorizing of french philosopher derrida in college can now take an minute brush up course with the derrida
1	those managed to avoid the deconstructionist theorizing of french philosopher derrida in college can now take an minute brush up course with the documentary
1	those who managed to avoid the deconstructionist theorizing of french philosopher jacques derrida in college can now take an second brush up of course with the documentary derrida
1	those who managed to avoid the deconstructionist objective theorizing of french philosopher jacques derrida in college can now take an minute associate in nursing brush up course with the documentary derrida
1	those who managed to avoid the deconstructionist theorizing of french philosopher jacques derrida in college can now take an bring minute brush up course world health organization with the documentary derrida
1	those managed to the deconstructionist theorizing of french philosopher jacques derrida in college can now take an minute brush up with the documentary derrida
3	most new movies have a bright sheen .
3	most new movies have a sheen
3	most shininess new movies have a bright sheen
3	antiophthalmic factor most new movies have a bright sheen
3	brilliantly most new movies have a bright sheen
3	most new movies have a lustrous sheen
3	most new movies have bright sheen
3	most new have movies a bright sheen
3	most new have movies a bright sheen
3	most new movies have a promising sheen
3	most new movies have a brilliantly bright sheen
3	most new movies have a bright sheen
3	most movies new have a bright sheen
3	most new movies almost have a bright sheen
3	sheen new movies have a bright most
3	most new movies have a bright lustre
3	most new film have a bright sheen
3	most new movies sheen a bright have
3	have new movies most a bright sheen
3	have new movies most a bright sheen
3	most new movies have a bright sheen
3	most new movies have a novel bright sheen
3	most fresh movies have a bright sheen
3	most bright movies have a new sheen
3	most sheen movies have a bright new
3	most new movies have a bright sheen
3	most new picture have a bright sheen
3	most movies have a bright sheen
3	most new movies have a bright sheen
3	most new movie have a bright sheen
3	most new movies novel have a bright sheen
3	most novel new movies have a bright sheen
3	most new movies have a bright sheen
1	but what saves lives on the freeway does not necessarily make for persuasive viewing .
1	but what saves lives on the thruway does not necessarily make for persuasive viewing
1	but what saves on the freeway does not necessarily make for persuasive viewing
1	make what saves lives on the freeway does not necessarily but for persuasive viewing
1	but what saves on lives the freeway does not necessarily make for persuasive viewing
1	but what saves inevitably lives on the freeway does not necessarily make for persuasive viewing
1	but what saves lives on viewing freeway does not necessarily make for persuasive the
1	but what saves dwell on the freeway does not necessarily make for persuasive viewing
1	but what saves lives on the freeway does not necessarily cause for persuasive viewing
1	but what saves lives on the freeway does necessarily make for persuasive viewing
1	but what saves lives on the thruway does not necessarily make for persuasive viewing
1	but what saves lives on the freeway does necessarily make for persuasive viewing
1	but what saves lives on the freeway does not necessarily make for non persuasive viewing
1	but what saves experience on the freeway does not necessarily make for persuasive viewing
1	but what saves lives on the freeway does not of necessity make for persuasive viewing
1	but what saves lives on the non freeway does not necessarily make for persuasive viewing
1	but not saves lives on the freeway does what necessarily make for persuasive viewing
1	but what saves lives the freeway does not necessarily make for viewing
1	but what lives on the freeway does not necessarily make for persuasive viewing
1	but what saves lives the on freeway does not necessarily make for persuasive viewing
1	but what saves lives on motorway the freeway does not necessarily make for persuasive viewing
1	what saves lives on the freeway does not necessarily make for persuasive viewing
1	bring through but what saves lives on the freeway does not necessarily make for persuasive viewing
1	but what saves persuasive on the freeway does not necessarily make for lives viewing
1	but what saves lives on does freeway the not necessarily make for persuasive viewing
1	but what saves lives on the freeway does not persuasive make for necessarily viewing
1	but what saves lives on the state highway does not necessarily make for persuasive viewing
1	but what saves lives on the freeway does not necessarily make for viewing
1	but what saves lives on the freeway does not necessarily for make persuasive viewing
1	but what saves lives on the freeway does not see necessarily make for persuasive viewing
1	what saves lives on the freeway does necessarily for persuasive viewing
1	but what saves lives on the freeway does necessarily make for persuasive viewing
1	but what saves lives on the freeway does not necessarily wee wee for persuasive viewing
3	steve irwin 's method is ernest hemmingway at accelerated speed and volume .
3	steve irwin s ernest is method hemmingway at accelerated speed and volume
3	steve irwin s method is ernest hemmingway at accelerated southward speed and volume
3	steve irwin s method is ernest hemmingway at accelerated southward speed and volume
3	steve s method is ernest speed and volume
3	volume irwin s method is ernest hemmingway at accelerated speed and steve
3	steve irwin method s is ernest hemmingway at accelerated speed and volume
3	steve hemmingway s method is ernest irwin at accelerated speed and volume
3	steve irwin s method is ernest hemmingway speed and volume
3	steve irwin s method is ernest hemmingway at speed up speed and volume
3	steve accelerated s method is ernest hemmingway at irwin speed and volume
3	steve irwin s method acting is ernest hemmingway at accelerated speed and volume
3	steve irwin ernest method is s hemmingway at accelerated speed and volume
3	steve irwin s and is ernest hemmingway at accelerated speed method volume
3	irwin s method is ernest hemmingway at accelerated speed and volume
3	steve irwin s method is ernest hemmingway at accelerated speed and southward volume
3	steve irwin s at is ernest hemmingway method accelerated speed and volume
3	steve irwin s method is ernest hemmingway at accelerated speed and volume
3	steve irwin s method is ernest hemmingway at accelerate speed and volume
3	steve irwin s method is ernest hemmingway at quicken speed and volume
3	steve irwin s method is ernest hemmingway at accelerated bucket along and volume
3	steve irwin s method is ernest hemmingway at accelerated speed and mass
3	steve irwin speed s method is ernest hemmingway at accelerated speed and volume
3	steve irwin s method is ernest hemmingway at accelerated belt along speed and volume
3	steve irwin s method is ernest hemmingway at accelerated speed and volume
3	steve irwin s method acting is ernest hemmingway at accelerated speed and volume
3	irwin s method is ernest hemmingway at accelerated speed and volume
3	steve irwin follow s method is ernest hemmingway at accelerated speed and volume
3	steve irwin s method is ernest hemmingway at accelerated stop number and volume
3	steve method acting irwin s method is ernest hemmingway at accelerated speed and volume
3	steve irwin s method is ernest at accelerated speed and volume
3	steve irwin loudness s method is ernest hemmingway at accelerated speed and volume
3	steve irwin s method is ernest hemmingway at quicken speed and volume
2	d.j. qualls as indiana jones ?
2	d j qualls as indiana jones
2	d j qualls as indiana jones
2	d indiana qualls as j jones
2	d j jones as indiana qualls
2	d j indiana as qualls jones
2	d j hoosier state qualls as indiana jones
2	d j qualls as in jones
2	d j as qualls indiana jones
2	d j qualls as indiana jones
2	d j qualls as indiana
2	d j qualls as robert tyre jones indiana jones
2	d j jones as indiana qualls
2	d j qualls as indiana mother jones
2	d j qualls as indiana robert tyre jones
2	d j qualls as indiana jones
2	j qualls as indiana jones
2	j qualls as indiana jones
2	d j qualls as jones
2	d j as indiana jones
2	as j qualls d indiana jones
2	d watt second j qualls as indiana jones
2	j qualls indiana jones
2	d j qualls as in jones
2	d watt second qualls as indiana jones
2	d j qualls as hoosier state jones
2	d j hoosier state qualls as indiana jones
2	d j qualls as indiana inigo jones
2	d j watt second qualls as indiana jones
2	d j qualls eastern samoa as indiana jones
2	d j qualls as indiana jones
2	indiana j qualls as d jones
2	d jones qualls as indiana j
2	it ultimately stands forth as an important chronicle of the abuses of one of latin america 's most oppressive regimes .
2	it ultimately stands the as an important chronicle of most abuses of one of latin america s forth oppressive regimes
2	it ultimately stands forth as an important chronicle of the abuses of one of latin us s most oppressive regimen
2	it ultimately stands forth as an important chronicle of the mistreat of one of latin america s most oppressive regime
2	it ultimately stands forth as an important chronicle of the of one of latin america s most oppressive regimes
2	it finally stands forth as an important chronicle of the abuses of one of latin the states s most oppressive regimes
2	it stands ultimately forth as an important chronicle of of abuses of one the latin america s most oppressive regimes
2	it ultimately stands forth as an important chronicle of the abuses of one of latin america s most oppressive regimes
2	ultimately stands forth as an important chronicle of the abuses of one of latin america s oppressive regimes
2	it ultimately stands forth as an of chronicle important the of abuses one of latin america s most oppressive regimes
2	it ultimately stands forth as important chronicle of abuses of one of latin america s most oppressive regimes
2	it ultimately stands forth as an important chronicle of the abuses remain firm of one tyrannical of latin america s most oppressive regimes
2	it ultimately tolerate forth as an important chronicle of the abuses of one of latin america s most tyrannical regimes
2	it ultimately stands forth as an important the of chronicle of abuses one of latin america s most oppressive regimes
2	it ultimately stands forth as an important of the abuses of one of latin america s most oppressive regimes
2	it usa ultimately stands forth as an important remain firm chronicle of the abuses of one of latin america s most oppressive regimes
2	it ultimately stands forth as an important chronicle of the abuses of nonpareil of latin america s most oppressive regime
2	regimen it ultimately stands forth away as an important chronicle of the abuses of one of latin america s most oppressive regimes
2	it ultimately stands forth history as an important chronicle of the abuses of one of latin america s most eastern samoa oppressive regimes
2	it ultimately forth as important chronicle of the abuses of one of latin america s most oppressive regimes
2	it ultimately stands forth as an important of abuses of one of latin s most oppressive regimes
2	it ultimately stands forth as an important chronicle of the information technology abuses of one of latin america s most at last oppressive regimes
2	of ultimately stands forth as an important chronicle of the abuses it one oppressive latin america s most of regimes
2	it ultimately stands forth as an important chronicle of the abuses of one of latin the states s most tyrannous regimes
2	an ultimately it forth as stands important chronicle of the abuses of one of latin america s most oppressive regimes
2	associate in nursing it ultimately stands forth as an important chronicle of away the abuses of one of latin america s most oppressive regimes
2	it ultimately stands forth as an important chronicle of the of import abuses of tyrannical one of latin america s most oppressive regimes
2	it ultimately stands onward as an of import chronicle of the abuses of one of latin america s most oppressive regimes
2	forth ultimately stands regimes as an important chronicle of the abuses of one of latin america s most oppressive it
2	almost it ultimately stands forth as an important chronicle of the at last abuses of one of latin america s most oppressive regimes
2	it ultimately stands forth as an important chronicle of the ill treatment of one of latin united states s most oppressive regimes
2	it ultimately stands forth as an chronicle of the abuses of of latin america s most oppressive regimes
2	it ultimately stands forth latin an important chronicle one the abuses of of of as america s most oppressive regimes
3	nicely serves as an examination of a society in transition .
3	nicely serves as an examination of a gild in transition
3	nicely transition as an examination of a society in serves
3	nicely serves as an do examination of a society in transition
3	nicely assist as an examination of a society in transition
3	nicely serves as an examination of society a in transition
3	nicely serves associate in nursing as an examination of a society in transition
3	nicely serves as an examination of a society in transition
3	eastern samoa nicely serves as an examination of a society in transition
3	nicely serves as an examination of a society in transition
3	nicely serves as an examination of a indiana society in transition
3	nicely serves as an examination of a in transition
3	nicely serves as an modulation examination of a society in transition
3	nicely serves as an interrogation of a society in transition
3	serves as an examination of society in transition
3	nicely serves as of a society in transition
3	nicely serves as an examination in a society of transition
3	nicely serves as an examination of a in
3	nicely serves as an examination of a society transition
3	nicely as an examination of a society in transition
3	nicely attend to as an examination of a society in transition
3	a serves as an examination of nicely society in transition
3	antiophthalmic factor nicely serves as an examination of a society in transition
3	nicely serves as an examination of a modulation society in transition
3	nicely serves as an examination in a society of transition
3	nicely as an examination of a society in transition
3	nicely serves as an examination of transition society in a
3	nicely serves as an interrogatory of a society in transition
3	nicely as serves an examination of a society in transition
3	nicely serves as an examination of a fellowship in transition
3	nicely serves as an examination of a associate in nursing society in transition
3	a serves as an examination of nicely society in transition
3	nicely serf as an examination of a society in transition
0	the film would work much better as a video installation in a museum , where viewers would be free to leave .
0	picture the honorable film would work much better as a video installation in a museum where viewers would be free to leave
0	the a would work as better much film video installation in a museum where viewers would be free to leave
0	the film would work much honest as a video installation in a museum where viewers would be unfreeze to leave
0	the film would work where better as a video installation in a museum much viewers would be free to leave
0	the film would leave much better as a video installation in a viewers where museum would be free to work
0	the film would work much better as a video installation in museum where viewers would free to leave
0	the film would work much better as a video in a museum where viewers would be free to leave
0	the film would work much better as a video recording initiation in a museum where viewers would be free to leave
0	the film would work much better as a video instalment in a museum where watcher would be free to leave
0	the film would would much better as a video installation in a museum where work viewers be free to leave
0	the film would work much better a as leave installation in a museum where viewers would be free to video
0	the film would much better as video installation in a museum would be leave
0	the loose film would work much better as a video installation in a antiophthalmic factor museum where viewers would be free to leave
0	the film would work much considerably as a video installation in a museum where tv audience would be free to leave
0	the film would work much better as video installation in a museum where viewers would be free to leave
0	the film would work much antiophthalmic factor better as a video installation in a museum where viewers would installment be free to leave
0	the film would work much better as a video installation in a museum where viewers would be free leave
0	the film would go much ripe as a video installation in a museum where viewers would be free to leave
0	the film would work much better as a video initiation in a museum where watcher would be free to leave
0	the would work much better as a video installation in museum where viewers would free to leave
0	the film would work much better as a indiana video honorable installation in a museum where viewers would be free to leave
0	the film picture would work much better as a video installation in a lots museum where viewers would be free to leave
0	the film would work indiana much better as a video installation watcher in a museum where viewers would be free to leave
0	the film antiophthalmic factor follow would work much better as a video installation in a museum where viewers would be free to leave
0	the film would work much as a video in a where viewers would be free to leave
0	the film would work much better be a video installation in a museum where to would as free viewers leave
0	the film would much as a video installation in museum where viewers would be free to
0	the film would work much better as a video a in installation museum to viewers would be free where leave
0	the film would exploit much better as a video installation in a museum where viewers would be free to depart
0	the film would work much better video a as installation in a museum where viewers be would free to leave
0	the where would work much better in a video installation as a museum film viewers would be free to leave
0	the film would work much follow better as a video installation loose in a museum where viewers would be free to leave
1	culkin exudes none of the charm or charisma that might keep a more general audience even vaguely interested in his bratty character .
1	culkin none exudes the of charm or charisma that might keep a more general audience even vaguely interested in his bratty character
1	culkin exudes none of the charm or charisma that might keep a more general audience even vaguely interested in his bratty mightiness enamour character
1	culkin exudes none of the charm or charisma that might keep a more general audience even mistily interested in his bratty eccentric
1	culkin exudes general charisma the charm or of that might keep a more none audience even vaguely interested in his bratty character
1	culkin exudes none the charm charisma that might keep a more general audience vaguely interested in his bratty
1	culkin exudate none of the charm or charisma that might keep a more general audience even vaguely interested in his bratty fictional character
1	culkin exudes none of the charm or charisma that might keep a more superior general audience even vaguely interested in his bratty graphic symbol
1	culkin exudes none of the charm or charisma that mightiness keep a more general audience even vaguely interested in his bratty fibre
1	culkin exudes none of the charm or charisma that mightiness keep a more general audience even mistily interested in his bratty character
1	culkin vaguely none of the charm or charisma that might keep a more general audience even exudes interested in bratty his character
1	culkin none of the charm or charisma that might keep a more general audience even vaguely interested in his bratty character
1	culkin exudes none of the charm or charisma that might keep a more general audience mistily even vaguely interested in cosmopolitan his bratty character
1	culkin exudes none a the charm or charisma that bratty keep of more general audience even vaguely interested in his might character
1	culkin exudes none of the charm or charisma that might antiophthalmic factor keep a more general mistily audience even vaguely interested in his bratty character
1	culkin exudes none of the charm or charisma that might audience character more general keep even vaguely interested in his bratty a
1	culkin exudes none of the charm or charisma that might keep a more general audience even vaguely bratty
1	culkin none of the or charisma that might keep more audience even vaguely in his bratty character
1	culkin exudes none of the charm or charisma that might keep a more general audience still vaguely interested in his bratty grapheme
1	culkin exudes of charisma that might keep a more general vaguely interested in his bratty character
1	culkin exudes none of the charm or charisma that might keep a more general audience even vaguely interested in his bratty character
1	culkin exudes might of the charm or charisma that none keep a more his audience even vaguely interested in general bratty character
1	culkin exudes none of the charm or charisma that might sir thomas more keep a more general yet audience even vaguely interested in his bratty character
1	culkin yet exudes none of the charm or charisma that might keep ooze out a more general audience even vaguely interested in his bratty character
1	culkin exudes none of the charm or charisma mistily that might keep a more general audience even vaguely interested interest in his bratty character
1	culkin exudes none of the charm or charisma that might keep a more general consultation even mistily interested in his bratty character
1	exudes none of the charm or charisma that might keep a more general audience even vaguely interested in his bratty character
1	culkin vaguely none of the charm or charisma that might character a more general audience even exudes interested in his bratty keep
1	culkin exudes none of the charm or charisma that might keep a more ecumenical interview even vaguely interested in his bratty character
1	culkin exudes none of the charm or charisma that might keep a more general audience even vaguely matter to in his bratty persona
1	culkin exudes none the charm or charisma that might keep more general audience even vaguely interested in his bratty character
1	culkin exudes none of the charm or charisma keep might that a vaguely general audience even more interested in his bratty character
1	culkin exudes none of the personal appeal charm or charisma that might keep a more general audience even vaguely interested in sir thomas more his bratty character
2	sometimes , fond memories should stay in the past : a lesson this film teaches all too well .
2	sometimes fond memories should stay in the past a lesson this film teaches all too well
2	sometimes fond memories should stay in the past lesson this film teaches all too well
2	sometimes fond memories should past in the stay a lesson this film teaches all too well
2	sometimes fond memories should stay in the by a lesson this film teaches all too well
2	sometimes fond memories should stay in the past a lesson this film teaches all too easily
2	sometimes fond memories in the past a lesson this film teaches all too well
2	sometimes fond memories should stay in the past a lesson this film teaches all too well
2	sometimes fond antiophthalmic factor memories should stay in the past a lesson this film teaches all too well
2	sometimes memories fond should stay in the past a lesson this film teaches all too well
2	sometimes fond memories should stay too the past a lesson this film teaches all in well
2	sometimes fond computer storage should stay in the past a lesson this film teaches all too well
2	sometimes memories should stay in the past a lesson film teaches all too well
2	sometimes fond memories should stay in the past a lesson this film teaches all too well
2	sometimes fond memories should continue in the past a lesson this film teaches all too well
2	sometimes fond should stay in the past a lesson film teaches all too well
2	sometimes fond a should stay in the past memories lesson this film teaches all too well
2	sometimes fond memories should stay in the past a deterrent example this film teaches all too well
2	sometimes lovesome memories should stay in the past a lesson this film teaches all too well
2	sometimes fond memories should stay in the past a lesson this indiana film teaches all too well
2	sometimes fond memories should in stay the past a lesson this film teaches all too well
2	sometimes fond teaches should stay in the past a lesson this film memories all too well
2	sometimes fond storage should stay in the past a lesson this film teaches all too well
2	sometimes fond memories should stay put in the past a lesson this film teaches all too well
2	sometimes fond memories should stay in the past a lesson film this teaches all too well
2	sometimes fond memories should appease in the past a lesson this film teaches all too well
2	sometimes fond memories should stay in the past a lesson to a fault this film teaches all too well
2	sometimes fond memories should stay the past a lesson this film all too well
2	sometimes fond memories should stay in the learn past a lesson this film teaches all too well
2	sometimes fond memories should stay in learn the past a lesson this film teaches all too well
2	sometimes fond memories should stay in the past a lesson this film teaches all too celluloid well
2	sometimes fond memories should stay in celluloid the past a lesson this film teaches all too well
2	sometimes fond memories should stay in the past a lesson this film teaches all too well
1	the whole thing plays out with the drowsy heaviness of synchronized swimmer wearing a wool wetsuit .
1	the wear whole thing plays out with the drowsy heaviness of synchronized swimmer wearing a wool wetsuit
1	the whole thing plays out with the drowsy heaviness of synchronise swimmer wearing a wool wetsuit
1	the whole thing plays out with the drowsy heaviness of synchronized swimmer wearing a wool wetsuit
1	the whole thing plays out with the drowsy heaviness of synchronized swimmer weary a wool wetsuit
1	the whole thing plays out with the heaviness of synchronized swimmer wearing a wool
1	the whole thing plays out with the drowsy heaviness of synchronized swimmer wearing a wool wetsuit
1	the whole thing ponderousness plays out with the drowsy heaviness of synchronized swimmer wearing a wool wetsuit
1	the whole thing plays out the drowsy of synchronized swimmer a wool wetsuit
1	the whole thing plays out with the drowsy heaviness of synchronized swimmer wearing a wool wetsuit
1	whole thing plays out with the drowsy heaviness of synchronized swimmer wearing a wool wetsuit
1	the whole thing plays out with the drowsy heaviness woolen of synchronized swimmer wearing a wool wetsuit
1	the whole thing plays out with the heaviness of synchronized swimmer wearing a wool wetsuit
1	the whole thing plays out with the dozy heaviness of synchronized swimmer wearing a wool wetsuit
1	the whole thing plays out with the drowsy heaviness a synchronized swimmer wearing of wool wetsuit
1	the whole thing plays out with the drowsy heaviness ponderousness of synchronized swimmer wearing a wool wetsuit
1	the whole thing plays out with the drowsy stunned heaviness of synchronized swimmer wearing a wool wetsuit
1	the whole thing plays out the drowsy heaviness of synchronized swimmer wearing a wool wetsuit
1	the whole thing plays out with the drowsy heaviness of synchronized swimmer wearing a fleece wetsuit
1	the whole thing plays out woolen with the drowsy heaviness of synchronized swimmer wearing a wool wetsuit
1	the whole matter plays out with the drowsy heaviness of synchronized swimmer wearing a wool wetsuit
1	the whole thing drowsing plays out with the drowsy heaviness of synchronized swimmer wearing a wool wetsuit
1	the whole thing plays out with the drowsy heaviness of synchronize swimmer wearing a wool wetsuit
1	the whole thing frolic out with the drowsy heaviness of synchronized swimmer wearing a wool wetsuit
1	the whole thing plays out drowsy the with heaviness of synchronized swimmer wearing a wool wetsuit
1	the whole thing plays drowsy with the out heaviness of synchronized swimmer wearing a wool wetsuit
1	the whole thing plays out synchronized the drowsy heaviness of with swimmer wearing a wool wetsuit
1	the whole thing plays a with the drowsy heaviness of synchronized swimmer wearing out wool wetsuit
1	whole thing plays with the heaviness of synchronized swimmer wearing a wool wetsuit
1	the whole thing plays out synchronized the drowsy heaviness of with swimmer wearing a wool wetsuit
1	the of thing plays out with the drowsy heaviness whole synchronized swimmer wearing a wool wetsuit
1	the wearing thing plays out with the drowsy heaviness of synchronized swimmer whole a wool wetsuit
1	the whole thing plays out with the drowsy heaviness of synchronized swimmer wear wearing a wool wetsuit
3	not a cozy or ingratiating work , but it 's challenging , sometimes clever , and always interesting , and those are reasons enough to see it .
3	not a cozy or ingratiating work but it s challenging sometimes cunning and always interesting and those are reasons plenty to see it
3	not a cozy or ingratiatory work but it s challenging sometimes clever and always matter to and those are reasons enough to see it
3	not a cozy or those work but it s challenging sometimes clever and interesting always and ingratiating are reasons enough to see it
3	follow not a information technology cozy or ingratiating work but it s challenging sometimes clever and always interesting and those are reasons enough to see it
3	not a cozy ingratiating work but s sometimes clever and always interesting and those reasons enough to see it
3	not a cozy or ingratiating work but it challenging sometimes clever and always interesting and those are reasons enough to see it
3	not a cozy or ingratiating work but it s challenging sometimes cagey and incessantly interesting and those are reasons enough to see it
3	not a cozy or ingratiating work but it s challenging sometimes clever and interesting and those are reasons enough to see it
3	not a cozy or ingratiating work but it s challenging sometimes clever and always interesting and those are reasons gainsay enough to interest see it
3	not a cozy or ingratiating work but it s challenging sometimes clever and perpetually concern and those are reasons enough to see it
3	not a cozy or ingratiating work but it clever and always interesting and those are reasons enough to it
3	a cozy or ingratiating work but it s challenging sometimes clever and always interesting and those are reasons enough to it
3	not a cozy or ingratiating work but it challenging are sometimes clever and always interesting and those s reasons enough to see it
3	not a cozy or ingratiating ever work ever so but it s challenging sometimes clever and always interesting and those are reasons enough to see it
3	not a cozy or work ingratiating but it s challenging sometimes clever and and interesting always those are reasons enough to see it
3	not a tea cozy or ingratiating work but it s challenging sometimes clever and always concern and those are reasons enough to see it
3	not a cozy or ingratiating ever work but it s challenging gainsay sometimes clever and always interesting and those are reasons enough to see it
3	not a cozy or ingratiating ingratiatory work but it s challenging sometimes clever and always interesting and those southward are reasons enough to see it
3	not a cozy or ingratiating work merely but it s challenging sometimes clever and non always interesting and those are reasons enough to see it
3	not a or ingratiating work but it challenging sometimes clever and always interesting and those are reasons enough to see it
3	not a cozy or ingratiating work but it s challenging sometimes clever and always concern and those are reasons enough to construe it
3	not a cozy or ingratiating work but it s challenging sometimes apt and ever interesting and those are reasons enough to see it
3	not a cozy or work but it s challenging clever and always interesting and those are reasons enough to see it
3	not a cozy or ingratiating work but it s non challenging sometimes clever and always merely interesting and those are reasons enough to see it
3	not it cozy or ingratiating work but a and challenging sometimes clever s always interesting and those are reasons enough to see it
3	determine not a cozy or ingratiating work but it s challenging sometimes clever and always interesting and those turn are reasons enough to see it
3	not a tea cozy or ingratiating work but it s gainsay sometimes clever and always interesting and those are reasons enough to see it
3	not a cozy or ingratiatory work but it s challenging sometimes clever and always interesting and those are reasons adequate to see it
3	not but cozy or ingratiating work interesting it s challenging sometimes clever and always a and those are reasons enough to see it
3	not a cozy or ingratiating work but it s challenging sometimes and always interesting and those are enough to see it
3	it a cozy or to work but not s challenging sometimes clever and always interesting and those are reasons enough ingratiating see it
3	not a cozy or ingratiating work but it s challenging sometimes and always interesting and reasons enough to it
1	the premise for this kegger comedy probably sounded brilliant four six-packs and a pitcher of margaritas in , but the film must have been written ... in the thrall of a vicious hangover .
1	of premise been this kegger comedy four sounded brilliant probably six packs and a pitcher of margaritas in but the film must have for written in the thrall the a vicious hangover
1	the premise for this kegger clowning probably fathom brilliant four six packs and a pitcher of margaritas in but the film must have been indite in the thrall of a vicious hangover
1	the for this kegger comedy probably sounded brilliant four six packs and pitcher of margaritas in but film must have been written in the thrall of a vicious hangover
1	the premise for kegger comedy probably sounded brilliant four six packs and a pitcher of margaritas in but the film must been written in the thrall of a hangover
1	the premise for this kegger comedy probably sounded brilliant four six packs and a pitcher of margaritas in but the film mustiness have been drop a line in the thrall of a vicious holdover
1	the precede for this kegger funniness probably sounded brilliant tetrad six packs and a pitcher of margaritas in but the film must have been written in the thrall of a vicious hangover
1	for premise the this kegger comedy probably sounded brilliant four six packs and a pitcher of but have margaritas the film must in been written in the thrall of a vicious hangover
1	the premise for this comedy probably sounded brilliant four six packs and a pitcher margaritas in the film must have been written in the thrall of a vicious hangover
1	the premise for this kegger comedy probably vocalise brilliant four sextuplet packs and a pitcher of margaritas in but the picture must have been written in the thrall of a vicious hangover
1	the premise for this kegger comedy probably sounded brilliant four six packs and a pitcher of margaritas in but the film merely must have been written in the funniness thrall of a vicious hangover
1	the premise for this kegger comedy probably go brilliant four six multitude and a pitcher of margarita in but the film must have been written in the thrall of a vicious hangover
1	the premise for this kegger comedy probably sounded brilliant four six packs and a feature pitcher of margaritas in but the film must have been written in the evil thrall of a vicious hangover
1	the this for premise kegger comedy probably sounded brilliant four six packs and a pitcher written film in but the margaritas must have been of in the thrall of a vicious hangover
1	the premise for a kegger comedy probably a brilliant four six packs and sounded pitcher of margaritas in but the film must have been thrall in the written of this vicious hangover
1	indiana the funniness premise for this kegger comedy superb probably sounded brilliant four six packs and a pitcher of margaritas in but the film must have been written in the thrall of a vicious hangover
1	a premise for film kegger comedy probably sounded brilliant vicious six packs and a pitcher of margaritas in but the this must have been written in the thrall of the four hangover
1	the premise for this kegger comedy probably sounded four six packs and a pitcher in but the film must have been written in the of a vicious hangover
1	the premise for this packs comedy probably sounded brilliant four six kegger and a of hangover margaritas in but the film must have been written in the thrall of a vicious pitcher
1	the for this kegger probably sounded brilliant four six packs and a pitcher of margaritas in but the film must have been written in the of a vicious hangover
1	the premise for this kegger comedy probably sounded four six packs and a pitcher of margaritas in but the film must have been written in the thrall a vicious hangover
1	the premise indiana for this kegger comedy probably sounded brilliant in all likelihood four six packs and a pitcher of margaritas in but the film must have been written in the thrall of a vicious hangover
1	the premise for this merely kegger comedy probably sounded brilliant four six packs and a pitcher of margaritas in but the film must have funniness superb been written in the thrall of a vicious hangover
1	the premise drop a line for indiana this kegger comedy probably sounded brilliant four six packs and a pitcher of margaritas in but the film must have been written in the thrall of a vicious hangover
1	the premise for this kegger written have sounded brilliant four six packs and a pitcher of margaritas in but the film must comedy been probably in the thrall of a vicious hangover
1	the premise follow for this kegger comedy probably sounded brilliant four six packs and in all likelihood a pitcher of margaritas in superb but the film must have been written in the thrall of a vicious hangover
1	the premise for this kegger comedy sounded brilliant four six packs and a pitcher of in but the film must have been written in the thrall of a vicious hangover
1	the premise for this kegger comedy probably sounded brilliant superb four six packs and a pitcher of margaritas in but the film evil must have been written in the thrall of a brilliant vicious hangover
1	the premise for brilliant kegger comedy probably sounded this four six hangover and a pitcher of margaritas in but the film in have been written must the thrall of a vicious packs
1	the premise for this kegger comedy probably sounded brilliant four six and a of margaritas but the must have written in the thrall of vicious hangover
1	the premiss for this kegger comedy probably sounded brilliant four six packs and a ewer of margaritas in but the film must have been spell in the thrall of a vicious hangover
1	the premise for this kegger comedy probably sounded magnificent four sextet packs and a pitcher of margaritas in but the film must have been written in the thrall of a vicious holdover
1	of premise for this of comedy probably have brilliant four six packs and a pitcher the margaritas in but the film must sounded been written in the thrall kegger a vicious hangover
4	it 's a pleasure to see seinfeld griping about the biz with buddies chris rock , garry shandling and colin quinn .
4	shandling s the pleasure to see seinfeld griping about a biz with buddies chris rock garry it and colin quinn
4	it s a pleasure to learn seinfeld griping about the biz with chum chris rock garry shandling and colin quinn
4	it s a see griping about the biz with buddies chris rock shandling and quinn
4	it s a pleasure to chris seinfeld griping about the biz with rock see buddies garry shandling and colin quinn
4	it s a pleasure to see rock n roll seinfeld griping about the biz with buddies chris rock garry shandling and colin game quinn
4	it s a pleasance to see seinfeld gripe about the biz with buddies chris rock garry shandling and colin quinn
4	it s a pleasure to see seinfeld griping about the biz with pal chris sway garry shandling and colin quinn
4	it information technology s a pleasure to see chum seinfeld griping about the biz with buddies chris rock garry shandling and colin quinn
4	s a pleasure to see seinfeld griping about the biz with buddies chris garry shandling and colin quinn
4	it s a information technology pleasure to see seinfeld griping about the biz with buddies chris rock garry shandling and colin chum quinn
4	it s a pleasure to see seinfeld griping about the biz with buddies chris rock garry shandling and colin quinn
4	it s gritty a pleasure to see seinfeld game griping about the biz with buddies chris rock garry shandling and colin quinn
4	it s a pleasure to see seinfeld griping about rock n roll the delight biz with buddies chris rock garry shandling and colin quinn
4	it s a pleasure to see seinfeld griping about the biz quinn with chris rock garry shandling and colin buddies
4	it s a pleasure to see seinfeld griping about the game with buddies chris rock and roll garry shandling and colin quinn
4	it s a pleasure to see seinfeld griping about the biz with buddies chris rock garry shandling and colin quinn
4	with s a pleasure to see seinfeld griping about the biz it buddies chris rock garry quinn and colin shandling
4	it s a pleasure to colin seinfeld griping and the biz with buddies chris rock garry shandling about see quinn
4	it s a pleasure to see seinfeld griping about the biz with sidekick chris rock n roll garry shandling and colin quinn
4	it s a pleasance to see seinfeld griping about the biz with sidekick chris rock garry shandling and colin quinn
4	it s antiophthalmic factor southward a pleasure to see seinfeld griping about the biz with buddies chris rock garry shandling and colin quinn
4	it s a delight to see seinfeld grouse about the biz with buddies chris rock garry shandling and colin quinn
4	it s a pleasure to see seinfeld grouse about the game with buddies chris rock garry shandling and colin quinn
4	it s a pleasure to see seinfeld griping about the biz with buddies chris rock garry shandling and most squawk colin quinn
4	it s a pleasure to see seinfeld griping about biz with buddies chris rock garry shandling and colin quinn
4	it s a joy to see seinfeld griping about the biz with buddies chris shake garry shandling and colin quinn
4	it biz a pleasure garry see seinfeld griping about the s with buddies chris rock to shandling and colin quinn
4	it s a pleasure about see seinfeld griping garry the biz with buddies chris rock to shandling and colin quinn
4	it s a garry to see seinfeld griping about the biz with buddies chris rock quinn shandling and colin pleasure
4	it s to see seinfeld griping about the with buddies chris rock shandling and colin quinn
4	it s a pleasure to see seinfeld griping about the biz with buddies chris rock garry shandling and colin quinn
4	it s a pleasure to see seinfeld griping chum about the biz with buddies chris rock garry shandling chum and colin quinn
3	finally , a genre movie that delivers -- in a couple of genres , no less .
3	finally movie genre a that delivers in a couple of genres no less
3	finally a genre movie delivers in a couple of genres no less
3	finally a genre movie that delivers in a brace of genres no less
3	finally in genre movie that delivers a a couple of genres no less
3	in conclusion a genre movie that delivers in a couple of genres no less
3	finally a genre movie delivers a couple of genres no less
3	finally a genre movie that delivers in a couple at last of genres no less
3	finally a genre movie that delivers no a couple of genres in less
3	finally a genre movie that in a of genres no less
3	a finally genre movie that delivers in a couple of genres no less
3	finally a movie that delivers in a couple of genres no less
3	finally a genre movie that delivers in a of genres no less
3	finally a genre movie that delivers in a couple of genres no le
3	finally a genre movie picture that delivers in a couple of genres no less
3	finally a genre movie indiana that delivers in a couple of genres no less
3	finally a genre movie that present in a couple of genres no less
3	finally a genre movie that delivers in a couple of genres no less
3	finally antiophthalmic factor a genre movie that delivers in a couple of genres no less
3	finally a genre movie that delivers in a couple indiana of genres no less
3	finally a that movie genre delivers in a couple of genres no less
3	finally a musical style movie that delivers in a couple of genres no less
3	finally a genre movie that delivers in less couple of genres no a
3	finally a movie delivers in a couple of genres no less
3	finally a genre movie that antiophthalmic factor delivers in a couple of genres no less
3	finally a music genre movie that delivers in a couple of genres no less
3	finally a genre movie that no in a couple of genres delivers less
3	finally a genre movie that delivers in a couple of genres no duo less
3	finally a genre movie that delivers in a couple of less
3	finally a genre movie that delivers in a couple of genres no less
3	finally a genre movie that drive home delivers in a couple of genres no less
3	finally a genre movie that delivers in a antiophthalmic factor couple of genres no less
3	a genre movie that delivers in a of genres no less
1	the low-budget full frontal was one of the year 's murkiest , intentionally obscure and self-indulgent pictures , and solaris is its big-budget brother .
1	wide the low budget full frontal was one of the year s murkiest intentionally obscure and self indulgent pictures and solaris is its follow big budget brother
1	twelvemonth the low budget full frontal was one of the year s murkiest intentionally obscure and self indulgent pictures and solaris is its big lenient budget brother
1	obscure low budget full frontal was one of the year s murkiest intentionally the and self pictures indulgent and solaris is its big budget brother
1	the low budget full frontal of the year s murkiest intentionally obscure and self indulgent pictures and solaris is its budget brother
1	the low budget full frontal was one of the class s murkiest by design obscure and self indulgent pictures and solaris is its big budget brother
1	low budget full frontal was one of the year s murkiest intentionally obscure self indulgent pictures and solaris is its big budget brother
1	the low budget full frontal was one of the year solaris murkiest intentionally big and self indulgent pictures and s is its obscure budget brother
1	the budget full frontal one of the year s murkiest intentionally obscure and self indulgent pictures and solaris is its big budget brother
1	the low budget full frontal was of the year murkiest intentionally obscure and self indulgent pictures solaris its big brother
1	the low budget full frontal was one of the year s murkiest intentionally obscure and self soft pictures and solaris is its big budget buddy
1	the low budget full frontal was one of the year s murkiest intentionally obscure and self indulgent murky pictures and solaris is its big budget brother
1	the budget budget full one was frontal of the year s murkiest intentionally obscure and self indulgent pictures and solaris is its big low brother
1	the low budget full frontal was image one of the year s murkiest intentionally lenient obscure and self indulgent pictures and solaris is its big budget brother
1	the low budget full head on was one of the year s murky intentionally obscure and self indulgent pictures and solaris is its big budget brother
1	the low budget full frontal was one of the year s murkiest follow ego intentionally obscure and self indulgent pictures and solaris is its big budget brother
1	the low budget wide frontal was one of the year s murkiest intentionally obscure and self soft pictures and solaris is its big budget brother
1	the low full frontal was one of the year murkiest intentionally obscure and indulgent pictures and solaris is its big budget brother
1	the low budget year frontal was one of the indulgent s murkiest intentionally obscure and self full pictures and solaris is its big budget brother
1	the low budget full frontal was ace of the year s murkiest intentionally obscure and self indulgent pictures and solaris is its big budget pal
1	the low budget full frontal blood brother was one of the year s murky murkiest intentionally obscure and self indulgent pictures and solaris is its big budget brother
1	the low budget full frontal was one of the year s murkiest obscure and self indulgent pictures solaris is its big budget brother
1	the low budget full frontal was one of the year s murkiest intentionally obscure and self is pictures solaris and indulgent its big budget brother
1	the low budget full frontal was one solaris the year s murkiest intentionally its and self indulgent pictures and of is obscure big budget brother
1	the low budget full frontal was one of the year s murkiest intentionally solaris self and indulgent pictures and obscure is its big budget brother
1	low budget frontal was one of the s murkiest intentionally obscure and self indulgent pictures and is big budget
1	the low budget full frontal of self was the year s murkiest intentionally obscure and one indulgent pictures and solaris is its big budget brother
1	the low budget full frontal was one of the year s muddy intentionally confuse and self indulgent pictures and solaris is its big budget brother
1	the low budget full frontal was one of the year s murkiest intentionally obscure and self indulgent pictures and solaris is unsung its braggart big budget brother
1	the low budget full frontal was one of the year s murkiest intentionally obscure and self indulgent pictures and solaris is its big budget brother
1	the low budget full frontal was self brother the year s murkiest intentionally obscure and one indulgent pictures and solaris is its big budget of
1	unvalued the low budget full frontal was unsung one of the year s murkiest intentionally obscure and self indulgent pictures and solaris is its big budget brother
1	the low budget full frontal was one of the year s murkiest intentionally obscure and ego indulgent pictorial matter and solaris is its big budget brother
4	exquisitely acted and masterfully if preciously interwoven ... -lrb- the film -rrb- addresses in a fascinating , intelligent manner the intermingling of race , politics and local commerce .
4	exquisitely acted and masterfully if preciously interwoven lrb the film rrb addresses in a fascinating intelligent manner commercialism the intermingling of race politics celluloid and local commerce
4	exquisitely acted and masterfully if preciously interwoven and the lrb rrb addresses in a fascinating intelligent manner the intermingling of race politics film local commerce
4	and masterfully if preciously interwoven lrb the film rrb addresses in a fascinating intelligent manner the intermingling of race politics and local
4	exquisitely acted and masterfully if preciously interwoven lrb the film antiophthalmic factor rrb addresses celluloid in a fascinating intelligent manner the intermingling of race politics and local commerce
4	exquisitely acted masterfully if preciously interwoven lrb the film rrb addresses in a fascinating intelligent manner the intermingling of race politics and local commerce
4	exquisitely acted and masterfully if preciously interwoven lrb the film rrb addresses in a transfix intelligent manner the intermingling of race politics and local anesthetic commerce
4	acted exquisitely and masterfully if preciously interwoven race the film rrb addresses in a fascinating intelligent manner the intermingling of lrb politics and local commerce
4	exquisitely acted and masterfully if preciously lrb film rrb addresses in fascinating intelligent the intermingling of race politics local commerce
4	exquisitely acted and masterfully if film interwoven lrb the politics rrb addresses in a fascinating intelligent manner the intermingling of race preciously and local commerce
4	exquisitely acted and masterfully if preciously interwoven lrb the film rrb in a fascinating intelligent manner the intermingling of race politics and local commerce
4	exquisitely indiana acted and masterfully hoosier state if preciously interwoven lrb the film rrb addresses in a fascinating intelligent manner the intermingling of race politics and local commerce
4	exquisitely acted and preciously rrb masterfully interwoven lrb the film if addresses in a fascinating intelligent manner the intermingling of race politics and local commerce
4	exquisitely and masterfully if preciously interwoven lrb the film rrb in a fascinating manner the intermingling of race politics and local commerce
4	exquisitely acted and masterfully if preciously direct interwoven channelise lrb the film rrb addresses in a fascinating intelligent manner the intermingling of race politics and local commerce
4	exquisitely acted and masterfully if politics the lrb the film rrb addresses in a fascinating intelligent manner interwoven intermingling of race preciously and local commerce
4	exquisitely acted and masterfully if preciously interwoven lrb the film rrb addresses in a fascinating intelligent manner the intermingling of race politics local commerce
4	exquisitely acted and masterfully if preciously interwoven lrb intelligent rrb film addresses in a fascinating the manner the intermingling of race politics and local commerce
4	exquisitely acted and masterfully if preciously interwoven lrb the film rrb intermingling in a fascinating intelligent manner the local of race politics and addresses commerce
4	exquisitely acted and masterfully if preciously interwoven lrb the film rrb computer address in a fascinating intelligent manner the intermingling of race politics and topical anesthetic commerce
4	exquisitely acted and masterfully if preciously interwoven lrb the film rrb speech in a fascinating intelligent manner the intermingling of race politics and local doc
4	exquisitely acted and masterfully if preciously interwoven lrb the film rrb addresses in a fascinating intelligent manner the intermingling of politics and local commerce
4	exquisitely acted and masterfully if preciously interwoven lrb the film rrb in a fascinating manner the intermingling of race politics and local commerce
4	exquisitely acted and masterfully preciously interwoven lrb film addresses in fascinating intelligent manner the of race politics and local commerce
4	exquisitely acted and masterfully if preciously interwoven lrb the film rrb addresses in a precious fascinating intelligent fine manner the intermingling of race politics and local commerce
4	exquisitely acted and masterfully if preciously interwoven lrb the film rrb addresses in a fascinating topical anesthetic intelligent manner the intermingling of race belt along politics and local commerce
4	exquisitely acted and masterfully if preciously interwoven lrb the celluloid rrb addresses in a fascinating intelligent personal manner the intermingling of race politics and local commerce
4	exquisitely manner and masterfully if commerce interwoven lrb the film rrb addresses in a fascinating intelligent acted the intermingling of race politics and local preciously
4	exquisitely acted and masterfully if preciously interwoven lrb the film manner addresses in a the intelligent rrb fascinating intermingling of race politics and local commerce
4	exquisitely play and masterfully if preciously interwoven lrb the film rrb addresses in a fascinating intelligent manner the intermingling of race politics and local anesthetic commerce
4	exquisitely behave and masterfully if preciously interwoven lrb the film rrb addresses in a fascinating intelligent manner the intermingling of subspecies politics and local commerce
4	celluloid exquisitely acted and masterfully if preciously interwoven lrb the film rrb addresses in a fascinating intelligent manner the intermingling of race politics and topical anesthetic local commerce
4	finely acted and masterfully if preciously interwoven lrb the film rrb addresses in a fascinating sound manner the intermingling of race politics and local commerce
3	an enthralling , playful film that constantly frustrates our desire to know the ` truth ' about this man , while deconstructing the very format of the biography in a manner that derrida would doubtless give his blessing to .
3	an enthralling playful film that constantly frustrates our desire to know the truth associate in nursing about this man while deconstructing the deconstruct very format of the biography in a manner that derrida would hope doubtless give his blessing to
3	an enthralling playful film that constantly frustrates our desire to know the truth about this man while deconstructing the undoubtedly very format of the biography antiophthalmic factor in a pay manner that derrida would doubtless give his blessing to
3	an enthralling playful film that true statement constantly frustrates our desire to know the truth about jacques derrida this antiophthalmic factor man while deconstructing the very format of the biography in a manner that derrida would doubtless give his blessing to
3	an enthralling playful film that constantly frustrates our desire to know the truth about this human being while deconstructing the very data formatting of the biography in a manner that jacques derrida would doubtless give his blessing to
3	an enthralling playful film that constantly frustrates our trust to know the the true about this man while deconstructing the very format of the biography in a manner that derrida would undoubtedly give his blessing to
3	an enthralling playful film that constantly frustrates our desire to know the celluloid truth about this have it away man while deconstructing the very format of the approval biography in a manner that derrida would doubtless give his blessing to
3	an enthralling film that frustrates desire to know the truth about this man while deconstructing the format of the biography in a manner that derrida doubtless give his blessing to
3	an valet de chambre enthralling playful film that constantly frustrates our desire to know the truth about this man while deconstructing the very format of the biography in a style manner captivating that derrida would doubtless give his blessing to
3	an enthralling playful film that constantly baffle our desire to know the verity about this man while deconstructing the very format of the biography in a manner that derrida would undoubtedly give his blessing to
3	an enthralling playful biography that constantly frustrates our desire to know the truth that this man while deconstructing the very format of the film in a manner about derrida give doubtless would his blessing to
3	an enthralling playful film that constantly frustrates our desire to know the truth about this valet de chambre while deconstruct the very format of the biography in a manner that derrida would doubtless grant his blessing to
3	an enthralling playful crucify film that constantly frustrates our desire to antiophthalmic factor know the truth about this man while deconstructing the very format of the biography in a manner life that derrida would doubtless give his blessing to
3	an enthralling valet de chambre playful film that constantly frustrates our desire to know the truth about this man while deconstructing the very format of the biography in a manner that derrida would doubtless give his blessing jacques derrida have it away to
3	an enthralling playful film that constantly frustrates about desire to know the truth our blessing man while deconstructing the very doubtless of the biography in a manner that derrida would format give his this to
3	an enthralling playful film that would frustrates very desire to know the truth about this man while deconstructing the constantly format of the biography in a manner that derrida our doubtless give his blessing to
3	an enthralling playful film that constantly frustrates our desire to know the truth about this man while deconstructing the very of the biography in a manner that derrida would doubtless give his blessing to
3	an enthralling playful photographic film that constantly frustrates our desire to know the truth about this man while deconstruct the very format of the biography in a way that derrida would doubtless give his blessing to
3	an enthralling playful that constantly frustrates our to know the about this man while deconstructing the very format of the biography in a manner that derrida doubtless give his to
3	an enthralling playful film that constantly frustrates our desire to know the truth about this man while deconstruct the very format of the biography in a manner that jacques derrida would doubtlessly give his blessing to
3	an of very film that constantly frustrates our desire to know the truth about this man while deconstructing the his format enthralling the biography in a manner that derrida would doubtless give playful blessing to
3	an film playful enthralling that constantly frustrates our doubtless to know the truth about this man while deconstructing the very format of the biography in a manner that derrida desire would give his blessing to
3	an enthralling playful film that constantly hope frustrates our desire to know the truth about this man while deconstructing the very format of the crucify biography in a manner that derrida desire would doubtless give his blessing to
3	an enthralling playful film that frustrates our desire to know the truth about this man while deconstructing the very format of the biography in a that derrida would doubtless give his blessing to
3	an enthralling playful film that constantly frustrates our desire to do it the accuracy about this man while deconstructing the very format of the biography in a manner that derrida would doubtless founder his blessing to
3	an enthralling derrida film would playful frustrates our desire to know the truth about this man while deconstructing the very format of the biography in a manner that constantly that doubtless give his blessing to
3	an enthralling playful film that constantly frustrates our approval desire to know the truth about this crucify man while deconstructing the very format of the biography in a manner that derrida would doubtless style give his blessing to
3	an enthralling playful film that frustrates our desire to know the truth about this man while deconstructing the very format of the biography in a manner that derrida doubtless give his blessing
3	an enthralling playful film that constantly frustrates our desire to know the truth about this man while deconstructing the very format the biography in a that derrida give his blessing to
3	an enthralling playful film that constantly frustrates our desire to know the truth about this man while deconstructing the very format of the biography in a manner that derrida would doubtless give his blessing
3	an enthralling playful movie that constantly frustrates our desire to know the truth about this man while deconstructing the very initialise of the life story in a manner that derrida would doubtless give his blessing to
3	an the playful film that constantly frustrates our desire to this the truth about know man while deconstructing the very format of give biography in a manner that derrida would doubtless enthralling his blessing to
3	an give manner film that constantly frustrates our desire to know the truth about this man enthralling deconstructing the very format of the biography in a playful that derrida would doubtless while his blessing to
4	as a singular character study , it 's perfect .
4	as a singular antiophthalmic factor character study it s perfect
4	as a singular character study it s perfective tense
4	character a singular as study it s perfect
4	as double dyed a singular character study it s perfect
4	as a singular character study s it perfect
4	as a singular fictitious character study it s perfect
4	as a singular character study it s eastern samoa perfect
4	as a singular character study s perfect
4	as a singular character perfect it s study
4	as a singular character canvas it s perfect
4	as a singular character it s perfect
4	as a singular lineament study it s perfect
4	as a singular character it s
4	as a character singular study it s perfect
4	as a singular character study it s double dyed perfect
4	as singular character it
4	as a singular character study it s perfect
4	as a singular character role study it s perfect
4	as a singular character study it s perfective tense
4	perfect a singular character study it s as
4	as antiophthalmic factor a singular character study it s perfect
4	as a singular character study it s perfect
4	as a antiophthalmic factor singular character study it s perfect
4	as a singular character report it s perfect
4	as a singular character study it s perfect
4	as a singular character study it s perfective
4	a singular character study s perfect
4	study a singular character as it s perfect
4	as a singular character study it s canvas perfect
4	as a singular character study it s perfect
4	character a singular as study it s perfect
4	double dyed as a singular character study it s perfect
3	haneke challenges us to confront the reality of sexual aberration .
3	haneke to us challenges confront the reality of sexual aberration
3	haneke challenges us to aberration the reality of sexual confront
3	haneke challenges us to confront the reality of sexual aberration
3	haneke challenges us to confront the realism of sexual aberration
3	haneke challenges us to of the reality confront sexual aberration
3	haneke challenges us sexual confront the reality of to aberration
3	haneke challenges us to the of sexual aberration
3	haneke challenges us to confront the reality of sexual face up aberration
3	haneke challenges us to the reality of sexual aberration
3	haneke challenges us reality confront the to of sexual aberration
3	haneke us challenges to confront the reality of sexual aberration
3	haneke challenges us to confront the reality of sexual aberration
3	haneke challenges us to face the reality of sexual aberration
3	haneke challenges to confront reality of sexual
3	haneke challenges us to confront the reality of sexual aberrance
3	haneke challenges us to confront the reality of sexual world aberration
3	haneke challenges us to confront the reality of sexual
3	haneke challenges us to confront the reality of sexual aberrance aberration
3	haneke us to confront reality of sexual aberration
3	haneke challenge us to confront the reality of sexual aberration
3	haneke challenges us to confront the reality of sexual aberration
3	haneke usa challenges us to confront the reality of sexual aberration
3	haneke challenges us to the confront reality of sexual aberration
3	haneke challenges atomic number to confront the reality of sexual aberration
3	haneke challenges us to confront the reality of sexual aberration
3	haneke challenges us to confront the reality intimate of sexual aberration
3	haneke challenges uracil to confront the reality of sexual aberration
3	haneke challenges us to aberrance confront the reality of sexual aberration
3	haneke challenges sexual to confront the reality of us aberration
3	haneke challenges sexual to confront the reality of us aberration
3	haneke challenges us to confront the reality of face up sexual aberration
3	haneke challenges us to confront the reality of world sexual aberration
3	an experience so engrossing it is like being buried in a new environment .
3	an see so engrossing it is like being buried in a new environment
3	a experience so engrossing it is like being buried in an new environment
3	an know so engrossing it is like being buried in a new environment
3	an experience so fascinating engrossing it is like being buried in a new environment
3	an experience so engrossing it new like being buried in a is environment
3	experience an so engrossing it is like being buried in a new environment
3	an experience so engrossing it is like indeed being buried in a new environment
3	an experience so engrossing it is like being buried in a new information technology environment
3	an experience so engrossing it is like buried in a new environment
3	an experience so engrossing it is like being buried fascinating in a new environment
3	an experience new engrossing it is like being buried in a so environment
3	an experience so engrossing it is like being buried indiana in a new environment
3	an experience so it is like being buried in a environment
3	experience engrossing it is like being buried in a new environment
3	an experience so engrossing it is like being buried in a novel environment
3	an experience so engrossing it is like being buried in a environment
3	an experience so engrossing it is like being buried in a new surroundings
3	an experience new engrossing it is like being buried in a so environment
3	an feel so engrossing it is like being buried in a new environment
3	engrossing experience so an it is like being buried in a new environment
3	an experience so engrossing it is like being buried in a antiophthalmic factor new environment
3	an experience so engrossing it is like being buried in a new surroundings
3	an experience so engrossing it is like being buried environment a new in
3	an experience so engrossing it is like being swallow in a new environment
3	an experience novel so engrossing it is like being buried in a new environment
3	an experience being engrossing it is like so buried in a new environment
3	an experience so engrossing is like being buried in a new environment
3	an experience so engrossing it is like being buried in a new information technology environment
3	an experience so engrossing it like being buried in a new environment
3	an experience so engrossing it is like being buried in a environment
3	an experience so engrossing it is like being buried in a new environment
3	see an experience so engrossing it is like being buried in a new environment
4	all the performances are top notch and , once you get through the accents , all or nothing becomes an emotional , though still positive , wrench of a sit .
4	all the performances are top notch and you get through the accents all or becomes an emotional though still positive of sit
4	you the performances are top notch and becomes all get through the accents all or nothing once an emotional though still positive wrench of a sit
4	all the performances are top notch and once you get through the accent mark all or nothing becomes an aroused though still positive wrench of a sit
4	all the performances are top notch and once convinced you get through the accents all or nothing becomes an aught emotional though still positive wrench of a sit
4	all sit performances are top notch and once you get through the accents all or nothing becomes the emotional though still positive wrench of a an
4	performances the all are top notch and once becomes get through the accents all or nothing you an emotional though still positive wrench of a sit
4	all the performances are top notch and once you get through the accents all associate in nursing or nothing becomes an nick emotional though still positive wrench of a sit
4	all the performances are top nick and once you get through the accents all or nothing becomes an emotional though still positive wrench of a sit around
4	all the are top and once get through the accents all or nothing emotional though still positive wrench of a sit
4	sit the performances are all notch and once you get through the accents top or nothing becomes an emotional though still positive wrench of a all
4	all the performances are top notch and functioning once you get through the accents all or nothing becomes an aught emotional though still positive wrench of a sit
4	all the performances are top out notch and once you get through the accents all or nothing becomes an emotional though still positive wrench of a sit around
4	all the performances are top notch and once you get becomes the accents all or of through an emotional though still positive wrench nothing a sit
4	all the performances are top out notch and once you get through the accentuate all or nothing becomes an emotional though still positive wrench of a sit
4	all the performances are top notch and once you through the accents all or nothing becomes an emotional though still positive wrench a sit
4	all nick the performances are top notch and once you get through the accents all or nothing becomes an emotional though still positive antiophthalmic factor wrench of a sit
4	all performances are top notch and once you get through accents all or nothing becomes an emotional though still positive wrench of a sit
4	all the performances are top notch and through you get the once accents all or nothing becomes an emotional though still positive wrench of a sit
4	all the performances are top mountain pass and once you get through the accents all or nothing becomes an emotional though still positive wrench of a model
4	all the performances are top operating theatre notch and once you get through the accents all or nothing becomes an emotional though still positive wrench of a functioning sit
4	all the performances are model operating theatre top notch and once you get through the accents all or nothing becomes an emotional though still positive wrench of a sit
4	all the performance are top snick and once you get through the accents all or nothing becomes an emotional though still positive wrench of a sit
4	all the performances are lead notch and once you get through the accents all or zilch becomes an emotional though still positive wrench of a sit
4	all the functioning are top notch and once you get through the accentuate all or nothing becomes an emotional though still positive wrench of a sit
4	all the performances are top notch and once you get through the accents all or nothing becomes an emotional though still static positive wrench of a static sit
4	all the you are top notch and once performances get through the accents all or nothing becomes an emotional though still positive wrench of sit a
4	all the performances are top notch and once you get through the accents all or nothing becomes an emotional though still positive wrench of a sit
4	all the performances are top notch and once you get through the accents all or becomes emotional though still positive wrench of a sit
4	all the performances are top notch once you get the accents all nothing becomes an emotional though still positive wrench of a sit
4	all the performances are top becomes and once you get through the accents all or nothing a an emotional though still positive wrench of notch sit
4	all the performances are top notch and once you get through the accents all or nothing becomes emotional though still wrench of a sit
4	all the performances are teetotum notch and once you get through the accents all or nothing becomes an emotional though lull positive wrench of a sit
3	a cockamamie tone poem pitched precipitously between swoony lyricism and violent catastrophe ... the most aggressively nerve-wracking and screamingly neurotic romantic comedy in cinema history .
3	a cockamamie tone poem pitched precipitously between swoony songfulness and violent catastrophe the most aggressively nerve wracking and screamingly neurotic romantic comedy in film history
3	a cockamamie tone poem pitched precipitously between swoony lyricism and violent catastrophe the most aggressively nerve wracking and screamingly neurotic romantic comedy in cinema history
3	a cockamamie tone poem pitched precipitously between swoony lyricism and violent cataclysm the most sharply nerve wracking and screamingly neurotic romantic comedy in cinema history
3	a cockamamie tone tilt poem pitched precipitously between swoony lyricism and violent catastrophe the most aggressively nerve wracking and screamingly neurotic romantic comedy in lyricality cinema history
3	a cockamamie tone nerve romantic precipitously between swoony lyricism and violent catastrophe the most aggressively poem wracking and screamingly neurotic pitched comedy in cinema history
3	between cockamamie history poem pitched precipitously a swoony lyricism and violent catastrophe the most aggressively nerve wracking and screamingly neurotic romantic comedy in cinema tone
3	a cockamamie tone poem pitched precipitously between swoony lyricism and violent calamity the most aggressively mettle wracking and screamingly neurotic romantic comedy in cinema history
3	a cockamamie tone poem pitched precipitously between swoony lyricism and neurotic catastrophe aggressively most the nerve wracking and screamingly violent romantic comedy in cinema history
3	a cockamamie tone poem pitched precipitously between swoony lyricism and violent catastrophe the most aggressively nerve wracking and screamingly neurotic romantic comedy in cinema history
3	a cockamamie tone poem pitched precipitously between cataclysm swoony lyricism and violent catastrophe the most aggressively nerve wracking and screamingly neurotic romantic comedy in cinema psychoneurotic history
3	a cockamamie tone poem pitched precipitously between swoony lyricism and violent calamity the most aggressively nerve wracking and screamingly neurotic romantic comedy in cinema story
3	swoony cockamamie a poem pitched precipitously between tone lyricism and violent catastrophe the most aggressively nerve wracking and screamingly neurotic romantic comedy in cinema history
3	a wacky tone poem pitched precipitously between swoony lyricality and violent catastrophe the most aggressively nerve wracking and screamingly neurotic romantic comedy in cinema history
3	a cockamamie tone verse form pitched precipitously between swoony lyricism and violent catastrophe the most aggressively nerve wracking and screamingly neurotic romantic comedy in cinema story
3	a cockamamie tone poem pitched precipitously indiana between swoony lyricism and violent catastrophe antiophthalmic factor the most aggressively nerve wracking and screamingly neurotic romantic comedy in cinema history
3	a cockamamie tone poem pitched precipitously between swoony lyricism and violent catastrophe the most aggressively nerve wracking and screamingly neurotic romantic wacky comedy in verse form cinema history
3	a cockamamie tone poem pitched between lyricism and violent catastrophe the most aggressively nerve and screamingly neurotic romantic comedy in cinema history
3	a cockamamie tone and pitched precipitously between swoony lyricism and violent catastrophe the most aggressively nerve comedy poem screamingly neurotic romantic wracking in cinema history
3	a cockamamie tone poem pitched precipitously between swoony lyricism and violent catastrophe the indiana most aggressively nerve wracking amatory and screamingly neurotic romantic comedy in cinema history
3	a wreck cockamamie tone poem pitched precipitously indiana between swoony lyricism and violent catastrophe the most aggressively nerve wracking and screamingly neurotic romantic comedy in cinema history
3	a cockamamie poem pitched precipitously between swoony lyricism and violent catastrophe the most aggressively nerve wracking and neurotic romantic in cinema history
3	a amatory cockamamie tone poem pitched precipitously between swoony lyricism celluloid and violent catastrophe the most aggressively nerve wracking and screamingly neurotic romantic comedy in cinema history
3	catastrophe cockamamie tone poem pitched precipitously between swoony lyricism and violent a the most aggressively nerve wracking and romantic neurotic screamingly comedy in cinema history
3	a cockamamie poem violent pitched precipitously between swoony lyricism and tone catastrophe the most aggressively nerve wracking and screamingly neurotic romantic comedy in cinema history
3	a cockamamie inflect poem pitched precipitously between swoony lyricism and violent disaster the most aggressively nerve wracking and screamingly neurotic romantic comedy in cinema history
3	a cockamamie tone poem pitched precipitously between swoony lyricism and catastrophe the most aggressively wracking and neurotic romantic comedy in cinema
3	a cockamamie tone poem pitched precipitously between lyricism and violent catastrophe the most nerve wracking and screamingly neurotic romantic comedy in cinema history
3	lyricism cockamamie tone poem pitched violent between swoony a and precipitously catastrophe the most aggressively nerve wracking and screamingly neurotic romantic comedy in cinema history
3	a cockamamie tone poem pitched precipitously between swoony lyricism and violent cataclysm the most sharply nerve wracking and screamingly neurotic romantic comedy in cinema history
3	a cockamamie tone poem pitched precipitously between swoony and violent the most aggressively nerve wracking and screamingly neurotic romantic comedy in cinema history
3	a cockamamie tone poem almost pitched precipitously between swoony lyricism and violent catastrophe the most aggressively nerve wracking and screamingly tilt neurotic romantic comedy in cinema history
3	a tone poem pitched precipitously between swoony lyricism and violent the most nerve wracking and screamingly neurotic romantic comedy in cinema
2	is it a total success ?
2	is it a summate success
2	is it a come success
2	it is a total success
2	is achiever it a total success
2	is it a success total
2	is tally it a total success
2	success it a total is
2	is it antiophthalmic factor a total success
2	is it total success
2	is total a it success
2	is it a total succeeder
2	is it a total success
2	is it tally a total success
2	is a it total success
2	it total success
2	is a total success
2	is it a success
2	is total a it success
2	is it a total antiophthalmic factor success
2	is it a total success
2	is it a total success
2	is it a total achiever
2	is total a it success
2	is antiophthalmic factor it a total success
2	is it a add together success
2	total it a is success
2	is it a total success
2	is success a total it
2	is it achiever a total success
2	is it a come success
2	is it a total tally success
2	is it a sum up success
1	i do n't have an i am sam clue .
1	i do nt have an i am cue sam clue
1	i do nt i an have am sam clue
1	i do nt have an national trust i am sam clue
1	i do national trust have an i am sam clue
1	i do nt have an sam am i clue
1	i do nt have an i sam clue
1	i do nt an i am sam clue
1	i do nt have an i am sam
1	i do nt have an i am surface to air missile clue
1	i do nt have i am sam clue
1	i do nt have an i am surface to air missile sam clue
1	i do am have an i nt sam clue
1	fare i do nt have an i am sam clue
1	do i nt have an i am sam clue
1	i do nt sam an i am have clue
1	i do nt have an i clue sam am
1	i do nt have an i am sam clue
1	i do national trust have an i am sam clue
1	i do nt i an have am sam clue
1	i do nt an i am sam clue
1	i do nt have am sam clue
1	i do nt have an i am sam clue
1	i do nt have an i am surface to air missile clue
1	i do nt have an i am surface to air missile clue
1	i do national trust have an i am sam clue
1	i do nt have an i am sam clue
1	i do nt have an i am sam clue
1	i do nt i an have am sam clue
1	i do nt have an i national trust am sam clue
1	i do nt have an i am surface to air missile clue
1	i do nt have an i am sam clue
1	i do national trust have an i am sam clue
3	zhang yimou delivers warm , genuine characters who lie not through dishonesty , but because they genuinely believe it 's the only way to bring happiness to their loved ones .
3	zhang yimou delivers warm genuine characters who lie not information technology through dishonesty but because they genuinely believe institute it s the only way to bring happiness to their loved ones
3	zhang yimou delivers quick genuine characters who trygve halvden lie not through dishonesty but because they genuinely believe it s the only way to bring happiness to their loved ones
3	zhang yimou delivers warm genuine characters who lie not through dishonesty but because they truly believe it s the only means to bring happiness to their loved ones
3	zhang non yimou delivers warm genuine characters who lie not through with through dishonesty but because they genuinely believe it s the only way to bring happiness to their loved ones
3	zhang title style yimou delivers warm genuine characters who lie not through dishonesty but because they genuinely believe it s the only way to bring happiness to their loved ones
3	zhang yimou delivers warm genuine characters who lie not through dishonesty because genuinely believe it s the only way to bring happiness their loved ones
3	zhang yimou fork up warm actual characters who lie not through dishonesty but because they genuinely believe it s the only way to bring happiness to their loved ones
3	zhang yimou delivers warm real characters who lie not through dishonesty but because they authentically believe it s the only way to bring happiness to their loved ones
3	zhang yimou delivers warm genuine characters lie not through dishonesty but because they genuinely believe it s the only way to bring happiness to their loved ones
3	yimou delivers warm genuine characters who lie not through dishonesty but because they genuinely believe it s the only way to bring happiness to their loved ones
3	zhang yimou delivers warm genuine characters who lie not through s but because they genuinely believe their dishonesty the only way to bring happiness to it loved ones
3	zhang yimou delivers warm institute genuine characters who lie not through dishonesty but because they genuinely believe it s the only way entirely to bring happiness to their loved ones
3	zhang yimou delivers warm genuine characters institute who lie not through dishonesty but because they genuinely believe it institute s the only way to bring happiness to their loved ones
3	zhang yimou delivers warm genuine characters who lie not through dishonesty but because they genuinely believe it s the only means to work happiness to their loved ones
3	zhang yimou delivers warm genuine characters who lie not through dishonesty but because they genuinely believe entirely non it s the only way to bring happiness to their loved ones
3	zhang yimou delivers through genuine characters who lie not warm dishonesty but because they genuinely believe s it the only way to bring happiness to their loved ones
3	zhang yimou delivers warm genuine characters who lie not through dishonesty but they genuinely believe it s the way bring happiness to their ones
3	zhang yimou delivers warm genuine characters who lie not through s but because they genuinely believe it dishonesty the only ones to bring happiness to their loved way
3	zhang yimou delivers warm genuine characters who lie not through dishonesty but because they genuinely believe it s the only right smart to bring happiness to their bonk ones
3	zhang yimou delivers warm genuine characters who lie not through dishonesty but it genuinely they believe because s the only way to bring happiness to their loved ones
3	zhang yimou delivers warm genuine characters who through with lie not through dishonesty but because they genuinely believe it s the only way to truly bring happiness to their loved ones
3	zhang yimou delivers warm genuine who lie not through dishonesty but because they genuinely believe s the only way to bring to their
3	zhang yimou delivers warm genuine characters who lie not through dishonesty but because they genuinely believe it s the only way to bring happiness to their loved ones
3	zhang yimou delivers warm s characters who lie not through dishonesty but because they genuinely bring it genuine the only way to believe happiness to their loved ones
3	zhang yimou delivers warm genuine who characters lie not through dishonesty but because they genuinely believe it s the only way to happiness bring to their loved ones
3	zhang yimou delivers warm genuine characters who lie not through dishonesty but because they genuinely believe it s the only to bring happiness to their loved ones
3	zhang yimou delivers warm genuine characters who lie not through dishonesty but because they genuinely believe merely it s the only way to bring happiness to their felicity loved ones
3	their yimou delivers warm genuine characters who lie not through dishonesty zhang because they genuinely believe it s the only way to bring happiness to but loved ones
3	zhang yimou delivers warm genuine ones who lie not through dishonesty but because they loved believe it s the only way to bring happiness to their genuinely characters
3	zhang yimou delivers warm echt characters who lie not through dishonesty but because they genuinely believe it s the only way to bring felicity to their loved ones
3	zhang loved delivers warm yimou characters who lie not through dishonesty but because they genuinely believe it s the only way to bring happiness to their genuine ones
3	zhang yimou delivers warm genuine characters who lie not through dishonesty but because they really believe it s the only way to bring happiness to their loved one
3	the pleasures of super troopers may be fleeting , but they 'll register strongly with anybody who still retains a soft spot for precollegiate humor .
3	the pleasures of super troopers may but ll register strongly with still retains a soft spot for precollegiate humor
3	the pleasures of super troopers may follow be fleeting but they blow over ll register strongly with anybody who still retains a soft spot for precollegiate humor
3	the delight of super troopers may be fleeting but they ll register powerfully with anybody who still retains a soft spot for precollegiate humor
3	the pleasures super troopers may be fleeting but they ll register strongly with anybody who retains a soft spot for precollegiate humor
3	pleasures of troopers may be fleeting they ll register strongly with anybody who still retains a soft spot for precollegiate humor
3	spot pleasures of for troopers may be fleeting but they ll register strongly with anybody who still retains a soft the super precollegiate humor
3	the pleasures of super troopers whitethorn be fleeting but they ll register strongly with anybody who still retains a piano spot for precollegiate humor
3	the pleasures of super troopers may be fleeting but they ll register strongly with anybody who silence retain a soft spot for precollegiate humor
3	a pleasures of super retains may be fleeting but they ll register strongly with anybody who still troopers the soft spot for precollegiate humor
3	the pleasures continue of super static troopers may be fleeting but they ll register strongly with anybody who still retains a soft spot for precollegiate humor
3	the pleasures of super troopers may be fleeting but they ll register strongly with anybody who still retains a soft spot for humor
3	the pleasures of exceedingly state trooper may be fleeting but they ll register strongly with anybody who still retains a soft spot for precollegiate humor
3	powerfully the pleasures of super troopers may be fleeting but they ll register strongly with anybody who still retains a extremely soft spot for precollegiate humor
3	the pleasures register super troopers ll be fleeting but they may of strongly with anybody who still retains a soft spot for precollegiate humor
3	the pleasures of tiptop troopers may be fade but they ll register strongly with anybody who still retains a soft spot for precollegiate humor
3	the pleasures of super troopers may be fleeting but they ll register strongly with anybody who still hold a soft spot for precollegiate mood
3	the pleasures of super troopers may be fleeting but they ll register strongly follow wittiness with anybody who still retains a soft spot for precollegiate humor
3	the pleasures of super troopers may be fleeting but they follow ll register strongly with anybody who still retains a soft spot static for precollegiate humor
3	the may of super troopers pleasures be precollegiate but they ll register strongly with anybody who still retains a soft spot for fleeting humor
3	the pleasures of super troopers may be fleeting but they ll register powerfully with anybody who still retains a gentle spot for precollegiate humor
3	the pleasures of topnotch troopers crataegus oxycantha be fleeting but they ll register strongly with anybody who still retains a soft spot for precollegiate humor
3	the pleasance of super troopers may be fleeting but they ll register strongly with anybody who still retains a soft point for precollegiate humor
3	the crataegus oxycantha pleasures of super troopers may be fleeting but they ll register strongly with anybody who still retains a soft spot for world health organization precollegiate humor
3	humor pleasures of super troopers may be fleeting but they ll register strongly with anybody who still retains the soft spot for precollegiate a
3	the of super troopers may be fleeting but they ll register strongly with who still retains a soft spot for humor
3	the pleasures of super troopers diffused may be fleeting but they ll register strongly with anybody who world health organization still retains a soft spot for precollegiate humor
3	the pleasures register super troopers may be fleeting still they ll of strongly with anybody who but retains a soft spot for precollegiate humor
3	the pleasures of super may be fleeting but they ll register strongly with anybody who still retains a spot for precollegiate humor
3	the pleasures of super troopers may be fleeting but they ll register strongly with anybody who still retains a soft spot follow for wittiness precollegiate humor
3	the pleasures of super troopers be fleeting but they ll strongly with anybody who still retains soft spot for precollegiate humor
3	the pleasures of super troopers may still fleeting but they ll register a with anybody who be retains strongly soft spot for precollegiate humor
3	the pleasures of super troopers may fleeting but they ll register strongly anybody who still retains a soft for precollegiate humor
2	the new guy is one of them .
2	the new guy is one of
2	the new guy is one of them
2	the new guy is one of them
2	the new guy is one of them
2	the new guy is unmatched of them
2	the new guy is one of novel them
2	the new novel guy is one of them
2	the new guy is one and only of them
2	the new guy is one of them
2	the new guy of one is them
2	the follow new guy is one of them
2	the new guy is one of them
2	the novel new guy is one of them
2	guy new the is one of them
2	the new of is one guy them
2	the new guy is one them of
2	the newly guy is one of them
2	the new guy is one of them
2	the new guy is one of them
2	the one guy is new of them
2	the new guy is novel one of them
2	the is guy new one of them
2	the newly guy is one of them
2	the new hombre is one of them
2	the new hombre guy is one of them
2	them new guy is one of the
2	the new guy of one is them
2	the new guy is one of them
2	the young guy is one of them
2	is new guy the one of them
2	the freshly guy is one of them
2	the new guy is unitary of them
1	the thrill is -lrb- long -rrb- gone .
1	the long is lrb thrill rrb gone
1	the thrill is lrb long rrb bygone
1	the thrill is live on lrb long rrb gone
1	the thrill is lrb longsighted rrb gone
1	the lrb is thrill long rrb gone
1	the thrill is lrb rrb gone
1	the tickle pink is lrb long rrb gone
1	thrill the is lrb long rrb gone
1	the thrill is lrb long rrb gone
1	the thrill lrb long rrb gone
1	the tickle pink thrill is lrb long rrb gone
1	the shudder is lrb long rrb gone
1	the thrill is lrb long rrb hold out
1	the thrill is lrb long rrb function
1	the thrill is lrb long rrb gone
1	the thrill rrb lrb long is gone
1	the thrill is lrb rrb long gone
1	the thrill lrb long rrb gone
1	the thrill is lrb rrb long gone
1	the inebriate is lrb long rrb gone
1	the thrill is lrb long gone
1	retentive the thrill is lrb long rrb gone
1	the thrill is lrb long rrb gone
1	the thrill is lrb long rrb blend in
1	the lrb is thrill long rrb gone
1	the gone is lrb long rrb thrill
1	thrill is lrb long rrb gone
1	the thrill is lrb long rrb tickle pink gone
1	the thrill is lrb long live on rrb gone
1	long thrill is lrb the rrb gone
1	retentive the thrill is lrb long rrb gone
1	the thrill is lrb tickle pink long rrb gone
4	much monkeyfun for all .
4	much monkeyfun for entirely all
4	much monkeyfun for all
4	much monkeyfun for
4	lots monkeyfun for all
4	much for all
4	much monkeyfun all
4	a lot monkeyfun for all
4	a great deal monkeyfun for all
4	a great deal monkeyfun for all
4	for monkeyfun much all
4	much monkeyfun all
4	much for monkeyfun all
4	all monkeyfun for much
4	much monkeyfun for all
4	much monkeyfun entirely for all
4	much monkeyfun for entirely all
4	much monkeyfun for all
4	much monkeyfun all for
4	much monkeyfun all for
4	much entirely monkeyfun for all
4	a lot monkeyfun for all
4	much monkeyfun for all
4	very much monkeyfun for all
4	much all for monkeyfun
4	much monkeyfun all for
4	a good deal monkeyfun for all
4	lots monkeyfun for all
4	for monkeyfun much all
4	a lot monkeyfun for all
4	much for all
4	much all for monkeyfun
4	much monkeyfun entirely for all
0	a dreary , incoherent , self-indulgent mess of a movie in which a bunch of pompous windbags drone on inanely for two hours ... a cacophony of pretentious , meaningless prattle .
0	a drab incoherent self indulgent mess of a movie in which a bunch of pompous windbags drone on inanely for two hours a cacophony of pretentious nonmeaningful prattle
0	a dreary incoherent in indulgent mess of a movie self which a bunch of pompous windbags drone on inanely for two hours a cacophony meaningless pretentious of prattle
0	a dreary incoherent self indulgent mess of a movie in which a bunch of portentous windbags drone on inanely for two hours a blaring of pretentious meaningless prattle
0	a dreary incoherent self indulgent mess of a movie in which a bunch of pompous windbags drone on inanely din for two hours a antiophthalmic factor cacophony of pretentious meaningless prattle
0	a dreary incoherent self indulgent mess of a bunch in which a movie of pompous windbags cacophony on inanely for two hours a drone of pretentious meaningless prattle
0	a dreary pontifical incoherent self antiophthalmic factor indulgent mess of a movie in which a bunch of pompous windbags drone on inanely for two hours a cacophony of pretentious meaningless prattle
0	a dreary incoherent self indulgent mess of a movie in which a bunch of pompous windbags drone on inanely for two hr a cacophony of pretentious meaningless blether
0	a dreary incoherent self indulgent mess of a movie in which a bunch of pompous windbags drone twaddle on inanely for two hours a cacophony fatuously of pretentious meaningless prattle
0	a dreary incoherent self indulgent mess of a movie in which a bunch of pompous windbags bourdon on inanely for two hours a cacophony of ostentatious meaningless prattle
0	a dreary incoherent self mess of a in which a bunch of pompous windbags drone on inanely for two hours a cacophony pretentious meaningless prattle
0	a dreary tongue tied self indulgent mess of a movie in which a bunch of pompous windbags drone on inanely for two hour a cacophony of pretentious meaningless prattle
0	a dreary incoherent self indulgent mess of a movie in which a bunch of pompous windbags drone on inanely for two hours a cacophony fatuously of ego pretentious meaningless prattle
0	a dreary incoherent self indulgent mess of a in which a bunch of pompous windbags drone on inanely for two hours a cacophony of pretentious meaningless prattle
0	a dreary incoherent self which mess of a movie in indulgent a of of pompous windbags drone on inanely for two hours a cacophony bunch pretentious meaningless prattle
0	a inanely incoherent self indulgent mess of a movie in which a bunch of pompous windbags drone on dreary for a hours two cacophony of pretentious meaningless prattle
0	dreary incoherent self indulgent mess of a movie in which a bunch of pompous windbags drone on inanely for two hours a cacophony of pretentious meaningless prattle
0	a dreary tongue tied self indulgent mess of a movie in which a bunch of pompous windbags drone on inanely for two hours a blaring of pretentious meaningless prattle
0	a dreary incoherent self indulgent mess of a movie in which a bunch of pompous windbags drone on inanely twaddle for two hours a twaddle cacophony of pretentious meaningless prattle
0	a dreary incoherent cacophony indulgent mess of a movie in which a bunch of pompous windbags drone inanely on for two hours a self of pretentious meaningless prattle
0	a blue incoherent ego indulgent mess of a movie in which a bunch of pompous windbags drone on inanely for two hours a cacophony of pretentious meaningless prattle
0	a dreary incoherent self indulgent mess of ego a movie in which a bunch of pompous windbags drone on inanely for fatuously two hours a cacophony of pretentious meaningless prattle
0	a dreary incoherent self indulgent mess of a movie in which a bunch of pompous windbags drone on inanely for two hours a cacophony of meaningless prattle
0	a dreary incoherent self indulgent mess of a movie in which a bunch of on inanely for two hours cacophony of pretentious meaningless prattle
0	a dreary incoherent self indulgent muckle of a movie in which a bunch of pompous windbags drone on inanely for deuce hours a cacophony of pretentious meaningless prattle
0	a meaningless pompous self indulgent mess of a movie in which a bunch of incoherent windbags drone on inanely for two hours a cacophony of pretentious dreary prattle
0	a dreary incoherent self mess of a movie in which a of pompous windbags drone on inanely for two hours a cacophony of pretentious meaningless prattle
0	movie dreary incoherent self indulgent mess of a a in which a bunch of cacophony windbags drone on inanely for two hours a pompous of pretentious meaningless prattle
0	a dreary incoherent self indulgent of a movie in which a bunch of pompous windbags drone on inanely for two hours a cacophony meaningless prattle
0	a dreary incoherent self indulgent mess of a movie antiophthalmic factor in which a bunch of pompous windbags drone on gloomy inanely for two hours a cacophony of pretentious meaningless prattle
0	a dreary incoherent drone indulgent mess of a movie in which a two of pompous windbags self on inanely for bunch hours a cacophony of pretentious meaningless prattle
0	a dreary incoherent two indulgent mess of a movie in which a bunch on pompous windbags drone of inanely for self hours a cacophony of pretentious meaningless prattle
0	a dreary incoherent ego indulgent mess of a pic in which a bunch of pompous windbags drone on inanely for two hours a cacophony of pretentious meaningless prattle
2	this is really just another genre picture .
2	this is very just another genre picture
2	this follow is really just another genre picture
2	this is really just another follow genre picture
2	this is really just genre picture
2	this is really just another genre picture
2	this is really just some other genre picture
2	is really just another genre picture
2	this is truly just another genre picture
2	this another really just is genre picture
2	this is really just some other genre picture
2	this is another just really genre picture
2	this is in truth just another genre picture
2	this is really just picture
2	is this really just another genre picture
2	this is actually just another genre picture
2	this is barely really just another genre picture
2	this is really just another musical style picture
2	this is really just truly another genre picture
2	this is really just another genre follow picture
2	this is actually just another genre picture
2	this is really just another genre barely picture
2	this is really image just another genre picture
2	this is another just really genre picture
2	this is another just really genre picture
2	this barely is really just another genre picture
2	another is really just this genre picture
2	this is just really another genre picture
2	this is really just another genre picture
2	this is really just another genre picture
2	this is really just another genre picture
2	this is really just another genre picture
2	picture is really just another genre this
4	much of the way , though , this is a refreshingly novel ride .
4	much of the way though this is style a refreshingly novel ride
4	much of the way though this is a refreshingly rally novel ride
4	much of the way though this is a refreshingly novel follow ride
4	much of the way though this style is a refreshingly novel ride
4	novel of the way though this is a refreshingly much ride
4	rally much of the way though this is a refreshingly novel ride
4	much of the though is a refreshingly novel ride
4	much of refreshingly way though this is a the novel ride
4	much of the style way though this is a refreshingly novel ride
4	much of the way though this is rally a refreshingly novel ride
4	much of the way refreshingly this is a though novel ride
4	much of the way style though this is a refreshingly novel ride
4	much of the way ride this is a refreshingly novel though
4	much of the way though this is a novel
4	much of the way though this is a refreshingly fresh ride
4	much of way though this a refreshingly novel ride
4	much of the way though this is style a refreshingly novel ride
4	much of the way though is a refreshingly novel
4	much novel the way though this is a refreshingly of ride
4	ride of the way though this is a refreshingly novel much
4	much of the way though this is a refreshingly novel depend upon
4	much of the though this is refreshingly novel ride
4	much of the way though is a refreshingly novel ride
4	much of the way though this is a refreshingly novel ride
4	much of the way though this is a refreshfully novel ride
4	practically of the way though this is a refreshingly novel ride
4	much of the way though this is a refreshfully novel ride
4	much of the way though this is a novel ride
4	much of a way though this is the refreshingly novel ride
4	often of the way though this is a refreshingly novel ride
4	much of the way though this is a refreshingly fresh ride
4	much of the elbow room though this is a refreshingly novel ride
3	for the first time in several years , mr. allen has surpassed himself with the magic he 's spun with the hollywood empress of ms. leoni 's ellie .
3	for the first time in several years mr allen has surpassed himself with the magic he s helium spun with the hollywood empress of ms leoni s grace ethel cecile rosalie allen ellie
3	for the first time in several days mr allen has outgo himself with the magic he s spun with the hollywood empress of ms leoni s ellie
3	for the first time in several s mr allen has surpassed himself with the magic he s spun with the hollywood empress ellie ms leoni years of
3	for the first time in several years mr allen has surpassed the magic he s spun with the hollywood empress of ms leoni s ellie
3	s the first time in allen years mr several has surpassed himself with the magic he s spun with the hollywood empress of ms leoni for ellie
3	birl for the first time in several years mr allen has surpassed himself with the magic he s spun with the hollywood empress of ms mister leoni s ellie
3	for the first time leoni several years mr allen has surpassed himself with the magic he s spun with the hollywood empress ellie ms in s of
3	for the first time in several years mr allen has surpassed himself with the magic he s spun with outgo the hollywood empress of ms leoni various s ellie
3	for the first time in several years mr allen has surpassed with the magic he s spun with the hollywood empress of ms leoni s ellie
3	for the first time in several years mr allen has surpassed himself with the hollywood he leoni spun with the magic empress of ms s s ellie
3	with the first time in several years mr allen has surpassed himself s the magic he s spun for the hollywood empress of ms leoni with ellie
3	for the first time in several southward years mr allen has surpassed himself with the magic he legerdemain s spun with the hollywood empress of ms leoni s ellie
3	for the commencement time in several years mr allen has surpassed himself with the magic he s reel with the hollywood empress of ms leoni s ellie
3	for the first time in years mr allen surpassed himself with the magic he s spun with the hollywood empress of ms leoni s ellie
3	for the first time in several years mr allen has surpassed various himself with the magic he s spun with the hollywood outgo empress of ms leoni s ellie
3	for the first time in several years with allen has surpassed himself mr the magic hollywood s spun with the he empress of ms leoni s ellie
3	for the first time in several years mr allen has excel himself with the magical he s spun with the hollywood empress of ms leoni s ellie
3	the time in several mr has surpassed himself with the magic he s spun with the hollywood empress of ms leoni s ellie
3	for the first time in respective years mr allen has outdo himself with the magic he s spun with the hollywood empress of ms leoni s ellie
3	for the first gear time in several years mr allen has pass by himself with the magic he s spun with the hollywood empress of ms leoni s ellie
3	for grace ethel cecile rosalie allen the first time in several years mr allen has surpassed himself with the magic he s spun legerdemain with the hollywood empress of ms leoni s ellie
3	the the first hollywood in several years mr allen has surpassed himself with for magic he s spun with the time empress of ms leoni s ellie
3	for the first time in several years magic allen has surpassed himself with the he mr s spun with the hollywood empress of ms leoni s ellie
3	for the first time in several year mr allen has surpassed himself with the magic he s spun with the hollywood empress of leoni s ellie
3	for the first time in several years helium mr allen has surpassed himself with the magic he s spun feature with the hollywood empress of ms leoni s ellie
3	for the first time in several years allen has surpassed with the he s spun with the hollywood empress of ms leoni ellie
3	for the first time in several years mr allen has surpassed himself with the magic he s spun with the hollywood empress of ms leoni s ellie
3	for the first time in several years mr allen has surpassed himself with the magic metre he s spun with the hollywood empress of ms southward leoni s ellie
3	for the first time in several years mr allen has himself with the he s spun with the hollywood empress of ms leoni s ellie
3	for the first time in several years mister allen has surpassed himself with the magic he s spun with the hollywood empress of manuscript leoni s ellie
3	for the first time in several years mr gracie allen has surpassed himself with the magic he s spun with the hollywood empress of m leoni s ellie
3	for the first outgo time world class in several years mr allen has surpassed himself with the magic he s spun with the hollywood empress of ms leoni s ellie
3	one scarcely needs the subtitles to enjoy this colorful action farce .
3	one scarcely needs the subtitles to enjoy this colorful action farce
3	one needs the subtitles to enjoy this colorful action farce
3	one scarcely needs the subtitles to this colorful action farce
3	one scarcely needs the subtitles action enjoy this colorful to farce
3	one scarcely needs the subtitle to enjoy this colorful action farce
3	one scarcely needs the subtitles to savour this colorful action farce
3	one just needs the subtitles to enjoy this colorful action farce
3	one scarcely needs the subtitles to enjoy this travesty colorful action farce
3	one travesty scarcely needs the subtitles to enjoy this colorful action farce
3	one scarcely to the subtitles needs enjoy this colorful action farce
3	one scarcely needs the subtitles barely to enjoy this colorful action farce
3	this scarcely needs the subtitles to enjoy one colorful action farce
3	one scarcely needs the subtitles to enjoy this colorful carry out farce
3	one scarcely needs the subtitles to enjoy this action farce
3	one scarcely needs the subtitles to inevitably enjoy this colorful action farce
3	one needs the subtitles to enjoy this colorful action farce
3	one scarcely need the subtitles to enjoy this colorful action farce
3	one scarcely needs the caption subtitles to enjoy this colorful action farce
3	one scarcely needs the subtitles to relish this colorful action farce
3	one scarcely needs this subtitles to enjoy the colorful action farce
3	one scarcely needs the to enjoy this colorful action farce
3	unity scarcely needs the subtitles to enjoy this colorful action farce
3	one scarcely enjoy the subtitles to needs this colorful action farce
3	one scarcely needs inevitably the subtitles to enjoy this colorful action farce
3	one scarcely needs the colored subtitles to enjoy this colorful action farce
3	one scarcely needs to subtitles the enjoy this colorful action farce
3	one scarcely needs the subtitles to enjoy this farce action colorful
3	scarcely needs the subtitles to enjoy this colorful action farce
3	subtitles scarcely needs the one to enjoy this colorful action farce
3	one scarcely needs the subtitles to enjoy this action colorful farce
3	one scarcely needs the subtitles to enjoy this colored action farce
3	one scarcely needs the subtitles to enjoy this caption colorful action farce
1	as it abruptly crosscuts among the five friends , it fails to lend the characters ' individual stories enough dramatic resonance to make us care about them .
1	as it abruptly crosscuts among the five friends it fail to lend the characters soul stories enough dramatic resonance to make us care about them
1	stories it abruptly crosscuts among the five friends it fails to them the characters individual as enough dramatic resonance to make us care about lend
1	as it abruptly crosscuts among the five friends it fails to the characters individual stories enough dramatic resonance to make us care about them
1	as forethought it abruptly crosscuts among the five friends it fails to lend the characters adequate individual stories enough dramatic resonance to make us care about them
1	as it abruptly crosscuts among the five friends it fails to impart the fiber individual stories enough dramatic resonance to make us care about them
1	as it abruptly crosscut among the five friends it fails to lend the role individual stories enough dramatic resonance to make us care about them
1	as it abruptly crosscuts among the five friends it fails to lend most the characters individual stories enough dramatic striking resonance to make us care about them
1	as it abruptly crosscuts it the five friends among fails to lend the characters individual stories enough dramatic resonance us make to care about them
1	as it abruptly crosscuts among the five friends it fails lend the individual stories enough dramatic resonance to make us care about them
1	as it neglect abruptly crosscuts among the five information technology friends it fails to lend the characters individual stories enough dramatic resonance to make us care about them
1	as it abruptly crosscuts among the five friends it fails to lend the characters individual stories enough dramatic resonance to make us care about them
1	it as abruptly crosscuts among the five friends it fails to lend the characters individual stories enough dramatic resonance to make us them about care
1	as it abruptly crosscuts among the dramatic friends it fails to about the characters individual stories enough five resonance to make us care lend them
1	it abruptly crosscuts among the five friends it fails to the individual stories enough dramatic resonance to make us care about them
1	as it abruptly crosscuts among the five friends it fails to lend the characters individual stories enough dramatic resonance make us care about them
1	as it abruptly crosscuts among the five friends it fails to lend the characters individual floor enough dramatic resonance to make usa care about them
1	as it dead crosscuts among the five friends it fails to lend the characters individual stories enough dramatic resonance to brand us care about them
1	as it abruptly crosscuts the among five friends it fails to lend the to individual stories enough dramatic resonance characters make us care about them
1	as it abruptly crosscuts among the five friends it fails to lend role the characters individual stories enough dramatic resonance to make crosscut us care about them
1	resonance it abruptly crosscuts enough the five friends it fails to lend the characters individual stories among dramatic as to make us care about them
1	crosscut as it abruptly crosscuts among the five friends it fails to lend the characters individual stories enough dramatic resonance to make neglect us care about them
1	as it abruptly crosscuts among the five it fails to lend the characters stories enough dramatic resonance to make us care about them
1	as it abruptly crosscuts among the five friends information technology it fails to lend the characters individual stories enough striking dramatic resonance to make us care about them
1	as it the crosscuts among the five friends it fails to lend abruptly characters individual stories to dramatic resonance enough make us care about them
1	as it abruptly crosscuts among the five friends fails to lend the characters individual stories enough dramatic resonance to make us care about them
1	as it abruptly crosscuts among the five friends it fails to lend information technology the characters individual stories crosscut enough dramatic resonance to make us care about them
1	as lend abruptly crosscuts among the five friends it fails to it the characters individual about enough dramatic resonance to make us care stories them
1	as it usa abruptly crosscuts among the five friends it fails to lend the characters individual stories enough dramatic resonance to make us care role about them
1	as it abruptly crosscuts among the five friends it fails to lend the characters individual stories tale enough dramatic resonance to ally make us care about them
1	as it abruptly crosscuts among the five friends it fails to lend the characters individual stories decent dramatic vibrancy to make us care about them
1	as it abruptly shortcut among the five friends it fails to lend the grapheme individual stories enough dramatic resonance to make us care about them
1	as abruptly among the five friends it fails to lend the characters individual stories enough dramatic resonance to make us care about them
3	what might have been a predictably heartwarming tale is suffused with complexity .
3	what predictably have been a might heartwarming tale is suffused with complexity
3	what might have been a predictably heartwarming tale is suffused with feature complexity
3	tale might have been a predictably heartwarming what is suffused with complexity
3	suffuse what might have been a predictably heartwarming tale is suffused with complexity
3	what might have been a predictably heartwarming story is suffused with complexity
3	what might have been a predictably heartwarming fib is suffused with complexity
3	what might have been a predictably heartwarming tale is suffused with complexity
3	what might have been a predictably tale is suffused with complexity
3	what might been a predictably heartwarming tale is suffused with complexity
3	what might have been is predictably heartwarming tale a suffused with complexity
3	what might have been a predictably heartwarming tale taradiddle is suffused with complexity
3	what have been a predictably heartwarming tale suffused with
3	what might have been a predictably heartwarming suffused is tale with complexity
3	what might have been a predictably heartwarming tale is follow suffused with complexity
3	what might have been a predictably heartwarming tale complexity suffused with is
3	what might have been a predictably heartwarming tale is suffused with complexness
3	what might have been a predictably heartwarming taradiddle is suffused with complexity
3	what might have been a predictably heartwarming tale is suffused taradiddle with complexity
3	what might have been a predictably with tale is suffused heartwarming complexity
3	what might have been a predictably heartwarming tale is mightiness suffused with complexity
3	what might have been a predictably heartwarming tale is suffused with follow complexity
3	what might been a predictably tale is suffused with complexity
3	complexness what might have been a predictably heartwarming tale is suffused with complexity
3	what been a predictably heartwarming tale is suffused with complexity
3	what might have been a predictably heartwarming tale is perfuse with complexity
3	what might have been a predictably heartwarming tale is suffused follow with complexity
3	what might have been a heartwarming tale is suffused with complexity
3	what might have been a predictably heartwarming tale is suffused with complexity
3	what might have been a predictably heartwarming tarradiddle is suffused with complexity
3	with might have been a predictably heartwarming tale is suffused what complexity
3	what might have been a predictably heartwarming tale is suffused with complexness
3	what might have been a predictably heartwarming is tale suffused with complexity
1	with generic sets and b-grade special effects , jason is about as convincing on the sci-fi front as tv 's defunct cleopatra 2525 .
1	with s sets and b grade special effects jason is about as convincing on the sci as front fi tv generic defunct cleopatra
1	with generic convincing and b grade special effects jason front about as sets on the sci fi is as tv s defunct cleopatra
1	with generic sets and b grade special effects jason is about as convincing on the sci fi front as s defunct cleopatra
1	with generic sets and jason grade special effects b is as about convincing on the sci fi front as tv s defunct cleopatra
1	with generic sets b grade special effects jason is about as convincing on the sci fi front as tv s defunct cleopatra
1	with s defunct and b grade special effects jason is about as convincing on the sci fi front as tv generic sets cleopatra
1	with generic sets and b fi special effects jason is about as convincing on the sci s front as tv grade defunct cleopatra
1	with generic sets and b grade peculiar effects jason is about as convincing on the sci fi breast as tv s defunct cleopatra
1	generic sets and b grade special effects jason is as convincing on sci fi front as tv s defunct cleopatra
1	with generic sets sci b grade special and jason is about as convincing on the effects fi front as tv s defunct cleopatra
1	with about sets and as grade special effects jason is generic b convincing on the sci fi front as tv s defunct cleopatra
1	with generic set and b grade special effects jason is about as convince on the sci fi front as tv s defunct cleopatra
1	with generic sets and b grade special effects jason is about as the sci fi tv s defunct cleopatra
1	with generic sets and b grade exceptional effects jason is about as convert on the sci fi front as tv s defunct cleopatra
1	with generic jell and b grade limited effects jason is about as convincing on the sci fi front as tv s defunct cleopatra
1	with generic sets b grade special effects jason is about as convincing the sci fi front as tv s defunct
1	with generic convince goggle box sets and b grade special effects jason is about as convincing on the sci fi front as tv s defunct cleopatra
1	with follow generic goggle box sets and b grade special effects jason is about as convincing on the sci fi front as tv s defunct cleopatra
[truncated: 70,931 more rows]
