# Supplementary material for: STTA: enhanced text classification via selective test-time augmentation
Source: PeerJ Comput Sci. 2023 Dec 19;9:e1757. doi: 10.7717/peerj-cs.1757 (PMC10773867; doi:10.7717/peerj-cs.1757)
Supplement: Supplemental Information 3 — Stanford Sentiment Treebank with 5 labels: very positive, positive, neutral, negative, very negative [file peerj-cs-09-1757-s003.zip › tta_rd_0.1_1+32_test.csv]

label	sentence
1	no movement , no yuks , not much of anything .
1	movement no yuks not much of anything
1	no movement no yuks not much anything
1	no no yuks not much anything
1	no movement no yuks not much of anything
1	no movement no yuks not much of anything
1	no no yuks not of anything
1	no movement no not much of anything
1	movement no yuks much of anything
1	no movement no yuks not much of anything
1	no movement no yuks not much of anything
1	no movement no yuks not much of anything
1	no movement no yuks not much of anything
1	no movement no yuks not much of anything
1	no movement no yuks not much of anything
1	no movement no yuks not much of anything
1	no movement no yuks not much of anything
1	no movement no yuks not much of anything
1	no movement no yuks not much of anything
1	no movement no yuks not much of anything
1	no movement no yuks not much of anything
1	no movement no yuks not much of anything
1	no movement no yuks not much of anything
1	no movement no yuks not much of anything
1	no movement no yuks not much of anything
1	no movement no yuks not much of anything
1	no movement no yuks not much of anything
1	no movement no yuks not much of anything
1	no movement no yuks not much of anything
1	no movement no yuks not much of anything
1	no movement no yuks not much of anything
1	no movement no yuks not much of anything
1	no movement no yuks not much of anything
0	a gob of drivel so sickly sweet , even the eager consumers of moore 's pasteurized ditties will retch it up like rancid crème brûlée .
0	a gob drivel so sickly sweet even the eager consumers of moore s pasteurized ditties will retch it up like rancid cr br l e
0	a gob of drivel so sickly even the consumers of moore s ditties will it like cr me br l e
0	a gob of drivel so sickly sweet the eager consumers moore s pasteurized ditties will retch it up like rancid cr me br l e
0	a gob of drivel so sickly sweet even the eager consumers of moore s pasteurized ditties will retch it up like rancid cr me br l e
0	a gob of drivel so sickly sweet even the eager of moore pasteurized ditties will retch it up like rancid cr me br l e
0	a gob of drivel so sickly sweet even the eager consumers of moore s pasteurized ditties will retch it up like rancid cr br l e
0	a gob of drivel so sickly sweet the eager consumers of moore s pasteurized ditties will retch it up like rancid cr me br l
0	a gob of drivel so sickly sweet even the eager consumers of moore s will it up like rancid me br l e
0	a gob of drivel so sweet even the of moore s pasteurized ditties will retch it up like rancid cr me br l e
0	a gob of drivel so sickly sweet even the eager consumers of moore s pasteurized ditties will retch it up like rancid cr me br l e
0	a gob of drivel so sickly sweet even the eager consumers of moore s pasteurized ditties will retch it up like rancid cr me br l e
0	a gob of drivel so sickly sweet even the eager consumers of moore s pasteurized ditties will retch it up like rancid cr me br l e
0	a gob of drivel so sickly sweet even the eager consumers of moore s pasteurized ditties will retch it up like rancid cr me br l e
0	a gob of drivel so sickly sweet even the eager consumers of moore s pasteurized ditties will retch it up like rancid cr me br l e
0	a gob of drivel so sickly sweet even the eager consumers of moore s pasteurized ditties will retch it up like rancid cr me br l e
0	a gob of drivel so sickly sweet even the eager consumers of moore s pasteurized ditties will retch it up like rancid cr me br l e
0	a gob of drivel so sickly sweet even the eager consumers of moore s pasteurized ditties will retch it up like rancid cr me br l e
0	a gob of drivel so sickly sweet even the eager consumers of moore s pasteurized ditties will retch it up like rancid cr me br l e
0	a gob of drivel so sickly sweet even the eager consumers of moore s pasteurized ditties will retch it up like rancid cr me br l e
0	a gob of drivel so sickly sweet even the eager consumers of moore s pasteurized ditties will retch it up like rancid cr me br l e
0	a gob of drivel so sickly sweet even the eager consumers of moore s pasteurized ditties will retch it up like rancid cr me br l e
0	a gob of drivel so sickly sweet even the eager consumers of moore s pasteurized ditties will retch it up like rancid cr me br l e
0	a gob of drivel so sickly sweet even the eager consumers of moore s pasteurized ditties will retch it up like rancid cr me br l e
0	a gob of drivel so sickly sweet even the eager consumers of moore s pasteurized ditties will retch it up like rancid cr me br l e
0	a gob of drivel so sickly sweet even the eager consumers of moore s pasteurized ditties will retch it up like rancid cr me br l e
0	a gob of drivel so sickly sweet even the eager consumers of moore s pasteurized ditties will retch it up like rancid cr me br l e
0	a gob of drivel so sickly sweet even the eager consumers of moore s pasteurized ditties will retch it up like rancid cr me br l e
0	a gob of drivel so sickly sweet even the eager consumers of moore s pasteurized ditties will retch it up like rancid cr me br l e
0	a gob of drivel so sickly sweet even the eager consumers of moore s pasteurized ditties will retch it up like rancid cr me br l e
0	a gob of drivel so sickly sweet even the eager consumers of moore s pasteurized ditties will retch it up like rancid cr me br l e
0	a gob of drivel so sickly sweet even the eager consumers of moore s pasteurized ditties will retch it up like rancid cr me br l e
0	a gob of drivel so sickly sweet even the eager consumers of moore s pasteurized ditties will retch it up like rancid cr me br l e
2	` how many more voyages can this limping but dearly-loved franchise survive ? '
2	how many more voyages can this but dearly loved survive
2	how many more can this limping but dearly loved franchise survive
2	how many more voyages this limping but dearly loved franchise survive
2	how many more can limping loved franchise survive
2	how many more voyages can this limping but dearly loved franchise survive
2	how many more voyages can this limping but dearly loved franchise survive
2	how many more voyages can this but dearly loved franchise
2	how more voyages can this limping but dearly loved franchise survive
2	how many voyages can this limping but dearly franchise survive
2	how many more voyages can this limping but dearly loved franchise survive
2	how many more voyages can this limping but dearly loved franchise survive
2	how many more voyages can this limping but dearly loved franchise survive
2	how many more voyages can this limping but dearly loved franchise survive
2	how many more voyages can this limping but dearly loved franchise survive
2	how many more voyages can this limping but dearly loved franchise survive
2	how many more voyages can this limping but dearly loved franchise survive
2	how many more voyages can this limping but dearly loved franchise survive
2	how many more voyages can this limping but dearly loved franchise survive
2	how many more voyages can this limping but dearly loved franchise survive
2	how many more voyages can this limping but dearly loved franchise survive
2	how many more voyages can this limping but dearly loved franchise survive
2	how many more voyages can this limping but dearly loved franchise survive
2	how many more voyages can this limping but dearly loved franchise survive
2	how many more voyages can this limping but dearly loved franchise survive
2	how many more voyages can this limping but dearly loved franchise survive
2	how many more voyages can this limping but dearly loved franchise survive
2	how many more voyages can this limping but dearly loved franchise survive
2	how many more voyages can this limping but dearly loved franchise survive
2	how many more voyages can this limping but dearly loved franchise survive
2	how many more voyages can this limping but dearly loved franchise survive
2	how many more voyages can this limping but dearly loved franchise survive
2	how many more voyages can this limping but dearly loved franchise survive
2	so relentlessly wholesome it made me want to swipe something .
2	so relentlessly wholesome it made me want to swipe
2	so relentlessly wholesome it made me to swipe
2	so relentlessly wholesome it made me want swipe something
2	so relentlessly wholesome me want to swipe something
2	so relentlessly made me want to swipe something
2	so relentlessly wholesome it made me want to swipe something
2	so relentlessly wholesome it made me to swipe something
2	relentlessly wholesome it made me want to swipe something
2	so relentlessly wholesome it made me want to swipe something
2	so relentlessly wholesome it made me want to swipe something
2	so relentlessly wholesome it made me want to swipe something
2	so relentlessly wholesome it made me want to swipe something
2	so relentlessly wholesome it made me want to swipe something
2	so relentlessly wholesome it made me want to swipe something
2	so relentlessly wholesome it made me want to swipe something
2	so relentlessly wholesome it made me want to swipe something
2	so relentlessly wholesome it made me want to swipe something
2	so relentlessly wholesome it made me want to swipe something
2	so relentlessly wholesome it made me want to swipe something
2	so relentlessly wholesome it made me want to swipe something
2	so relentlessly wholesome it made me want to swipe something
2	so relentlessly wholesome it made me want to swipe something
2	so relentlessly wholesome it made me want to swipe something
2	so relentlessly wholesome it made me want to swipe something
2	so relentlessly wholesome it made me want to swipe something
2	so relentlessly wholesome it made me want to swipe something
2	so relentlessly wholesome it made me want to swipe something
2	so relentlessly wholesome it made me want to swipe something
2	so relentlessly wholesome it made me want to swipe something
2	so relentlessly wholesome it made me want to swipe something
2	so relentlessly wholesome it made me want to swipe something
2	so relentlessly wholesome it made me want to swipe something
0	gangs of new york is an unapologetic mess , whose only saving grace is that it ends by blowing just about everything up .
0	of new york is an unapologetic mess whose only saving grace that it ends just
0	gangs of new york is an mess whose only grace is that it ends by blowing about everything up
0	gangs new york is an unapologetic mess whose only saving grace is that it ends by blowing just about everything up
0	gangs of new york is an unapologetic whose only saving grace is that it ends by blowing just about everything
0	gangs of new york is an unapologetic mess whose only saving grace that it ends by blowing just about everything up
0	gangs new york is an unapologetic mess whose only grace that it ends by just about everything up
0	gangs of new york an unapologetic whose only saving grace is that it ends by blowing just about everything up
0	gangs of new york is an unapologetic mess whose only saving grace that it ends by blowing just about everything up
0	gangs of new york is unapologetic mess only saving grace is that it ends by blowing just about everything
0	gangs of new york is an unapologetic mess whose only saving grace is that it ends by blowing just about everything up
0	gangs of new york is an unapologetic mess whose only saving grace is that it ends by blowing just about everything up
0	gangs of new york is an unapologetic mess whose only saving grace is that it ends by blowing just about everything up
0	gangs of new york is an unapologetic mess whose only saving grace is that it ends by blowing just about everything up
0	gangs of new york is an unapologetic mess whose only saving grace is that it ends by blowing just about everything up
0	gangs of new york is an unapologetic mess whose only saving grace is that it ends by blowing just about everything up
0	gangs of new york is an unapologetic mess whose only saving grace is that it ends by blowing just about everything up
0	gangs of new york is an unapologetic mess whose only saving grace is that it ends by blowing just about everything up
0	gangs of new york is an unapologetic mess whose only saving grace is that it ends by blowing just about everything up
0	gangs of new york is an unapologetic mess whose only saving grace is that it ends by blowing just about everything up
0	gangs of new york is an unapologetic mess whose only saving grace is that it ends by blowing just about everything up
0	gangs of new york is an unapologetic mess whose only saving grace is that it ends by blowing just about everything up
0	gangs of new york is an unapologetic mess whose only saving grace is that it ends by blowing just about everything up
0	gangs of new york is an unapologetic mess whose only saving grace is that it ends by blowing just about everything up
0	gangs of new york is an unapologetic mess whose only saving grace is that it ends by blowing just about everything up
0	gangs of new york is an unapologetic mess whose only saving grace is that it ends by blowing just about everything up
0	gangs of new york is an unapologetic mess whose only saving grace is that it ends by blowing just about everything up
0	gangs of new york is an unapologetic mess whose only saving grace is that it ends by blowing just about everything up
0	gangs of new york is an unapologetic mess whose only saving grace is that it ends by blowing just about everything up
0	gangs of new york is an unapologetic mess whose only saving grace is that it ends by blowing just about everything up
0	gangs of new york is an unapologetic mess whose only saving grace is that it ends by blowing just about everything up
0	gangs of new york is an unapologetic mess whose only saving grace is that it ends by blowing just about everything up
0	gangs of new york is an unapologetic mess whose only saving grace is that it ends by blowing just about everything up
0	we never really feel involved with the story , as all of its ideas remain just that : abstract ideas .
0	we never really feel involved with story as all of its ideas remain just that
0	we never really feel involved with the story as all of its ideas remain just that abstract ideas
0	we really feel involved with the story as of its ideas remain that abstract ideas
0	we never really feel involved with the story as all its ideas remain just that ideas
0	we never really feel involved the story all of its ideas remain that abstract ideas
0	we never really feel involved with the story all of its ideas remain just that abstract ideas
0	we never really feel involved the story as of its ideas remain just that abstract ideas
0	we never really the story as all of its ideas remain just that abstract ideas
0	we never really feel involved with the story as all of its ideas remain just that abstract
0	we never really feel involved with the story as all of its ideas remain just that abstract ideas
0	we never really feel involved with the story as all of its ideas remain just that abstract ideas
0	we never really feel involved with the story as all of its ideas remain just that abstract ideas
0	we never really feel involved with the story as all of its ideas remain just that abstract ideas
0	we never really feel involved with the story as all of its ideas remain just that abstract ideas
0	we never really feel involved with the story as all of its ideas remain just that abstract ideas
0	we never really feel involved with the story as all of its ideas remain just that abstract ideas
0	we never really feel involved with the story as all of its ideas remain just that abstract ideas
0	we never really feel involved with the story as all of its ideas remain just that abstract ideas
0	we never really feel involved with the story as all of its ideas remain just that abstract ideas
0	we never really feel involved with the story as all of its ideas remain just that abstract ideas
0	we never really feel involved with the story as all of its ideas remain just that abstract ideas
0	we never really feel involved with the story as all of its ideas remain just that abstract ideas
0	we never really feel involved with the story as all of its ideas remain just that abstract ideas
0	we never really feel involved with the story as all of its ideas remain just that abstract ideas
0	we never really feel involved with the story as all of its ideas remain just that abstract ideas
0	we never really feel involved with the story as all of its ideas remain just that abstract ideas
0	we never really feel involved with the story as all of its ideas remain just that abstract ideas
0	we never really feel involved with the story as all of its ideas remain just that abstract ideas
0	we never really feel involved with the story as all of its ideas remain just that abstract ideas
0	we never really feel involved with the story as all of its ideas remain just that abstract ideas
0	we never really feel involved with the story as all of its ideas remain just that abstract ideas
0	we never really feel involved with the story as all of its ideas remain just that abstract ideas
4	this is one of polanski 's best films .
4	this is one polanski s best films
4	this is of polanski s best films
4	this is one polanski s best
4	this is one of polanski best films
4	this is one of polanski s best films
4	this is one of polanski s best films
4	this is one polanski s best films
4	this is of polanski s films
4	this is one of polanski s best films
4	this is one of polanski s best films
4	this is one of polanski s best films
4	this is one of polanski s best films
4	this is one of polanski s best films
4	this is one of polanski s best films
4	this is one of polanski s best films
4	this is one of polanski s best films
4	this is one of polanski s best films
4	this is one of polanski s best films
4	this is one of polanski s best films
4	this is one of polanski s best films
4	this is one of polanski s best films
4	this is one of polanski s best films
4	this is one of polanski s best films
4	this is one of polanski s best films
4	this is one of polanski s best films
4	this is one of polanski s best films
4	this is one of polanski s best films
4	this is one of polanski s best films
4	this is one of polanski s best films
4	this is one of polanski s best films
4	this is one of polanski s best films
4	this is one of polanski s best films
3	take care of my cat offers a refreshingly different slice of asian cinema .
3	take care my cat offers a refreshingly slice of asian cinema
3	take care of cat offers a refreshingly different slice of asian cinema
3	take care of my cat offers a different slice of asian cinema
3	take care of my cat offers a different slice of asian cinema
3	take care of my cat offers a refreshingly different slice of asian cinema
3	care of my cat offers a refreshingly different of asian cinema
3	take care cat offers a refreshingly different slice of asian cinema
3	take care of cat offers a different slice of asian cinema
3	take care of my cat offers a refreshingly different slice of
3	take care of my cat offers a refreshingly different slice of asian cinema
3	take care of my cat offers a refreshingly different slice of asian cinema
3	take care of my cat offers a refreshingly different slice of asian cinema
3	take care of my cat offers a refreshingly different slice of asian cinema
3	take care of my cat offers a refreshingly different slice of asian cinema
3	take care of my cat offers a refreshingly different slice of asian cinema
3	take care of my cat offers a refreshingly different slice of asian cinema
3	take care of my cat offers a refreshingly different slice of asian cinema
3	take care of my cat offers a refreshingly different slice of asian cinema
3	take care of my cat offers a refreshingly different slice of asian cinema
3	take care of my cat offers a refreshingly different slice of asian cinema
3	take care of my cat offers a refreshingly different slice of asian cinema
3	take care of my cat offers a refreshingly different slice of asian cinema
3	take care of my cat offers a refreshingly different slice of asian cinema
3	take care of my cat offers a refreshingly different slice of asian cinema
3	take care of my cat offers a refreshingly different slice of asian cinema
3	take care of my cat offers a refreshingly different slice of asian cinema
3	take care of my cat offers a refreshingly different slice of asian cinema
3	take care of my cat offers a refreshingly different slice of asian cinema
3	take care of my cat offers a refreshingly different slice of asian cinema
3	take care of my cat offers a refreshingly different slice of asian cinema
3	take care of my cat offers a refreshingly different slice of asian cinema
3	take care of my cat offers a refreshingly different slice of asian cinema
1	acting , particularly by tambor , almost makes `` never again '' worthwhile , but -lrb- writer\/director -rrb- schaeffer should follow his titular advice
1	acting by tambor almost makes never again worthwhile but lrb writer director rrb schaeffer should follow his titular advice
1	acting particularly by tambor almost makes again worthwhile but lrb writer director rrb schaeffer should follow his titular advice
1	acting particularly by tambor almost makes never again worthwhile but writer director rrb schaeffer should follow his titular advice
1	acting particularly by almost makes never again worthwhile but lrb writer director rrb schaeffer should follow his titular advice
1	acting particularly by tambor almost makes again worthwhile but writer director rrb schaeffer should follow his advice
1	particularly by tambor almost makes never again worthwhile but lrb writer director rrb should his titular advice
1	acting particularly by almost makes never again worthwhile but lrb writer director schaeffer should follow his titular advice
1	acting particularly by almost makes again worthwhile but lrb writer director rrb schaeffer should follow his titular advice
1	acting particularly by tambor makes never again worthwhile but lrb writer director rrb schaeffer should follow his titular advice
1	acting particularly by tambor almost makes never again worthwhile but lrb writer director rrb schaeffer should follow his titular advice
1	acting particularly by tambor almost makes never again worthwhile but lrb writer director rrb schaeffer should follow his titular advice
1	acting particularly by tambor almost makes never again worthwhile but lrb writer director rrb schaeffer should follow his titular advice
1	acting particularly by tambor almost makes never again worthwhile but lrb writer director rrb schaeffer should follow his titular advice
1	acting particularly by tambor almost makes never again worthwhile but lrb writer director rrb schaeffer should follow his titular advice
1	acting particularly by tambor almost makes never again worthwhile but lrb writer director rrb schaeffer should follow his titular advice
1	acting particularly by tambor almost makes never again worthwhile but lrb writer director rrb schaeffer should follow his titular advice
1	acting particularly by tambor almost makes never again worthwhile but lrb writer director rrb schaeffer should follow his titular advice
1	acting particularly by tambor almost makes never again worthwhile but lrb writer director rrb schaeffer should follow his titular advice
1	acting particularly by tambor almost makes never again worthwhile but lrb writer director rrb schaeffer should follow his titular advice
1	acting particularly by tambor almost makes never again worthwhile but lrb writer director rrb schaeffer should follow his titular advice
1	acting particularly by tambor almost makes never again worthwhile but lrb writer director rrb schaeffer should follow his titular advice
1	acting particularly by tambor almost makes never again worthwhile but lrb writer director rrb schaeffer should follow his titular advice
1	acting particularly by tambor almost makes never again worthwhile but lrb writer director rrb schaeffer should follow his titular advice
1	acting particularly by tambor almost makes never again worthwhile but lrb writer director rrb schaeffer should follow his titular advice
1	acting particularly by tambor almost makes never again worthwhile but lrb writer director rrb schaeffer should follow his titular advice
1	acting particularly by tambor almost makes never again worthwhile but lrb writer director rrb schaeffer should follow his titular advice
1	acting particularly by tambor almost makes never again worthwhile but lrb writer director rrb schaeffer should follow his titular advice
1	acting particularly by tambor almost makes never again worthwhile but lrb writer director rrb schaeffer should follow his titular advice
1	acting particularly by tambor almost makes never again worthwhile but lrb writer director rrb schaeffer should follow his titular advice
1	acting particularly by tambor almost makes never again worthwhile but lrb writer director rrb schaeffer should follow his titular advice
1	acting particularly by tambor almost makes never again worthwhile but lrb writer director rrb schaeffer should follow his titular advice
1	acting particularly by tambor almost makes never again worthwhile but lrb writer director rrb schaeffer should follow his titular advice
3	the movie exists for its soccer action and its fine acting .
3	the movie exists for its soccer action and its fine acting
3	the movie exists its soccer action fine acting
3	the movie exists for its soccer action and its fine acting
3	the movie exists for its soccer action and its fine acting
3	the movie exists for soccer action its fine
3	the movie exists for its soccer action and fine
3	the exists for its soccer action its fine acting
3	the movie exists for soccer action and its fine acting
3	the movie exists for its soccer action its fine acting
3	the movie exists for its soccer action and its fine acting
3	the movie exists for its soccer action and its fine acting
3	the movie exists for its soccer action and its fine acting
3	the movie exists for its soccer action and its fine acting
3	the movie exists for its soccer action and its fine acting
3	the movie exists for its soccer action and its fine acting
3	the movie exists for its soccer action and its fine acting
3	the movie exists for its soccer action and its fine acting
3	the movie exists for its soccer action and its fine acting
3	the movie exists for its soccer action and its fine acting
3	the movie exists for its soccer action and its fine acting
3	the movie exists for its soccer action and its fine acting
3	the movie exists for its soccer action and its fine acting
3	the movie exists for its soccer action and its fine acting
3	the movie exists for its soccer action and its fine acting
3	the movie exists for its soccer action and its fine acting
3	the movie exists for its soccer action and its fine acting
3	the movie exists for its soccer action and its fine acting
3	the movie exists for its soccer action and its fine acting
3	the movie exists for its soccer action and its fine acting
3	the movie exists for its soccer action and its fine acting
3	the movie exists for its soccer action and its fine acting
3	the movie exists for its soccer action and its fine acting
1	arnold 's jump from little screen to big will leave frowns on more than a few faces .
1	arnold s jump from little to big will leave frowns on more than few
1	arnold s jump from little screen to big will leave frowns more than a few faces
1	arnold s jump from little screen to big will leave frowns on more than a few faces
1	arnold s jump from screen to big will leave frowns on than a few faces
1	arnold jump from little screen to big will leave on more than a few faces
1	arnold s jump from little screen to big will leave frowns on more than a few faces
1	arnold s jump from screen to big will frowns on more a few
1	arnold s jump from little screen to big will leave frowns on more than a few faces
1	arnold s jump from little screen big will frowns on more than few faces
1	arnold s jump from little screen to big will leave frowns on more than a few faces
1	arnold s jump from little screen to big will leave frowns on more than a few faces
1	arnold s jump from little screen to big will leave frowns on more than a few faces
1	arnold s jump from little screen to big will leave frowns on more than a few faces
1	arnold s jump from little screen to big will leave frowns on more than a few faces
1	arnold s jump from little screen to big will leave frowns on more than a few faces
1	arnold s jump from little screen to big will leave frowns on more than a few faces
1	arnold s jump from little screen to big will leave frowns on more than a few faces
1	arnold s jump from little screen to big will leave frowns on more than a few faces
1	arnold s jump from little screen to big will leave frowns on more than a few faces
1	arnold s jump from little screen to big will leave frowns on more than a few faces
1	arnold s jump from little screen to big will leave frowns on more than a few faces
1	arnold s jump from little screen to big will leave frowns on more than a few faces
1	arnold s jump from little screen to big will leave frowns on more than a few faces
1	arnold s jump from little screen to big will leave frowns on more than a few faces
1	arnold s jump from little screen to big will leave frowns on more than a few faces
1	arnold s jump from little screen to big will leave frowns on more than a few faces
1	arnold s jump from little screen to big will leave frowns on more than a few faces
1	arnold s jump from little screen to big will leave frowns on more than a few faces
1	arnold s jump from little screen to big will leave frowns on more than a few faces
1	arnold s jump from little screen to big will leave frowns on more than a few faces
1	arnold s jump from little screen to big will leave frowns on more than a few faces
1	arnold s jump from little screen to big will leave frowns on more than a few faces
2	a reasonably efficient mechanism , but it offers few surprises and finds its stars slumming in territory they should have avoided .
2	a reasonably efficient mechanism but it offers few and finds stars slumming in territory they have avoided
2	a reasonably efficient mechanism but it offers few surprises finds its stars in territory they should have
2	reasonably efficient mechanism but it offers few surprises and finds its stars slumming in territory they should avoided
2	a reasonably efficient mechanism but it offers few surprises finds stars slumming in territory they should have
2	a reasonably efficient mechanism but it few surprises and finds its stars in they have avoided
2	a reasonably efficient mechanism but it offers few surprises and finds its stars slumming in territory should have avoided
2	reasonably efficient mechanism but it offers few surprises and its stars slumming in territory they have avoided
2	a reasonably mechanism but it offers few surprises and its stars slumming in they should have avoided
2	a reasonably efficient mechanism but it offers surprises and finds its stars slumming in territory they have avoided
2	a reasonably efficient mechanism but it offers few surprises and finds its stars slumming in territory they should have avoided
2	a reasonably efficient mechanism but it offers few surprises and finds its stars slumming in territory they should have avoided
2	a reasonably efficient mechanism but it offers few surprises and finds its stars slumming in territory they should have avoided
2	a reasonably efficient mechanism but it offers few surprises and finds its stars slumming in territory they should have avoided
2	a reasonably efficient mechanism but it offers few surprises and finds its stars slumming in territory they should have avoided
2	a reasonably efficient mechanism but it offers few surprises and finds its stars slumming in territory they should have avoided
2	a reasonably efficient mechanism but it offers few surprises and finds its stars slumming in territory they should have avoided
2	a reasonably efficient mechanism but it offers few surprises and finds its stars slumming in territory they should have avoided
2	a reasonably efficient mechanism but it offers few surprises and finds its stars slumming in territory they should have avoided
2	a reasonably efficient mechanism but it offers few surprises and finds its stars slumming in territory they should have avoided
2	a reasonably efficient mechanism but it offers few surprises and finds its stars slumming in territory they should have avoided
2	a reasonably efficient mechanism but it offers few surprises and finds its stars slumming in territory they should have avoided
2	a reasonably efficient mechanism but it offers few surprises and finds its stars slumming in territory they should have avoided
2	a reasonably efficient mechanism but it offers few surprises and finds its stars slumming in territory they should have avoided
2	a reasonably efficient mechanism but it offers few surprises and finds its stars slumming in territory they should have avoided
2	a reasonably efficient mechanism but it offers few surprises and finds its stars slumming in territory they should have avoided
2	a reasonably efficient mechanism but it offers few surprises and finds its stars slumming in territory they should have avoided
2	a reasonably efficient mechanism but it offers few surprises and finds its stars slumming in territory they should have avoided
2	a reasonably efficient mechanism but it offers few surprises and finds its stars slumming in territory they should have avoided
2	a reasonably efficient mechanism but it offers few surprises and finds its stars slumming in territory they should have avoided
2	a reasonably efficient mechanism but it offers few surprises and finds its stars slumming in territory they should have avoided
2	a reasonably efficient mechanism but it offers few surprises and finds its stars slumming in territory they should have avoided
2	a reasonably efficient mechanism but it offers few surprises and finds its stars slumming in territory they should have avoided
0	if this holiday movie is supposed to be a gift , somebody unwrapped it early , took out all the good stuff , and left behind the crap -lrb- literally -rrb- .
0	if this holiday is supposed to be a gift somebody unwrapped early took out all the good stuff and left behind the crap lrb literally rrb
0	if this holiday movie is supposed to be a gift somebody unwrapped it took out all the good stuff and left behind the crap lrb literally
0	if this holiday supposed to be a somebody unwrapped it early took out all the good stuff and left behind the lrb rrb
0	if this holiday movie is supposed to be a gift somebody unwrapped it early took out all the good stuff and behind the crap lrb literally rrb
0	if holiday movie is supposed to be a gift somebody unwrapped it early out all the good stuff and left behind the crap lrb literally rrb
0	if this movie is supposed to be a gift somebody unwrapped took out all the good and left behind the crap lrb literally rrb
0	if this holiday movie is supposed to be a gift somebody unwrapped it early took out all the good stuff and behind the crap lrb literally rrb
0	if this holiday movie supposed to be a gift somebody unwrapped it early out all the good stuff and left behind the crap lrb literally rrb
0	if this holiday movie is supposed to be a gift unwrapped it early took out all the good stuff and left behind the lrb literally rrb
0	if this holiday movie is supposed to be a gift somebody unwrapped it early took out all the good stuff and left behind the crap lrb literally rrb
0	if this holiday movie is supposed to be a gift somebody unwrapped it early took out all the good stuff and left behind the crap lrb literally rrb
0	if this holiday movie is supposed to be a gift somebody unwrapped it early took out all the good stuff and left behind the crap lrb literally rrb
0	if this holiday movie is supposed to be a gift somebody unwrapped it early took out all the good stuff and left behind the crap lrb literally rrb
0	if this holiday movie is supposed to be a gift somebody unwrapped it early took out all the good stuff and left behind the crap lrb literally rrb
0	if this holiday movie is supposed to be a gift somebody unwrapped it early took out all the good stuff and left behind the crap lrb literally rrb
0	if this holiday movie is supposed to be a gift somebody unwrapped it early took out all the good stuff and left behind the crap lrb literally rrb
0	if this holiday movie is supposed to be a gift somebody unwrapped it early took out all the good stuff and left behind the crap lrb literally rrb
0	if this holiday movie is supposed to be a gift somebody unwrapped it early took out all the good stuff and left behind the crap lrb literally rrb
0	if this holiday movie is supposed to be a gift somebody unwrapped it early took out all the good stuff and left behind the crap lrb literally rrb
0	if this holiday movie is supposed to be a gift somebody unwrapped it early took out all the good stuff and left behind the crap lrb literally rrb
0	if this holiday movie is supposed to be a gift somebody unwrapped it early took out all the good stuff and left behind the crap lrb literally rrb
0	if this holiday movie is supposed to be a gift somebody unwrapped it early took out all the good stuff and left behind the crap lrb literally rrb
0	if this holiday movie is supposed to be a gift somebody unwrapped it early took out all the good stuff and left behind the crap lrb literally rrb
0	if this holiday movie is supposed to be a gift somebody unwrapped it early took out all the good stuff and left behind the crap lrb literally rrb
0	if this holiday movie is supposed to be a gift somebody unwrapped it early took out all the good stuff and left behind the crap lrb literally rrb
0	if this holiday movie is supposed to be a gift somebody unwrapped it early took out all the good stuff and left behind the crap lrb literally rrb
0	if this holiday movie is supposed to be a gift somebody unwrapped it early took out all the good stuff and left behind the crap lrb literally rrb
0	if this holiday movie is supposed to be a gift somebody unwrapped it early took out all the good stuff and left behind the crap lrb literally rrb
0	if this holiday movie is supposed to be a gift somebody unwrapped it early took out all the good stuff and left behind the crap lrb literally rrb
0	if this holiday movie is supposed to be a gift somebody unwrapped it early took out all the good stuff and left behind the crap lrb literally rrb
0	if this holiday movie is supposed to be a gift somebody unwrapped it early took out all the good stuff and left behind the crap lrb literally rrb
0	if this holiday movie is supposed to be a gift somebody unwrapped it early took out all the good stuff and left behind the crap lrb literally rrb
3	jason x has cheesy effects and a hoary plot , but its macabre , self-deprecating sense of humor makes up for a lot .
3	jason x has cheesy effects and a hoary plot but its macabre self deprecating sense of humor makes up for a lot
3	x has cheesy effects and a hoary plot but its macabre self deprecating sense of makes up for a lot
3	jason x cheesy effects and a hoary but its macabre self deprecating sense of humor up for lot
3	has cheesy effects and a hoary plot but macabre self deprecating of makes for a lot
3	jason x has and a hoary plot but its self sense of humor makes up for a lot
3	jason x has cheesy effects and a hoary plot but its macabre self deprecating of humor makes up for a lot
3	jason x has cheesy effects and a hoary plot macabre self deprecating sense of humor makes a lot
3	x has effects a hoary plot but its macabre self deprecating sense humor makes up for a lot
3	jason x has cheesy effects and a hoary plot but its macabre self deprecating of makes up for a lot
3	jason x has cheesy effects and a hoary plot but its macabre self deprecating sense of humor makes up for a lot
3	jason x has cheesy effects and a hoary plot but its macabre self deprecating sense of humor makes up for a lot
3	jason x has cheesy effects and a hoary plot but its macabre self deprecating sense of humor makes up for a lot
3	jason x has cheesy effects and a hoary plot but its macabre self deprecating sense of humor makes up for a lot
3	jason x has cheesy effects and a hoary plot but its macabre self deprecating sense of humor makes up for a lot
3	jason x has cheesy effects and a hoary plot but its macabre self deprecating sense of humor makes up for a lot
3	jason x has cheesy effects and a hoary plot but its macabre self deprecating sense of humor makes up for a lot
3	jason x has cheesy effects and a hoary plot but its macabre self deprecating sense of humor makes up for a lot
3	jason x has cheesy effects and a hoary plot but its macabre self deprecating sense of humor makes up for a lot
3	jason x has cheesy effects and a hoary plot but its macabre self deprecating sense of humor makes up for a lot
3	jason x has cheesy effects and a hoary plot but its macabre self deprecating sense of humor makes up for a lot
3	jason x has cheesy effects and a hoary plot but its macabre self deprecating sense of humor makes up for a lot
3	jason x has cheesy effects and a hoary plot but its macabre self deprecating sense of humor makes up for a lot
3	jason x has cheesy effects and a hoary plot but its macabre self deprecating sense of humor makes up for a lot
3	jason x has cheesy effects and a hoary plot but its macabre self deprecating sense of humor makes up for a lot
3	jason x has cheesy effects and a hoary plot but its macabre self deprecating sense of humor makes up for a lot
3	jason x has cheesy effects and a hoary plot but its macabre self deprecating sense of humor makes up for a lot
3	jason x has cheesy effects and a hoary plot but its macabre self deprecating sense of humor makes up for a lot
3	jason x has cheesy effects and a hoary plot but its macabre self deprecating sense of humor makes up for a lot
3	jason x has cheesy effects and a hoary plot but its macabre self deprecating sense of humor makes up for a lot
3	jason x has cheesy effects and a hoary plot but its macabre self deprecating sense of humor makes up for a lot
3	jason x has cheesy effects and a hoary plot but its macabre self deprecating sense of humor makes up for a lot
3	jason x has cheesy effects and a hoary plot but its macabre self deprecating sense of humor makes up for a lot
1	even as lame horror flicks go , this is lame .
1	as horror go is lame
1	even as lame horror flicks go this is lame
1	even as lame horror go this is lame
1	even as lame horror flicks go is
1	even as lame go this is lame
1	even as lame horror flicks go is
1	as lame horror flicks go this is lame
1	as lame flicks go this is lame
1	even as lame horror flicks go this is lame
1	even as lame horror flicks go this is lame
1	even as lame horror flicks go this is lame
1	even as lame horror flicks go this is lame
1	even as lame horror flicks go this is lame
1	even as lame horror flicks go this is lame
1	even as lame horror flicks go this is lame
1	even as lame horror flicks go this is lame
1	even as lame horror flicks go this is lame
1	even as lame horror flicks go this is lame
1	even as lame horror flicks go this is lame
1	even as lame horror flicks go this is lame
1	even as lame horror flicks go this is lame
1	even as lame horror flicks go this is lame
1	even as lame horror flicks go this is lame
1	even as lame horror flicks go this is lame
1	even as lame horror flicks go this is lame
1	even as lame horror flicks go this is lame
1	even as lame horror flicks go this is lame
1	even as lame horror flicks go this is lame
1	even as lame horror flicks go this is lame
1	even as lame horror flicks go this is lame
1	even as lame horror flicks go this is lame
1	even as lame horror flicks go this is lame
1	oft-described as the antidote to american pie-type sex comedies , it actually has a bundle in common with them , as the film diffuses every opportunity for a breakthrough
1	oft described as the antidote to american pie type sex comedies it actually has a bundle in common them as the film diffuses every opportunity a breakthrough
1	described as the antidote pie type sex comedies it actually has a in common them as the film diffuses opportunity for a breakthrough
1	described as the antidote to american pie type sex comedies it actually has a bundle in common with them as the film every opportunity a breakthrough
1	oft as the antidote to american pie type it actually has a bundle in common with them the film diffuses every opportunity for breakthrough
1	described the antidote to american pie type sex comedies it has bundle in common with them as diffuses every opportunity for a breakthrough
1	oft described as the antidote to american pie type sex comedies it actually has a bundle in common with them as the film diffuses every opportunity for a breakthrough
1	described as the antidote to american pie type sex it actually has a bundle in common with them as the film diffuses every opportunity for breakthrough
1	oft described as the antidote to american pie type sex comedies it actually has a bundle in common with them as the film diffuses every opportunity for a breakthrough
1	oft described as the antidote american pie type comedies it has a bundle in with them as the film diffuses every opportunity for a breakthrough
1	oft described as the antidote to american pie type sex comedies it actually has a bundle in common with them as the film diffuses every opportunity for a breakthrough
1	oft described as the antidote to american pie type sex comedies it actually has a bundle in common with them as the film diffuses every opportunity for a breakthrough
1	oft described as the antidote to american pie type sex comedies it actually has a bundle in common with them as the film diffuses every opportunity for a breakthrough
1	oft described as the antidote to american pie type sex comedies it actually has a bundle in common with them as the film diffuses every opportunity for a breakthrough
1	oft described as the antidote to american pie type sex comedies it actually has a bundle in common with them as the film diffuses every opportunity for a breakthrough
1	oft described as the antidote to american pie type sex comedies it actually has a bundle in common with them as the film diffuses every opportunity for a breakthrough
1	oft described as the antidote to american pie type sex comedies it actually has a bundle in common with them as the film diffuses every opportunity for a breakthrough
1	oft described as the antidote to american pie type sex comedies it actually has a bundle in common with them as the film diffuses every opportunity for a breakthrough
1	oft described as the antidote to american pie type sex comedies it actually has a bundle in common with them as the film diffuses every opportunity for a breakthrough
1	oft described as the antidote to american pie type sex comedies it actually has a bundle in common with them as the film diffuses every opportunity for a breakthrough
1	oft described as the antidote to american pie type sex comedies it actually has a bundle in common with them as the film diffuses every opportunity for a breakthrough
1	oft described as the antidote to american pie type sex comedies it actually has a bundle in common with them as the film diffuses every opportunity for a breakthrough
1	oft described as the antidote to american pie type sex comedies it actually has a bundle in common with them as the film diffuses every opportunity for a breakthrough
1	oft described as the antidote to american pie type sex comedies it actually has a bundle in common with them as the film diffuses every opportunity for a breakthrough
1	oft described as the antidote to american pie type sex comedies it actually has a bundle in common with them as the film diffuses every opportunity for a breakthrough
1	oft described as the antidote to american pie type sex comedies it actually has a bundle in common with them as the film diffuses every opportunity for a breakthrough
1	oft described as the antidote to american pie type sex comedies it actually has a bundle in common with them as the film diffuses every opportunity for a breakthrough
1	oft described as the antidote to american pie type sex comedies it actually has a bundle in common with them as the film diffuses every opportunity for a breakthrough
1	oft described as the antidote to american pie type sex comedies it actually has a bundle in common with them as the film diffuses every opportunity for a breakthrough
1	oft described as the antidote to american pie type sex comedies it actually has a bundle in common with them as the film diffuses every opportunity for a breakthrough
1	oft described as the antidote to american pie type sex comedies it actually has a bundle in common with them as the film diffuses every opportunity for a breakthrough
1	oft described as the antidote to american pie type sex comedies it actually has a bundle in common with them as the film diffuses every opportunity for a breakthrough
1	oft described as the antidote to american pie type sex comedies it actually has a bundle in common with them as the film diffuses every opportunity for a breakthrough
4	though the violence is far less sadistic than usual , the film is typical miike : fast , furious and full of off-the-cuff imaginative flourishes .
4	though the violence is far less sadistic than usual the film is miike fast furious and full of off the cuff imaginative flourishes
4	though the is far less sadistic than usual film is typical miike fast furious and full of off the cuff imaginative flourishes
4	though the violence is far less than usual the film is typical miike fast furious and full of off the cuff imaginative flourishes
4	though the violence is far less sadistic than usual the film is typical miike fast furious and of off the cuff imaginative flourishes
4	though the violence is far less than the film is typical miike fast furious and full of off imaginative flourishes
4	the violence is far less sadistic than usual is typical fast furious and full of cuff imaginative
4	though the violence is far less sadistic than usual the film is miike fast furious and full of the cuff imaginative flourishes
4	though the violence is less sadistic than usual the film is typical miike fast and full of off the cuff flourishes
4	though the is far less than usual film is typical fast furious and full of off the cuff imaginative flourishes
4	though the violence is far less sadistic than usual the film is typical miike fast furious and full of off the cuff imaginative flourishes
4	though the violence is far less sadistic than usual the film is typical miike fast furious and full of off the cuff imaginative flourishes
4	though the violence is far less sadistic than usual the film is typical miike fast furious and full of off the cuff imaginative flourishes
4	though the violence is far less sadistic than usual the film is typical miike fast furious and full of off the cuff imaginative flourishes
4	though the violence is far less sadistic than usual the film is typical miike fast furious and full of off the cuff imaginative flourishes
4	though the violence is far less sadistic than usual the film is typical miike fast furious and full of off the cuff imaginative flourishes
4	though the violence is far less sadistic than usual the film is typical miike fast furious and full of off the cuff imaginative flourishes
4	though the violence is far less sadistic than usual the film is typical miike fast furious and full of off the cuff imaginative flourishes
4	though the violence is far less sadistic than usual the film is typical miike fast furious and full of off the cuff imaginative flourishes
4	though the violence is far less sadistic than usual the film is typical miike fast furious and full of off the cuff imaginative flourishes
4	though the violence is far less sadistic than usual the film is typical miike fast furious and full of off the cuff imaginative flourishes
4	though the violence is far less sadistic than usual the film is typical miike fast furious and full of off the cuff imaginative flourishes
4	though the violence is far less sadistic than usual the film is typical miike fast furious and full of off the cuff imaginative flourishes
4	though the violence is far less sadistic than usual the film is typical miike fast furious and full of off the cuff imaginative flourishes
4	though the violence is far less sadistic than usual the film is typical miike fast furious and full of off the cuff imaginative flourishes
4	though the violence is far less sadistic than usual the film is typical miike fast furious and full of off the cuff imaginative flourishes
4	though the violence is far less sadistic than usual the film is typical miike fast furious and full of off the cuff imaginative flourishes
4	though the violence is far less sadistic than usual the film is typical miike fast furious and full of off the cuff imaginative flourishes
4	though the violence is far less sadistic than usual the film is typical miike fast furious and full of off the cuff imaginative flourishes
4	though the violence is far less sadistic than usual the film is typical miike fast furious and full of off the cuff imaginative flourishes
4	though the violence is far less sadistic than usual the film is typical miike fast furious and full of off the cuff imaginative flourishes
4	though the violence is far less sadistic than usual the film is typical miike fast furious and full of off the cuff imaginative flourishes
4	though the violence is far less sadistic than usual the film is typical miike fast furious and full of off the cuff imaginative flourishes
0	when a set of pre-shooting guidelines a director came up with for his actors turns out to be cleverer , better written and of considerable more interest than the finished film , that 's a bad sign .
0	when a set of pre shooting guidelines a director came up with for his actors turns to be better written and of considerable more interest than the finished that s a sign
0	when a set of pre shooting guidelines a director came up with for his actors turns out to be cleverer better written and of considerable more interest than the finished film that s a bad
0	a set pre guidelines a director up with for his actors turns out to be cleverer better and of considerable interest than the finished film that s a bad sign
0	a of pre shooting a director came up with for his turns out to be cleverer better written and of considerable more interest than the finished film that s a bad
0	when a set pre shooting guidelines a director came up with for actors out to cleverer better written and of considerable more interest than the finished film s a sign
0	when a set of pre shooting guidelines a director came up with for his actors turns out to be cleverer better and of more interest than the finished film that s a bad sign
0	when a of pre shooting guidelines a director came up with for his actors turns out to be cleverer better written and of considerable more interest than finished film that s a bad sign
0	when a set of guidelines a director came up for his actors turns out to be better written and of more interest the finished film that s a sign
0	when a set of pre shooting guidelines a director came up with his actors turns out to be cleverer better and of considerable more interest than the finished film that s a bad sign
0	when a set of pre shooting guidelines a director came up with for his actors turns out to be cleverer better written and of considerable more interest than the finished film that s a bad sign
0	when a set of pre shooting guidelines a director came up with for his actors turns out to be cleverer better written and of considerable more interest than the finished film that s a bad sign
0	when a set of pre shooting guidelines a director came up with for his actors turns out to be cleverer better written and of considerable more interest than the finished film that s a bad sign
0	when a set of pre shooting guidelines a director came up with for his actors turns out to be cleverer better written and of considerable more interest than the finished film that s a bad sign
0	when a set of pre shooting guidelines a director came up with for his actors turns out to be cleverer better written and of considerable more interest than the finished film that s a bad sign
0	when a set of pre shooting guidelines a director came up with for his actors turns out to be cleverer better written and of considerable more interest than the finished film that s a bad sign
0	when a set of pre shooting guidelines a director came up with for his actors turns out to be cleverer better written and of considerable more interest than the finished film that s a bad sign
0	when a set of pre shooting guidelines a director came up with for his actors turns out to be cleverer better written and of considerable more interest than the finished film that s a bad sign
0	when a set of pre shooting guidelines a director came up with for his actors turns out to be cleverer better written and of considerable more interest than the finished film that s a bad sign
0	when a set of pre shooting guidelines a director came up with for his actors turns out to be cleverer better written and of considerable more interest than the finished film that s a bad sign
0	when a set of pre shooting guidelines a director came up with for his actors turns out to be cleverer better written and of considerable more interest than the finished film that s a bad sign
0	when a set of pre shooting guidelines a director came up with for his actors turns out to be cleverer better written and of considerable more interest than the finished film that s a bad sign
0	when a set of pre shooting guidelines a director came up with for his actors turns out to be cleverer better written and of considerable more interest than the finished film that s a bad sign
0	when a set of pre shooting guidelines a director came up with for his actors turns out to be cleverer better written and of considerable more interest than the finished film that s a bad sign
0	when a set of pre shooting guidelines a director came up with for his actors turns out to be cleverer better written and of considerable more interest than the finished film that s a bad sign
0	when a set of pre shooting guidelines a director came up with for his actors turns out to be cleverer better written and of considerable more interest than the finished film that s a bad sign
0	when a set of pre shooting guidelines a director came up with for his actors turns out to be cleverer better written and of considerable more interest than the finished film that s a bad sign
0	when a set of pre shooting guidelines a director came up with for his actors turns out to be cleverer better written and of considerable more interest than the finished film that s a bad sign
0	when a set of pre shooting guidelines a director came up with for his actors turns out to be cleverer better written and of considerable more interest than the finished film that s a bad sign
0	when a set of pre shooting guidelines a director came up with for his actors turns out to be cleverer better written and of considerable more interest than the finished film that s a bad sign
0	when a set of pre shooting guidelines a director came up with for his actors turns out to be cleverer better written and of considerable more interest than the finished film that s a bad sign
0	when a set of pre shooting guidelines a director came up with for his actors turns out to be cleverer better written and of considerable more interest than the finished film that s a bad sign
0	when a set of pre shooting guidelines a director came up with for his actors turns out to be cleverer better written and of considerable more interest than the finished film that s a bad sign
2	william shatner , as a pompous professor , is the sole bright spot ...
2	william shatner as a pompous professor is sole bright spot
2	william shatner as a professor is sole bright spot
2	william as a pompous professor is sole bright spot
2	william shatner as a pompous professor is sole bright spot
2	william shatner as a pompous professor the sole bright spot
2	william shatner a pompous professor is the bright spot
2	william shatner as a pompous professor is the sole bright spot
2	william shatner as a pompous professor is the spot
2	shatner as a pompous professor is the sole bright spot
2	william shatner as a pompous professor is the sole bright spot
2	william shatner as a pompous professor is the sole bright spot
2	william shatner as a pompous professor is the sole bright spot
2	william shatner as a pompous professor is the sole bright spot
2	william shatner as a pompous professor is the sole bright spot
2	william shatner as a pompous professor is the sole bright spot
2	william shatner as a pompous professor is the sole bright spot
2	william shatner as a pompous professor is the sole bright spot
2	william shatner as a pompous professor is the sole bright spot
2	william shatner as a pompous professor is the sole bright spot
2	william shatner as a pompous professor is the sole bright spot
2	william shatner as a pompous professor is the sole bright spot
2	william shatner as a pompous professor is the sole bright spot
2	william shatner as a pompous professor is the sole bright spot
2	william shatner as a pompous professor is the sole bright spot
2	william shatner as a pompous professor is the sole bright spot
2	william shatner as a pompous professor is the sole bright spot
2	william shatner as a pompous professor is the sole bright spot
2	william shatner as a pompous professor is the sole bright spot
2	william shatner as a pompous professor is the sole bright spot
2	william shatner as a pompous professor is the sole bright spot
2	william shatner as a pompous professor is the sole bright spot
2	william shatner as a pompous professor is the sole bright spot
4	the passions aroused by the discord between old and new cultures are set against the strange , stark beauty of the mideast desert , so lovingly and perceptively filmed that you can almost taste the desiccated air .
4	the passions by the between old and new cultures are set against the strange stark beauty of the mideast desert so lovingly and perceptively filmed that can almost taste the desiccated
4	the passions aroused by the discord between old and new cultures are set against the strange stark beauty of the mideast desert lovingly and perceptively filmed that can almost taste the desiccated
4	the passions by the discord between old and new cultures are set against the strange stark beauty of the mideast desert lovingly and perceptively filmed that you can almost taste the air
4	the passions aroused by the discord between old and new cultures are set against the strange stark beauty of the mideast desert so lovingly and perceptively filmed that you can almost taste the desiccated air
4	the aroused by the discord and new are set against the strange stark beauty of the mideast desert so lovingly perceptively filmed that you can almost taste the desiccated air
4	the passions aroused by the discord between old and new cultures are set against the strange stark beauty of the mideast desert so lovingly and perceptively filmed that you can almost taste the desiccated air
4	the passions aroused by the discord between old and new cultures are set against the strange stark beauty of the mideast desert so lovingly and filmed that can taste the desiccated air
4	the passions aroused by the discord between old and new cultures are set against the strange stark beauty of the mideast desert so lovingly and perceptively filmed that you can almost taste the desiccated air
4	the passions aroused by the discord between old and new cultures are set against the stark beauty of the mideast desert so lovingly and perceptively filmed that you can almost taste the desiccated air
4	the passions aroused by the discord between old and new cultures are set against the strange stark beauty of the mideast desert so lovingly and perceptively filmed that you can almost taste the desiccated air
4	the passions aroused by the discord between old and new cultures are set against the strange stark beauty of the mideast desert so lovingly and perceptively filmed that you can almost taste the desiccated air
4	the passions aroused by the discord between old and new cultures are set against the strange stark beauty of the mideast desert so lovingly and perceptively filmed that you can almost taste the desiccated air
4	the passions aroused by the discord between old and new cultures are set against the strange stark beauty of the mideast desert so lovingly and perceptively filmed that you can almost taste the desiccated air
4	the passions aroused by the discord between old and new cultures are set against the strange stark beauty of the mideast desert so lovingly and perceptively filmed that you can almost taste the desiccated air
4	the passions aroused by the discord between old and new cultures are set against the strange stark beauty of the mideast desert so lovingly and perceptively filmed that you can almost taste the desiccated air
4	the passions aroused by the discord between old and new cultures are set against the strange stark beauty of the mideast desert so lovingly and perceptively filmed that you can almost taste the desiccated air
4	the passions aroused by the discord between old and new cultures are set against the strange stark beauty of the mideast desert so lovingly and perceptively filmed that you can almost taste the desiccated air
4	the passions aroused by the discord between old and new cultures are set against the strange stark beauty of the mideast desert so lovingly and perceptively filmed that you can almost taste the desiccated air
4	the passions aroused by the discord between old and new cultures are set against the strange stark beauty of the mideast desert so lovingly and perceptively filmed that you can almost taste the desiccated air
4	the passions aroused by the discord between old and new cultures are set against the strange stark beauty of the mideast desert so lovingly and perceptively filmed that you can almost taste the desiccated air
4	the passions aroused by the discord between old and new cultures are set against the strange stark beauty of the mideast desert so lovingly and perceptively filmed that you can almost taste the desiccated air
4	the passions aroused by the discord between old and new cultures are set against the strange stark beauty of the mideast desert so lovingly and perceptively filmed that you can almost taste the desiccated air
4	the passions aroused by the discord between old and new cultures are set against the strange stark beauty of the mideast desert so lovingly and perceptively filmed that you can almost taste the desiccated air
4	the passions aroused by the discord between old and new cultures are set against the strange stark beauty of the mideast desert so lovingly and perceptively filmed that you can almost taste the desiccated air
4	the passions aroused by the discord between old and new cultures are set against the strange stark beauty of the mideast desert so lovingly and perceptively filmed that you can almost taste the desiccated air
4	the passions aroused by the discord between old and new cultures are set against the strange stark beauty of the mideast desert so lovingly and perceptively filmed that you can almost taste the desiccated air
4	the passions aroused by the discord between old and new cultures are set against the strange stark beauty of the mideast desert so lovingly and perceptively filmed that you can almost taste the desiccated air
4	the passions aroused by the discord between old and new cultures are set against the strange stark beauty of the mideast desert so lovingly and perceptively filmed that you can almost taste the desiccated air
4	the passions aroused by the discord between old and new cultures are set against the strange stark beauty of the mideast desert so lovingly and perceptively filmed that you can almost taste the desiccated air
4	the passions aroused by the discord between old and new cultures are set against the strange stark beauty of the mideast desert so lovingly and perceptively filmed that you can almost taste the desiccated air
4	the passions aroused by the discord between old and new cultures are set against the strange stark beauty of the mideast desert so lovingly and perceptively filmed that you can almost taste the desiccated air
4	the passions aroused by the discord between old and new cultures are set against the strange stark beauty of the mideast desert so lovingly and perceptively filmed that you can almost taste the desiccated air
3	if your senses have n't been dulled by slasher films and gorefests , if you 're a connoisseur of psychological horror , this is your ticket .
3	if your senses nt been dulled by slasher and gorefests if re a connoisseur of psychological horror this is your ticket
3	if your senses have nt been dulled by films and gorefests if you re connoisseur of psychological horror this is your ticket
3	if your have nt been dulled by slasher and gorefests if you re a connoisseur of psychological horror this is your ticket
3	if your senses have nt been dulled by slasher films and gorefests if you re a connoisseur of psychological horror this is your ticket
3	if your senses have nt been dulled by slasher films and gorefests if you re a connoisseur of psychological horror this is your ticket
3	if senses have nt been dulled by slasher films and gorefests if you re a connoisseur of horror this is ticket
3	if senses have nt been dulled slasher films and gorefests if you re a connoisseur of psychological horror this is your ticket
3	if your senses have nt been dulled by slasher films gorefests if re a connoisseur psychological horror this your
3	if your senses have nt been dulled by slasher films and gorefests if you re a connoisseur psychological horror this is your ticket
3	if your senses have nt been dulled by slasher films and gorefests if you re a connoisseur of psychological horror this is your ticket
3	if your senses have nt been dulled by slasher films and gorefests if you re a connoisseur of psychological horror this is your ticket
3	if your senses have nt been dulled by slasher films and gorefests if you re a connoisseur of psychological horror this is your ticket
3	if your senses have nt been dulled by slasher films and gorefests if you re a connoisseur of psychological horror this is your ticket
3	if your senses have nt been dulled by slasher films and gorefests if you re a connoisseur of psychological horror this is your ticket
3	if your senses have nt been dulled by slasher films and gorefests if you re a connoisseur of psychological horror this is your ticket
3	if your senses have nt been dulled by slasher films and gorefests if you re a connoisseur of psychological horror this is your ticket
3	if your senses have nt been dulled by slasher films and gorefests if you re a connoisseur of psychological horror this is your ticket
3	if your senses have nt been dulled by slasher films and gorefests if you re a connoisseur of psychological horror this is your ticket
3	if your senses have nt been dulled by slasher films and gorefests if you re a connoisseur of psychological horror this is your ticket
3	if your senses have nt been dulled by slasher films and gorefests if you re a connoisseur of psychological horror this is your ticket
3	if your senses have nt been dulled by slasher films and gorefests if you re a connoisseur of psychological horror this is your ticket
3	if your senses have nt been dulled by slasher films and gorefests if you re a connoisseur of psychological horror this is your ticket
3	if your senses have nt been dulled by slasher films and gorefests if you re a connoisseur of psychological horror this is your ticket
3	if your senses have nt been dulled by slasher films and gorefests if you re a connoisseur of psychological horror this is your ticket
3	if your senses have nt been dulled by slasher films and gorefests if you re a connoisseur of psychological horror this is your ticket
3	if your senses have nt been dulled by slasher films and gorefests if you re a connoisseur of psychological horror this is your ticket
3	if your senses have nt been dulled by slasher films and gorefests if you re a connoisseur of psychological horror this is your ticket
3	if your senses have nt been dulled by slasher films and gorefests if you re a connoisseur of psychological horror this is your ticket
3	if your senses have nt been dulled by slasher films and gorefests if you re a connoisseur of psychological horror this is your ticket
3	if your senses have nt been dulled by slasher films and gorefests if you re a connoisseur of psychological horror this is your ticket
3	if your senses have nt been dulled by slasher films and gorefests if you re a connoisseur of psychological horror this is your ticket
3	if your senses have nt been dulled by slasher films and gorefests if you re a connoisseur of psychological horror this is your ticket
0	any one episode of the sopranos would send this ill-conceived folly to sleep with the fishes .
0	any one episode of the sopranos would send this ill conceived folly sleep with the fishes
0	one episode of the sopranos would send this ill conceived folly to sleep the fishes
0	any one episode of the sopranos would send this conceived folly to sleep with fishes
0	any one episode of the sopranos send this folly sleep with fishes
0	one episode of the sopranos would this ill conceived folly to sleep with the fishes
0	any one episode of the sopranos would this ill conceived sleep with fishes
0	any one episode of the sopranos send ill conceived folly sleep with the fishes
0	any one episode of sopranos send this ill conceived folly to sleep with the fishes
0	any one episode of the sopranos would send this ill conceived folly to sleep with the fishes
0	any one episode of the sopranos would send this ill conceived folly to sleep with the fishes
0	any one episode of the sopranos would send this ill conceived folly to sleep with the fishes
0	any one episode of the sopranos would send this ill conceived folly to sleep with the fishes
0	any one episode of the sopranos would send this ill conceived folly to sleep with the fishes
0	any one episode of the sopranos would send this ill conceived folly to sleep with the fishes
0	any one episode of the sopranos would send this ill conceived folly to sleep with the fishes
0	any one episode of the sopranos would send this ill conceived folly to sleep with the fishes
0	any one episode of the sopranos would send this ill conceived folly to sleep with the fishes
0	any one episode of the sopranos would send this ill conceived folly to sleep with the fishes
0	any one episode of the sopranos would send this ill conceived folly to sleep with the fishes
0	any one episode of the sopranos would send this ill conceived folly to sleep with the fishes
0	any one episode of the sopranos would send this ill conceived folly to sleep with the fishes
0	any one episode of the sopranos would send this ill conceived folly to sleep with the fishes
0	any one episode of the sopranos would send this ill conceived folly to sleep with the fishes
0	any one episode of the sopranos would send this ill conceived folly to sleep with the fishes
0	any one episode of the sopranos would send this ill conceived folly to sleep with the fishes
0	any one episode of the sopranos would send this ill conceived folly to sleep with the fishes
0	any one episode of the sopranos would send this ill conceived folly to sleep with the fishes
0	any one episode of the sopranos would send this ill conceived folly to sleep with the fishes
0	any one episode of the sopranos would send this ill conceived folly to sleep with the fishes
0	any one episode of the sopranos would send this ill conceived folly to sleep with the fishes
0	any one episode of the sopranos would send this ill conceived folly to sleep with the fishes
0	any one episode of the sopranos would send this ill conceived folly to sleep with the fishes
1	as conceived by mr. schaeffer , christopher and grace are little more than collections of quirky traits lifted from a screenwriter 's outline and thrown at actors charged with the impossible task of making them jell .
1	as conceived by mr schaeffer and grace are little more than of quirky traits lifted from a screenwriter s outline and thrown at actors charged the impossible task of making them jell
1	as conceived by mr schaeffer and are little more than collections of quirky traits lifted a screenwriter s outline and thrown at actors charged with impossible task of them jell
1	as conceived mr christopher and grace are little more than of quirky traits lifted from a screenwriter s outline and thrown at actors charged with the impossible task of making them jell
1	conceived by mr schaeffer christopher and grace are little more than collections of traits lifted from a screenwriter s outline and thrown actors charged with the impossible task of making them jell
1	as conceived by mr schaeffer christopher and grace are little more than of quirky traits lifted from a screenwriter s outline and thrown at actors the impossible task making them jell
1	conceived by mr schaeffer christopher and grace are little more than collections of quirky traits from a s outline at charged with the impossible task of making them jell
1	as conceived by mr schaeffer christopher and grace are little more than collections of quirky traits lifted from a screenwriter s outline and thrown at actors charged with the impossible of making them jell
1	as conceived by mr schaeffer christopher and are little than collections of quirky traits lifted from a screenwriter s outline and thrown at actors charged with the task them jell
1	as conceived by mr schaeffer christopher grace are little more than collections traits lifted from a screenwriter s outline and thrown at actors with the impossible task of them jell
1	as conceived by mr schaeffer christopher and grace are little more than collections of quirky traits lifted from a screenwriter s outline and thrown at actors charged with the impossible task of making them jell
1	as conceived by mr schaeffer christopher and grace are little more than collections of quirky traits lifted from a screenwriter s outline and thrown at actors charged with the impossible task of making them jell
1	as conceived by mr schaeffer christopher and grace are little more than collections of quirky traits lifted from a screenwriter s outline and thrown at actors charged with the impossible task of making them jell
1	as conceived by mr schaeffer christopher and grace are little more than collections of quirky traits lifted from a screenwriter s outline and thrown at actors charged with the impossible task of making them jell
1	as conceived by mr schaeffer christopher and grace are little more than collections of quirky traits lifted from a screenwriter s outline and thrown at actors charged with the impossible task of making them jell
1	as conceived by mr schaeffer christopher and grace are little more than collections of quirky traits lifted from a screenwriter s outline and thrown at actors charged with the impossible task of making them jell
1	as conceived by mr schaeffer christopher and grace are little more than collections of quirky traits lifted from a screenwriter s outline and thrown at actors charged with the impossible task of making them jell
1	as conceived by mr schaeffer christopher and grace are little more than collections of quirky traits lifted from a screenwriter s outline and thrown at actors charged with the impossible task of making them jell
1	as conceived by mr schaeffer christopher and grace are little more than collections of quirky traits lifted from a screenwriter s outline and thrown at actors charged with the impossible task of making them jell
1	as conceived by mr schaeffer christopher and grace are little more than collections of quirky traits lifted from a screenwriter s outline and thrown at actors charged with the impossible task of making them jell
1	as conceived by mr schaeffer christopher and grace are little more than collections of quirky traits lifted from a screenwriter s outline and thrown at actors charged with the impossible task of making them jell
1	as conceived by mr schaeffer christopher and grace are little more than collections of quirky traits lifted from a screenwriter s outline and thrown at actors charged with the impossible task of making them jell
1	as conceived by mr schaeffer christopher and grace are little more than collections of quirky traits lifted from a screenwriter s outline and thrown at actors charged with the impossible task of making them jell
1	as conceived by mr schaeffer christopher and grace are little more than collections of quirky traits lifted from a screenwriter s outline and thrown at actors charged with the impossible task of making them jell
1	as conceived by mr schaeffer christopher and grace are little more than collections of quirky traits lifted from a screenwriter s outline and thrown at actors charged with the impossible task of making them jell
1	as conceived by mr schaeffer christopher and grace are little more than collections of quirky traits lifted from a screenwriter s outline and thrown at actors charged with the impossible task of making them jell
1	as conceived by mr schaeffer christopher and grace are little more than collections of quirky traits lifted from a screenwriter s outline and thrown at actors charged with the impossible task of making them jell
1	as conceived by mr schaeffer christopher and grace are little more than collections of quirky traits lifted from a screenwriter s outline and thrown at actors charged with the impossible task of making them jell
1	as conceived by mr schaeffer christopher and grace are little more than collections of quirky traits lifted from a screenwriter s outline and thrown at actors charged with the impossible task of making them jell
1	as conceived by mr schaeffer christopher and grace are little more than collections of quirky traits lifted from a screenwriter s outline and thrown at actors charged with the impossible task of making them jell
1	as conceived by mr schaeffer christopher and grace are little more than collections of quirky traits lifted from a screenwriter s outline and thrown at actors charged with the impossible task of making them jell
1	as conceived by mr schaeffer christopher and grace are little more than collections of quirky traits lifted from a screenwriter s outline and thrown at actors charged with the impossible task of making them jell
1	as conceived by mr schaeffer christopher and grace are little more than collections of quirky traits lifted from a screenwriter s outline and thrown at actors charged with the impossible task of making them jell
1	those who managed to avoid the deconstructionist theorizing of french philosopher jacques derrida in college can now take an 85-minute brush-up course with the documentary derrida .
1	those who to avoid the deconstructionist theorizing of french derrida in college can now take an minute up with the documentary derrida
1	those who managed avoid the theorizing french jacques in college can now take an minute brush up course with documentary derrida
1	those who managed to the deconstructionist theorizing of french philosopher jacques in college can now take an minute brush up course with documentary derrida
1	those who to avoid the deconstructionist theorizing of french philosopher jacques derrida college can now an minute brush up course with the documentary derrida
1	those who managed to avoid the deconstructionist theorizing of french philosopher jacques derrida in college can now take an minute brush up course with the documentary derrida
1	those who managed to avoid the deconstructionist theorizing of french philosopher jacques derrida in college can now take an minute brush up course with the documentary derrida
1	who to avoid the deconstructionist theorizing of french philosopher jacques derrida in college can now take an minute brush course the documentary derrida
1	those who managed to avoid deconstructionist theorizing of french philosopher jacques in college can now take an minute brush up course with the documentary derrida
1	those who managed to avoid the deconstructionist theorizing of french philosopher jacques derrida in college can now take an minute brush up course with documentary derrida
1	those who managed to avoid the deconstructionist theorizing of french philosopher jacques derrida in college can now take an minute brush up course with the documentary derrida
1	those who managed to avoid the deconstructionist theorizing of french philosopher jacques derrida in college can now take an minute brush up course with the documentary derrida
1	those who managed to avoid the deconstructionist theorizing of french philosopher jacques derrida in college can now take an minute brush up course with the documentary derrida
1	those who managed to avoid the deconstructionist theorizing of french philosopher jacques derrida in college can now take an minute brush up course with the documentary derrida
1	those who managed to avoid the deconstructionist theorizing of french philosopher jacques derrida in college can now take an minute brush up course with the documentary derrida
1	those who managed to avoid the deconstructionist theorizing of french philosopher jacques derrida in college can now take an minute brush up course with the documentary derrida
1	those who managed to avoid the deconstructionist theorizing of french philosopher jacques derrida in college can now take an minute brush up course with the documentary derrida
1	those who managed to avoid the deconstructionist theorizing of french philosopher jacques derrida in college can now take an minute brush up course with the documentary derrida
1	those who managed to avoid the deconstructionist theorizing of french philosopher jacques derrida in college can now take an minute brush up course with the documentary derrida
1	those who managed to avoid the deconstructionist theorizing of french philosopher jacques derrida in college can now take an minute brush up course with the documentary derrida
1	those who managed to avoid the deconstructionist theorizing of french philosopher jacques derrida in college can now take an minute brush up course with the documentary derrida
1	those who managed to avoid the deconstructionist theorizing of french philosopher jacques derrida in college can now take an minute brush up course with the documentary derrida
1	those who managed to avoid the deconstructionist theorizing of french philosopher jacques derrida in college can now take an minute brush up course with the documentary derrida
1	those who managed to avoid the deconstructionist theorizing of french philosopher jacques derrida in college can now take an minute brush up course with the documentary derrida
1	those who managed to avoid the deconstructionist theorizing of french philosopher jacques derrida in college can now take an minute brush up course with the documentary derrida
1	those who managed to avoid the deconstructionist theorizing of french philosopher jacques derrida in college can now take an minute brush up course with the documentary derrida
1	those who managed to avoid the deconstructionist theorizing of french philosopher jacques derrida in college can now take an minute brush up course with the documentary derrida
1	those who managed to avoid the deconstructionist theorizing of french philosopher jacques derrida in college can now take an minute brush up course with the documentary derrida
1	those who managed to avoid the deconstructionist theorizing of french philosopher jacques derrida in college can now take an minute brush up course with the documentary derrida
1	those who managed to avoid the deconstructionist theorizing of french philosopher jacques derrida in college can now take an minute brush up course with the documentary derrida
1	those who managed to avoid the deconstructionist theorizing of french philosopher jacques derrida in college can now take an minute brush up course with the documentary derrida
1	those who managed to avoid the deconstructionist theorizing of french philosopher jacques derrida in college can now take an minute brush up course with the documentary derrida
1	those who managed to avoid the deconstructionist theorizing of french philosopher jacques derrida in college can now take an minute brush up course with the documentary derrida
3	most new movies have a bright sheen .
3	most new movies have a bright sheen
3	most new movies have a bright sheen
3	most new movies have a bright sheen
3	most new movies have a bright sheen
3	most new movies have a bright sheen
3	movies have bright sheen
3	most new movies have a bright sheen
3	most new movies a bright
3	most new movies have a bright
3	most new movies have a bright sheen
3	most new movies have a bright sheen
3	most new movies have a bright sheen
3	most new movies have a bright sheen
3	most new movies have a bright sheen
3	most new movies have a bright sheen
3	most new movies have a bright sheen
3	most new movies have a bright sheen
3	most new movies have a bright sheen
3	most new movies have a bright sheen
3	most new movies have a bright sheen
3	most new movies have a bright sheen
3	most new movies have a bright sheen
3	most new movies have a bright sheen
3	most new movies have a bright sheen
3	most new movies have a bright sheen
3	most new movies have a bright sheen
3	most new movies have a bright sheen
3	most new movies have a bright sheen
3	most new movies have a bright sheen
3	most new movies have a bright sheen
3	most new movies have a bright sheen
3	most new movies have a bright sheen
1	but what saves lives on the freeway does not necessarily make for persuasive viewing .
1	but what saves on the freeway does not necessarily make persuasive viewing
1	but what saves lives on the freeway does not necessarily for persuasive viewing
1	but what saves lives on the freeway does not necessarily make for persuasive viewing
1	but what saves on the freeway does not necessarily make for persuasive viewing
1	but what saves lives on the freeway does not necessarily make for persuasive viewing
1	but what saves lives on freeway does not make for persuasive viewing
1	but saves lives freeway does not necessarily make persuasive viewing
1	but what lives on freeway does not necessarily make for persuasive viewing
1	but what saves lives on the freeway not necessarily make for persuasive
1	but what saves lives on the freeway does not necessarily make for persuasive viewing
1	but what saves lives on the freeway does not necessarily make for persuasive viewing
1	but what saves lives on the freeway does not necessarily make for persuasive viewing
1	but what saves lives on the freeway does not necessarily make for persuasive viewing
1	but what saves lives on the freeway does not necessarily make for persuasive viewing
1	but what saves lives on the freeway does not necessarily make for persuasive viewing
1	but what saves lives on the freeway does not necessarily make for persuasive viewing
1	but what saves lives on the freeway does not necessarily make for persuasive viewing
1	but what saves lives on the freeway does not necessarily make for persuasive viewing
1	but what saves lives on the freeway does not necessarily make for persuasive viewing
1	but what saves lives on the freeway does not necessarily make for persuasive viewing
1	but what saves lives on the freeway does not necessarily make for persuasive viewing
1	but what saves lives on the freeway does not necessarily make for persuasive viewing
1	but what saves lives on the freeway does not necessarily make for persuasive viewing
1	but what saves lives on the freeway does not necessarily make for persuasive viewing
1	but what saves lives on the freeway does not necessarily make for persuasive viewing
1	but what saves lives on the freeway does not necessarily make for persuasive viewing
1	but what saves lives on the freeway does not necessarily make for persuasive viewing
1	but what saves lives on the freeway does not necessarily make for persuasive viewing
1	but what saves lives on the freeway does not necessarily make for persuasive viewing
1	but what saves lives on the freeway does not necessarily make for persuasive viewing
1	but what saves lives on the freeway does not necessarily make for persuasive viewing
1	but what saves lives on the freeway does not necessarily make for persuasive viewing
3	steve irwin 's method is ernest hemmingway at accelerated speed and volume .
3	steve irwin s method hemmingway at accelerated speed and volume
3	steve irwin method is ernest hemmingway at accelerated speed and volume
3	steve irwin s method ernest hemmingway at accelerated speed and volume
3	irwin s method is ernest at accelerated speed and
3	steve irwin method ernest hemmingway at accelerated speed and volume
3	steve s method is ernest at accelerated speed and volume
3	steve irwin s method ernest hemmingway at accelerated speed and volume
3	irwin s method is ernest hemmingway at accelerated speed and
3	steve irwin s method is ernest hemmingway at accelerated and volume
3	steve irwin s method is ernest hemmingway at accelerated speed and volume
3	steve irwin s method is ernest hemmingway at accelerated speed and volume
3	steve irwin s method is ernest hemmingway at accelerated speed and volume
3	steve irwin s method is ernest hemmingway at accelerated speed and volume
3	steve irwin s method is ernest hemmingway at accelerated speed and volume
3	steve irwin s method is ernest hemmingway at accelerated speed and volume
3	steve irwin s method is ernest hemmingway at accelerated speed and volume
3	steve irwin s method is ernest hemmingway at accelerated speed and volume
3	steve irwin s method is ernest hemmingway at accelerated speed and volume
3	steve irwin s method is ernest hemmingway at accelerated speed and volume
3	steve irwin s method is ernest hemmingway at accelerated speed and volume
3	steve irwin s method is ernest hemmingway at accelerated speed and volume
3	steve irwin s method is ernest hemmingway at accelerated speed and volume
3	steve irwin s method is ernest hemmingway at accelerated speed and volume
3	steve irwin s method is ernest hemmingway at accelerated speed and volume
3	steve irwin s method is ernest hemmingway at accelerated speed and volume
3	steve irwin s method is ernest hemmingway at accelerated speed and volume
3	steve irwin s method is ernest hemmingway at accelerated speed and volume
3	steve irwin s method is ernest hemmingway at accelerated speed and volume
3	steve irwin s method is ernest hemmingway at accelerated speed and volume
3	steve irwin s method is ernest hemmingway at accelerated speed and volume
3	steve irwin s method is ernest hemmingway at accelerated speed and volume
3	steve irwin s method is ernest hemmingway at accelerated speed and volume
2	d.j. qualls as indiana jones ?
2	d j qualls as indiana jones
2	d j qualls as indiana jones
2	d j qualls as indiana jones
2	j qualls as jones
2	d j qualls as indiana jones
2	d j qualls as indiana jones
2	d qualls as indiana jones
2	d j qualls as indiana
2	d j qualls as indiana jones
2	d j qualls as indiana jones
2	d j qualls as indiana jones
2	d j qualls as indiana jones
2	d j qualls as indiana jones
2	d j qualls as indiana jones
2	d j qualls as indiana jones
2	d j qualls as indiana jones
2	d j qualls as indiana jones
2	d j qualls as indiana jones
2	d j qualls as indiana jones
2	d j qualls as indiana jones
2	d j qualls as indiana jones
2	d j qualls as indiana jones
2	d j qualls as indiana jones
2	d j qualls as indiana jones
2	d j qualls as indiana jones
2	d j qualls as indiana jones
2	d j qualls as indiana jones
2	d j qualls as indiana jones
2	d j qualls as indiana jones
2	d j qualls as indiana jones
2	d j qualls as indiana jones
2	d j qualls as indiana jones
2	it ultimately stands forth as an important chronicle of the abuses of one of latin america 's most oppressive regimes .
2	it ultimately stands forth as an important chronicle of the of one of latin america s most oppressive regimes
2	it stands forth as important chronicle of the abuses of one of latin america s most oppressive regimes
2	it ultimately stands forth as important chronicle of the abuses of latin america s oppressive regimes
2	it ultimately stands forth as important chronicle of the abuses of one latin america s most oppressive regimes
2	it stands forth as an important chronicle of the abuses one of latin s most oppressive regimes
2	it ultimately stands an important chronicle abuses of one of latin america s most oppressive regimes
2	it stands forth an of the abuses of one of latin america s most regimes
2	ultimately stands forth as an important chronicle of the of one of latin america s most oppressive regimes
2	it ultimately stands forth as important of the abuses of one of latin america s most oppressive regimes
2	it ultimately stands forth as an important chronicle of the abuses of one of latin america s most oppressive regimes
2	it ultimately stands forth as an important chronicle of the abuses of one of latin america s most oppressive regimes
2	it ultimately stands forth as an important chronicle of the abuses of one of latin america s most oppressive regimes
2	it ultimately stands forth as an important chronicle of the abuses of one of latin america s most oppressive regimes
2	it ultimately stands forth as an important chronicle of the abuses of one of latin america s most oppressive regimes
2	it ultimately stands forth as an important chronicle of the abuses of one of latin america s most oppressive regimes
2	it ultimately stands forth as an important chronicle of the abuses of one of latin america s most oppressive regimes
2	it ultimately stands forth as an important chronicle of the abuses of one of latin america s most oppressive regimes
2	it ultimately stands forth as an important chronicle of the abuses of one of latin america s most oppressive regimes
2	it ultimately stands forth as an important chronicle of the abuses of one of latin america s most oppressive regimes
2	it ultimately stands forth as an important chronicle of the abuses of one of latin america s most oppressive regimes
2	it ultimately stands forth as an important chronicle of the abuses of one of latin america s most oppressive regimes
2	it ultimately stands forth as an important chronicle of the abuses of one of latin america s most oppressive regimes
2	it ultimately stands forth as an important chronicle of the abuses of one of latin america s most oppressive regimes
2	it ultimately stands forth as an important chronicle of the abuses of one of latin america s most oppressive regimes
2	it ultimately stands forth as an important chronicle of the abuses of one of latin america s most oppressive regimes
2	it ultimately stands forth as an important chronicle of the abuses of one of latin america s most oppressive regimes
2	it ultimately stands forth as an important chronicle of the abuses of one of latin america s most oppressive regimes
2	it ultimately stands forth as an important chronicle of the abuses of one of latin america s most oppressive regimes
2	it ultimately stands forth as an important chronicle of the abuses of one of latin america s most oppressive regimes
2	it ultimately stands forth as an important chronicle of the abuses of one of latin america s most oppressive regimes
2	it ultimately stands forth as an important chronicle of the abuses of one of latin america s most oppressive regimes
2	it ultimately stands forth as an important chronicle of the abuses of one of latin america s most oppressive regimes
3	nicely serves as an examination of a society in transition .
3	nicely serves as an examination of a society in transition
3	nicely serves as a society in transition
3	nicely serves as an examination of a society in transition
3	nicely serves as an examination of a society in transition
3	nicely serves as an examination a society in transition
3	nicely serves as an examination of a society transition
3	nicely serves as an a in transition
3	nicely serves as examination of a society in transition
3	nicely serves as an examination of a in transition
3	nicely serves as an examination of a society in transition
3	nicely serves as an examination of a society in transition
3	nicely serves as an examination of a society in transition
3	nicely serves as an examination of a society in transition
3	nicely serves as an examination of a society in transition
3	nicely serves as an examination of a society in transition
3	nicely serves as an examination of a society in transition
3	nicely serves as an examination of a society in transition
3	nicely serves as an examination of a society in transition
3	nicely serves as an examination of a society in transition
3	nicely serves as an examination of a society in transition
3	nicely serves as an examination of a society in transition
3	nicely serves as an examination of a society in transition
3	nicely serves as an examination of a society in transition
3	nicely serves as an examination of a society in transition
3	nicely serves as an examination of a society in transition
3	nicely serves as an examination of a society in transition
3	nicely serves as an examination of a society in transition
3	nicely serves as an examination of a society in transition
3	nicely serves as an examination of a society in transition
3	nicely serves as an examination of a society in transition
3	nicely serves as an examination of a society in transition
3	nicely serves as an examination of a society in transition
0	the film would work much better as a video installation in a museum , where viewers would be free to leave .
0	the film would work much better as a video installation in a museum where viewers would be free leave
0	the would work much better as a video a museum where viewers would be free to leave
0	the film would work much better a video in a museum where viewers would be free to leave
0	the film would work much better as a video installation in a museum where viewers would be free to leave
0	the film would work much better a video installation in a museum where would be free to
0	the film work much better as video installation in a museum where viewers would be free to leave
0	the film would work much better a video installation in a museum where viewers would be free to leave
0	the film would much better as a video installation in a where viewers would be free to leave
0	film would work much better as a video installation a museum where viewers would free to leave
0	the film would work much better as a video installation in a museum where viewers would be free to leave
0	the film would work much better as a video installation in a museum where viewers would be free to leave
0	the film would work much better as a video installation in a museum where viewers would be free to leave
0	the film would work much better as a video installation in a museum where viewers would be free to leave
0	the film would work much better as a video installation in a museum where viewers would be free to leave
0	the film would work much better as a video installation in a museum where viewers would be free to leave
0	the film would work much better as a video installation in a museum where viewers would be free to leave
0	the film would work much better as a video installation in a museum where viewers would be free to leave
0	the film would work much better as a video installation in a museum where viewers would be free to leave
0	the film would work much better as a video installation in a museum where viewers would be free to leave
0	the film would work much better as a video installation in a museum where viewers would be free to leave
0	the film would work much better as a video installation in a museum where viewers would be free to leave
0	the film would work much better as a video installation in a museum where viewers would be free to leave
0	the film would work much better as a video installation in a museum where viewers would be free to leave
0	the film would work much better as a video installation in a museum where viewers would be free to leave
0	the film would work much better as a video installation in a museum where viewers would be free to leave
0	the film would work much better as a video installation in a museum where viewers would be free to leave
0	the film would work much better as a video installation in a museum where viewers would be free to leave
0	the film would work much better as a video installation in a museum where viewers would be free to leave
0	the film would work much better as a video installation in a museum where viewers would be free to leave
0	the film would work much better as a video installation in a museum where viewers would be free to leave
0	the film would work much better as a video installation in a museum where viewers would be free to leave
0	the film would work much better as a video installation in a museum where viewers would be free to leave
1	culkin exudes none of the charm or charisma that might keep a more general audience even vaguely interested in his bratty character .
1	culkin exudes none of the charm or charisma might keep a more general audience even vaguely interested in his bratty character
1	none of the charm or charisma that might keep a more general audience even vaguely interested his bratty character
1	culkin exudes none of the charm or charisma that might a more general audience even vaguely interested in bratty character
1	culkin exudes none of the charm or charisma that keep a more general audience even vaguely interested in his bratty character
1	culkin exudes none of the charm or charisma that might keep a more general audience even vaguely interested in his bratty character
1	culkin none of the charm charisma that might keep a more general audience even vaguely interested in his bratty character
1	exudes none of the charm or charisma that might keep a more general audience even vaguely interested in his bratty character
1	culkin exudes of charm charisma that might keep a more general audience even vaguely interested in his bratty
1	culkin exudes none of the charm or charisma that might keep a more general audience even vaguely interested in bratty
1	culkin exudes none of the charm or charisma that might keep a more general audience even vaguely interested in his bratty character
1	culkin exudes none of the charm or charisma that might keep a more general audience even vaguely interested in his bratty character
1	culkin exudes none of the charm or charisma that might keep a more general audience even vaguely interested in his bratty character
1	culkin exudes none of the charm or charisma that might keep a more general audience even vaguely interested in his bratty character
1	culkin exudes none of the charm or charisma that might keep a more general audience even vaguely interested in his bratty character
1	culkin exudes none of the charm or charisma that might keep a more general audience even vaguely interested in his bratty character
1	culkin exudes none of the charm or charisma that might keep a more general audience even vaguely interested in his bratty character
1	culkin exudes none of the charm or charisma that might keep a more general audience even vaguely interested in his bratty character
1	culkin exudes none of the charm or charisma that might keep a more general audience even vaguely interested in his bratty character
1	culkin exudes none of the charm or charisma that might keep a more general audience even vaguely interested in his bratty character
1	culkin exudes none of the charm or charisma that might keep a more general audience even vaguely interested in his bratty character
1	culkin exudes none of the charm or charisma that might keep a more general audience even vaguely interested in his bratty character
1	culkin exudes none of the charm or charisma that might keep a more general audience even vaguely interested in his bratty character
1	culkin exudes none of the charm or charisma that might keep a more general audience even vaguely interested in his bratty character
1	culkin exudes none of the charm or charisma that might keep a more general audience even vaguely interested in his bratty character
1	culkin exudes none of the charm or charisma that might keep a more general audience even vaguely interested in his bratty character
1	culkin exudes none of the charm or charisma that might keep a more general audience even vaguely interested in his bratty character
1	culkin exudes none of the charm or charisma that might keep a more general audience even vaguely interested in his bratty character
1	culkin exudes none of the charm or charisma that might keep a more general audience even vaguely interested in his bratty character
1	culkin exudes none of the charm or charisma that might keep a more general audience even vaguely interested in his bratty character
1	culkin exudes none of the charm or charisma that might keep a more general audience even vaguely interested in his bratty character
1	culkin exudes none of the charm or charisma that might keep a more general audience even vaguely interested in his bratty character
1	culkin exudes none of the charm or charisma that might keep a more general audience even vaguely interested in his bratty character
2	sometimes , fond memories should stay in the past : a lesson this film teaches all too well .
2	sometimes memories should in the past a lesson this film teaches too well
2	sometimes fond memories should stay in the past a lesson this film teaches all well
2	sometimes fond should in the past a lesson this film teaches well
2	fond memories stay in the past a lesson this film teaches all too well
2	sometimes fond memories should stay in the past a lesson this film teaches all too
2	sometimes fond memories should stay in the past a lesson this film teaches all too well
2	fond memories should the past a lesson this film teaches all too well
2	sometimes fond memories the past a lesson film teaches all too well
2	sometimes fond memories should stay in the past a lesson this film teaches too well
2	sometimes fond memories should stay in the past a lesson this film teaches all too well
2	sometimes fond memories should stay in the past a lesson this film teaches all too well
2	sometimes fond memories should stay in the past a lesson this film teaches all too well
2	sometimes fond memories should stay in the past a lesson this film teaches all too well
2	sometimes fond memories should stay in the past a lesson this film teaches all too well
2	sometimes fond memories should stay in the past a lesson this film teaches all too well
2	sometimes fond memories should stay in the past a lesson this film teaches all too well
2	sometimes fond memories should stay in the past a lesson this film teaches all too well
2	sometimes fond memories should stay in the past a lesson this film teaches all too well
2	sometimes fond memories should stay in the past a lesson this film teaches all too well
2	sometimes fond memories should stay in the past a lesson this film teaches all too well
2	sometimes fond memories should stay in the past a lesson this film teaches all too well
2	sometimes fond memories should stay in the past a lesson this film teaches all too well
2	sometimes fond memories should stay in the past a lesson this film teaches all too well
2	sometimes fond memories should stay in the past a lesson this film teaches all too well
2	sometimes fond memories should stay in the past a lesson this film teaches all too well
2	sometimes fond memories should stay in the past a lesson this film teaches all too well
2	sometimes fond memories should stay in the past a lesson this film teaches all too well
2	sometimes fond memories should stay in the past a lesson this film teaches all too well
2	sometimes fond memories should stay in the past a lesson this film teaches all too well
2	sometimes fond memories should stay in the past a lesson this film teaches all too well
2	sometimes fond memories should stay in the past a lesson this film teaches all too well
2	sometimes fond memories should stay in the past a lesson this film teaches all too well
1	the whole thing plays out with the drowsy heaviness of synchronized swimmer wearing a wool wetsuit .
1	whole thing plays out with the drowsy heaviness of synchronized swimmer wearing a wool wetsuit
1	the whole thing plays out with the drowsy heaviness of synchronized swimmer wearing a
1	the whole thing plays out with the drowsy heaviness of synchronized swimmer wearing a wool wetsuit
1	the whole thing plays out with the drowsy heaviness of synchronized swimmer wearing a wool wetsuit
1	the thing plays out with the heaviness of synchronized swimmer wearing a wool wetsuit
1	the whole thing plays out with the drowsy heaviness of synchronized swimmer a wool wetsuit
1	the whole thing plays with the drowsy of synchronized wearing a wool wetsuit
1	whole thing plays out with the drowsy heaviness of synchronized swimmer a wool wetsuit
1	the whole thing plays out with the drowsy heaviness of synchronized swimmer wearing a wool wetsuit
1	the whole thing plays out with the drowsy heaviness of synchronized swimmer wearing a wool wetsuit
1	the whole thing plays out with the drowsy heaviness of synchronized swimmer wearing a wool wetsuit
1	the whole thing plays out with the drowsy heaviness of synchronized swimmer wearing a wool wetsuit
1	the whole thing plays out with the drowsy heaviness of synchronized swimmer wearing a wool wetsuit
1	the whole thing plays out with the drowsy heaviness of synchronized swimmer wearing a wool wetsuit
1	the whole thing plays out with the drowsy heaviness of synchronized swimmer wearing a wool wetsuit
1	the whole thing plays out with the drowsy heaviness of synchronized swimmer wearing a wool wetsuit
1	the whole thing plays out with the drowsy heaviness of synchronized swimmer wearing a wool wetsuit
1	the whole thing plays out with the drowsy heaviness of synchronized swimmer wearing a wool wetsuit
1	the whole thing plays out with the drowsy heaviness of synchronized swimmer wearing a wool wetsuit
1	the whole thing plays out with the drowsy heaviness of synchronized swimmer wearing a wool wetsuit
1	the whole thing plays out with the drowsy heaviness of synchronized swimmer wearing a wool wetsuit
1	the whole thing plays out with the drowsy heaviness of synchronized swimmer wearing a wool wetsuit
1	the whole thing plays out with the drowsy heaviness of synchronized swimmer wearing a wool wetsuit
1	the whole thing plays out with the drowsy heaviness of synchronized swimmer wearing a wool wetsuit
1	the whole thing plays out with the drowsy heaviness of synchronized swimmer wearing a wool wetsuit
1	the whole thing plays out with the drowsy heaviness of synchronized swimmer wearing a wool wetsuit
1	the whole thing plays out with the drowsy heaviness of synchronized swimmer wearing a wool wetsuit
1	the whole thing plays out with the drowsy heaviness of synchronized swimmer wearing a wool wetsuit
1	the whole thing plays out with the drowsy heaviness of synchronized swimmer wearing a wool wetsuit
1	the whole thing plays out with the drowsy heaviness of synchronized swimmer wearing a wool wetsuit
1	the whole thing plays out with the drowsy heaviness of synchronized swimmer wearing a wool wetsuit
1	the whole thing plays out with the drowsy heaviness of synchronized swimmer wearing a wool wetsuit
3	not a cozy or ingratiating work , but it 's challenging , sometimes clever , and always interesting , and those are reasons enough to see it .
3	not a cozy or ingratiating but it s challenging sometimes clever and always interesting and those are reasons enough see it
3	not a cozy ingratiating work it s sometimes clever and always interesting and those are reasons to see it
3	not cozy or ingratiating work but it s challenging clever and always interesting and those reasons enough to see it
3	not a cozy or ingratiating work but it challenging sometimes clever and always interesting and those are reasons enough to see it
3	not a cozy or ingratiating work but it s challenging sometimes clever and always interesting and those are reasons enough to see it
3	not a cozy or ingratiating work but it s challenging sometimes clever and always interesting and are reasons enough to see it
3	not a cozy or ingratiating work but it challenging sometimes and interesting those are enough to see it
3	not a cozy or ingratiating it s challenging sometimes clever and always interesting and those are reasons enough to it
3	not a or ingratiating work but it s challenging sometimes clever and always interesting and those reasons enough to see it
3	not a cozy or ingratiating work but it s challenging sometimes clever and always interesting and those are reasons enough to see it
3	not a cozy or ingratiating work but it s challenging sometimes clever and always interesting and those are reasons enough to see it
3	not a cozy or ingratiating work but it s challenging sometimes clever and always interesting and those are reasons enough to see it
3	not a cozy or ingratiating work but it s challenging sometimes clever and always interesting and those are reasons enough to see it
3	not a cozy or ingratiating work but it s challenging sometimes clever and always interesting and those are reasons enough to see it
3	not a cozy or ingratiating work but it s challenging sometimes clever and always interesting and those are reasons enough to see it
3	not a cozy or ingratiating work but it s challenging sometimes clever and always interesting and those are reasons enough to see it
3	not a cozy or ingratiating work but it s challenging sometimes clever and always interesting and those are reasons enough to see it
3	not a cozy or ingratiating work but it s challenging sometimes clever and always interesting and those are reasons enough to see it
3	not a cozy or ingratiating work but it s challenging sometimes clever and always interesting and those are reasons enough to see it
3	not a cozy or ingratiating work but it s challenging sometimes clever and always interesting and those are reasons enough to see it
3	not a cozy or ingratiating work but it s challenging sometimes clever and always interesting and those are reasons enough to see it
3	not a cozy or ingratiating work but it s challenging sometimes clever and always interesting and those are reasons enough to see it
3	not a cozy or ingratiating work but it s challenging sometimes clever and always interesting and those are reasons enough to see it
3	not a cozy or ingratiating work but it s challenging sometimes clever and always interesting and those are reasons enough to see it
3	not a cozy or ingratiating work but it s challenging sometimes clever and always interesting and those are reasons enough to see it
3	not a cozy or ingratiating work but it s challenging sometimes clever and always interesting and those are reasons enough to see it
3	not a cozy or ingratiating work but it s challenging sometimes clever and always interesting and those are reasons enough to see it
3	not a cozy or ingratiating work but it s challenging sometimes clever and always interesting and those are reasons enough to see it
3	not a cozy or ingratiating work but it s challenging sometimes clever and always interesting and those are reasons enough to see it
3	not a cozy or ingratiating work but it s challenging sometimes clever and always interesting and those are reasons enough to see it
3	not a cozy or ingratiating work but it s challenging sometimes clever and always interesting and those are reasons enough to see it
3	not a cozy or ingratiating work but it s challenging sometimes clever and always interesting and those are reasons enough to see it
1	the premise for this kegger comedy probably sounded brilliant four six-packs and a pitcher of margaritas in , but the film must have been written ... in the thrall of a vicious hangover .
1	for this kegger probably sounded brilliant four six packs and a pitcher of margaritas in but the film must have been written in the thrall of vicious hangover
1	the premise for this comedy sounded brilliant packs and a pitcher of margaritas in but the film must have been in the thrall vicious hangover
1	the premise for this kegger comedy probably sounded brilliant four six a pitcher margaritas but the film must have been written in thrall of a vicious hangover
1	the premise for this comedy probably sounded brilliant four six packs and pitcher of margaritas in but the film must have been written in the thrall of a vicious hangover
1	the premise for this kegger comedy probably sounded brilliant four six packs and a pitcher margaritas in the film must have been written in the thrall of a vicious hangover
1	the premise this kegger comedy probably sounded brilliant four six packs and a pitcher of margaritas but the film must have been written in the thrall a vicious hangover
1	the premise for kegger comedy probably sounded brilliant four six packs a pitcher of margaritas in but the film must have been written in the thrall of a vicious hangover
1	the premise for this kegger comedy probably sounded brilliant six packs and a pitcher of in but the film must have been in the of a vicious hangover
1	the premise for this kegger comedy probably sounded brilliant four six packs and a pitcher of margaritas in but the film have been written in the thrall of a vicious hangover
1	the premise for this kegger comedy probably sounded brilliant four six packs and a pitcher of margaritas in but the film must have been written in the thrall of a vicious hangover
1	the premise for this kegger comedy probably sounded brilliant four six packs and a pitcher of margaritas in but the film must have been written in the thrall of a vicious hangover
1	the premise for this kegger comedy probably sounded brilliant four six packs and a pitcher of margaritas in but the film must have been written in the thrall of a vicious hangover
1	the premise for this kegger comedy probably sounded brilliant four six packs and a pitcher of margaritas in but the film must have been written in the thrall of a vicious hangover
1	the premise for this kegger comedy probably sounded brilliant four six packs and a pitcher of margaritas in but the film must have been written in the thrall of a vicious hangover
1	the premise for this kegger comedy probably sounded brilliant four six packs and a pitcher of margaritas in but the film must have been written in the thrall of a vicious hangover
1	the premise for this kegger comedy probably sounded brilliant four six packs and a pitcher of margaritas in but the film must have been written in the thrall of a vicious hangover
1	the premise for this kegger comedy probably sounded brilliant four six packs and a pitcher of margaritas in but the film must have been written in the thrall of a vicious hangover
1	the premise for this kegger comedy probably sounded brilliant four six packs and a pitcher of margaritas in but the film must have been written in the thrall of a vicious hangover
1	the premise for this kegger comedy probably sounded brilliant four six packs and a pitcher of margaritas in but the film must have been written in the thrall of a vicious hangover
1	the premise for this kegger comedy probably sounded brilliant four six packs and a pitcher of margaritas in but the film must have been written in the thrall of a vicious hangover
1	the premise for this kegger comedy probably sounded brilliant four six packs and a pitcher of margaritas in but the film must have been written in the thrall of a vicious hangover
1	the premise for this kegger comedy probably sounded brilliant four six packs and a pitcher of margaritas in but the film must have been written in the thrall of a vicious hangover
1	the premise for this kegger comedy probably sounded brilliant four six packs and a pitcher of margaritas in but the film must have been written in the thrall of a vicious hangover
1	the premise for this kegger comedy probably sounded brilliant four six packs and a pitcher of margaritas in but the film must have been written in the thrall of a vicious hangover
1	the premise for this kegger comedy probably sounded brilliant four six packs and a pitcher of margaritas in but the film must have been written in the thrall of a vicious hangover
1	the premise for this kegger comedy probably sounded brilliant four six packs and a pitcher of margaritas in but the film must have been written in the thrall of a vicious hangover
1	the premise for this kegger comedy probably sounded brilliant four six packs and a pitcher of margaritas in but the film must have been written in the thrall of a vicious hangover
1	the premise for this kegger comedy probably sounded brilliant four six packs and a pitcher of margaritas in but the film must have been written in the thrall of a vicious hangover
1	the premise for this kegger comedy probably sounded brilliant four six packs and a pitcher of margaritas in but the film must have been written in the thrall of a vicious hangover
1	the premise for this kegger comedy probably sounded brilliant four six packs and a pitcher of margaritas in but the film must have been written in the thrall of a vicious hangover
1	the premise for this kegger comedy probably sounded brilliant four six packs and a pitcher of margaritas in but the film must have been written in the thrall of a vicious hangover
1	the premise for this kegger comedy probably sounded brilliant four six packs and a pitcher of margaritas in but the film must have been written in the thrall of a vicious hangover
4	it 's a pleasure to see seinfeld griping about the biz with buddies chris rock , garry shandling and colin quinn .
4	s a pleasure to see seinfeld about the biz with chris rock garry shandling and colin quinn
4	it s a pleasure see seinfeld griping about the biz with chris rock garry shandling and colin quinn
4	it s a pleasure to see seinfeld griping about the biz with buddies chris rock garry shandling and colin quinn
4	it s a pleasure to see seinfeld griping about the with buddies chris rock garry shandling and colin quinn
4	it s a pleasure to see seinfeld about the with buddies chris rock garry shandling and colin quinn
4	it s a pleasure to see seinfeld griping the biz with buddies chris rock shandling and colin quinn
4	it a pleasure to see seinfeld griping about biz with buddies chris rock garry shandling and colin quinn
4	it s a pleasure see seinfeld griping about the biz with buddies chris garry shandling and colin quinn
4	it a pleasure to see griping about the biz with buddies chris rock garry shandling and colin quinn
4	it s a pleasure to see seinfeld griping about the biz with buddies chris rock garry shandling and colin quinn
4	it s a pleasure to see seinfeld griping about the biz with buddies chris rock garry shandling and colin quinn
4	it s a pleasure to see seinfeld griping about the biz with buddies chris rock garry shandling and colin quinn
4	it s a pleasure to see seinfeld griping about the biz with buddies chris rock garry shandling and colin quinn
4	it s a pleasure to see seinfeld griping about the biz with buddies chris rock garry shandling and colin quinn
4	it s a pleasure to see seinfeld griping about the biz with buddies chris rock garry shandling and colin quinn
4	it s a pleasure to see seinfeld griping about the biz with buddies chris rock garry shandling and colin quinn
4	it s a pleasure to see seinfeld griping about the biz with buddies chris rock garry shandling and colin quinn
4	it s a pleasure to see seinfeld griping about the biz with buddies chris rock garry shandling and colin quinn
4	it s a pleasure to see seinfeld griping about the biz with buddies chris rock garry shandling and colin quinn
4	it s a pleasure to see seinfeld griping about the biz with buddies chris rock garry shandling and colin quinn
4	it s a pleasure to see seinfeld griping about the biz with buddies chris rock garry shandling and colin quinn
4	it s a pleasure to see seinfeld griping about the biz with buddies chris rock garry shandling and colin quinn
4	it s a pleasure to see seinfeld griping about the biz with buddies chris rock garry shandling and colin quinn
4	it s a pleasure to see seinfeld griping about the biz with buddies chris rock garry shandling and colin quinn
4	it s a pleasure to see seinfeld griping about the biz with buddies chris rock garry shandling and colin quinn
4	it s a pleasure to see seinfeld griping about the biz with buddies chris rock garry shandling and colin quinn
4	it s a pleasure to see seinfeld griping about the biz with buddies chris rock garry shandling and colin quinn
4	it s a pleasure to see seinfeld griping about the biz with buddies chris rock garry shandling and colin quinn
4	it s a pleasure to see seinfeld griping about the biz with buddies chris rock garry shandling and colin quinn
4	it s a pleasure to see seinfeld griping about the biz with buddies chris rock garry shandling and colin quinn
4	it s a pleasure to see seinfeld griping about the biz with buddies chris rock garry shandling and colin quinn
4	it s a pleasure to see seinfeld griping about the biz with buddies chris rock garry shandling and colin quinn
3	finally , a genre movie that delivers -- in a couple of genres , no less .
3	finally a genre movie that delivers in a couple genres no
3	finally a genre movie that delivers in a of genres no less
3	finally a genre movie delivers in a couple of genres no less
3	finally a genre movie that delivers in a couple of no less
3	finally a genre movie that in a couple of genres no less
3	finally a genre movie that delivers in a of genres no
3	finally a genre movie that delivers in a couple of no less
3	finally a genre movie that delivers in a genres no less
3	finally a genre movie that delivers a couple genres no less
3	finally a genre movie that delivers in a couple of genres no less
3	finally a genre movie that delivers in a couple of genres no less
3	finally a genre movie that delivers in a couple of genres no less
3	finally a genre movie that delivers in a couple of genres no less
3	finally a genre movie that delivers in a couple of genres no less
3	finally a genre movie that delivers in a couple of genres no less
3	finally a genre movie that delivers in a couple of genres no less
3	finally a genre movie that delivers in a couple of genres no less
3	finally a genre movie that delivers in a couple of genres no less
3	finally a genre movie that delivers in a couple of genres no less
3	finally a genre movie that delivers in a couple of genres no less
3	finally a genre movie that delivers in a couple of genres no less
3	finally a genre movie that delivers in a couple of genres no less
3	finally a genre movie that delivers in a couple of genres no less
3	finally a genre movie that delivers in a couple of genres no less
3	finally a genre movie that delivers in a couple of genres no less
3	finally a genre movie that delivers in a couple of genres no less
3	finally a genre movie that delivers in a couple of genres no less
3	finally a genre movie that delivers in a couple of genres no less
3	finally a genre movie that delivers in a couple of genres no less
3	finally a genre movie that delivers in a couple of genres no less
3	finally a genre movie that delivers in a couple of genres no less
3	finally a genre movie that delivers in a couple of genres no less
1	the low-budget full frontal was one of the year 's murkiest , intentionally obscure and self-indulgent pictures , and solaris is its big-budget brother .
1	the low budget full frontal one of the year murkiest intentionally obscure and self indulgent pictures and solaris is its budget
1	the low budget full one of the year s murkiest obscure and self pictures solaris is its big budget brother
1	the low budget full frontal was one year s murkiest obscure and self indulgent pictures and solaris its big budget
1	the low budget full frontal was one of the year s murkiest intentionally obscure and indulgent pictures and solaris is its big budget brother
1	the low budget full frontal was one of the year s murkiest and self indulgent pictures and solaris is its big budget brother
1	the budget full frontal one of the year s murkiest obscure and self indulgent pictures and solaris is its big budget brother
1	the low budget full frontal was one of the year s murkiest intentionally obscure and self indulgent pictures and solaris is its big budget brother
1	the budget full frontal was of the year murkiest intentionally obscure and self indulgent pictures and is big budget brother
1	low budget frontal was one of the year s intentionally obscure and self indulgent pictures and solaris is its big brother
1	the low budget full frontal was one of the year s murkiest intentionally obscure and self indulgent pictures and solaris is its big budget brother
1	the low budget full frontal was one of the year s murkiest intentionally obscure and self indulgent pictures and solaris is its big budget brother
1	the low budget full frontal was one of the year s murkiest intentionally obscure and self indulgent pictures and solaris is its big budget brother
1	the low budget full frontal was one of the year s murkiest intentionally obscure and self indulgent pictures and solaris is its big budget brother
1	the low budget full frontal was one of the year s murkiest intentionally obscure and self indulgent pictures and solaris is its big budget brother
1	the low budget full frontal was one of the year s murkiest intentionally obscure and self indulgent pictures and solaris is its big budget brother
1	the low budget full frontal was one of the year s murkiest intentionally obscure and self indulgent pictures and solaris is its big budget brother
1	the low budget full frontal was one of the year s murkiest intentionally obscure and self indulgent pictures and solaris is its big budget brother
1	the low budget full frontal was one of the year s murkiest intentionally obscure and self indulgent pictures and solaris is its big budget brother
1	the low budget full frontal was one of the year s murkiest intentionally obscure and self indulgent pictures and solaris is its big budget brother
1	the low budget full frontal was one of the year s murkiest intentionally obscure and self indulgent pictures and solaris is its big budget brother
1	the low budget full frontal was one of the year s murkiest intentionally obscure and self indulgent pictures and solaris is its big budget brother
1	the low budget full frontal was one of the year s murkiest intentionally obscure and self indulgent pictures and solaris is its big budget brother
1	the low budget full frontal was one of the year s murkiest intentionally obscure and self indulgent pictures and solaris is its big budget brother
1	the low budget full frontal was one of the year s murkiest intentionally obscure and self indulgent pictures and solaris is its big budget brother
1	the low budget full frontal was one of the year s murkiest intentionally obscure and self indulgent pictures and solaris is its big budget brother
1	the low budget full frontal was one of the year s murkiest intentionally obscure and self indulgent pictures and solaris is its big budget brother
1	the low budget full frontal was one of the year s murkiest intentionally obscure and self indulgent pictures and solaris is its big budget brother
1	the low budget full frontal was one of the year s murkiest intentionally obscure and self indulgent pictures and solaris is its big budget brother
1	the low budget full frontal was one of the year s murkiest intentionally obscure and self indulgent pictures and solaris is its big budget brother
1	the low budget full frontal was one of the year s murkiest intentionally obscure and self indulgent pictures and solaris is its big budget brother
1	the low budget full frontal was one of the year s murkiest intentionally obscure and self indulgent pictures and solaris is its big budget brother
1	the low budget full frontal was one of the year s murkiest intentionally obscure and self indulgent pictures and solaris is its big budget brother
4	exquisitely acted and masterfully if preciously interwoven ... -lrb- the film -rrb- addresses in a fascinating , intelligent manner the intermingling of race , politics and local commerce .
4	exquisitely acted and masterfully if preciously interwoven lrb the film rrb addresses in a intelligent the intermingling of race politics and local commerce
4	exquisitely acted and masterfully if preciously interwoven lrb the film rrb addresses in a fascinating intelligent manner the of race politics and local commerce
4	exquisitely acted and masterfully if preciously interwoven lrb the film rrb addresses in a fascinating manner the intermingling of race commerce
4	exquisitely acted and masterfully if preciously interwoven lrb the film addresses in a fascinating intelligent manner the intermingling race politics and local commerce
4	exquisitely and masterfully if preciously interwoven lrb the film rrb addresses in a fascinating intelligent manner the intermingling of race politics and local commerce
4	exquisitely acted and masterfully if preciously interwoven lrb the film rrb addresses in a fascinating intelligent manner the intermingling of politics and local commerce
4	exquisitely acted and masterfully if preciously lrb the film rrb addresses in a fascinating intelligent manner the intermingling of race politics local commerce
4	exquisitely acted and masterfully preciously interwoven the film addresses in a intelligent manner the intermingling of race politics and local
4	exquisitely acted and masterfully if preciously interwoven lrb the film addresses in a fascinating intelligent manner the intermingling of race and local commerce
4	exquisitely acted and masterfully if preciously interwoven lrb the film rrb addresses in a fascinating intelligent manner the intermingling of race politics and local commerce
4	exquisitely acted and masterfully if preciously interwoven lrb the film rrb addresses in a fascinating intelligent manner the intermingling of race politics and local commerce
4	exquisitely acted and masterfully if preciously interwoven lrb the film rrb addresses in a fascinating intelligent manner the intermingling of race politics and local commerce
4	exquisitely acted and masterfully if preciously interwoven lrb the film rrb addresses in a fascinating intelligent manner the intermingling of race politics and local commerce
4	exquisitely acted and masterfully if preciously interwoven lrb the film rrb addresses in a fascinating intelligent manner the intermingling of race politics and local commerce
4	exquisitely acted and masterfully if preciously interwoven lrb the film rrb addresses in a fascinating intelligent manner the intermingling of race politics and local commerce
4	exquisitely acted and masterfully if preciously interwoven lrb the film rrb addresses in a fascinating intelligent manner the intermingling of race politics and local commerce
4	exquisitely acted and masterfully if preciously interwoven lrb the film rrb addresses in a fascinating intelligent manner the intermingling of race politics and local commerce
4	exquisitely acted and masterfully if preciously interwoven lrb the film rrb addresses in a fascinating intelligent manner the intermingling of race politics and local commerce
4	exquisitely acted and masterfully if preciously interwoven lrb the film rrb addresses in a fascinating intelligent manner the intermingling of race politics and local commerce
4	exquisitely acted and masterfully if preciously interwoven lrb the film rrb addresses in a fascinating intelligent manner the intermingling of race politics and local commerce
4	exquisitely acted and masterfully if preciously interwoven lrb the film rrb addresses in a fascinating intelligent manner the intermingling of race politics and local commerce
4	exquisitely acted and masterfully if preciously interwoven lrb the film rrb addresses in a fascinating intelligent manner the intermingling of race politics and local commerce
4	exquisitely acted and masterfully if preciously interwoven lrb the film rrb addresses in a fascinating intelligent manner the intermingling of race politics and local commerce
4	exquisitely acted and masterfully if preciously interwoven lrb the film rrb addresses in a fascinating intelligent manner the intermingling of race politics and local commerce
4	exquisitely acted and masterfully if preciously interwoven lrb the film rrb addresses in a fascinating intelligent manner the intermingling of race politics and local commerce
4	exquisitely acted and masterfully if preciously interwoven lrb the film rrb addresses in a fascinating intelligent manner the intermingling of race politics and local commerce
4	exquisitely acted and masterfully if preciously interwoven lrb the film rrb addresses in a fascinating intelligent manner the intermingling of race politics and local commerce
4	exquisitely acted and masterfully if preciously interwoven lrb the film rrb addresses in a fascinating intelligent manner the intermingling of race politics and local commerce
4	exquisitely acted and masterfully if preciously interwoven lrb the film rrb addresses in a fascinating intelligent manner the intermingling of race politics and local commerce
4	exquisitely acted and masterfully if preciously interwoven lrb the film rrb addresses in a fascinating intelligent manner the intermingling of race politics and local commerce
4	exquisitely acted and masterfully if preciously interwoven lrb the film rrb addresses in a fascinating intelligent manner the intermingling of race politics and local commerce
4	exquisitely acted and masterfully if preciously interwoven lrb the film rrb addresses in a fascinating intelligent manner the intermingling of race politics and local commerce
3	an enthralling , playful film that constantly frustrates our desire to know the ` truth ' about this man , while deconstructing the very format of the biography in a manner that derrida would doubtless give his blessing to .
3	an playful film that constantly frustrates our desire to know the truth about this man deconstructing very format of the biography in a manner that derrida would doubtless give his blessing to
3	enthralling playful film that constantly frustrates our desire to know truth about this while deconstructing the very format biography a manner that derrida would doubtless give his blessing to
3	an enthralling playful film that constantly frustrates our desire to know the truth about this man while deconstructing the very format of the biography in a manner that derrida would doubtless his to
3	an enthralling playful film that constantly frustrates our desire to know the truth about this man while deconstructing very of the biography in a manner that derrida would doubtless give his
3	an enthralling playful film that constantly frustrates our desire to know the truth about this man while deconstructing the very of the biography in a that derrida would doubtless give his blessing to
3	enthralling playful film that constantly frustrates our desire know truth about man while deconstructing the very of the in manner that derrida would doubtless blessing to
3	an enthralling playful film that constantly frustrates our desire to the truth this man while deconstructing the format of biography in a manner that derrida would doubtless give blessing to
3	an enthralling playful film constantly frustrates our desire to know the about this man while deconstructing the very format of the biography in a manner that derrida would doubtless give his blessing to
3	an enthralling playful film that constantly frustrates our desire know the truth this man while the very format of the biography in a manner that derrida would doubtless his blessing to
3	an enthralling playful film that constantly frustrates our desire to know the truth about this man while deconstructing the very format of the biography in a manner that derrida would doubtless give his blessing to
3	an enthralling playful film that constantly frustrates our desire to know the truth about this man while deconstructing the very format of the biography in a manner that derrida would doubtless give his blessing to
3	an enthralling playful film that constantly frustrates our desire to know the truth about this man while deconstructing the very format of the biography in a manner that derrida would doubtless give his blessing to
3	an enthralling playful film that constantly frustrates our desire to know the truth about this man while deconstructing the very format of the biography in a manner that derrida would doubtless give his blessing to
3	an enthralling playful film that constantly frustrates our desire to know the truth about this man while deconstructing the very format of the biography in a manner that derrida would doubtless give his blessing to
3	an enthralling playful film that constantly frustrates our desire to know the truth about this man while deconstructing the very format of the biography in a manner that derrida would doubtless give his blessing to
3	an enthralling playful film that constantly frustrates our desire to know the truth about this man while deconstructing the very format of the biography in a manner that derrida would doubtless give his blessing to
3	an enthralling playful film that constantly frustrates our desire to know the truth about this man while deconstructing the very format of the biography in a manner that derrida would doubtless give his blessing to
3	an enthralling playful film that constantly frustrates our desire to know the truth about this man while deconstructing the very format of the biography in a manner that derrida would doubtless give his blessing to
3	an enthralling playful film that constantly frustrates our desire to know the truth about this man while deconstructing the very format of the biography in a manner that derrida would doubtless give his blessing to
3	an enthralling playful film that constantly frustrates our desire to know the truth about this man while deconstructing the very format of the biography in a manner that derrida would doubtless give his blessing to
3	an enthralling playful film that constantly frustrates our desire to know the truth about this man while deconstructing the very format of the biography in a manner that derrida would doubtless give his blessing to
3	an enthralling playful film that constantly frustrates our desire to know the truth about this man while deconstructing the very format of the biography in a manner that derrida would doubtless give his blessing to
3	an enthralling playful film that constantly frustrates our desire to know the truth about this man while deconstructing the very format of the biography in a manner that derrida would doubtless give his blessing to
3	an enthralling playful film that constantly frustrates our desire to know the truth about this man while deconstructing the very format of the biography in a manner that derrida would doubtless give his blessing to
3	an enthralling playful film that constantly frustrates our desire to know the truth about this man while deconstructing the very format of the biography in a manner that derrida would doubtless give his blessing to
3	an enthralling playful film that constantly frustrates our desire to know the truth about this man while deconstructing the very format of the biography in a manner that derrida would doubtless give his blessing to
3	an enthralling playful film that constantly frustrates our desire to know the truth about this man while deconstructing the very format of the biography in a manner that derrida would doubtless give his blessing to
3	an enthralling playful film that constantly frustrates our desire to know the truth about this man while deconstructing the very format of the biography in a manner that derrida would doubtless give his blessing to
3	an enthralling playful film that constantly frustrates our desire to know the truth about this man while deconstructing the very format of the biography in a manner that derrida would doubtless give his blessing to
3	an enthralling playful film that constantly frustrates our desire to know the truth about this man while deconstructing the very format of the biography in a manner that derrida would doubtless give his blessing to
3	an enthralling playful film that constantly frustrates our desire to know the truth about this man while deconstructing the very format of the biography in a manner that derrida would doubtless give his blessing to
3	an enthralling playful film that constantly frustrates our desire to know the truth about this man while deconstructing the very format of the biography in a manner that derrida would doubtless give his blessing to
4	as a singular character study , it 's perfect .
4	a singular character study it s perfect
4	as a singular character study it s perfect
4	as a singular character study it s perfect
4	as a singular character study it s perfect
4	as a singular character study it s perfect
4	as a singular character study it s perfect
4	as a singular character study it s perfect
4	as a singular it s perfect
4	as a singular character study it s
4	as a singular character study it s perfect
4	as a singular character study it s perfect
4	as a singular character study it s perfect
4	as a singular character study it s perfect
4	as a singular character study it s perfect
4	as a singular character study it s perfect
4	as a singular character study it s perfect
4	as a singular character study it s perfect
4	as a singular character study it s perfect
4	as a singular character study it s perfect
4	as a singular character study it s perfect
4	as a singular character study it s perfect
4	as a singular character study it s perfect
4	as a singular character study it s perfect
4	as a singular character study it s perfect
4	as a singular character study it s perfect
4	as a singular character study it s perfect
4	as a singular character study it s perfect
4	as a singular character study it s perfect
4	as a singular character study it s perfect
4	as a singular character study it s perfect
4	as a singular character study it s perfect
4	as a singular character study it s perfect
3	haneke challenges us to confront the reality of sexual aberration .
3	haneke challenges us to confront the reality of sexual aberration
3	haneke challenges us to confront the reality of sexual
3	haneke us to confront the reality of sexual aberration
3	haneke challenges us to confront the reality of sexual aberration
3	haneke challenges us to confront the reality sexual aberration
3	haneke challenges us confront the of sexual aberration
3	haneke challenges us to confront the reality of sexual aberration
3	haneke challenges us to the reality of sexual aberration
3	haneke to confront the reality of sexual aberration
3	haneke challenges us to confront the reality of sexual aberration
3	haneke challenges us to confront the reality of sexual aberration
3	haneke challenges us to confront the reality of sexual aberration
3	haneke challenges us to confront the reality of sexual aberration
3	haneke challenges us to confront the reality of sexual aberration
3	haneke challenges us to confront the reality of sexual aberration
3	haneke challenges us to confront the reality of sexual aberration
3	haneke challenges us to confront the reality of sexual aberration
3	haneke challenges us to confront the reality of sexual aberration
3	haneke challenges us to confront the reality of sexual aberration
3	haneke challenges us to confront the reality of sexual aberration
3	haneke challenges us to confront the reality of sexual aberration
3	haneke challenges us to confront the reality of sexual aberration
3	haneke challenges us to confront the reality of sexual aberration
3	haneke challenges us to confront the reality of sexual aberration
3	haneke challenges us to confront the reality of sexual aberration
3	haneke challenges us to confront the reality of sexual aberration
3	haneke challenges us to confront the reality of sexual aberration
3	haneke challenges us to confront the reality of sexual aberration
3	haneke challenges us to confront the reality of sexual aberration
3	haneke challenges us to confront the reality of sexual aberration
3	haneke challenges us to confront the reality of sexual aberration
3	haneke challenges us to confront the reality of sexual aberration
3	an experience so engrossing it is like being buried in a new environment .
3	an experience so engrossing it is like being buried in a new environment
3	an experience so engrossing it is like being buried in a new
3	an experience engrossing it like being in a new environment
3	an experience so it is like being buried in a environment
3	experience so engrossing is like being buried in a new environment
3	an experience so engrossing it like being buried in a new environment
3	an experience so engrossing it is like being buried a environment
3	an experience so engrossing it is like being buried in a new environment
3	an experience so engrossing it is like being buried in a new environment
3	an experience so engrossing it is like being buried in a new environment
3	an experience so engrossing it is like being buried in a new environment
3	an experience so engrossing it is like being buried in a new environment
3	an experience so engrossing it is like being buried in a new environment
3	an experience so engrossing it is like being buried in a new environment
3	an experience so engrossing it is like being buried in a new environment
3	an experience so engrossing it is like being buried in a new environment
3	an experience so engrossing it is like being buried in a new environment
3	an experience so engrossing it is like being buried in a new environment
3	an experience so engrossing it is like being buried in a new environment
3	an experience so engrossing it is like being buried in a new environment
3	an experience so engrossing it is like being buried in a new environment
3	an experience so engrossing it is like being buried in a new environment
3	an experience so engrossing it is like being buried in a new environment
3	an experience so engrossing it is like being buried in a new environment
3	an experience so engrossing it is like being buried in a new environment
3	an experience so engrossing it is like being buried in a new environment
3	an experience so engrossing it is like being buried in a new environment
3	an experience so engrossing it is like being buried in a new environment
3	an experience so engrossing it is like being buried in a new environment
3	an experience so engrossing it is like being buried in a new environment
3	an experience so engrossing it is like being buried in a new environment
3	an experience so engrossing it is like being buried in a new environment
4	all the performances are top notch and , once you get through the accents , all or nothing becomes an emotional , though still positive , wrench of a sit .
4	all the performances are top notch and once you get through the accents or nothing becomes an emotional though still positive wrench of a sit
4	all the performances top notch and once you get through the accents all or nothing becomes an emotional though still positive wrench of a sit
4	all the performances are top notch and once you get through the accents all or nothing becomes an though still positive wrench of a sit
4	all performances are top notch and once you get through the accents nothing becomes an though still positive wrench of a sit
4	all the are top notch and once you get through the accents or nothing becomes an emotional though still positive wrench a sit
4	the performances are top notch once you get through the accents all or nothing becomes an emotional though still positive wrench of a sit
4	all the performances are top notch and once you get through the accents all or nothing becomes an emotional though still positive wrench of a sit
4	all the performances are top notch and once you get through accents all or nothing becomes an emotional though still positive wrench of sit
4	all the performances are top notch and once you get through accents all or nothing becomes an emotional though still positive wrench of a sit
4	all the performances are top notch and once you get through the accents all or nothing becomes an emotional though still positive wrench of a sit
4	all the performances are top notch and once you get through the accents all or nothing becomes an emotional though still positive wrench of a sit
4	all the performances are top notch and once you get through the accents all or nothing becomes an emotional though still positive wrench of a sit
4	all the performances are top notch and once you get through the accents all or nothing becomes an emotional though still positive wrench of a sit
4	all the performances are top notch and once you get through the accents all or nothing becomes an emotional though still positive wrench of a sit
4	all the performances are top notch and once you get through the accents all or nothing becomes an emotional though still positive wrench of a sit
4	all the performances are top notch and once you get through the accents all or nothing becomes an emotional though still positive wrench of a sit
4	all the performances are top notch and once you get through the accents all or nothing becomes an emotional though still positive wrench of a sit
4	all the performances are top notch and once you get through the accents all or nothing becomes an emotional though still positive wrench of a sit
4	all the performances are top notch and once you get through the accents all or nothing becomes an emotional though still positive wrench of a sit
4	all the performances are top notch and once you get through the accents all or nothing becomes an emotional though still positive wrench of a sit
4	all the performances are top notch and once you get through the accents all or nothing becomes an emotional though still positive wrench of a sit
4	all the performances are top notch and once you get through the accents all or nothing becomes an emotional though still positive wrench of a sit
4	all the performances are top notch and once you get through the accents all or nothing becomes an emotional though still positive wrench of a sit
4	all the performances are top notch and once you get through the accents all or nothing becomes an emotional though still positive wrench of a sit
4	all the performances are top notch and once you get through the accents all or nothing becomes an emotional though still positive wrench of a sit
4	all the performances are top notch and once you get through the accents all or nothing becomes an emotional though still positive wrench of a sit
4	all the performances are top notch and once you get through the accents all or nothing becomes an emotional though still positive wrench of a sit
4	all the performances are top notch and once you get through the accents all or nothing becomes an emotional though still positive wrench of a sit
4	all the performances are top notch and once you get through the accents all or nothing becomes an emotional though still positive wrench of a sit
4	all the performances are top notch and once you get through the accents all or nothing becomes an emotional though still positive wrench of a sit
4	all the performances are top notch and once you get through the accents all or nothing becomes an emotional though still positive wrench of a sit
4	all the performances are top notch and once you get through the accents all or nothing becomes an emotional though still positive wrench of a sit
3	a cockamamie tone poem pitched precipitously between swoony lyricism and violent catastrophe ... the most aggressively nerve-wracking and screamingly neurotic romantic comedy in cinema history .
3	a cockamamie tone poem pitched precipitously swoony lyricism and violent catastrophe the most aggressively nerve wracking and screamingly neurotic romantic comedy in cinema
3	a cockamamie tone poem pitched between lyricism and violent catastrophe the most nerve wracking and screamingly neurotic romantic in cinema history
3	a tone poem pitched precipitously between swoony lyricism and violent catastrophe the aggressively nerve wracking and screamingly neurotic romantic comedy in cinema
3	a cockamamie tone poem pitched swoony lyricism and violent catastrophe the most aggressively nerve wracking screamingly neurotic romantic comedy in cinema history
3	a tone poem pitched precipitously swoony lyricism and violent catastrophe the wracking and screamingly neurotic romantic comedy in cinema history
3	a cockamamie tone poem pitched precipitously between swoony lyricism and violent catastrophe the aggressively nerve wracking and screamingly neurotic romantic comedy in cinema history
3	a cockamamie tone poem pitched precipitously between swoony and violent catastrophe the most aggressively nerve wracking and screamingly neurotic cinema history
3	a cockamamie poem pitched precipitously between swoony lyricism and violent the aggressively nerve wracking and screamingly neurotic romantic comedy in cinema history
3	a cockamamie tone poem pitched between swoony and violent catastrophe the most aggressively wracking and screamingly neurotic romantic comedy in cinema history
3	a cockamamie tone poem pitched precipitously between swoony lyricism and violent catastrophe the most aggressively nerve wracking and screamingly neurotic romantic comedy in cinema history
3	a cockamamie tone poem pitched precipitously between swoony lyricism and violent catastrophe the most aggressively nerve wracking and screamingly neurotic romantic comedy in cinema history
3	a cockamamie tone poem pitched precipitously between swoony lyricism and violent catastrophe the most aggressively nerve wracking and screamingly neurotic romantic comedy in cinema history
3	a cockamamie tone poem pitched precipitously between swoony lyricism and violent catastrophe the most aggressively nerve wracking and screamingly neurotic romantic comedy in cinema history
3	a cockamamie tone poem pitched precipitously between swoony lyricism and violent catastrophe the most aggressively nerve wracking and screamingly neurotic romantic comedy in cinema history
3	a cockamamie tone poem pitched precipitously between swoony lyricism and violent catastrophe the most aggressively nerve wracking and screamingly neurotic romantic comedy in cinema history
3	a cockamamie tone poem pitched precipitously between swoony lyricism and violent catastrophe the most aggressively nerve wracking and screamingly neurotic romantic comedy in cinema history
3	a cockamamie tone poem pitched precipitously between swoony lyricism and violent catastrophe the most aggressively nerve wracking and screamingly neurotic romantic comedy in cinema history
3	a cockamamie tone poem pitched precipitously between swoony lyricism and violent catastrophe the most aggressively nerve wracking and screamingly neurotic romantic comedy in cinema history
3	a cockamamie tone poem pitched precipitously between swoony lyricism and violent catastrophe the most aggressively nerve wracking and screamingly neurotic romantic comedy in cinema history
3	a cockamamie tone poem pitched precipitously between swoony lyricism and violent catastrophe the most aggressively nerve wracking and screamingly neurotic romantic comedy in cinema history
3	a cockamamie tone poem pitched precipitously between swoony lyricism and violent catastrophe the most aggressively nerve wracking and screamingly neurotic romantic comedy in cinema history
3	a cockamamie tone poem pitched precipitously between swoony lyricism and violent catastrophe the most aggressively nerve wracking and screamingly neurotic romantic comedy in cinema history
3	a cockamamie tone poem pitched precipitously between swoony lyricism and violent catastrophe the most aggressively nerve wracking and screamingly neurotic romantic comedy in cinema history
3	a cockamamie tone poem pitched precipitously between swoony lyricism and violent catastrophe the most aggressively nerve wracking and screamingly neurotic romantic comedy in cinema history
3	a cockamamie tone poem pitched precipitously between swoony lyricism and violent catastrophe the most aggressively nerve wracking and screamingly neurotic romantic comedy in cinema history
3	a cockamamie tone poem pitched precipitously between swoony lyricism and violent catastrophe the most aggressively nerve wracking and screamingly neurotic romantic comedy in cinema history
3	a cockamamie tone poem pitched precipitously between swoony lyricism and violent catastrophe the most aggressively nerve wracking and screamingly neurotic romantic comedy in cinema history
3	a cockamamie tone poem pitched precipitously between swoony lyricism and violent catastrophe the most aggressively nerve wracking and screamingly neurotic romantic comedy in cinema history
3	a cockamamie tone poem pitched precipitously between swoony lyricism and violent catastrophe the most aggressively nerve wracking and screamingly neurotic romantic comedy in cinema history
3	a cockamamie tone poem pitched precipitously between swoony lyricism and violent catastrophe the most aggressively nerve wracking and screamingly neurotic romantic comedy in cinema history
3	a cockamamie tone poem pitched precipitously between swoony lyricism and violent catastrophe the most aggressively nerve wracking and screamingly neurotic romantic comedy in cinema history
3	a cockamamie tone poem pitched precipitously between swoony lyricism and violent catastrophe the most aggressively nerve wracking and screamingly neurotic romantic comedy in cinema history
2	is it a total success ?
2	is it a success
2	is it a total success
2	is it a total success
2	is it total success
2	is it a total
2	is it a total success
2	is it a total success
2	is it a total success
2	is it a success
2	is it a total success
2	is it a total success
2	is it a total success
2	is it a total success
2	is it a total success
2	is it a total success
2	is it a total success
2	is it a total success
2	is it a total success
2	is it a total success
2	is it a total success
2	is it a total success
2	is it a total success
2	is it a total success
2	is it a total success
2	is it a total success
2	is it a total success
2	is it a total success
2	is it a total success
2	is it a total success
2	is it a total success
2	is it a total success
2	is it a total success
1	i do n't have an i am sam clue .
1	i do nt have an i am sam clue
1	do nt have an i am sam clue
1	i do nt have an i am sam clue
1	i do nt have an i am sam clue
1	i do nt have an i am sam clue
1	i do nt have an i am sam clue
1	do have an i am sam clue
1	i do nt have an i am sam clue
1	i do nt an am sam clue
1	i do nt have an i am sam clue
1	i do nt have an i am sam clue
1	i do nt have an i am sam clue
1	i do nt have an i am sam clue
1	i do nt have an i am sam clue
1	i do nt have an i am sam clue
1	i do nt have an i am sam clue
1	i do nt have an i am sam clue
1	i do nt have an i am sam clue
1	i do nt have an i am sam clue
1	i do nt have an i am sam clue
1	i do nt have an i am sam clue
1	i do nt have an i am sam clue
1	i do nt have an i am sam clue
1	i do nt have an i am sam clue
1	i do nt have an i am sam clue
1	i do nt have an i am sam clue
1	i do nt have an i am sam clue
1	i do nt have an i am sam clue
1	i do nt have an i am sam clue
1	i do nt have an i am sam clue
1	i do nt have an i am sam clue
1	i do nt have an i am sam clue
3	zhang yimou delivers warm , genuine characters who lie not through dishonesty , but because they genuinely believe it 's the only way to bring happiness to their loved ones .
3	zhang delivers warm genuine characters who lie not through dishonesty but they genuinely believe it s the only to bring happiness to their loved ones
3	zhang yimou delivers warm genuine characters who lie not through dishonesty but because they believe it s the only way to bring happiness to their loved ones
3	zhang yimou delivers warm genuine characters who lie not through dishonesty but because they genuinely believe it s the only way to bring happiness to their loved ones
3	zhang yimou warm genuine characters who lie not through dishonesty but because they genuinely believe it s only way to bring happiness to their loved ones
3	zhang yimou delivers warm genuine characters who lie not through dishonesty but because they genuinely believe it s the way to bring happiness to their
3	zhang yimou delivers warm characters who lie not through dishonesty but because they genuinely believe it s only way to bring happiness to their loved ones
3	zhang yimou delivers warm genuine characters who lie not through dishonesty because they genuinely believe it s only to bring happiness to their loved ones
3	zhang yimou delivers warm genuine characters lie not dishonesty but because they genuinely believe it s the only way to bring happiness to their loved ones
3	zhang yimou delivers warm genuine characters who lie not through dishonesty but because they genuinely believe it s the only way to bring happiness to their loved ones
3	zhang yimou delivers warm genuine characters who lie not through dishonesty but because they genuinely believe it s the only way to bring happiness to their loved ones
3	zhang yimou delivers warm genuine characters who lie not through dishonesty but because they genuinely believe it s the only way to bring happiness to their loved ones
3	zhang yimou delivers warm genuine characters who lie not through dishonesty but because they genuinely believe it s the only way to bring happiness to their loved ones
3	zhang yimou delivers warm genuine characters who lie not through dishonesty but because they genuinely believe it s the only way to bring happiness to their loved ones
3	zhang yimou delivers warm genuine characters who lie not through dishonesty but because they genuinely believe it s the only way to bring happiness to their loved ones
3	zhang yimou delivers warm genuine characters who lie not through dishonesty but because they genuinely believe it s the only way to bring happiness to their loved ones
3	zhang yimou delivers warm genuine characters who lie not through dishonesty but because they genuinely believe it s the only way to bring happiness to their loved ones
3	zhang yimou delivers warm genuine characters who lie not through dishonesty but because they genuinely believe it s the only way to bring happiness to their loved ones
3	zhang yimou delivers warm genuine characters who lie not through dishonesty but because they genuinely believe it s the only way to bring happiness to their loved ones
3	zhang yimou delivers warm genuine characters who lie not through dishonesty but because they genuinely believe it s the only way to bring happiness to their loved ones
3	zhang yimou delivers warm genuine characters who lie not through dishonesty but because they genuinely believe it s the only way to bring happiness to their loved ones
3	zhang yimou delivers warm genuine characters who lie not through dishonesty but because they genuinely believe it s the only way to bring happiness to their loved ones
3	zhang yimou delivers warm genuine characters who lie not through dishonesty but because they genuinely believe it s the only way to bring happiness to their loved ones
3	zhang yimou delivers warm genuine characters who lie not through dishonesty but because they genuinely believe it s the only way to bring happiness to their loved ones
3	zhang yimou delivers warm genuine characters who lie not through dishonesty but because they genuinely believe it s the only way to bring happiness to their loved ones
3	zhang yimou delivers warm genuine characters who lie not through dishonesty but because they genuinely believe it s the only way to bring happiness to their loved ones
3	zhang yimou delivers warm genuine characters who lie not through dishonesty but because they genuinely believe it s the only way to bring happiness to their loved ones
3	zhang yimou delivers warm genuine characters who lie not through dishonesty but because they genuinely believe it s the only way to bring happiness to their loved ones
3	zhang yimou delivers warm genuine characters who lie not through dishonesty but because they genuinely believe it s the only way to bring happiness to their loved ones
3	zhang yimou delivers warm genuine characters who lie not through dishonesty but because they genuinely believe it s the only way to bring happiness to their loved ones
3	zhang yimou delivers warm genuine characters who lie not through dishonesty but because they genuinely believe it s the only way to bring happiness to their loved ones
3	zhang yimou delivers warm genuine characters who lie not through dishonesty but because they genuinely believe it s the only way to bring happiness to their loved ones
3	zhang yimou delivers warm genuine characters who lie not through dishonesty but because they genuinely believe it s the only way to bring happiness to their loved ones
3	the pleasures of super troopers may be fleeting , but they 'll register strongly with anybody who still retains a soft spot for precollegiate humor .
3	the pleasures of super troopers may be but they register strongly with anybody who still a soft spot for precollegiate humor
3	the pleasures of super may be fleeting but they ll register strongly with anybody who retains a soft spot for precollegiate humor
3	pleasures of troopers may be fleeting but they ll register strongly with anybody who still retains a soft spot for precollegiate humor
3	the pleasures of super troopers may fleeting but they ll register strongly with anybody who retains a soft precollegiate humor
3	the pleasures of super troopers may fleeting but they ll register with anybody who still retains soft spot for precollegiate humor
3	the pleasures of super troopers may be but they ll register strongly with anybody who still retains a soft for precollegiate humor
3	the pleasures of super troopers may be fleeting but they register strongly with anybody who still retains a soft spot for humor
3	the pleasures of super troopers may be fleeting but they register strongly with anybody who still retains a soft spot for precollegiate humor
3	the pleasures of super troopers may fleeting but they ll register strongly with anybody who still retains a soft spot for precollegiate humor
3	the pleasures of super troopers may be fleeting but they ll register strongly with anybody who still retains a soft spot for precollegiate humor
3	the pleasures of super troopers may be fleeting but they ll register strongly with anybody who still retains a soft spot for precollegiate humor
3	the pleasures of super troopers may be fleeting but they ll register strongly with anybody who still retains a soft spot for precollegiate humor
3	the pleasures of super troopers may be fleeting but they ll register strongly with anybody who still retains a soft spot for precollegiate humor
3	the pleasures of super troopers may be fleeting but they ll register strongly with anybody who still retains a soft spot for precollegiate humor
3	the pleasures of super troopers may be fleeting but they ll register strongly with anybody who still retains a soft spot for precollegiate humor
3	the pleasures of super troopers may be fleeting but they ll register strongly with anybody who still retains a soft spot for precollegiate humor
3	the pleasures of super troopers may be fleeting but they ll register strongly with anybody who still retains a soft spot for precollegiate humor
3	the pleasures of super troopers may be fleeting but they ll register strongly with anybody who still retains a soft spot for precollegiate humor
3	the pleasures of super troopers may be fleeting but they ll register strongly with anybody who still retains a soft spot for precollegiate humor
3	the pleasures of super troopers may be fleeting but they ll register strongly with anybody who still retains a soft spot for precollegiate humor
3	the pleasures of super troopers may be fleeting but they ll register strongly with anybody who still retains a soft spot for precollegiate humor
3	the pleasures of super troopers may be fleeting but they ll register strongly with anybody who still retains a soft spot for precollegiate humor
3	the pleasures of super troopers may be fleeting but they ll register strongly with anybody who still retains a soft spot for precollegiate humor
3	the pleasures of super troopers may be fleeting but they ll register strongly with anybody who still retains a soft spot for precollegiate humor
3	the pleasures of super troopers may be fleeting but they ll register strongly with anybody who still retains a soft spot for precollegiate humor
3	the pleasures of super troopers may be fleeting but they ll register strongly with anybody who still retains a soft spot for precollegiate humor
3	the pleasures of super troopers may be fleeting but they ll register strongly with anybody who still retains a soft spot for precollegiate humor
3	the pleasures of super troopers may be fleeting but they ll register strongly with anybody who still retains a soft spot for precollegiate humor
3	the pleasures of super troopers may be fleeting but they ll register strongly with anybody who still retains a soft spot for precollegiate humor
3	the pleasures of super troopers may be fleeting but they ll register strongly with anybody who still retains a soft spot for precollegiate humor
3	the pleasures of super troopers may be fleeting but they ll register strongly with anybody who still retains a soft spot for precollegiate humor
3	the pleasures of super troopers may be fleeting but they ll register strongly with anybody who still retains a soft spot for precollegiate humor
2	the new guy is one of them .
2	the new guy is one of them
2	the new guy is one them
2	the new guy is one of them
2	the new guy is one of them
2	the new guy one of
2	the new guy is one of them
2	the new guy is one of them
2	the guy is them
2	the new guy is one of them
2	the new guy is one of them
2	the new guy is one of them
2	the new guy is one of them
2	the new guy is one of them
2	the new guy is one of them
2	the new guy is one of them
2	the new guy is one of them
2	the new guy is one of them
2	the new guy is one of them
2	the new guy is one of them
2	the new guy is one of them
2	the new guy is one of them
2	the new guy is one of them
2	the new guy is one of them
2	the new guy is one of them
2	the new guy is one of them
2	the new guy is one of them
2	the new guy is one of them
2	the new guy is one of them
2	the new guy is one of them
2	the new guy is one of them
2	the new guy is one of them
2	the new guy is one of them
1	the thrill is -lrb- long -rrb- gone .
1	the thrill is long rrb gone
1	the thrill is long rrb gone
1	thrill is lrb long rrb gone
1	the is lrb long rrb gone
1	the thrill is lrb long rrb gone
1	the thrill is lrb long rrb gone
1	the thrill is long rrb gone
1	the thrill is lrb long rrb gone
1	the thrill is lrb long rrb
1	the thrill is lrb long rrb gone
1	the thrill is lrb long rrb gone
1	the thrill is lrb long rrb gone
1	the thrill is lrb long rrb gone
1	the thrill is lrb long rrb gone
1	the thrill is lrb long rrb gone
1	the thrill is lrb long rrb gone
1	the thrill is lrb long rrb gone
1	the thrill is lrb long rrb gone
1	the thrill is lrb long rrb gone
1	the thrill is lrb long rrb gone
1	the thrill is lrb long rrb gone
1	the thrill is lrb long rrb gone
1	the thrill is lrb long rrb gone
1	the thrill is lrb long rrb gone
1	the thrill is lrb long rrb gone
1	the thrill is lrb long rrb gone
1	the thrill is lrb long rrb gone
1	the thrill is lrb long rrb gone
1	the thrill is lrb long rrb gone
1	the thrill is lrb long rrb gone
1	the thrill is lrb long rrb gone
1	the thrill is lrb long rrb gone
4	much monkeyfun for all .
4	much monkeyfun for all
4	much monkeyfun for
4	much monkeyfun for
4	monkeyfun for
4	much monkeyfun for all
4	much monkeyfun for all
4	much monkeyfun for all
4	monkeyfun for all
4	much for all
4	much monkeyfun for all
4	much monkeyfun for all
4	much monkeyfun for all
4	much monkeyfun for all
4	much monkeyfun for all
4	much monkeyfun for all
4	much monkeyfun for all
4	much monkeyfun for all
4	much monkeyfun for all
4	much monkeyfun for all
4	much monkeyfun for all
4	much monkeyfun for all
4	much monkeyfun for all
4	much monkeyfun for all
4	much monkeyfun for all
4	much monkeyfun for all
4	much monkeyfun for all
4	much monkeyfun for all
4	much monkeyfun for all
4	much monkeyfun for all
4	much monkeyfun for all
4	much monkeyfun for all
4	much monkeyfun for all
0	a dreary , incoherent , self-indulgent mess of a movie in which a bunch of pompous windbags drone on inanely for two hours ... a cacophony of pretentious , meaningless prattle .
0	a dreary incoherent indulgent mess of a movie which a of pompous windbags drone on inanely for two hours cacophony of pretentious meaningless prattle
0	a dreary incoherent self indulgent mess of a movie in which a bunch of pompous windbags drone on inanely for two a cacophony of pretentious meaningless prattle
0	a dreary incoherent self indulgent mess of a movie in which a bunch of pompous windbags drone on inanely for hours a cacophony of pretentious meaningless prattle
0	a dreary incoherent mess of a movie in which a bunch of windbags drone on for two hours a cacophony of pretentious meaningless
0	a dreary incoherent self indulgent mess of a movie in which a bunch of pompous windbags drone on inanely for two hours cacophony of pretentious meaningless
0	a dreary incoherent self indulgent of a in which a bunch of pompous windbags drone inanely for two hours a cacophony pretentious
0	a incoherent self indulgent mess of movie in which a bunch of pompous windbags drone on inanely for two a cacophony of pretentious meaningless prattle
0	a dreary incoherent self mess of a movie in which of pompous windbags drone on inanely for two hours a cacophony pretentious meaningless prattle
0	dreary incoherent indulgent mess of a movie in which a bunch of pompous windbags drone on inanely for two hours a cacophony of pretentious meaningless prattle
0	a dreary incoherent self indulgent mess of a movie in which a bunch of pompous windbags drone on inanely for two hours a cacophony of pretentious meaningless prattle
0	a dreary incoherent self indulgent mess of a movie in which a bunch of pompous windbags drone on inanely for two hours a cacophony of pretentious meaningless prattle
0	a dreary incoherent self indulgent mess of a movie in which a bunch of pompous windbags drone on inanely for two hours a cacophony of pretentious meaningless prattle
0	a dreary incoherent self indulgent mess of a movie in which a bunch of pompous windbags drone on inanely for two hours a cacophony of pretentious meaningless prattle
0	a dreary incoherent self indulgent mess of a movie in which a bunch of pompous windbags drone on inanely for two hours a cacophony of pretentious meaningless prattle
0	a dreary incoherent self indulgent mess of a movie in which a bunch of pompous windbags drone on inanely for two hours a cacophony of pretentious meaningless prattle
0	a dreary incoherent self indulgent mess of a movie in which a bunch of pompous windbags drone on inanely for two hours a cacophony of pretentious meaningless prattle
0	a dreary incoherent self indulgent mess of a movie in which a bunch of pompous windbags drone on inanely for two hours a cacophony of pretentious meaningless prattle
0	a dreary incoherent self indulgent mess of a movie in which a bunch of pompous windbags drone on inanely for two hours a cacophony of pretentious meaningless prattle
0	a dreary incoherent self indulgent mess of a movie in which a bunch of pompous windbags drone on inanely for two hours a cacophony of pretentious meaningless prattle
0	a dreary incoherent self indulgent mess of a movie in which a bunch of pompous windbags drone on inanely for two hours a cacophony of pretentious meaningless prattle
0	a dreary incoherent self indulgent mess of a movie in which a bunch of pompous windbags drone on inanely for two hours a cacophony of pretentious meaningless prattle
0	a dreary incoherent self indulgent mess of a movie in which a bunch of pompous windbags drone on inanely for two hours a cacophony of pretentious meaningless prattle
0	a dreary incoherent self indulgent mess of a movie in which a bunch of pompous windbags drone on inanely for two hours a cacophony of pretentious meaningless prattle
0	a dreary incoherent self indulgent mess of a movie in which a bunch of pompous windbags drone on inanely for two hours a cacophony of pretentious meaningless prattle
0	a dreary incoherent self indulgent mess of a movie in which a bunch of pompous windbags drone on inanely for two hours a cacophony of pretentious meaningless prattle
0	a dreary incoherent self indulgent mess of a movie in which a bunch of pompous windbags drone on inanely for two hours a cacophony of pretentious meaningless prattle
0	a dreary incoherent self indulgent mess of a movie in which a bunch of pompous windbags drone on inanely for two hours a cacophony of pretentious meaningless prattle
0	a dreary incoherent self indulgent mess of a movie in which a bunch of pompous windbags drone on inanely for two hours a cacophony of pretentious meaningless prattle
0	a dreary incoherent self indulgent mess of a movie in which a bunch of pompous windbags drone on inanely for two hours a cacophony of pretentious meaningless prattle
0	a dreary incoherent self indulgent mess of a movie in which a bunch of pompous windbags drone on inanely for two hours a cacophony of pretentious meaningless prattle
0	a dreary incoherent self indulgent mess of a movie in which a bunch of pompous windbags drone on inanely for two hours a cacophony of pretentious meaningless prattle
0	a dreary incoherent self indulgent mess of a movie in which a bunch of pompous windbags drone on inanely for two hours a cacophony of pretentious meaningless prattle
2	this is really just another genre picture .
2	this is really just another genre picture
2	this is really just another genre
2	this is really just another genre picture
2	this is really just another genre picture
2	this is really just another genre
2	this is really just another genre picture
2	this is really just another genre picture
2	this is just another genre picture
2	this is really just another genre picture
2	this is really just another genre picture
2	this is really just another genre picture
2	this is really just another genre picture
2	this is really just another genre picture
2	this is really just another genre picture
2	this is really just another genre picture
2	this is really just another genre picture
2	this is really just another genre picture
2	this is really just another genre picture
2	this is really just another genre picture
2	this is really just another genre picture
2	this is really just another genre picture
2	this is really just another genre picture
2	this is really just another genre picture
2	this is really just another genre picture
2	this is really just another genre picture
2	this is really just another genre picture
2	this is really just another genre picture
2	this is really just another genre picture
2	this is really just another genre picture
2	this is really just another genre picture
2	this is really just another genre picture
2	this is really just another genre picture
4	much of the way , though , this is a refreshingly novel ride .
4	much of the way though this is a refreshingly novel ride
4	of the way though this a refreshingly novel ride
4	much the way though this refreshingly novel
4	of the way though this is a refreshingly novel ride
4	much of the way though this a refreshingly novel ride
4	much of way though this is a refreshingly novel ride
4	much of the way though this is a refreshingly novel ride
4	much of the way though this is a refreshingly novel ride
4	much of the though this is a refreshingly novel ride
4	much of the way though this is a refreshingly novel ride
4	much of the way though this is a refreshingly novel ride
4	much of the way though this is a refreshingly novel ride
4	much of the way though this is a refreshingly novel ride
4	much of the way though this is a refreshingly novel ride
4	much of the way though this is a refreshingly novel ride
4	much of the way though this is a refreshingly novel ride
4	much of the way though this is a refreshingly novel ride
4	much of the way though this is a refreshingly novel ride
4	much of the way though this is a refreshingly novel ride
4	much of the way though this is a refreshingly novel ride
4	much of the way though this is a refreshingly novel ride
4	much of the way though this is a refreshingly novel ride
4	much of the way though this is a refreshingly novel ride
4	much of the way though this is a refreshingly novel ride
4	much of the way though this is a refreshingly novel ride
4	much of the way though this is a refreshingly novel ride
4	much of the way though this is a refreshingly novel ride
4	much of the way though this is a refreshingly novel ride
4	much of the way though this is a refreshingly novel ride
4	much of the way though this is a refreshingly novel ride
4	much of the way though this is a refreshingly novel ride
4	much of the way though this is a refreshingly novel ride
3	for the first time in several years , mr. allen has surpassed himself with the magic he 's spun with the hollywood empress of ms. leoni 's ellie .
3	for the first time in several years mr allen has himself with the magic he s with the empress ms leoni s ellie
3	for the first in several years mr allen has surpassed himself with the magic he s spun with the empress of ms leoni ellie
3	for the first time in years mr allen has surpassed himself with the magic he s spun with hollywood empress of ms leoni s ellie
3	for first time in several years mr allen has surpassed himself with the magic s spun with the hollywood empress of ms leoni s ellie
3	for the first time in several years allen surpassed himself with the magic he s spun with the hollywood empress of ms leoni ellie
3	for first time in several years mr allen has surpassed himself with the he s spun with the hollywood empress of ms leoni s ellie
3	for the first in several years mr allen surpassed himself with the magic he s spun with hollywood of ms leoni s ellie
3	for the first time in several years mr has surpassed himself with the magic he s spun with the hollywood empress of ms leoni s ellie
3	the time in years mr allen has surpassed himself with the magic he s spun with the hollywood of ms s ellie
3	for the first time in several years mr allen has surpassed himself with the magic he s spun with the hollywood empress of ms leoni s ellie
3	for the first time in several years mr allen has surpassed himself with the magic he s spun with the hollywood empress of ms leoni s ellie
3	for the first time in several years mr allen has surpassed himself with the magic he s spun with the hollywood empress of ms leoni s ellie
3	for the first time in several years mr allen has surpassed himself with the magic he s spun with the hollywood empress of ms leoni s ellie
3	for the first time in several years mr allen has surpassed himself with the magic he s spun with the hollywood empress of ms leoni s ellie
3	for the first time in several years mr allen has surpassed himself with the magic he s spun with the hollywood empress of ms leoni s ellie
3	for the first time in several years mr allen has surpassed himself with the magic he s spun with the hollywood empress of ms leoni s ellie
3	for the first time in several years mr allen has surpassed himself with the magic he s spun with the hollywood empress of ms leoni s ellie
3	for the first time in several years mr allen has surpassed himself with the magic he s spun with the hollywood empress of ms leoni s ellie
3	for the first time in several years mr allen has surpassed himself with the magic he s spun with the hollywood empress of ms leoni s ellie
3	for the first time in several years mr allen has surpassed himself with the magic he s spun with the hollywood empress of ms leoni s ellie
3	for the first time in several years mr allen has surpassed himself with the magic he s spun with the hollywood empress of ms leoni s ellie
3	for the first time in several years mr allen has surpassed himself with the magic he s spun with the hollywood empress of ms leoni s ellie
3	for the first time in several years mr allen has surpassed himself with the magic he s spun with the hollywood empress of ms leoni s ellie
3	for the first time in several years mr allen has surpassed himself with the magic he s spun with the hollywood empress of ms leoni s ellie
3	for the first time in several years mr allen has surpassed himself with the magic he s spun with the hollywood empress of ms leoni s ellie
3	for the first time in several years mr allen has surpassed himself with the magic he s spun with the hollywood empress of ms leoni s ellie
3	for the first time in several years mr allen has surpassed himself with the magic he s spun with the hollywood empress of ms leoni s ellie
3	for the first time in several years mr allen has surpassed himself with the magic he s spun with the hollywood empress of ms leoni s ellie
3	for the first time in several years mr allen has surpassed himself with the magic he s spun with the hollywood empress of ms leoni s ellie
3	for the first time in several years mr allen has surpassed himself with the magic he s spun with the hollywood empress of ms leoni s ellie
3	for the first time in several years mr allen has surpassed himself with the magic he s spun with the hollywood empress of ms leoni s ellie
3	for the first time in several years mr allen has surpassed himself with the magic he s spun with the hollywood empress of ms leoni s ellie
3	one scarcely needs the subtitles to enjoy this colorful action farce .
3	one scarcely needs the subtitles to enjoy this colorful action farce
3	one scarcely needs the subtitles to enjoy this action farce
3	scarcely needs the subtitles to enjoy colorful action farce
3	one scarcely needs subtitles to this colorful action farce
3	one scarcely needs the to enjoy this colorful farce
3	scarcely needs the subtitles to enjoy this colorful action farce
3	scarcely needs the subtitles to enjoy colorful action farce
3	one scarcely needs the subtitles to colorful action farce
3	one scarcely needs the subtitles to enjoy this colorful action farce
3	one scarcely needs the subtitles to enjoy this colorful action farce
3	one scarcely needs the subtitles to enjoy this colorful action farce
3	one scarcely needs the subtitles to enjoy this colorful action farce
3	one scarcely needs the subtitles to enjoy this colorful action farce
3	one scarcely needs the subtitles to enjoy this colorful action farce
3	one scarcely needs the subtitles to enjoy this colorful action farce
3	one scarcely needs the subtitles to enjoy this colorful action farce
3	one scarcely needs the subtitles to enjoy this colorful action farce
3	one scarcely needs the subtitles to enjoy this colorful action farce
3	one scarcely needs the subtitles to enjoy this colorful action farce
3	one scarcely needs the subtitles to enjoy this colorful action farce
3	one scarcely needs the subtitles to enjoy this colorful action farce
3	one scarcely needs the subtitles to enjoy this colorful action farce
3	one scarcely needs the subtitles to enjoy this colorful action farce
3	one scarcely needs the subtitles to enjoy this colorful action farce
3	one scarcely needs the subtitles to enjoy this colorful action farce
3	one scarcely needs the subtitles to enjoy this colorful action farce
3	one scarcely needs the subtitles to enjoy this colorful action farce
3	one scarcely needs the subtitles to enjoy this colorful action farce
3	one scarcely needs the subtitles to enjoy this colorful action farce
3	one scarcely needs the subtitles to enjoy this colorful action farce
3	one scarcely needs the subtitles to enjoy this colorful action farce
3	one scarcely needs the subtitles to enjoy this colorful action farce
1	as it abruptly crosscuts among the five friends , it fails to lend the characters ' individual stories enough dramatic resonance to make us care about them .
1	it abruptly five friends it fails to lend characters stories enough dramatic resonance to make us care about them
1	as it abruptly crosscuts among five friends it fails to lend the characters individual stories enough dramatic resonance to make us care them
1	as it abruptly among the five friends it fails to lend the characters individual stories enough dramatic resonance to make care about them
1	as it abruptly crosscuts among the five it fails to lend the characters individual stories enough dramatic to make us care about them
1	as abruptly crosscuts among five friends it fails to lend the characters individual stories enough resonance to make us care them
1	as it abruptly among the five friends it fails to lend the characters individual stories enough dramatic to care about them
1	as it abruptly among five friends it fails to lend the characters individual stories enough dramatic resonance to make us care them
1	as it abruptly crosscuts among the five friends it fails to lend the characters individual stories enough dramatic resonance to make us care about them
1	as it crosscuts among the five friends it fails to lend the characters individual stories enough dramatic resonance to make us care about them
1	as it abruptly crosscuts among the five friends it fails to lend the characters individual stories enough dramatic resonance to make us care about them
1	as it abruptly crosscuts among the five friends it fails to lend the characters individual stories enough dramatic resonance to make us care about them
1	as it abruptly crosscuts among the five friends it fails to lend the characters individual stories enough dramatic resonance to make us care about them
1	as it abruptly crosscuts among the five friends it fails to lend the characters individual stories enough dramatic resonance to make us care about them
1	as it abruptly crosscuts among the five friends it fails to lend the characters individual stories enough dramatic resonance to make us care about them
1	as it abruptly crosscuts among the five friends it fails to lend the characters individual stories enough dramatic resonance to make us care about them
1	as it abruptly crosscuts among the five friends it fails to lend the characters individual stories enough dramatic resonance to make us care about them
1	as it abruptly crosscuts among the five friends it fails to lend the characters individual stories enough dramatic resonance to make us care about them
1	as it abruptly crosscuts among the five friends it fails to lend the characters individual stories enough dramatic resonance to make us care about them
1	as it abruptly crosscuts among the five friends it fails to lend the characters individual stories enough dramatic resonance to make us care about them
1	as it abruptly crosscuts among the five friends it fails to lend the characters individual stories enough dramatic resonance to make us care about them
1	as it abruptly crosscuts among the five friends it fails to lend the characters individual stories enough dramatic resonance to make us care about them
1	as it abruptly crosscuts among the five friends it fails to lend the characters individual stories enough dramatic resonance to make us care about them
1	as it abruptly crosscuts among the five friends it fails to lend the characters individual stories enough dramatic resonance to make us care about them
1	as it abruptly crosscuts among the five friends it fails to lend the characters individual stories enough dramatic resonance to make us care about them
1	as it abruptly crosscuts among the five friends it fails to lend the characters individual stories enough dramatic resonance to make us care about them
1	as it abruptly crosscuts among the five friends it fails to lend the characters individual stories enough dramatic resonance to make us care about them
1	as it abruptly crosscuts among the five friends it fails to lend the characters individual stories enough dramatic resonance to make us care about them
1	as it abruptly crosscuts among the five friends it fails to lend the characters individual stories enough dramatic resonance to make us care about them
1	as it abruptly crosscuts among the five friends it fails to lend the characters individual stories enough dramatic resonance to make us care about them
1	as it abruptly crosscuts among the five friends it fails to lend the characters individual stories enough dramatic resonance to make us care about them
1	as it abruptly crosscuts among the five friends it fails to lend the characters individual stories enough dramatic resonance to make us care about them
1	as it abruptly crosscuts among the five friends it fails to lend the characters individual stories enough dramatic resonance to make us care about them
3	what might have been a predictably heartwarming tale is suffused with complexity .
3	what might have a predictably heartwarming tale is suffused with complexity
3	what have been a predictably heartwarming is suffused with complexity
3	what might have a heartwarming tale is suffused with complexity
3	what might have been a predictably heartwarming tale is suffused with complexity
3	might have been a predictably heartwarming tale is suffused with
3	might have been a heartwarming tale is suffused with complexity
3	what might have been a predictably heartwarming tale is suffused with
3	what might have a predictably heartwarming tale suffused with complexity
3	what might have been a predictably heartwarming tale is suffused with complexity
3	what might have been a predictably heartwarming tale is suffused with complexity
3	what might have been a predictably heartwarming tale is suffused with complexity
3	what might have been a predictably heartwarming tale is suffused with complexity
3	what might have been a predictably heartwarming tale is suffused with complexity
3	what might have been a predictably heartwarming tale is suffused with complexity
3	what might have been a predictably heartwarming tale is suffused with complexity
3	what might have been a predictably heartwarming tale is suffused with complexity
3	what might have been a predictably heartwarming tale is suffused with complexity
3	what might have been a predictably heartwarming tale is suffused with complexity
3	what might have been a predictably heartwarming tale is suffused with complexity
3	what might have been a predictably heartwarming tale is suffused with complexity
3	what might have been a predictably heartwarming tale is suffused with complexity
3	what might have been a predictably heartwarming tale is suffused with complexity
3	what might have been a predictably heartwarming tale is suffused with complexity
3	what might have been a predictably heartwarming tale is suffused with complexity
3	what might have been a predictably heartwarming tale is suffused with complexity
3	what might have been a predictably heartwarming tale is suffused with complexity
3	what might have been a predictably heartwarming tale is suffused with complexity
3	what might have been a predictably heartwarming tale is suffused with complexity
3	what might have been a predictably heartwarming tale is suffused with complexity
3	what might have been a predictably heartwarming tale is suffused with complexity
3	what might have been a predictably heartwarming tale is suffused with complexity
3	what might have been a predictably heartwarming tale is suffused with complexity
1	with generic sets and b-grade special effects , jason is about as convincing on the sci-fi front as tv 's defunct cleopatra 2525 .
1	with generic sets and b grade special effects jason is as convincing on the sci fi front as tv cleopatra
1	with generic sets and b grade special effects jason is about as convincing the sci front as tv s defunct cleopatra
1	with generic sets and b grade special effects jason about as convincing on the fi front as tv s defunct cleopatra
1	with generic sets and b grade special effects jason is about as convincing the sci fi front as tv s defunct
1	with generic sets and grade special effects jason about as convincing on the fi front as tv s defunct cleopatra
1	with generic sets and b grade effects jason is about as on sci fi as tv s
1	with generic sets and grade special effects jason is about as convincing the sci fi front tv s defunct cleopatra
1	with generic sets and b special effects jason is as convincing on the sci fi front as s cleopatra
1	with sets and grade effects jason is about convincing on the sci fi front as tv s defunct cleopatra
1	with generic sets and b grade special effects jason is about as convincing on the sci fi front as tv s defunct cleopatra
1	with generic sets and b grade special effects jason is about as convincing on the sci fi front as tv s defunct cleopatra
1	with generic sets and b grade special effects jason is about as convincing on the sci fi front as tv s defunct cleopatra
1	with generic sets and b grade special effects jason is about as convincing on the sci fi front as tv s defunct cleopatra
1	with generic sets and b grade special effects jason is about as convincing on the sci fi front as tv s defunct cleopatra
1	with generic sets and b grade special effects jason is about as convincing on the sci fi front as tv s defunct cleopatra
1	with generic sets and b grade special effects jason is about as convincing on the sci fi front as tv s defunct cleopatra
1	with generic sets and b grade special effects jason is about as convincing on the sci fi front as tv s defunct cleopatra
1	with generic sets and b grade special effects jason is about as convincing on the sci fi front as tv s defunct cleopatra
[truncated: 70,931 more rows]
