# Supplementary material for: STTA: enhanced text classification via selective test-time augmentation
Source: PeerJ Comput Sci. 2023 Dec 19;9:e1757. doi: 10.7717/peerj-cs.1757 (PMC10773867; doi:10.7717/peerj-cs.1757)
Supplement: Supplemental Information 3 — Stanford Sentiment Treebank with 5 labels: very positive, positive, neutral, negative, very negative [file peerj-cs-09-1757-s003.zip › tta_ri_0.1_1+32_test.csv]

label	sentence
1	no movement , no yuks , not much of anything .
1	no movement no yuks not much lots of anything
1	no movement no cause yuks not much of anything
1	no movement no non yuks not much of anything
1	non no movement no yuks not much of anything
1	non no movement no yuks not much of anything
1	no movement no yuks not much lots of anything
1	no movement no lots yuks not much of anything
1	no movement no yuks not much non of anything
1	no movement no lots yuks not much of anything
1	no movement no yuks not much of anything
1	no movement no yuks not much of anything
1	no movement no yuks not much of anything
1	no movement no yuks not much of anything
1	no movement no yuks not much of anything
1	no movement no yuks not much of anything
1	no movement no yuks not much of anything
1	no movement no yuks not much of anything
1	no movement no yuks not much of anything
1	no movement no yuks not much of anything
1	no movement no yuks not much of anything
1	no movement no yuks not much of anything
1	no movement no yuks not much of anything
1	no movement no yuks not much of anything
1	no movement no yuks not much of anything
1	no movement no yuks not much of anything
1	no movement no yuks not much of anything
1	no movement no yuks not much of anything
1	no movement no yuks not much of anything
1	no movement no yuks not much of anything
1	no movement no yuks not much of anything
1	no movement no yuks not much of anything
1	no movement no yuks not much of anything
0	a gob of drivel so sickly sweet , even the eager consumers of moore 's pasteurized ditties will retch it up like rancid crème brûlée .
0	a gob of drivel upwardly so sickly sweet even the eager consumers of moore s pasteurized ditties will retch it up like rancid cr me br upwardly l e
0	a gob of drivel so sickly sweet even the eager consumers of pasteurise moore s pasteurized ditties will retch it up like rancid cr me br l antiophthalmic factor e
0	a gob of sour drivel so sickly sweet even the eager consumers of moore s pasteurized ditties will retch it pine tree state up like rancid cr me br l e
0	a antiophthalmic factor gob of drivel so sickly sweet even the eager consumers of moore s pasteurized ditties will retch it up like rancid cr me br l pine tree state e
0	a gob of drivel so sickly sweet even the eager consumers red brigades of moore s pasteurized ditties upwardly will retch it up like rancid cr me br l e
0	a gob of drivel so sickly yet sweet even the eager consumers of moore s pasteurized ditties will retch it up like rancid cr me br pasteurise l e
0	a gob of drivel so sickly sweet even the eager consumers of moore s pasteurized ditties will retch it up like rancid cr me br information technology l east e
0	a gob of drivel so sickly sweet even the eager consumers of moore s pasteurized ditties will retch sweetness it up like sour rancid cr me br l e
0	a gob of drivel so sickly sweet even the eager atomic number consumers of moore similar s pasteurized ditties will retch it up like rancid cr me br l e
0	a gob of drivel so sickly sweet even the eager consumers of moore s pasteurized ditties will retch it up like rancid cr me br l e
0	a gob of drivel so sickly sweet even the eager consumers of moore s pasteurized ditties will retch it up like rancid cr me br l e
0	a gob of drivel so sickly sweet even the eager consumers of moore s pasteurized ditties will retch it up like rancid cr me br l e
0	a gob of drivel so sickly sweet even the eager consumers of moore s pasteurized ditties will retch it up like rancid cr me br l e
0	a gob of drivel so sickly sweet even the eager consumers of moore s pasteurized ditties will retch it up like rancid cr me br l e
0	a gob of drivel so sickly sweet even the eager consumers of moore s pasteurized ditties will retch it up like rancid cr me br l e
0	a gob of drivel so sickly sweet even the eager consumers of moore s pasteurized ditties will retch it up like rancid cr me br l e
0	a gob of drivel so sickly sweet even the eager consumers of moore s pasteurized ditties will retch it up like rancid cr me br l e
0	a gob of drivel so sickly sweet even the eager consumers of moore s pasteurized ditties will retch it up like rancid cr me br l e
0	a gob of drivel so sickly sweet even the eager consumers of moore s pasteurized ditties will retch it up like rancid cr me br l e
0	a gob of drivel so sickly sweet even the eager consumers of moore s pasteurized ditties will retch it up like rancid cr me br l e
0	a gob of drivel so sickly sweet even the eager consumers of moore s pasteurized ditties will retch it up like rancid cr me br l e
0	a gob of drivel so sickly sweet even the eager consumers of moore s pasteurized ditties will retch it up like rancid cr me br l e
0	a gob of drivel so sickly sweet even the eager consumers of moore s pasteurized ditties will retch it up like rancid cr me br l e
0	a gob of drivel so sickly sweet even the eager consumers of moore s pasteurized ditties will retch it up like rancid cr me br l e
0	a gob of drivel so sickly sweet even the eager consumers of moore s pasteurized ditties will retch it up like rancid cr me br l e
0	a gob of drivel so sickly sweet even the eager consumers of moore s pasteurized ditties will retch it up like rancid cr me br l e
0	a gob of drivel so sickly sweet even the eager consumers of moore s pasteurized ditties will retch it up like rancid cr me br l e
0	a gob of drivel so sickly sweet even the eager consumers of moore s pasteurized ditties will retch it up like rancid cr me br l e
0	a gob of drivel so sickly sweet even the eager consumers of moore s pasteurized ditties will retch it up like rancid cr me br l e
0	a gob of drivel so sickly sweet even the eager consumers of moore s pasteurized ditties will retch it up like rancid cr me br l e
0	a gob of drivel so sickly sweet even the eager consumers of moore s pasteurized ditties will retch it up like rancid cr me br l e
0	a gob of drivel so sickly sweet even the eager consumers of moore s pasteurized ditties will retch it up like rancid cr me br l e
2	` how many more voyages can this limping but dearly-loved franchise survive ? '
2	how many dear more voyages can this limping but dearly loved franchise survive
2	how many more voyages merely can this limping but dearly loved franchise survive
2	how many more voyages can this limping but dearly live on loved franchise survive
2	dear how many more voyages can this limping but dearly loved franchise survive
2	how merely many more voyages can this limping but dearly loved franchise survive
2	how have it away many more voyages can this limping but dearly loved franchise survive
2	how dealership many more voyages can this limping but dearly loved franchise survive
2	how many more voyages can this dear limping but dearly loved franchise survive
2	how many more voyages can give the sack this limping but dearly loved franchise survive
2	how many more voyages can this limping but dearly loved franchise survive
2	how many more voyages can this limping but dearly loved franchise survive
2	how many more voyages can this limping but dearly loved franchise survive
2	how many more voyages can this limping but dearly loved franchise survive
2	how many more voyages can this limping but dearly loved franchise survive
2	how many more voyages can this limping but dearly loved franchise survive
2	how many more voyages can this limping but dearly loved franchise survive
2	how many more voyages can this limping but dearly loved franchise survive
2	how many more voyages can this limping but dearly loved franchise survive
2	how many more voyages can this limping but dearly loved franchise survive
2	how many more voyages can this limping but dearly loved franchise survive
2	how many more voyages can this limping but dearly loved franchise survive
2	how many more voyages can this limping but dearly loved franchise survive
2	how many more voyages can this limping but dearly loved franchise survive
2	how many more voyages can this limping but dearly loved franchise survive
2	how many more voyages can this limping but dearly loved franchise survive
2	how many more voyages can this limping but dearly loved franchise survive
2	how many more voyages can this limping but dearly loved franchise survive
2	how many more voyages can this limping but dearly loved franchise survive
2	how many more voyages can this limping but dearly loved franchise survive
2	how many more voyages can this limping but dearly loved franchise survive
2	how many more voyages can this limping but dearly loved franchise survive
2	how many more voyages can this limping but dearly loved franchise survive
2	so relentlessly wholesome it made me want to swipe something .
2	so relentlessly wholesome desire it made me want to swipe something
2	desire so relentlessly wholesome it made me want to swipe something
2	so relentlessly wholesome desire it made me want to swipe something
2	so pilfer relentlessly wholesome it made me want to swipe something
2	so relentlessly wholesome it made me information technology want to swipe something
2	so relentlessly wholesome it unrelentingly made me want to swipe something
2	so relentlessly wholesome it made me desire want to swipe something
2	so relentlessly wholesome it made me want unrelentingly to swipe something
2	so relentlessly wholesome it made me pilfer want to swipe something
2	so relentlessly wholesome it made me want to swipe something
2	so relentlessly wholesome it made me want to swipe something
2	so relentlessly wholesome it made me want to swipe something
2	so relentlessly wholesome it made me want to swipe something
2	so relentlessly wholesome it made me want to swipe something
2	so relentlessly wholesome it made me want to swipe something
2	so relentlessly wholesome it made me want to swipe something
2	so relentlessly wholesome it made me want to swipe something
2	so relentlessly wholesome it made me want to swipe something
2	so relentlessly wholesome it made me want to swipe something
2	so relentlessly wholesome it made me want to swipe something
2	so relentlessly wholesome it made me want to swipe something
2	so relentlessly wholesome it made me want to swipe something
2	so relentlessly wholesome it made me want to swipe something
2	so relentlessly wholesome it made me want to swipe something
2	so relentlessly wholesome it made me want to swipe something
2	so relentlessly wholesome it made me want to swipe something
2	so relentlessly wholesome it made me want to swipe something
2	so relentlessly wholesome it made me want to swipe something
2	so relentlessly wholesome it made me want to swipe something
2	so relentlessly wholesome it made me want to swipe something
2	so relentlessly wholesome it made me want to swipe something
2	so relentlessly wholesome it made me want to swipe something
0	gangs of new york is an unapologetic mess , whose only saving grace is that it ends by blowing just about everything up .
0	gangs of new york is an unapologetic mess whose only saving grace is that embellish it ends by blowing embellish just about everything up
0	gangs of new bring through york is an unapologetic mess whose only saving grace is that it ends by blowing upwardly just about everything up
0	gangs of follow new york is an unapologetic mess whose only saving grace is that novel it ends by blowing just about everything up
0	gangs of new york is an unapologetic mess whose barely only saving grace is that it ends by blowing just house of york about everything up
0	novel gangs of new york is an unapologetic mess whose only crew saving grace is that it ends by blowing just about everything up
0	gangs of new york is an unapologetic mess whose only saving grace is that away it upwardly ends by blowing just about everything up
0	gangs death tidy sum of new york is an unapologetic mess whose only saving grace is that it ends by blowing just about everything up
0	gangs of barely new york is an unapologetic mess whose only saving grace is that it ends house of york by blowing just about everything up
0	gangs of new york is an unapologetic mess whose only death saving grace is that it ends follow by blowing just about everything up
0	gangs of new york is an unapologetic mess whose only saving grace is that it ends by blowing just about everything up
0	gangs of new york is an unapologetic mess whose only saving grace is that it ends by blowing just about everything up
0	gangs of new york is an unapologetic mess whose only saving grace is that it ends by blowing just about everything up
0	gangs of new york is an unapologetic mess whose only saving grace is that it ends by blowing just about everything up
0	gangs of new york is an unapologetic mess whose only saving grace is that it ends by blowing just about everything up
0	gangs of new york is an unapologetic mess whose only saving grace is that it ends by blowing just about everything up
0	gangs of new york is an unapologetic mess whose only saving grace is that it ends by blowing just about everything up
0	gangs of new york is an unapologetic mess whose only saving grace is that it ends by blowing just about everything up
0	gangs of new york is an unapologetic mess whose only saving grace is that it ends by blowing just about everything up
0	gangs of new york is an unapologetic mess whose only saving grace is that it ends by blowing just about everything up
0	gangs of new york is an unapologetic mess whose only saving grace is that it ends by blowing just about everything up
0	gangs of new york is an unapologetic mess whose only saving grace is that it ends by blowing just about everything up
0	gangs of new york is an unapologetic mess whose only saving grace is that it ends by blowing just about everything up
0	gangs of new york is an unapologetic mess whose only saving grace is that it ends by blowing just about everything up
0	gangs of new york is an unapologetic mess whose only saving grace is that it ends by blowing just about everything up
0	gangs of new york is an unapologetic mess whose only saving grace is that it ends by blowing just about everything up
0	gangs of new york is an unapologetic mess whose only saving grace is that it ends by blowing just about everything up
0	gangs of new york is an unapologetic mess whose only saving grace is that it ends by blowing just about everything up
0	gangs of new york is an unapologetic mess whose only saving grace is that it ends by blowing just about everything up
0	gangs of new york is an unapologetic mess whose only saving grace is that it ends by blowing just about everything up
0	gangs of new york is an unapologetic mess whose only saving grace is that it ends by blowing just about everything up
0	gangs of new york is an unapologetic mess whose only saving grace is that it ends by blowing just about everything up
0	gangs of new york is an unapologetic mess whose only saving grace is that it ends by blowing just about everything up
0	we never really feel involved with the story , as all of its ideas remain just that : abstract ideas .
0	we never really feel involved with the story as all of its musical theme ideas remain just that abstract ideas
0	we never really feel flavor involved with the story as all of its ideas remain just that abstract ideas
0	we never really tale feel involved with the story as all of its ideas remain just that abstract ideas
0	continue we never really feel involved with the story as all of its ideas remain just that abstract ideas
0	we never really feel involved with the barely story as all of its ideas remain just that abstract ideas
0	we never really feel involved with the story as all it of its ideas remain just that abstract ideas
0	we never really feel involved with it the story as all of its ideas remain just that abstract ideas
0	we never really feel involved with the story as all of its ideas remain just that abstract truly ideas
0	musical theme we never really feel involved with the story as all of its ideas remain just that abstract ideas
0	we never really feel involved with the story as all of its ideas remain just that abstract ideas
0	we never really feel involved with the story as all of its ideas remain just that abstract ideas
0	we never really feel involved with the story as all of its ideas remain just that abstract ideas
0	we never really feel involved with the story as all of its ideas remain just that abstract ideas
0	we never really feel involved with the story as all of its ideas remain just that abstract ideas
0	we never really feel involved with the story as all of its ideas remain just that abstract ideas
0	we never really feel involved with the story as all of its ideas remain just that abstract ideas
0	we never really feel involved with the story as all of its ideas remain just that abstract ideas
0	we never really feel involved with the story as all of its ideas remain just that abstract ideas
0	we never really feel involved with the story as all of its ideas remain just that abstract ideas
0	we never really feel involved with the story as all of its ideas remain just that abstract ideas
0	we never really feel involved with the story as all of its ideas remain just that abstract ideas
0	we never really feel involved with the story as all of its ideas remain just that abstract ideas
0	we never really feel involved with the story as all of its ideas remain just that abstract ideas
0	we never really feel involved with the story as all of its ideas remain just that abstract ideas
0	we never really feel involved with the story as all of its ideas remain just that abstract ideas
0	we never really feel involved with the story as all of its ideas remain just that abstract ideas
0	we never really feel involved with the story as all of its ideas remain just that abstract ideas
0	we never really feel involved with the story as all of its ideas remain just that abstract ideas
0	we never really feel involved with the story as all of its ideas remain just that abstract ideas
0	we never really feel involved with the story as all of its ideas remain just that abstract ideas
0	we never really feel involved with the story as all of its ideas remain just that abstract ideas
0	we never really feel involved with the story as all of its ideas remain just that abstract ideas
4	this is one of polanski 's best films .
4	this is one honorable of polanski s best films
4	this is honorable one of polanski s best films
4	this is celluloid one of polanski s best films
4	this is follow one of polanski s best films
4	this is one of polanski s celluloid best films
4	this is one of polanski honorable s best films
4	this is one honorable of polanski s best films
4	this is one southward of polanski s best films
4	this honorable is one of polanski s best films
4	this is one of polanski s best films
4	this is one of polanski s best films
4	this is one of polanski s best films
4	this is one of polanski s best films
4	this is one of polanski s best films
4	this is one of polanski s best films
4	this is one of polanski s best films
4	this is one of polanski s best films
4	this is one of polanski s best films
4	this is one of polanski s best films
4	this is one of polanski s best films
4	this is one of polanski s best films
4	this is one of polanski s best films
4	this is one of polanski s best films
4	this is one of polanski s best films
4	this is one of polanski s best films
4	this is one of polanski s best films
4	this is one of polanski s best films
4	this is one of polanski s best films
4	this is one of polanski s best films
4	this is one of polanski s best films
4	this is one of polanski s best films
4	this is one of polanski s best films
3	take care of my cat offers a refreshingly different slice of asian cinema .
3	take care of my cat offers a refreshingly different slit slice of asian cinema
3	take care of my cat offers a refreshingly bring different slice of asian cinema
3	take care of slit my cat offers a refreshingly different slice of asian cinema
3	take unlike care of my cat offers a refreshingly different slice of asian cinema
3	take care of my cat offers a refreshingly different slice of asian refreshfully cinema
3	take care of my cat offers forethought a refreshingly different slice of asian cinema
3	take care forethought of my cat offers a refreshingly different slice of asian cinema
3	forethought take care of my cat offers a refreshingly different slice of asian cinema
3	take care cast of my cat offers a refreshingly different slice of asian cinema
3	take care of my cat offers a refreshingly different slice of asian cinema
3	take care of my cat offers a refreshingly different slice of asian cinema
3	take care of my cat offers a refreshingly different slice of asian cinema
3	take care of my cat offers a refreshingly different slice of asian cinema
3	take care of my cat offers a refreshingly different slice of asian cinema
3	take care of my cat offers a refreshingly different slice of asian cinema
3	take care of my cat offers a refreshingly different slice of asian cinema
3	take care of my cat offers a refreshingly different slice of asian cinema
3	take care of my cat offers a refreshingly different slice of asian cinema
3	take care of my cat offers a refreshingly different slice of asian cinema
3	take care of my cat offers a refreshingly different slice of asian cinema
3	take care of my cat offers a refreshingly different slice of asian cinema
3	take care of my cat offers a refreshingly different slice of asian cinema
3	take care of my cat offers a refreshingly different slice of asian cinema
3	take care of my cat offers a refreshingly different slice of asian cinema
3	take care of my cat offers a refreshingly different slice of asian cinema
3	take care of my cat offers a refreshingly different slice of asian cinema
3	take care of my cat offers a refreshingly different slice of asian cinema
3	take care of my cat offers a refreshingly different slice of asian cinema
3	take care of my cat offers a refreshingly different slice of asian cinema
3	take care of my cat offers a refreshingly different slice of asian cinema
3	take care of my cat offers a refreshingly different slice of asian cinema
3	take care of my cat offers a refreshingly different slice of asian cinema
1	acting , particularly by tambor , almost makes `` never again '' worthwhile , but -lrb- writer\/director -rrb- schaeffer should follow his titular advice
1	acting particularly by playing tambor almost makes never again worthwhile but lrb merely writer director rrb schaeffer should follow his titular advice
1	acting particularly by tambor almost makes never again playing worthwhile most but lrb writer director rrb schaeffer should follow his titular advice
1	acting particularly by tambor almost makes never again worthwhile most but neer lrb writer director rrb schaeffer should follow his titular advice
1	acting particularly by nominal tambor almost makes never titular again worthwhile but lrb writer director rrb schaeffer should follow his titular advice
1	acting particularly by tambor almost makes peculiarly never again worthwhile shuffling but lrb writer director rrb schaeffer should follow his titular advice
1	acting particularly by tambor almost makes never again worthwhile but lrb writer theatre director director nominal rrb schaeffer should follow his titular advice
1	acting particularly by tambor almost makes never neer again worthwhile but lrb writer director rrb schaeffer should follow once again his titular advice
1	acting particularly by tambor almost makes never again worthwhile peculiarly but lrb writer director rrb schaeffer theatre director should follow his titular advice
1	acting particularly by tambor most almost makes never again worthwhile but lrb writer director once again rrb schaeffer should follow his titular advice
1	acting particularly by tambor almost makes never again worthwhile but lrb writer director rrb schaeffer should follow his titular advice
1	acting particularly by tambor almost makes never again worthwhile but lrb writer director rrb schaeffer should follow his titular advice
1	acting particularly by tambor almost makes never again worthwhile but lrb writer director rrb schaeffer should follow his titular advice
1	acting particularly by tambor almost makes never again worthwhile but lrb writer director rrb schaeffer should follow his titular advice
1	acting particularly by tambor almost makes never again worthwhile but lrb writer director rrb schaeffer should follow his titular advice
1	acting particularly by tambor almost makes never again worthwhile but lrb writer director rrb schaeffer should follow his titular advice
1	acting particularly by tambor almost makes never again worthwhile but lrb writer director rrb schaeffer should follow his titular advice
1	acting particularly by tambor almost makes never again worthwhile but lrb writer director rrb schaeffer should follow his titular advice
1	acting particularly by tambor almost makes never again worthwhile but lrb writer director rrb schaeffer should follow his titular advice
1	acting particularly by tambor almost makes never again worthwhile but lrb writer director rrb schaeffer should follow his titular advice
1	acting particularly by tambor almost makes never again worthwhile but lrb writer director rrb schaeffer should follow his titular advice
1	acting particularly by tambor almost makes never again worthwhile but lrb writer director rrb schaeffer should follow his titular advice
1	acting particularly by tambor almost makes never again worthwhile but lrb writer director rrb schaeffer should follow his titular advice
1	acting particularly by tambor almost makes never again worthwhile but lrb writer director rrb schaeffer should follow his titular advice
1	acting particularly by tambor almost makes never again worthwhile but lrb writer director rrb schaeffer should follow his titular advice
1	acting particularly by tambor almost makes never again worthwhile but lrb writer director rrb schaeffer should follow his titular advice
1	acting particularly by tambor almost makes never again worthwhile but lrb writer director rrb schaeffer should follow his titular advice
1	acting particularly by tambor almost makes never again worthwhile but lrb writer director rrb schaeffer should follow his titular advice
1	acting particularly by tambor almost makes never again worthwhile but lrb writer director rrb schaeffer should follow his titular advice
1	acting particularly by tambor almost makes never again worthwhile but lrb writer director rrb schaeffer should follow his titular advice
1	acting particularly by tambor almost makes never again worthwhile but lrb writer director rrb schaeffer should follow his titular advice
1	acting particularly by tambor almost makes never again worthwhile but lrb writer director rrb schaeffer should follow his titular advice
1	acting particularly by tambor almost makes never again worthwhile but lrb writer director rrb schaeffer should follow his titular advice
3	the movie exists for its soccer action and its fine acting .
3	the movie it exists for its soccer action and its fine acting
3	the movie exists for its soccer action and its fine playing acting
3	the movie exists for its it soccer action and its fine acting
3	association football the movie exists for its soccer action and its fine acting
3	it the movie exists for its soccer action and its fine acting
3	the movie exists for association football its soccer action and its fine acting
3	the movie exists for its activity soccer action and its fine acting
3	the movie exists for its soccer action and picture its fine acting
3	the movie exists for its soccer action and its picture fine acting
3	the movie exists for its soccer action and its fine acting
3	the movie exists for its soccer action and its fine acting
3	the movie exists for its soccer action and its fine acting
3	the movie exists for its soccer action and its fine acting
3	the movie exists for its soccer action and its fine acting
3	the movie exists for its soccer action and its fine acting
3	the movie exists for its soccer action and its fine acting
3	the movie exists for its soccer action and its fine acting
3	the movie exists for its soccer action and its fine acting
3	the movie exists for its soccer action and its fine acting
3	the movie exists for its soccer action and its fine acting
3	the movie exists for its soccer action and its fine acting
3	the movie exists for its soccer action and its fine acting
3	the movie exists for its soccer action and its fine acting
3	the movie exists for its soccer action and its fine acting
3	the movie exists for its soccer action and its fine acting
3	the movie exists for its soccer action and its fine acting
3	the movie exists for its soccer action and its fine acting
3	the movie exists for its soccer action and its fine acting
3	the movie exists for its soccer action and its fine acting
3	the movie exists for its soccer action and its fine acting
3	the movie exists for its soccer action and its fine acting
3	the movie exists for its soccer action and its fine acting
1	arnold 's jump from little screen to big will leave frowns on more than a few faces .
1	arnold s jump from little screen to big will leave frowns on more than a southward few faces
1	arnold s jump from little expression screen to big will leave frowns on more than a few faces
1	arnold s jump from little screen to big will leave frowns on more than a piffling few faces
1	arnold s jump from little along screen to big will leave frowns on more than a few faces
1	arnold s jump from little screen to block out big will leave frowns on more than a few faces
1	arnold s expression jump from little screen to big will leave frowns on more than a few faces
1	arnold s jump from little screen to big will leave frowns volition on more than a few faces
1	arnold along s jump from little screen to big will leave frowns on more than a few faces
1	arnold s jump from little screen to big will leave frowns on more than piffling a few faces
1	arnold s jump from little screen to big will leave frowns on more than a few faces
1	arnold s jump from little screen to big will leave frowns on more than a few faces
1	arnold s jump from little screen to big will leave frowns on more than a few faces
1	arnold s jump from little screen to big will leave frowns on more than a few faces
1	arnold s jump from little screen to big will leave frowns on more than a few faces
1	arnold s jump from little screen to big will leave frowns on more than a few faces
1	arnold s jump from little screen to big will leave frowns on more than a few faces
1	arnold s jump from little screen to big will leave frowns on more than a few faces
1	arnold s jump from little screen to big will leave frowns on more than a few faces
1	arnold s jump from little screen to big will leave frowns on more than a few faces
1	arnold s jump from little screen to big will leave frowns on more than a few faces
1	arnold s jump from little screen to big will leave frowns on more than a few faces
1	arnold s jump from little screen to big will leave frowns on more than a few faces
1	arnold s jump from little screen to big will leave frowns on more than a few faces
1	arnold s jump from little screen to big will leave frowns on more than a few faces
1	arnold s jump from little screen to big will leave frowns on more than a few faces
1	arnold s jump from little screen to big will leave frowns on more than a few faces
1	arnold s jump from little screen to big will leave frowns on more than a few faces
1	arnold s jump from little screen to big will leave frowns on more than a few faces
1	arnold s jump from little screen to big will leave frowns on more than a few faces
1	arnold s jump from little screen to big will leave frowns on more than a few faces
1	arnold s jump from little screen to big will leave frowns on more than a few faces
1	arnold s jump from little screen to big will leave frowns on more than a few faces
2	a reasonably efficient mechanism , but it offers few surprises and finds its stars slumming in territory they should have avoided .
2	a reasonably efficient mechanism but it offers few surprises and indiana finds its stars slumming in territory surprisal they should have avoided
2	a reasonably efficient mechanism but it offers surprisal few surprises and finds its stars slumming in territory they slum should have avoided
2	a mavin reasonably efficient mechanism but it offers few genius surprises and finds its stars slumming in territory they should have avoided
2	a reasonably efficient mechanism but it offers few surprises effective and finds its stars slumming in territory they it should have avoided
2	a reasonably efficient genius mechanism chemical mechanism but it offers few surprises and finds its stars slumming in territory they should have avoided
2	a reasonably efficient mechanism but genius it offers few surprises and finds its stars slumming in territory it they should have avoided
2	a reasonably efficient mechanism but quash it offers few surprises and finds its stars slumming in territory they quash should have avoided
2	dominion a reasonably efficient mechanism but it offers few surprises and finds its stars slumming in territory information technology they should have avoided
2	a reasonably efficient mechanism but it offers have few feature surprises and finds its stars slumming in territory they should have avoided
2	a reasonably efficient mechanism but it offers few surprises and finds its stars slumming in territory they should have avoided
2	a reasonably efficient mechanism but it offers few surprises and finds its stars slumming in territory they should have avoided
2	a reasonably efficient mechanism but it offers few surprises and finds its stars slumming in territory they should have avoided
2	a reasonably efficient mechanism but it offers few surprises and finds its stars slumming in territory they should have avoided
2	a reasonably efficient mechanism but it offers few surprises and finds its stars slumming in territory they should have avoided
2	a reasonably efficient mechanism but it offers few surprises and finds its stars slumming in territory they should have avoided
2	a reasonably efficient mechanism but it offers few surprises and finds its stars slumming in territory they should have avoided
2	a reasonably efficient mechanism but it offers few surprises and finds its stars slumming in territory they should have avoided
2	a reasonably efficient mechanism but it offers few surprises and finds its stars slumming in territory they should have avoided
2	a reasonably efficient mechanism but it offers few surprises and finds its stars slumming in territory they should have avoided
2	a reasonably efficient mechanism but it offers few surprises and finds its stars slumming in territory they should have avoided
2	a reasonably efficient mechanism but it offers few surprises and finds its stars slumming in territory they should have avoided
2	a reasonably efficient mechanism but it offers few surprises and finds its stars slumming in territory they should have avoided
2	a reasonably efficient mechanism but it offers few surprises and finds its stars slumming in territory they should have avoided
2	a reasonably efficient mechanism but it offers few surprises and finds its stars slumming in territory they should have avoided
2	a reasonably efficient mechanism but it offers few surprises and finds its stars slumming in territory they should have avoided
2	a reasonably efficient mechanism but it offers few surprises and finds its stars slumming in territory they should have avoided
2	a reasonably efficient mechanism but it offers few surprises and finds its stars slumming in territory they should have avoided
2	a reasonably efficient mechanism but it offers few surprises and finds its stars slumming in territory they should have avoided
2	a reasonably efficient mechanism but it offers few surprises and finds its stars slumming in territory they should have avoided
2	a reasonably efficient mechanism but it offers few surprises and finds its stars slumming in territory they should have avoided
2	a reasonably efficient mechanism but it offers few surprises and finds its stars slumming in territory they should have avoided
2	a reasonably efficient mechanism but it offers few surprises and finds its stars slumming in territory they should have avoided
0	if this holiday movie is supposed to be a gift , somebody unwrapped it early , took out all the good stuff , and left behind the crap -lrb- literally -rrb- .
0	if glut this holiday imagine movie is supposed to be a gift somebody unwrapped it early took out all the good stuff and left behind the crap lrb literally rrb
0	if this holiday movie is supposed to be a gift somebody unwrapped it early took out all the good stuff and left entirely behind the bring crap lrb literally rrb
0	former if this holiday movie is supposed to be a gift somebody unwrapped it early took mortal out all the good stuff and left behind the crap lrb literally rrb
0	if this holiday movie is supposed to mortal be a gift somebody unwrapped it early took out all the can good stuff and left behind the crap lrb literally rrb
0	if this holiday movie is supposed bring to be a gift somebody unwrapped it early took out all the good stuff and left behind the crap mortal lrb literally rrb
0	if this holiday unexpended movie is supposed to be a gift somebody unwrapped it early took out all the good stuff and left behind the crap antiophthalmic factor lrb literally rrb
0	if this holiday movie is supposed to be a gift somebody unwrapped it early took out all the good follow stuff antiophthalmic factor and left behind the crap lrb literally rrb
0	if this mortal holiday movie is supposed to be a gift somebody unwrapped it early took out all the mortal good stuff and left behind the crap lrb literally rrb
0	if this holiday movie is supposed imagine to endue be a gift somebody unwrapped it early took out all the good stuff and left behind the crap lrb literally rrb
0	if this holiday movie is supposed to be a gift somebody unwrapped it early took out all the good stuff and left behind the crap lrb literally rrb
0	if this holiday movie is supposed to be a gift somebody unwrapped it early took out all the good stuff and left behind the crap lrb literally rrb
0	if this holiday movie is supposed to be a gift somebody unwrapped it early took out all the good stuff and left behind the crap lrb literally rrb
0	if this holiday movie is supposed to be a gift somebody unwrapped it early took out all the good stuff and left behind the crap lrb literally rrb
0	if this holiday movie is supposed to be a gift somebody unwrapped it early took out all the good stuff and left behind the crap lrb literally rrb
0	if this holiday movie is supposed to be a gift somebody unwrapped it early took out all the good stuff and left behind the crap lrb literally rrb
0	if this holiday movie is supposed to be a gift somebody unwrapped it early took out all the good stuff and left behind the crap lrb literally rrb
0	if this holiday movie is supposed to be a gift somebody unwrapped it early took out all the good stuff and left behind the crap lrb literally rrb
0	if this holiday movie is supposed to be a gift somebody unwrapped it early took out all the good stuff and left behind the crap lrb literally rrb
0	if this holiday movie is supposed to be a gift somebody unwrapped it early took out all the good stuff and left behind the crap lrb literally rrb
0	if this holiday movie is supposed to be a gift somebody unwrapped it early took out all the good stuff and left behind the crap lrb literally rrb
0	if this holiday movie is supposed to be a gift somebody unwrapped it early took out all the good stuff and left behind the crap lrb literally rrb
0	if this holiday movie is supposed to be a gift somebody unwrapped it early took out all the good stuff and left behind the crap lrb literally rrb
0	if this holiday movie is supposed to be a gift somebody unwrapped it early took out all the good stuff and left behind the crap lrb literally rrb
0	if this holiday movie is supposed to be a gift somebody unwrapped it early took out all the good stuff and left behind the crap lrb literally rrb
0	if this holiday movie is supposed to be a gift somebody unwrapped it early took out all the good stuff and left behind the crap lrb literally rrb
0	if this holiday movie is supposed to be a gift somebody unwrapped it early took out all the good stuff and left behind the crap lrb literally rrb
0	if this holiday movie is supposed to be a gift somebody unwrapped it early took out all the good stuff and left behind the crap lrb literally rrb
0	if this holiday movie is supposed to be a gift somebody unwrapped it early took out all the good stuff and left behind the crap lrb literally rrb
0	if this holiday movie is supposed to be a gift somebody unwrapped it early took out all the good stuff and left behind the crap lrb literally rrb
0	if this holiday movie is supposed to be a gift somebody unwrapped it early took out all the good stuff and left behind the crap lrb literally rrb
0	if this holiday movie is supposed to be a gift somebody unwrapped it early took out all the good stuff and left behind the crap lrb literally rrb
0	if this holiday movie is supposed to be a gift somebody unwrapped it early took out all the good stuff and left behind the crap lrb literally rrb
3	jason x has cheesy effects and a hoary plot , but its macabre , self-deprecating sense of humor makes up for a lot .
3	jason x has cheesy effects and a hoary plot but its feature macabre self deprecating sense of humor makes up cheap for a lot
3	jason x has cheesy effects antiophthalmic factor and a hoary plot but its macabre self deprecating sense ego of humor makes up for a lot
3	jason x has cheesy ego effects and a hoary plot but its macabre self game deprecating sense of humor makes up for a lot
3	game jason x has cheesy effects and a hoary plot but its macabre self deprecating sense of humor makes ego up for a lot
3	jason x has cheesy effects gumption and a hoary plot but its macabre wittiness self deprecating sense of humor makes up for a lot
3	jason x depreciate has cheesy effects and a hoary plot but its macabre self deprecating sense it of humor makes up for a lot
3	jason x has cheesy effects and a hoary plot but its macabre self cheap deprecating sense of humor makes up rusty for a lot
3	jason x has cheesy effects and a game hoary plot but its macabre self deprecating sense of humor makes shuffling up for a lot
3	jason x has cheesy effects and a hoary plot but its macabre self deprecating sense tidy sum of tidy sum humor makes up for a lot
3	jason x has cheesy effects and a hoary plot but its macabre self deprecating sense of humor makes up for a lot
3	jason x has cheesy effects and a hoary plot but its macabre self deprecating sense of humor makes up for a lot
3	jason x has cheesy effects and a hoary plot but its macabre self deprecating sense of humor makes up for a lot
3	jason x has cheesy effects and a hoary plot but its macabre self deprecating sense of humor makes up for a lot
3	jason x has cheesy effects and a hoary plot but its macabre self deprecating sense of humor makes up for a lot
3	jason x has cheesy effects and a hoary plot but its macabre self deprecating sense of humor makes up for a lot
3	jason x has cheesy effects and a hoary plot but its macabre self deprecating sense of humor makes up for a lot
3	jason x has cheesy effects and a hoary plot but its macabre self deprecating sense of humor makes up for a lot
3	jason x has cheesy effects and a hoary plot but its macabre self deprecating sense of humor makes up for a lot
3	jason x has cheesy effects and a hoary plot but its macabre self deprecating sense of humor makes up for a lot
3	jason x has cheesy effects and a hoary plot but its macabre self deprecating sense of humor makes up for a lot
3	jason x has cheesy effects and a hoary plot but its macabre self deprecating sense of humor makes up for a lot
3	jason x has cheesy effects and a hoary plot but its macabre self deprecating sense of humor makes up for a lot
3	jason x has cheesy effects and a hoary plot but its macabre self deprecating sense of humor makes up for a lot
3	jason x has cheesy effects and a hoary plot but its macabre self deprecating sense of humor makes up for a lot
3	jason x has cheesy effects and a hoary plot but its macabre self deprecating sense of humor makes up for a lot
3	jason x has cheesy effects and a hoary plot but its macabre self deprecating sense of humor makes up for a lot
3	jason x has cheesy effects and a hoary plot but its macabre self deprecating sense of humor makes up for a lot
3	jason x has cheesy effects and a hoary plot but its macabre self deprecating sense of humor makes up for a lot
3	jason x has cheesy effects and a hoary plot but its macabre self deprecating sense of humor makes up for a lot
3	jason x has cheesy effects and a hoary plot but its macabre self deprecating sense of humor makes up for a lot
3	jason x has cheesy effects and a hoary plot but its macabre self deprecating sense of humor makes up for a lot
3	jason x has cheesy effects and a hoary plot but its macabre self deprecating sense of humor makes up for a lot
1	even as lame horror flicks go , this is lame .
1	even turn as lame horror flicks go this is lame
1	even as lame horror flicks yet go this is lame
1	even as lame horror flicks go yet this is lame
1	even as lame horror flicks crippled go this is lame
1	even as yet lame horror flicks go this is lame
1	even revulsion as lame horror flicks go this is lame
1	even revulsion as lame horror flicks go this is lame
1	even as moving picture lame horror flicks go this is lame
1	even as lame horror flicks crippled go this is lame
1	even as lame horror flicks go this is lame
1	even as lame horror flicks go this is lame
1	even as lame horror flicks go this is lame
1	even as lame horror flicks go this is lame
1	even as lame horror flicks go this is lame
1	even as lame horror flicks go this is lame
1	even as lame horror flicks go this is lame
1	even as lame horror flicks go this is lame
1	even as lame horror flicks go this is lame
1	even as lame horror flicks go this is lame
1	even as lame horror flicks go this is lame
1	even as lame horror flicks go this is lame
1	even as lame horror flicks go this is lame
1	even as lame horror flicks go this is lame
1	even as lame horror flicks go this is lame
1	even as lame horror flicks go this is lame
1	even as lame horror flicks go this is lame
1	even as lame horror flicks go this is lame
1	even as lame horror flicks go this is lame
1	even as lame horror flicks go this is lame
1	even as lame horror flicks go this is lame
1	even as lame horror flicks go this is lame
1	even as lame horror flicks go this is lame
1	oft-described as the antidote to american pie-type sex comedies , it actually has a bundle in common with them , as the film diffuses every opportunity for a breakthrough
1	oft described as the antiophthalmic factor antidote to american pie type sex comedies it actually has a bundle in common with antiophthalmic factor them as the film diffuses every opportunity for a breakthrough
1	oft described as the antidote to american american language pie type sex comedies it actually has a bundle in feature common with them as the film diffuses every opportunity for a breakthrough
1	oft described american language as the antidote to american pie type sex comedies it actually has a bundle in case common with them as the film diffuses every opportunity for a breakthrough
1	oft described as the antidote eastern samoa compact to american pie type sex comedies it actually has a bundle in common with them as the film diffuses every opportunity for a breakthrough
1	oft described compact antiophthalmic factor as the antidote to american pie type sex comedies it actually has a bundle in common with them as the film diffuses every opportunity for a breakthrough
1	oft described as the antidote to american pie type sex comedies discovery it actually in reality has a bundle in common with them as the film diffuses every opportunity for a breakthrough
1	oft described as the antidote to american pie funniness type sex comedies it actually has a bundle in common with them as the film diffuses every opportunity information technology for a breakthrough
1	oft described as the antidote case to american pie type sex comedies it actually has a bundle in common with them as the film eastern samoa diffuses every opportunity for a breakthrough
1	oft described as the antidote to american pie type sex comedies it actually has a bundle in common with them as the film diffuses every opportunity indiana oftentimes for a breakthrough
1	oft described as the antidote to american pie type sex comedies it actually has a bundle in common with them as the film diffuses every opportunity for a breakthrough
1	oft described as the antidote to american pie type sex comedies it actually has a bundle in common with them as the film diffuses every opportunity for a breakthrough
1	oft described as the antidote to american pie type sex comedies it actually has a bundle in common with them as the film diffuses every opportunity for a breakthrough
1	oft described as the antidote to american pie type sex comedies it actually has a bundle in common with them as the film diffuses every opportunity for a breakthrough
1	oft described as the antidote to american pie type sex comedies it actually has a bundle in common with them as the film diffuses every opportunity for a breakthrough
1	oft described as the antidote to american pie type sex comedies it actually has a bundle in common with them as the film diffuses every opportunity for a breakthrough
1	oft described as the antidote to american pie type sex comedies it actually has a bundle in common with them as the film diffuses every opportunity for a breakthrough
1	oft described as the antidote to american pie type sex comedies it actually has a bundle in common with them as the film diffuses every opportunity for a breakthrough
1	oft described as the antidote to american pie type sex comedies it actually has a bundle in common with them as the film diffuses every opportunity for a breakthrough
1	oft described as the antidote to american pie type sex comedies it actually has a bundle in common with them as the film diffuses every opportunity for a breakthrough
1	oft described as the antidote to american pie type sex comedies it actually has a bundle in common with them as the film diffuses every opportunity for a breakthrough
1	oft described as the antidote to american pie type sex comedies it actually has a bundle in common with them as the film diffuses every opportunity for a breakthrough
1	oft described as the antidote to american pie type sex comedies it actually has a bundle in common with them as the film diffuses every opportunity for a breakthrough
1	oft described as the antidote to american pie type sex comedies it actually has a bundle in common with them as the film diffuses every opportunity for a breakthrough
1	oft described as the antidote to american pie type sex comedies it actually has a bundle in common with them as the film diffuses every opportunity for a breakthrough
1	oft described as the antidote to american pie type sex comedies it actually has a bundle in common with them as the film diffuses every opportunity for a breakthrough
1	oft described as the antidote to american pie type sex comedies it actually has a bundle in common with them as the film diffuses every opportunity for a breakthrough
1	oft described as the antidote to american pie type sex comedies it actually has a bundle in common with them as the film diffuses every opportunity for a breakthrough
1	oft described as the antidote to american pie type sex comedies it actually has a bundle in common with them as the film diffuses every opportunity for a breakthrough
1	oft described as the antidote to american pie type sex comedies it actually has a bundle in common with them as the film diffuses every opportunity for a breakthrough
1	oft described as the antidote to american pie type sex comedies it actually has a bundle in common with them as the film diffuses every opportunity for a breakthrough
1	oft described as the antidote to american pie type sex comedies it actually has a bundle in common with them as the film diffuses every opportunity for a breakthrough
1	oft described as the antidote to american pie type sex comedies it actually has a bundle in common with them as the film diffuses every opportunity for a breakthrough
4	though the violence is far less sadistic than usual , the film is typical miike : fast , furious and full of off-the-cuff imaginative flourishes .
4	though the violence manacle is far less sadistic than usual handlock the film is typical miike fast furious and full of off the cuff imaginative flourishes
4	though the violence is handlock far less sadistic than usual the film follow is typical miike fast furious and full of off the cuff imaginative flourishes
4	though the violence is far less sadistic than usual the film is inventive typical miike follow fast furious and full of off the cuff imaginative flourishes
4	though the violence is far less sadistic than usual the film is typical miike fast furious tempestuous and full of off cancelled the cuff imaginative flourishes
4	though the violence is far less sadistic than usual common the cancelled film is typical miike fast furious and full of off the cuff imaginative flourishes
4	though the violence is far less sadistic than usual the film is distinctive typical miike fast furious and full of common off the cuff imaginative flourishes
4	though the violence is far common less sadistic than degenerate usual the film is typical miike fast furious and full of off the cuff imaginative flourishes
4	though the violence is far distinctive le less sadistic than usual the film is typical miike fast furious and full of off the cuff imaginative flourishes
4	though the violence is far boom less sadistic than usual the film is typical miike fast furious and cancelled full of off the cuff imaginative flourishes
4	though the violence is far less sadistic than usual the film is typical miike fast furious and full of off the cuff imaginative flourishes
4	though the violence is far less sadistic than usual the film is typical miike fast furious and full of off the cuff imaginative flourishes
4	though the violence is far less sadistic than usual the film is typical miike fast furious and full of off the cuff imaginative flourishes
4	though the violence is far less sadistic than usual the film is typical miike fast furious and full of off the cuff imaginative flourishes
4	though the violence is far less sadistic than usual the film is typical miike fast furious and full of off the cuff imaginative flourishes
4	though the violence is far less sadistic than usual the film is typical miike fast furious and full of off the cuff imaginative flourishes
4	though the violence is far less sadistic than usual the film is typical miike fast furious and full of off the cuff imaginative flourishes
4	though the violence is far less sadistic than usual the film is typical miike fast furious and full of off the cuff imaginative flourishes
4	though the violence is far less sadistic than usual the film is typical miike fast furious and full of off the cuff imaginative flourishes
4	though the violence is far less sadistic than usual the film is typical miike fast furious and full of off the cuff imaginative flourishes
4	though the violence is far less sadistic than usual the film is typical miike fast furious and full of off the cuff imaginative flourishes
4	though the violence is far less sadistic than usual the film is typical miike fast furious and full of off the cuff imaginative flourishes
4	though the violence is far less sadistic than usual the film is typical miike fast furious and full of off the cuff imaginative flourishes
4	though the violence is far less sadistic than usual the film is typical miike fast furious and full of off the cuff imaginative flourishes
4	though the violence is far less sadistic than usual the film is typical miike fast furious and full of off the cuff imaginative flourishes
4	though the violence is far less sadistic than usual the film is typical miike fast furious and full of off the cuff imaginative flourishes
4	though the violence is far less sadistic than usual the film is typical miike fast furious and full of off the cuff imaginative flourishes
4	though the violence is far less sadistic than usual the film is typical miike fast furious and full of off the cuff imaginative flourishes
4	though the violence is far less sadistic than usual the film is typical miike fast furious and full of off the cuff imaginative flourishes
4	though the violence is far less sadistic than usual the film is typical miike fast furious and full of off the cuff imaginative flourishes
4	though the violence is far less sadistic than usual the film is typical miike fast furious and full of off the cuff imaginative flourishes
4	though the violence is far less sadistic than usual the film is typical miike fast furious and full of off the cuff imaginative flourishes
4	though the violence is far less sadistic than usual the film is typical miike fast furious and full of off the cuff imaginative flourishes
0	when a set of pre-shooting guidelines a director came up with for his actors turns out to be cleverer , better written and of considerable more interest than the finished film , that 's a bad sign .
0	when a set of pre shooting guidelines antiophthalmic factor a director came up with for his actors turns out to be road map cleverer better written and of considerable southward more interest than the finished film that s a bad sign
0	when a set of pre shooting guidelines a director came up upwardly with for his actors turns out to be antiophthalmic factor cleverer better written and of considerable more interest than upward the finished film that s a bad sign
0	when a set of tough pre shooting guidelines a director came up with for his actors turns antiophthalmic factor out to be cleverer better written and issue forth of considerable more interest than the finished film that s a bad sign
0	when a set of pre shooting guidelines road map a director came up with for his celluloid actors turns out to be cleverer better written and of considerable more interest than the finished film that s a bad burgeon forth sign
0	when a set of pre shooting guidelines upwardly a director came up with for his actors turns antiophthalmic factor out to be cleverer better written and of considerable more interest than the finished film interestingness that s a bad sign
0	when a set of burgeon forth pre shooting guidelines a director came up with for his determine actors turns out to be cleverer better written and of considerable more interest than determine the finished film that s a bad sign
0	when a set of pre shooting determine guidelines a director sign on came up with for his actors turns out to be cleverer determine better written and of considerable more interest than the finished film that s a bad sign
0	when a set of pre shooting antiophthalmic factor guidelines a turn director came up with for his actors turns out to be cleverer better written and southward of considerable more interest than the finished film that s a bad sign
0	when a theatre director set of pre shooting guidelines determine a director came up with for his actors road map turns out to be cleverer better written and of considerable more interest than the finished film that s a bad sign
0	when a set of pre shooting guidelines a director came up with for his actors turns out to be cleverer better written and of considerable more interest than the finished film that s a bad sign
0	when a set of pre shooting guidelines a director came up with for his actors turns out to be cleverer better written and of considerable more interest than the finished film that s a bad sign
0	when a set of pre shooting guidelines a director came up with for his actors turns out to be cleverer better written and of considerable more interest than the finished film that s a bad sign
0	when a set of pre shooting guidelines a director came up with for his actors turns out to be cleverer better written and of considerable more interest than the finished film that s a bad sign
0	when a set of pre shooting guidelines a director came up with for his actors turns out to be cleverer better written and of considerable more interest than the finished film that s a bad sign
0	when a set of pre shooting guidelines a director came up with for his actors turns out to be cleverer better written and of considerable more interest than the finished film that s a bad sign
0	when a set of pre shooting guidelines a director came up with for his actors turns out to be cleverer better written and of considerable more interest than the finished film that s a bad sign
0	when a set of pre shooting guidelines a director came up with for his actors turns out to be cleverer better written and of considerable more interest than the finished film that s a bad sign
0	when a set of pre shooting guidelines a director came up with for his actors turns out to be cleverer better written and of considerable more interest than the finished film that s a bad sign
0	when a set of pre shooting guidelines a director came up with for his actors turns out to be cleverer better written and of considerable more interest than the finished film that s a bad sign
0	when a set of pre shooting guidelines a director came up with for his actors turns out to be cleverer better written and of considerable more interest than the finished film that s a bad sign
0	when a set of pre shooting guidelines a director came up with for his actors turns out to be cleverer better written and of considerable more interest than the finished film that s a bad sign
0	when a set of pre shooting guidelines a director came up with for his actors turns out to be cleverer better written and of considerable more interest than the finished film that s a bad sign
0	when a set of pre shooting guidelines a director came up with for his actors turns out to be cleverer better written and of considerable more interest than the finished film that s a bad sign
0	when a set of pre shooting guidelines a director came up with for his actors turns out to be cleverer better written and of considerable more interest than the finished film that s a bad sign
0	when a set of pre shooting guidelines a director came up with for his actors turns out to be cleverer better written and of considerable more interest than the finished film that s a bad sign
0	when a set of pre shooting guidelines a director came up with for his actors turns out to be cleverer better written and of considerable more interest than the finished film that s a bad sign
0	when a set of pre shooting guidelines a director came up with for his actors turns out to be cleverer better written and of considerable more interest than the finished film that s a bad sign
0	when a set of pre shooting guidelines a director came up with for his actors turns out to be cleverer better written and of considerable more interest than the finished film that s a bad sign
0	when a set of pre shooting guidelines a director came up with for his actors turns out to be cleverer better written and of considerable more interest than the finished film that s a bad sign
0	when a set of pre shooting guidelines a director came up with for his actors turns out to be cleverer better written and of considerable more interest than the finished film that s a bad sign
0	when a set of pre shooting guidelines a director came up with for his actors turns out to be cleverer better written and of considerable more interest than the finished film that s a bad sign
0	when a set of pre shooting guidelines a director came up with for his actors turns out to be cleverer better written and of considerable more interest than the finished film that s a bad sign
2	william shatner , as a pompous professor , is the sole bright spot ...
2	william shatner as a pompous professor eastern samoa is the sole bright spot
2	pontifical william shatner as a pompous professor is the sole bright spot
2	william shatner berth as a pompous professor is the sole bright spot
2	william shatner as a pompous professor is solitary the sole bright spot
2	william shatner as a pompous eastern samoa professor is the sole bright spot
2	william shatner as prof a pompous professor is the sole bright spot
2	william shatner antiophthalmic factor as a pompous professor is the sole bright spot
2	william shatner as a pompous professor eastern samoa is the sole bright spot
2	william shatner as a solitary pompous professor is the sole bright spot
2	william shatner as a pompous professor is the sole bright spot
2	william shatner as a pompous professor is the sole bright spot
2	william shatner as a pompous professor is the sole bright spot
2	william shatner as a pompous professor is the sole bright spot
2	william shatner as a pompous professor is the sole bright spot
2	william shatner as a pompous professor is the sole bright spot
2	william shatner as a pompous professor is the sole bright spot
2	william shatner as a pompous professor is the sole bright spot
2	william shatner as a pompous professor is the sole bright spot
2	william shatner as a pompous professor is the sole bright spot
2	william shatner as a pompous professor is the sole bright spot
2	william shatner as a pompous professor is the sole bright spot
2	william shatner as a pompous professor is the sole bright spot
2	william shatner as a pompous professor is the sole bright spot
2	william shatner as a pompous professor is the sole bright spot
2	william shatner as a pompous professor is the sole bright spot
2	william shatner as a pompous professor is the sole bright spot
2	william shatner as a pompous professor is the sole bright spot
2	william shatner as a pompous professor is the sole bright spot
2	william shatner as a pompous professor is the sole bright spot
2	william shatner as a pompous professor is the sole bright spot
2	william shatner as a pompous professor is the sole bright spot
2	william shatner as a pompous professor is the sole bright spot
4	the passions aroused by the discord between old and new cultures are set against the strange , stark beauty of the mideast desert , so lovingly and perceptively filmed that you can almost taste the desiccated air .
4	the passions aroused by the discord between old and new cultures are set against the strange stark middle east beauty of the mideast desert so lovingly knockout and perceptively filmed that you can transmit almost taste the desiccated air
4	the passions lovingly aroused by the discord between old and new cultures are set against fondly the strange stark beauty of the mideast desert so lovingly and perceptively filmed that you take can almost taste the desiccated air
4	the passions aroused by the fondly discord between old and new cultures are set transmit against the strange stark beauty of the mideast desert so lovingly and perceptively filmed tween that you can almost taste the desiccated air
4	the passions mania aroused by the discord between old and new cultures are set against the strange mania stark beauty of the determine mideast desert so lovingly and perceptively filmed that you can almost taste the desiccated air
4	the passions aroused by the discord between former determine old and new cultures are set against the blunt strange stark beauty of the mideast desert so lovingly and perceptively filmed that you can almost taste the desiccated air
4	the passions aroused by the most discord between old and new cultures are finish set against the strange stark beauty of the mideast disagree desert so lovingly and perceptively filmed that you can almost taste the desiccated air
4	the passions aroused by the away discord between old and new cultures are set against the determine strange stark beauty of the mideast desert so lovingly and perceptively knockout filmed that you can almost taste the desiccated air
4	the passions aroused by the discord between old and new cultures are set indeed against the strange stark beauty of the mideast desert so lovingly and perceptively filmed that you can almost taste the desiccated forsake most air
4	middle east the passions aroused by the discord between old and new cultures are tween set against the strange stark beauty of the mideast desert so lovingly and give the sack perceptively filmed that you can almost taste the desiccated air
4	the passions aroused by the discord between old and new cultures are set against the strange stark beauty of the mideast desert so lovingly and perceptively filmed that you can almost taste the desiccated air
4	the passions aroused by the discord between old and new cultures are set against the strange stark beauty of the mideast desert so lovingly and perceptively filmed that you can almost taste the desiccated air
4	the passions aroused by the discord between old and new cultures are set against the strange stark beauty of the mideast desert so lovingly and perceptively filmed that you can almost taste the desiccated air
4	the passions aroused by the discord between old and new cultures are set against the strange stark beauty of the mideast desert so lovingly and perceptively filmed that you can almost taste the desiccated air
4	the passions aroused by the discord between old and new cultures are set against the strange stark beauty of the mideast desert so lovingly and perceptively filmed that you can almost taste the desiccated air
4	the passions aroused by the discord between old and new cultures are set against the strange stark beauty of the mideast desert so lovingly and perceptively filmed that you can almost taste the desiccated air
4	the passions aroused by the discord between old and new cultures are set against the strange stark beauty of the mideast desert so lovingly and perceptively filmed that you can almost taste the desiccated air
4	the passions aroused by the discord between old and new cultures are set against the strange stark beauty of the mideast desert so lovingly and perceptively filmed that you can almost taste the desiccated air
4	the passions aroused by the discord between old and new cultures are set against the strange stark beauty of the mideast desert so lovingly and perceptively filmed that you can almost taste the desiccated air
4	the passions aroused by the discord between old and new cultures are set against the strange stark beauty of the mideast desert so lovingly and perceptively filmed that you can almost taste the desiccated air
4	the passions aroused by the discord between old and new cultures are set against the strange stark beauty of the mideast desert so lovingly and perceptively filmed that you can almost taste the desiccated air
4	the passions aroused by the discord between old and new cultures are set against the strange stark beauty of the mideast desert so lovingly and perceptively filmed that you can almost taste the desiccated air
4	the passions aroused by the discord between old and new cultures are set against the strange stark beauty of the mideast desert so lovingly and perceptively filmed that you can almost taste the desiccated air
4	the passions aroused by the discord between old and new cultures are set against the strange stark beauty of the mideast desert so lovingly and perceptively filmed that you can almost taste the desiccated air
4	the passions aroused by the discord between old and new cultures are set against the strange stark beauty of the mideast desert so lovingly and perceptively filmed that you can almost taste the desiccated air
4	the passions aroused by the discord between old and new cultures are set against the strange stark beauty of the mideast desert so lovingly and perceptively filmed that you can almost taste the desiccated air
4	the passions aroused by the discord between old and new cultures are set against the strange stark beauty of the mideast desert so lovingly and perceptively filmed that you can almost taste the desiccated air
4	the passions aroused by the discord between old and new cultures are set against the strange stark beauty of the mideast desert so lovingly and perceptively filmed that you can almost taste the desiccated air
4	the passions aroused by the discord between old and new cultures are set against the strange stark beauty of the mideast desert so lovingly and perceptively filmed that you can almost taste the desiccated air
4	the passions aroused by the discord between old and new cultures are set against the strange stark beauty of the mideast desert so lovingly and perceptively filmed that you can almost taste the desiccated air
4	the passions aroused by the discord between old and new cultures are set against the strange stark beauty of the mideast desert so lovingly and perceptively filmed that you can almost taste the desiccated air
4	the passions aroused by the discord between old and new cultures are set against the strange stark beauty of the mideast desert so lovingly and perceptively filmed that you can almost taste the desiccated air
4	the passions aroused by the discord between old and new cultures are set against the strange stark beauty of the mideast desert so lovingly and perceptively filmed that you can almost taste the desiccated air
3	if your senses have n't been dulled by slasher films and gorefests , if you 're a connoisseur of psychological horror , this is your ticket .
3	if your senses have nt been dulled by slasher films and gorefests if you re a dampen rhenium connoisseur of psychological horror this is your ticket
3	if your senses follow have nt been dulled feature by slasher films and gorefests if you re a connoisseur of psychological horror this is your ticket
3	if your senses have nt been dulled by slasher films and gorefests if you re a fine connoisseur of psychological horror this follow is your ticket
3	if away your senses have nt been dulled by slasher antiophthalmic factor films and gorefests if you re a connoisseur of psychological horror this is your ticket
3	if your senses have nt been dulled by slasher films and gorefests if revulsion you re a connoisseur of psychological horror signified this is your ticket
3	if your senses have nt been dulled by slasher films and gorefests if you re a away connoisseur of fine psychological horror this is your ticket
3	if your senses have nt been dulled by slasher films revulsion and gorefests if you re a connoisseur of cognoscente psychological horror this is your ticket
3	if your senses have nt signified been dulled by slasher films and gorefests if you re a connoisseur of psychological horror this is your intend ticket
3	if your senses have nt been dulled by slasher films and gorefests if dampen you re a connoisseur of psychological horror this is rhenium your ticket
3	if your senses have nt been dulled by slasher films and gorefests if you re a connoisseur of psychological horror this is your ticket
3	if your senses have nt been dulled by slasher films and gorefests if you re a connoisseur of psychological horror this is your ticket
3	if your senses have nt been dulled by slasher films and gorefests if you re a connoisseur of psychological horror this is your ticket
3	if your senses have nt been dulled by slasher films and gorefests if you re a connoisseur of psychological horror this is your ticket
3	if your senses have nt been dulled by slasher films and gorefests if you re a connoisseur of psychological horror this is your ticket
3	if your senses have nt been dulled by slasher films and gorefests if you re a connoisseur of psychological horror this is your ticket
3	if your senses have nt been dulled by slasher films and gorefests if you re a connoisseur of psychological horror this is your ticket
3	if your senses have nt been dulled by slasher films and gorefests if you re a connoisseur of psychological horror this is your ticket
3	if your senses have nt been dulled by slasher films and gorefests if you re a connoisseur of psychological horror this is your ticket
3	if your senses have nt been dulled by slasher films and gorefests if you re a connoisseur of psychological horror this is your ticket
3	if your senses have nt been dulled by slasher films and gorefests if you re a connoisseur of psychological horror this is your ticket
3	if your senses have nt been dulled by slasher films and gorefests if you re a connoisseur of psychological horror this is your ticket
3	if your senses have nt been dulled by slasher films and gorefests if you re a connoisseur of psychological horror this is your ticket
3	if your senses have nt been dulled by slasher films and gorefests if you re a connoisseur of psychological horror this is your ticket
3	if your senses have nt been dulled by slasher films and gorefests if you re a connoisseur of psychological horror this is your ticket
3	if your senses have nt been dulled by slasher films and gorefests if you re a connoisseur of psychological horror this is your ticket
3	if your senses have nt been dulled by slasher films and gorefests if you re a connoisseur of psychological horror this is your ticket
3	if your senses have nt been dulled by slasher films and gorefests if you re a connoisseur of psychological horror this is your ticket
3	if your senses have nt been dulled by slasher films and gorefests if you re a connoisseur of psychological horror this is your ticket
3	if your senses have nt been dulled by slasher films and gorefests if you re a connoisseur of psychological horror this is your ticket
3	if your senses have nt been dulled by slasher films and gorefests if you re a connoisseur of psychological horror this is your ticket
3	if your senses have nt been dulled by slasher films and gorefests if you re a connoisseur of psychological horror this is your ticket
3	if your senses have nt been dulled by slasher films and gorefests if you re a connoisseur of psychological horror this is your ticket
0	any one episode of the sopranos would send this ill-conceived folly to sleep with the fishes .
0	any one episode of the sopranos would conceptualise send this ill conceived folly to sleep with the fishes
0	any one episode of the sopranos would send post this ill conceived folly to sleep with the fishes
0	any one episode of the sopranos would installment send this ill conceived folly to sleep with the fishes
0	any one episode of the sopranos post would send this ill conceived folly to sleep with the fishes
0	any one episode of the sopranos would send this ill conceived folly to sleep with the fishes
0	any one episode treble of the sopranos would send this ill conceived folly to sleep with the fishes
0	any one whatever episode of the sopranos would send this ill conceived folly to sleep with the fishes
0	any one episode of the sopranos pisces would send this ill conceived folly to sleep with the fishes
0	any one episode of the sopranos would send this conceptualise ill conceived folly to sleep with the fishes
0	any one episode of the sopranos would send this ill conceived folly to sleep with the fishes
0	any one episode of the sopranos would send this ill conceived folly to sleep with the fishes
0	any one episode of the sopranos would send this ill conceived folly to sleep with the fishes
0	any one episode of the sopranos would send this ill conceived folly to sleep with the fishes
0	any one episode of the sopranos would send this ill conceived folly to sleep with the fishes
0	any one episode of the sopranos would send this ill conceived folly to sleep with the fishes
0	any one episode of the sopranos would send this ill conceived folly to sleep with the fishes
0	any one episode of the sopranos would send this ill conceived folly to sleep with the fishes
0	any one episode of the sopranos would send this ill conceived folly to sleep with the fishes
0	any one episode of the sopranos would send this ill conceived folly to sleep with the fishes
0	any one episode of the sopranos would send this ill conceived folly to sleep with the fishes
0	any one episode of the sopranos would send this ill conceived folly to sleep with the fishes
0	any one episode of the sopranos would send this ill conceived folly to sleep with the fishes
0	any one episode of the sopranos would send this ill conceived folly to sleep with the fishes
0	any one episode of the sopranos would send this ill conceived folly to sleep with the fishes
0	any one episode of the sopranos would send this ill conceived folly to sleep with the fishes
0	any one episode of the sopranos would send this ill conceived folly to sleep with the fishes
0	any one episode of the sopranos would send this ill conceived folly to sleep with the fishes
0	any one episode of the sopranos would send this ill conceived folly to sleep with the fishes
0	any one episode of the sopranos would send this ill conceived folly to sleep with the fishes
0	any one episode of the sopranos would send this ill conceived folly to sleep with the fishes
0	any one episode of the sopranos would send this ill conceived folly to sleep with the fishes
0	any one episode of the sopranos would send this ill conceived folly to sleep with the fishes
1	as conceived by mr. schaeffer , christopher and grace are little more than collections of quirky traits lifted from a screenwriter 's outline and thrown at actors charged with the impossible task of making them jell .
1	as conceived far out by mr schaeffer christopher and grace are little mister more than collections of quirky traits lifted from a film writer screenwriter s outline and thrown at actors charged with the impossible task of making them jell
1	as conceived by mr schaeffer christopher and grace embellish are little more than collections of quirky traits lifted from saint christopher a screenwriter s outline and thrown at actors charged with the impossible task of making appoint them jell
1	as conceived by mr schaeffer christopher appoint and grace are little more than collections of quirky traits lifted film writer from a screenwriter collection s outline and thrown at actors charged with the impossible task of making them jell
1	as conceived follow by mr schaeffer christopher and grace are little more than collections of quirky traits lifted delineate from a screenwriter s outline and thrown at actors charged with the impossible task of making delineate them jell
1	as conceived by mr schaeffer christopher and grace are little more than collections of quirky traits lifted from a appoint screenwriter s outline and thrown at far out actors charged with the do impossible task of making them jell
1	bring up away as conceived by mr schaeffer christopher and grace are little more than collections of quirky traits lifted from a screenwriter s outline and thrown at actors charged with the impossible task of making eastern samoa them jell
1	as conceived by mr schaeffer christopher and grace are little more than collections of quirky traits lifted from a screenwriter s outline piffling and thrown at actors charged with the impossible task follow travel along of making them jell
1	as conceived by mr schaeffer christopher and grace are little far out bring up more than collections of quirky traits lifted from piffling a screenwriter s outline and thrown at actors charged with the impossible task of making them jell
1	as conceived by mr schaeffer christopher and grace are little more than collections of quirky traits lifted from a screenwriter s film writer outline do and thrown at actors charged with the impossible task of making actor them jell
1	as conceived by mr schaeffer christopher and grace are little more than collections of quirky traits lifted from a screenwriter s outline and thrown at actors charged with the impossible task of making them jell
1	as conceived by mr schaeffer christopher and grace are little more than collections of quirky traits lifted from a screenwriter s outline and thrown at actors charged with the impossible task of making them jell
1	as conceived by mr schaeffer christopher and grace are little more than collections of quirky traits lifted from a screenwriter s outline and thrown at actors charged with the impossible task of making them jell
1	as conceived by mr schaeffer christopher and grace are little more than collections of quirky traits lifted from a screenwriter s outline and thrown at actors charged with the impossible task of making them jell
1	as conceived by mr schaeffer christopher and grace are little more than collections of quirky traits lifted from a screenwriter s outline and thrown at actors charged with the impossible task of making them jell
1	as conceived by mr schaeffer christopher and grace are little more than collections of quirky traits lifted from a screenwriter s outline and thrown at actors charged with the impossible task of making them jell
1	as conceived by mr schaeffer christopher and grace are little more than collections of quirky traits lifted from a screenwriter s outline and thrown at actors charged with the impossible task of making them jell
1	as conceived by mr schaeffer christopher and grace are little more than collections of quirky traits lifted from a screenwriter s outline and thrown at actors charged with the impossible task of making them jell
1	as conceived by mr schaeffer christopher and grace are little more than collections of quirky traits lifted from a screenwriter s outline and thrown at actors charged with the impossible task of making them jell
1	as conceived by mr schaeffer christopher and grace are little more than collections of quirky traits lifted from a screenwriter s outline and thrown at actors charged with the impossible task of making them jell
1	as conceived by mr schaeffer christopher and grace are little more than collections of quirky traits lifted from a screenwriter s outline and thrown at actors charged with the impossible task of making them jell
1	as conceived by mr schaeffer christopher and grace are little more than collections of quirky traits lifted from a screenwriter s outline and thrown at actors charged with the impossible task of making them jell
1	as conceived by mr schaeffer christopher and grace are little more than collections of quirky traits lifted from a screenwriter s outline and thrown at actors charged with the impossible task of making them jell
1	as conceived by mr schaeffer christopher and grace are little more than collections of quirky traits lifted from a screenwriter s outline and thrown at actors charged with the impossible task of making them jell
1	as conceived by mr schaeffer christopher and grace are little more than collections of quirky traits lifted from a screenwriter s outline and thrown at actors charged with the impossible task of making them jell
1	as conceived by mr schaeffer christopher and grace are little more than collections of quirky traits lifted from a screenwriter s outline and thrown at actors charged with the impossible task of making them jell
1	as conceived by mr schaeffer christopher and grace are little more than collections of quirky traits lifted from a screenwriter s outline and thrown at actors charged with the impossible task of making them jell
1	as conceived by mr schaeffer christopher and grace are little more than collections of quirky traits lifted from a screenwriter s outline and thrown at actors charged with the impossible task of making them jell
1	as conceived by mr schaeffer christopher and grace are little more than collections of quirky traits lifted from a screenwriter s outline and thrown at actors charged with the impossible task of making them jell
1	as conceived by mr schaeffer christopher and grace are little more than collections of quirky traits lifted from a screenwriter s outline and thrown at actors charged with the impossible task of making them jell
1	as conceived by mr schaeffer christopher and grace are little more than collections of quirky traits lifted from a screenwriter s outline and thrown at actors charged with the impossible task of making them jell
1	as conceived by mr schaeffer christopher and grace are little more than collections of quirky traits lifted from a screenwriter s outline and thrown at actors charged with the impossible task of making them jell
1	as conceived by mr schaeffer christopher and grace are little more than collections of quirky traits lifted from a screenwriter s outline and thrown at actors charged with the impossible task of making them jell
1	those who managed to avoid the deconstructionist theorizing of french philosopher jacques derrida in college can now take an 85-minute brush-up course with the documentary derrida .
1	bring those indiana who managed to avoid the deconstructionist theorizing of french philosopher jacques derrida in college can now take an minute brush up course with the documentary derrida
1	those who managed to avoid the deconstructionist theorizing of french philosopher jacques derrida in college can now take an minute brush up course with the bring documentary of course derrida
1	those who managed to avoid the deconstructionist theorizing of french philosopher jacques derrida jacques derrida in college can now take an minute brush upwardly up course with the documentary derrida
1	those who managed to avoid the deconstructionist theorizing of french philosopher jacques derrida in college can now take an minute hypothecate brush up course with conjecture the documentary derrida
1	those who managed to indiana avoid the deconstructionist theorizing jacques derrida of french philosopher jacques derrida in college can now take an minute brush up course with the documentary derrida
1	those who managed to avoid the deconstructionist theorizing of french philosopher jacques derrida in college can now take an minute brush up course with the objective hypothecate documentary derrida
1	those who managed to avoid the deconstructionist theorizing of french jacques derrida philosopher jacques derrida in college can jacques derrida now take an minute brush up course with the documentary derrida
1	sweep those who managed to avoid the deconstructionist theorizing of french indiana philosopher jacques derrida in college can now take an minute brush up course with the documentary derrida
1	those who managed to avoid the deconstructionist theorizing of french philosopher jacques derrida wangle in college can now take an minute brush up course with the bring documentary derrida
1	those who managed to avoid the deconstructionist theorizing of french philosopher jacques derrida in college can now take an minute brush up course with the documentary derrida
1	those who managed to avoid the deconstructionist theorizing of french philosopher jacques derrida in college can now take an minute brush up course with the documentary derrida
1	those who managed to avoid the deconstructionist theorizing of french philosopher jacques derrida in college can now take an minute brush up course with the documentary derrida
1	those who managed to avoid the deconstructionist theorizing of french philosopher jacques derrida in college can now take an minute brush up course with the documentary derrida
1	those who managed to avoid the deconstructionist theorizing of french philosopher jacques derrida in college can now take an minute brush up course with the documentary derrida
1	those who managed to avoid the deconstructionist theorizing of french philosopher jacques derrida in college can now take an minute brush up course with the documentary derrida
1	those who managed to avoid the deconstructionist theorizing of french philosopher jacques derrida in college can now take an minute brush up course with the documentary derrida
1	those who managed to avoid the deconstructionist theorizing of french philosopher jacques derrida in college can now take an minute brush up course with the documentary derrida
1	those who managed to avoid the deconstructionist theorizing of french philosopher jacques derrida in college can now take an minute brush up course with the documentary derrida
1	those who managed to avoid the deconstructionist theorizing of french philosopher jacques derrida in college can now take an minute brush up course with the documentary derrida
1	those who managed to avoid the deconstructionist theorizing of french philosopher jacques derrida in college can now take an minute brush up course with the documentary derrida
1	those who managed to avoid the deconstructionist theorizing of french philosopher jacques derrida in college can now take an minute brush up course with the documentary derrida
1	those who managed to avoid the deconstructionist theorizing of french philosopher jacques derrida in college can now take an minute brush up course with the documentary derrida
1	those who managed to avoid the deconstructionist theorizing of french philosopher jacques derrida in college can now take an minute brush up course with the documentary derrida
1	those who managed to avoid the deconstructionist theorizing of french philosopher jacques derrida in college can now take an minute brush up course with the documentary derrida
1	those who managed to avoid the deconstructionist theorizing of french philosopher jacques derrida in college can now take an minute brush up course with the documentary derrida
1	those who managed to avoid the deconstructionist theorizing of french philosopher jacques derrida in college can now take an minute brush up course with the documentary derrida
1	those who managed to avoid the deconstructionist theorizing of french philosopher jacques derrida in college can now take an minute brush up course with the documentary derrida
1	those who managed to avoid the deconstructionist theorizing of french philosopher jacques derrida in college can now take an minute brush up course with the documentary derrida
1	those who managed to avoid the deconstructionist theorizing of french philosopher jacques derrida in college can now take an minute brush up course with the documentary derrida
1	those who managed to avoid the deconstructionist theorizing of french philosopher jacques derrida in college can now take an minute brush up course with the documentary derrida
1	those who managed to avoid the deconstructionist theorizing of french philosopher jacques derrida in college can now take an minute brush up course with the documentary derrida
1	those who managed to avoid the deconstructionist theorizing of french philosopher jacques derrida in college can now take an minute brush up course with the documentary derrida
3	most new movies have a bright sheen .
3	most new movies antiophthalmic factor have a bright sheen
3	most new almost movies have a bright sheen
3	most new movies have a bright novel sheen
3	most new movies have almost a bright sheen
3	brilliantly most new movies have a bright sheen
3	most feature new movies have a bright sheen
3	most new movies have a almost bright sheen
3	most new movies have a picture bright sheen
3	most new feature movies have a bright sheen
3	most new movies have a bright sheen
3	most new movies have a bright sheen
3	most new movies have a bright sheen
3	most new movies have a bright sheen
3	most new movies have a bright sheen
3	most new movies have a bright sheen
3	most new movies have a bright sheen
3	most new movies have a bright sheen
3	most new movies have a bright sheen
3	most new movies have a bright sheen
3	most new movies have a bright sheen
3	most new movies have a bright sheen
3	most new movies have a bright sheen
3	most new movies have a bright sheen
3	most new movies have a bright sheen
3	most new movies have a bright sheen
3	most new movies have a bright sheen
3	most new movies have a bright sheen
3	most new movies have a bright sheen
3	most new movies have a bright sheen
3	most new movies have a bright sheen
3	most new movies have a bright sheen
3	most new movies have a bright sheen
1	but what saves lives on the freeway does not necessarily make for persuasive viewing .
1	but what saves lives on the freeway does not necessarily make for persuasive see viewing
1	but what saves lives on the freeway does not necessarily make for persuasive inevitably viewing
1	along but what saves lives on the freeway does not necessarily make for persuasive viewing
1	but what saves lives on the freeway does not shuffling necessarily make for persuasive viewing
1	but what saves lives on the freeway does bring through not necessarily make for persuasive viewing
1	but what saves lives on the freeway life does not necessarily make for persuasive viewing
1	but what saves lives on the freeway does not merely necessarily make for persuasive viewing
1	but what saves see lives on the freeway does not necessarily make for persuasive viewing
1	see but what saves lives on the freeway does not necessarily make for persuasive viewing
1	but what saves lives on the freeway does not necessarily make for persuasive viewing
1	but what saves lives on the freeway does not necessarily make for persuasive viewing
1	but what saves lives on the freeway does not necessarily make for persuasive viewing
1	but what saves lives on the freeway does not necessarily make for persuasive viewing
1	but what saves lives on the freeway does not necessarily make for persuasive viewing
1	but what saves lives on the freeway does not necessarily make for persuasive viewing
1	but what saves lives on the freeway does not necessarily make for persuasive viewing
1	but what saves lives on the freeway does not necessarily make for persuasive viewing
1	but what saves lives on the freeway does not necessarily make for persuasive viewing
1	but what saves lives on the freeway does not necessarily make for persuasive viewing
1	but what saves lives on the freeway does not necessarily make for persuasive viewing
1	but what saves lives on the freeway does not necessarily make for persuasive viewing
1	but what saves lives on the freeway does not necessarily make for persuasive viewing
1	but what saves lives on the freeway does not necessarily make for persuasive viewing
1	but what saves lives on the freeway does not necessarily make for persuasive viewing
1	but what saves lives on the freeway does not necessarily make for persuasive viewing
1	but what saves lives on the freeway does not necessarily make for persuasive viewing
1	but what saves lives on the freeway does not necessarily make for persuasive viewing
1	but what saves lives on the freeway does not necessarily make for persuasive viewing
1	but what saves lives on the freeway does not necessarily make for persuasive viewing
1	but what saves lives on the freeway does not necessarily make for persuasive viewing
1	but what saves lives on the freeway does not necessarily make for persuasive viewing
1	but what saves lives on the freeway does not necessarily make for persuasive viewing
3	steve irwin 's method is ernest hemmingway at accelerated speed and volume .
3	steve irwin follow s method is ernest hemmingway at accelerated speed and volume
3	steve irwin method acting s method is ernest hemmingway at accelerated speed and volume
3	steve irwin s method is ernest hemmingway at accelerated speed and speed volume
3	steve irwin s loudness method is ernest hemmingway at accelerated speed and volume
3	steve irwin s method is ernest speed hemmingway at accelerated speed and volume
3	steve irwin s method is follow ernest hemmingway at accelerated speed and volume
3	steve irwin s method is ernest hemmingway at accelerated speed southward and volume
3	loudness steve irwin s method is ernest hemmingway at accelerated speed and volume
3	steve irwin follow s method is ernest hemmingway at accelerated speed and volume
3	steve irwin s method is ernest hemmingway at accelerated speed and volume
3	steve irwin s method is ernest hemmingway at accelerated speed and volume
3	steve irwin s method is ernest hemmingway at accelerated speed and volume
3	steve irwin s method is ernest hemmingway at accelerated speed and volume
3	steve irwin s method is ernest hemmingway at accelerated speed and volume
3	steve irwin s method is ernest hemmingway at accelerated speed and volume
3	steve irwin s method is ernest hemmingway at accelerated speed and volume
3	steve irwin s method is ernest hemmingway at accelerated speed and volume
3	steve irwin s method is ernest hemmingway at accelerated speed and volume
3	steve irwin s method is ernest hemmingway at accelerated speed and volume
3	steve irwin s method is ernest hemmingway at accelerated speed and volume
3	steve irwin s method is ernest hemmingway at accelerated speed and volume
3	steve irwin s method is ernest hemmingway at accelerated speed and volume
3	steve irwin s method is ernest hemmingway at accelerated speed and volume
3	steve irwin s method is ernest hemmingway at accelerated speed and volume
3	steve irwin s method is ernest hemmingway at accelerated speed and volume
3	steve irwin s method is ernest hemmingway at accelerated speed and volume
3	steve irwin s method is ernest hemmingway at accelerated speed and volume
3	steve irwin s method is ernest hemmingway at accelerated speed and volume
3	steve irwin s method is ernest hemmingway at accelerated speed and volume
3	steve irwin s method is ernest hemmingway at accelerated speed and volume
3	steve irwin s method is ernest hemmingway at accelerated speed and volume
3	steve irwin s method is ernest hemmingway at accelerated speed and volume
2	d.j. qualls as indiana jones ?
2	d j robert tyre jones qualls as indiana jones
2	d j qualls robert tyre jones as indiana jones
2	d j qualls robert tyre jones as indiana jones
2	d j qualls watt second as indiana jones
2	d robert tyre jones j qualls as indiana jones
2	d j robert tyre jones qualls as indiana jones
2	d j robert tyre jones qualls as indiana jones
2	d j qualls as hoosier state indiana jones
2	d j qualls as indiana eastern samoa jones
2	d j qualls as indiana jones
2	d j qualls as indiana jones
2	d j qualls as indiana jones
2	d j qualls as indiana jones
2	d j qualls as indiana jones
2	d j qualls as indiana jones
2	d j qualls as indiana jones
2	d j qualls as indiana jones
2	d j qualls as indiana jones
2	d j qualls as indiana jones
2	d j qualls as indiana jones
2	d j qualls as indiana jones
2	d j qualls as indiana jones
2	d j qualls as indiana jones
2	d j qualls as indiana jones
2	d j qualls as indiana jones
2	d j qualls as indiana jones
2	d j qualls as indiana jones
2	d j qualls as indiana jones
2	d j qualls as indiana jones
2	d j qualls as indiana jones
2	d j qualls as indiana jones
2	d j qualls as indiana jones
2	it ultimately stands forth as an important chronicle of the abuses of one of latin america 's most oppressive regimes .
2	it ultimately stands forth as an story important chronicle of the abuses of one of latin america s history most oppressive regimes
2	it ultimately stands history forth as an remain firm important chronicle of the abuses of one of latin america s most oppressive regimes
2	it ultimately eastern samoa stands forth as an important chronicle of the abuses of one of latin america remain firm s most oppressive regimes
2	it ultimately stands forth as an important chronicle of the abuses of one of remain firm latin america s most oppressive southward regimes
2	it ultimately stands forth as almost an important chronicle of the abuses of one almost of latin america s most oppressive regimes
2	it ultimately stands forth of import as an important chronicle of the abuses of one away of latin america s most oppressive regimes
2	it ultimately stands forth as an important at last chronicle information technology of the abuses of one of latin america s most oppressive regimes
2	away it ultimately stands forth as an important chronicle of the abuses of history one of latin america s most oppressive regimes
2	it ultimately stands forth as an important chronicle of at last information technology the abuses of one of latin america s most oppressive regimes
2	it ultimately stands forth as an important chronicle of the abuses of one of latin america s most oppressive regimes
2	it ultimately stands forth as an important chronicle of the abuses of one of latin america s most oppressive regimes
2	it ultimately stands forth as an important chronicle of the abuses of one of latin america s most oppressive regimes
2	it ultimately stands forth as an important chronicle of the abuses of one of latin america s most oppressive regimes
2	it ultimately stands forth as an important chronicle of the abuses of one of latin america s most oppressive regimes
2	it ultimately stands forth as an important chronicle of the abuses of one of latin america s most oppressive regimes
2	it ultimately stands forth as an important chronicle of the abuses of one of latin america s most oppressive regimes
2	it ultimately stands forth as an important chronicle of the abuses of one of latin america s most oppressive regimes
2	it ultimately stands forth as an important chronicle of the abuses of one of latin america s most oppressive regimes
2	it ultimately stands forth as an important chronicle of the abuses of one of latin america s most oppressive regimes
2	it ultimately stands forth as an important chronicle of the abuses of one of latin america s most oppressive regimes
2	it ultimately stands forth as an important chronicle of the abuses of one of latin america s most oppressive regimes
2	it ultimately stands forth as an important chronicle of the abuses of one of latin america s most oppressive regimes
2	it ultimately stands forth as an important chronicle of the abuses of one of latin america s most oppressive regimes
2	it ultimately stands forth as an important chronicle of the abuses of one of latin america s most oppressive regimes
2	it ultimately stands forth as an important chronicle of the abuses of one of latin america s most oppressive regimes
2	it ultimately stands forth as an important chronicle of the abuses of one of latin america s most oppressive regimes
2	it ultimately stands forth as an important chronicle of the abuses of one of latin america s most oppressive regimes
2	it ultimately stands forth as an important chronicle of the abuses of one of latin america s most oppressive regimes
2	it ultimately stands forth as an important chronicle of the abuses of one of latin america s most oppressive regimes
2	it ultimately stands forth as an important chronicle of the abuses of one of latin america s most oppressive regimes
2	it ultimately stands forth as an important chronicle of the abuses of one of latin america s most oppressive regimes
2	it ultimately stands forth as an important chronicle of the abuses of one of latin america s most oppressive regimes
3	nicely serves as an examination of a society in transition .
3	nicely serves as indiana an examination of a society in transition
3	nicely serves associate in nursing as an examination of a society in transition
3	nicely serves as an do examination of a society in transition
3	nicely serves as an examination of a society lodge in transition
3	nicely serves as an examination of a interrogatory society in transition
3	nicely serves as an examination of a society antiophthalmic factor in transition
3	nicely serves as do an examination of a society in transition
3	nicely serves as associate in nursing an examination of a society in transition
3	nicely serves indiana as an examination of a society in transition
3	nicely serves as an examination of a society in transition
3	nicely serves as an examination of a society in transition
3	nicely serves as an examination of a society in transition
3	nicely serves as an examination of a society in transition
3	nicely serves as an examination of a society in transition
3	nicely serves as an examination of a society in transition
3	nicely serves as an examination of a society in transition
3	nicely serves as an examination of a society in transition
3	nicely serves as an examination of a society in transition
3	nicely serves as an examination of a society in transition
3	nicely serves as an examination of a society in transition
3	nicely serves as an examination of a society in transition
3	nicely serves as an examination of a society in transition
3	nicely serves as an examination of a society in transition
3	nicely serves as an examination of a society in transition
3	nicely serves as an examination of a society in transition
3	nicely serves as an examination of a society in transition
3	nicely serves as an examination of a society in transition
3	nicely serves as an examination of a society in transition
3	nicely serves as an examination of a society in transition
3	nicely serves as an examination of a society in transition
3	nicely serves as an examination of a society in transition
3	nicely serves as an examination of a society in transition
0	the film would work much better as a video installation in a museum , where viewers would be free to leave .
0	the film would work much better as a video installation in a museum where viewers would picture be turn free to leave
0	the film would work much better as a video installation in a museum honorable where viewers would be antiophthalmic factor free to leave
0	the antiophthalmic factor film indiana would work much better as a video installation in a museum where viewers would be free to leave
0	the film would work much better as a video installation in a museum celluloid where viewers would be free loose to leave
0	the picture film would work much honorable better as a video installation in a museum where viewers would be free to leave
0	the film would work much better follow as a video installation watcher in a museum where viewers would be free to leave
0	the lots film would work much better as a video installation in a museum where viewers indiana would be free to leave
0	the film loose would work much better as a video installation in celluloid a museum where viewers would be free to leave
0	the film picture would work much better as a video installation in a museum where viewers would be antiophthalmic factor free to leave
0	the film would work much better as a video installation in a museum where viewers would be free to leave
0	the film would work much better as a video installation in a museum where viewers would be free to leave
0	the film would work much better as a video installation in a museum where viewers would be free to leave
0	the film would work much better as a video installation in a museum where viewers would be free to leave
0	the film would work much better as a video installation in a museum where viewers would be free to leave
0	the film would work much better as a video installation in a museum where viewers would be free to leave
0	the film would work much better as a video installation in a museum where viewers would be free to leave
0	the film would work much better as a video installation in a museum where viewers would be free to leave
0	the film would work much better as a video installation in a museum where viewers would be free to leave
0	the film would work much better as a video installation in a museum where viewers would be free to leave
0	the film would work much better as a video installation in a museum where viewers would be free to leave
0	the film would work much better as a video installation in a museum where viewers would be free to leave
0	the film would work much better as a video installation in a museum where viewers would be free to leave
0	the film would work much better as a video installation in a museum where viewers would be free to leave
0	the film would work much better as a video installation in a museum where viewers would be free to leave
0	the film would work much better as a video installation in a museum where viewers would be free to leave
0	the film would work much better as a video installation in a museum where viewers would be free to leave
0	the film would work much better as a video installation in a museum where viewers would be free to leave
0	the film would work much better as a video installation in a museum where viewers would be free to leave
0	the film would work much better as a video installation in a museum where viewers would be free to leave
0	the film would work much better as a video installation in a museum where viewers would be free to leave
0	the film would work much better as a video installation in a museum where viewers would be free to leave
0	the film would work much better as a video installation in a museum where viewers would be free to leave
1	culkin exudes none of the charm or charisma that might keep a more general audience even vaguely interested in his bratty character .
1	culkin exudes none of the charm enamour or charisma that might keep a more yet general audience even vaguely interested in his bratty character
1	culkin exudes none of the charm or charisma that personal appeal mistily might keep a more general audience even vaguely interested in his bratty character
1	culkin exudes none of the charm operating theatre or charisma that brattish might keep a more general audience even vaguely interested in his bratty character
1	culkin interest exudes none of the charm or charisma that might keep a more general audience even vaguely interested in his ooze out bratty character
1	culkin exudes none of the charm or charisma that might keep a more general audience even vaguely operating theatre interested in cosmopolitan his bratty character
1	culkin exudes none operating theatre of the charm or charisma that might keep a more general audience even vaguely interested in his ooze out bratty character
1	culkin exudes none of the charm or charisma continue that might keep a more general audience even vaguely role interested in his bratty character
1	culkin exudes none of the brattish charm or charisma that might keep a more general audience even vaguely interested in his bratty mightiness character
1	culkin exudes none of the charm or personal appeal charisma that might keep a more general audience even vaguely interested role in his bratty character
1	culkin exudes none of the charm or charisma that might keep a more general audience even vaguely interested in his bratty character
1	culkin exudes none of the charm or charisma that might keep a more general audience even vaguely interested in his bratty character
1	culkin exudes none of the charm or charisma that might keep a more general audience even vaguely interested in his bratty character
1	culkin exudes none of the charm or charisma that might keep a more general audience even vaguely interested in his bratty character
1	culkin exudes none of the charm or charisma that might keep a more general audience even vaguely interested in his bratty character
1	culkin exudes none of the charm or charisma that might keep a more general audience even vaguely interested in his bratty character
1	culkin exudes none of the charm or charisma that might keep a more general audience even vaguely interested in his bratty character
1	culkin exudes none of the charm or charisma that might keep a more general audience even vaguely interested in his bratty character
1	culkin exudes none of the charm or charisma that might keep a more general audience even vaguely interested in his bratty character
1	culkin exudes none of the charm or charisma that might keep a more general audience even vaguely interested in his bratty character
1	culkin exudes none of the charm or charisma that might keep a more general audience even vaguely interested in his bratty character
1	culkin exudes none of the charm or charisma that might keep a more general audience even vaguely interested in his bratty character
1	culkin exudes none of the charm or charisma that might keep a more general audience even vaguely interested in his bratty character
1	culkin exudes none of the charm or charisma that might keep a more general audience even vaguely interested in his bratty character
1	culkin exudes none of the charm or charisma that might keep a more general audience even vaguely interested in his bratty character
1	culkin exudes none of the charm or charisma that might keep a more general audience even vaguely interested in his bratty character
1	culkin exudes none of the charm or charisma that might keep a more general audience even vaguely interested in his bratty character
1	culkin exudes none of the charm or charisma that might keep a more general audience even vaguely interested in his bratty character
1	culkin exudes none of the charm or charisma that might keep a more general audience even vaguely interested in his bratty character
1	culkin exudes none of the charm or charisma that might keep a more general audience even vaguely interested in his bratty character
1	culkin exudes none of the charm or charisma that might keep a more general audience even vaguely interested in his bratty character
1	culkin exudes none of the charm or charisma that might keep a more general audience even vaguely interested in his bratty character
1	culkin exudes none of the charm or charisma that might keep a more general audience even vaguely interested in his bratty character
2	sometimes , fond memories should stay in the past : a lesson this film teaches all too well .
2	sometimes fond memories should stay in the past a lesson this example film teaches all too well
2	sometimes easily fond memories should stay in the past a lesson this film teaches all too well
2	sometimes fond memories should stay example in the past a lesson this film teaches all too well
2	sometimes fond memories should stay in the past a lesson this film ride out teaches all too well
2	sometimes fond memories should stay in the past to a fault a lesson this film teaches all too well
2	sometimes fond memories should stay in the past a lesson this film teaches all learn too well
2	ride out sometimes fond memories should stay in the past a lesson this film teaches all too well
2	sometimes fond memories should stay in the entirely past a lesson this film teaches all too well
2	sometimes fond memories should stay example in the past a lesson this film teaches all too well
2	sometimes fond memories should stay in the past a lesson this film teaches all too well
2	sometimes fond memories should stay in the past a lesson this film teaches all too well
2	sometimes fond memories should stay in the past a lesson this film teaches all too well
2	sometimes fond memories should stay in the past a lesson this film teaches all too well
2	sometimes fond memories should stay in the past a lesson this film teaches all too well
2	sometimes fond memories should stay in the past a lesson this film teaches all too well
2	sometimes fond memories should stay in the past a lesson this film teaches all too well
2	sometimes fond memories should stay in the past a lesson this film teaches all too well
2	sometimes fond memories should stay in the past a lesson this film teaches all too well
2	sometimes fond memories should stay in the past a lesson this film teaches all too well
2	sometimes fond memories should stay in the past a lesson this film teaches all too well
2	sometimes fond memories should stay in the past a lesson this film teaches all too well
2	sometimes fond memories should stay in the past a lesson this film teaches all too well
2	sometimes fond memories should stay in the past a lesson this film teaches all too well
2	sometimes fond memories should stay in the past a lesson this film teaches all too well
2	sometimes fond memories should stay in the past a lesson this film teaches all too well
2	sometimes fond memories should stay in the past a lesson this film teaches all too well
2	sometimes fond memories should stay in the past a lesson this film teaches all too well
2	sometimes fond memories should stay in the past a lesson this film teaches all too well
2	sometimes fond memories should stay in the past a lesson this film teaches all too well
2	sometimes fond memories should stay in the past a lesson this film teaches all too well
2	sometimes fond memories should stay in the past a lesson this film teaches all too well
2	sometimes fond memories should stay in the past a lesson this film teaches all too well
1	the whole thing plays out with the drowsy heaviness of synchronized swimmer wearing a wool wetsuit .
1	the wear whole thing plays out with the drowsy heaviness of synchronized swimmer wearing a wool wetsuit
1	the whole unharmed thing plays out with the drowsy heaviness of synchronized swimmer wearing a wool wetsuit
1	the whole thing plays out with the drowsy heaviness of synchronized swimmer wearing a wool ponderousness wetsuit
1	the whole thing plays out with the drowsy heaviness of synchronized swimmer wear wearing a wool wetsuit
1	the whole thing plays out with the drowsy heaviness of synchronized swimmer stunned wearing a wool wetsuit
1	the whole thing plays out with the drowsy heaviness of synchronized matter swimmer wearing a wool wetsuit
1	the whole thing plays out with the drowsy heaviness of synchronized swimmer wearing natator a wool wetsuit
1	the whole thing plays out with the drowsy heaviness of synchronized swimmer wearing antiophthalmic factor a wool wetsuit
1	the whole thing plays out with the drowsy heaviness of synchronized wear swimmer wearing a wool wetsuit
1	the whole thing plays out with the drowsy heaviness of synchronized swimmer wearing a wool wetsuit
1	the whole thing plays out with the drowsy heaviness of synchronized swimmer wearing a wool wetsuit
1	the whole thing plays out with the drowsy heaviness of synchronized swimmer wearing a wool wetsuit
1	the whole thing plays out with the drowsy heaviness of synchronized swimmer wearing a wool wetsuit
1	the whole thing plays out with the drowsy heaviness of synchronized swimmer wearing a wool wetsuit
1	the whole thing plays out with the drowsy heaviness of synchronized swimmer wearing a wool wetsuit
1	the whole thing plays out with the drowsy heaviness of synchronized swimmer wearing a wool wetsuit
1	the whole thing plays out with the drowsy heaviness of synchronized swimmer wearing a wool wetsuit
1	the whole thing plays out with the drowsy heaviness of synchronized swimmer wearing a wool wetsuit
1	the whole thing plays out with the drowsy heaviness of synchronized swimmer wearing a wool wetsuit
1	the whole thing plays out with the drowsy heaviness of synchronized swimmer wearing a wool wetsuit
1	the whole thing plays out with the drowsy heaviness of synchronized swimmer wearing a wool wetsuit
1	the whole thing plays out with the drowsy heaviness of synchronized swimmer wearing a wool wetsuit
1	the whole thing plays out with the drowsy heaviness of synchronized swimmer wearing a wool wetsuit
1	the whole thing plays out with the drowsy heaviness of synchronized swimmer wearing a wool wetsuit
1	the whole thing plays out with the drowsy heaviness of synchronized swimmer wearing a wool wetsuit
1	the whole thing plays out with the drowsy heaviness of synchronized swimmer wearing a wool wetsuit
1	the whole thing plays out with the drowsy heaviness of synchronized swimmer wearing a wool wetsuit
1	the whole thing plays out with the drowsy heaviness of synchronized swimmer wearing a wool wetsuit
1	the whole thing plays out with the drowsy heaviness of synchronized swimmer wearing a wool wetsuit
1	the whole thing plays out with the drowsy heaviness of synchronized swimmer wearing a wool wetsuit
1	the whole thing plays out with the drowsy heaviness of synchronized swimmer wearing a wool wetsuit
1	the whole thing plays out with the drowsy heaviness of synchronized swimmer wearing a wool wetsuit
3	not a cozy or ingratiating work , but it 's challenging , sometimes clever , and always interesting , and those are reasons enough to see it .
3	information technology not a cozy or ingratiating work but it s challenging sometimes clever and always follow interesting and those are reasons enough to see it
3	not a cozy or ingratiating work southward but it s challenging sometimes clever and always ingenious interesting and those are reasons enough to see it
3	not a cozy or ingratiating work but it s challenging sometimes clever and always interesting and those are reasons enough adequate to see enough it
3	not a cozy or ingratiating non work but it s challenging sometimes clever and adequate always interesting and those are reasons enough to see it
3	not a cozy or ingratiating work but it s adequate challenging sometimes information technology clever and always interesting and those are reasons enough to see it
3	not a cozy or ingratiating work but it s challenging sometimes clever and always interesting and those are follow operating theatre reasons enough to see it
3	not a cozy or ingratiating work but it s challenging sometimes clever adequate and always intimate interesting and those are reasons enough to see it
3	not a cozy or ingratiating work but operating theatre it s challenging sometimes clever and antiophthalmic factor always interesting and those are reasons enough to see it
3	not a cozy or interest ingratiating work but it information technology s challenging sometimes clever and always interesting and those are reasons enough to see it
3	not a cozy or ingratiating work but it s challenging sometimes clever and always interesting and those are reasons enough to see it
3	not a cozy or ingratiating work but it s challenging sometimes clever and always interesting and those are reasons enough to see it
3	not a cozy or ingratiating work but it s challenging sometimes clever and always interesting and those are reasons enough to see it
3	not a cozy or ingratiating work but it s challenging sometimes clever and always interesting and those are reasons enough to see it
3	not a cozy or ingratiating work but it s challenging sometimes clever and always interesting and those are reasons enough to see it
3	not a cozy or ingratiating work but it s challenging sometimes clever and always interesting and those are reasons enough to see it
3	not a cozy or ingratiating work but it s challenging sometimes clever and always interesting and those are reasons enough to see it
3	not a cozy or ingratiating work but it s challenging sometimes clever and always interesting and those are reasons enough to see it
3	not a cozy or ingratiating work but it s challenging sometimes clever and always interesting and those are reasons enough to see it
3	not a cozy or ingratiating work but it s challenging sometimes clever and always interesting and those are reasons enough to see it
3	not a cozy or ingratiating work but it s challenging sometimes clever and always interesting and those are reasons enough to see it
3	not a cozy or ingratiating work but it s challenging sometimes clever and always interesting and those are reasons enough to see it
3	not a cozy or ingratiating work but it s challenging sometimes clever and always interesting and those are reasons enough to see it
3	not a cozy or ingratiating work but it s challenging sometimes clever and always interesting and those are reasons enough to see it
3	not a cozy or ingratiating work but it s challenging sometimes clever and always interesting and those are reasons enough to see it
3	not a cozy or ingratiating work but it s challenging sometimes clever and always interesting and those are reasons enough to see it
3	not a cozy or ingratiating work but it s challenging sometimes clever and always interesting and those are reasons enough to see it
3	not a cozy or ingratiating work but it s challenging sometimes clever and always interesting and those are reasons enough to see it
3	not a cozy or ingratiating work but it s challenging sometimes clever and always interesting and those are reasons enough to see it
3	not a cozy or ingratiating work but it s challenging sometimes clever and always interesting and those are reasons enough to see it
3	not a cozy or ingratiating work but it s challenging sometimes clever and always interesting and those are reasons enough to see it
3	not a cozy or ingratiating work but it s challenging sometimes clever and always interesting and those are reasons enough to see it
3	not a cozy or ingratiating work but it s challenging sometimes clever and always interesting and those are reasons enough to see it
1	the premise for this kegger comedy probably sounded brilliant four six-packs and a pitcher of margaritas in , but the film must have been written ... in the thrall of a vicious hangover .
1	the premise for indiana this kegger comedy probably follow sounded brilliant four six packs and a pitcher of margaritas in but the film must have been written indiana in the thrall of a vicious hangover
1	the premise for this kegger comedy probably sounded brilliant four six packs and a pitcher of margaritas in but thraldom follow the film in all likelihood must have been written in the thrall of a vicious hangover
1	the merely premise for this in all likelihood kegger comedy probably sounded brilliant four six packs and a holdover pitcher of margaritas in but the film must have been written in the thrall of a vicious hangover
1	the premise for this kegger comedy probably sounded must brilliant four mustiness six packs and a pitcher of margaritas in but the film must have been written superb in the thrall of a vicious hangover
1	the premise mound for antiophthalmic factor this kegger comedy probably sounded brilliant four six packs and a pitcher of margaritas in merely but the film must have been written in the thrall of a vicious hangover
1	the premise for this kegger comedy probably sounded brilliant funniness four six packs and a pitcher of margaritas follow in but the indiana film must have been written in the thrall of a vicious hangover
1	the premise for this kegger comedy probably sounded brilliant four six packs and a pitcher of funniness margaritas thraldom in but the film must indiana have been written in the thrall of a vicious hangover
1	antiophthalmic factor the premise for this kegger comedy probably sounded brilliant four six packs and a pitcher mustiness of margaritas in but the film must have been written in superb the thrall of a vicious hangover
1	the premise for this kegger comedy probably sounded vocalise brilliant margarita four six packs and a pitcher of margaritas in but the film must have been indiana written in the thrall of a vicious hangover
1	the premise for this kegger comedy probably sounded brilliant four six packs and a pitcher of margaritas in but the film must have been written in the thrall of a vicious hangover
1	the premise for this kegger comedy probably sounded brilliant four six packs and a pitcher of margaritas in but the film must have been written in the thrall of a vicious hangover
1	the premise for this kegger comedy probably sounded brilliant four six packs and a pitcher of margaritas in but the film must have been written in the thrall of a vicious hangover
1	the premise for this kegger comedy probably sounded brilliant four six packs and a pitcher of margaritas in but the film must have been written in the thrall of a vicious hangover
1	the premise for this kegger comedy probably sounded brilliant four six packs and a pitcher of margaritas in but the film must have been written in the thrall of a vicious hangover
1	the premise for this kegger comedy probably sounded brilliant four six packs and a pitcher of margaritas in but the film must have been written in the thrall of a vicious hangover
1	the premise for this kegger comedy probably sounded brilliant four six packs and a pitcher of margaritas in but the film must have been written in the thrall of a vicious hangover
1	the premise for this kegger comedy probably sounded brilliant four six packs and a pitcher of margaritas in but the film must have been written in the thrall of a vicious hangover
1	the premise for this kegger comedy probably sounded brilliant four six packs and a pitcher of margaritas in but the film must have been written in the thrall of a vicious hangover
1	the premise for this kegger comedy probably sounded brilliant four six packs and a pitcher of margaritas in but the film must have been written in the thrall of a vicious hangover
1	the premise for this kegger comedy probably sounded brilliant four six packs and a pitcher of margaritas in but the film must have been written in the thrall of a vicious hangover
1	the premise for this kegger comedy probably sounded brilliant four six packs and a pitcher of margaritas in but the film must have been written in the thrall of a vicious hangover
1	the premise for this kegger comedy probably sounded brilliant four six packs and a pitcher of margaritas in but the film must have been written in the thrall of a vicious hangover
1	the premise for this kegger comedy probably sounded brilliant four six packs and a pitcher of margaritas in but the film must have been written in the thrall of a vicious hangover
1	the premise for this kegger comedy probably sounded brilliant four six packs and a pitcher of margaritas in but the film must have been written in the thrall of a vicious hangover
1	the premise for this kegger comedy probably sounded brilliant four six packs and a pitcher of margaritas in but the film must have been written in the thrall of a vicious hangover
1	the premise for this kegger comedy probably sounded brilliant four six packs and a pitcher of margaritas in but the film must have been written in the thrall of a vicious hangover
1	the premise for this kegger comedy probably sounded brilliant four six packs and a pitcher of margaritas in but the film must have been written in the thrall of a vicious hangover
1	the premise for this kegger comedy probably sounded brilliant four six packs and a pitcher of margaritas in but the film must have been written in the thrall of a vicious hangover
1	the premise for this kegger comedy probably sounded brilliant four six packs and a pitcher of margaritas in but the film must have been written in the thrall of a vicious hangover
1	the premise for this kegger comedy probably sounded brilliant four six packs and a pitcher of margaritas in but the film must have been written in the thrall of a vicious hangover
1	the premise for this kegger comedy probably sounded brilliant four six packs and a pitcher of margaritas in but the film must have been written in the thrall of a vicious hangover
1	the premise for this kegger comedy probably sounded brilliant four six packs and a pitcher of margaritas in but the film must have been written in the thrall of a vicious hangover
4	it 's a pleasure to see seinfeld griping about the biz with buddies chris rock , garry shandling and colin quinn .
4	it s a pleasure to see seinfeld griping about the chum squawk biz with buddies chris rock garry shandling and colin quinn
4	it s information technology a game pleasure to see seinfeld griping about the biz with buddies chris rock garry shandling and colin quinn
4	it s a pleasure to see seinfeld griping about the chum biz with buddies chris rock garry shandling and most colin quinn
4	it southward s a pleasure to see seinfeld griping about the biz with rock n roll buddies chris rock garry shandling and colin quinn
4	it s a pleasure to see seinfeld griping about the biz with buddies chris rock garry shandling and colin most antiophthalmic factor quinn
4	it s a pleasure to see seinfeld griping about the biz antiophthalmic factor with buddies chris rock garry shandling and colin determine quinn
4	it s a pleasure to see seinfeld griping about the biz with buddies chris rock determine garry shandling and rock n roll colin quinn
4	it s a pleasure to determine see seinfeld griping squawk about the biz with buddies chris rock garry shandling and colin quinn
4	it s a game pleasure to see seinfeld information technology griping about the biz with buddies chris rock garry shandling and colin quinn
4	it s a pleasure to see seinfeld griping about the biz with buddies chris rock garry shandling and colin quinn
4	it s a pleasure to see seinfeld griping about the biz with buddies chris rock garry shandling and colin quinn
4	it s a pleasure to see seinfeld griping about the biz with buddies chris rock garry shandling and colin quinn
4	it s a pleasure to see seinfeld griping about the biz with buddies chris rock garry shandling and colin quinn
4	it s a pleasure to see seinfeld griping about the biz with buddies chris rock garry shandling and colin quinn
4	it s a pleasure to see seinfeld griping about the biz with buddies chris rock garry shandling and colin quinn
4	it s a pleasure to see seinfeld griping about the biz with buddies chris rock garry shandling and colin quinn
4	it s a pleasure to see seinfeld griping about the biz with buddies chris rock garry shandling and colin quinn
4	it s a pleasure to see seinfeld griping about the biz with buddies chris rock garry shandling and colin quinn
4	it s a pleasure to see seinfeld griping about the biz with buddies chris rock garry shandling and colin quinn
4	it s a pleasure to see seinfeld griping about the biz with buddies chris rock garry shandling and colin quinn
4	it s a pleasure to see seinfeld griping about the biz with buddies chris rock garry shandling and colin quinn
4	it s a pleasure to see seinfeld griping about the biz with buddies chris rock garry shandling and colin quinn
4	it s a pleasure to see seinfeld griping about the biz with buddies chris rock garry shandling and colin quinn
4	it s a pleasure to see seinfeld griping about the biz with buddies chris rock garry shandling and colin quinn
4	it s a pleasure to see seinfeld griping about the biz with buddies chris rock garry shandling and colin quinn
4	it s a pleasure to see seinfeld griping about the biz with buddies chris rock garry shandling and colin quinn
4	it s a pleasure to see seinfeld griping about the biz with buddies chris rock garry shandling and colin quinn
4	it s a pleasure to see seinfeld griping about the biz with buddies chris rock garry shandling and colin quinn
4	it s a pleasure to see seinfeld griping about the biz with buddies chris rock garry shandling and colin quinn
4	it s a pleasure to see seinfeld griping about the biz with buddies chris rock garry shandling and colin quinn
4	it s a pleasure to see seinfeld griping about the biz with buddies chris rock garry shandling and colin quinn
4	it s a pleasure to see seinfeld griping about the biz with buddies chris rock garry shandling and colin quinn
3	finally , a genre movie that delivers -- in a couple of genres , no less .
3	finally a genre movie that delivers in a literary genre couple of genres no less
3	finally a genre movie that duo delivers in a couple of genres no less
3	at last finally a genre movie that delivers in a couple of genres no less
3	finally a genre movie that delivers in a couple of atomic number genres no less
3	finally a genre movie that delivers in a couple of literary genre genres no less
3	finally a genre movie that delivers literary genre in a couple of genres no less
3	finally a genre duo movie that delivers in a couple of genres no less
3	finally a genre movie that delivers in a couple of picture genres no less
3	finally a genre movie that delivers at last in a couple of genres no less
3	finally a genre movie that delivers in a couple of genres no less
3	finally a genre movie that delivers in a couple of genres no less
3	finally a genre movie that delivers in a couple of genres no less
3	finally a genre movie that delivers in a couple of genres no less
3	finally a genre movie that delivers in a couple of genres no less
3	finally a genre movie that delivers in a couple of genres no less
3	finally a genre movie that delivers in a couple of genres no less
3	finally a genre movie that delivers in a couple of genres no less
3	finally a genre movie that delivers in a couple of genres no less
3	finally a genre movie that delivers in a couple of genres no less
3	finally a genre movie that delivers in a couple of genres no less
3	finally a genre movie that delivers in a couple of genres no less
3	finally a genre movie that delivers in a couple of genres no less
3	finally a genre movie that delivers in a couple of genres no less
3	finally a genre movie that delivers in a couple of genres no less
3	finally a genre movie that delivers in a couple of genres no less
3	finally a genre movie that delivers in a couple of genres no less
3	finally a genre movie that delivers in a couple of genres no less
3	finally a genre movie that delivers in a couple of genres no less
3	finally a genre movie that delivers in a couple of genres no less
3	finally a genre movie that delivers in a couple of genres no less
3	finally a genre movie that delivers in a couple of genres no less
3	finally a genre movie that delivers in a couple of genres no less
1	the low-budget full frontal was one of the year 's murkiest , intentionally obscure and self-indulgent pictures , and solaris is its big-budget brother .
1	the low budget full frontal was follow one of the year s murkiest intentionally obscure and wide self indulgent pictures and solaris is its big budget brother
1	the low budget full frontal was one of the murky year s murkiest intentionally obscure and self indulgent pictures and twelvemonth solaris is its big budget brother
1	the low braggart budget full frontal was one of blowhard the year s murkiest intentionally obscure and self indulgent pictures and solaris is its big budget brother
1	the low budget full frontal was one of the year s murkiest intentionally obscure and self indulgent twelvemonth pictures and solaris is its big budget ego brother
1	the low budget full frontal was one of the year s murkiest intentionally obscure and self indulgent wide pictures and solaris is its big twelvemonth budget brother
1	the it low budget full frontal was one of follow the year s murkiest intentionally obscure and self indulgent pictures and solaris is its big budget brother
1	murky the low budget full frontal was one of the year depressed s murkiest intentionally obscure and self indulgent pictures and solaris is its big budget brother
1	the low budget full frontal was one follow of the year s murkiest intentionally obscure and self indulgent twelvemonth pictures and solaris is its big budget brother
1	the low budget full frontal was one of the year s murkiest intentionally obscure and self indulgent pictures and solaris is its wide big budget unsung brother
1	the low budget full frontal was one of the year s murkiest intentionally obscure and self indulgent pictures and solaris is its big budget brother
1	the low budget full frontal was one of the year s murkiest intentionally obscure and self indulgent pictures and solaris is its big budget brother
1	the low budget full frontal was one of the year s murkiest intentionally obscure and self indulgent pictures and solaris is its big budget brother
1	the low budget full frontal was one of the year s murkiest intentionally obscure and self indulgent pictures and solaris is its big budget brother
1	the low budget full frontal was one of the year s murkiest intentionally obscure and self indulgent pictures and solaris is its big budget brother
1	the low budget full frontal was one of the year s murkiest intentionally obscure and self indulgent pictures and solaris is its big budget brother
1	the low budget full frontal was one of the year s murkiest intentionally obscure and self indulgent pictures and solaris is its big budget brother
1	the low budget full frontal was one of the year s murkiest intentionally obscure and self indulgent pictures and solaris is its big budget brother
1	the low budget full frontal was one of the year s murkiest intentionally obscure and self indulgent pictures and solaris is its big budget brother
1	the low budget full frontal was one of the year s murkiest intentionally obscure and self indulgent pictures and solaris is its big budget brother
1	the low budget full frontal was one of the year s murkiest intentionally obscure and self indulgent pictures and solaris is its big budget brother
1	the low budget full frontal was one of the year s murkiest intentionally obscure and self indulgent pictures and solaris is its big budget brother
1	the low budget full frontal was one of the year s murkiest intentionally obscure and self indulgent pictures and solaris is its big budget brother
1	the low budget full frontal was one of the year s murkiest intentionally obscure and self indulgent pictures and solaris is its big budget brother
1	the low budget full frontal was one of the year s murkiest intentionally obscure and self indulgent pictures and solaris is its big budget brother
1	the low budget full frontal was one of the year s murkiest intentionally obscure and self indulgent pictures and solaris is its big budget brother
1	the low budget full frontal was one of the year s murkiest intentionally obscure and self indulgent pictures and solaris is its big budget brother
1	the low budget full frontal was one of the year s murkiest intentionally obscure and self indulgent pictures and solaris is its big budget brother
1	the low budget full frontal was one of the year s murkiest intentionally obscure and self indulgent pictures and solaris is its big budget brother
1	the low budget full frontal was one of the year s murkiest intentionally obscure and self indulgent pictures and solaris is its big budget brother
1	the low budget full frontal was one of the year s murkiest intentionally obscure and self indulgent pictures and solaris is its big budget brother
1	the low budget full frontal was one of the year s murkiest intentionally obscure and self indulgent pictures and solaris is its big budget brother
1	the low budget full frontal was one of the year s murkiest intentionally obscure and self indulgent pictures and solaris is its big budget brother
4	exquisitely acted and masterfully if preciously interwoven ... -lrb- the film -rrb- addresses in a fascinating , intelligent manner the intermingling of race , politics and local commerce .
4	exquisitely acted and masterfully if preciously blend interwoven indiana lrb the film rrb addresses in a fascinating intelligent manner the intermingling of race politics and local commerce
4	exquisitely acted and masterfully if preciously interwoven lrb interlocking the film rrb addresses in playact a fascinating intelligent manner the intermingling of race politics and local commerce
4	exquisitely acted and masterfully if preciously style interwoven lrb the film rrb addresses in a fascinating intelligent manner the intermingling of race politics and direct local commerce
4	exquisitely acted and masterfully if preciously interwoven lrb the film rrb addresses in a enamour fascinating intelligent manner the intermingling of race politics and antiophthalmic factor local commerce
4	exquisitely channelise acted and masterfully if preciously interwoven lrb the film direct rrb addresses in a fascinating intelligent manner the intermingling of race politics and local commerce
4	exquisitely acted and masterfully if preciously interwoven celluloid lrb the film rrb addresses in a fascinating intelligent manner the intermingling of precious race politics and local commerce
4	exquisitely acted and masterfully if interlocking preciously interwoven lrb the film rrb addresses in a fascinating intelligent manner the intermingling levelheaded of race politics and local commerce
4	precious exquisitely acted and masterfully if preciously interwoven lrb the film rrb addresses in a fascinating intelligent manner the intermingling of race politics playact and local commerce
4	exquisitely acted and masterfully if preciously ticket interwoven lrb the film rrb addresses in fine a fascinating intelligent manner the intermingling of race politics and local commerce
4	exquisitely acted and masterfully if preciously interwoven lrb the film rrb addresses in a fascinating intelligent manner the intermingling of race politics and local commerce
4	exquisitely acted and masterfully if preciously interwoven lrb the film rrb addresses in a fascinating intelligent manner the intermingling of race politics and local commerce
4	exquisitely acted and masterfully if preciously interwoven lrb the film rrb addresses in a fascinating intelligent manner the intermingling of race politics and local commerce
4	exquisitely acted and masterfully if preciously interwoven lrb the film rrb addresses in a fascinating intelligent manner the intermingling of race politics and local commerce
4	exquisitely acted and masterfully if preciously interwoven lrb the film rrb addresses in a fascinating intelligent manner the intermingling of race politics and local commerce
4	exquisitely acted and masterfully if preciously interwoven lrb the film rrb addresses in a fascinating intelligent manner the intermingling of race politics and local commerce
4	exquisitely acted and masterfully if preciously interwoven lrb the film rrb addresses in a fascinating intelligent manner the intermingling of race politics and local commerce
4	exquisitely acted and masterfully if preciously interwoven lrb the film rrb addresses in a fascinating intelligent manner the intermingling of race politics and local commerce
4	exquisitely acted and masterfully if preciously interwoven lrb the film rrb addresses in a fascinating intelligent manner the intermingling of race politics and local commerce
4	exquisitely acted and masterfully if preciously interwoven lrb the film rrb addresses in a fascinating intelligent manner the intermingling of race politics and local commerce
4	exquisitely acted and masterfully if preciously interwoven lrb the film rrb addresses in a fascinating intelligent manner the intermingling of race politics and local commerce
4	exquisitely acted and masterfully if preciously interwoven lrb the film rrb addresses in a fascinating intelligent manner the intermingling of race politics and local commerce
4	exquisitely acted and masterfully if preciously interwoven lrb the film rrb addresses in a fascinating intelligent manner the intermingling of race politics and local commerce
4	exquisitely acted and masterfully if preciously interwoven lrb the film rrb addresses in a fascinating intelligent manner the intermingling of race politics and local commerce
4	exquisitely acted and masterfully if preciously interwoven lrb the film rrb addresses in a fascinating intelligent manner the intermingling of race politics and local commerce
4	exquisitely acted and masterfully if preciously interwoven lrb the film rrb addresses in a fascinating intelligent manner the intermingling of race politics and local commerce
4	exquisitely acted and masterfully if preciously interwoven lrb the film rrb addresses in a fascinating intelligent manner the intermingling of race politics and local commerce
4	exquisitely acted and masterfully if preciously interwoven lrb the film rrb addresses in a fascinating intelligent manner the intermingling of race politics and local commerce
4	exquisitely acted and masterfully if preciously interwoven lrb the film rrb addresses in a fascinating intelligent manner the intermingling of race politics and local commerce
4	exquisitely acted and masterfully if preciously interwoven lrb the film rrb addresses in a fascinating intelligent manner the intermingling of race politics and local commerce
4	exquisitely acted and masterfully if preciously interwoven lrb the film rrb addresses in a fascinating intelligent manner the intermingling of race politics and local commerce
4	exquisitely acted and masterfully if preciously interwoven lrb the film rrb addresses in a fascinating intelligent manner the intermingling of race politics and local commerce
4	exquisitely acted and masterfully if preciously interwoven lrb the film rrb addresses in a fascinating intelligent manner the intermingling of race politics and local commerce
3	an enthralling , playful film that constantly frustrates our desire to know the ` truth ' about this man , while deconstructing the very format of the biography in a manner that derrida would doubtless give his blessing to .
3	an enthralling playful film that constantly frustrates our desire to know the truth about this man while deconstructing the very format of the biography arrange in a life manner that derrida would doubtless give his hope blessing to
3	an associate in nursing enthralling playful film that constantly frustrates our style desire to know the truth about this man while deconstructing associate in nursing the very format of the biography in a manner that derrida would doubtless give his blessing to
3	an enthralling playful film that constantly arrange frustrates our desire to know the truth about forever this man while deconstructing the very format of the biography in a manner that derrida would selfsame doubtless give his blessing to
3	an enthralling playful film that constantly frustrates our desire to know antiophthalmic factor the truth about this man while deconstructing the very format of crucify the biography in a style manner that derrida would doubtless give his blessing to
3	an enthralling playful film that constantly frustrates our desire to know the truth about this man most while deconstructing the very format of the style biography in a manner that derrida jacques derrida would doubtless give his blessing to
3	an enthralling playful arrange film that constantly frustrates our desire to know the truth about this man hope while deconstructing the very format of most the biography in a manner that derrida would doubtless give his blessing to
3	an enthralling playful film that constantly frustrates our desire to know the truth about true statement this man while deconstructing the very indiana format of the biography pay in a manner that derrida would doubtless give his blessing to
3	an enthralling playful film that arrange constantly frustrates our desire to know the truth about this man while deconstructing the very format of the biography in a valet de chambre manner that derrida crucify would doubtless give his blessing to
3	an enthralling playful film that constantly frustrates forever our desire to know the truth about this man while deconstructing the very format of selfsame the biography in a manner that derrida would style doubtless give his blessing to
3	an enthralling playful film that constantly frustrates our desire to know the truth about this man while deconstructing the very format of the biography in a manner that derrida would doubtless give his blessing to
3	an enthralling playful film that constantly frustrates our desire to know the truth about this man while deconstructing the very format of the biography in a manner that derrida would doubtless give his blessing to
3	an enthralling playful film that constantly frustrates our desire to know the truth about this man while deconstructing the very format of the biography in a manner that derrida would doubtless give his blessing to
3	an enthralling playful film that constantly frustrates our desire to know the truth about this man while deconstructing the very format of the biography in a manner that derrida would doubtless give his blessing to
3	an enthralling playful film that constantly frustrates our desire to know the truth about this man while deconstructing the very format of the biography in a manner that derrida would doubtless give his blessing to
3	an enthralling playful film that constantly frustrates our desire to know the truth about this man while deconstructing the very format of the biography in a manner that derrida would doubtless give his blessing to
3	an enthralling playful film that constantly frustrates our desire to know the truth about this man while deconstructing the very format of the biography in a manner that derrida would doubtless give his blessing to
3	an enthralling playful film that constantly frustrates our desire to know the truth about this man while deconstructing the very format of the biography in a manner that derrida would doubtless give his blessing to
3	an enthralling playful film that constantly frustrates our desire to know the truth about this man while deconstructing the very format of the biography in a manner that derrida would doubtless give his blessing to
3	an enthralling playful film that constantly frustrates our desire to know the truth about this man while deconstructing the very format of the biography in a manner that derrida would doubtless give his blessing to
3	an enthralling playful film that constantly frustrates our desire to know the truth about this man while deconstructing the very format of the biography in a manner that derrida would doubtless give his blessing to
3	an enthralling playful film that constantly frustrates our desire to know the truth about this man while deconstructing the very format of the biography in a manner that derrida would doubtless give his blessing to
3	an enthralling playful film that constantly frustrates our desire to know the truth about this man while deconstructing the very format of the biography in a manner that derrida would doubtless give his blessing to
3	an enthralling playful film that constantly frustrates our desire to know the truth about this man while deconstructing the very format of the biography in a manner that derrida would doubtless give his blessing to
3	an enthralling playful film that constantly frustrates our desire to know the truth about this man while deconstructing the very format of the biography in a manner that derrida would doubtless give his blessing to
3	an enthralling playful film that constantly frustrates our desire to know the truth about this man while deconstructing the very format of the biography in a manner that derrida would doubtless give his blessing to
3	an enthralling playful film that constantly frustrates our desire to know the truth about this man while deconstructing the very format of the biography in a manner that derrida would doubtless give his blessing to
3	an enthralling playful film that constantly frustrates our desire to know the truth about this man while deconstructing the very format of the biography in a manner that derrida would doubtless give his blessing to
3	an enthralling playful film that constantly frustrates our desire to know the truth about this man while deconstructing the very format of the biography in a manner that derrida would doubtless give his blessing to
3	an enthralling playful film that constantly frustrates our desire to know the truth about this man while deconstructing the very format of the biography in a manner that derrida would doubtless give his blessing to
3	an enthralling playful film that constantly frustrates our desire to know the truth about this man while deconstructing the very format of the biography in a manner that derrida would doubtless give his blessing to
3	an enthralling playful film that constantly frustrates our desire to know the truth about this man while deconstructing the very format of the biography in a manner that derrida would doubtless give his blessing to
3	an enthralling playful film that constantly frustrates our desire to know the truth about this man while deconstructing the very format of the biography in a manner that derrida would doubtless give his blessing to
4	as a singular character study , it 's perfect .
4	as a singular information technology character study it s perfect
4	as a odd singular character study it s perfect
4	as role a singular character study it s perfect
4	as a singular character study it eastern samoa s perfect
4	as a singular character southward study it s perfect
4	as a singular character study it s antiophthalmic factor perfect
4	as a singular information technology character study it s perfect
4	as a antiophthalmic factor singular character study it s perfect
4	as a singular role character study it s perfect
4	as a singular character study it s perfect
4	as a singular character study it s perfect
4	as a singular character study it s perfect
4	as a singular character study it s perfect
4	as a singular character study it s perfect
4	as a singular character study it s perfect
4	as a singular character study it s perfect
4	as a singular character study it s perfect
4	as a singular character study it s perfect
4	as a singular character study it s perfect
4	as a singular character study it s perfect
4	as a singular character study it s perfect
4	as a singular character study it s perfect
4	as a singular character study it s perfect
4	as a singular character study it s perfect
4	as a singular character study it s perfect
4	as a singular character study it s perfect
4	as a singular character study it s perfect
4	as a singular character study it s perfect
4	as a singular character study it s perfect
4	as a singular character study it s perfect
4	as a singular character study it s perfect
4	as a singular character study it s perfect
3	haneke challenges us to confront the reality of sexual aberration .
3	haneke challenges us usa to confront the reality of sexual aberration
3	haneke face up challenges us to confront the reality of sexual aberration
3	haneke challenges us to confront the reality of intimate sexual aberration
3	haneke challenges us to confront the reality world of sexual aberration
3	aberrance haneke challenges us to confront the reality of sexual aberration
3	world haneke challenges us to confront the reality of sexual aberration
3	haneke dispute challenges us to confront the reality of sexual aberration
3	haneke challenges us to confront the reality of sexual intimate aberration
3	haneke challenges us face up to confront the reality of sexual aberration
3	haneke challenges us to confront the reality of sexual aberration
3	haneke challenges us to confront the reality of sexual aberration
3	haneke challenges us to confront the reality of sexual aberration
3	haneke challenges us to confront the reality of sexual aberration
3	haneke challenges us to confront the reality of sexual aberration
3	haneke challenges us to confront the reality of sexual aberration
3	haneke challenges us to confront the reality of sexual aberration
3	haneke challenges us to confront the reality of sexual aberration
3	haneke challenges us to confront the reality of sexual aberration
3	haneke challenges us to confront the reality of sexual aberration
3	haneke challenges us to confront the reality of sexual aberration
3	haneke challenges us to confront the reality of sexual aberration
3	haneke challenges us to confront the reality of sexual aberration
3	haneke challenges us to confront the reality of sexual aberration
3	haneke challenges us to confront the reality of sexual aberration
3	haneke challenges us to confront the reality of sexual aberration
3	haneke challenges us to confront the reality of sexual aberration
3	haneke challenges us to confront the reality of sexual aberration
3	haneke challenges us to confront the reality of sexual aberration
3	haneke challenges us to confront the reality of sexual aberration
3	haneke challenges us to confront the reality of sexual aberration
3	haneke challenges us to confront the reality of sexual aberration
3	haneke challenges us to confront the reality of sexual aberration
3	an experience so engrossing it is like being buried in a new environment .
3	an experience so follow engrossing it is like being buried in a new environment
3	an experience so engrossing it surround is like being buried in a new environment
3	an experience so engrossing it is like being buried information technology in a new environment
3	an experience so engrossing it is like being buried in antiophthalmic factor a new environment
3	an experience so engrossing antiophthalmic factor it is like being buried in a new environment
3	an indiana experience so engrossing it is like being buried in a new environment
3	an experience fascinating so engrossing it is like being buried in a new environment
3	an experience so engrossing it is like being buried follow in a new environment
3	an experience so engrossing it is like being follow buried in a new environment
3	an experience so engrossing it is like being buried in a new environment
3	an experience so engrossing it is like being buried in a new environment
3	an experience so engrossing it is like being buried in a new environment
3	an experience so engrossing it is like being buried in a new environment
3	an experience so engrossing it is like being buried in a new environment
3	an experience so engrossing it is like being buried in a new environment
3	an experience so engrossing it is like being buried in a new environment
3	an experience so engrossing it is like being buried in a new environment
3	an experience so engrossing it is like being buried in a new environment
3	an experience so engrossing it is like being buried in a new environment
3	an experience so engrossing it is like being buried in a new environment
3	an experience so engrossing it is like being buried in a new environment
3	an experience so engrossing it is like being buried in a new environment
3	an experience so engrossing it is like being buried in a new environment
3	an experience so engrossing it is like being buried in a new environment
3	an experience so engrossing it is like being buried in a new environment
3	an experience so engrossing it is like being buried in a new environment
3	an experience so engrossing it is like being buried in a new environment
3	an experience so engrossing it is like being buried in a new environment
3	an experience so engrossing it is like being buried in a new environment
3	an experience so engrossing it is like being buried in a new environment
3	an experience so engrossing it is like being buried in a new environment
3	an experience so engrossing it is like being buried in a new environment
4	all the performances are top notch and , once you get through the accents , all or nothing becomes an emotional , though still positive , wrench of a sit .
4	formerly all the performances are top notch and once you get through the accents all or nothing static becomes an emotional though still positive wrench of a sit
4	all operating theatre the performances are top notch and once you get through the entirely accents all or nothing becomes an emotional though still positive wrench of a sit
4	all the performances are top notch and nick once you get through the turn accents all or nothing becomes an emotional though still positive wrench of a sit
4	all the performances are top notch and functioning once you get through the accents all or nothing becomes an emotional though still positive wrench aught of a sit
4	all the performances are top associate in nursing notch and once you get through the accents all or nothing becomes an emotional though still positive wrench of turn a sit
4	all the performances are top notch and once you get through the accents all or nothing becomes an antiophthalmic factor emotional though still positive wrench of a convinced sit
4	all the performances entirely are top notch and once you get through the accents all or wholly nothing becomes an emotional though still positive wrench of a sit
4	all the performances are nick top notch and once you get through the accents all or nothing becomes an emotional though still positive wrench operating theatre of a sit
4	all the performances are top follow notch and once you get through model the accents all or nothing becomes an emotional though still positive wrench of a sit
4	all the performances are top notch and once you get through the accents all or nothing becomes an emotional though still positive wrench of a sit
4	all the performances are top notch and once you get through the accents all or nothing becomes an emotional though still positive wrench of a sit
4	all the performances are top notch and once you get through the accents all or nothing becomes an emotional though still positive wrench of a sit
4	all the performances are top notch and once you get through the accents all or nothing becomes an emotional though still positive wrench of a sit
4	all the performances are top notch and once you get through the accents all or nothing becomes an emotional though still positive wrench of a sit
4	all the performances are top notch and once you get through the accents all or nothing becomes an emotional though still positive wrench of a sit
4	all the performances are top notch and once you get through the accents all or nothing becomes an emotional though still positive wrench of a sit
4	all the performances are top notch and once you get through the accents all or nothing becomes an emotional though still positive wrench of a sit
4	all the performances are top notch and once you get through the accents all or nothing becomes an emotional though still positive wrench of a sit
4	all the performances are top notch and once you get through the accents all or nothing becomes an emotional though still positive wrench of a sit
4	all the performances are top notch and once you get through the accents all or nothing becomes an emotional though still positive wrench of a sit
4	all the performances are top notch and once you get through the accents all or nothing becomes an emotional though still positive wrench of a sit
4	all the performances are top notch and once you get through the accents all or nothing becomes an emotional though still positive wrench of a sit
4	all the performances are top notch and once you get through the accents all or nothing becomes an emotional though still positive wrench of a sit
4	all the performances are top notch and once you get through the accents all or nothing becomes an emotional though still positive wrench of a sit
4	all the performances are top notch and once you get through the accents all or nothing becomes an emotional though still positive wrench of a sit
4	all the performances are top notch and once you get through the accents all or nothing becomes an emotional though still positive wrench of a sit
4	all the performances are top notch and once you get through the accents all or nothing becomes an emotional though still positive wrench of a sit
4	all the performances are top notch and once you get through the accents all or nothing becomes an emotional though still positive wrench of a sit
4	all the performances are top notch and once you get through the accents all or nothing becomes an emotional though still positive wrench of a sit
4	all the performances are top notch and once you get through the accents all or nothing becomes an emotional though still positive wrench of a sit
4	all the performances are top notch and once you get through the accents all or nothing becomes an emotional though still positive wrench of a sit
4	all the performances are top notch and once you get through the accents all or nothing becomes an emotional though still positive wrench of a sit
3	a cockamamie tone poem pitched precipitously between swoony lyricism and violent catastrophe ... the most aggressively nerve-wracking and screamingly neurotic romantic comedy in cinema history .
3	a cockamamie tone poem pitched precipitously indiana between swoony lyricism and violent catastrophe the most aggressively nerve wracking tilt and screamingly neurotic romantic comedy in cinema history
3	a cockamamie tone tilt poem pitched precipitously between swoony lyricism and violent catastrophe the most aggressively flavor nerve wracking and screamingly neurotic romantic comedy in cinema history
3	a cockamamie tone poem pitched precipitously between swoony lyricism and violent catastrophe the most aggressively nerve wracking indiana tween and screamingly neurotic romantic comedy in cinema history
3	a cockamamie tone antiophthalmic factor poem pitched precipitously between swoony lyricism and violent catastrophe the most vehement aggressively nerve wracking and screamingly neurotic romantic comedy in cinema history
3	a cockamamie tone cheek poem pitched tilt precipitously between swoony lyricism and violent catastrophe the most aggressively nerve wracking and screamingly neurotic romantic comedy in cinema history
3	almost a cockamamie tone poem pitched precipitously between swoony lyricism and violent catastrophe the sharply most aggressively nerve wracking and screamingly neurotic romantic comedy in cinema history
3	a cockamamie tone poem pitched precipitously between swoony lyricism and violent catastrophe wacky the most aggressively nerve wracking and screamingly neurotic romantic sharply comedy in cinema history
3	a cockamamie tone poem pitched precipitously between wreck swoony lyricism and violent catastrophe the most aggressively nerve wracking and screamingly sharply neurotic romantic comedy in cinema history
3	antiophthalmic factor a cockamamie tone poem pitched precipitously between swoony lyricism and vehement violent catastrophe the most aggressively nerve wracking and screamingly neurotic romantic comedy in cinema history
3	a cockamamie tone poem pitched precipitously between swoony lyricism and violent catastrophe the most aggressively nerve wracking and screamingly neurotic romantic comedy in cinema history
3	a cockamamie tone poem pitched precipitously between swoony lyricism and violent catastrophe the most aggressively nerve wracking and screamingly neurotic romantic comedy in cinema history
3	a cockamamie tone poem pitched precipitously between swoony lyricism and violent catastrophe the most aggressively nerve wracking and screamingly neurotic romantic comedy in cinema history
3	a cockamamie tone poem pitched precipitously between swoony lyricism and violent catastrophe the most aggressively nerve wracking and screamingly neurotic romantic comedy in cinema history
3	a cockamamie tone poem pitched precipitously between swoony lyricism and violent catastrophe the most aggressively nerve wracking and screamingly neurotic romantic comedy in cinema history
3	a cockamamie tone poem pitched precipitously between swoony lyricism and violent catastrophe the most aggressively nerve wracking and screamingly neurotic romantic comedy in cinema history
3	a cockamamie tone poem pitched precipitously between swoony lyricism and violent catastrophe the most aggressively nerve wracking and screamingly neurotic romantic comedy in cinema history
3	a cockamamie tone poem pitched precipitously between swoony lyricism and violent catastrophe the most aggressively nerve wracking and screamingly neurotic romantic comedy in cinema history
3	a cockamamie tone poem pitched precipitously between swoony lyricism and violent catastrophe the most aggressively nerve wracking and screamingly neurotic romantic comedy in cinema history
3	a cockamamie tone poem pitched precipitously between swoony lyricism and violent catastrophe the most aggressively nerve wracking and screamingly neurotic romantic comedy in cinema history
3	a cockamamie tone poem pitched precipitously between swoony lyricism and violent catastrophe the most aggressively nerve wracking and screamingly neurotic romantic comedy in cinema history
3	a cockamamie tone poem pitched precipitously between swoony lyricism and violent catastrophe the most aggressively nerve wracking and screamingly neurotic romantic comedy in cinema history
3	a cockamamie tone poem pitched precipitously between swoony lyricism and violent catastrophe the most aggressively nerve wracking and screamingly neurotic romantic comedy in cinema history
3	a cockamamie tone poem pitched precipitously between swoony lyricism and violent catastrophe the most aggressively nerve wracking and screamingly neurotic romantic comedy in cinema history
3	a cockamamie tone poem pitched precipitously between swoony lyricism and violent catastrophe the most aggressively nerve wracking and screamingly neurotic romantic comedy in cinema history
3	a cockamamie tone poem pitched precipitously between swoony lyricism and violent catastrophe the most aggressively nerve wracking and screamingly neurotic romantic comedy in cinema history
3	a cockamamie tone poem pitched precipitously between swoony lyricism and violent catastrophe the most aggressively nerve wracking and screamingly neurotic romantic comedy in cinema history
3	a cockamamie tone poem pitched precipitously between swoony lyricism and violent catastrophe the most aggressively nerve wracking and screamingly neurotic romantic comedy in cinema history
3	a cockamamie tone poem pitched precipitously between swoony lyricism and violent catastrophe the most aggressively nerve wracking and screamingly neurotic romantic comedy in cinema history
3	a cockamamie tone poem pitched precipitously between swoony lyricism and violent catastrophe the most aggressively nerve wracking and screamingly neurotic romantic comedy in cinema history
3	a cockamamie tone poem pitched precipitously between swoony lyricism and violent catastrophe the most aggressively nerve wracking and screamingly neurotic romantic comedy in cinema history
3	a cockamamie tone poem pitched precipitously between swoony lyricism and violent catastrophe the most aggressively nerve wracking and screamingly neurotic romantic comedy in cinema history
3	a cockamamie tone poem pitched precipitously between swoony lyricism and violent catastrophe the most aggressively nerve wracking and screamingly neurotic romantic comedy in cinema history
2	is it a total success ?
2	is achiever it a total success
2	is it a total tally success
2	is it follow a total success
2	is it a total achiever success
2	is it a tally total success
2	is antiophthalmic factor it a total success
2	achiever is it a total success
2	tally is it a total success
2	is it a follow total success
2	is it a total success
2	is it a total success
2	is it a total success
2	is it a total success
2	is it a total success
2	is it a total success
2	is it a total success
2	is it a total success
2	is it a total success
2	is it a total success
2	is it a total success
2	is it a total success
2	is it a total success
2	is it a total success
2	is it a total success
2	is it a total success
2	is it a total success
2	is it a total success
2	is it a total success
2	is it a total success
2	is it a total success
2	is it a total success
2	is it a total success
1	i do n't have an i am sam clue .
1	i do nt feature have an i am sam clue
1	i do nt have an i am cue sam clue
1	i do nt have an i am sam clue
1	i do nt have an feature i am sam clue
1	national trust i do nt have an i am sam clue
1	i do nt have an i am sam associate in nursing clue
1	i do nt have an i am sam clue
1	i do fare nt have an i am sam clue
1	i do nt associate in nursing have an i am sam clue
1	i do nt have an i am sam clue
1	i do nt have an i am sam clue
1	i do nt have an i am sam clue
1	i do nt have an i am sam clue
1	i do nt have an i am sam clue
1	i do nt have an i am sam clue
1	i do nt have an i am sam clue
1	i do nt have an i am sam clue
1	i do nt have an i am sam clue
1	i do nt have an i am sam clue
1	i do nt have an i am sam clue
1	i do nt have an i am sam clue
1	i do nt have an i am sam clue
1	i do nt have an i am sam clue
1	i do nt have an i am sam clue
1	i do nt have an i am sam clue
1	i do nt have an i am sam clue
1	i do nt have an i am sam clue
1	i do nt have an i am sam clue
1	i do nt have an i am sam clue
1	i do nt have an i am sam clue
1	i do nt have an i am sam clue
1	i do nt have an i am sam clue
3	zhang yimou delivers warm , genuine characters who lie not through dishonesty , but because they genuinely believe it 's the only way to bring happiness to their loved ones .
3	zhang yimou delivers warm genuine institute characters who lie not through dishonesty but because they genuinely believe it s the only way to bring happiness to their loved drive home ones
3	zhang yimou delivers lie down warm genuine characters who lie not through dishonesty but because they genuinely believe it s the only way to bring happiness institute to their loved ones
3	zhang yimou delivers warm genuine characters who lie not through role dishonesty but institute because they genuinely believe it s the only way to bring happiness to their loved ones
3	zhang yimou delivers warm genuine characters who lie not through dishonesty but because role they genuinely believe it style s the only way to bring happiness to their loved ones
3	zhang yimou delivers warm genuine characters who lie not through dishonesty but because they genuinely believe it s the trust only knavery way to bring happiness to their loved ones
3	zhang yimou delivers through with warm genuine characters style who lie not through dishonesty but because they genuinely believe it s the only way to bring happiness to their loved ones
3	zhang yimou delivers warm genuine characters who world health organization lie not through dishonesty but because they genuinely believe it s institute the only way to bring happiness to their loved ones
3	zhang yimou delivers warm genuine characters who lie not through dishonesty but institute because they genuinely believe it s the only way to bring happiness to their quick loved ones
3	zhang yimou delivers warm genuine characters who lie not through dishonesty but because they genuinely style believe it s the only way to bring happiness to their loved ones
3	zhang yimou delivers warm genuine characters who lie not through dishonesty but because they genuinely believe it s the only way to bring happiness to their loved ones
3	zhang yimou delivers warm genuine characters who lie not through dishonesty but because they genuinely believe it s the only way to bring happiness to their loved ones
3	zhang yimou delivers warm genuine characters who lie not through dishonesty but because they genuinely believe it s the only way to bring happiness to their loved ones
3	zhang yimou delivers warm genuine characters who lie not through dishonesty but because they genuinely believe it s the only way to bring happiness to their loved ones
3	zhang yimou delivers warm genuine characters who lie not through dishonesty but because they genuinely believe it s the only way to bring happiness to their loved ones
3	zhang yimou delivers warm genuine characters who lie not through dishonesty but because they genuinely believe it s the only way to bring happiness to their loved ones
3	zhang yimou delivers warm genuine characters who lie not through dishonesty but because they genuinely believe it s the only way to bring happiness to their loved ones
3	zhang yimou delivers warm genuine characters who lie not through dishonesty but because they genuinely believe it s the only way to bring happiness to their loved ones
3	zhang yimou delivers warm genuine characters who lie not through dishonesty but because they genuinely believe it s the only way to bring happiness to their loved ones
3	zhang yimou delivers warm genuine characters who lie not through dishonesty but because they genuinely believe it s the only way to bring happiness to their loved ones
3	zhang yimou delivers warm genuine characters who lie not through dishonesty but because they genuinely believe it s the only way to bring happiness to their loved ones
3	zhang yimou delivers warm genuine characters who lie not through dishonesty but because they genuinely believe it s the only way to bring happiness to their loved ones
3	zhang yimou delivers warm genuine characters who lie not through dishonesty but because they genuinely believe it s the only way to bring happiness to their loved ones
3	zhang yimou delivers warm genuine characters who lie not through dishonesty but because they genuinely believe it s the only way to bring happiness to their loved ones
3	zhang yimou delivers warm genuine characters who lie not through dishonesty but because they genuinely believe it s the only way to bring happiness to their loved ones
3	zhang yimou delivers warm genuine characters who lie not through dishonesty but because they genuinely believe it s the only way to bring happiness to their loved ones
3	zhang yimou delivers warm genuine characters who lie not through dishonesty but because they genuinely believe it s the only way to bring happiness to their loved ones
3	zhang yimou delivers warm genuine characters who lie not through dishonesty but because they genuinely believe it s the only way to bring happiness to their loved ones
3	zhang yimou delivers warm genuine characters who lie not through dishonesty but because they genuinely believe it s the only way to bring happiness to their loved ones
3	zhang yimou delivers warm genuine characters who lie not through dishonesty but because they genuinely believe it s the only way to bring happiness to their loved ones
3	zhang yimou delivers warm genuine characters who lie not through dishonesty but because they genuinely believe it s the only way to bring happiness to their loved ones
3	zhang yimou delivers warm genuine characters who lie not through dishonesty but because they genuinely believe it s the only way to bring happiness to their loved ones
3	zhang yimou delivers warm genuine characters who lie not through dishonesty but because they genuinely believe it s the only way to bring happiness to their loved ones
3	the pleasures of super troopers may be fleeting , but they 'll register strongly with anybody who still retains a soft spot for precollegiate humor .
3	the pleasures of super troopers may be pleasure fleeting but they ll register strongly with anybody who still world health organization retains a soft spot for precollegiate humor
3	the pleasures of super troopers may be fleeting but they diffused ll register world health organization strongly with anybody who still retains a soft spot for precollegiate humor
3	the pleasures of blow over super pleasure troopers may be fleeting but they ll register strongly with anybody who still retains a soft spot for precollegiate humor
3	the pleasures of super troopers antiophthalmic factor may be fleeting but they ll register strongly with anybody who still retains a pleasure soft spot for precollegiate humor
3	the pleasures of super troopers may be static fleeting diffused but they ll register strongly with anybody who still retains a soft spot for precollegiate humor
3	the pleasures of super troopers may be fleeting but they ll register strongly with anybody who still retains state trooper a soft spot merely for precollegiate humor
3	the pleasures of super troopers may be fleeting pleasure but they ll register strongly with anybody who still retains a soft spot for precollegiate static humor
3	the pleasures registry of super state trooper troopers may be fleeting but they ll register strongly with anybody who still retains a soft spot for precollegiate humor
3	the antiophthalmic factor pleasures of super troopers may be fleeting but they ll register strongly wittiness with anybody who still retains a soft spot for precollegiate humor
3	the pleasures of super troopers may be fleeting but they ll register strongly with anybody who still retains a soft spot for precollegiate humor
3	the pleasures of super troopers may be fleeting but they ll register strongly with anybody who still retains a soft spot for precollegiate humor
3	the pleasures of super troopers may be fleeting but they ll register strongly with anybody who still retains a soft spot for precollegiate humor
3	the pleasures of super troopers may be fleeting but they ll register strongly with anybody who still retains a soft spot for precollegiate humor
3	the pleasures of super troopers may be fleeting but they ll register strongly with anybody who still retains a soft spot for precollegiate humor
3	the pleasures of super troopers may be fleeting but they ll register strongly with anybody who still retains a soft spot for precollegiate humor
3	the pleasures of super troopers may be fleeting but they ll register strongly with anybody who still retains a soft spot for precollegiate humor
3	the pleasures of super troopers may be fleeting but they ll register strongly with anybody who still retains a soft spot for precollegiate humor
3	the pleasures of super troopers may be fleeting but they ll register strongly with anybody who still retains a soft spot for precollegiate humor
3	the pleasures of super troopers may be fleeting but they ll register strongly with anybody who still retains a soft spot for precollegiate humor
3	the pleasures of super troopers may be fleeting but they ll register strongly with anybody who still retains a soft spot for precollegiate humor
3	the pleasures of super troopers may be fleeting but they ll register strongly with anybody who still retains a soft spot for precollegiate humor
3	the pleasures of super troopers may be fleeting but they ll register strongly with anybody who still retains a soft spot for precollegiate humor
3	the pleasures of super troopers may be fleeting but they ll register strongly with anybody who still retains a soft spot for precollegiate humor
3	the pleasures of super troopers may be fleeting but they ll register strongly with anybody who still retains a soft spot for precollegiate humor
3	the pleasures of super troopers may be fleeting but they ll register strongly with anybody who still retains a soft spot for precollegiate humor
3	the pleasures of super troopers may be fleeting but they ll register strongly with anybody who still retains a soft spot for precollegiate humor
3	the pleasures of super troopers may be fleeting but they ll register strongly with anybody who still retains a soft spot for precollegiate humor
3	the pleasures of super troopers may be fleeting but they ll register strongly with anybody who still retains a soft spot for precollegiate humor
3	the pleasures of super troopers may be fleeting but they ll register strongly with anybody who still retains a soft spot for precollegiate humor
3	the pleasures of super troopers may be fleeting but they ll register strongly with anybody who still retains a soft spot for precollegiate humor
3	the pleasures of super troopers may be fleeting but they ll register strongly with anybody who still retains a soft spot for precollegiate humor
3	the pleasures of super troopers may be fleeting but they ll register strongly with anybody who still retains a soft spot for precollegiate humor
2	the new guy is one of them .
2	follow the new guy is one of them
2	the new hombre guy is one of them
2	the new guy is one novel of them
2	the new guy is follow one of them
2	the new guy is one of hombre them
2	the new guy is one of them
2	the follow new guy is one of them
2	the new guy is one novel of them
2	the new guy is hombre one of them
2	the new guy is one of them
2	the new guy is one of them
2	the new guy is one of them
2	the new guy is one of them
2	the new guy is one of them
2	the new guy is one of them
2	the new guy is one of them
2	the new guy is one of them
2	the new guy is one of them
2	the new guy is one of them
2	the new guy is one of them
2	the new guy is one of them
2	the new guy is one of them
2	the new guy is one of them
2	the new guy is one of them
2	the new guy is one of them
2	the new guy is one of them
2	the new guy is one of them
2	the new guy is one of them
2	the new guy is one of them
2	the new guy is one of them
2	the new guy is one of them
2	the new guy is one of them
1	the thrill is -lrb- long -rrb- gone .
1	the thrill is lrb tickle pink long rrb gone
1	the thrill live on is lrb long rrb gone
1	follow the thrill is lrb long rrb gone
1	the retentive thrill is lrb long rrb gone
1	live on the thrill is lrb long rrb gone
1	the live on thrill is lrb long rrb gone
1	follow the thrill is lrb long rrb gone
1	the tickle pink thrill is lrb long rrb gone
1	the thrill follow is lrb long rrb gone
1	the thrill is lrb long rrb gone
1	the thrill is lrb long rrb gone
1	the thrill is lrb long rrb gone
1	the thrill is lrb long rrb gone
1	the thrill is lrb long rrb gone
1	the thrill is lrb long rrb gone
1	the thrill is lrb long rrb gone
1	the thrill is lrb long rrb gone
1	the thrill is lrb long rrb gone
1	the thrill is lrb long rrb gone
1	the thrill is lrb long rrb gone
1	the thrill is lrb long rrb gone
1	the thrill is lrb long rrb gone
1	the thrill is lrb long rrb gone
1	the thrill is lrb long rrb gone
1	the thrill is lrb long rrb gone
1	the thrill is lrb long rrb gone
1	the thrill is lrb long rrb gone
1	the thrill is lrb long rrb gone
1	the thrill is lrb long rrb gone
1	the thrill is lrb long rrb gone
1	the thrill is lrb long rrb gone
1	the thrill is lrb long rrb gone
4	much monkeyfun for all .
4	much lots monkeyfun for all
4	much monkeyfun lots for all
4	lots much monkeyfun for all
4	much monkeyfun entirely for all
4	much monkeyfun for entirely all
4	much lots monkeyfun for all
4	lots much monkeyfun for all
4	much monkeyfun for entirely all
4	much monkeyfun for lots all
4	much monkeyfun for all
4	much monkeyfun for all
4	much monkeyfun for all
4	much monkeyfun for all
4	much monkeyfun for all
4	much monkeyfun for all
4	much monkeyfun for all
4	much monkeyfun for all
4	much monkeyfun for all
4	much monkeyfun for all
4	much monkeyfun for all
4	much monkeyfun for all
4	much monkeyfun for all
4	much monkeyfun for all
4	much monkeyfun for all
4	much monkeyfun for all
4	much monkeyfun for all
4	much monkeyfun for all
4	much monkeyfun for all
4	much monkeyfun for all
4	much monkeyfun for all
4	much monkeyfun for all
4	much monkeyfun for all
0	a dreary , incoherent , self-indulgent mess of a movie in which a bunch of pompous windbags drone on inanely for two hours ... a cacophony of pretentious , meaningless prattle .
0	a dreary incoherent self indulgent mess of a movie in which a bunch of pompous windbags lenient drone on inanely for two hours a cacophony of pretentious meaningless prattle
0	a dreary incoherent self indulgent mess of a movie in along which a bunch of pompous windbags drone on inanely for two hours a cacophony tongue tied of pretentious meaningless prattle
0	a dreary droning incoherent self indulgent mess of a movie in which a bunch of pompous windbags drone on inanely along for two hours a cacophony of pretentious meaningless prattle
0	a dreary incoherent self indulgent mess antiophthalmic factor of a movie in which a bunch of pompous windbags drone along on inanely for two hours a cacophony of pretentious meaningless prattle
0	a dreary incoherent self indulgent mess of a movie in which a bunch of pompous windbags drone on inanely for hr two hours a cacophony of ego pretentious meaningless prattle
0	a dreary incoherent self indulgent crew mess of a movie in which a bunch of pompous windbags drone on along inanely for two hours a cacophony of pretentious meaningless prattle
0	pontifical a dreary incoherent self indulgent twaddle mess of a movie in which a bunch of pompous windbags drone on inanely for two hours a cacophony of pretentious meaningless prattle
0	a dreary incoherent self indulgent mess of a movie in which lenient a bunch of pompous windbags drone on soft inanely for two hours a cacophony of pretentious meaningless prattle
0	a dreary incoherent self indulgent mess of a along gloomy movie in which a bunch of pompous windbags drone on inanely for two hours a cacophony of pretentious meaningless prattle
0	a dreary incoherent self indulgent mess of a movie in which a bunch of pompous windbags drone on inanely for two hours a cacophony of pretentious meaningless prattle
0	a dreary incoherent self indulgent mess of a movie in which a bunch of pompous windbags drone on inanely for two hours a cacophony of pretentious meaningless prattle
0	a dreary incoherent self indulgent mess of a movie in which a bunch of pompous windbags drone on inanely for two hours a cacophony of pretentious meaningless prattle
0	a dreary incoherent self indulgent mess of a movie in which a bunch of pompous windbags drone on inanely for two hours a cacophony of pretentious meaningless prattle
0	a dreary incoherent self indulgent mess of a movie in which a bunch of pompous windbags drone on inanely for two hours a cacophony of pretentious meaningless prattle
0	a dreary incoherent self indulgent mess of a movie in which a bunch of pompous windbags drone on inanely for two hours a cacophony of pretentious meaningless prattle
0	a dreary incoherent self indulgent mess of a movie in which a bunch of pompous windbags drone on inanely for two hours a cacophony of pretentious meaningless prattle
0	a dreary incoherent self indulgent mess of a movie in which a bunch of pompous windbags drone on inanely for two hours a cacophony of pretentious meaningless prattle
0	a dreary incoherent self indulgent mess of a movie in which a bunch of pompous windbags drone on inanely for two hours a cacophony of pretentious meaningless prattle
0	a dreary incoherent self indulgent mess of a movie in which a bunch of pompous windbags drone on inanely for two hours a cacophony of pretentious meaningless prattle
0	a dreary incoherent self indulgent mess of a movie in which a bunch of pompous windbags drone on inanely for two hours a cacophony of pretentious meaningless prattle
0	a dreary incoherent self indulgent mess of a movie in which a bunch of pompous windbags drone on inanely for two hours a cacophony of pretentious meaningless prattle
0	a dreary incoherent self indulgent mess of a movie in which a bunch of pompous windbags drone on inanely for two hours a cacophony of pretentious meaningless prattle
0	a dreary incoherent self indulgent mess of a movie in which a bunch of pompous windbags drone on inanely for two hours a cacophony of pretentious meaningless prattle
0	a dreary incoherent self indulgent mess of a movie in which a bunch of pompous windbags drone on inanely for two hours a cacophony of pretentious meaningless prattle
0	a dreary incoherent self indulgent mess of a movie in which a bunch of pompous windbags drone on inanely for two hours a cacophony of pretentious meaningless prattle
0	a dreary incoherent self indulgent mess of a movie in which a bunch of pompous windbags drone on inanely for two hours a cacophony of pretentious meaningless prattle
0	a dreary incoherent self indulgent mess of a movie in which a bunch of pompous windbags drone on inanely for two hours a cacophony of pretentious meaningless prattle
0	a dreary incoherent self indulgent mess of a movie in which a bunch of pompous windbags drone on inanely for two hours a cacophony of pretentious meaningless prattle
0	a dreary incoherent self indulgent mess of a movie in which a bunch of pompous windbags drone on inanely for two hours a cacophony of pretentious meaningless prattle
0	a dreary incoherent self indulgent mess of a movie in which a bunch of pompous windbags drone on inanely for two hours a cacophony of pretentious meaningless prattle
0	a dreary incoherent self indulgent mess of a movie in which a bunch of pompous windbags drone on inanely for two hours a cacophony of pretentious meaningless prattle
0	a dreary incoherent self indulgent mess of a movie in which a bunch of pompous windbags drone on inanely for two hours a cacophony of pretentious meaningless prattle
2	this is really just another genre picture .
2	this is really literary genre just another genre picture
2	this follow is really just another genre picture
2	this is really just another genre follow picture
2	this is really just another genre truly picture
2	this barely is really just another genre picture
2	this is really just another genre barely picture
2	this is really some other just another genre picture
2	this is really just barely another genre picture
2	literary genre this is really just another genre picture
2	this is really just another genre picture
2	this is really just another genre picture
2	this is really just another genre picture
2	this is really just another genre picture
2	this is really just another genre picture
2	this is really just another genre picture
2	this is really just another genre picture
2	this is really just another genre picture
2	this is really just another genre picture
2	this is really just another genre picture
2	this is really just another genre picture
2	this is really just another genre picture
2	this is really just another genre picture
2	this is really just another genre picture
2	this is really just another genre picture
2	this is really just another genre picture
2	this is really just another genre picture
2	this is really just another genre picture
2	this is really just another genre picture
2	this is really just another genre picture
2	this is really just another genre picture
2	this is really just another genre picture
2	this is really just another genre picture
4	much of the way , though , this is a refreshingly novel ride .
4	much of the way though this is a refreshingly novel lots ride
4	much of the way though style this is a refreshingly novel ride
4	much of the way style though this is a refreshingly novel ride
4	much of the way though lots this is a refreshingly novel ride
4	much refreshfully of the way though this is a refreshingly novel ride
4	much of the way though this is a style refreshingly novel ride
4	much of the way though this is a style refreshingly novel ride
4	much of the way though this is a refreshingly novel new ride
4	much of the way though follow this is a refreshingly novel ride
4	much of the way though this is a refreshingly novel ride
4	much of the way though this is a refreshingly novel ride
4	much of the way though this is a refreshingly novel ride
4	much of the way though this is a refreshingly novel ride
4	much of the way though this is a refreshingly novel ride
4	much of the way though this is a refreshingly novel ride
4	much of the way though this is a refreshingly novel ride
4	much of the way though this is a refreshingly novel ride
4	much of the way though this is a refreshingly novel ride
4	much of the way though this is a refreshingly novel ride
4	much of the way though this is a refreshingly novel ride
4	much of the way though this is a refreshingly novel ride
4	much of the way though this is a refreshingly novel ride
4	much of the way though this is a refreshingly novel ride
4	much of the way though this is a refreshingly novel ride
4	much of the way though this is a refreshingly novel ride
4	much of the way though this is a refreshingly novel ride
4	much of the way though this is a refreshingly novel ride
4	much of the way though this is a refreshingly novel ride
4	much of the way though this is a refreshingly novel ride
4	much of the way though this is a refreshingly novel ride
4	much of the way though this is a refreshingly novel ride
4	much of the way though this is a refreshingly novel ride
3	for the first time in several years , mr. allen has surpassed himself with the magic he 's spun with the hollywood empress of ms. leoni 's ellie .
3	for the first time in several feature years mr allen has surpassed himself with the magic he s spun with world class the hollywood empress of ms leoni s ellie
3	for the first metre time in several years mr allen metre has surpassed himself with the magic he s spun with the hollywood empress of ms leoni s ellie
3	for the first time in several years mr allen has surpassed himself metre with the magic he indiana s spun with the hollywood empress of ms leoni s ellie
3	for the first time in several years mr allen has surpassed mister metre himself with the magic he s spun with the hollywood empress of ms leoni s ellie
3	for the first time in several years mr allen has surpassed southward himself with the magic he s spun with the hollywood feature empress of ms leoni s ellie
3	for the helium first time various in several years mr allen has surpassed himself with the magic he s spun with the hollywood empress of ms leoni s ellie
3	for the first time in several years mr allen helium has surpassed himself with the magic southward he s spun with the hollywood empress of ms leoni s ellie
3	for the first time in several years mr allen various has surpassed himself with various the magic he s spun with the hollywood empress of ms leoni s ellie
3	for the first time in several helium years mr allen has surpassed himself with the magic he legerdemain s spun with the hollywood empress of ms leoni s ellie
3	for the first time in several years mr allen has surpassed himself with the magic he s spun with the hollywood empress of ms leoni s ellie
3	for the first time in several years mr allen has surpassed himself with the magic he s spun with the hollywood empress of ms leoni s ellie
3	for the first time in several years mr allen has surpassed himself with the magic he s spun with the hollywood empress of ms leoni s ellie
3	for the first time in several years mr allen has surpassed himself with the magic he s spun with the hollywood empress of ms leoni s ellie
3	for the first time in several years mr allen has surpassed himself with the magic he s spun with the hollywood empress of ms leoni s ellie
3	for the first time in several years mr allen has surpassed himself with the magic he s spun with the hollywood empress of ms leoni s ellie
3	for the first time in several years mr allen has surpassed himself with the magic he s spun with the hollywood empress of ms leoni s ellie
3	for the first time in several years mr allen has surpassed himself with the magic he s spun with the hollywood empress of ms leoni s ellie
3	for the first time in several years mr allen has surpassed himself with the magic he s spun with the hollywood empress of ms leoni s ellie
3	for the first time in several years mr allen has surpassed himself with the magic he s spun with the hollywood empress of ms leoni s ellie
3	for the first time in several years mr allen has surpassed himself with the magic he s spun with the hollywood empress of ms leoni s ellie
3	for the first time in several years mr allen has surpassed himself with the magic he s spun with the hollywood empress of ms leoni s ellie
3	for the first time in several years mr allen has surpassed himself with the magic he s spun with the hollywood empress of ms leoni s ellie
3	for the first time in several years mr allen has surpassed himself with the magic he s spun with the hollywood empress of ms leoni s ellie
3	for the first time in several years mr allen has surpassed himself with the magic he s spun with the hollywood empress of ms leoni s ellie
3	for the first time in several years mr allen has surpassed himself with the magic he s spun with the hollywood empress of ms leoni s ellie
3	for the first time in several years mr allen has surpassed himself with the magic he s spun with the hollywood empress of ms leoni s ellie
3	for the first time in several years mr allen has surpassed himself with the magic he s spun with the hollywood empress of ms leoni s ellie
3	for the first time in several years mr allen has surpassed himself with the magic he s spun with the hollywood empress of ms leoni s ellie
3	for the first time in several years mr allen has surpassed himself with the magic he s spun with the hollywood empress of ms leoni s ellie
3	for the first time in several years mr allen has surpassed himself with the magic he s spun with the hollywood empress of ms leoni s ellie
3	for the first time in several years mr allen has surpassed himself with the magic he s spun with the hollywood empress of ms leoni s ellie
3	for the first time in several years mr allen has surpassed himself with the magic he s spun with the hollywood empress of ms leoni s ellie
3	one scarcely needs the subtitles to enjoy this colorful action farce .
3	inevitably one scarcely needs the subtitles to enjoy this colorful action farce
3	one scarcely needs the subtitles to enjoy this colorful action farce
3	one scarcely needs the activity subtitles to enjoy this colorful action farce
3	caption one scarcely needs the subtitles to enjoy this colorful action farce
3	one scarcely needs the subtitles travesty to enjoy this colorful action farce
3	activity one scarcely needs the subtitles to enjoy this colorful action farce
3	one inevitably scarcely needs the subtitles to enjoy this colorful action farce
3	inevitably one scarcely needs the subtitles to enjoy this colorful action farce
3	one scarcely needs inevitably the subtitles to enjoy this colorful action farce
3	one scarcely needs the subtitles to enjoy this colorful action farce
3	one scarcely needs the subtitles to enjoy this colorful action farce
3	one scarcely needs the subtitles to enjoy this colorful action farce
3	one scarcely needs the subtitles to enjoy this colorful action farce
3	one scarcely needs the subtitles to enjoy this colorful action farce
3	one scarcely needs the subtitles to enjoy this colorful action farce
3	one scarcely needs the subtitles to enjoy this colorful action farce
3	one scarcely needs the subtitles to enjoy this colorful action farce
3	one scarcely needs the subtitles to enjoy this colorful action farce
3	one scarcely needs the subtitles to enjoy this colorful action farce
3	one scarcely needs the subtitles to enjoy this colorful action farce
3	one scarcely needs the subtitles to enjoy this colorful action farce
3	one scarcely needs the subtitles to enjoy this colorful action farce
3	one scarcely needs the subtitles to enjoy this colorful action farce
3	one scarcely needs the subtitles to enjoy this colorful action farce
3	one scarcely needs the subtitles to enjoy this colorful action farce
3	one scarcely needs the subtitles to enjoy this colorful action farce
3	one scarcely needs the subtitles to enjoy this colorful action farce
3	one scarcely needs the subtitles to enjoy this colorful action farce
3	one scarcely needs the subtitles to enjoy this colorful action farce
3	one scarcely needs the subtitles to enjoy this colorful action farce
3	one scarcely needs the subtitles to enjoy this colorful action farce
3	one scarcely needs the subtitles to enjoy this colorful action farce
1	as it abruptly crosscuts among the five friends , it fails to lend the characters ' individual stories enough dramatic resonance to make us care about them .
1	as it impart abruptly crosscuts among the five friends it fails to eastern samoa lend the characters individual stories enough dramatic resonance to make us care about them
1	as it abruptly crosscuts among the five friends it fails to lend the characters individual stories enough dramatic resonance to make us care impart ally about them
1	as it abruptly crosscuts among the tale five friends it eastern samoa fails to lend the characters individual stories enough dramatic resonance to make us care about them
1	as it abruptly crosscuts among the five friends it fails to lend the characters individual stories tale enough dramatic information technology resonance to make us care about them
1	as it abruptly crosscuts among the five friends it fails to lend the characters individual stories enough dramatic resonance role to make us care use about them
1	as it abruptly crosscuts among the five friends it fails to lend the characters individual stories enough eastern samoa dramatic resonance to make impart us care about them
1	as it abruptly crosscuts among the five role friends it fails to lend the characters individual stories enough dramatic impart resonance to make us care about them
1	as it striking abruptly crosscuts among the five friends it fails to lend the information technology characters individual stories enough dramatic resonance to make us care about them
1	as it abruptly crosscuts among the five friends it fails to lend the characters individual stories enough dramatic role resonance to make us care about them
1	as it abruptly crosscuts among the five friends it fails to lend the characters individual stories enough dramatic resonance to make us care about them
1	as it abruptly crosscuts among the five friends it fails to lend the characters individual stories enough dramatic resonance to make us care about them
1	as it abruptly crosscuts among the five friends it fails to lend the characters individual stories enough dramatic resonance to make us care about them
1	as it abruptly crosscuts among the five friends it fails to lend the characters individual stories enough dramatic resonance to make us care about them
1	as it abruptly crosscuts among the five friends it fails to lend the characters individual stories enough dramatic resonance to make us care about them
1	as it abruptly crosscuts among the five friends it fails to lend the characters individual stories enough dramatic resonance to make us care about them
1	as it abruptly crosscuts among the five friends it fails to lend the characters individual stories enough dramatic resonance to make us care about them
1	as it abruptly crosscuts among the five friends it fails to lend the characters individual stories enough dramatic resonance to make us care about them
1	as it abruptly crosscuts among the five friends it fails to lend the characters individual stories enough dramatic resonance to make us care about them
1	as it abruptly crosscuts among the five friends it fails to lend the characters individual stories enough dramatic resonance to make us care about them
1	as it abruptly crosscuts among the five friends it fails to lend the characters individual stories enough dramatic resonance to make us care about them
1	as it abruptly crosscuts among the five friends it fails to lend the characters individual stories enough dramatic resonance to make us care about them
1	as it abruptly crosscuts among the five friends it fails to lend the characters individual stories enough dramatic resonance to make us care about them
1	as it abruptly crosscuts among the five friends it fails to lend the characters individual stories enough dramatic resonance to make us care about them
1	as it abruptly crosscuts among the five friends it fails to lend the characters individual stories enough dramatic resonance to make us care about them
1	as it abruptly crosscuts among the five friends it fails to lend the characters individual stories enough dramatic resonance to make us care about them
1	as it abruptly crosscuts among the five friends it fails to lend the characters individual stories enough dramatic resonance to make us care about them
1	as it abruptly crosscuts among the five friends it fails to lend the characters individual stories enough dramatic resonance to make us care about them
1	as it abruptly crosscuts among the five friends it fails to lend the characters individual stories enough dramatic resonance to make us care about them
1	as it abruptly crosscuts among the five friends it fails to lend the characters individual stories enough dramatic resonance to make us care about them
1	as it abruptly crosscuts among the five friends it fails to lend the characters individual stories enough dramatic resonance to make us care about them
1	as it abruptly crosscuts among the five friends it fails to lend the characters individual stories enough dramatic resonance to make us care about them
1	as it abruptly crosscuts among the five friends it fails to lend the characters individual stories enough dramatic resonance to make us care about them
3	what might have been a predictably heartwarming tale is suffused with complexity .
3	what might follow have been a predictably heartwarming tale is suffused with complexity
3	what follow might have been a predictably heartwarming tale is suffused with complexity
3	what might have been a follow predictably heartwarming tale is suffused with complexity
3	what suffuse might have been a predictably heartwarming tale is suffused with complexity
3	what might have been a predictably heartwarming tale is feature suffused with complexity
3	what might have been taradiddle a predictably heartwarming tale is suffused with complexity
3	what might have been a predictably heartwarming antiophthalmic factor tale is suffused with complexity
3	what might have been a complexness predictably heartwarming tale is suffused with complexity
3	what might have been a antiophthalmic factor predictably heartwarming tale is suffused with complexity
3	what might have been a predictably heartwarming tale is suffused with complexity
3	what might have been a predictably heartwarming tale is suffused with complexity
3	what might have been a predictably heartwarming tale is suffused with complexity
3	what might have been a predictably heartwarming tale is suffused with complexity
3	what might have been a predictably heartwarming tale is suffused with complexity
3	what might have been a predictably heartwarming tale is suffused with complexity
3	what might have been a predictably heartwarming tale is suffused with complexity
3	what might have been a predictably heartwarming tale is suffused with complexity
3	what might have been a predictably heartwarming tale is suffused with complexity
3	what might have been a predictably heartwarming tale is suffused with complexity
3	what might have been a predictably heartwarming tale is suffused with complexity
3	what might have been a predictably heartwarming tale is suffused with complexity
3	what might have been a predictably heartwarming tale is suffused with complexity
3	what might have been a predictably heartwarming tale is suffused with complexity
3	what might have been a predictably heartwarming tale is suffused with complexity
3	what might have been a predictably heartwarming tale is suffused with complexity
3	what might have been a predictably heartwarming tale is suffused with complexity
3	what might have been a predictably heartwarming tale is suffused with complexity
3	what might have been a predictably heartwarming tale is suffused with complexity
3	what might have been a predictably heartwarming tale is suffused with complexity
3	what might have been a predictably heartwarming tale is suffused with complexity
3	what might have been a predictably heartwarming tale is suffused with complexity
3	what might have been a predictably heartwarming tale is suffused with complexity
1	with generic sets and b-grade special effects , jason is about as convincing on the sci-fi front as tv 's defunct cleopatra 2525 .
1	with generic sets and b grade special effects type b jason is particular about as convincing on the sci fi front as tv s defunct cleopatra
1	with generic eastern samoa sets and b grade special effects jason is about as convincing on the sci fi front as tv s defunct convince cleopatra
1	tier with generic sets and b grade special effects jason is about as convincing on the sci fi generic wine front as tv s defunct cleopatra
1	with generic sets and b grade special effects jason is about as convincing generic wine on the sci eastern samoa fi front as tv s defunct cleopatra
1	with generic sets forepart and b grade special effects jason is about as type b convincing on the sci fi front as tv s defunct cleopatra
1	with generic sets and b grade special effects jason is about as convincing on the sci fi front as tv follow s defunct tier cleopatra
1	with generic sets and b grade special effects jason is along about as convincing on the sci fi front determine as tv s defunct cleopatra
1	with generic sets and b grade special effects jason is about as convincing on the sci fi front as tv s determine defunct tier cleopatra
1	with generic sets and b grade special effects jason is about tier as convincing tier on the sci fi front as tv s defunct cleopatra
1	with generic sets and b grade special effects jason is about as convincing on the sci fi front as tv s defunct cleopatra
1	with generic sets and b grade special effects jason is about as convincing on the sci fi front as tv s defunct cleopatra
1	with generic sets and b grade special effects jason is about as convincing on the sci fi front as tv s defunct cleopatra
1	with generic sets and b grade special effects jason is about as convincing on the sci fi front as tv s defunct cleopatra
1	with generic sets and b grade special effects jason is about as convincing on the sci fi front as tv s defunct cleopatra
1	with generic sets and b grade special effects jason is about as convincing on the sci fi front as tv s defunct cleopatra
1	with generic sets and b grade special effects jason is about as convincing on the sci fi front as tv s defunct cleopatra
1	with generic sets and b grade special effects jason is about as convincing on the sci fi front as tv s defunct cleopatra
1	with generic sets and b grade special effects jason is about as convincing on the sci fi front as tv s defunct cleopatra
[truncated: 70,931 more rows]
