# Supplementary material for: STTA: enhanced text classification via selective test-time augmentation
Source: PeerJ Comput Sci. 2023 Dec 19;9:e1757. doi: 10.7717/peerj-cs.1757 (PMC10773867; doi:10.7717/peerj-cs.1757)
Supplement: Supplemental Information 3 — Stanford Sentiment Treebank with 5 labels: very positive, positive, neutral, negative, very negative [file peerj-cs-09-1757-s003.zip › tta_rs_0.1_1+32_test.csv]

label	sentence
1	no movement , no yuks , not much of anything .
1	no movement no yuks not much of anything
1	no movement no yuks anything much of not
1	no movement anything yuks not much of no
1	no no movement yuks not much of anything
1	much movement no yuks not no of anything
1	movement no no yuks not much of anything
1	not movement no yuks no much of anything
1	of movement no yuks not much no anything
1	no movement no of not much yuks anything
1	no movement no yuks not much of anything
1	no movement no yuks not much of anything
1	no movement no yuks not much of anything
1	no movement no yuks not much of anything
1	no movement no yuks not much of anything
1	no movement no yuks not much of anything
1	no movement no yuks not much of anything
1	no movement no yuks not much of anything
1	no movement no yuks not much of anything
1	no movement no yuks not much of anything
1	no movement no yuks not much of anything
1	no movement no yuks not much of anything
1	no movement no yuks not much of anything
1	no movement no yuks not much of anything
1	no movement no yuks not much of anything
1	no movement no yuks not much of anything
1	no movement no yuks not much of anything
1	no movement no yuks not much of anything
1	no movement no yuks not much of anything
1	no movement no yuks not much of anything
1	no movement no yuks not much of anything
1	no movement no yuks not much of anything
1	no movement no yuks not much of anything
0	a gob of drivel so sickly sweet , even the eager consumers of moore 's pasteurized ditties will retch it up like rancid crème brûlée .
0	a gob eager drivel sickly so sweet even the of consumers of moore s pasteurized ditties will retch it up like rancid cr me br l e
0	me gob of drivel so sickly sweet even the eager consumers of moore retch pasteurized ditties will s it up like rancid cr a br l e
0	a gob of drivel so sickly sweet pasteurized the eager consumers of moore s even ditties will retch it cr like rancid up me br l e
0	a gob sickly drivel so of sweet even the l consumers of moore s pasteurized ditties will retch it up like rancid cr me br eager e
0	a gob of rancid so sickly sweet even cr eager consumers of moore s pasteurized ditties will retch it up like drivel the me br l e
0	a gob of drivel so sickly sweet even the eager consumers me moore pasteurized s ditties will retch it up like rancid cr of br l e
0	a gob me drivel so retch sweet even the eager consumers of moore s pasteurized ditties will sickly it up like rancid cr of br l e
0	a l of drivel so sickly sweet even the eager consumers of e s pasteurized ditties will retch it up like rancid cr me br gob moore
0	a gob consumers drivel so sickly e even the eager of of moore s pasteurized ditties will retch it up like rancid cr me br l sweet
0	a gob of drivel so sickly sweet even the eager consumers of moore s pasteurized ditties will retch it up like rancid cr me br l e
0	a gob of drivel so sickly sweet even the eager consumers of moore s pasteurized ditties will retch it up like rancid cr me br l e
0	a gob of drivel so sickly sweet even the eager consumers of moore s pasteurized ditties will retch it up like rancid cr me br l e
0	a gob of drivel so sickly sweet even the eager consumers of moore s pasteurized ditties will retch it up like rancid cr me br l e
0	a gob of drivel so sickly sweet even the eager consumers of moore s pasteurized ditties will retch it up like rancid cr me br l e
0	a gob of drivel so sickly sweet even the eager consumers of moore s pasteurized ditties will retch it up like rancid cr me br l e
0	a gob of drivel so sickly sweet even the eager consumers of moore s pasteurized ditties will retch it up like rancid cr me br l e
0	a gob of drivel so sickly sweet even the eager consumers of moore s pasteurized ditties will retch it up like rancid cr me br l e
0	a gob of drivel so sickly sweet even the eager consumers of moore s pasteurized ditties will retch it up like rancid cr me br l e
0	a gob of drivel so sickly sweet even the eager consumers of moore s pasteurized ditties will retch it up like rancid cr me br l e
0	a gob of drivel so sickly sweet even the eager consumers of moore s pasteurized ditties will retch it up like rancid cr me br l e
0	a gob of drivel so sickly sweet even the eager consumers of moore s pasteurized ditties will retch it up like rancid cr me br l e
0	a gob of drivel so sickly sweet even the eager consumers of moore s pasteurized ditties will retch it up like rancid cr me br l e
0	a gob of drivel so sickly sweet even the eager consumers of moore s pasteurized ditties will retch it up like rancid cr me br l e
0	a gob of drivel so sickly sweet even the eager consumers of moore s pasteurized ditties will retch it up like rancid cr me br l e
0	a gob of drivel so sickly sweet even the eager consumers of moore s pasteurized ditties will retch it up like rancid cr me br l e
0	a gob of drivel so sickly sweet even the eager consumers of moore s pasteurized ditties will retch it up like rancid cr me br l e
0	a gob of drivel so sickly sweet even the eager consumers of moore s pasteurized ditties will retch it up like rancid cr me br l e
0	a gob of drivel so sickly sweet even the eager consumers of moore s pasteurized ditties will retch it up like rancid cr me br l e
0	a gob of drivel so sickly sweet even the eager consumers of moore s pasteurized ditties will retch it up like rancid cr me br l e
0	a gob of drivel so sickly sweet even the eager consumers of moore s pasteurized ditties will retch it up like rancid cr me br l e
0	a gob of drivel so sickly sweet even the eager consumers of moore s pasteurized ditties will retch it up like rancid cr me br l e
0	a gob of drivel so sickly sweet even the eager consumers of moore s pasteurized ditties will retch it up like rancid cr me br l e
2	` how many more voyages can this limping but dearly-loved franchise survive ? '
2	how many more voyages this can limping but dearly loved franchise survive
2	many how more voyages can this limping but dearly loved franchise survive
2	how but more voyages can this limping many dearly loved franchise survive
2	how many more voyages can this limping but dearly loved survive franchise
2	how loved more voyages can this limping but dearly many franchise survive
2	many how more voyages can this limping but dearly loved franchise survive
2	how many more can voyages this limping but dearly loved franchise survive
2	how many more voyages this can limping but dearly loved franchise survive
2	how many more limping can this voyages but dearly loved franchise survive
2	how many more voyages can this limping but dearly loved franchise survive
2	how many more voyages can this limping but dearly loved franchise survive
2	how many more voyages can this limping but dearly loved franchise survive
2	how many more voyages can this limping but dearly loved franchise survive
2	how many more voyages can this limping but dearly loved franchise survive
2	how many more voyages can this limping but dearly loved franchise survive
2	how many more voyages can this limping but dearly loved franchise survive
2	how many more voyages can this limping but dearly loved franchise survive
2	how many more voyages can this limping but dearly loved franchise survive
2	how many more voyages can this limping but dearly loved franchise survive
2	how many more voyages can this limping but dearly loved franchise survive
2	how many more voyages can this limping but dearly loved franchise survive
2	how many more voyages can this limping but dearly loved franchise survive
2	how many more voyages can this limping but dearly loved franchise survive
2	how many more voyages can this limping but dearly loved franchise survive
2	how many more voyages can this limping but dearly loved franchise survive
2	how many more voyages can this limping but dearly loved franchise survive
2	how many more voyages can this limping but dearly loved franchise survive
2	how many more voyages can this limping but dearly loved franchise survive
2	how many more voyages can this limping but dearly loved franchise survive
2	how many more voyages can this limping but dearly loved franchise survive
2	how many more voyages can this limping but dearly loved franchise survive
2	how many more voyages can this limping but dearly loved franchise survive
2	so relentlessly wholesome it made me want to swipe something .
2	so want wholesome it made me relentlessly to swipe something
2	so relentlessly wholesome it made me to want swipe something
2	so wholesome relentlessly it made me want to swipe something
2	so relentlessly wholesome it made me want to something swipe
2	so relentlessly wholesome it something me want to swipe made
2	so relentlessly wholesome it made me want to something swipe
2	so relentlessly wholesome it to me want made swipe something
2	want relentlessly wholesome it made me so to swipe something
2	so something wholesome it made me want to swipe relentlessly
2	so relentlessly wholesome it made me want to swipe something
2	so relentlessly wholesome it made me want to swipe something
2	so relentlessly wholesome it made me want to swipe something
2	so relentlessly wholesome it made me want to swipe something
2	so relentlessly wholesome it made me want to swipe something
2	so relentlessly wholesome it made me want to swipe something
2	so relentlessly wholesome it made me want to swipe something
2	so relentlessly wholesome it made me want to swipe something
2	so relentlessly wholesome it made me want to swipe something
2	so relentlessly wholesome it made me want to swipe something
2	so relentlessly wholesome it made me want to swipe something
2	so relentlessly wholesome it made me want to swipe something
2	so relentlessly wholesome it made me want to swipe something
2	so relentlessly wholesome it made me want to swipe something
2	so relentlessly wholesome it made me want to swipe something
2	so relentlessly wholesome it made me want to swipe something
2	so relentlessly wholesome it made me want to swipe something
2	so relentlessly wholesome it made me want to swipe something
2	so relentlessly wholesome it made me want to swipe something
2	so relentlessly wholesome it made me want to swipe something
2	so relentlessly wholesome it made me want to swipe something
2	so relentlessly wholesome it made me want to swipe something
2	so relentlessly wholesome it made me want to swipe something
0	gangs of new york is an unapologetic mess , whose only saving grace is that it ends by blowing just about everything up .
0	gangs of new york is an unapologetic up whose only saving grace is that about ends by blowing just it everything mess
0	about of new york is an unapologetic mess whose only saving grace is that it ends by blowing just everything gangs up
0	gangs of new york that an unapologetic mess whose only saving ends is is it grace by blowing just about everything up
0	gangs of new york is an unapologetic mess whose it saving grace is by only ends that blowing just about everything up
0	gangs of new york is an mess unapologetic whose only saving grace about that it ends by blowing just is everything up
0	gangs of new york is an unapologetic it whose only saving grace is that mess by ends blowing just about everything up
0	gangs mess new york is an unapologetic of that only saving grace is whose it ends by blowing just about everything up
0	unapologetic of new york is an gangs mess whose only saving up is that it ends by blowing just about everything grace
0	gangs of new york is an unapologetic mess ends only saving grace is that it blowing by whose just about everything up
0	gangs of new york is an unapologetic mess whose only saving grace is that it ends by blowing just about everything up
0	gangs of new york is an unapologetic mess whose only saving grace is that it ends by blowing just about everything up
0	gangs of new york is an unapologetic mess whose only saving grace is that it ends by blowing just about everything up
0	gangs of new york is an unapologetic mess whose only saving grace is that it ends by blowing just about everything up
0	gangs of new york is an unapologetic mess whose only saving grace is that it ends by blowing just about everything up
0	gangs of new york is an unapologetic mess whose only saving grace is that it ends by blowing just about everything up
0	gangs of new york is an unapologetic mess whose only saving grace is that it ends by blowing just about everything up
0	gangs of new york is an unapologetic mess whose only saving grace is that it ends by blowing just about everything up
0	gangs of new york is an unapologetic mess whose only saving grace is that it ends by blowing just about everything up
0	gangs of new york is an unapologetic mess whose only saving grace is that it ends by blowing just about everything up
0	gangs of new york is an unapologetic mess whose only saving grace is that it ends by blowing just about everything up
0	gangs of new york is an unapologetic mess whose only saving grace is that it ends by blowing just about everything up
0	gangs of new york is an unapologetic mess whose only saving grace is that it ends by blowing just about everything up
0	gangs of new york is an unapologetic mess whose only saving grace is that it ends by blowing just about everything up
0	gangs of new york is an unapologetic mess whose only saving grace is that it ends by blowing just about everything up
0	gangs of new york is an unapologetic mess whose only saving grace is that it ends by blowing just about everything up
0	gangs of new york is an unapologetic mess whose only saving grace is that it ends by blowing just about everything up
0	gangs of new york is an unapologetic mess whose only saving grace is that it ends by blowing just about everything up
0	gangs of new york is an unapologetic mess whose only saving grace is that it ends by blowing just about everything up
0	gangs of new york is an unapologetic mess whose only saving grace is that it ends by blowing just about everything up
0	gangs of new york is an unapologetic mess whose only saving grace is that it ends by blowing just about everything up
0	gangs of new york is an unapologetic mess whose only saving grace is that it ends by blowing just about everything up
0	gangs of new york is an unapologetic mess whose only saving grace is that it ends by blowing just about everything up
0	we never really feel involved with the story , as all of its ideas remain just that : abstract ideas .
0	we never really feel of with the story as all involved its ideas remain just that abstract ideas
0	story never really feel involved with the we as all of its ideas remain just that abstract ideas
0	we never really story involved with the feel as all of its ideas remain just that abstract ideas
0	story never really feel involved with the we as all of its ideas remain just that abstract ideas
0	we never really feel involved with the story as all of its ideas ideas just that abstract remain
0	we the really feel involved with never story as all of its ideas remain just that abstract ideas
0	we feel really never involved with the story as all of its ideas remain just that abstract ideas
0	never we really feel involved with the story as all of its ideas remain just that abstract ideas
0	we never really feel involved with the story as ideas of its all remain just that abstract ideas
0	we never really feel involved with the story as all of its ideas remain just that abstract ideas
0	we never really feel involved with the story as all of its ideas remain just that abstract ideas
0	we never really feel involved with the story as all of its ideas remain just that abstract ideas
0	we never really feel involved with the story as all of its ideas remain just that abstract ideas
0	we never really feel involved with the story as all of its ideas remain just that abstract ideas
0	we never really feel involved with the story as all of its ideas remain just that abstract ideas
0	we never really feel involved with the story as all of its ideas remain just that abstract ideas
0	we never really feel involved with the story as all of its ideas remain just that abstract ideas
0	we never really feel involved with the story as all of its ideas remain just that abstract ideas
0	we never really feel involved with the story as all of its ideas remain just that abstract ideas
0	we never really feel involved with the story as all of its ideas remain just that abstract ideas
0	we never really feel involved with the story as all of its ideas remain just that abstract ideas
0	we never really feel involved with the story as all of its ideas remain just that abstract ideas
0	we never really feel involved with the story as all of its ideas remain just that abstract ideas
0	we never really feel involved with the story as all of its ideas remain just that abstract ideas
0	we never really feel involved with the story as all of its ideas remain just that abstract ideas
0	we never really feel involved with the story as all of its ideas remain just that abstract ideas
0	we never really feel involved with the story as all of its ideas remain just that abstract ideas
0	we never really feel involved with the story as all of its ideas remain just that abstract ideas
0	we never really feel involved with the story as all of its ideas remain just that abstract ideas
0	we never really feel involved with the story as all of its ideas remain just that abstract ideas
0	we never really feel involved with the story as all of its ideas remain just that abstract ideas
0	we never really feel involved with the story as all of its ideas remain just that abstract ideas
4	this is one of polanski 's best films .
4	this is one of polanski films best s
4	polanski is one of this s best films
4	this s one of polanski is best films
4	this is one of best s polanski films
4	this s one of polanski is best films
4	this is s of polanski one best films
4	this s one of polanski is best films
4	this one is of polanski s best films
4	this is s of polanski one best films
4	this is one of polanski s best films
4	this is one of polanski s best films
4	this is one of polanski s best films
4	this is one of polanski s best films
4	this is one of polanski s best films
4	this is one of polanski s best films
4	this is one of polanski s best films
4	this is one of polanski s best films
4	this is one of polanski s best films
4	this is one of polanski s best films
4	this is one of polanski s best films
4	this is one of polanski s best films
4	this is one of polanski s best films
4	this is one of polanski s best films
4	this is one of polanski s best films
4	this is one of polanski s best films
4	this is one of polanski s best films
4	this is one of polanski s best films
4	this is one of polanski s best films
4	this is one of polanski s best films
4	this is one of polanski s best films
4	this is one of polanski s best films
4	this is one of polanski s best films
3	take care of my cat offers a refreshingly different slice of asian cinema .
3	take care cinema my cat offers a refreshingly different slice of asian of
3	take care of my cat offers slice refreshingly different a of asian cinema
3	take care of my cat offers a slice different refreshingly of asian cinema
3	different care of my cat offers a refreshingly take slice of asian cinema
3	take care of my cat offers a different refreshingly slice of asian cinema
3	take care of my cat offers a refreshingly of slice different asian cinema
3	take care of my asian offers a refreshingly different slice of cat cinema
3	take care of my cat refreshingly a offers different slice of asian cinema
3	take care of my different offers a refreshingly cat slice of asian cinema
3	take care of my cat offers a refreshingly different slice of asian cinema
3	take care of my cat offers a refreshingly different slice of asian cinema
3	take care of my cat offers a refreshingly different slice of asian cinema
3	take care of my cat offers a refreshingly different slice of asian cinema
3	take care of my cat offers a refreshingly different slice of asian cinema
3	take care of my cat offers a refreshingly different slice of asian cinema
3	take care of my cat offers a refreshingly different slice of asian cinema
3	take care of my cat offers a refreshingly different slice of asian cinema
3	take care of my cat offers a refreshingly different slice of asian cinema
3	take care of my cat offers a refreshingly different slice of asian cinema
3	take care of my cat offers a refreshingly different slice of asian cinema
3	take care of my cat offers a refreshingly different slice of asian cinema
3	take care of my cat offers a refreshingly different slice of asian cinema
3	take care of my cat offers a refreshingly different slice of asian cinema
3	take care of my cat offers a refreshingly different slice of asian cinema
3	take care of my cat offers a refreshingly different slice of asian cinema
3	take care of my cat offers a refreshingly different slice of asian cinema
3	take care of my cat offers a refreshingly different slice of asian cinema
3	take care of my cat offers a refreshingly different slice of asian cinema
3	take care of my cat offers a refreshingly different slice of asian cinema
3	take care of my cat offers a refreshingly different slice of asian cinema
3	take care of my cat offers a refreshingly different slice of asian cinema
3	take care of my cat offers a refreshingly different slice of asian cinema
1	acting , particularly by tambor , almost makes `` never again '' worthwhile , but -lrb- writer\/director -rrb- schaeffer should follow his titular advice
1	acting director by tambor almost makes never again worthwhile but lrb should particularly rrb schaeffer writer follow his titular advice
1	acting particularly by tambor almost makes never rrb worthwhile advice lrb writer director again schaeffer should follow his titular but
1	acting particularly by tambor almost writer schaeffer again worthwhile but lrb makes director rrb never should follow his titular advice
1	acting particularly by tambor titular schaeffer never again worthwhile but lrb writer director rrb makes should follow his almost advice
1	acting writer by tambor almost makes never again advice but lrb particularly director rrb schaeffer should follow his titular worthwhile
1	acting particularly by schaeffer his makes never again worthwhile but lrb writer director rrb tambor should follow almost titular advice
1	acting particularly by tambor almost makes never follow worthwhile but lrb writer director again schaeffer should rrb his titular advice
1	acting particularly lrb tambor almost makes never again worthwhile but by follow director rrb schaeffer should writer his titular advice
1	acting particularly by advice almost makes never again worthwhile but lrb writer director should schaeffer rrb follow his titular tambor
1	acting particularly by tambor almost makes never again worthwhile but lrb writer director rrb schaeffer should follow his titular advice
1	acting particularly by tambor almost makes never again worthwhile but lrb writer director rrb schaeffer should follow his titular advice
1	acting particularly by tambor almost makes never again worthwhile but lrb writer director rrb schaeffer should follow his titular advice
1	acting particularly by tambor almost makes never again worthwhile but lrb writer director rrb schaeffer should follow his titular advice
1	acting particularly by tambor almost makes never again worthwhile but lrb writer director rrb schaeffer should follow his titular advice
1	acting particularly by tambor almost makes never again worthwhile but lrb writer director rrb schaeffer should follow his titular advice
1	acting particularly by tambor almost makes never again worthwhile but lrb writer director rrb schaeffer should follow his titular advice
1	acting particularly by tambor almost makes never again worthwhile but lrb writer director rrb schaeffer should follow his titular advice
1	acting particularly by tambor almost makes never again worthwhile but lrb writer director rrb schaeffer should follow his titular advice
1	acting particularly by tambor almost makes never again worthwhile but lrb writer director rrb schaeffer should follow his titular advice
1	acting particularly by tambor almost makes never again worthwhile but lrb writer director rrb schaeffer should follow his titular advice
1	acting particularly by tambor almost makes never again worthwhile but lrb writer director rrb schaeffer should follow his titular advice
1	acting particularly by tambor almost makes never again worthwhile but lrb writer director rrb schaeffer should follow his titular advice
1	acting particularly by tambor almost makes never again worthwhile but lrb writer director rrb schaeffer should follow his titular advice
1	acting particularly by tambor almost makes never again worthwhile but lrb writer director rrb schaeffer should follow his titular advice
1	acting particularly by tambor almost makes never again worthwhile but lrb writer director rrb schaeffer should follow his titular advice
1	acting particularly by tambor almost makes never again worthwhile but lrb writer director rrb schaeffer should follow his titular advice
1	acting particularly by tambor almost makes never again worthwhile but lrb writer director rrb schaeffer should follow his titular advice
1	acting particularly by tambor almost makes never again worthwhile but lrb writer director rrb schaeffer should follow his titular advice
1	acting particularly by tambor almost makes never again worthwhile but lrb writer director rrb schaeffer should follow his titular advice
1	acting particularly by tambor almost makes never again worthwhile but lrb writer director rrb schaeffer should follow his titular advice
1	acting particularly by tambor almost makes never again worthwhile but lrb writer director rrb schaeffer should follow his titular advice
1	acting particularly by tambor almost makes never again worthwhile but lrb writer director rrb schaeffer should follow his titular advice
3	the movie exists for its soccer action and its fine acting .
3	the movie acting for its soccer action and its fine exists
3	the movie exists for its and action soccer its fine acting
3	the movie exists soccer its for action and its fine acting
3	the movie acting for its soccer action and its fine exists
3	the acting exists for its soccer action and its fine movie
3	for movie exists the its soccer action and its fine acting
3	the movie exists for its soccer action and acting fine its
3	the movie exists for and soccer action its its fine acting
3	the movie exists its for soccer action and its fine acting
3	the movie exists for its soccer action and its fine acting
3	the movie exists for its soccer action and its fine acting
3	the movie exists for its soccer action and its fine acting
3	the movie exists for its soccer action and its fine acting
3	the movie exists for its soccer action and its fine acting
3	the movie exists for its soccer action and its fine acting
3	the movie exists for its soccer action and its fine acting
3	the movie exists for its soccer action and its fine acting
3	the movie exists for its soccer action and its fine acting
3	the movie exists for its soccer action and its fine acting
3	the movie exists for its soccer action and its fine acting
3	the movie exists for its soccer action and its fine acting
3	the movie exists for its soccer action and its fine acting
3	the movie exists for its soccer action and its fine acting
3	the movie exists for its soccer action and its fine acting
3	the movie exists for its soccer action and its fine acting
3	the movie exists for its soccer action and its fine acting
3	the movie exists for its soccer action and its fine acting
3	the movie exists for its soccer action and its fine acting
3	the movie exists for its soccer action and its fine acting
3	the movie exists for its soccer action and its fine acting
3	the movie exists for its soccer action and its fine acting
3	the movie exists for its soccer action and its fine acting
1	arnold 's jump from little screen to big will leave frowns on more than a few faces .
1	arnold s jump from little more to big will leave frowns on screen than a few faces
1	arnold s on from little screen to big will leave frowns jump more than a few faces
1	arnold s jump from more screen to big will leave frowns on little than a few faces
1	arnold s jump from little on to big will leave frowns screen more than a few faces
1	arnold leave jump from little screen to big will s frowns on more than a few faces
1	arnold s jump from on screen to big will leave frowns little more than a few faces
1	more s jump from little screen to big will leave frowns on arnold than a few faces
1	arnold s jump from little screen to big will leave frowns on more than a faces few
1	arnold s jump a little screen to big will leave frowns on more than from few faces
1	arnold s jump from little screen to big will leave frowns on more than a few faces
1	arnold s jump from little screen to big will leave frowns on more than a few faces
1	arnold s jump from little screen to big will leave frowns on more than a few faces
1	arnold s jump from little screen to big will leave frowns on more than a few faces
1	arnold s jump from little screen to big will leave frowns on more than a few faces
1	arnold s jump from little screen to big will leave frowns on more than a few faces
1	arnold s jump from little screen to big will leave frowns on more than a few faces
1	arnold s jump from little screen to big will leave frowns on more than a few faces
1	arnold s jump from little screen to big will leave frowns on more than a few faces
1	arnold s jump from little screen to big will leave frowns on more than a few faces
1	arnold s jump from little screen to big will leave frowns on more than a few faces
1	arnold s jump from little screen to big will leave frowns on more than a few faces
1	arnold s jump from little screen to big will leave frowns on more than a few faces
1	arnold s jump from little screen to big will leave frowns on more than a few faces
1	arnold s jump from little screen to big will leave frowns on more than a few faces
1	arnold s jump from little screen to big will leave frowns on more than a few faces
1	arnold s jump from little screen to big will leave frowns on more than a few faces
1	arnold s jump from little screen to big will leave frowns on more than a few faces
1	arnold s jump from little screen to big will leave frowns on more than a few faces
1	arnold s jump from little screen to big will leave frowns on more than a few faces
1	arnold s jump from little screen to big will leave frowns on more than a few faces
1	arnold s jump from little screen to big will leave frowns on more than a few faces
1	arnold s jump from little screen to big will leave frowns on more than a few faces
2	a reasonably efficient mechanism , but it offers few surprises and finds its stars slumming in territory they should have avoided .
2	a offers efficient mechanism but it reasonably few surprises have finds its stars slumming in territory they should and avoided
2	a reasonably efficient mechanism surprises it but few offers and finds its stars slumming in territory they should have avoided
2	a reasonably efficient mechanism but it offers its few and finds surprises stars slumming in territory they should have avoided
2	a reasonably efficient they but it offers few surprises and finds its stars have in territory mechanism should slumming avoided
2	a reasonably efficient mechanism but it offers territory surprises avoided finds its stars slumming in few they should have and
2	a and efficient mechanism but it offers territory surprises reasonably finds its stars slumming in few they should have avoided
2	but reasonably efficient mechanism they it offers few surprises and finds its stars slumming in territory a should have avoided
2	finds reasonably efficient and but it offers few surprises mechanism a its stars slumming in territory they should have avoided
2	a reasonably efficient mechanism but it offers few they and finds in stars slumming its territory surprises should have avoided
2	a reasonably efficient mechanism but it offers few surprises and finds its stars slumming in territory they should have avoided
2	a reasonably efficient mechanism but it offers few surprises and finds its stars slumming in territory they should have avoided
2	a reasonably efficient mechanism but it offers few surprises and finds its stars slumming in territory they should have avoided
2	a reasonably efficient mechanism but it offers few surprises and finds its stars slumming in territory they should have avoided
2	a reasonably efficient mechanism but it offers few surprises and finds its stars slumming in territory they should have avoided
2	a reasonably efficient mechanism but it offers few surprises and finds its stars slumming in territory they should have avoided
2	a reasonably efficient mechanism but it offers few surprises and finds its stars slumming in territory they should have avoided
2	a reasonably efficient mechanism but it offers few surprises and finds its stars slumming in territory they should have avoided
2	a reasonably efficient mechanism but it offers few surprises and finds its stars slumming in territory they should have avoided
2	a reasonably efficient mechanism but it offers few surprises and finds its stars slumming in territory they should have avoided
2	a reasonably efficient mechanism but it offers few surprises and finds its stars slumming in territory they should have avoided
2	a reasonably efficient mechanism but it offers few surprises and finds its stars slumming in territory they should have avoided
2	a reasonably efficient mechanism but it offers few surprises and finds its stars slumming in territory they should have avoided
2	a reasonably efficient mechanism but it offers few surprises and finds its stars slumming in territory they should have avoided
2	a reasonably efficient mechanism but it offers few surprises and finds its stars slumming in territory they should have avoided
2	a reasonably efficient mechanism but it offers few surprises and finds its stars slumming in territory they should have avoided
2	a reasonably efficient mechanism but it offers few surprises and finds its stars slumming in territory they should have avoided
2	a reasonably efficient mechanism but it offers few surprises and finds its stars slumming in territory they should have avoided
2	a reasonably efficient mechanism but it offers few surprises and finds its stars slumming in territory they should have avoided
2	a reasonably efficient mechanism but it offers few surprises and finds its stars slumming in territory they should have avoided
2	a reasonably efficient mechanism but it offers few surprises and finds its stars slumming in territory they should have avoided
2	a reasonably efficient mechanism but it offers few surprises and finds its stars slumming in territory they should have avoided
2	a reasonably efficient mechanism but it offers few surprises and finds its stars slumming in territory they should have avoided
0	if this holiday movie is supposed to be a gift , somebody unwrapped it early , took out all the good stuff , and left behind the crap -lrb- literally -rrb- .
0	if this holiday movie is supposed to behind a gift somebody unwrapped literally early took out all the good stuff and left be the crap lrb it rrb
0	if this holiday and is supposed to be a gift somebody it unwrapped early took out all the good stuff movie left behind the crap lrb literally rrb
0	if this holiday movie is supposed to be a crap somebody unwrapped it early took out all the good stuff and behind left the gift lrb literally rrb
0	if this holiday movie is gift to be a left somebody unwrapped it early took out all the good stuff and supposed behind the crap lrb literally rrb
0	if supposed holiday movie is this to be a gift somebody unwrapped it early took out all the good stuff lrb left behind the crap and literally rrb
0	behind this holiday movie is supposed to be a gift somebody unwrapped it early took out all the good stuff lrb left if the crap and literally rrb
0	if this holiday movie it supposed to be a gift somebody unwrapped is early literally out all the good stuff and left behind the crap lrb took rrb
0	if this holiday took crap supposed to be a gift somebody unwrapped it early movie out all the good stuff and left behind the is lrb literally rrb
0	if this holiday movie is supposed it be a gift somebody unwrapped to early took behind all the good stuff and left out the crap lrb literally rrb
0	if this holiday movie is supposed to be a gift somebody unwrapped it early took out all the good stuff and left behind the crap lrb literally rrb
0	if this holiday movie is supposed to be a gift somebody unwrapped it early took out all the good stuff and left behind the crap lrb literally rrb
0	if this holiday movie is supposed to be a gift somebody unwrapped it early took out all the good stuff and left behind the crap lrb literally rrb
0	if this holiday movie is supposed to be a gift somebody unwrapped it early took out all the good stuff and left behind the crap lrb literally rrb
0	if this holiday movie is supposed to be a gift somebody unwrapped it early took out all the good stuff and left behind the crap lrb literally rrb
0	if this holiday movie is supposed to be a gift somebody unwrapped it early took out all the good stuff and left behind the crap lrb literally rrb
0	if this holiday movie is supposed to be a gift somebody unwrapped it early took out all the good stuff and left behind the crap lrb literally rrb
0	if this holiday movie is supposed to be a gift somebody unwrapped it early took out all the good stuff and left behind the crap lrb literally rrb
0	if this holiday movie is supposed to be a gift somebody unwrapped it early took out all the good stuff and left behind the crap lrb literally rrb
0	if this holiday movie is supposed to be a gift somebody unwrapped it early took out all the good stuff and left behind the crap lrb literally rrb
0	if this holiday movie is supposed to be a gift somebody unwrapped it early took out all the good stuff and left behind the crap lrb literally rrb
0	if this holiday movie is supposed to be a gift somebody unwrapped it early took out all the good stuff and left behind the crap lrb literally rrb
0	if this holiday movie is supposed to be a gift somebody unwrapped it early took out all the good stuff and left behind the crap lrb literally rrb
0	if this holiday movie is supposed to be a gift somebody unwrapped it early took out all the good stuff and left behind the crap lrb literally rrb
0	if this holiday movie is supposed to be a gift somebody unwrapped it early took out all the good stuff and left behind the crap lrb literally rrb
0	if this holiday movie is supposed to be a gift somebody unwrapped it early took out all the good stuff and left behind the crap lrb literally rrb
0	if this holiday movie is supposed to be a gift somebody unwrapped it early took out all the good stuff and left behind the crap lrb literally rrb
0	if this holiday movie is supposed to be a gift somebody unwrapped it early took out all the good stuff and left behind the crap lrb literally rrb
0	if this holiday movie is supposed to be a gift somebody unwrapped it early took out all the good stuff and left behind the crap lrb literally rrb
0	if this holiday movie is supposed to be a gift somebody unwrapped it early took out all the good stuff and left behind the crap lrb literally rrb
0	if this holiday movie is supposed to be a gift somebody unwrapped it early took out all the good stuff and left behind the crap lrb literally rrb
0	if this holiday movie is supposed to be a gift somebody unwrapped it early took out all the good stuff and left behind the crap lrb literally rrb
0	if this holiday movie is supposed to be a gift somebody unwrapped it early took out all the good stuff and left behind the crap lrb literally rrb
3	jason x has cheesy effects and a hoary plot , but its macabre , self-deprecating sense of humor makes up for a lot .
3	jason x and cheesy effects has a hoary plot but its for self deprecating sense of humor makes up macabre a lot
3	jason x has cheesy effects self a hoary plot of its macabre and deprecating sense but humor makes up for a lot
3	jason x has cheesy effects and a hoary plot but its deprecating self macabre lot of humor makes up for a sense
3	of x has cheesy effects and a hoary lot but its macabre self deprecating sense jason humor makes up for a plot
3	jason x has cheesy effects and a hoary but plot of macabre self deprecating sense its humor makes up for a lot
3	self x has cheesy effects and a its plot but hoary macabre jason deprecating sense of humor makes up for a lot
3	jason x has sense effects and a hoary plot but its macabre self deprecating cheesy of humor makes up a for lot
3	jason x for cheesy effects and a hoary plot but its makes self deprecating sense of humor macabre up has a lot
3	jason x has cheesy effects and a hoary plot but its self macabre deprecating sense of humor makes up lot a for
3	jason x has cheesy effects and a hoary plot but its macabre self deprecating sense of humor makes up for a lot
3	jason x has cheesy effects and a hoary plot but its macabre self deprecating sense of humor makes up for a lot
3	jason x has cheesy effects and a hoary plot but its macabre self deprecating sense of humor makes up for a lot
3	jason x has cheesy effects and a hoary plot but its macabre self deprecating sense of humor makes up for a lot
3	jason x has cheesy effects and a hoary plot but its macabre self deprecating sense of humor makes up for a lot
3	jason x has cheesy effects and a hoary plot but its macabre self deprecating sense of humor makes up for a lot
3	jason x has cheesy effects and a hoary plot but its macabre self deprecating sense of humor makes up for a lot
3	jason x has cheesy effects and a hoary plot but its macabre self deprecating sense of humor makes up for a lot
3	jason x has cheesy effects and a hoary plot but its macabre self deprecating sense of humor makes up for a lot
3	jason x has cheesy effects and a hoary plot but its macabre self deprecating sense of humor makes up for a lot
3	jason x has cheesy effects and a hoary plot but its macabre self deprecating sense of humor makes up for a lot
3	jason x has cheesy effects and a hoary plot but its macabre self deprecating sense of humor makes up for a lot
3	jason x has cheesy effects and a hoary plot but its macabre self deprecating sense of humor makes up for a lot
3	jason x has cheesy effects and a hoary plot but its macabre self deprecating sense of humor makes up for a lot
3	jason x has cheesy effects and a hoary plot but its macabre self deprecating sense of humor makes up for a lot
3	jason x has cheesy effects and a hoary plot but its macabre self deprecating sense of humor makes up for a lot
3	jason x has cheesy effects and a hoary plot but its macabre self deprecating sense of humor makes up for a lot
3	jason x has cheesy effects and a hoary plot but its macabre self deprecating sense of humor makes up for a lot
3	jason x has cheesy effects and a hoary plot but its macabre self deprecating sense of humor makes up for a lot
3	jason x has cheesy effects and a hoary plot but its macabre self deprecating sense of humor makes up for a lot
3	jason x has cheesy effects and a hoary plot but its macabre self deprecating sense of humor makes up for a lot
3	jason x has cheesy effects and a hoary plot but its macabre self deprecating sense of humor makes up for a lot
3	jason x has cheesy effects and a hoary plot but its macabre self deprecating sense of humor makes up for a lot
1	even as lame horror flicks go , this is lame .
1	even flicks lame horror as go this is lame
1	even as lame horror flicks this go is lame
1	even as lame horror flicks is this go lame
1	lame as even horror flicks go this is lame
1	even as lame horror flicks go is this lame
1	even as lame horror flicks is this go lame
1	is as lame horror flicks go this even lame
1	even lame as horror flicks go this is lame
1	even lame lame horror flicks go this is as
1	even as lame horror flicks go this is lame
1	even as lame horror flicks go this is lame
1	even as lame horror flicks go this is lame
1	even as lame horror flicks go this is lame
1	even as lame horror flicks go this is lame
1	even as lame horror flicks go this is lame
1	even as lame horror flicks go this is lame
1	even as lame horror flicks go this is lame
1	even as lame horror flicks go this is lame
1	even as lame horror flicks go this is lame
1	even as lame horror flicks go this is lame
1	even as lame horror flicks go this is lame
1	even as lame horror flicks go this is lame
1	even as lame horror flicks go this is lame
1	even as lame horror flicks go this is lame
1	even as lame horror flicks go this is lame
1	even as lame horror flicks go this is lame
1	even as lame horror flicks go this is lame
1	even as lame horror flicks go this is lame
1	even as lame horror flicks go this is lame
1	even as lame horror flicks go this is lame
1	even as lame horror flicks go this is lame
1	even as lame horror flicks go this is lame
1	oft-described as the antidote to american pie-type sex comedies , it actually has a bundle in common with them , as the film diffuses every opportunity for a breakthrough
1	oft as described the antidote to american a type sex comedies it actually has a bundle in common with them as the film diffuses every opportunity for pie breakthrough
1	american described as the antidote to oft pie type a comedies it actually has sex bundle in common with them as the film diffuses every opportunity for a breakthrough
1	oft described as the antidote to american pie type sex breakthrough it actually has a bundle in common with film as the them diffuses every opportunity for a comedies
1	described oft as the antidote to american pie actually sex comedies it type has a bundle in common with them as the film diffuses every opportunity for a breakthrough
1	oft described as the antidote to bundle pie type sex comedies in actually has a american it common with them as the film diffuses every opportunity for a breakthrough
1	oft described as antidote the to american pie type sex comedies it actually has a breakthrough in common with them as the film diffuses every opportunity for a bundle
1	oft described diffuses the antidote to american pie type sex comedies it actually has a bundle in common with them as the film as a opportunity for every breakthrough
1	oft a as the antidote to american pie type sex comedies it actually has described bundle in common with them as the film opportunity every diffuses for a breakthrough
1	bundle as as the antidote to american pie type sex comedies it actually has a oft in common with them described the film diffuses every opportunity for a breakthrough
1	oft described as the antidote to american pie type sex comedies it actually has a bundle in common with them as the film diffuses every opportunity for a breakthrough
1	oft described as the antidote to american pie type sex comedies it actually has a bundle in common with them as the film diffuses every opportunity for a breakthrough
1	oft described as the antidote to american pie type sex comedies it actually has a bundle in common with them as the film diffuses every opportunity for a breakthrough
1	oft described as the antidote to american pie type sex comedies it actually has a bundle in common with them as the film diffuses every opportunity for a breakthrough
1	oft described as the antidote to american pie type sex comedies it actually has a bundle in common with them as the film diffuses every opportunity for a breakthrough
1	oft described as the antidote to american pie type sex comedies it actually has a bundle in common with them as the film diffuses every opportunity for a breakthrough
1	oft described as the antidote to american pie type sex comedies it actually has a bundle in common with them as the film diffuses every opportunity for a breakthrough
1	oft described as the antidote to american pie type sex comedies it actually has a bundle in common with them as the film diffuses every opportunity for a breakthrough
1	oft described as the antidote to american pie type sex comedies it actually has a bundle in common with them as the film diffuses every opportunity for a breakthrough
1	oft described as the antidote to american pie type sex comedies it actually has a bundle in common with them as the film diffuses every opportunity for a breakthrough
1	oft described as the antidote to american pie type sex comedies it actually has a bundle in common with them as the film diffuses every opportunity for a breakthrough
1	oft described as the antidote to american pie type sex comedies it actually has a bundle in common with them as the film diffuses every opportunity for a breakthrough
1	oft described as the antidote to american pie type sex comedies it actually has a bundle in common with them as the film diffuses every opportunity for a breakthrough
1	oft described as the antidote to american pie type sex comedies it actually has a bundle in common with them as the film diffuses every opportunity for a breakthrough
1	oft described as the antidote to american pie type sex comedies it actually has a bundle in common with them as the film diffuses every opportunity for a breakthrough
1	oft described as the antidote to american pie type sex comedies it actually has a bundle in common with them as the film diffuses every opportunity for a breakthrough
1	oft described as the antidote to american pie type sex comedies it actually has a bundle in common with them as the film diffuses every opportunity for a breakthrough
1	oft described as the antidote to american pie type sex comedies it actually has a bundle in common with them as the film diffuses every opportunity for a breakthrough
1	oft described as the antidote to american pie type sex comedies it actually has a bundle in common with them as the film diffuses every opportunity for a breakthrough
1	oft described as the antidote to american pie type sex comedies it actually has a bundle in common with them as the film diffuses every opportunity for a breakthrough
1	oft described as the antidote to american pie type sex comedies it actually has a bundle in common with them as the film diffuses every opportunity for a breakthrough
1	oft described as the antidote to american pie type sex comedies it actually has a bundle in common with them as the film diffuses every opportunity for a breakthrough
1	oft described as the antidote to american pie type sex comedies it actually has a bundle in common with them as the film diffuses every opportunity for a breakthrough
4	though the violence is far less sadistic than usual , the film is typical miike : fast , furious and full of off-the-cuff imaginative flourishes .
4	the the imaginative is far less sadistic than usual though film is typical miike fast furious and full of off the cuff violence flourishes
4	though the violence is far less miike than usual the film is typical sadistic fast furious and full of off imaginative cuff the flourishes
4	though the violence is far imaginative sadistic fast usual the film is typical miike than furious and full of off the cuff less flourishes
4	though the violence is far less sadistic fast usual the film is typical miike than furious and full of the off cuff imaginative flourishes
4	imaginative than violence is far less sadistic the usual the film is typical miike fast furious and full of off the cuff though flourishes
4	though the violence is off less sadistic than usual the miike is typical film fast furious and full of far the cuff imaginative flourishes
4	though the violence is far less sadistic than usual the film is typical miike fast furious and full of imaginative the cuff off flourishes
4	though the violence is far less miike than usual the film is typical flourishes fast furious and full of off the cuff imaginative sadistic
4	though the violence is far less the than usual the film is typical miike furious fast and full of off sadistic cuff imaginative flourishes
4	though the violence is far less sadistic than usual the film is typical miike fast furious and full of off the cuff imaginative flourishes
4	though the violence is far less sadistic than usual the film is typical miike fast furious and full of off the cuff imaginative flourishes
4	though the violence is far less sadistic than usual the film is typical miike fast furious and full of off the cuff imaginative flourishes
4	though the violence is far less sadistic than usual the film is typical miike fast furious and full of off the cuff imaginative flourishes
4	though the violence is far less sadistic than usual the film is typical miike fast furious and full of off the cuff imaginative flourishes
4	though the violence is far less sadistic than usual the film is typical miike fast furious and full of off the cuff imaginative flourishes
4	though the violence is far less sadistic than usual the film is typical miike fast furious and full of off the cuff imaginative flourishes
4	though the violence is far less sadistic than usual the film is typical miike fast furious and full of off the cuff imaginative flourishes
4	though the violence is far less sadistic than usual the film is typical miike fast furious and full of off the cuff imaginative flourishes
4	though the violence is far less sadistic than usual the film is typical miike fast furious and full of off the cuff imaginative flourishes
4	though the violence is far less sadistic than usual the film is typical miike fast furious and full of off the cuff imaginative flourishes
4	though the violence is far less sadistic than usual the film is typical miike fast furious and full of off the cuff imaginative flourishes
4	though the violence is far less sadistic than usual the film is typical miike fast furious and full of off the cuff imaginative flourishes
4	though the violence is far less sadistic than usual the film is typical miike fast furious and full of off the cuff imaginative flourishes
4	though the violence is far less sadistic than usual the film is typical miike fast furious and full of off the cuff imaginative flourishes
4	though the violence is far less sadistic than usual the film is typical miike fast furious and full of off the cuff imaginative flourishes
4	though the violence is far less sadistic than usual the film is typical miike fast furious and full of off the cuff imaginative flourishes
4	though the violence is far less sadistic than usual the film is typical miike fast furious and full of off the cuff imaginative flourishes
4	though the violence is far less sadistic than usual the film is typical miike fast furious and full of off the cuff imaginative flourishes
4	though the violence is far less sadistic than usual the film is typical miike fast furious and full of off the cuff imaginative flourishes
4	though the violence is far less sadistic than usual the film is typical miike fast furious and full of off the cuff imaginative flourishes
4	though the violence is far less sadistic than usual the film is typical miike fast furious and full of off the cuff imaginative flourishes
4	though the violence is far less sadistic than usual the film is typical miike fast furious and full of off the cuff imaginative flourishes
0	when a set of pre-shooting guidelines a director came up with for his actors turns out to be cleverer , better written and of considerable more interest than the finished film , that 's a bad sign .
0	when a set of pre shooting guidelines a director came with cleverer for his actors turns out to be up better written sign of considerable more interest than the finished film that s a bad and
0	when a set of than shooting guidelines a director came up with for his actors written be to out cleverer better turns and of considerable more interest pre the finished film that s a bad sign
0	when a set of pre shooting guidelines better director came than with for his actors turns out to be cleverer a written and of finished more interest up the considerable film that s a bad sign
0	when a set of pre shooting considerable film director came up with for his actors turns written to be cleverer better out and of guidelines more interest than the finished a that s a bad sign
0	when a set than pre shooting guidelines a director came up with for his written turns out to be cleverer better actors and of considerable the interest of more finished film that s a bad sign
0	when a set of pre shooting than a guidelines came up with for his actors turns out to that cleverer better written and of considerable more interest director the finished film be s a bad sign
0	when a set of pre shooting guidelines a director came up with for his sign turns out to finished cleverer better written and of considerable more interest than the be film that s bad a actors
0	when a set bad pre shooting guidelines a director came up with and his actors turns out to be cleverer better written for of considerable more of than the finished film that s a interest sign
0	when a set of bad shooting a that director came up with for his actors turns out to be cleverer better written and of considerable more interest than the finished film guidelines s a pre sign
0	when a set of pre shooting guidelines a director came up with for his actors turns out to be cleverer better written and of considerable more interest than the finished film that s a bad sign
0	when a set of pre shooting guidelines a director came up with for his actors turns out to be cleverer better written and of considerable more interest than the finished film that s a bad sign
0	when a set of pre shooting guidelines a director came up with for his actors turns out to be cleverer better written and of considerable more interest than the finished film that s a bad sign
0	when a set of pre shooting guidelines a director came up with for his actors turns out to be cleverer better written and of considerable more interest than the finished film that s a bad sign
0	when a set of pre shooting guidelines a director came up with for his actors turns out to be cleverer better written and of considerable more interest than the finished film that s a bad sign
0	when a set of pre shooting guidelines a director came up with for his actors turns out to be cleverer better written and of considerable more interest than the finished film that s a bad sign
0	when a set of pre shooting guidelines a director came up with for his actors turns out to be cleverer better written and of considerable more interest than the finished film that s a bad sign
0	when a set of pre shooting guidelines a director came up with for his actors turns out to be cleverer better written and of considerable more interest than the finished film that s a bad sign
0	when a set of pre shooting guidelines a director came up with for his actors turns out to be cleverer better written and of considerable more interest than the finished film that s a bad sign
0	when a set of pre shooting guidelines a director came up with for his actors turns out to be cleverer better written and of considerable more interest than the finished film that s a bad sign
0	when a set of pre shooting guidelines a director came up with for his actors turns out to be cleverer better written and of considerable more interest than the finished film that s a bad sign
0	when a set of pre shooting guidelines a director came up with for his actors turns out to be cleverer better written and of considerable more interest than the finished film that s a bad sign
0	when a set of pre shooting guidelines a director came up with for his actors turns out to be cleverer better written and of considerable more interest than the finished film that s a bad sign
0	when a set of pre shooting guidelines a director came up with for his actors turns out to be cleverer better written and of considerable more interest than the finished film that s a bad sign
0	when a set of pre shooting guidelines a director came up with for his actors turns out to be cleverer better written and of considerable more interest than the finished film that s a bad sign
0	when a set of pre shooting guidelines a director came up with for his actors turns out to be cleverer better written and of considerable more interest than the finished film that s a bad sign
0	when a set of pre shooting guidelines a director came up with for his actors turns out to be cleverer better written and of considerable more interest than the finished film that s a bad sign
0	when a set of pre shooting guidelines a director came up with for his actors turns out to be cleverer better written and of considerable more interest than the finished film that s a bad sign
0	when a set of pre shooting guidelines a director came up with for his actors turns out to be cleverer better written and of considerable more interest than the finished film that s a bad sign
0	when a set of pre shooting guidelines a director came up with for his actors turns out to be cleverer better written and of considerable more interest than the finished film that s a bad sign
0	when a set of pre shooting guidelines a director came up with for his actors turns out to be cleverer better written and of considerable more interest than the finished film that s a bad sign
0	when a set of pre shooting guidelines a director came up with for his actors turns out to be cleverer better written and of considerable more interest than the finished film that s a bad sign
0	when a set of pre shooting guidelines a director came up with for his actors turns out to be cleverer better written and of considerable more interest than the finished film that s a bad sign
2	william shatner , as a pompous professor , is the sole bright spot ...
2	william shatner the a pompous professor is as sole bright spot
2	william shatner as a sole professor is the pompous bright spot
2	william shatner as professor pompous a is the sole bright spot
2	william shatner as a pompous spot is the sole bright professor
2	william shatner as a pompous professor is the bright sole spot
2	william shatner as a pompous professor sole the is bright spot
2	william shatner as a pompous bright is the sole professor spot
2	spot shatner as a pompous professor is the sole bright william
2	william shatner as a pompous the is professor sole bright spot
2	william shatner as a pompous professor is the sole bright spot
2	william shatner as a pompous professor is the sole bright spot
2	william shatner as a pompous professor is the sole bright spot
2	william shatner as a pompous professor is the sole bright spot
2	william shatner as a pompous professor is the sole bright spot
2	william shatner as a pompous professor is the sole bright spot
2	william shatner as a pompous professor is the sole bright spot
2	william shatner as a pompous professor is the sole bright spot
2	william shatner as a pompous professor is the sole bright spot
2	william shatner as a pompous professor is the sole bright spot
2	william shatner as a pompous professor is the sole bright spot
2	william shatner as a pompous professor is the sole bright spot
2	william shatner as a pompous professor is the sole bright spot
2	william shatner as a pompous professor is the sole bright spot
2	william shatner as a pompous professor is the sole bright spot
2	william shatner as a pompous professor is the sole bright spot
2	william shatner as a pompous professor is the sole bright spot
2	william shatner as a pompous professor is the sole bright spot
2	william shatner as a pompous professor is the sole bright spot
2	william shatner as a pompous professor is the sole bright spot
2	william shatner as a pompous professor is the sole bright spot
2	william shatner as a pompous professor is the sole bright spot
2	william shatner as a pompous professor is the sole bright spot
4	the passions aroused by the discord between old and new cultures are set against the strange , stark beauty of the mideast desert , so lovingly and perceptively filmed that you can almost taste the desiccated air .
4	the air mideast by the discord between old lovingly new cultures are set against the strange stark beauty of the aroused desert so and and perceptively filmed that you can almost taste the desiccated passions
4	the old aroused by filmed discord between passions and new the are set against the strange stark beauty of cultures mideast desert so lovingly and perceptively the that you can almost taste the desiccated air
4	the passions aroused by the discord between old and new cultures beauty set against the strange stark are of the mideast desert almost lovingly and perceptively filmed that you can taste so the desiccated air
4	the passions aroused beauty the discord between old and new cultures are set against the strange desert by and the mideast stark so lovingly of perceptively filmed that you can almost taste the desiccated air
4	the passions aroused by the discord between old the new cultures are set against and strange stark beauty of the mideast desiccated so lovingly and can filmed that you perceptively almost taste the desert air
4	the passions aroused by the discord between old and new cultures are desiccated against the strange set beauty of the mideast and so lovingly desert perceptively filmed that you can almost taste the stark air
4	the discord aroused by the passions between old and new cultures are set against of strange stark beauty desert the mideast the so lovingly and perceptively filmed that you can almost taste the desiccated air
4	the passions aroused by the discord between old and new mideast are set against the strange stark beauty of the cultures you so lovingly and desert filmed that perceptively can almost taste the desiccated air
4	lovingly passions aroused by the discord between old and new cultures are set against the strange so beauty of the mideast desert stark that and perceptively filmed the you can almost taste the desiccated air
4	the passions aroused by the discord between old and new cultures are set against the strange stark beauty of the mideast desert so lovingly and perceptively filmed that you can almost taste the desiccated air
4	the passions aroused by the discord between old and new cultures are set against the strange stark beauty of the mideast desert so lovingly and perceptively filmed that you can almost taste the desiccated air
4	the passions aroused by the discord between old and new cultures are set against the strange stark beauty of the mideast desert so lovingly and perceptively filmed that you can almost taste the desiccated air
4	the passions aroused by the discord between old and new cultures are set against the strange stark beauty of the mideast desert so lovingly and perceptively filmed that you can almost taste the desiccated air
4	the passions aroused by the discord between old and new cultures are set against the strange stark beauty of the mideast desert so lovingly and perceptively filmed that you can almost taste the desiccated air
4	the passions aroused by the discord between old and new cultures are set against the strange stark beauty of the mideast desert so lovingly and perceptively filmed that you can almost taste the desiccated air
4	the passions aroused by the discord between old and new cultures are set against the strange stark beauty of the mideast desert so lovingly and perceptively filmed that you can almost taste the desiccated air
4	the passions aroused by the discord between old and new cultures are set against the strange stark beauty of the mideast desert so lovingly and perceptively filmed that you can almost taste the desiccated air
4	the passions aroused by the discord between old and new cultures are set against the strange stark beauty of the mideast desert so lovingly and perceptively filmed that you can almost taste the desiccated air
4	the passions aroused by the discord between old and new cultures are set against the strange stark beauty of the mideast desert so lovingly and perceptively filmed that you can almost taste the desiccated air
4	the passions aroused by the discord between old and new cultures are set against the strange stark beauty of the mideast desert so lovingly and perceptively filmed that you can almost taste the desiccated air
4	the passions aroused by the discord between old and new cultures are set against the strange stark beauty of the mideast desert so lovingly and perceptively filmed that you can almost taste the desiccated air
4	the passions aroused by the discord between old and new cultures are set against the strange stark beauty of the mideast desert so lovingly and perceptively filmed that you can almost taste the desiccated air
4	the passions aroused by the discord between old and new cultures are set against the strange stark beauty of the mideast desert so lovingly and perceptively filmed that you can almost taste the desiccated air
4	the passions aroused by the discord between old and new cultures are set against the strange stark beauty of the mideast desert so lovingly and perceptively filmed that you can almost taste the desiccated air
4	the passions aroused by the discord between old and new cultures are set against the strange stark beauty of the mideast desert so lovingly and perceptively filmed that you can almost taste the desiccated air
4	the passions aroused by the discord between old and new cultures are set against the strange stark beauty of the mideast desert so lovingly and perceptively filmed that you can almost taste the desiccated air
4	the passions aroused by the discord between old and new cultures are set against the strange stark beauty of the mideast desert so lovingly and perceptively filmed that you can almost taste the desiccated air
4	the passions aroused by the discord between old and new cultures are set against the strange stark beauty of the mideast desert so lovingly and perceptively filmed that you can almost taste the desiccated air
4	the passions aroused by the discord between old and new cultures are set against the strange stark beauty of the mideast desert so lovingly and perceptively filmed that you can almost taste the desiccated air
4	the passions aroused by the discord between old and new cultures are set against the strange stark beauty of the mideast desert so lovingly and perceptively filmed that you can almost taste the desiccated air
4	the passions aroused by the discord between old and new cultures are set against the strange stark beauty of the mideast desert so lovingly and perceptively filmed that you can almost taste the desiccated air
4	the passions aroused by the discord between old and new cultures are set against the strange stark beauty of the mideast desert so lovingly and perceptively filmed that you can almost taste the desiccated air
3	if your senses have n't been dulled by slasher films and gorefests , if you 're a connoisseur of psychological horror , this is your ticket .
3	if your senses have nt been dulled by slasher films and psychological if ticket re a connoisseur of gorefests horror this is your you
3	if your senses have nt been dulled by slasher films and your if ticket re a connoisseur of psychological horror this is gorefests you
3	if your senses have nt been dulled by slasher films and gorefests if your re a connoisseur of psychological is this horror you ticket
3	if your senses have nt been dulled by slasher films and gorefests if you re a horror of psychological connoisseur this is your ticket
3	if your senses have nt horror re by slasher films and gorefests if you dulled a connoisseur of psychological been this is your ticket
3	if your senses have nt connoisseur dulled this slasher films and gorefests if you re a been of psychological horror by is your ticket
3	if your senses have psychological been dulled by slasher films and gorefests if you re a ticket of nt horror this is your connoisseur
3	if your of have nt been dulled by slasher films senses gorefests if you re a connoisseur and psychological horror this is your ticket
3	of your senses have nt been horror by slasher films and gorefests if you re a connoisseur if psychological dulled this is your ticket
3	if your senses have nt been dulled by slasher films and gorefests if you re a connoisseur of psychological horror this is your ticket
3	if your senses have nt been dulled by slasher films and gorefests if you re a connoisseur of psychological horror this is your ticket
3	if your senses have nt been dulled by slasher films and gorefests if you re a connoisseur of psychological horror this is your ticket
3	if your senses have nt been dulled by slasher films and gorefests if you re a connoisseur of psychological horror this is your ticket
3	if your senses have nt been dulled by slasher films and gorefests if you re a connoisseur of psychological horror this is your ticket
3	if your senses have nt been dulled by slasher films and gorefests if you re a connoisseur of psychological horror this is your ticket
3	if your senses have nt been dulled by slasher films and gorefests if you re a connoisseur of psychological horror this is your ticket
3	if your senses have nt been dulled by slasher films and gorefests if you re a connoisseur of psychological horror this is your ticket
3	if your senses have nt been dulled by slasher films and gorefests if you re a connoisseur of psychological horror this is your ticket
3	if your senses have nt been dulled by slasher films and gorefests if you re a connoisseur of psychological horror this is your ticket
3	if your senses have nt been dulled by slasher films and gorefests if you re a connoisseur of psychological horror this is your ticket
3	if your senses have nt been dulled by slasher films and gorefests if you re a connoisseur of psychological horror this is your ticket
3	if your senses have nt been dulled by slasher films and gorefests if you re a connoisseur of psychological horror this is your ticket
3	if your senses have nt been dulled by slasher films and gorefests if you re a connoisseur of psychological horror this is your ticket
3	if your senses have nt been dulled by slasher films and gorefests if you re a connoisseur of psychological horror this is your ticket
3	if your senses have nt been dulled by slasher films and gorefests if you re a connoisseur of psychological horror this is your ticket
3	if your senses have nt been dulled by slasher films and gorefests if you re a connoisseur of psychological horror this is your ticket
3	if your senses have nt been dulled by slasher films and gorefests if you re a connoisseur of psychological horror this is your ticket
3	if your senses have nt been dulled by slasher films and gorefests if you re a connoisseur of psychological horror this is your ticket
3	if your senses have nt been dulled by slasher films and gorefests if you re a connoisseur of psychological horror this is your ticket
3	if your senses have nt been dulled by slasher films and gorefests if you re a connoisseur of psychological horror this is your ticket
3	if your senses have nt been dulled by slasher films and gorefests if you re a connoisseur of psychological horror this is your ticket
3	if your senses have nt been dulled by slasher films and gorefests if you re a connoisseur of psychological horror this is your ticket
0	any one episode of the sopranos would send this ill-conceived folly to sleep with the fishes .
0	any one episode of the sopranos would send this ill with folly to sleep conceived the fishes
0	any one with of the sopranos would send this ill conceived folly to sleep episode the fishes
0	any one episode of the sopranos would send this ill sleep folly to conceived with the fishes
0	any one episode the the sopranos would send this ill conceived folly to sleep with of fishes
0	any one episode of with sopranos would send this ill conceived folly to sleep the the fishes
0	any one episode of with sopranos would send this ill conceived folly to sleep the the fishes
0	any the episode of one sopranos would send this ill conceived folly to sleep with the fishes
0	any one episode of the sopranos would send this ill conceived folly to with sleep the fishes
0	any one episode of the sopranos would send this conceived ill folly to sleep with the fishes
0	any one episode of the sopranos would send this ill conceived folly to sleep with the fishes
0	any one episode of the sopranos would send this ill conceived folly to sleep with the fishes
0	any one episode of the sopranos would send this ill conceived folly to sleep with the fishes
0	any one episode of the sopranos would send this ill conceived folly to sleep with the fishes
0	any one episode of the sopranos would send this ill conceived folly to sleep with the fishes
0	any one episode of the sopranos would send this ill conceived folly to sleep with the fishes
0	any one episode of the sopranos would send this ill conceived folly to sleep with the fishes
0	any one episode of the sopranos would send this ill conceived folly to sleep with the fishes
0	any one episode of the sopranos would send this ill conceived folly to sleep with the fishes
0	any one episode of the sopranos would send this ill conceived folly to sleep with the fishes
0	any one episode of the sopranos would send this ill conceived folly to sleep with the fishes
0	any one episode of the sopranos would send this ill conceived folly to sleep with the fishes
0	any one episode of the sopranos would send this ill conceived folly to sleep with the fishes
0	any one episode of the sopranos would send this ill conceived folly to sleep with the fishes
0	any one episode of the sopranos would send this ill conceived folly to sleep with the fishes
0	any one episode of the sopranos would send this ill conceived folly to sleep with the fishes
0	any one episode of the sopranos would send this ill conceived folly to sleep with the fishes
0	any one episode of the sopranos would send this ill conceived folly to sleep with the fishes
0	any one episode of the sopranos would send this ill conceived folly to sleep with the fishes
0	any one episode of the sopranos would send this ill conceived folly to sleep with the fishes
0	any one episode of the sopranos would send this ill conceived folly to sleep with the fishes
0	any one episode of the sopranos would send this ill conceived folly to sleep with the fishes
0	any one episode of the sopranos would send this ill conceived folly to sleep with the fishes
1	as conceived by mr. schaeffer , christopher and grace are little more than collections of quirky traits lifted from a screenwriter 's outline and thrown at actors charged with the impossible task of making them jell .
1	as conceived by mr schaeffer christopher and grace are and more than collections of quirky traits the from a screenwriter s of little thrown at actors charged with lifted impossible task outline making them jell
1	thrown conceived outline mr schaeffer christopher and grace are little more than collections of quirky traits lifted from a screenwriter s by and as the actors charged with at impossible task of making them jell
1	as conceived by mr more christopher and grace are little schaeffer task collections of quirky traits lifted from a screenwriter s outline and thrown at actors impossible with the charged than of making them jell
1	as conceived by mr schaeffer traits and grace with little more than collections of quirky christopher lifted from a screenwriter s impossible and thrown at actors charged are the outline task of making them jell
1	more conceived by mr making of and grace are little as than collections of quirky traits lifted from a screenwriter s outline and thrown at actors charged with the impossible task christopher schaeffer them jell
1	as conceived schaeffer mr by christopher more grace are little and than collections of quirky the lifted from a screenwriter s outline and thrown at actors charged with traits impossible task of making them jell
1	as conceived by mr schaeffer christopher of grace are and more jell collections of quirky traits lifted from a screenwriter s outline and thrown at actors charged with the impossible task little making them than
1	as conceived by with schaeffer christopher and grace are little more collections than of quirky s lifted from a screenwriter traits outline and thrown at actors charged mr the impossible task of making them jell
1	as conceived by mr s task and grace are little from than collections of quirky traits lifted more a screenwriter schaeffer outline and thrown at actors charged with the impossible christopher of making them jell
1	as conceived by mr schaeffer christopher and grace are little more than collections of quirky traits lifted from a screenwriter s outline and thrown at actors charged with the impossible task of making them jell
1	as conceived by mr schaeffer christopher and grace are little more than collections of quirky traits lifted from a screenwriter s outline and thrown at actors charged with the impossible task of making them jell
1	as conceived by mr schaeffer christopher and grace are little more than collections of quirky traits lifted from a screenwriter s outline and thrown at actors charged with the impossible task of making them jell
1	as conceived by mr schaeffer christopher and grace are little more than collections of quirky traits lifted from a screenwriter s outline and thrown at actors charged with the impossible task of making them jell
1	as conceived by mr schaeffer christopher and grace are little more than collections of quirky traits lifted from a screenwriter s outline and thrown at actors charged with the impossible task of making them jell
1	as conceived by mr schaeffer christopher and grace are little more than collections of quirky traits lifted from a screenwriter s outline and thrown at actors charged with the impossible task of making them jell
1	as conceived by mr schaeffer christopher and grace are little more than collections of quirky traits lifted from a screenwriter s outline and thrown at actors charged with the impossible task of making them jell
1	as conceived by mr schaeffer christopher and grace are little more than collections of quirky traits lifted from a screenwriter s outline and thrown at actors charged with the impossible task of making them jell
1	as conceived by mr schaeffer christopher and grace are little more than collections of quirky traits lifted from a screenwriter s outline and thrown at actors charged with the impossible task of making them jell
1	as conceived by mr schaeffer christopher and grace are little more than collections of quirky traits lifted from a screenwriter s outline and thrown at actors charged with the impossible task of making them jell
1	as conceived by mr schaeffer christopher and grace are little more than collections of quirky traits lifted from a screenwriter s outline and thrown at actors charged with the impossible task of making them jell
1	as conceived by mr schaeffer christopher and grace are little more than collections of quirky traits lifted from a screenwriter s outline and thrown at actors charged with the impossible task of making them jell
1	as conceived by mr schaeffer christopher and grace are little more than collections of quirky traits lifted from a screenwriter s outline and thrown at actors charged with the impossible task of making them jell
1	as conceived by mr schaeffer christopher and grace are little more than collections of quirky traits lifted from a screenwriter s outline and thrown at actors charged with the impossible task of making them jell
1	as conceived by mr schaeffer christopher and grace are little more than collections of quirky traits lifted from a screenwriter s outline and thrown at actors charged with the impossible task of making them jell
1	as conceived by mr schaeffer christopher and grace are little more than collections of quirky traits lifted from a screenwriter s outline and thrown at actors charged with the impossible task of making them jell
1	as conceived by mr schaeffer christopher and grace are little more than collections of quirky traits lifted from a screenwriter s outline and thrown at actors charged with the impossible task of making them jell
1	as conceived by mr schaeffer christopher and grace are little more than collections of quirky traits lifted from a screenwriter s outline and thrown at actors charged with the impossible task of making them jell
1	as conceived by mr schaeffer christopher and grace are little more than collections of quirky traits lifted from a screenwriter s outline and thrown at actors charged with the impossible task of making them jell
1	as conceived by mr schaeffer christopher and grace are little more than collections of quirky traits lifted from a screenwriter s outline and thrown at actors charged with the impossible task of making them jell
1	as conceived by mr schaeffer christopher and grace are little more than collections of quirky traits lifted from a screenwriter s outline and thrown at actors charged with the impossible task of making them jell
1	as conceived by mr schaeffer christopher and grace are little more than collections of quirky traits lifted from a screenwriter s outline and thrown at actors charged with the impossible task of making them jell
1	as conceived by mr schaeffer christopher and grace are little more than collections of quirky traits lifted from a screenwriter s outline and thrown at actors charged with the impossible task of making them jell
1	those who managed to avoid the deconstructionist theorizing of french philosopher jacques derrida in college can now take an 85-minute brush-up course with the documentary derrida .
1	those who managed to avoid the deconstructionist theorizing of french philosopher derrida derrida in college can now up an minute brush take course with the documentary jacques
1	those who managed to avoid the deconstructionist theorizing of french philosopher take derrida in college can now jacques an documentary brush up course with the minute derrida
1	those who managed to avoid the deconstructionist theorizing of french philosopher with derrida in college can now take an minute brush the course jacques up documentary derrida
1	those who managed to avoid the deconstructionist up of french philosopher jacques derrida college in can now take an minute brush theorizing course with the documentary derrida
1	those who managed to up take deconstructionist theorizing of french philosopher jacques derrida in college can now the an minute brush avoid course with the documentary derrida
1	those who managed to french the deconstructionist theorizing of avoid philosopher jacques derrida in college can take now an minute brush up course with the documentary derrida
1	those who managed take avoid the deconstructionist theorizing of french philosopher jacques derrida in college up now to an minute brush can course with the documentary derrida
1	college who managed to avoid the deconstructionist theorizing of french philosopher course derrida in those can now take an minute brush up jacques with the documentary derrida
1	those who managed to avoid the deconstructionist theorizing of french philosopher jacques brush in college can now take an minute derrida derrida course with the documentary up
1	those who managed to avoid the deconstructionist theorizing of french philosopher jacques derrida in college can now take an minute brush up course with the documentary derrida
1	those who managed to avoid the deconstructionist theorizing of french philosopher jacques derrida in college can now take an minute brush up course with the documentary derrida
1	those who managed to avoid the deconstructionist theorizing of french philosopher jacques derrida in college can now take an minute brush up course with the documentary derrida
1	those who managed to avoid the deconstructionist theorizing of french philosopher jacques derrida in college can now take an minute brush up course with the documentary derrida
1	those who managed to avoid the deconstructionist theorizing of french philosopher jacques derrida in college can now take an minute brush up course with the documentary derrida
1	those who managed to avoid the deconstructionist theorizing of french philosopher jacques derrida in college can now take an minute brush up course with the documentary derrida
1	those who managed to avoid the deconstructionist theorizing of french philosopher jacques derrida in college can now take an minute brush up course with the documentary derrida
1	those who managed to avoid the deconstructionist theorizing of french philosopher jacques derrida in college can now take an minute brush up course with the documentary derrida
1	those who managed to avoid the deconstructionist theorizing of french philosopher jacques derrida in college can now take an minute brush up course with the documentary derrida
1	those who managed to avoid the deconstructionist theorizing of french philosopher jacques derrida in college can now take an minute brush up course with the documentary derrida
1	those who managed to avoid the deconstructionist theorizing of french philosopher jacques derrida in college can now take an minute brush up course with the documentary derrida
1	those who managed to avoid the deconstructionist theorizing of french philosopher jacques derrida in college can now take an minute brush up course with the documentary derrida
1	those who managed to avoid the deconstructionist theorizing of french philosopher jacques derrida in college can now take an minute brush up course with the documentary derrida
1	those who managed to avoid the deconstructionist theorizing of french philosopher jacques derrida in college can now take an minute brush up course with the documentary derrida
1	those who managed to avoid the deconstructionist theorizing of french philosopher jacques derrida in college can now take an minute brush up course with the documentary derrida
1	those who managed to avoid the deconstructionist theorizing of french philosopher jacques derrida in college can now take an minute brush up course with the documentary derrida
1	those who managed to avoid the deconstructionist theorizing of french philosopher jacques derrida in college can now take an minute brush up course with the documentary derrida
1	those who managed to avoid the deconstructionist theorizing of french philosopher jacques derrida in college can now take an minute brush up course with the documentary derrida
1	those who managed to avoid the deconstructionist theorizing of french philosopher jacques derrida in college can now take an minute brush up course with the documentary derrida
1	those who managed to avoid the deconstructionist theorizing of french philosopher jacques derrida in college can now take an minute brush up course with the documentary derrida
1	those who managed to avoid the deconstructionist theorizing of french philosopher jacques derrida in college can now take an minute brush up course with the documentary derrida
1	those who managed to avoid the deconstructionist theorizing of french philosopher jacques derrida in college can now take an minute brush up course with the documentary derrida
1	those who managed to avoid the deconstructionist theorizing of french philosopher jacques derrida in college can now take an minute brush up course with the documentary derrida
3	most new movies have a bright sheen .
3	most new a have movies bright sheen
3	most new movies have bright a sheen
3	new most movies have a bright sheen
3	sheen new movies have a bright most
3	most new movies bright a have sheen
3	have new movies most a bright sheen
3	most new bright have a movies sheen
3	most new movies sheen a bright have
3	most new movies a have bright sheen
3	most new movies have a bright sheen
3	most new movies have a bright sheen
3	most new movies have a bright sheen
3	most new movies have a bright sheen
3	most new movies have a bright sheen
3	most new movies have a bright sheen
3	most new movies have a bright sheen
3	most new movies have a bright sheen
3	most new movies have a bright sheen
3	most new movies have a bright sheen
3	most new movies have a bright sheen
3	most new movies have a bright sheen
3	most new movies have a bright sheen
3	most new movies have a bright sheen
3	most new movies have a bright sheen
3	most new movies have a bright sheen
3	most new movies have a bright sheen
3	most new movies have a bright sheen
3	most new movies have a bright sheen
3	most new movies have a bright sheen
3	most new movies have a bright sheen
3	most new movies have a bright sheen
3	most new movies have a bright sheen
1	but what saves lives on the freeway does not necessarily make for persuasive viewing .
1	but what saves lives viewing the freeway does not necessarily make for persuasive on
1	but what saves lives viewing the freeway does not necessarily make for persuasive on
1	but what saves lives on does freeway the not necessarily make for persuasive viewing
1	but what saves lives on for freeway does not necessarily make the persuasive viewing
1	but what saves persuasive on the freeway does not necessarily make for lives viewing
1	but what not lives on the freeway does saves necessarily make for persuasive viewing
1	but what saves lives on the freeway does make necessarily not for persuasive viewing
1	but what saves lives on the freeway viewing not necessarily make for persuasive does
1	but what saves lives freeway the on does not necessarily make for persuasive viewing
1	but what saves lives on the freeway does not necessarily make for persuasive viewing
1	but what saves lives on the freeway does not necessarily make for persuasive viewing
1	but what saves lives on the freeway does not necessarily make for persuasive viewing
1	but what saves lives on the freeway does not necessarily make for persuasive viewing
1	but what saves lives on the freeway does not necessarily make for persuasive viewing
1	but what saves lives on the freeway does not necessarily make for persuasive viewing
1	but what saves lives on the freeway does not necessarily make for persuasive viewing
1	but what saves lives on the freeway does not necessarily make for persuasive viewing
1	but what saves lives on the freeway does not necessarily make for persuasive viewing
1	but what saves lives on the freeway does not necessarily make for persuasive viewing
1	but what saves lives on the freeway does not necessarily make for persuasive viewing
1	but what saves lives on the freeway does not necessarily make for persuasive viewing
1	but what saves lives on the freeway does not necessarily make for persuasive viewing
1	but what saves lives on the freeway does not necessarily make for persuasive viewing
1	but what saves lives on the freeway does not necessarily make for persuasive viewing
1	but what saves lives on the freeway does not necessarily make for persuasive viewing
1	but what saves lives on the freeway does not necessarily make for persuasive viewing
1	but what saves lives on the freeway does not necessarily make for persuasive viewing
1	but what saves lives on the freeway does not necessarily make for persuasive viewing
1	but what saves lives on the freeway does not necessarily make for persuasive viewing
1	but what saves lives on the freeway does not necessarily make for persuasive viewing
1	but what saves lives on the freeway does not necessarily make for persuasive viewing
1	but what saves lives on the freeway does not necessarily make for persuasive viewing
3	steve irwin 's method is ernest hemmingway at accelerated speed and volume .
3	steve at s method is ernest hemmingway irwin accelerated speed and volume
3	and irwin s method is ernest hemmingway at accelerated speed steve volume
3	steve is s method irwin ernest hemmingway at accelerated speed and volume
3	steve irwin s is method ernest hemmingway at accelerated speed and volume
3	steve irwin s method volume ernest hemmingway at accelerated speed and is
3	steve irwin s method is ernest hemmingway at accelerated volume and speed
3	steve irwin at method is ernest hemmingway s accelerated speed and volume
3	steve irwin s method speed ernest hemmingway at accelerated is and volume
3	steve irwin s method is ernest speed at accelerated hemmingway and volume
3	steve irwin s method is ernest hemmingway at accelerated speed and volume
3	steve irwin s method is ernest hemmingway at accelerated speed and volume
3	steve irwin s method is ernest hemmingway at accelerated speed and volume
3	steve irwin s method is ernest hemmingway at accelerated speed and volume
3	steve irwin s method is ernest hemmingway at accelerated speed and volume
3	steve irwin s method is ernest hemmingway at accelerated speed and volume
3	steve irwin s method is ernest hemmingway at accelerated speed and volume
3	steve irwin s method is ernest hemmingway at accelerated speed and volume
3	steve irwin s method is ernest hemmingway at accelerated speed and volume
3	steve irwin s method is ernest hemmingway at accelerated speed and volume
3	steve irwin s method is ernest hemmingway at accelerated speed and volume
3	steve irwin s method is ernest hemmingway at accelerated speed and volume
3	steve irwin s method is ernest hemmingway at accelerated speed and volume
3	steve irwin s method is ernest hemmingway at accelerated speed and volume
3	steve irwin s method is ernest hemmingway at accelerated speed and volume
3	steve irwin s method is ernest hemmingway at accelerated speed and volume
3	steve irwin s method is ernest hemmingway at accelerated speed and volume
3	steve irwin s method is ernest hemmingway at accelerated speed and volume
3	steve irwin s method is ernest hemmingway at accelerated speed and volume
3	steve irwin s method is ernest hemmingway at accelerated speed and volume
3	steve irwin s method is ernest hemmingway at accelerated speed and volume
3	steve irwin s method is ernest hemmingway at accelerated speed and volume
3	steve irwin s method is ernest hemmingway at accelerated speed and volume
2	d.j. qualls as indiana jones ?
2	d qualls j as indiana jones
2	indiana j qualls as d jones
2	d indiana qualls as j jones
2	d j qualls indiana as jones
2	d j jones as indiana qualls
2	d j as qualls indiana jones
2	d j qualls as jones indiana
2	d j as qualls indiana jones
2	d j indiana as qualls jones
2	d j qualls as indiana jones
2	d j qualls as indiana jones
2	d j qualls as indiana jones
2	d j qualls as indiana jones
2	d j qualls as indiana jones
2	d j qualls as indiana jones
2	d j qualls as indiana jones
2	d j qualls as indiana jones
2	d j qualls as indiana jones
2	d j qualls as indiana jones
2	d j qualls as indiana jones
2	d j qualls as indiana jones
2	d j qualls as indiana jones
2	d j qualls as indiana jones
2	d j qualls as indiana jones
2	d j qualls as indiana jones
2	d j qualls as indiana jones
2	d j qualls as indiana jones
2	d j qualls as indiana jones
2	d j qualls as indiana jones
2	d j qualls as indiana jones
2	d j qualls as indiana jones
2	d j qualls as indiana jones
2	it ultimately stands forth as an important chronicle of the abuses of one of latin america 's most oppressive regimes .
2	it ultimately stands latin as an important the of chronicle abuses of one of forth america s most oppressive regimes
2	it ultimately stands of as an important chronicle forth the abuses of oppressive of latin america s most one regimes
2	it ultimately stands forth s an as chronicle of the abuses of one of latin america important most oppressive regimes
2	it ultimately stands forth as an latin chronicle of the important of one of abuses america s most oppressive regimes
2	it ultimately stands forth as an important chronicle of the s of one oppressive latin america abuses most of regimes
2	it ultimately stands forth of an important chronicle of the abuses of one as s america latin most oppressive regimes
2	it ultimately stands forth s an important of of the abuses of one chronicle latin america as most oppressive regimes
2	it important forth stands as an ultimately chronicle of the abuses of one of latin america s most oppressive regimes
2	it ultimately stands forth as an important chronicle of the abuses of one america latin of s oppressive most regimes
2	it ultimately stands forth as an important chronicle of the abuses of one of latin america s most oppressive regimes
2	it ultimately stands forth as an important chronicle of the abuses of one of latin america s most oppressive regimes
2	it ultimately stands forth as an important chronicle of the abuses of one of latin america s most oppressive regimes
2	it ultimately stands forth as an important chronicle of the abuses of one of latin america s most oppressive regimes
2	it ultimately stands forth as an important chronicle of the abuses of one of latin america s most oppressive regimes
2	it ultimately stands forth as an important chronicle of the abuses of one of latin america s most oppressive regimes
2	it ultimately stands forth as an important chronicle of the abuses of one of latin america s most oppressive regimes
2	it ultimately stands forth as an important chronicle of the abuses of one of latin america s most oppressive regimes
2	it ultimately stands forth as an important chronicle of the abuses of one of latin america s most oppressive regimes
2	it ultimately stands forth as an important chronicle of the abuses of one of latin america s most oppressive regimes
2	it ultimately stands forth as an important chronicle of the abuses of one of latin america s most oppressive regimes
2	it ultimately stands forth as an important chronicle of the abuses of one of latin america s most oppressive regimes
2	it ultimately stands forth as an important chronicle of the abuses of one of latin america s most oppressive regimes
2	it ultimately stands forth as an important chronicle of the abuses of one of latin america s most oppressive regimes
2	it ultimately stands forth as an important chronicle of the abuses of one of latin america s most oppressive regimes
2	it ultimately stands forth as an important chronicle of the abuses of one of latin america s most oppressive regimes
2	it ultimately stands forth as an important chronicle of the abuses of one of latin america s most oppressive regimes
2	it ultimately stands forth as an important chronicle of the abuses of one of latin america s most oppressive regimes
2	it ultimately stands forth as an important chronicle of the abuses of one of latin america s most oppressive regimes
2	it ultimately stands forth as an important chronicle of the abuses of one of latin america s most oppressive regimes
2	it ultimately stands forth as an important chronicle of the abuses of one of latin america s most oppressive regimes
2	it ultimately stands forth as an important chronicle of the abuses of one of latin america s most oppressive regimes
2	it ultimately stands forth as an important chronicle of the abuses of one of latin america s most oppressive regimes
3	nicely serves as an examination of a society in transition .
3	nicely an as serves examination of a society in transition
3	nicely serves as an examination a of society in transition
3	nicely transition as an examination of a society in serves
3	nicely serves as an transition of a society in examination
3	of serves as an examination nicely a society in transition
3	nicely serves examination an as of a society in transition
3	as serves nicely an examination of a society in transition
3	nicely as serves an examination of a society in transition
3	nicely examination as an serves of a society in transition
3	nicely serves as an examination of a society in transition
3	nicely serves as an examination of a society in transition
3	nicely serves as an examination of a society in transition
3	nicely serves as an examination of a society in transition
3	nicely serves as an examination of a society in transition
3	nicely serves as an examination of a society in transition
3	nicely serves as an examination of a society in transition
3	nicely serves as an examination of a society in transition
3	nicely serves as an examination of a society in transition
3	nicely serves as an examination of a society in transition
3	nicely serves as an examination of a society in transition
3	nicely serves as an examination of a society in transition
3	nicely serves as an examination of a society in transition
3	nicely serves as an examination of a society in transition
3	nicely serves as an examination of a society in transition
3	nicely serves as an examination of a society in transition
3	nicely serves as an examination of a society in transition
3	nicely serves as an examination of a society in transition
3	nicely serves as an examination of a society in transition
3	nicely serves as an examination of a society in transition
3	nicely serves as an examination of a society in transition
3	nicely serves as an examination of a society in transition
3	nicely serves as an examination of a society in transition
0	the film would work much better as a video installation in a museum , where viewers would be free to leave .
0	the film would work much better be leave video installation in a museum where viewers would as free to a
0	the leave would work much better as to video installation in a museum where viewers would be free a film
0	the film would work much better as a free installation in a museum leave viewers would be video to where
0	the installation would work much film as a video better in a museum where viewers would be free to leave
0	the film to work much better as museum video installation in a a where viewers would be free would leave
0	the film would be much better as a video installation work a museum where viewers would in free to leave
0	the better would work film much as a video installation in a museum where viewers would be free to leave
0	the film would work much better video a installation as in a museum where viewers would be free to leave
0	the film would work much in as a video installation viewers a museum where better would be free to leave
0	the film would work much better as a video installation in a museum where viewers would be free to leave
0	the film would work much better as a video installation in a museum where viewers would be free to leave
0	the film would work much better as a video installation in a museum where viewers would be free to leave
0	the film would work much better as a video installation in a museum where viewers would be free to leave
0	the film would work much better as a video installation in a museum where viewers would be free to leave
0	the film would work much better as a video installation in a museum where viewers would be free to leave
0	the film would work much better as a video installation in a museum where viewers would be free to leave
0	the film would work much better as a video installation in a museum where viewers would be free to leave
0	the film would work much better as a video installation in a museum where viewers would be free to leave
0	the film would work much better as a video installation in a museum where viewers would be free to leave
0	the film would work much better as a video installation in a museum where viewers would be free to leave
0	the film would work much better as a video installation in a museum where viewers would be free to leave
0	the film would work much better as a video installation in a museum where viewers would be free to leave
0	the film would work much better as a video installation in a museum where viewers would be free to leave
0	the film would work much better as a video installation in a museum where viewers would be free to leave
0	the film would work much better as a video installation in a museum where viewers would be free to leave
0	the film would work much better as a video installation in a museum where viewers would be free to leave
0	the film would work much better as a video installation in a museum where viewers would be free to leave
0	the film would work much better as a video installation in a museum where viewers would be free to leave
0	the film would work much better as a video installation in a museum where viewers would be free to leave
0	the film would work much better as a video installation in a museum where viewers would be free to leave
0	the film would work much better as a video installation in a museum where viewers would be free to leave
0	the film would work much better as a video installation in a museum where viewers would be free to leave
1	culkin exudes none of the charm or charisma that might keep a more general audience even vaguely interested in his bratty character .
1	culkin exudes none of the charm more charisma that might keep or a general audience even vaguely interested in his bratty character
1	culkin exudes none or the charm of charisma that might keep a more general even audience vaguely interested in his bratty character
1	character exudes none of the charm or charisma that might keep a more general audience even vaguely interested in culkin bratty his
1	culkin exudes general of the charm none charisma that might keep a more or audience even vaguely interested in his bratty character
1	culkin exudes none of a charm or charisma keep might that the more general audience even vaguely interested in his bratty character
1	culkin exudes none charm the of or charisma that might keep a more general audience even vaguely interested character his bratty in
1	culkin exudes character of the charm or charisma that might keep more a general audience even vaguely interested in his bratty none
1	culkin exudes none of the charm or charisma that bratty keep might more general audience even vaguely interested in his a character
1	keep the none of exudes charm or charisma that might culkin a more general audience even vaguely interested in his bratty character
1	culkin exudes none of the charm or charisma that might keep a more general audience even vaguely interested in his bratty character
1	culkin exudes none of the charm or charisma that might keep a more general audience even vaguely interested in his bratty character
1	culkin exudes none of the charm or charisma that might keep a more general audience even vaguely interested in his bratty character
1	culkin exudes none of the charm or charisma that might keep a more general audience even vaguely interested in his bratty character
1	culkin exudes none of the charm or charisma that might keep a more general audience even vaguely interested in his bratty character
1	culkin exudes none of the charm or charisma that might keep a more general audience even vaguely interested in his bratty character
1	culkin exudes none of the charm or charisma that might keep a more general audience even vaguely interested in his bratty character
1	culkin exudes none of the charm or charisma that might keep a more general audience even vaguely interested in his bratty character
1	culkin exudes none of the charm or charisma that might keep a more general audience even vaguely interested in his bratty character
1	culkin exudes none of the charm or charisma that might keep a more general audience even vaguely interested in his bratty character
1	culkin exudes none of the charm or charisma that might keep a more general audience even vaguely interested in his bratty character
1	culkin exudes none of the charm or charisma that might keep a more general audience even vaguely interested in his bratty character
1	culkin exudes none of the charm or charisma that might keep a more general audience even vaguely interested in his bratty character
1	culkin exudes none of the charm or charisma that might keep a more general audience even vaguely interested in his bratty character
1	culkin exudes none of the charm or charisma that might keep a more general audience even vaguely interested in his bratty character
1	culkin exudes none of the charm or charisma that might keep a more general audience even vaguely interested in his bratty character
1	culkin exudes none of the charm or charisma that might keep a more general audience even vaguely interested in his bratty character
1	culkin exudes none of the charm or charisma that might keep a more general audience even vaguely interested in his bratty character
1	culkin exudes none of the charm or charisma that might keep a more general audience even vaguely interested in his bratty character
1	culkin exudes none of the charm or charisma that might keep a more general audience even vaguely interested in his bratty character
1	culkin exudes none of the charm or charisma that might keep a more general audience even vaguely interested in his bratty character
1	culkin exudes none of the charm or charisma that might keep a more general audience even vaguely interested in his bratty character
1	culkin exudes none of the charm or charisma that might keep a more general audience even vaguely interested in his bratty character
2	sometimes , fond memories should stay in the past : a lesson this film teaches all too well .
2	sometimes fond memories should stay film the past a lesson this in teaches all too well
2	sometimes fond memories should film in the past a lesson this stay teaches all too well
2	sometimes fond memories should stay in the past film lesson this a teaches all too well
2	sometimes fond memories should in stay the past a lesson this film teaches all too well
2	sometimes fond film should stay in the past a lesson this memories teaches all too well
2	all fond memories should stay in the past a lesson this film teaches sometimes too well
2	sometimes fond memories should stay in the past film lesson this a teaches all too well
2	sometimes fond memories should stay in the past teaches lesson this film a all too well
2	sometimes fond memories should stay in the past a all this film teaches lesson too well
2	sometimes fond memories should stay in the past a lesson this film teaches all too well
2	sometimes fond memories should stay in the past a lesson this film teaches all too well
2	sometimes fond memories should stay in the past a lesson this film teaches all too well
2	sometimes fond memories should stay in the past a lesson this film teaches all too well
2	sometimes fond memories should stay in the past a lesson this film teaches all too well
2	sometimes fond memories should stay in the past a lesson this film teaches all too well
2	sometimes fond memories should stay in the past a lesson this film teaches all too well
2	sometimes fond memories should stay in the past a lesson this film teaches all too well
2	sometimes fond memories should stay in the past a lesson this film teaches all too well
2	sometimes fond memories should stay in the past a lesson this film teaches all too well
2	sometimes fond memories should stay in the past a lesson this film teaches all too well
2	sometimes fond memories should stay in the past a lesson this film teaches all too well
2	sometimes fond memories should stay in the past a lesson this film teaches all too well
2	sometimes fond memories should stay in the past a lesson this film teaches all too well
2	sometimes fond memories should stay in the past a lesson this film teaches all too well
2	sometimes fond memories should stay in the past a lesson this film teaches all too well
2	sometimes fond memories should stay in the past a lesson this film teaches all too well
2	sometimes fond memories should stay in the past a lesson this film teaches all too well
2	sometimes fond memories should stay in the past a lesson this film teaches all too well
2	sometimes fond memories should stay in the past a lesson this film teaches all too well
2	sometimes fond memories should stay in the past a lesson this film teaches all too well
2	sometimes fond memories should stay in the past a lesson this film teaches all too well
2	sometimes fond memories should stay in the past a lesson this film teaches all too well
1	the whole thing plays out with the drowsy heaviness of synchronized swimmer wearing a wool wetsuit .
1	the whole thing wool out with the drowsy heaviness of synchronized swimmer wearing a plays wetsuit
1	the whole thing plays out swimmer the drowsy heaviness of synchronized with wearing a wool wetsuit
1	the whole heaviness plays out with the drowsy thing of synchronized swimmer wearing a wool wetsuit
1	the whole heaviness plays out with the drowsy thing of synchronized swimmer wearing a wool wetsuit
1	the whole wetsuit plays out with the drowsy heaviness of synchronized swimmer wearing a wool thing
1	the whole wetsuit plays out with the drowsy heaviness of synchronized swimmer wearing a wool thing
1	the whole thing synchronized out with the drowsy heaviness of plays swimmer wearing a wool wetsuit
1	wool whole thing plays out with the drowsy heaviness of synchronized swimmer wearing a the wetsuit
1	the whole thing plays out with of drowsy heaviness the synchronized swimmer wearing a wool wetsuit
1	the whole thing plays out with the drowsy heaviness of synchronized swimmer wearing a wool wetsuit
1	the whole thing plays out with the drowsy heaviness of synchronized swimmer wearing a wool wetsuit
1	the whole thing plays out with the drowsy heaviness of synchronized swimmer wearing a wool wetsuit
1	the whole thing plays out with the drowsy heaviness of synchronized swimmer wearing a wool wetsuit
1	the whole thing plays out with the drowsy heaviness of synchronized swimmer wearing a wool wetsuit
1	the whole thing plays out with the drowsy heaviness of synchronized swimmer wearing a wool wetsuit
1	the whole thing plays out with the drowsy heaviness of synchronized swimmer wearing a wool wetsuit
1	the whole thing plays out with the drowsy heaviness of synchronized swimmer wearing a wool wetsuit
1	the whole thing plays out with the drowsy heaviness of synchronized swimmer wearing a wool wetsuit
1	the whole thing plays out with the drowsy heaviness of synchronized swimmer wearing a wool wetsuit
1	the whole thing plays out with the drowsy heaviness of synchronized swimmer wearing a wool wetsuit
1	the whole thing plays out with the drowsy heaviness of synchronized swimmer wearing a wool wetsuit
1	the whole thing plays out with the drowsy heaviness of synchronized swimmer wearing a wool wetsuit
1	the whole thing plays out with the drowsy heaviness of synchronized swimmer wearing a wool wetsuit
1	the whole thing plays out with the drowsy heaviness of synchronized swimmer wearing a wool wetsuit
1	the whole thing plays out with the drowsy heaviness of synchronized swimmer wearing a wool wetsuit
1	the whole thing plays out with the drowsy heaviness of synchronized swimmer wearing a wool wetsuit
1	the whole thing plays out with the drowsy heaviness of synchronized swimmer wearing a wool wetsuit
1	the whole thing plays out with the drowsy heaviness of synchronized swimmer wearing a wool wetsuit
1	the whole thing plays out with the drowsy heaviness of synchronized swimmer wearing a wool wetsuit
1	the whole thing plays out with the drowsy heaviness of synchronized swimmer wearing a wool wetsuit
1	the whole thing plays out with the drowsy heaviness of synchronized swimmer wearing a wool wetsuit
1	the whole thing plays out with the drowsy heaviness of synchronized swimmer wearing a wool wetsuit
3	not a cozy or ingratiating work , but it 's challenging , sometimes clever , and always interesting , and those are reasons enough to see it .
3	not a cozy or clever work but it s challenging sometimes ingratiating and enough interesting and those are reasons always to see it
3	not a cozy or ingratiating s but it work challenging sometimes enough and always interesting and those are reasons clever to see it
3	it a cozy or ingratiating work but not s to sometimes clever and always interesting and those are reasons enough challenging see it
3	not a cozy it ingratiating work but or and challenging sometimes clever and always interesting s those are reasons enough to see it
3	not a cozy or ingratiating work but it s challenging sometimes clever it always reasons and those are interesting enough to see and
3	not a cozy or sometimes work but see s challenging ingratiating clever and always interesting and those are reasons enough to it it
3	not clever cozy or ingratiating work but enough s challenging sometimes a and always interesting and those are reasons it to see it
3	not a cozy or ingratiating always but it s challenging sometimes clever and it interesting and those are reasons enough to see work
3	not a cozy or ingratiating work but it s challenging sometimes clever and always interesting and are those reasons enough see to it
3	not a cozy or ingratiating work but it s challenging sometimes clever and always interesting and those are reasons enough to see it
3	not a cozy or ingratiating work but it s challenging sometimes clever and always interesting and those are reasons enough to see it
3	not a cozy or ingratiating work but it s challenging sometimes clever and always interesting and those are reasons enough to see it
3	not a cozy or ingratiating work but it s challenging sometimes clever and always interesting and those are reasons enough to see it
3	not a cozy or ingratiating work but it s challenging sometimes clever and always interesting and those are reasons enough to see it
3	not a cozy or ingratiating work but it s challenging sometimes clever and always interesting and those are reasons enough to see it
3	not a cozy or ingratiating work but it s challenging sometimes clever and always interesting and those are reasons enough to see it
3	not a cozy or ingratiating work but it s challenging sometimes clever and always interesting and those are reasons enough to see it
3	not a cozy or ingratiating work but it s challenging sometimes clever and always interesting and those are reasons enough to see it
3	not a cozy or ingratiating work but it s challenging sometimes clever and always interesting and those are reasons enough to see it
3	not a cozy or ingratiating work but it s challenging sometimes clever and always interesting and those are reasons enough to see it
3	not a cozy or ingratiating work but it s challenging sometimes clever and always interesting and those are reasons enough to see it
3	not a cozy or ingratiating work but it s challenging sometimes clever and always interesting and those are reasons enough to see it
3	not a cozy or ingratiating work but it s challenging sometimes clever and always interesting and those are reasons enough to see it
3	not a cozy or ingratiating work but it s challenging sometimes clever and always interesting and those are reasons enough to see it
3	not a cozy or ingratiating work but it s challenging sometimes clever and always interesting and those are reasons enough to see it
3	not a cozy or ingratiating work but it s challenging sometimes clever and always interesting and those are reasons enough to see it
3	not a cozy or ingratiating work but it s challenging sometimes clever and always interesting and those are reasons enough to see it
3	not a cozy or ingratiating work but it s challenging sometimes clever and always interesting and those are reasons enough to see it
3	not a cozy or ingratiating work but it s challenging sometimes clever and always interesting and those are reasons enough to see it
3	not a cozy or ingratiating work but it s challenging sometimes clever and always interesting and those are reasons enough to see it
3	not a cozy or ingratiating work but it s challenging sometimes clever and always interesting and those are reasons enough to see it
3	not a cozy or ingratiating work but it s challenging sometimes clever and always interesting and those are reasons enough to see it
1	the premise for this kegger comedy probably sounded brilliant four six-packs and a pitcher of margaritas in , but the film must have been written ... in the thrall of a vicious hangover .
1	the premise for this kegger probably comedy sounded brilliant four written packs and a pitcher of the in but margaritas film must have been six in the thrall of a vicious hangover
1	the this for premise been comedy probably sounded brilliant four six packs and a pitcher of margaritas in but the film must have written kegger in the thrall of a vicious hangover
1	the vicious for this thrall comedy probably sounded brilliant four six packs and a pitcher of margaritas in but the film must have been written in the kegger hangover a premise of
1	the premise have this kegger comedy probably sounded brilliant four six packs and of pitcher a margaritas in but the film must hangover been written in the thrall of a vicious for
1	the premise probably this sounded comedy for kegger brilliant four six packs and of pitcher a margaritas in but the film must have been written in the thrall of a vicious hangover
1	the premise for a and comedy probably sounded brilliant four kegger packs six this pitcher of margaritas in but the film must have been written in the thrall of a vicious hangover
1	of premise for this kegger comedy probably sounded in four six packs written a pitcher of margaritas in but the film must have been and brilliant the thrall the a vicious hangover
1	the a for this kegger comedy probably been brilliant four six packs and film pitcher of margaritas in but the premise must have sounded written in the thrall of a vicious hangover
1	four premise thrall this kegger comedy probably sounded brilliant the six packs and a pitcher of in margaritas but the film must have been written in the for of a vicious hangover
1	the premise for this kegger comedy probably sounded brilliant four six packs and a pitcher of margaritas in but the film must have been written in the thrall of a vicious hangover
1	the premise for this kegger comedy probably sounded brilliant four six packs and a pitcher of margaritas in but the film must have been written in the thrall of a vicious hangover
1	the premise for this kegger comedy probably sounded brilliant four six packs and a pitcher of margaritas in but the film must have been written in the thrall of a vicious hangover
1	the premise for this kegger comedy probably sounded brilliant four six packs and a pitcher of margaritas in but the film must have been written in the thrall of a vicious hangover
1	the premise for this kegger comedy probably sounded brilliant four six packs and a pitcher of margaritas in but the film must have been written in the thrall of a vicious hangover
1	the premise for this kegger comedy probably sounded brilliant four six packs and a pitcher of margaritas in but the film must have been written in the thrall of a vicious hangover
1	the premise for this kegger comedy probably sounded brilliant four six packs and a pitcher of margaritas in but the film must have been written in the thrall of a vicious hangover
1	the premise for this kegger comedy probably sounded brilliant four six packs and a pitcher of margaritas in but the film must have been written in the thrall of a vicious hangover
1	the premise for this kegger comedy probably sounded brilliant four six packs and a pitcher of margaritas in but the film must have been written in the thrall of a vicious hangover
1	the premise for this kegger comedy probably sounded brilliant four six packs and a pitcher of margaritas in but the film must have been written in the thrall of a vicious hangover
1	the premise for this kegger comedy probably sounded brilliant four six packs and a pitcher of margaritas in but the film must have been written in the thrall of a vicious hangover
1	the premise for this kegger comedy probably sounded brilliant four six packs and a pitcher of margaritas in but the film must have been written in the thrall of a vicious hangover
1	the premise for this kegger comedy probably sounded brilliant four six packs and a pitcher of margaritas in but the film must have been written in the thrall of a vicious hangover
1	the premise for this kegger comedy probably sounded brilliant four six packs and a pitcher of margaritas in but the film must have been written in the thrall of a vicious hangover
1	the premise for this kegger comedy probably sounded brilliant four six packs and a pitcher of margaritas in but the film must have been written in the thrall of a vicious hangover
1	the premise for this kegger comedy probably sounded brilliant four six packs and a pitcher of margaritas in but the film must have been written in the thrall of a vicious hangover
1	the premise for this kegger comedy probably sounded brilliant four six packs and a pitcher of margaritas in but the film must have been written in the thrall of a vicious hangover
1	the premise for this kegger comedy probably sounded brilliant four six packs and a pitcher of margaritas in but the film must have been written in the thrall of a vicious hangover
1	the premise for this kegger comedy probably sounded brilliant four six packs and a pitcher of margaritas in but the film must have been written in the thrall of a vicious hangover
1	the premise for this kegger comedy probably sounded brilliant four six packs and a pitcher of margaritas in but the film must have been written in the thrall of a vicious hangover
1	the premise for this kegger comedy probably sounded brilliant four six packs and a pitcher of margaritas in but the film must have been written in the thrall of a vicious hangover
1	the premise for this kegger comedy probably sounded brilliant four six packs and a pitcher of margaritas in but the film must have been written in the thrall of a vicious hangover
1	the premise for this kegger comedy probably sounded brilliant four six packs and a pitcher of margaritas in but the film must have been written in the thrall of a vicious hangover
4	it 's a pleasure to see seinfeld griping about the biz with buddies chris rock , garry shandling and colin quinn .
4	griping s a pleasure to garry seinfeld it about the biz with buddies chris rock see shandling and colin quinn
4	it s a pleasure to see seinfeld biz about the griping chris buddies with rock garry shandling and colin quinn
4	it s a pleasure to see seinfeld griping about the biz with quinn buddies rock garry shandling and colin chris
4	it s a pleasure to see seinfeld griping about the buddies with biz chris rock colin shandling and garry quinn
4	it s a pleasure to see shandling griping about the biz rock buddies chris with garry seinfeld and colin quinn
4	see s a pleasure to it seinfeld griping about the biz with buddies and rock garry shandling chris colin quinn
4	it s a pleasure to see biz griping about the seinfeld shandling buddies chris rock garry with and colin quinn
4	it s a pleasure chris see seinfeld griping and the biz with buddies to rock garry shandling about colin quinn
4	it s a pleasure to see quinn griping about rock biz with buddies chris the garry shandling and colin seinfeld
4	it s a pleasure to see seinfeld griping about the biz with buddies chris rock garry shandling and colin quinn
4	it s a pleasure to see seinfeld griping about the biz with buddies chris rock garry shandling and colin quinn
4	it s a pleasure to see seinfeld griping about the biz with buddies chris rock garry shandling and colin quinn
4	it s a pleasure to see seinfeld griping about the biz with buddies chris rock garry shandling and colin quinn
4	it s a pleasure to see seinfeld griping about the biz with buddies chris rock garry shandling and colin quinn
4	it s a pleasure to see seinfeld griping about the biz with buddies chris rock garry shandling and colin quinn
4	it s a pleasure to see seinfeld griping about the biz with buddies chris rock garry shandling and colin quinn
4	it s a pleasure to see seinfeld griping about the biz with buddies chris rock garry shandling and colin quinn
4	it s a pleasure to see seinfeld griping about the biz with buddies chris rock garry shandling and colin quinn
4	it s a pleasure to see seinfeld griping about the biz with buddies chris rock garry shandling and colin quinn
4	it s a pleasure to see seinfeld griping about the biz with buddies chris rock garry shandling and colin quinn
4	it s a pleasure to see seinfeld griping about the biz with buddies chris rock garry shandling and colin quinn
4	it s a pleasure to see seinfeld griping about the biz with buddies chris rock garry shandling and colin quinn
4	it s a pleasure to see seinfeld griping about the biz with buddies chris rock garry shandling and colin quinn
4	it s a pleasure to see seinfeld griping about the biz with buddies chris rock garry shandling and colin quinn
4	it s a pleasure to see seinfeld griping about the biz with buddies chris rock garry shandling and colin quinn
4	it s a pleasure to see seinfeld griping about the biz with buddies chris rock garry shandling and colin quinn
4	it s a pleasure to see seinfeld griping about the biz with buddies chris rock garry shandling and colin quinn
4	it s a pleasure to see seinfeld griping about the biz with buddies chris rock garry shandling and colin quinn
4	it s a pleasure to see seinfeld griping about the biz with buddies chris rock garry shandling and colin quinn
4	it s a pleasure to see seinfeld griping about the biz with buddies chris rock garry shandling and colin quinn
4	it s a pleasure to see seinfeld griping about the biz with buddies chris rock garry shandling and colin quinn
4	it s a pleasure to see seinfeld griping about the biz with buddies chris rock garry shandling and colin quinn
3	finally , a genre movie that delivers -- in a couple of genres , no less .
3	finally a genre movie that couple in a delivers of genres no less
3	delivers a genre movie that finally in a couple of genres no less
3	finally a genre movie couple delivers in a that of genres no less
3	finally a genre movie that delivers in genres couple of a no less
3	less a genre movie that delivers in a couple of genres no finally
3	finally a in movie that delivers genre a couple of genres no less
3	finally a genre movie that delivers less a couple of genres no in
3	that a genre movie finally delivers in a couple of genres no less
3	finally a of movie that delivers in a couple genre genres no less
3	finally a genre movie that delivers in a couple of genres no less
3	finally a genre movie that delivers in a couple of genres no less
3	finally a genre movie that delivers in a couple of genres no less
3	finally a genre movie that delivers in a couple of genres no less
3	finally a genre movie that delivers in a couple of genres no less
3	finally a genre movie that delivers in a couple of genres no less
3	finally a genre movie that delivers in a couple of genres no less
3	finally a genre movie that delivers in a couple of genres no less
3	finally a genre movie that delivers in a couple of genres no less
3	finally a genre movie that delivers in a couple of genres no less
3	finally a genre movie that delivers in a couple of genres no less
3	finally a genre movie that delivers in a couple of genres no less
3	finally a genre movie that delivers in a couple of genres no less
3	finally a genre movie that delivers in a couple of genres no less
3	finally a genre movie that delivers in a couple of genres no less
3	finally a genre movie that delivers in a couple of genres no less
3	finally a genre movie that delivers in a couple of genres no less
3	finally a genre movie that delivers in a couple of genres no less
3	finally a genre movie that delivers in a couple of genres no less
3	finally a genre movie that delivers in a couple of genres no less
3	finally a genre movie that delivers in a couple of genres no less
3	finally a genre movie that delivers in a couple of genres no less
3	finally a genre movie that delivers in a couple of genres no less
1	the low-budget full frontal was one of the year 's murkiest , intentionally obscure and self-indulgent pictures , and solaris is its big-budget brother .
1	the low budget full frontal was one self the year s murkiest intentionally obscure big of indulgent pictures and solaris is its and budget brother
1	the low budget full frontal was one of the year s murkiest intentionally obscure indulgent self and pictures and its is solaris big budget brother
1	the low budget full frontal and one of the year s pictures intentionally obscure was self indulgent murkiest and solaris is its big budget brother
1	the low solaris full pictures was one of the year s murkiest intentionally obscure and self indulgent frontal and budget is its big budget brother
1	indulgent low budget full frontal was one self the year s murkiest intentionally obscure and of the pictures and solaris is its big budget brother
1	the low budget full and was one of the year and murkiest intentionally obscure frontal self indulgent pictures s solaris is its big budget brother
1	the low budget full frontal was its one the year s murkiest intentionally obscure and self indulgent pictures and solaris is of big budget brother
1	murkiest low budget full frontal was one of the year s its intentionally obscure and self indulgent pictures and solaris is the big budget brother
1	the low budget full frontal was one of the year s budget big obscure and self indulgent pictures and solaris is its intentionally murkiest brother
1	the low budget full frontal was one of the year s murkiest intentionally obscure and self indulgent pictures and solaris is its big budget brother
1	the low budget full frontal was one of the year s murkiest intentionally obscure and self indulgent pictures and solaris is its big budget brother
1	the low budget full frontal was one of the year s murkiest intentionally obscure and self indulgent pictures and solaris is its big budget brother
1	the low budget full frontal was one of the year s murkiest intentionally obscure and self indulgent pictures and solaris is its big budget brother
1	the low budget full frontal was one of the year s murkiest intentionally obscure and self indulgent pictures and solaris is its big budget brother
1	the low budget full frontal was one of the year s murkiest intentionally obscure and self indulgent pictures and solaris is its big budget brother
1	the low budget full frontal was one of the year s murkiest intentionally obscure and self indulgent pictures and solaris is its big budget brother
1	the low budget full frontal was one of the year s murkiest intentionally obscure and self indulgent pictures and solaris is its big budget brother
1	the low budget full frontal was one of the year s murkiest intentionally obscure and self indulgent pictures and solaris is its big budget brother
1	the low budget full frontal was one of the year s murkiest intentionally obscure and self indulgent pictures and solaris is its big budget brother
1	the low budget full frontal was one of the year s murkiest intentionally obscure and self indulgent pictures and solaris is its big budget brother
1	the low budget full frontal was one of the year s murkiest intentionally obscure and self indulgent pictures and solaris is its big budget brother
1	the low budget full frontal was one of the year s murkiest intentionally obscure and self indulgent pictures and solaris is its big budget brother
1	the low budget full frontal was one of the year s murkiest intentionally obscure and self indulgent pictures and solaris is its big budget brother
1	the low budget full frontal was one of the year s murkiest intentionally obscure and self indulgent pictures and solaris is its big budget brother
1	the low budget full frontal was one of the year s murkiest intentionally obscure and self indulgent pictures and solaris is its big budget brother
1	the low budget full frontal was one of the year s murkiest intentionally obscure and self indulgent pictures and solaris is its big budget brother
1	the low budget full frontal was one of the year s murkiest intentionally obscure and self indulgent pictures and solaris is its big budget brother
1	the low budget full frontal was one of the year s murkiest intentionally obscure and self indulgent pictures and solaris is its big budget brother
1	the low budget full frontal was one of the year s murkiest intentionally obscure and self indulgent pictures and solaris is its big budget brother
1	the low budget full frontal was one of the year s murkiest intentionally obscure and self indulgent pictures and solaris is its big budget brother
1	the low budget full frontal was one of the year s murkiest intentionally obscure and self indulgent pictures and solaris is its big budget brother
1	the low budget full frontal was one of the year s murkiest intentionally obscure and self indulgent pictures and solaris is its big budget brother
4	exquisitely acted and masterfully if preciously interwoven ... -lrb- the film -rrb- addresses in a fascinating , intelligent manner the intermingling of race , politics and local commerce .
4	exquisitely politics and masterfully if intelligent interwoven lrb the film rrb addresses in a fascinating preciously manner the intermingling of race acted and local commerce
4	exquisitely preciously and masterfully if fascinating interwoven lrb the film rrb addresses in a acted intelligent manner the intermingling of race politics and local commerce
4	exquisitely addresses and masterfully if preciously interwoven lrb fascinating film rrb acted in a the intelligent manner the intermingling of race politics and local commerce
4	exquisitely acted and masterfully local preciously interwoven lrb the film rrb addresses in a fascinating intelligent manner the intermingling of race and politics if commerce
4	exquisitely acted and masterfully if addresses interwoven lrb the of rrb preciously in a fascinating intelligent manner the intermingling film race politics and local commerce
4	exquisitely acted and race if preciously interwoven lrb politics film rrb addresses in a fascinating intelligent manner the intermingling of masterfully the and local commerce
4	exquisitely race and masterfully if preciously interwoven lrb the film in addresses rrb a fascinating intelligent manner the intermingling of acted politics and local commerce
4	exquisitely acted and masterfully if preciously interwoven lrb the film rrb addresses in intelligent fascinating manner a the intermingling of race politics and local commerce
4	exquisitely acted and the if preciously interwoven lrb masterfully film rrb addresses in a fascinating intelligent the manner intermingling of race politics and local commerce
4	exquisitely acted and masterfully if preciously interwoven lrb the film rrb addresses in a fascinating intelligent manner the intermingling of race politics and local commerce
4	exquisitely acted and masterfully if preciously interwoven lrb the film rrb addresses in a fascinating intelligent manner the intermingling of race politics and local commerce
4	exquisitely acted and masterfully if preciously interwoven lrb the film rrb addresses in a fascinating intelligent manner the intermingling of race politics and local commerce
4	exquisitely acted and masterfully if preciously interwoven lrb the film rrb addresses in a fascinating intelligent manner the intermingling of race politics and local commerce
4	exquisitely acted and masterfully if preciously interwoven lrb the film rrb addresses in a fascinating intelligent manner the intermingling of race politics and local commerce
4	exquisitely acted and masterfully if preciously interwoven lrb the film rrb addresses in a fascinating intelligent manner the intermingling of race politics and local commerce
4	exquisitely acted and masterfully if preciously interwoven lrb the film rrb addresses in a fascinating intelligent manner the intermingling of race politics and local commerce
4	exquisitely acted and masterfully if preciously interwoven lrb the film rrb addresses in a fascinating intelligent manner the intermingling of race politics and local commerce
4	exquisitely acted and masterfully if preciously interwoven lrb the film rrb addresses in a fascinating intelligent manner the intermingling of race politics and local commerce
4	exquisitely acted and masterfully if preciously interwoven lrb the film rrb addresses in a fascinating intelligent manner the intermingling of race politics and local commerce
4	exquisitely acted and masterfully if preciously interwoven lrb the film rrb addresses in a fascinating intelligent manner the intermingling of race politics and local commerce
4	exquisitely acted and masterfully if preciously interwoven lrb the film rrb addresses in a fascinating intelligent manner the intermingling of race politics and local commerce
4	exquisitely acted and masterfully if preciously interwoven lrb the film rrb addresses in a fascinating intelligent manner the intermingling of race politics and local commerce
4	exquisitely acted and masterfully if preciously interwoven lrb the film rrb addresses in a fascinating intelligent manner the intermingling of race politics and local commerce
4	exquisitely acted and masterfully if preciously interwoven lrb the film rrb addresses in a fascinating intelligent manner the intermingling of race politics and local commerce
4	exquisitely acted and masterfully if preciously interwoven lrb the film rrb addresses in a fascinating intelligent manner the intermingling of race politics and local commerce
4	exquisitely acted and masterfully if preciously interwoven lrb the film rrb addresses in a fascinating intelligent manner the intermingling of race politics and local commerce
4	exquisitely acted and masterfully if preciously interwoven lrb the film rrb addresses in a fascinating intelligent manner the intermingling of race politics and local commerce
4	exquisitely acted and masterfully if preciously interwoven lrb the film rrb addresses in a fascinating intelligent manner the intermingling of race politics and local commerce
4	exquisitely acted and masterfully if preciously interwoven lrb the film rrb addresses in a fascinating intelligent manner the intermingling of race politics and local commerce
4	exquisitely acted and masterfully if preciously interwoven lrb the film rrb addresses in a fascinating intelligent manner the intermingling of race politics and local commerce
4	exquisitely acted and masterfully if preciously interwoven lrb the film rrb addresses in a fascinating intelligent manner the intermingling of race politics and local commerce
4	exquisitely acted and masterfully if preciously interwoven lrb the film rrb addresses in a fascinating intelligent manner the intermingling of race politics and local commerce
3	an enthralling , playful film that constantly frustrates our desire to know the ` truth ' about this man , while deconstructing the very format of the biography in a manner that derrida would doubtless give his blessing to .
3	the enthralling playful film that the frustrates our desire to know the truth about this man while deconstructing an very format of constantly biography in a manner to derrida would doubtless give his blessing that
3	an enthralling playful film the know frustrates our desire to constantly the truth about this man while deconstructing the very give of that biography in a manner that derrida would doubtless format his blessing to
3	this enthralling playful film that constantly frustrates our desire to know the truth about an man his deconstructing the very format of the biography in a manner that blessing would doubtless give while derrida to
3	an enthralling playful film doubtless constantly frustrates our desire to know the truth about this man while deconstructing the very the of format biography in a manner that derrida would that blessing his give to
3	an manner playful give that constantly frustrates our desire to know the truth about this man the deconstructing while very format of the biography in a enthralling that derrida would doubtless film his blessing to
3	an enthralling playful film that constantly his our desire to know the truth biography this man while deconstructing the very that of the about in a manner format derrida would doubtless give frustrates blessing to
3	an derrida very film that constantly frustrates our desire to know the truth about this man while deconstructing the playful format doubtless the biography in a manner that enthralling would of give his blessing to
3	an enthralling playful manner that constantly to our desire to know the truth about format man while deconstructing the very this of the biography in a film that derrida would doubtless give his blessing frustrates
3	his enthralling playful film that constantly frustrates our desire to know the truth would this man while deconstructing the very format of give biography in a manner that derrida about doubtless the an blessing to
3	an enthralling playful film that constantly frustrates our desire to know the truth about this man while deconstructing the very format of the biography in a manner that derrida would doubtless give his blessing to
3	an enthralling playful film that constantly frustrates our desire to know the truth about this man while deconstructing the very format of the biography in a manner that derrida would doubtless give his blessing to
3	an enthralling playful film that constantly frustrates our desire to know the truth about this man while deconstructing the very format of the biography in a manner that derrida would doubtless give his blessing to
3	an enthralling playful film that constantly frustrates our desire to know the truth about this man while deconstructing the very format of the biography in a manner that derrida would doubtless give his blessing to
3	an enthralling playful film that constantly frustrates our desire to know the truth about this man while deconstructing the very format of the biography in a manner that derrida would doubtless give his blessing to
3	an enthralling playful film that constantly frustrates our desire to know the truth about this man while deconstructing the very format of the biography in a manner that derrida would doubtless give his blessing to
3	an enthralling playful film that constantly frustrates our desire to know the truth about this man while deconstructing the very format of the biography in a manner that derrida would doubtless give his blessing to
3	an enthralling playful film that constantly frustrates our desire to know the truth about this man while deconstructing the very format of the biography in a manner that derrida would doubtless give his blessing to
3	an enthralling playful film that constantly frustrates our desire to know the truth about this man while deconstructing the very format of the biography in a manner that derrida would doubtless give his blessing to
3	an enthralling playful film that constantly frustrates our desire to know the truth about this man while deconstructing the very format of the biography in a manner that derrida would doubtless give his blessing to
3	an enthralling playful film that constantly frustrates our desire to know the truth about this man while deconstructing the very format of the biography in a manner that derrida would doubtless give his blessing to
3	an enthralling playful film that constantly frustrates our desire to know the truth about this man while deconstructing the very format of the biography in a manner that derrida would doubtless give his blessing to
3	an enthralling playful film that constantly frustrates our desire to know the truth about this man while deconstructing the very format of the biography in a manner that derrida would doubtless give his blessing to
3	an enthralling playful film that constantly frustrates our desire to know the truth about this man while deconstructing the very format of the biography in a manner that derrida would doubtless give his blessing to
3	an enthralling playful film that constantly frustrates our desire to know the truth about this man while deconstructing the very format of the biography in a manner that derrida would doubtless give his blessing to
3	an enthralling playful film that constantly frustrates our desire to know the truth about this man while deconstructing the very format of the biography in a manner that derrida would doubtless give his blessing to
3	an enthralling playful film that constantly frustrates our desire to know the truth about this man while deconstructing the very format of the biography in a manner that derrida would doubtless give his blessing to
3	an enthralling playful film that constantly frustrates our desire to know the truth about this man while deconstructing the very format of the biography in a manner that derrida would doubtless give his blessing to
3	an enthralling playful film that constantly frustrates our desire to know the truth about this man while deconstructing the very format of the biography in a manner that derrida would doubtless give his blessing to
3	an enthralling playful film that constantly frustrates our desire to know the truth about this man while deconstructing the very format of the biography in a manner that derrida would doubtless give his blessing to
3	an enthralling playful film that constantly frustrates our desire to know the truth about this man while deconstructing the very format of the biography in a manner that derrida would doubtless give his blessing to
3	an enthralling playful film that constantly frustrates our desire to know the truth about this man while deconstructing the very format of the biography in a manner that derrida would doubtless give his blessing to
3	an enthralling playful film that constantly frustrates our desire to know the truth about this man while deconstructing the very format of the biography in a manner that derrida would doubtless give his blessing to
4	as a singular character study , it 's perfect .
4	as a study character singular it s perfect
4	as a singular character it study s perfect
4	as a singular character study perfect s it
4	as study singular character a it s perfect
4	as a singular character study s it perfect
4	as singular a character study it s perfect
4	as a singular character study s it perfect
4	as a study character singular it s perfect
4	s a singular character study it as perfect
4	as a singular character study it s perfect
4	as a singular character study it s perfect
4	as a singular character study it s perfect
4	as a singular character study it s perfect
4	as a singular character study it s perfect
4	as a singular character study it s perfect
4	as a singular character study it s perfect
4	as a singular character study it s perfect
4	as a singular character study it s perfect
4	as a singular character study it s perfect
4	as a singular character study it s perfect
4	as a singular character study it s perfect
4	as a singular character study it s perfect
4	as a singular character study it s perfect
4	as a singular character study it s perfect
4	as a singular character study it s perfect
4	as a singular character study it s perfect
4	as a singular character study it s perfect
4	as a singular character study it s perfect
4	as a singular character study it s perfect
4	as a singular character study it s perfect
4	as a singular character study it s perfect
4	as a singular character study it s perfect
3	haneke challenges us to confront the reality of sexual aberration .
3	haneke challenges us to the confront reality of sexual aberration
3	haneke challenges us to of the reality confront sexual aberration
3	haneke challenges us to confront of reality the sexual aberration
3	haneke challenges us reality confront the to of sexual aberration
3	haneke challenges aberration to confront the reality of sexual us
3	haneke challenges us to confront of reality the sexual aberration
3	haneke challenges us to confront of reality the sexual aberration
3	haneke challenges us to confront sexual reality of the aberration
3	to challenges us haneke confront the reality of sexual aberration
3	haneke challenges us to confront the reality of sexual aberration
3	haneke challenges us to confront the reality of sexual aberration
3	haneke challenges us to confront the reality of sexual aberration
3	haneke challenges us to confront the reality of sexual aberration
3	haneke challenges us to confront the reality of sexual aberration
3	haneke challenges us to confront the reality of sexual aberration
3	haneke challenges us to confront the reality of sexual aberration
3	haneke challenges us to confront the reality of sexual aberration
3	haneke challenges us to confront the reality of sexual aberration
3	haneke challenges us to confront the reality of sexual aberration
3	haneke challenges us to confront the reality of sexual aberration
3	haneke challenges us to confront the reality of sexual aberration
3	haneke challenges us to confront the reality of sexual aberration
3	haneke challenges us to confront the reality of sexual aberration
3	haneke challenges us to confront the reality of sexual aberration
3	haneke challenges us to confront the reality of sexual aberration
3	haneke challenges us to confront the reality of sexual aberration
3	haneke challenges us to confront the reality of sexual aberration
3	haneke challenges us to confront the reality of sexual aberration
3	haneke challenges us to confront the reality of sexual aberration
3	haneke challenges us to confront the reality of sexual aberration
3	haneke challenges us to confront the reality of sexual aberration
3	haneke challenges us to confront the reality of sexual aberration
3	an experience so engrossing it is like being buried in a new environment .
3	an experience so engrossing like is it being buried in a new environment
3	an experience it engrossing so is like being buried in a new environment
3	new experience so engrossing it is like being buried in a an environment
3	an experience being engrossing it is like so buried in a new environment
3	an experience so engrossing it is like buried being in a new environment
3	an experience so engrossing it is environment being buried in a new like
3	an experience so engrossing it is like being buried in new a environment
3	an so experience engrossing it is like being buried in a new environment
3	engrossing experience so an it is like being buried in a new environment
3	an experience so engrossing it is like being buried in a new environment
3	an experience so engrossing it is like being buried in a new environment
3	an experience so engrossing it is like being buried in a new environment
3	an experience so engrossing it is like being buried in a new environment
3	an experience so engrossing it is like being buried in a new environment
3	an experience so engrossing it is like being buried in a new environment
3	an experience so engrossing it is like being buried in a new environment
3	an experience so engrossing it is like being buried in a new environment
3	an experience so engrossing it is like being buried in a new environment
3	an experience so engrossing it is like being buried in a new environment
3	an experience so engrossing it is like being buried in a new environment
3	an experience so engrossing it is like being buried in a new environment
3	an experience so engrossing it is like being buried in a new environment
3	an experience so engrossing it is like being buried in a new environment
3	an experience so engrossing it is like being buried in a new environment
3	an experience so engrossing it is like being buried in a new environment
3	an experience so engrossing it is like being buried in a new environment
3	an experience so engrossing it is like being buried in a new environment
3	an experience so engrossing it is like being buried in a new environment
3	an experience so engrossing it is like being buried in a new environment
3	an experience so engrossing it is like being buried in a new environment
3	an experience so engrossing it is like being buried in a new environment
3	an experience so engrossing it is like being buried in a new environment
4	all the performances are top notch and , once you get through the accents , all or nothing becomes an emotional , though still positive , wrench of a sit .
4	all the performances are top notch and you once get through nothing accents all or the becomes an emotional though still positive wrench of a sit
4	notch the performances are top all and once all get through the accents you or nothing becomes an emotional though still positive wrench of a sit
4	all the performances are top notch get once you and through accents the all or nothing becomes an emotional though still positive wrench of a sit
4	all the performances are top notch and once emotional get through the accents all or nothing becomes an you sit still positive wrench of a though
4	all the performances are top notch and once you a through the accents all get nothing becomes an emotional though still positive wrench of or sit
4	all and performances are top notch the once get you through the accents all or nothing becomes an emotional though still positive wrench of a sit
4	all the performances are a notch and once you get through the accents all or nothing becomes an positive though still emotional wrench of top sit
4	once the performances are top notch and all you get through the all accents or nothing becomes an emotional though still positive wrench of a sit
4	all the performances are top notch emotional once wrench get through the accents all or nothing becomes an and though still positive you of a sit
4	all the performances are top notch and once you get through the accents all or nothing becomes an emotional though still positive wrench of a sit
4	all the performances are top notch and once you get through the accents all or nothing becomes an emotional though still positive wrench of a sit
4	all the performances are top notch and once you get through the accents all or nothing becomes an emotional though still positive wrench of a sit
4	all the performances are top notch and once you get through the accents all or nothing becomes an emotional though still positive wrench of a sit
4	all the performances are top notch and once you get through the accents all or nothing becomes an emotional though still positive wrench of a sit
4	all the performances are top notch and once you get through the accents all or nothing becomes an emotional though still positive wrench of a sit
4	all the performances are top notch and once you get through the accents all or nothing becomes an emotional though still positive wrench of a sit
4	all the performances are top notch and once you get through the accents all or nothing becomes an emotional though still positive wrench of a sit
4	all the performances are top notch and once you get through the accents all or nothing becomes an emotional though still positive wrench of a sit
4	all the performances are top notch and once you get through the accents all or nothing becomes an emotional though still positive wrench of a sit
4	all the performances are top notch and once you get through the accents all or nothing becomes an emotional though still positive wrench of a sit
4	all the performances are top notch and once you get through the accents all or nothing becomes an emotional though still positive wrench of a sit
4	all the performances are top notch and once you get through the accents all or nothing becomes an emotional though still positive wrench of a sit
4	all the performances are top notch and once you get through the accents all or nothing becomes an emotional though still positive wrench of a sit
4	all the performances are top notch and once you get through the accents all or nothing becomes an emotional though still positive wrench of a sit
4	all the performances are top notch and once you get through the accents all or nothing becomes an emotional though still positive wrench of a sit
4	all the performances are top notch and once you get through the accents all or nothing becomes an emotional though still positive wrench of a sit
4	all the performances are top notch and once you get through the accents all or nothing becomes an emotional though still positive wrench of a sit
4	all the performances are top notch and once you get through the accents all or nothing becomes an emotional though still positive wrench of a sit
4	all the performances are top notch and once you get through the accents all or nothing becomes an emotional though still positive wrench of a sit
4	all the performances are top notch and once you get through the accents all or nothing becomes an emotional though still positive wrench of a sit
4	all the performances are top notch and once you get through the accents all or nothing becomes an emotional though still positive wrench of a sit
4	all the performances are top notch and once you get through the accents all or nothing becomes an emotional though still positive wrench of a sit
3	a cockamamie tone poem pitched precipitously between swoony lyricism and violent catastrophe ... the most aggressively nerve-wracking and screamingly neurotic romantic comedy in cinema history .
3	a cockamamie nerve poem pitched precipitously between swoony lyricism and violent catastrophe the most history tone wracking and screamingly neurotic romantic comedy in cinema aggressively
3	a cockamamie tone poem pitched precipitously between swoony wracking and violent romantic the most aggressively nerve lyricism and screamingly neurotic catastrophe comedy in cinema history
3	catastrophe cockamamie tone poem pitched precipitously between swoony lyricism and violent a most the aggressively nerve wracking and screamingly neurotic romantic comedy in cinema history
3	a cockamamie tone poem pitched precipitously between swoony lyricism and screamingly in the most aggressively nerve wracking and violent neurotic romantic comedy catastrophe cinema history
3	romantic aggressively tone poem pitched precipitously between swoony lyricism and violent catastrophe the most cockamamie nerve wracking and screamingly neurotic a comedy in cinema history
3	a cockamamie tone poem pitched precipitously between swoony lyricism and violent catastrophe the most aggressively nerve wracking cinema screamingly neurotic comedy romantic in and history
3	a and tone poem swoony precipitously between pitched lyricism and violent catastrophe the most aggressively nerve wracking cockamamie screamingly neurotic romantic comedy in cinema history
3	a cockamamie tone poem pitched precipitously between swoony lyricism and violent neurotic the most aggressively in wracking and screamingly catastrophe romantic comedy nerve cinema history
3	a cockamamie tone poem pitched precipitously between swoony lyricism most violent catastrophe the and aggressively nerve wracking and screamingly cinema romantic comedy in neurotic history
3	a cockamamie tone poem pitched precipitously between swoony lyricism and violent catastrophe the most aggressively nerve wracking and screamingly neurotic romantic comedy in cinema history
3	a cockamamie tone poem pitched precipitously between swoony lyricism and violent catastrophe the most aggressively nerve wracking and screamingly neurotic romantic comedy in cinema history
3	a cockamamie tone poem pitched precipitously between swoony lyricism and violent catastrophe the most aggressively nerve wracking and screamingly neurotic romantic comedy in cinema history
3	a cockamamie tone poem pitched precipitously between swoony lyricism and violent catastrophe the most aggressively nerve wracking and screamingly neurotic romantic comedy in cinema history
3	a cockamamie tone poem pitched precipitously between swoony lyricism and violent catastrophe the most aggressively nerve wracking and screamingly neurotic romantic comedy in cinema history
3	a cockamamie tone poem pitched precipitously between swoony lyricism and violent catastrophe the most aggressively nerve wracking and screamingly neurotic romantic comedy in cinema history
3	a cockamamie tone poem pitched precipitously between swoony lyricism and violent catastrophe the most aggressively nerve wracking and screamingly neurotic romantic comedy in cinema history
3	a cockamamie tone poem pitched precipitously between swoony lyricism and violent catastrophe the most aggressively nerve wracking and screamingly neurotic romantic comedy in cinema history
3	a cockamamie tone poem pitched precipitously between swoony lyricism and violent catastrophe the most aggressively nerve wracking and screamingly neurotic romantic comedy in cinema history
3	a cockamamie tone poem pitched precipitously between swoony lyricism and violent catastrophe the most aggressively nerve wracking and screamingly neurotic romantic comedy in cinema history
3	a cockamamie tone poem pitched precipitously between swoony lyricism and violent catastrophe the most aggressively nerve wracking and screamingly neurotic romantic comedy in cinema history
3	a cockamamie tone poem pitched precipitously between swoony lyricism and violent catastrophe the most aggressively nerve wracking and screamingly neurotic romantic comedy in cinema history
3	a cockamamie tone poem pitched precipitously between swoony lyricism and violent catastrophe the most aggressively nerve wracking and screamingly neurotic romantic comedy in cinema history
3	a cockamamie tone poem pitched precipitously between swoony lyricism and violent catastrophe the most aggressively nerve wracking and screamingly neurotic romantic comedy in cinema history
3	a cockamamie tone poem pitched precipitously between swoony lyricism and violent catastrophe the most aggressively nerve wracking and screamingly neurotic romantic comedy in cinema history
3	a cockamamie tone poem pitched precipitously between swoony lyricism and violent catastrophe the most aggressively nerve wracking and screamingly neurotic romantic comedy in cinema history
3	a cockamamie tone poem pitched precipitously between swoony lyricism and violent catastrophe the most aggressively nerve wracking and screamingly neurotic romantic comedy in cinema history
3	a cockamamie tone poem pitched precipitously between swoony lyricism and violent catastrophe the most aggressively nerve wracking and screamingly neurotic romantic comedy in cinema history
3	a cockamamie tone poem pitched precipitously between swoony lyricism and violent catastrophe the most aggressively nerve wracking and screamingly neurotic romantic comedy in cinema history
3	a cockamamie tone poem pitched precipitously between swoony lyricism and violent catastrophe the most aggressively nerve wracking and screamingly neurotic romantic comedy in cinema history
3	a cockamamie tone poem pitched precipitously between swoony lyricism and violent catastrophe the most aggressively nerve wracking and screamingly neurotic romantic comedy in cinema history
3	a cockamamie tone poem pitched precipitously between swoony lyricism and violent catastrophe the most aggressively nerve wracking and screamingly neurotic romantic comedy in cinema history
3	a cockamamie tone poem pitched precipitously between swoony lyricism and violent catastrophe the most aggressively nerve wracking and screamingly neurotic romantic comedy in cinema history
2	is it a total success ?
2	a it is total success
2	success it a total is
2	success it a total is
2	is a it total success
2	success it a total is
2	total it a is success
2	is success a total it
2	is it total a success
2	is success a total it
2	is it a total success
2	is it a total success
2	is it a total success
2	is it a total success
2	is it a total success
2	is it a total success
2	is it a total success
2	is it a total success
2	is it a total success
2	is it a total success
2	is it a total success
2	is it a total success
2	is it a total success
2	is it a total success
2	is it a total success
2	is it a total success
2	is it a total success
2	is it a total success
2	is it a total success
2	is it a total success
2	is it a total success
2	is it a total success
2	is it a total success
1	i do n't have an i am sam clue .
1	i do nt have an sam am i clue
1	am do nt have an i i sam clue
1	i nt do have an i am sam clue
1	i am nt have an i do sam clue
1	i do nt have am i an sam clue
1	i do nt have an sam am i clue
1	i do nt have an am i sam clue
1	i am nt have an i do sam clue
1	i nt do have an i am sam clue
1	i do nt have an i am sam clue
1	i do nt have an i am sam clue
1	i do nt have an i am sam clue
1	i do nt have an i am sam clue
1	i do nt have an i am sam clue
1	i do nt have an i am sam clue
1	i do nt have an i am sam clue
1	i do nt have an i am sam clue
1	i do nt have an i am sam clue
1	i do nt have an i am sam clue
1	i do nt have an i am sam clue
1	i do nt have an i am sam clue
1	i do nt have an i am sam clue
1	i do nt have an i am sam clue
1	i do nt have an i am sam clue
1	i do nt have an i am sam clue
1	i do nt have an i am sam clue
1	i do nt have an i am sam clue
1	i do nt have an i am sam clue
1	i do nt have an i am sam clue
1	i do nt have an i am sam clue
1	i do nt have an i am sam clue
1	i do nt have an i am sam clue
3	zhang yimou delivers warm , genuine characters who lie not through dishonesty , but because they genuinely believe it 's the only way to bring happiness to their loved ones .
3	zhang their not warm genuine characters who lie delivers through dishonesty but because they genuinely believe it s the only way to bring happiness to yimou loved ones
3	happiness yimou delivers warm genuine characters dishonesty lie not through who but because they genuinely believe it s the only way to bring zhang to their loved ones
3	zhang yimou delivers warm genuine characters who lie it through dishonesty but because they genuinely believe not s the only way bring to happiness to their loved ones
3	zhang yimou lie warm genuine characters who delivers not through dishonesty but because they genuinely believe it s the only way to their happiness to bring loved ones
3	zhang yimou to because genuine characters who lie not through dishonesty but warm they genuinely believe it s the only way to bring happiness delivers their loved ones
3	zhang yimou delivers warm genuine characters who lie not through dishonesty but to they genuinely believe their s the only way because bring happiness to it loved ones
3	zhang yimou dishonesty warm genuine characters who s not through delivers but because they genuinely believe it lie the only way to bring happiness to their loved ones
3	genuine yimou delivers warm they characters who lie not through dishonesty but because zhang genuinely believe it s the only way to bring happiness to their loved ones
3	zhang not delivers warm bring characters who lie yimou through dishonesty but because they genuinely believe it s the only way to genuine happiness to their loved ones
3	zhang yimou delivers warm genuine characters who lie not through dishonesty but because they genuinely believe it s the only way to bring happiness to their loved ones
3	zhang yimou delivers warm genuine characters who lie not through dishonesty but because they genuinely believe it s the only way to bring happiness to their loved ones
3	zhang yimou delivers warm genuine characters who lie not through dishonesty but because they genuinely believe it s the only way to bring happiness to their loved ones
3	zhang yimou delivers warm genuine characters who lie not through dishonesty but because they genuinely believe it s the only way to bring happiness to their loved ones
3	zhang yimou delivers warm genuine characters who lie not through dishonesty but because they genuinely believe it s the only way to bring happiness to their loved ones
3	zhang yimou delivers warm genuine characters who lie not through dishonesty but because they genuinely believe it s the only way to bring happiness to their loved ones
3	zhang yimou delivers warm genuine characters who lie not through dishonesty but because they genuinely believe it s the only way to bring happiness to their loved ones
3	zhang yimou delivers warm genuine characters who lie not through dishonesty but because they genuinely believe it s the only way to bring happiness to their loved ones
3	zhang yimou delivers warm genuine characters who lie not through dishonesty but because they genuinely believe it s the only way to bring happiness to their loved ones
3	zhang yimou delivers warm genuine characters who lie not through dishonesty but because they genuinely believe it s the only way to bring happiness to their loved ones
3	zhang yimou delivers warm genuine characters who lie not through dishonesty but because they genuinely believe it s the only way to bring happiness to their loved ones
3	zhang yimou delivers warm genuine characters who lie not through dishonesty but because they genuinely believe it s the only way to bring happiness to their loved ones
3	zhang yimou delivers warm genuine characters who lie not through dishonesty but because they genuinely believe it s the only way to bring happiness to their loved ones
3	zhang yimou delivers warm genuine characters who lie not through dishonesty but because they genuinely believe it s the only way to bring happiness to their loved ones
3	zhang yimou delivers warm genuine characters who lie not through dishonesty but because they genuinely believe it s the only way to bring happiness to their loved ones
3	zhang yimou delivers warm genuine characters who lie not through dishonesty but because they genuinely believe it s the only way to bring happiness to their loved ones
3	zhang yimou delivers warm genuine characters who lie not through dishonesty but because they genuinely believe it s the only way to bring happiness to their loved ones
3	zhang yimou delivers warm genuine characters who lie not through dishonesty but because they genuinely believe it s the only way to bring happiness to their loved ones
3	zhang yimou delivers warm genuine characters who lie not through dishonesty but because they genuinely believe it s the only way to bring happiness to their loved ones
3	zhang yimou delivers warm genuine characters who lie not through dishonesty but because they genuinely believe it s the only way to bring happiness to their loved ones
3	zhang yimou delivers warm genuine characters who lie not through dishonesty but because they genuinely believe it s the only way to bring happiness to their loved ones
3	zhang yimou delivers warm genuine characters who lie not through dishonesty but because they genuinely believe it s the only way to bring happiness to their loved ones
3	zhang yimou delivers warm genuine characters who lie not through dishonesty but because they genuinely believe it s the only way to bring happiness to their loved ones
3	the pleasures of super troopers may be fleeting , but they 'll register strongly with anybody who still retains a soft spot for precollegiate humor .
3	the pleasures a super troopers may be fleeting ll they but register strongly with anybody who still retains of soft spot for precollegiate humor
3	the pleasures of super troopers may be fleeting but spot ll still strongly with anybody who register retains a soft they for precollegiate humor
3	the who of super troopers register be fleeting but they ll may strongly with anybody pleasures still retains a soft spot for precollegiate humor
3	the pleasures of super troopers may be fleeting anybody they ll register strongly with but who still retains for soft spot a precollegiate humor
3	the may of super troopers pleasures be fleeting humor they ll register strongly with anybody who still retains a soft spot for precollegiate but
3	the pleasures anybody super troopers may be fleeting but they ll register strongly with of who still a retains soft spot for precollegiate humor
3	the pleasures of super troopers precollegiate be fleeting but they ll register with strongly anybody who still retains a soft spot for may humor
3	the fleeting of super troopers may be pleasures but they ll register strongly with anybody who still retains a soft spot precollegiate for humor
3	the retains of super troopers may be fleeting but they ll register strongly with anybody a still pleasures who soft spot for precollegiate humor
3	the pleasures of super troopers may be fleeting but they ll register strongly with anybody who still retains a soft spot for precollegiate humor
3	the pleasures of super troopers may be fleeting but they ll register strongly with anybody who still retains a soft spot for precollegiate humor
3	the pleasures of super troopers may be fleeting but they ll register strongly with anybody who still retains a soft spot for precollegiate humor
3	the pleasures of super troopers may be fleeting but they ll register strongly with anybody who still retains a soft spot for precollegiate humor
3	the pleasures of super troopers may be fleeting but they ll register strongly with anybody who still retains a soft spot for precollegiate humor
3	the pleasures of super troopers may be fleeting but they ll register strongly with anybody who still retains a soft spot for precollegiate humor
3	the pleasures of super troopers may be fleeting but they ll register strongly with anybody who still retains a soft spot for precollegiate humor
3	the pleasures of super troopers may be fleeting but they ll register strongly with anybody who still retains a soft spot for precollegiate humor
3	the pleasures of super troopers may be fleeting but they ll register strongly with anybody who still retains a soft spot for precollegiate humor
3	the pleasures of super troopers may be fleeting but they ll register strongly with anybody who still retains a soft spot for precollegiate humor
3	the pleasures of super troopers may be fleeting but they ll register strongly with anybody who still retains a soft spot for precollegiate humor
3	the pleasures of super troopers may be fleeting but they ll register strongly with anybody who still retains a soft spot for precollegiate humor
3	the pleasures of super troopers may be fleeting but they ll register strongly with anybody who still retains a soft spot for precollegiate humor
3	the pleasures of super troopers may be fleeting but they ll register strongly with anybody who still retains a soft spot for precollegiate humor
3	the pleasures of super troopers may be fleeting but they ll register strongly with anybody who still retains a soft spot for precollegiate humor
3	the pleasures of super troopers may be fleeting but they ll register strongly with anybody who still retains a soft spot for precollegiate humor
3	the pleasures of super troopers may be fleeting but they ll register strongly with anybody who still retains a soft spot for precollegiate humor
3	the pleasures of super troopers may be fleeting but they ll register strongly with anybody who still retains a soft spot for precollegiate humor
3	the pleasures of super troopers may be fleeting but they ll register strongly with anybody who still retains a soft spot for precollegiate humor
3	the pleasures of super troopers may be fleeting but they ll register strongly with anybody who still retains a soft spot for precollegiate humor
3	the pleasures of super troopers may be fleeting but they ll register strongly with anybody who still retains a soft spot for precollegiate humor
3	the pleasures of super troopers may be fleeting but they ll register strongly with anybody who still retains a soft spot for precollegiate humor
3	the pleasures of super troopers may be fleeting but they ll register strongly with anybody who still retains a soft spot for precollegiate humor
2	the new guy is one of them .
2	the guy new is one of them
2	the new is guy one of them
2	is new guy the one of them
2	new the guy is one of them
2	the new them is one of guy
2	the new them is one of guy
2	the new guy of one is them
2	the new them is one of guy
2	the new guy of one is them
2	the new guy is one of them
2	the new guy is one of them
2	the new guy is one of them
2	the new guy is one of them
2	the new guy is one of them
2	the new guy is one of them
2	the new guy is one of them
2	the new guy is one of them
2	the new guy is one of them
2	the new guy is one of them
2	the new guy is one of them
2	the new guy is one of them
2	the new guy is one of them
2	the new guy is one of them
2	the new guy is one of them
2	the new guy is one of them
2	the new guy is one of them
2	the new guy is one of them
2	the new guy is one of them
2	the new guy is one of them
2	the new guy is one of them
2	the new guy is one of them
2	the new guy is one of them
1	the thrill is -lrb- long -rrb- gone .
1	the thrill is long lrb rrb gone
1	the thrill lrb is long rrb gone
1	the thrill is rrb long lrb gone
1	long thrill is lrb the rrb gone
1	the rrb is lrb long thrill gone
1	the thrill gone lrb long rrb is
1	the thrill is lrb gone rrb long
1	long thrill is lrb the rrb gone
1	the gone is lrb long rrb thrill
1	the thrill is lrb long rrb gone
1	the thrill is lrb long rrb gone
1	the thrill is lrb long rrb gone
1	the thrill is lrb long rrb gone
1	the thrill is lrb long rrb gone
1	the thrill is lrb long rrb gone
1	the thrill is lrb long rrb gone
1	the thrill is lrb long rrb gone
1	the thrill is lrb long rrb gone
1	the thrill is lrb long rrb gone
1	the thrill is lrb long rrb gone
1	the thrill is lrb long rrb gone
1	the thrill is lrb long rrb gone
1	the thrill is lrb long rrb gone
1	the thrill is lrb long rrb gone
1	the thrill is lrb long rrb gone
1	the thrill is lrb long rrb gone
1	the thrill is lrb long rrb gone
1	the thrill is lrb long rrb gone
1	the thrill is lrb long rrb gone
1	the thrill is lrb long rrb gone
1	the thrill is lrb long rrb gone
1	the thrill is lrb long rrb gone
4	much monkeyfun for all .
4	monkeyfun much for all
4	much monkeyfun all for
4	monkeyfun much for all
4	all monkeyfun for much
4	much for monkeyfun all
4	monkeyfun much for all
4	much all for monkeyfun
4	much for monkeyfun all
4	much for monkeyfun all
4	much monkeyfun for all
4	much monkeyfun for all
4	much monkeyfun for all
4	much monkeyfun for all
4	much monkeyfun for all
4	much monkeyfun for all
4	much monkeyfun for all
4	much monkeyfun for all
4	much monkeyfun for all
4	much monkeyfun for all
4	much monkeyfun for all
4	much monkeyfun for all
4	much monkeyfun for all
4	much monkeyfun for all
4	much monkeyfun for all
4	much monkeyfun for all
4	much monkeyfun for all
4	much monkeyfun for all
4	much monkeyfun for all
4	much monkeyfun for all
4	much monkeyfun for all
4	much monkeyfun for all
4	much monkeyfun for all
0	a dreary , incoherent , self-indulgent mess of a movie in which a bunch of pompous windbags drone on inanely for two hours ... a cacophony of pretentious , meaningless prattle .
0	a dreary incoherent self indulgent mess in a of of which a bunch of pompous windbags drone on inanely for two hours a cacophony movie pretentious meaningless prattle
0	a dreary incoherent self indulgent mess of a movie in which bunch a of pompous windbags drone meaningless inanely for two hours a cacophony of pretentious on prattle
0	a dreary incoherent self indulgent mess movie a of in which a cacophony of pompous windbags drone on inanely for two hours a bunch of pretentious meaningless prattle
0	a dreary incoherent self indulgent mess of a movie in which pompous bunch of a windbags drone on inanely for two hours a cacophony of pretentious meaningless prattle
0	a dreary incoherent a indulgent movie of a mess in which a bunch of pompous windbags drone on inanely for two hours self cacophony of pretentious meaningless prattle
0	a dreary incoherent self which hours of a movie in indulgent a bunch of pompous windbags drone on inanely for two mess a cacophony of pretentious meaningless prattle
0	a dreary incoherent windbags indulgent mess of a movie in which a bunch of pompous on drone self inanely for two hours a cacophony of pretentious meaningless prattle
0	a dreary a self indulgent mess of a movie in which a of bunch pompous windbags drone on inanely for two hours incoherent cacophony of pretentious meaningless prattle
0	a dreary incoherent self indulgent mess of a movie in meaningless a bunch of pompous windbags drone pretentious inanely for two hours a cacophony of on which prattle
0	a dreary incoherent self indulgent mess of a movie in which a bunch of pompous windbags drone on inanely for two hours a cacophony of pretentious meaningless prattle
0	a dreary incoherent self indulgent mess of a movie in which a bunch of pompous windbags drone on inanely for two hours a cacophony of pretentious meaningless prattle
0	a dreary incoherent self indulgent mess of a movie in which a bunch of pompous windbags drone on inanely for two hours a cacophony of pretentious meaningless prattle
0	a dreary incoherent self indulgent mess of a movie in which a bunch of pompous windbags drone on inanely for two hours a cacophony of pretentious meaningless prattle
0	a dreary incoherent self indulgent mess of a movie in which a bunch of pompous windbags drone on inanely for two hours a cacophony of pretentious meaningless prattle
0	a dreary incoherent self indulgent mess of a movie in which a bunch of pompous windbags drone on inanely for two hours a cacophony of pretentious meaningless prattle
0	a dreary incoherent self indulgent mess of a movie in which a bunch of pompous windbags drone on inanely for two hours a cacophony of pretentious meaningless prattle
0	a dreary incoherent self indulgent mess of a movie in which a bunch of pompous windbags drone on inanely for two hours a cacophony of pretentious meaningless prattle
0	a dreary incoherent self indulgent mess of a movie in which a bunch of pompous windbags drone on inanely for two hours a cacophony of pretentious meaningless prattle
0	a dreary incoherent self indulgent mess of a movie in which a bunch of pompous windbags drone on inanely for two hours a cacophony of pretentious meaningless prattle
0	a dreary incoherent self indulgent mess of a movie in which a bunch of pompous windbags drone on inanely for two hours a cacophony of pretentious meaningless prattle
0	a dreary incoherent self indulgent mess of a movie in which a bunch of pompous windbags drone on inanely for two hours a cacophony of pretentious meaningless prattle
0	a dreary incoherent self indulgent mess of a movie in which a bunch of pompous windbags drone on inanely for two hours a cacophony of pretentious meaningless prattle
0	a dreary incoherent self indulgent mess of a movie in which a bunch of pompous windbags drone on inanely for two hours a cacophony of pretentious meaningless prattle
0	a dreary incoherent self indulgent mess of a movie in which a bunch of pompous windbags drone on inanely for two hours a cacophony of pretentious meaningless prattle
0	a dreary incoherent self indulgent mess of a movie in which a bunch of pompous windbags drone on inanely for two hours a cacophony of pretentious meaningless prattle
0	a dreary incoherent self indulgent mess of a movie in which a bunch of pompous windbags drone on inanely for two hours a cacophony of pretentious meaningless prattle
0	a dreary incoherent self indulgent mess of a movie in which a bunch of pompous windbags drone on inanely for two hours a cacophony of pretentious meaningless prattle
0	a dreary incoherent self indulgent mess of a movie in which a bunch of pompous windbags drone on inanely for two hours a cacophony of pretentious meaningless prattle
0	a dreary incoherent self indulgent mess of a movie in which a bunch of pompous windbags drone on inanely for two hours a cacophony of pretentious meaningless prattle
0	a dreary incoherent self indulgent mess of a movie in which a bunch of pompous windbags drone on inanely for two hours a cacophony of pretentious meaningless prattle
0	a dreary incoherent self indulgent mess of a movie in which a bunch of pompous windbags drone on inanely for two hours a cacophony of pretentious meaningless prattle
0	a dreary incoherent self indulgent mess of a movie in which a bunch of pompous windbags drone on inanely for two hours a cacophony of pretentious meaningless prattle
2	this is really just another genre picture .
2	is this really just another genre picture
2	really is this just another genre picture
2	this really is just another genre picture
2	picture is really just another genre this
2	really is this just another genre picture
2	this genre really just another is picture
2	this is another just really genre picture
2	this is just really another genre picture
2	this is really picture another genre just
2	this is really just another genre picture
2	this is really just another genre picture
2	this is really just another genre picture
2	this is really just another genre picture
2	this is really just another genre picture
2	this is really just another genre picture
2	this is really just another genre picture
2	this is really just another genre picture
2	this is really just another genre picture
2	this is really just another genre picture
2	this is really just another genre picture
2	this is really just another genre picture
2	this is really just another genre picture
2	this is really just another genre picture
2	this is really just another genre picture
2	this is really just another genre picture
2	this is really just another genre picture
2	this is really just another genre picture
2	this is really just another genre picture
2	this is really just another genre picture
2	this is really just another genre picture
2	this is really just another genre picture
2	this is really just another genre picture
4	much of the way , though , this is a refreshingly novel ride .
4	much of the way this though is a refreshingly novel ride
4	much of the way though a is this refreshingly novel ride
4	much the of way though this is a refreshingly novel ride
4	much of the way is this though a refreshingly novel ride
4	much of the though way this is a refreshingly novel ride
4	much of is way though this the a refreshingly novel ride
4	a of the way though this is much refreshingly novel ride
4	much refreshingly the way though this is a of novel ride
4	much of is way though this the a refreshingly novel ride
4	much of the way though this is a refreshingly novel ride
4	much of the way though this is a refreshingly novel ride
4	much of the way though this is a refreshingly novel ride
4	much of the way though this is a refreshingly novel ride
4	much of the way though this is a refreshingly novel ride
4	much of the way though this is a refreshingly novel ride
4	much of the way though this is a refreshingly novel ride
4	much of the way though this is a refreshingly novel ride
4	much of the way though this is a refreshingly novel ride
4	much of the way though this is a refreshingly novel ride
4	much of the way though this is a refreshingly novel ride
4	much of the way though this is a refreshingly novel ride
4	much of the way though this is a refreshingly novel ride
4	much of the way though this is a refreshingly novel ride
4	much of the way though this is a refreshingly novel ride
4	much of the way though this is a refreshingly novel ride
4	much of the way though this is a refreshingly novel ride
4	much of the way though this is a refreshingly novel ride
4	much of the way though this is a refreshingly novel ride
4	much of the way though this is a refreshingly novel ride
4	much of the way though this is a refreshingly novel ride
4	much of the way though this is a refreshingly novel ride
4	much of the way though this is a refreshingly novel ride
3	for the first time in several years , mr. allen has surpassed himself with the magic he 's spun with the hollywood empress of ms. leoni 's ellie .
3	for the magic time in several years mr allen has surpassed himself with the first he s spun with the hollywood empress of ms leoni s ellie
3	for the with time in several years mr allen has surpassed himself with the magic he ellie spun first the hollywood empress of ms leoni s s
3	for the first time in several years mr allen has surpassed himself with the the he ms spun with magic hollywood empress of s leoni s ellie
3	for he first time in several years mr allen has surpassed himself with the magic the s spun with of hollywood empress the ms leoni s ellie
3	ms the first time in several years s allen has surpassed himself with the magic he s spun with the hollywood empress of for leoni mr ellie
3	for years first s in several the mr allen has surpassed himself with the magic he s spun with the hollywood empress of ms leoni time ellie
3	for the first time in several years mr allen has the of with surpassed magic he s spun with the hollywood empress himself ms leoni s ellie
3	for the with time in several years mr allen has surpassed himself first the magic he s spun with s hollywood empress of ms leoni the ellie
3	for the first time in several years mr allen has surpassed himself with the leoni he s spun magic the hollywood empress of ms with s ellie
3	for the first time in several years mr allen has surpassed himself with the magic he s spun with the hollywood empress of ms leoni s ellie
3	for the first time in several years mr allen has surpassed himself with the magic he s spun with the hollywood empress of ms leoni s ellie
3	for the first time in several years mr allen has surpassed himself with the magic he s spun with the hollywood empress of ms leoni s ellie
3	for the first time in several years mr allen has surpassed himself with the magic he s spun with the hollywood empress of ms leoni s ellie
3	for the first time in several years mr allen has surpassed himself with the magic he s spun with the hollywood empress of ms leoni s ellie
3	for the first time in several years mr allen has surpassed himself with the magic he s spun with the hollywood empress of ms leoni s ellie
3	for the first time in several years mr allen has surpassed himself with the magic he s spun with the hollywood empress of ms leoni s ellie
3	for the first time in several years mr allen has surpassed himself with the magic he s spun with the hollywood empress of ms leoni s ellie
3	for the first time in several years mr allen has surpassed himself with the magic he s spun with the hollywood empress of ms leoni s ellie
3	for the first time in several years mr allen has surpassed himself with the magic he s spun with the hollywood empress of ms leoni s ellie
3	for the first time in several years mr allen has surpassed himself with the magic he s spun with the hollywood empress of ms leoni s ellie
3	for the first time in several years mr allen has surpassed himself with the magic he s spun with the hollywood empress of ms leoni s ellie
3	for the first time in several years mr allen has surpassed himself with the magic he s spun with the hollywood empress of ms leoni s ellie
3	for the first time in several years mr allen has surpassed himself with the magic he s spun with the hollywood empress of ms leoni s ellie
3	for the first time in several years mr allen has surpassed himself with the magic he s spun with the hollywood empress of ms leoni s ellie
3	for the first time in several years mr allen has surpassed himself with the magic he s spun with the hollywood empress of ms leoni s ellie
3	for the first time in several years mr allen has surpassed himself with the magic he s spun with the hollywood empress of ms leoni s ellie
3	for the first time in several years mr allen has surpassed himself with the magic he s spun with the hollywood empress of ms leoni s ellie
3	for the first time in several years mr allen has surpassed himself with the magic he s spun with the hollywood empress of ms leoni s ellie
3	for the first time in several years mr allen has surpassed himself with the magic he s spun with the hollywood empress of ms leoni s ellie
3	for the first time in several years mr allen has surpassed himself with the magic he s spun with the hollywood empress of ms leoni s ellie
3	for the first time in several years mr allen has surpassed himself with the magic he s spun with the hollywood empress of ms leoni s ellie
3	for the first time in several years mr allen has surpassed himself with the magic he s spun with the hollywood empress of ms leoni s ellie
3	one scarcely needs the subtitles to enjoy this colorful action farce .
3	one scarcely needs farce subtitles to enjoy this colorful action the
3	one scarcely needs to subtitles the enjoy this colorful action farce
3	enjoy scarcely needs the subtitles to one this colorful action farce
3	one scarcely needs the subtitles to farce this colorful action enjoy
3	one scarcely needs the subtitles to colorful this enjoy action farce
3	one scarcely needs farce subtitles to enjoy this colorful action the
3	one scarcely needs the subtitles enjoy to this colorful action farce
3	one scarcely needs the subtitles to enjoy action colorful this farce
3	the scarcely needs one subtitles to enjoy this colorful action farce
3	one scarcely needs the subtitles to enjoy this colorful action farce
3	one scarcely needs the subtitles to enjoy this colorful action farce
3	one scarcely needs the subtitles to enjoy this colorful action farce
3	one scarcely needs the subtitles to enjoy this colorful action farce
3	one scarcely needs the subtitles to enjoy this colorful action farce
3	one scarcely needs the subtitles to enjoy this colorful action farce
3	one scarcely needs the subtitles to enjoy this colorful action farce
3	one scarcely needs the subtitles to enjoy this colorful action farce
3	one scarcely needs the subtitles to enjoy this colorful action farce
3	one scarcely needs the subtitles to enjoy this colorful action farce
3	one scarcely needs the subtitles to enjoy this colorful action farce
3	one scarcely needs the subtitles to enjoy this colorful action farce
3	one scarcely needs the subtitles to enjoy this colorful action farce
3	one scarcely needs the subtitles to enjoy this colorful action farce
3	one scarcely needs the subtitles to enjoy this colorful action farce
3	one scarcely needs the subtitles to enjoy this colorful action farce
3	one scarcely needs the subtitles to enjoy this colorful action farce
3	one scarcely needs the subtitles to enjoy this colorful action farce
3	one scarcely needs the subtitles to enjoy this colorful action farce
3	one scarcely needs the subtitles to enjoy this colorful action farce
3	one scarcely needs the subtitles to enjoy this colorful action farce
3	one scarcely needs the subtitles to enjoy this colorful action farce
3	one scarcely needs the subtitles to enjoy this colorful action farce
1	as it abruptly crosscuts among the five friends , it fails to lend the characters ' individual stories enough dramatic resonance to make us care about them .
1	as it abruptly crosscuts among the fails friends it five to lend the characters make stories enough dramatic resonance to individual us care about them
1	as it abruptly crosscuts among the five friends it fails to to the characters them stories enough dramatic resonance lend make us care about individual
1	as it abruptly crosscuts among the five stories it individual to lend the characters fails friends enough dramatic resonance to make us care about them
1	as care abruptly crosscuts among the five friends it fails the lend to characters individual stories enough dramatic resonance to make us it about them
1	as it abruptly crosscuts among the five friends it fails enough lend the characters make stories to dramatic resonance to individual us care about them
1	as it the crosscuts among abruptly five friends us fails to lend the characters individual stories enough dramatic resonance to make it care about them
1	as it abruptly crosscuts among lend make friends it fails to the the characters individual stories enough dramatic resonance to five us care about them
1	as it abruptly dramatic among the five friends it fails crosscuts lend the characters individual stories enough to resonance to make us care about them
1	as it abruptly crosscuts among the five friends it fails to individual the characters lend stories enough dramatic resonance make to us care about them
1	as it abruptly crosscuts among the five friends it fails to lend the characters individual stories enough dramatic resonance to make us care about them
1	as it abruptly crosscuts among the five friends it fails to lend the characters individual stories enough dramatic resonance to make us care about them
1	as it abruptly crosscuts among the five friends it fails to lend the characters individual stories enough dramatic resonance to make us care about them
1	as it abruptly crosscuts among the five friends it fails to lend the characters individual stories enough dramatic resonance to make us care about them
1	as it abruptly crosscuts among the five friends it fails to lend the characters individual stories enough dramatic resonance to make us care about them
1	as it abruptly crosscuts among the five friends it fails to lend the characters individual stories enough dramatic resonance to make us care about them
1	as it abruptly crosscuts among the five friends it fails to lend the characters individual stories enough dramatic resonance to make us care about them
1	as it abruptly crosscuts among the five friends it fails to lend the characters individual stories enough dramatic resonance to make us care about them
1	as it abruptly crosscuts among the five friends it fails to lend the characters individual stories enough dramatic resonance to make us care about them
1	as it abruptly crosscuts among the five friends it fails to lend the characters individual stories enough dramatic resonance to make us care about them
1	as it abruptly crosscuts among the five friends it fails to lend the characters individual stories enough dramatic resonance to make us care about them
1	as it abruptly crosscuts among the five friends it fails to lend the characters individual stories enough dramatic resonance to make us care about them
1	as it abruptly crosscuts among the five friends it fails to lend the characters individual stories enough dramatic resonance to make us care about them
1	as it abruptly crosscuts among the five friends it fails to lend the characters individual stories enough dramatic resonance to make us care about them
1	as it abruptly crosscuts among the five friends it fails to lend the characters individual stories enough dramatic resonance to make us care about them
1	as it abruptly crosscuts among the five friends it fails to lend the characters individual stories enough dramatic resonance to make us care about them
1	as it abruptly crosscuts among the five friends it fails to lend the characters individual stories enough dramatic resonance to make us care about them
1	as it abruptly crosscuts among the five friends it fails to lend the characters individual stories enough dramatic resonance to make us care about them
1	as it abruptly crosscuts among the five friends it fails to lend the characters individual stories enough dramatic resonance to make us care about them
1	as it abruptly crosscuts among the five friends it fails to lend the characters individual stories enough dramatic resonance to make us care about them
1	as it abruptly crosscuts among the five friends it fails to lend the characters individual stories enough dramatic resonance to make us care about them
1	as it abruptly crosscuts among the five friends it fails to lend the characters individual stories enough dramatic resonance to make us care about them
1	as it abruptly crosscuts among the five friends it fails to lend the characters individual stories enough dramatic resonance to make us care about them
3	what might have been a predictably heartwarming tale is suffused with complexity .
3	what might have been a complexity heartwarming tale is suffused with predictably
3	what might is been a predictably heartwarming tale have suffused with complexity
3	what might have complexity a predictably heartwarming tale is suffused with been
3	what might have predictably a been heartwarming tale is suffused with complexity
3	what might have predictably a been heartwarming tale is suffused with complexity
3	what might have been a predictably complexity tale is suffused with heartwarming
3	what might suffused been a predictably heartwarming tale is have with complexity
3	what might have been a predictably heartwarming tale suffused is with complexity
3	what might have complexity a predictably heartwarming tale is suffused with been
3	what might have been a predictably heartwarming tale is suffused with complexity
3	what might have been a predictably heartwarming tale is suffused with complexity
3	what might have been a predictably heartwarming tale is suffused with complexity
3	what might have been a predictably heartwarming tale is suffused with complexity
3	what might have been a predictably heartwarming tale is suffused with complexity
3	what might have been a predictably heartwarming tale is suffused with complexity
3	what might have been a predictably heartwarming tale is suffused with complexity
3	what might have been a predictably heartwarming tale is suffused with complexity
3	what might have been a predictably heartwarming tale is suffused with complexity
3	what might have been a predictably heartwarming tale is suffused with complexity
3	what might have been a predictably heartwarming tale is suffused with complexity
3	what might have been a predictably heartwarming tale is suffused with complexity
3	what might have been a predictably heartwarming tale is suffused with complexity
3	what might have been a predictably heartwarming tale is suffused with complexity
3	what might have been a predictably heartwarming tale is suffused with complexity
3	what might have been a predictably heartwarming tale is suffused with complexity
3	what might have been a predictably heartwarming tale is suffused with complexity
3	what might have been a predictably heartwarming tale is suffused with complexity
3	what might have been a predictably heartwarming tale is suffused with complexity
3	what might have been a predictably heartwarming tale is suffused with complexity
3	what might have been a predictably heartwarming tale is suffused with complexity
3	what might have been a predictably heartwarming tale is suffused with complexity
3	what might have been a predictably heartwarming tale is suffused with complexity
1	with generic sets and b-grade special effects , jason is about as convincing on the sci-fi front as tv 's defunct cleopatra 2525 .
1	with generic sets and b grade front effects jason sci about as convincing on the is fi special as tv s defunct cleopatra
1	s generic sets special b grade and effects jason is about as convincing on the sci fi front as tv with defunct cleopatra
1	with generic sets and tv grade special on jason is about as convincing effects the sci fi front as b s defunct cleopatra
1	with generic sets and b grade special effects jason is about as convincing fi tv sci on front as the s defunct cleopatra
1	with generic sets and b grade special defunct jason is about as convincing cleopatra the sci fi front as tv s effects on
1	as generic sets and b grade special effects jason is defunct as convincing on the sci fi front with tv s about cleopatra
1	with generic sets and b grade special effects jason cleopatra about as convincing on the sci fi is as tv s defunct front
1	convincing generic sets and b grade special sci jason is about as with on the effects fi front as tv s defunct cleopatra
1	about generic sets and b grade special effects jason is s as convincing on the sci fi front as tv with defunct cleopatra
1	with generic sets and b grade special effects jason is about as convincing on the sci fi front as tv s defunct cleopatra
1	with generic sets and b grade special effects jason is about as convincing on the sci fi front as tv s defunct cleopatra
1	with generic sets and b grade special effects jason is about as convincing on the sci fi front as tv s defunct cleopatra
1	with generic sets and b grade special effects jason is about as convincing on the sci fi front as tv s defunct cleopatra
1	with generic sets and b grade special effects jason is about as convincing on the sci fi front as tv s defunct cleopatra
1	with generic sets and b grade special effects jason is about as convincing on the sci fi front as tv s defunct cleopatra
1	with generic sets and b grade special effects jason is about as convincing on the sci fi front as tv s defunct cleopatra
1	with generic sets and b grade special effects jason is about as convincing on the sci fi front as tv s defunct cleopatra
1	with generic sets and b grade special effects jason is about as convincing on the sci fi front as tv s defunct cleopatra
[truncated: 70,931 more rows]
