# Supplementary material for: STTA: enhanced text classification via selective test-time augmentation
Source: PeerJ Comput Sci. 2023 Dec 19;9:e1757. doi: 10.7717/peerj-cs.1757 (PMC10773867; doi:10.7717/peerj-cs.1757)
Supplement: Supplemental Information 3 — Stanford Sentiment Treebank with 5 labels: very positive, positive, neutral, negative, very negative [file peerj-cs-09-1757-s003.zip › tta_sr_0.1_1+32_test.csv]

label	sentence
1	no movement , no yuks , not much of anything .
1	no movement no yuks not very much of anything
1	no motility no yuks not much of anything
1	no movement no yuks not very much of anything
1	no move no yuks not much of anything
1	no cause no yuks not much of anything
1	no campaign no yuks not much of anything
1	no bowel movement no yuks not much of anything
1	no front no yuks not much of anything
1	no trend no yuks not much of anything
1	no movement no yuks not much of anything
1	no movement no yuks not much of anything
1	no movement no yuks not much of anything
1	no movement no yuks not much of anything
1	no movement no yuks not much of anything
1	no movement no yuks not much of anything
1	no movement no yuks not much of anything
1	no movement no yuks not much of anything
1	no movement no yuks not much of anything
1	no movement no yuks not much of anything
1	no movement no yuks not much of anything
1	no movement no yuks not much of anything
1	no movement no yuks not much of anything
1	no movement no yuks not much of anything
1	no movement no yuks not much of anything
1	no movement no yuks not much of anything
1	no movement no yuks not much of anything
1	no movement no yuks not much of anything
1	no movement no yuks not much of anything
1	no movement no yuks not much of anything
1	no movement no yuks not much of anything
1	no movement no yuks not much of anything
1	no movement no yuks not much of anything
0	a gob of drivel so sickly sweet , even the eager consumers of moore 's pasteurized ditties will retch it up like rancid crème brûlée .
0	a gob of drivel so sickly sweet flush the eager consumers of moore s pasteurized ditties will retch it up like rancid chromium me br l e
0	a trap of drivel so sickly sweet even the eager consumers of moore s pasteurized ditties will retch it up the likes of rancid cr me br l e
0	a gob of slaver so sickly sweet even the eager consumers of moore s pasteurized ditties will be sick it up like rancid cr me br l e
0	a gob of drivel so sickly confection even the tidal bore consumers of moore s pasteurized ditties will retch it up like rancid cr me br l e
0	a gob of drivel so sickly sweet even the eager consumers of moore s pasteurized ditty will retch it up alike rancid cr me br l e
0	a gob of slabber so sickly sweet still the eager consumers of moore s pasteurized ditties will retch it up like rancid cr me br l e
0	a gob of drivel so sickly sweet even the eager consumers of george edward moore s pasteurized ditty will retch it up like rancid cr me br l e
0	a gob of drivel so sickly sweet even the eager consumers of dudley moore s pasteurized ditties will retch it up like rancid cr me br l tocopherol
0	a gob of drivel so sickly sweet even the bore consumers of moore s pasteurized ditties will retch it up comparable rancid cr me br l e
0	a gob of drivel so sickly sweet even the eager consumers of moore s pasteurized ditties will retch it up like rancid cr me br l e
0	a gob of drivel so sickly sweet even the eager consumers of moore s pasteurized ditties will retch it up like rancid cr me br l e
0	a gob of drivel so sickly sweet even the eager consumers of moore s pasteurized ditties will retch it up like rancid cr me br l e
0	a gob of drivel so sickly sweet even the eager consumers of moore s pasteurized ditties will retch it up like rancid cr me br l e
0	a gob of drivel so sickly sweet even the eager consumers of moore s pasteurized ditties will retch it up like rancid cr me br l e
0	a gob of drivel so sickly sweet even the eager consumers of moore s pasteurized ditties will retch it up like rancid cr me br l e
0	a gob of drivel so sickly sweet even the eager consumers of moore s pasteurized ditties will retch it up like rancid cr me br l e
0	a gob of drivel so sickly sweet even the eager consumers of moore s pasteurized ditties will retch it up like rancid cr me br l e
0	a gob of drivel so sickly sweet even the eager consumers of moore s pasteurized ditties will retch it up like rancid cr me br l e
0	a gob of drivel so sickly sweet even the eager consumers of moore s pasteurized ditties will retch it up like rancid cr me br l e
0	a gob of drivel so sickly sweet even the eager consumers of moore s pasteurized ditties will retch it up like rancid cr me br l e
0	a gob of drivel so sickly sweet even the eager consumers of moore s pasteurized ditties will retch it up like rancid cr me br l e
0	a gob of drivel so sickly sweet even the eager consumers of moore s pasteurized ditties will retch it up like rancid cr me br l e
0	a gob of drivel so sickly sweet even the eager consumers of moore s pasteurized ditties will retch it up like rancid cr me br l e
0	a gob of drivel so sickly sweet even the eager consumers of moore s pasteurized ditties will retch it up like rancid cr me br l e
0	a gob of drivel so sickly sweet even the eager consumers of moore s pasteurized ditties will retch it up like rancid cr me br l e
0	a gob of drivel so sickly sweet even the eager consumers of moore s pasteurized ditties will retch it up like rancid cr me br l e
0	a gob of drivel so sickly sweet even the eager consumers of moore s pasteurized ditties will retch it up like rancid cr me br l e
0	a gob of drivel so sickly sweet even the eager consumers of moore s pasteurized ditties will retch it up like rancid cr me br l e
0	a gob of drivel so sickly sweet even the eager consumers of moore s pasteurized ditties will retch it up like rancid cr me br l e
0	a gob of drivel so sickly sweet even the eager consumers of moore s pasteurized ditties will retch it up like rancid cr me br l e
0	a gob of drivel so sickly sweet even the eager consumers of moore s pasteurized ditties will retch it up like rancid cr me br l e
0	a gob of drivel so sickly sweet even the eager consumers of moore s pasteurized ditties will retch it up like rancid cr me br l e
2	` how many more voyages can this limping but dearly-loved franchise survive ? '
2	how many more voyages can this limping but dearly know franchise survive
2	how many more voyages can this limping but dearly loved dealership survive
2	how many more voyages can this limping but dearly loved franchise outlive
2	how many more voyages can this limping but dearly sleep together franchise survive
2	how many more voyages can this limping but dearly hump franchise survive
2	how many more voyages can this limping but in a heartfelt way loved franchise survive
2	how many more voyages can this limping but dearly fuck franchise survive
2	how many more sail can this limping but dearly loved franchise survive
2	how many more voyages can this limping but dearly loved enfranchisement survive
2	how many more voyages can this limping but dearly loved franchise survive
2	how many more voyages can this limping but dearly loved franchise survive
2	how many more voyages can this limping but dearly loved franchise survive
2	how many more voyages can this limping but dearly loved franchise survive
2	how many more voyages can this limping but dearly loved franchise survive
2	how many more voyages can this limping but dearly loved franchise survive
2	how many more voyages can this limping but dearly loved franchise survive
2	how many more voyages can this limping but dearly loved franchise survive
2	how many more voyages can this limping but dearly loved franchise survive
2	how many more voyages can this limping but dearly loved franchise survive
2	how many more voyages can this limping but dearly loved franchise survive
2	how many more voyages can this limping but dearly loved franchise survive
2	how many more voyages can this limping but dearly loved franchise survive
2	how many more voyages can this limping but dearly loved franchise survive
2	how many more voyages can this limping but dearly loved franchise survive
2	how many more voyages can this limping but dearly loved franchise survive
2	how many more voyages can this limping but dearly loved franchise survive
2	how many more voyages can this limping but dearly loved franchise survive
2	how many more voyages can this limping but dearly loved franchise survive
2	how many more voyages can this limping but dearly loved franchise survive
2	how many more voyages can this limping but dearly loved franchise survive
2	how many more voyages can this limping but dearly loved franchise survive
2	how many more voyages can this limping but dearly loved franchise survive
2	so relentlessly wholesome it made me want to swipe something .
2	so relentlessly wholesome it stimulate me want to swipe something
2	so relentlessly wholesome it made me want to filch something
2	so unrelentingly wholesome it made me want to swipe something
2	so unrelentingly wholesome it made me want to swipe something
2	so relentlessly wholesome it made me want to purloin something
2	so unrelentingly wholesome it made me want to swipe something
2	so unrelentingly wholesome it made me want to swipe something
2	so unrelentingly wholesome it made me want to swipe something
2	so relentlessly wholesome it ready me want to swipe something
2	so relentlessly wholesome it made me want to swipe something
2	so relentlessly wholesome it made me want to swipe something
2	so relentlessly wholesome it made me want to swipe something
2	so relentlessly wholesome it made me want to swipe something
2	so relentlessly wholesome it made me want to swipe something
2	so relentlessly wholesome it made me want to swipe something
2	so relentlessly wholesome it made me want to swipe something
2	so relentlessly wholesome it made me want to swipe something
2	so relentlessly wholesome it made me want to swipe something
2	so relentlessly wholesome it made me want to swipe something
2	so relentlessly wholesome it made me want to swipe something
2	so relentlessly wholesome it made me want to swipe something
2	so relentlessly wholesome it made me want to swipe something
2	so relentlessly wholesome it made me want to swipe something
2	so relentlessly wholesome it made me want to swipe something
2	so relentlessly wholesome it made me want to swipe something
2	so relentlessly wholesome it made me want to swipe something
2	so relentlessly wholesome it made me want to swipe something
2	so relentlessly wholesome it made me want to swipe something
2	so relentlessly wholesome it made me want to swipe something
2	so relentlessly wholesome it made me want to swipe something
2	so relentlessly wholesome it made me want to swipe something
2	so relentlessly wholesome it made me want to swipe something
0	gangs of new york is an unapologetic mess , whose only saving grace is that it ends by blowing just about everything up .
0	gangs of new york is an unapologetic mess whose only salvage grace is that it destruction by blowing just about everything up
0	gangs of new york is an unapologetic mess whose only write grace is that it ends by shove off just about everything up
0	gangs of new york is an unapologetic mess whose only save grace is that it ends by tout just about everything up
0	gangs of new york is an unapologetic mussiness whose only saving grace is that it ends by bluster just about everything up
0	gangs of new york is an unapologetic lot whose only saving grace is that it ends by fuck up just about everything up
0	crew of new york is an unapologetic flock whose only saving grace is that it ends by blowing just about everything up
0	crowd of new york is an unapologetic mess whose only saving seemliness is that it ends by blowing just about everything up
0	ring of new york is an unapologetic mess whose only saving grace is that it remnant by blowing just about everything up
0	gangs of new house of york is an unapologetic mess whose only saving grace is that it end by blowing just about everything up
0	gangs of new york is an unapologetic mess whose only saving grace is that it ends by blowing just about everything up
0	gangs of new york is an unapologetic mess whose only saving grace is that it ends by blowing just about everything up
0	gangs of new york is an unapologetic mess whose only saving grace is that it ends by blowing just about everything up
0	gangs of new york is an unapologetic mess whose only saving grace is that it ends by blowing just about everything up
0	gangs of new york is an unapologetic mess whose only saving grace is that it ends by blowing just about everything up
0	gangs of new york is an unapologetic mess whose only saving grace is that it ends by blowing just about everything up
0	gangs of new york is an unapologetic mess whose only saving grace is that it ends by blowing just about everything up
0	gangs of new york is an unapologetic mess whose only saving grace is that it ends by blowing just about everything up
0	gangs of new york is an unapologetic mess whose only saving grace is that it ends by blowing just about everything up
0	gangs of new york is an unapologetic mess whose only saving grace is that it ends by blowing just about everything up
0	gangs of new york is an unapologetic mess whose only saving grace is that it ends by blowing just about everything up
0	gangs of new york is an unapologetic mess whose only saving grace is that it ends by blowing just about everything up
0	gangs of new york is an unapologetic mess whose only saving grace is that it ends by blowing just about everything up
0	gangs of new york is an unapologetic mess whose only saving grace is that it ends by blowing just about everything up
0	gangs of new york is an unapologetic mess whose only saving grace is that it ends by blowing just about everything up
0	gangs of new york is an unapologetic mess whose only saving grace is that it ends by blowing just about everything up
0	gangs of new york is an unapologetic mess whose only saving grace is that it ends by blowing just about everything up
0	gangs of new york is an unapologetic mess whose only saving grace is that it ends by blowing just about everything up
0	gangs of new york is an unapologetic mess whose only saving grace is that it ends by blowing just about everything up
0	gangs of new york is an unapologetic mess whose only saving grace is that it ends by blowing just about everything up
0	gangs of new york is an unapologetic mess whose only saving grace is that it ends by blowing just about everything up
0	gangs of new york is an unapologetic mess whose only saving grace is that it ends by blowing just about everything up
0	gangs of new york is an unapologetic mess whose only saving grace is that it ends by blowing just about everything up
0	we never really feel involved with the story , as all of its ideas remain just that : abstract ideas .
0	we never really feel involved with the story as all of its melodic theme remain just that abstract melodic theme
0	we never really feel involve with the story as all of its ideas remain just that abstract ideas
0	we never really feel involved with the story as all of its ideas stay just that abstract ideas
0	we neer really feel involved with the story as all of its ideas remain just that abstract ideas
0	we never really feel involved with the story as all of its ideas rest just that abstract ideas
0	we never in truth feel involved with the story as all of its ideas remain just that abstract ideas
0	we never really feel involved with the story as all of its ideas remain just that synopsis ideas
0	we never really feel involved with the history as all of its ideas remain just that abstract ideas
0	we neer really feel involved with the story as all of its ideas remain just that abstract ideas
0	we never really feel involved with the story as all of its ideas remain just that abstract ideas
0	we never really feel involved with the story as all of its ideas remain just that abstract ideas
0	we never really feel involved with the story as all of its ideas remain just that abstract ideas
0	we never really feel involved with the story as all of its ideas remain just that abstract ideas
0	we never really feel involved with the story as all of its ideas remain just that abstract ideas
0	we never really feel involved with the story as all of its ideas remain just that abstract ideas
0	we never really feel involved with the story as all of its ideas remain just that abstract ideas
0	we never really feel involved with the story as all of its ideas remain just that abstract ideas
0	we never really feel involved with the story as all of its ideas remain just that abstract ideas
0	we never really feel involved with the story as all of its ideas remain just that abstract ideas
0	we never really feel involved with the story as all of its ideas remain just that abstract ideas
0	we never really feel involved with the story as all of its ideas remain just that abstract ideas
0	we never really feel involved with the story as all of its ideas remain just that abstract ideas
0	we never really feel involved with the story as all of its ideas remain just that abstract ideas
0	we never really feel involved with the story as all of its ideas remain just that abstract ideas
0	we never really feel involved with the story as all of its ideas remain just that abstract ideas
0	we never really feel involved with the story as all of its ideas remain just that abstract ideas
0	we never really feel involved with the story as all of its ideas remain just that abstract ideas
0	we never really feel involved with the story as all of its ideas remain just that abstract ideas
0	we never really feel involved with the story as all of its ideas remain just that abstract ideas
0	we never really feel involved with the story as all of its ideas remain just that abstract ideas
0	we never really feel involved with the story as all of its ideas remain just that abstract ideas
0	we never really feel involved with the story as all of its ideas remain just that abstract ideas
4	this is one of polanski 's best films .
4	this is one of polanski s respectable films
4	this is unmatched of polanski s best films
4	this is one of polanski s skilful films
4	this is one of polanski s best photographic film
4	this is one of polanski s well films
4	this is one of polanski s best moving picture show
4	this is one of polanski s c h best films
4	this is one of polanski s best plastic film
4	this is ane of polanski s best films
4	this is one of polanski s best films
4	this is one of polanski s best films
4	this is one of polanski s best films
4	this is one of polanski s best films
4	this is one of polanski s best films
4	this is one of polanski s best films
4	this is one of polanski s best films
4	this is one of polanski s best films
4	this is one of polanski s best films
4	this is one of polanski s best films
4	this is one of polanski s best films
4	this is one of polanski s best films
4	this is one of polanski s best films
4	this is one of polanski s best films
4	this is one of polanski s best films
4	this is one of polanski s best films
4	this is one of polanski s best films
4	this is one of polanski s best films
4	this is one of polanski s best films
4	this is one of polanski s best films
4	this is one of polanski s best films
4	this is one of polanski s best films
4	this is one of polanski s best films
3	take care of my cat offers a refreshingly different slice of asian cinema .
3	take care of my cat offers a refreshingly different slice of asiatic cinema
3	take care of my cat offers a refreshingly dissimilar slice of asian cinema
3	adopt care of my cat offers a refreshingly different slice of asian cinema
3	get hold of care of my cat offers a refreshingly different slice of asian cinema
3	take care of my cat offers a refreshingly different slice of asiatic cinema
3	take care of my cat offer a refreshingly different slice of asian cinema
3	take guardianship of my cat offers a refreshingly different slice of asian cinema
3	take care of my cat put up a refreshingly different slice of asian cinema
3	take care of my cat offers a refreshfully different slice of asian cinema
3	take care of my cat offers a refreshingly different slice of asian cinema
3	take care of my cat offers a refreshingly different slice of asian cinema
3	take care of my cat offers a refreshingly different slice of asian cinema
3	take care of my cat offers a refreshingly different slice of asian cinema
3	take care of my cat offers a refreshingly different slice of asian cinema
3	take care of my cat offers a refreshingly different slice of asian cinema
3	take care of my cat offers a refreshingly different slice of asian cinema
3	take care of my cat offers a refreshingly different slice of asian cinema
3	take care of my cat offers a refreshingly different slice of asian cinema
3	take care of my cat offers a refreshingly different slice of asian cinema
3	take care of my cat offers a refreshingly different slice of asian cinema
3	take care of my cat offers a refreshingly different slice of asian cinema
3	take care of my cat offers a refreshingly different slice of asian cinema
3	take care of my cat offers a refreshingly different slice of asian cinema
3	take care of my cat offers a refreshingly different slice of asian cinema
3	take care of my cat offers a refreshingly different slice of asian cinema
3	take care of my cat offers a refreshingly different slice of asian cinema
3	take care of my cat offers a refreshingly different slice of asian cinema
3	take care of my cat offers a refreshingly different slice of asian cinema
3	take care of my cat offers a refreshingly different slice of asian cinema
3	take care of my cat offers a refreshingly different slice of asian cinema
3	take care of my cat offers a refreshingly different slice of asian cinema
3	take care of my cat offers a refreshingly different slice of asian cinema
1	acting , particularly by tambor , almost makes `` never again '' worthwhile , but -lrb- writer\/director -rrb- schaeffer should follow his titular advice
1	playing especially by tambor almost makes never again worthwhile but lrb writer director rrb schaeffer should follow his titular advice
1	acting particularly by tambor almost defecate never again worthwhile but lrb writer director rrb schaeffer should follow his nominal advice
1	acting particularly by tambor almost makes neer again worthwhile but lrb author director rrb schaeffer should follow his titular advice
1	acting in particular by tambor almost makes never again worthwhile but lrb writer film director rrb schaeffer should follow his titular advice
1	acting particularly by tambor almost cause never again worthwhile but lrb author director rrb schaeffer should follow his titular advice
1	acting particularly by tambor almost makes never again worthwhile but lrb writer theater director rrb schaeffer should follow his nominal advice
1	acting particularly by tambor near shuffling never again worthwhile but lrb writer director rrb schaeffer should follow his titular advice
1	acting particularly by tambor almost makes neer again worthwhile but lrb writer director rrb schaeffer should follow his nominal advice
1	playact particularly by tambor about makes never again worthwhile but lrb writer director rrb schaeffer should follow his titular advice
1	acting particularly by tambor almost makes never again worthwhile but lrb writer director rrb schaeffer should follow his titular advice
1	acting particularly by tambor almost makes never again worthwhile but lrb writer director rrb schaeffer should follow his titular advice
1	acting particularly by tambor almost makes never again worthwhile but lrb writer director rrb schaeffer should follow his titular advice
1	acting particularly by tambor almost makes never again worthwhile but lrb writer director rrb schaeffer should follow his titular advice
1	acting particularly by tambor almost makes never again worthwhile but lrb writer director rrb schaeffer should follow his titular advice
1	acting particularly by tambor almost makes never again worthwhile but lrb writer director rrb schaeffer should follow his titular advice
1	acting particularly by tambor almost makes never again worthwhile but lrb writer director rrb schaeffer should follow his titular advice
1	acting particularly by tambor almost makes never again worthwhile but lrb writer director rrb schaeffer should follow his titular advice
1	acting particularly by tambor almost makes never again worthwhile but lrb writer director rrb schaeffer should follow his titular advice
1	acting particularly by tambor almost makes never again worthwhile but lrb writer director rrb schaeffer should follow his titular advice
1	acting particularly by tambor almost makes never again worthwhile but lrb writer director rrb schaeffer should follow his titular advice
1	acting particularly by tambor almost makes never again worthwhile but lrb writer director rrb schaeffer should follow his titular advice
1	acting particularly by tambor almost makes never again worthwhile but lrb writer director rrb schaeffer should follow his titular advice
1	acting particularly by tambor almost makes never again worthwhile but lrb writer director rrb schaeffer should follow his titular advice
1	acting particularly by tambor almost makes never again worthwhile but lrb writer director rrb schaeffer should follow his titular advice
1	acting particularly by tambor almost makes never again worthwhile but lrb writer director rrb schaeffer should follow his titular advice
1	acting particularly by tambor almost makes never again worthwhile but lrb writer director rrb schaeffer should follow his titular advice
1	acting particularly by tambor almost makes never again worthwhile but lrb writer director rrb schaeffer should follow his titular advice
1	acting particularly by tambor almost makes never again worthwhile but lrb writer director rrb schaeffer should follow his titular advice
1	acting particularly by tambor almost makes never again worthwhile but lrb writer director rrb schaeffer should follow his titular advice
1	acting particularly by tambor almost makes never again worthwhile but lrb writer director rrb schaeffer should follow his titular advice
1	acting particularly by tambor almost makes never again worthwhile but lrb writer director rrb schaeffer should follow his titular advice
1	acting particularly by tambor almost makes never again worthwhile but lrb writer director rrb schaeffer should follow his titular advice
3	the movie exists for its soccer action and its fine acting .
3	the movie subsist for its soccer action and its fine acting
3	the movie exists for its association football action and its fine acting
3	the motion picture exists for its soccer action and its fine acting
3	the movie exists for its soccer action and its fine work
3	the movie exists for its soccer action and its very well acting
3	the movie exists for its soccer sue and its fine acting
3	the movie survive for its soccer action and its fine acting
3	the movie exists for its soccer action and its fine move
3	the movie exists for its soccer action and its all right acting
3	the movie exists for its soccer action and its fine acting
3	the movie exists for its soccer action and its fine acting
3	the movie exists for its soccer action and its fine acting
3	the movie exists for its soccer action and its fine acting
3	the movie exists for its soccer action and its fine acting
3	the movie exists for its soccer action and its fine acting
3	the movie exists for its soccer action and its fine acting
3	the movie exists for its soccer action and its fine acting
3	the movie exists for its soccer action and its fine acting
3	the movie exists for its soccer action and its fine acting
3	the movie exists for its soccer action and its fine acting
3	the movie exists for its soccer action and its fine acting
3	the movie exists for its soccer action and its fine acting
3	the movie exists for its soccer action and its fine acting
3	the movie exists for its soccer action and its fine acting
3	the movie exists for its soccer action and its fine acting
3	the movie exists for its soccer action and its fine acting
3	the movie exists for its soccer action and its fine acting
3	the movie exists for its soccer action and its fine acting
3	the movie exists for its soccer action and its fine acting
3	the movie exists for its soccer action and its fine acting
3	the movie exists for its soccer action and its fine acting
3	the movie exists for its soccer action and its fine acting
1	arnold 's jump from little screen to big will leave frowns on more than a few faces .
1	arnold s jump from little screen to braggy will leave frowns on more than a few faces
1	arnold s jump from little screen to big will leave taking frowns on more than a few faces
1	arnold s jump from little screen to big will lead frowns on more than a few faces
1	arnold s jump from little screenland to big will leave frowns on more than a few faces
1	arnold s jump from little screen to big will leave frowns on more than a few confront
1	matthew arnold s jump from little screen to big will leave frowns on more than a few faces
1	arnold s jump from little screen to big will leave frowns on more than a few look
1	arnold s jump from little screen to big will leave scowl on more than a few faces
1	arnold s jump from little screen to big will leave lower on more than a few faces
1	arnold s jump from little screen to big will leave frowns on more than a few faces
1	arnold s jump from little screen to big will leave frowns on more than a few faces
1	arnold s jump from little screen to big will leave frowns on more than a few faces
1	arnold s jump from little screen to big will leave frowns on more than a few faces
1	arnold s jump from little screen to big will leave frowns on more than a few faces
1	arnold s jump from little screen to big will leave frowns on more than a few faces
1	arnold s jump from little screen to big will leave frowns on more than a few faces
1	arnold s jump from little screen to big will leave frowns on more than a few faces
1	arnold s jump from little screen to big will leave frowns on more than a few faces
1	arnold s jump from little screen to big will leave frowns on more than a few faces
1	arnold s jump from little screen to big will leave frowns on more than a few faces
1	arnold s jump from little screen to big will leave frowns on more than a few faces
1	arnold s jump from little screen to big will leave frowns on more than a few faces
1	arnold s jump from little screen to big will leave frowns on more than a few faces
1	arnold s jump from little screen to big will leave frowns on more than a few faces
1	arnold s jump from little screen to big will leave frowns on more than a few faces
1	arnold s jump from little screen to big will leave frowns on more than a few faces
1	arnold s jump from little screen to big will leave frowns on more than a few faces
1	arnold s jump from little screen to big will leave frowns on more than a few faces
1	arnold s jump from little screen to big will leave frowns on more than a few faces
1	arnold s jump from little screen to big will leave frowns on more than a few faces
1	arnold s jump from little screen to big will leave frowns on more than a few faces
1	arnold s jump from little screen to big will leave frowns on more than a few faces
2	a reasonably efficient mechanism , but it offers few surprises and finds its stars slumming in territory they should have avoided .
2	a sanely efficient mechanism but it offers few surprises and finds its stars slumming in territory they should have keep off
2	a moderately efficient mechanism but it offers few surprises and finds its stars slum in territory they should have avoided
2	a reasonably efficient mechanism but it offers few surprise and discovery its stars slumming in territory they should have avoided
2	a reasonably efficient mechanism but it pass few storm and finds its stars slumming in territory they should have avoided
2	a reasonably efficient mechanism but it offers few surprises and finds its wizard slumming in territorial dominion they should have avoided
2	a reasonably effective mechanism but it offers few surprises and finds its stars slum in territory they should have avoided
2	a middling efficient chemical mechanism but it offers few surprises and finds its stars slumming in territory they should have avoided
2	a reasonably effective mechanism but it offers few storm and finds its stars slumming in territory they should have avoided
2	a reasonably efficient mechanism but it offers few surprises and finds its virtuoso slumming in dominion they should have avoided
2	a reasonably efficient mechanism but it offers few surprises and finds its stars slumming in territory they should have avoided
2	a reasonably efficient mechanism but it offers few surprises and finds its stars slumming in territory they should have avoided
2	a reasonably efficient mechanism but it offers few surprises and finds its stars slumming in territory they should have avoided
2	a reasonably efficient mechanism but it offers few surprises and finds its stars slumming in territory they should have avoided
2	a reasonably efficient mechanism but it offers few surprises and finds its stars slumming in territory they should have avoided
2	a reasonably efficient mechanism but it offers few surprises and finds its stars slumming in territory they should have avoided
2	a reasonably efficient mechanism but it offers few surprises and finds its stars slumming in territory they should have avoided
2	a reasonably efficient mechanism but it offers few surprises and finds its stars slumming in territory they should have avoided
2	a reasonably efficient mechanism but it offers few surprises and finds its stars slumming in territory they should have avoided
2	a reasonably efficient mechanism but it offers few surprises and finds its stars slumming in territory they should have avoided
2	a reasonably efficient mechanism but it offers few surprises and finds its stars slumming in territory they should have avoided
2	a reasonably efficient mechanism but it offers few surprises and finds its stars slumming in territory they should have avoided
2	a reasonably efficient mechanism but it offers few surprises and finds its stars slumming in territory they should have avoided
2	a reasonably efficient mechanism but it offers few surprises and finds its stars slumming in territory they should have avoided
2	a reasonably efficient mechanism but it offers few surprises and finds its stars slumming in territory they should have avoided
2	a reasonably efficient mechanism but it offers few surprises and finds its stars slumming in territory they should have avoided
2	a reasonably efficient mechanism but it offers few surprises and finds its stars slumming in territory they should have avoided
2	a reasonably efficient mechanism but it offers few surprises and finds its stars slumming in territory they should have avoided
2	a reasonably efficient mechanism but it offers few surprises and finds its stars slumming in territory they should have avoided
2	a reasonably efficient mechanism but it offers few surprises and finds its stars slumming in territory they should have avoided
2	a reasonably efficient mechanism but it offers few surprises and finds its stars slumming in territory they should have avoided
2	a reasonably efficient mechanism but it offers few surprises and finds its stars slumming in territory they should have avoided
2	a reasonably efficient mechanism but it offers few surprises and finds its stars slumming in territory they should have avoided
0	if this holiday movie is supposed to be a gift , somebody unwrapped it early , took out all the good stuff , and left behind the crap -lrb- literally -rrb- .
0	if this holiday movie is supposed to be a gift somebody unwrapped it early took out all the expert stuff and go out behind the crap lrb literally rrb
0	if this holiday movie is supposed to be a gift person unwrapped it early took out all the good block and left behind the crap lrb literally rrb
0	if this holiday movie is supposed to be a gift soul unwrapped it ahead of time took out all the good stuff and left behind the crap lrb literally rrb
0	if this holiday movie is supposed to be a gift somebody unwrapped it early look at out all the good stuff and left seat the crap lrb literally rrb
0	if this vacation movie is supposed to be a gift somebody unwrapped it early took out all the good overgorge and left behind the crap lrb literally rrb
0	if this holiday pic is conjecture to be a gift somebody unwrapped it early took out all the good stuff and left behind the crap lrb literally rrb
0	if this holiday movie is supposed to be a gift somebody unwrapped it betimes took out all the good stuff and left behind the stool lrb literally rrb
0	if this holiday movie is supposed to be a gift person unwrapped it early took out all the good stuff and left butt the crap lrb literally rrb
0	if this holiday movie is supposed to be a gift person reveal it early took out all the good stuff and left behind the crap lrb literally rrb
0	if this holiday movie is supposed to be a gift somebody unwrapped it early took out all the good stuff and left behind the crap lrb literally rrb
0	if this holiday movie is supposed to be a gift somebody unwrapped it early took out all the good stuff and left behind the crap lrb literally rrb
0	if this holiday movie is supposed to be a gift somebody unwrapped it early took out all the good stuff and left behind the crap lrb literally rrb
0	if this holiday movie is supposed to be a gift somebody unwrapped it early took out all the good stuff and left behind the crap lrb literally rrb
0	if this holiday movie is supposed to be a gift somebody unwrapped it early took out all the good stuff and left behind the crap lrb literally rrb
0	if this holiday movie is supposed to be a gift somebody unwrapped it early took out all the good stuff and left behind the crap lrb literally rrb
0	if this holiday movie is supposed to be a gift somebody unwrapped it early took out all the good stuff and left behind the crap lrb literally rrb
0	if this holiday movie is supposed to be a gift somebody unwrapped it early took out all the good stuff and left behind the crap lrb literally rrb
0	if this holiday movie is supposed to be a gift somebody unwrapped it early took out all the good stuff and left behind the crap lrb literally rrb
0	if this holiday movie is supposed to be a gift somebody unwrapped it early took out all the good stuff and left behind the crap lrb literally rrb
0	if this holiday movie is supposed to be a gift somebody unwrapped it early took out all the good stuff and left behind the crap lrb literally rrb
0	if this holiday movie is supposed to be a gift somebody unwrapped it early took out all the good stuff and left behind the crap lrb literally rrb
0	if this holiday movie is supposed to be a gift somebody unwrapped it early took out all the good stuff and left behind the crap lrb literally rrb
0	if this holiday movie is supposed to be a gift somebody unwrapped it early took out all the good stuff and left behind the crap lrb literally rrb
0	if this holiday movie is supposed to be a gift somebody unwrapped it early took out all the good stuff and left behind the crap lrb literally rrb
0	if this holiday movie is supposed to be a gift somebody unwrapped it early took out all the good stuff and left behind the crap lrb literally rrb
0	if this holiday movie is supposed to be a gift somebody unwrapped it early took out all the good stuff and left behind the crap lrb literally rrb
0	if this holiday movie is supposed to be a gift somebody unwrapped it early took out all the good stuff and left behind the crap lrb literally rrb
0	if this holiday movie is supposed to be a gift somebody unwrapped it early took out all the good stuff and left behind the crap lrb literally rrb
0	if this holiday movie is supposed to be a gift somebody unwrapped it early took out all the good stuff and left behind the crap lrb literally rrb
0	if this holiday movie is supposed to be a gift somebody unwrapped it early took out all the good stuff and left behind the crap lrb literally rrb
0	if this holiday movie is supposed to be a gift somebody unwrapped it early took out all the good stuff and left behind the crap lrb literally rrb
0	if this holiday movie is supposed to be a gift somebody unwrapped it early took out all the good stuff and left behind the crap lrb literally rrb
3	jason x has cheesy effects and a hoary plot , but its macabre , self-deprecating sense of humor makes up for a lot .
3	jason disco biscuit has cheesy effects and a hoary plot but its macabre self slighting sense of humor makes up for a lot
3	jason x has cheesy effectuate and a white haired plot but its macabre self deprecating sense of humor makes up for a lot
3	jason x has cheesy effects and a hoary plot but its macabre self deprecating sense of humor constitute up for a luck
3	jason x has punk effects and a hoary plot but its macabre self deprecatory sense of humor makes up for a lot
3	jason x has cheesy effects and a rusty plot but its macabre self deprecating sense of humor makes up for a administer
3	jason ecstasy has cheesy effects and a hoary plot but its macabre self deprecating mother wit of humor makes up for a lot
3	jason x has cheesy effects and a hoary plat but its macabre self deprecating sense of humor makes up for a pot
3	jason x has cheesy personal effects and a hoary plot but its macabre ego deprecating sense of humor makes up for a lot
3	jason x has cheesy effects and a hoary plot but its gruesome self slighting sense of humor makes up for a lot
3	jason x has cheesy effects and a hoary plot but its macabre self deprecating sense of humor makes up for a lot
3	jason x has cheesy effects and a hoary plot but its macabre self deprecating sense of humor makes up for a lot
3	jason x has cheesy effects and a hoary plot but its macabre self deprecating sense of humor makes up for a lot
3	jason x has cheesy effects and a hoary plot but its macabre self deprecating sense of humor makes up for a lot
3	jason x has cheesy effects and a hoary plot but its macabre self deprecating sense of humor makes up for a lot
3	jason x has cheesy effects and a hoary plot but its macabre self deprecating sense of humor makes up for a lot
3	jason x has cheesy effects and a hoary plot but its macabre self deprecating sense of humor makes up for a lot
3	jason x has cheesy effects and a hoary plot but its macabre self deprecating sense of humor makes up for a lot
3	jason x has cheesy effects and a hoary plot but its macabre self deprecating sense of humor makes up for a lot
3	jason x has cheesy effects and a hoary plot but its macabre self deprecating sense of humor makes up for a lot
3	jason x has cheesy effects and a hoary plot but its macabre self deprecating sense of humor makes up for a lot
3	jason x has cheesy effects and a hoary plot but its macabre self deprecating sense of humor makes up for a lot
3	jason x has cheesy effects and a hoary plot but its macabre self deprecating sense of humor makes up for a lot
3	jason x has cheesy effects and a hoary plot but its macabre self deprecating sense of humor makes up for a lot
3	jason x has cheesy effects and a hoary plot but its macabre self deprecating sense of humor makes up for a lot
3	jason x has cheesy effects and a hoary plot but its macabre self deprecating sense of humor makes up for a lot
3	jason x has cheesy effects and a hoary plot but its macabre self deprecating sense of humor makes up for a lot
3	jason x has cheesy effects and a hoary plot but its macabre self deprecating sense of humor makes up for a lot
3	jason x has cheesy effects and a hoary plot but its macabre self deprecating sense of humor makes up for a lot
3	jason x has cheesy effects and a hoary plot but its macabre self deprecating sense of humor makes up for a lot
3	jason x has cheesy effects and a hoary plot but its macabre self deprecating sense of humor makes up for a lot
3	jason x has cheesy effects and a hoary plot but its macabre self deprecating sense of humor makes up for a lot
3	jason x has cheesy effects and a hoary plot but its macabre self deprecating sense of humor makes up for a lot
1	even as lame horror flicks go , this is lame .
1	even as lame horror click go this is lame
1	even as lame horror flicks go game this is lame
1	level as lame horror flicks go this is lame
1	even as lame horror flicks break this is lame
1	level as lame horror flicks go this is lame
1	even as lame repugnance flicks go this is lame
1	regular as lame horror flicks go this is lame
1	even as lame horror flicks xtc this is lame
1	even as halt horror flicks go this is halt
1	even as lame horror flicks go this is lame
1	even as lame horror flicks go this is lame
1	even as lame horror flicks go this is lame
1	even as lame horror flicks go this is lame
1	even as lame horror flicks go this is lame
1	even as lame horror flicks go this is lame
1	even as lame horror flicks go this is lame
1	even as lame horror flicks go this is lame
1	even as lame horror flicks go this is lame
1	even as lame horror flicks go this is lame
1	even as lame horror flicks go this is lame
1	even as lame horror flicks go this is lame
1	even as lame horror flicks go this is lame
1	even as lame horror flicks go this is lame
1	even as lame horror flicks go this is lame
1	even as lame horror flicks go this is lame
1	even as lame horror flicks go this is lame
1	even as lame horror flicks go this is lame
1	even as lame horror flicks go this is lame
1	even as lame horror flicks go this is lame
1	even as lame horror flicks go this is lame
1	even as lame horror flicks go this is lame
1	even as lame horror flicks go this is lame
1	oft-described as the antidote to american pie-type sex comedies , it actually has a bundle in common with them , as the film diffuses every opportunity for a breakthrough
1	oft described as the antidote to american proto indo european type sex comedies it actually has a bundle in common with them as the celluloid diffuses every opportunity for a breakthrough
1	oft described as the counterpoison to american pie type sex comedies it actually has a bundle in commons with them as the film diffuses every opportunity for a breakthrough
1	oft name as the antidote to american pie typewrite sex comedies it actually has a bundle in common with them as the film diffuses every opportunity for a breakthrough
1	oft described as the counterpoison to american pie character sex comedies it actually has a bundle in common with them as the film diffuses every opportunity for a breakthrough
1	oft described as the antidote to american english pie type sex comedies it actually has a bundle in unwashed with them as the film diffuses every opportunity for a breakthrough
1	frequently described as the antidote to american proto indo european type sex comedies it actually has a bundle in common with them as the film diffuses every opportunity for a breakthrough
1	oft described as the antidote to american pie type sex comedies it actually has a bundle in mutual with them as the film diffuses every chance for a breakthrough
1	oft described as the antidote to american proto indo european type sex funniness it actually has a bundle in common with them as the film diffuses every opportunity for a breakthrough
1	oft described as the antidote to american pie case sex comedies it actually has a bundle in common with them as the film spread every opportunity for a breakthrough
1	oft described as the antidote to american pie type sex comedies it actually has a bundle in common with them as the film diffuses every opportunity for a breakthrough
1	oft described as the antidote to american pie type sex comedies it actually has a bundle in common with them as the film diffuses every opportunity for a breakthrough
1	oft described as the antidote to american pie type sex comedies it actually has a bundle in common with them as the film diffuses every opportunity for a breakthrough
1	oft described as the antidote to american pie type sex comedies it actually has a bundle in common with them as the film diffuses every opportunity for a breakthrough
1	oft described as the antidote to american pie type sex comedies it actually has a bundle in common with them as the film diffuses every opportunity for a breakthrough
1	oft described as the antidote to american pie type sex comedies it actually has a bundle in common with them as the film diffuses every opportunity for a breakthrough
1	oft described as the antidote to american pie type sex comedies it actually has a bundle in common with them as the film diffuses every opportunity for a breakthrough
1	oft described as the antidote to american pie type sex comedies it actually has a bundle in common with them as the film diffuses every opportunity for a breakthrough
1	oft described as the antidote to american pie type sex comedies it actually has a bundle in common with them as the film diffuses every opportunity for a breakthrough
1	oft described as the antidote to american pie type sex comedies it actually has a bundle in common with them as the film diffuses every opportunity for a breakthrough
1	oft described as the antidote to american pie type sex comedies it actually has a bundle in common with them as the film diffuses every opportunity for a breakthrough
1	oft described as the antidote to american pie type sex comedies it actually has a bundle in common with them as the film diffuses every opportunity for a breakthrough
1	oft described as the antidote to american pie type sex comedies it actually has a bundle in common with them as the film diffuses every opportunity for a breakthrough
1	oft described as the antidote to american pie type sex comedies it actually has a bundle in common with them as the film diffuses every opportunity for a breakthrough
1	oft described as the antidote to american pie type sex comedies it actually has a bundle in common with them as the film diffuses every opportunity for a breakthrough
1	oft described as the antidote to american pie type sex comedies it actually has a bundle in common with them as the film diffuses every opportunity for a breakthrough
1	oft described as the antidote to american pie type sex comedies it actually has a bundle in common with them as the film diffuses every opportunity for a breakthrough
1	oft described as the antidote to american pie type sex comedies it actually has a bundle in common with them as the film diffuses every opportunity for a breakthrough
1	oft described as the antidote to american pie type sex comedies it actually has a bundle in common with them as the film diffuses every opportunity for a breakthrough
1	oft described as the antidote to american pie type sex comedies it actually has a bundle in common with them as the film diffuses every opportunity for a breakthrough
1	oft described as the antidote to american pie type sex comedies it actually has a bundle in common with them as the film diffuses every opportunity for a breakthrough
1	oft described as the antidote to american pie type sex comedies it actually has a bundle in common with them as the film diffuses every opportunity for a breakthrough
1	oft described as the antidote to american pie type sex comedies it actually has a bundle in common with them as the film diffuses every opportunity for a breakthrough
4	though the violence is far less sadistic than usual , the film is typical miike : fast , furious and full of off-the-cuff imaginative flourishes .
4	though the violence is far less sadistic than common the film is typical miike fast raging and full of off the cuff imaginative flourishes
4	though the violence is far lupus erythematosus sadistic than usual the film is typical miike fast furious and full of off the turnup imaginative flourishes
4	though the violence is far le sadistic than usual the film is typical miike fast furious and full of off the handcuff imaginative flourishes
4	though the violence is far less sadistic than common the film is typical miike fast furious and full of off the cuff inventive flourishes
4	though the violence is former armed forces less sadistic than usual the film is typical miike fast furious and full of off the cuff inventive flourishes
4	though the violence is far less sadistic than usual the moving picture is typical miike fast furious and full moon of off the cuff imaginative flourishes
4	though the violence is far to a lesser extent sadistic than usual the film is typical miike fast furious and full of off the handlock imaginative flourishes
4	though the violence is far less sadistic than usual the film is typical miike fast furious and wax of off the cuff inventive flourishes
4	though the violence is far to a lesser extent sadistic than usual the film is typical miike degraded furious and full of off the cuff imaginative flourishes
4	though the violence is far less sadistic than usual the film is typical miike fast furious and full of off the cuff imaginative flourishes
4	though the violence is far less sadistic than usual the film is typical miike fast furious and full of off the cuff imaginative flourishes
4	though the violence is far less sadistic than usual the film is typical miike fast furious and full of off the cuff imaginative flourishes
4	though the violence is far less sadistic than usual the film is typical miike fast furious and full of off the cuff imaginative flourishes
4	though the violence is far less sadistic than usual the film is typical miike fast furious and full of off the cuff imaginative flourishes
4	though the violence is far less sadistic than usual the film is typical miike fast furious and full of off the cuff imaginative flourishes
4	though the violence is far less sadistic than usual the film is typical miike fast furious and full of off the cuff imaginative flourishes
4	though the violence is far less sadistic than usual the film is typical miike fast furious and full of off the cuff imaginative flourishes
4	though the violence is far less sadistic than usual the film is typical miike fast furious and full of off the cuff imaginative flourishes
4	though the violence is far less sadistic than usual the film is typical miike fast furious and full of off the cuff imaginative flourishes
4	though the violence is far less sadistic than usual the film is typical miike fast furious and full of off the cuff imaginative flourishes
4	though the violence is far less sadistic than usual the film is typical miike fast furious and full of off the cuff imaginative flourishes
4	though the violence is far less sadistic than usual the film is typical miike fast furious and full of off the cuff imaginative flourishes
4	though the violence is far less sadistic than usual the film is typical miike fast furious and full of off the cuff imaginative flourishes
4	though the violence is far less sadistic than usual the film is typical miike fast furious and full of off the cuff imaginative flourishes
4	though the violence is far less sadistic than usual the film is typical miike fast furious and full of off the cuff imaginative flourishes
4	though the violence is far less sadistic than usual the film is typical miike fast furious and full of off the cuff imaginative flourishes
4	though the violence is far less sadistic than usual the film is typical miike fast furious and full of off the cuff imaginative flourishes
4	though the violence is far less sadistic than usual the film is typical miike fast furious and full of off the cuff imaginative flourishes
4	though the violence is far less sadistic than usual the film is typical miike fast furious and full of off the cuff imaginative flourishes
4	though the violence is far less sadistic than usual the film is typical miike fast furious and full of off the cuff imaginative flourishes
4	though the violence is far less sadistic than usual the film is typical miike fast furious and full of off the cuff imaginative flourishes
4	though the violence is far less sadistic than usual the film is typical miike fast furious and full of off the cuff imaginative flourishes
0	when a set of pre-shooting guidelines a director came up with for his actors turns out to be cleverer , better written and of considerable more interest than the finished film , that 's a bad sign .
0	when a set of pre shooting guideline a director came up with for his actors turns out to be cleverer better written and of considerable more matter to than the finished film that s a regretful sign
0	when a set of pre shooting guidelines a conductor total up with for his actors turns out to be cleverer better pen and of considerable more interest than the finished film that s a bad sign
0	when a set of pre shooting guidepost a director came up with for his actors turns out to be cleverer honorable written and of considerable more concern than the finished film that s a bad sign
0	when a set of pre photograph guidelines a director came up with for his actors turns out to be cleverer skillful written and of considerable more interest than the finished film that s a unsound sign
0	when a set of pre shooting guidelines a director came up with for his actors reverse out to be cleverer better save and of considerable more interest than the finished pic that s a bad sign
0	when a set of pre shooting rule of thumb a director came up with for his actors turns out to be cleverer better indite and of considerable more concern than the finished film that s a bad sign
0	when a hardening of pre fritter away guidelines a director came up with for his actors turns out to be cleverer better written and of considerable more interest than the finished film that s a sorry sign
0	when a set of pre shooting guidelines a music director came up with for his actors turns out to be cleverer break written and of considerable more interest than the wind up film that s a bad sign
0	when a set of pre shooting guideline a director add up up with for his actors turns out to be cleverer improve written and of considerable more interest than the finished film that s a bad sign
0	when a set of pre shooting guidelines a director came up with for his actors turns out to be cleverer better written and of considerable more interest than the finished film that s a bad sign
0	when a set of pre shooting guidelines a director came up with for his actors turns out to be cleverer better written and of considerable more interest than the finished film that s a bad sign
0	when a set of pre shooting guidelines a director came up with for his actors turns out to be cleverer better written and of considerable more interest than the finished film that s a bad sign
0	when a set of pre shooting guidelines a director came up with for his actors turns out to be cleverer better written and of considerable more interest than the finished film that s a bad sign
0	when a set of pre shooting guidelines a director came up with for his actors turns out to be cleverer better written and of considerable more interest than the finished film that s a bad sign
0	when a set of pre shooting guidelines a director came up with for his actors turns out to be cleverer better written and of considerable more interest than the finished film that s a bad sign
0	when a set of pre shooting guidelines a director came up with for his actors turns out to be cleverer better written and of considerable more interest than the finished film that s a bad sign
0	when a set of pre shooting guidelines a director came up with for his actors turns out to be cleverer better written and of considerable more interest than the finished film that s a bad sign
0	when a set of pre shooting guidelines a director came up with for his actors turns out to be cleverer better written and of considerable more interest than the finished film that s a bad sign
0	when a set of pre shooting guidelines a director came up with for his actors turns out to be cleverer better written and of considerable more interest than the finished film that s a bad sign
0	when a set of pre shooting guidelines a director came up with for his actors turns out to be cleverer better written and of considerable more interest than the finished film that s a bad sign
0	when a set of pre shooting guidelines a director came up with for his actors turns out to be cleverer better written and of considerable more interest than the finished film that s a bad sign
0	when a set of pre shooting guidelines a director came up with for his actors turns out to be cleverer better written and of considerable more interest than the finished film that s a bad sign
0	when a set of pre shooting guidelines a director came up with for his actors turns out to be cleverer better written and of considerable more interest than the finished film that s a bad sign
0	when a set of pre shooting guidelines a director came up with for his actors turns out to be cleverer better written and of considerable more interest than the finished film that s a bad sign
0	when a set of pre shooting guidelines a director came up with for his actors turns out to be cleverer better written and of considerable more interest than the finished film that s a bad sign
0	when a set of pre shooting guidelines a director came up with for his actors turns out to be cleverer better written and of considerable more interest than the finished film that s a bad sign
0	when a set of pre shooting guidelines a director came up with for his actors turns out to be cleverer better written and of considerable more interest than the finished film that s a bad sign
0	when a set of pre shooting guidelines a director came up with for his actors turns out to be cleverer better written and of considerable more interest than the finished film that s a bad sign
0	when a set of pre shooting guidelines a director came up with for his actors turns out to be cleverer better written and of considerable more interest than the finished film that s a bad sign
0	when a set of pre shooting guidelines a director came up with for his actors turns out to be cleverer better written and of considerable more interest than the finished film that s a bad sign
0	when a set of pre shooting guidelines a director came up with for his actors turns out to be cleverer better written and of considerable more interest than the finished film that s a bad sign
0	when a set of pre shooting guidelines a director came up with for his actors turns out to be cleverer better written and of considerable more interest than the finished film that s a bad sign
2	william shatner , as a pompous professor , is the sole bright spot ...
2	william shatner as a pompous professor is the sole bright maculation
2	william shatner as a pompous professor is the sole bright post
2	william shatner as a pompous prof is the sole bright spot
2	william shatner as a pompous professor is the sole bright situation
2	william shatner as a pompous professor is the sole bright dapple
2	william shatner as a pompous professor is the lonesome bright spot
2	william shatner as a pompous professor is the sole smart spot
2	william shatner as a pompous professor is the sole brilliantly spot
2	william shatner as a portentous professor is the sole bright spot
2	william shatner as a pompous professor is the sole bright spot
2	william shatner as a pompous professor is the sole bright spot
2	william shatner as a pompous professor is the sole bright spot
2	william shatner as a pompous professor is the sole bright spot
2	william shatner as a pompous professor is the sole bright spot
2	william shatner as a pompous professor is the sole bright spot
2	william shatner as a pompous professor is the sole bright spot
2	william shatner as a pompous professor is the sole bright spot
2	william shatner as a pompous professor is the sole bright spot
2	william shatner as a pompous professor is the sole bright spot
2	william shatner as a pompous professor is the sole bright spot
2	william shatner as a pompous professor is the sole bright spot
2	william shatner as a pompous professor is the sole bright spot
2	william shatner as a pompous professor is the sole bright spot
2	william shatner as a pompous professor is the sole bright spot
2	william shatner as a pompous professor is the sole bright spot
2	william shatner as a pompous professor is the sole bright spot
2	william shatner as a pompous professor is the sole bright spot
2	william shatner as a pompous professor is the sole bright spot
2	william shatner as a pompous professor is the sole bright spot
2	william shatner as a pompous professor is the sole bright spot
2	william shatner as a pompous professor is the sole bright spot
2	william shatner as a pompous professor is the sole bright spot
4	the passions aroused by the discord between old and new cultures are set against the strange , stark beauty of the mideast desert , so lovingly and perceptively filmed that you can almost taste the desiccated air .
4	the passions aroused by the discord between old and new civilisation are set against the strange stark beauty of the near east desert so lovingly and perceptively filmed that you can almost perceptiveness the desiccated air
4	the passions aroused by the discord between former and new cultures are set against the strange stark beauty of the mideast desert so lovingly and perceptively filmed that you can near appreciation the desiccated air
4	the passions aroused by the discord between honest to god and new cultures are jell against the strange stark smasher of the mideast desert so lovingly and perceptively filmed that you can almost taste the desiccated air
4	the passions aroused by the discord between old and new cultures are set against the foreign stark beauty of the mideast abandon so lovingly and perceptively filmed that you can nigh taste the desiccated air
4	the passions aroused by the discord between old and new culture are set against the strange double dyed beauty of the mideast desert so fondly and perceptively filmed that you can almost taste the desiccated air
4	the passions energize by the discord between old and new cultures are set against the strange stark beauty of the mideast desert so lovingly and perceptively filmed that you can almost savor the desiccated strain
4	the warmth aroused by the discord between old and new civilisation are set against the strange stark beauty of the middle east desert so lovingly and perceptively filmed that you can almost taste the desiccated air
4	the passions aflame by the discord between old and new cultures are jell against the strange utter beauty of the mideast desert so lovingly and perceptively filmed that you can almost taste the desiccated air
4	the passions aroused by the discord between sometime and young cultures are set against the strange stark beauty of the mideast desert so lovingly and perceptively take that you can almost taste the desiccated air
4	the passions aroused by the discord between old and new cultures are set against the strange stark beauty of the mideast desert so lovingly and perceptively filmed that you can almost taste the desiccated air
4	the passions aroused by the discord between old and new cultures are set against the strange stark beauty of the mideast desert so lovingly and perceptively filmed that you can almost taste the desiccated air
4	the passions aroused by the discord between old and new cultures are set against the strange stark beauty of the mideast desert so lovingly and perceptively filmed that you can almost taste the desiccated air
4	the passions aroused by the discord between old and new cultures are set against the strange stark beauty of the mideast desert so lovingly and perceptively filmed that you can almost taste the desiccated air
4	the passions aroused by the discord between old and new cultures are set against the strange stark beauty of the mideast desert so lovingly and perceptively filmed that you can almost taste the desiccated air
4	the passions aroused by the discord between old and new cultures are set against the strange stark beauty of the mideast desert so lovingly and perceptively filmed that you can almost taste the desiccated air
4	the passions aroused by the discord between old and new cultures are set against the strange stark beauty of the mideast desert so lovingly and perceptively filmed that you can almost taste the desiccated air
4	the passions aroused by the discord between old and new cultures are set against the strange stark beauty of the mideast desert so lovingly and perceptively filmed that you can almost taste the desiccated air
4	the passions aroused by the discord between old and new cultures are set against the strange stark beauty of the mideast desert so lovingly and perceptively filmed that you can almost taste the desiccated air
4	the passions aroused by the discord between old and new cultures are set against the strange stark beauty of the mideast desert so lovingly and perceptively filmed that you can almost taste the desiccated air
4	the passions aroused by the discord between old and new cultures are set against the strange stark beauty of the mideast desert so lovingly and perceptively filmed that you can almost taste the desiccated air
4	the passions aroused by the discord between old and new cultures are set against the strange stark beauty of the mideast desert so lovingly and perceptively filmed that you can almost taste the desiccated air
4	the passions aroused by the discord between old and new cultures are set against the strange stark beauty of the mideast desert so lovingly and perceptively filmed that you can almost taste the desiccated air
4	the passions aroused by the discord between old and new cultures are set against the strange stark beauty of the mideast desert so lovingly and perceptively filmed that you can almost taste the desiccated air
4	the passions aroused by the discord between old and new cultures are set against the strange stark beauty of the mideast desert so lovingly and perceptively filmed that you can almost taste the desiccated air
4	the passions aroused by the discord between old and new cultures are set against the strange stark beauty of the mideast desert so lovingly and perceptively filmed that you can almost taste the desiccated air
4	the passions aroused by the discord between old and new cultures are set against the strange stark beauty of the mideast desert so lovingly and perceptively filmed that you can almost taste the desiccated air
4	the passions aroused by the discord between old and new cultures are set against the strange stark beauty of the mideast desert so lovingly and perceptively filmed that you can almost taste the desiccated air
4	the passions aroused by the discord between old and new cultures are set against the strange stark beauty of the mideast desert so lovingly and perceptively filmed that you can almost taste the desiccated air
4	the passions aroused by the discord between old and new cultures are set against the strange stark beauty of the mideast desert so lovingly and perceptively filmed that you can almost taste the desiccated air
4	the passions aroused by the discord between old and new cultures are set against the strange stark beauty of the mideast desert so lovingly and perceptively filmed that you can almost taste the desiccated air
4	the passions aroused by the discord between old and new cultures are set against the strange stark beauty of the mideast desert so lovingly and perceptively filmed that you can almost taste the desiccated air
4	the passions aroused by the discord between old and new cultures are set against the strange stark beauty of the mideast desert so lovingly and perceptively filmed that you can almost taste the desiccated air
3	if your senses have n't been dulled by slasher films and gorefests , if you 're a connoisseur of psychological horror , this is your ticket .
3	if your senses have nt been dulled by slasher flick and gorefests if you re a connoisseur of psychological repugnance this is your ticket
3	if your senses have nt been dulled by slasher films and gorefests if you re a connoisseur of psychological repugnance this is your slate
3	if your senses have nt been dulled by slasher films and gorefests if you re a connoisseur of psychological revulsion this is your tag
3	if your smoke have national trust been dulled by slasher films and gorefests if you re a connoisseur of psychological horror this is your ticket
3	if your gage have nt been dulled by slasher picture show and gorefests if you re a connoisseur of psychological horror this is your ticket
3	if your senses have nt been dulled by slasher celluloid and gorefests if you re a connoisseur of psychological horror this is your slate
3	if your senses have nt been dulled by slasher films and gorefests if you ra a cognoscente of psychological horror this is your ticket
3	if your dope have nt been benumbed by slasher films and gorefests if you re a connoisseur of psychological horror this is your ticket
3	if your senses have national trust been dulled by slasher photographic film and gorefests if you re a connoisseur of psychological horror this is your ticket
3	if your senses have nt been dulled by slasher films and gorefests if you re a connoisseur of psychological horror this is your ticket
3	if your senses have nt been dulled by slasher films and gorefests if you re a connoisseur of psychological horror this is your ticket
3	if your senses have nt been dulled by slasher films and gorefests if you re a connoisseur of psychological horror this is your ticket
3	if your senses have nt been dulled by slasher films and gorefests if you re a connoisseur of psychological horror this is your ticket
3	if your senses have nt been dulled by slasher films and gorefests if you re a connoisseur of psychological horror this is your ticket
3	if your senses have nt been dulled by slasher films and gorefests if you re a connoisseur of psychological horror this is your ticket
3	if your senses have nt been dulled by slasher films and gorefests if you re a connoisseur of psychological horror this is your ticket
3	if your senses have nt been dulled by slasher films and gorefests if you re a connoisseur of psychological horror this is your ticket
3	if your senses have nt been dulled by slasher films and gorefests if you re a connoisseur of psychological horror this is your ticket
3	if your senses have nt been dulled by slasher films and gorefests if you re a connoisseur of psychological horror this is your ticket
3	if your senses have nt been dulled by slasher films and gorefests if you re a connoisseur of psychological horror this is your ticket
3	if your senses have nt been dulled by slasher films and gorefests if you re a connoisseur of psychological horror this is your ticket
3	if your senses have nt been dulled by slasher films and gorefests if you re a connoisseur of psychological horror this is your ticket
3	if your senses have nt been dulled by slasher films and gorefests if you re a connoisseur of psychological horror this is your ticket
3	if your senses have nt been dulled by slasher films and gorefests if you re a connoisseur of psychological horror this is your ticket
3	if your senses have nt been dulled by slasher films and gorefests if you re a connoisseur of psychological horror this is your ticket
3	if your senses have nt been dulled by slasher films and gorefests if you re a connoisseur of psychological horror this is your ticket
3	if your senses have nt been dulled by slasher films and gorefests if you re a connoisseur of psychological horror this is your ticket
3	if your senses have nt been dulled by slasher films and gorefests if you re a connoisseur of psychological horror this is your ticket
3	if your senses have nt been dulled by slasher films and gorefests if you re a connoisseur of psychological horror this is your ticket
3	if your senses have nt been dulled by slasher films and gorefests if you re a connoisseur of psychological horror this is your ticket
3	if your senses have nt been dulled by slasher films and gorefests if you re a connoisseur of psychological horror this is your ticket
3	if your senses have nt been dulled by slasher films and gorefests if you re a connoisseur of psychological horror this is your ticket
0	any one episode of the sopranos would send this ill-conceived folly to sleep with the fishes .
0	any one episode of the sopranos would send this inauspicious conceived folly to sleep with the fishes
0	any one instalment of the sopranos would send this ill conceived folly to sleep with the fishes
0	any one episode of the soprano would send this ill conceived folly to sleep with the fishes
0	any one episode of the sopranos would send this ill gestate folly to sleep with the fishes
0	any one episode of the sopranos would send this ill conceived stupidity to sleep with the fishes
0	any one episode of the sopranos would send this ill conceived tomfoolery to sleep with the fishes
0	any one episode of the sopranos would send this ill conceived folly to kip with the fishes
0	any one episode of the treble would send this ill conceived folly to sleep with the fishes
0	any one episode of the treble would send this ill conceived folly to sleep with the fishes
0	any one episode of the sopranos would send this ill conceived folly to sleep with the fishes
0	any one episode of the sopranos would send this ill conceived folly to sleep with the fishes
0	any one episode of the sopranos would send this ill conceived folly to sleep with the fishes
0	any one episode of the sopranos would send this ill conceived folly to sleep with the fishes
0	any one episode of the sopranos would send this ill conceived folly to sleep with the fishes
0	any one episode of the sopranos would send this ill conceived folly to sleep with the fishes
0	any one episode of the sopranos would send this ill conceived folly to sleep with the fishes
0	any one episode of the sopranos would send this ill conceived folly to sleep with the fishes
0	any one episode of the sopranos would send this ill conceived folly to sleep with the fishes
0	any one episode of the sopranos would send this ill conceived folly to sleep with the fishes
0	any one episode of the sopranos would send this ill conceived folly to sleep with the fishes
0	any one episode of the sopranos would send this ill conceived folly to sleep with the fishes
0	any one episode of the sopranos would send this ill conceived folly to sleep with the fishes
0	any one episode of the sopranos would send this ill conceived folly to sleep with the fishes
0	any one episode of the sopranos would send this ill conceived folly to sleep with the fishes
0	any one episode of the sopranos would send this ill conceived folly to sleep with the fishes
0	any one episode of the sopranos would send this ill conceived folly to sleep with the fishes
0	any one episode of the sopranos would send this ill conceived folly to sleep with the fishes
0	any one episode of the sopranos would send this ill conceived folly to sleep with the fishes
0	any one episode of the sopranos would send this ill conceived folly to sleep with the fishes
0	any one episode of the sopranos would send this ill conceived folly to sleep with the fishes
0	any one episode of the sopranos would send this ill conceived folly to sleep with the fishes
0	any one episode of the sopranos would send this ill conceived folly to sleep with the fishes
1	as conceived by mr. schaeffer , christopher and grace are little more than collections of quirky traits lifted from a screenwriter 's outline and thrown at actors charged with the impossible task of making them jell .
1	as conceived by mr schaeffer christopher and grace are little more than collections of quirky traits lifted from a screenwriter s precis and thrown at histrion charged with the unimaginable task of making them jell
1	as conceived by mr schaeffer christopher and grace are petty more than collections of quirky traits annul from a screenwriter s outline and thrown at actors charged with the impossible task of pull in them jell
1	as gestate by mr schaeffer christopher and grace are little more than collections of quirky traits lifted from a screenwriter s outline and thrown at actor burden with the impossible task of making them jell
1	as gestate by mr schaeffer christopher and grace are little more than collections of quirky traits elevate from a screenwriter s outline and thrown at actors rouse with the impossible task of making them jell
1	as conceived by mister schaeffer christopher and grace are little more than collecting of quirky traits lifted from a screenwriter s outline and thrown at actor charged with the impossible task of making them jell
1	as conceived by mr schaeffer christopher and beautify are little more than aggregation of quirky traits lifted from a screenwriter s lineation and thrown at actors charged with the impossible task of making them jell
1	as conceived by mr schaeffer christopher and grace are footling more than collections of quirky traits lifted from a screenwriter s outline and thrown at actors charged with the unacceptable task of making them set
1	as conceived by mr schaeffer christopher and seemliness are little more than collections of quirky trait lifted from a screenwriter s outline and bewilder at actors charged with the impossible task of making them jell
1	as conceived by mr schaeffer st christopher and grace are little more than collections of kinky traits lifted from a screenwriter s outline and thrown at actors charged with the insufferable task of making them jell
1	as conceived by mr schaeffer christopher and grace are little more than collections of quirky traits lifted from a screenwriter s outline and thrown at actors charged with the impossible task of making them jell
1	as conceived by mr schaeffer christopher and grace are little more than collections of quirky traits lifted from a screenwriter s outline and thrown at actors charged with the impossible task of making them jell
1	as conceived by mr schaeffer christopher and grace are little more than collections of quirky traits lifted from a screenwriter s outline and thrown at actors charged with the impossible task of making them jell
1	as conceived by mr schaeffer christopher and grace are little more than collections of quirky traits lifted from a screenwriter s outline and thrown at actors charged with the impossible task of making them jell
1	as conceived by mr schaeffer christopher and grace are little more than collections of quirky traits lifted from a screenwriter s outline and thrown at actors charged with the impossible task of making them jell
1	as conceived by mr schaeffer christopher and grace are little more than collections of quirky traits lifted from a screenwriter s outline and thrown at actors charged with the impossible task of making them jell
1	as conceived by mr schaeffer christopher and grace are little more than collections of quirky traits lifted from a screenwriter s outline and thrown at actors charged with the impossible task of making them jell
1	as conceived by mr schaeffer christopher and grace are little more than collections of quirky traits lifted from a screenwriter s outline and thrown at actors charged with the impossible task of making them jell
1	as conceived by mr schaeffer christopher and grace are little more than collections of quirky traits lifted from a screenwriter s outline and thrown at actors charged with the impossible task of making them jell
1	as conceived by mr schaeffer christopher and grace are little more than collections of quirky traits lifted from a screenwriter s outline and thrown at actors charged with the impossible task of making them jell
1	as conceived by mr schaeffer christopher and grace are little more than collections of quirky traits lifted from a screenwriter s outline and thrown at actors charged with the impossible task of making them jell
1	as conceived by mr schaeffer christopher and grace are little more than collections of quirky traits lifted from a screenwriter s outline and thrown at actors charged with the impossible task of making them jell
1	as conceived by mr schaeffer christopher and grace are little more than collections of quirky traits lifted from a screenwriter s outline and thrown at actors charged with the impossible task of making them jell
1	as conceived by mr schaeffer christopher and grace are little more than collections of quirky traits lifted from a screenwriter s outline and thrown at actors charged with the impossible task of making them jell
1	as conceived by mr schaeffer christopher and grace are little more than collections of quirky traits lifted from a screenwriter s outline and thrown at actors charged with the impossible task of making them jell
1	as conceived by mr schaeffer christopher and grace are little more than collections of quirky traits lifted from a screenwriter s outline and thrown at actors charged with the impossible task of making them jell
1	as conceived by mr schaeffer christopher and grace are little more than collections of quirky traits lifted from a screenwriter s outline and thrown at actors charged with the impossible task of making them jell
1	as conceived by mr schaeffer christopher and grace are little more than collections of quirky traits lifted from a screenwriter s outline and thrown at actors charged with the impossible task of making them jell
1	as conceived by mr schaeffer christopher and grace are little more than collections of quirky traits lifted from a screenwriter s outline and thrown at actors charged with the impossible task of making them jell
1	as conceived by mr schaeffer christopher and grace are little more than collections of quirky traits lifted from a screenwriter s outline and thrown at actors charged with the impossible task of making them jell
1	as conceived by mr schaeffer christopher and grace are little more than collections of quirky traits lifted from a screenwriter s outline and thrown at actors charged with the impossible task of making them jell
1	as conceived by mr schaeffer christopher and grace are little more than collections of quirky traits lifted from a screenwriter s outline and thrown at actors charged with the impossible task of making them jell
1	as conceived by mr schaeffer christopher and grace are little more than collections of quirky traits lifted from a screenwriter s outline and thrown at actors charged with the impossible task of making them jell
1	those who managed to avoid the deconstructionist theorizing of french philosopher jacques derrida in college can now take an 85-minute brush-up course with the documentary derrida .
1	those who managed to avoid the deconstructionist theorizing of french philosopher jacques jacques derrida in college can now take an mo brush up course with the documentary jacques derrida
1	those who managed to avoid the deconstructionist hypothesize of daniel chester french philosopher jacques derrida in college can now take an minute brush up course with the documentary derrida
1	those who managed to avoid the deconstructionist theorizing of french philosopher jacques derrida in college can now get an minute brush up course with the docudrama derrida
1	those who managed to keep off the deconstructionist theorizing of french philosopher jacques derrida in college can now take an minute brush up course with the documentary film derrida
1	those who managed to fend off the deconstructionist theorizing of french philosopher jacques derrida in college can now take an minute brush up course with the docudrama derrida
1	those who managed to avoid the deconstructionist theorise of french philosopher jacques derrida in college can now take an minute brush up course with the docudrama derrida
1	those who manage to avoid the deconstructionist theorizing of french philosopher jacques jacques derrida in college can now take an minute brush up course with the documentary jacques derrida
1	those who grapple to avoid the deconstructionist theorizing of french philosopher jacques derrida in college can now take an minute brushing up course with the documentary derrida
1	those who grapple to avoid the deconstructionist theorizing of french philosopher jacques derrida in college can now deal an minute brush up course with the documentary derrida
1	those who managed to avoid the deconstructionist theorizing of french philosopher jacques derrida in college can now take an minute brush up course with the documentary derrida
1	those who managed to avoid the deconstructionist theorizing of french philosopher jacques derrida in college can now take an minute brush up course with the documentary derrida
1	those who managed to avoid the deconstructionist theorizing of french philosopher jacques derrida in college can now take an minute brush up course with the documentary derrida
1	those who managed to avoid the deconstructionist theorizing of french philosopher jacques derrida in college can now take an minute brush up course with the documentary derrida
1	those who managed to avoid the deconstructionist theorizing of french philosopher jacques derrida in college can now take an minute brush up course with the documentary derrida
1	those who managed to avoid the deconstructionist theorizing of french philosopher jacques derrida in college can now take an minute brush up course with the documentary derrida
1	those who managed to avoid the deconstructionist theorizing of french philosopher jacques derrida in college can now take an minute brush up course with the documentary derrida
1	those who managed to avoid the deconstructionist theorizing of french philosopher jacques derrida in college can now take an minute brush up course with the documentary derrida
1	those who managed to avoid the deconstructionist theorizing of french philosopher jacques derrida in college can now take an minute brush up course with the documentary derrida
1	those who managed to avoid the deconstructionist theorizing of french philosopher jacques derrida in college can now take an minute brush up course with the documentary derrida
1	those who managed to avoid the deconstructionist theorizing of french philosopher jacques derrida in college can now take an minute brush up course with the documentary derrida
1	those who managed to avoid the deconstructionist theorizing of french philosopher jacques derrida in college can now take an minute brush up course with the documentary derrida
1	those who managed to avoid the deconstructionist theorizing of french philosopher jacques derrida in college can now take an minute brush up course with the documentary derrida
1	those who managed to avoid the deconstructionist theorizing of french philosopher jacques derrida in college can now take an minute brush up course with the documentary derrida
1	those who managed to avoid the deconstructionist theorizing of french philosopher jacques derrida in college can now take an minute brush up course with the documentary derrida
1	those who managed to avoid the deconstructionist theorizing of french philosopher jacques derrida in college can now take an minute brush up course with the documentary derrida
1	those who managed to avoid the deconstructionist theorizing of french philosopher jacques derrida in college can now take an minute brush up course with the documentary derrida
1	those who managed to avoid the deconstructionist theorizing of french philosopher jacques derrida in college can now take an minute brush up course with the documentary derrida
1	those who managed to avoid the deconstructionist theorizing of french philosopher jacques derrida in college can now take an minute brush up course with the documentary derrida
1	those who managed to avoid the deconstructionist theorizing of french philosopher jacques derrida in college can now take an minute brush up course with the documentary derrida
1	those who managed to avoid the deconstructionist theorizing of french philosopher jacques derrida in college can now take an minute brush up course with the documentary derrida
1	those who managed to avoid the deconstructionist theorizing of french philosopher jacques derrida in college can now take an minute brush up course with the documentary derrida
1	those who managed to avoid the deconstructionist theorizing of french philosopher jacques derrida in college can now take an minute brush up course with the documentary derrida
3	most new movies have a bright sheen .
3	most new flick have a bright sheen
3	most new movies have a bright luster
3	most newly movies have a bright sheen
3	most new pic have a bright sheen
3	most novel movies have a bright sheen
3	most new movies have a shiny sheen
3	most new movies have a vivid sheen
3	most fresh movies have a bright sheen
3	most new motion picture have a bright sheen
3	most new movies have a bright sheen
3	most new movies have a bright sheen
3	most new movies have a bright sheen
3	most new movies have a bright sheen
3	most new movies have a bright sheen
3	most new movies have a bright sheen
3	most new movies have a bright sheen
3	most new movies have a bright sheen
3	most new movies have a bright sheen
3	most new movies have a bright sheen
3	most new movies have a bright sheen
3	most new movies have a bright sheen
3	most new movies have a bright sheen
3	most new movies have a bright sheen
3	most new movies have a bright sheen
3	most new movies have a bright sheen
3	most new movies have a bright sheen
3	most new movies have a bright sheen
3	most new movies have a bright sheen
3	most new movies have a bright sheen
3	most new movies have a bright sheen
3	most new movies have a bright sheen
3	most new movies have a bright sheen
1	but what saves lives on the freeway does not necessarily make for persuasive viewing .
1	but what saves lives on the freeway does not inevitably make for persuasive viewing
1	but what saves lives on the freeway does not necessarily make for persuasive watch
1	but what carry through lives on the freeway does not necessarily make for persuasive viewing
1	but what saves populate on the freeway does not necessarily make for persuasive viewing
1	but what saves lives on the freeway does not necessarily crap for persuasive viewing
1	but what saves lives on the freeway does not necessarily make for persuasive consider
1	but what saves inhabit on the freeway does not necessarily make for persuasive viewing
1	but what hold open lives on the freeway does not necessarily make for persuasive viewing
1	but what saves lives on the expressway does not necessarily make for persuasive viewing
1	but what saves lives on the freeway does not necessarily make for persuasive viewing
1	but what saves lives on the freeway does not necessarily make for persuasive viewing
1	but what saves lives on the freeway does not necessarily make for persuasive viewing
1	but what saves lives on the freeway does not necessarily make for persuasive viewing
1	but what saves lives on the freeway does not necessarily make for persuasive viewing
1	but what saves lives on the freeway does not necessarily make for persuasive viewing
1	but what saves lives on the freeway does not necessarily make for persuasive viewing
1	but what saves lives on the freeway does not necessarily make for persuasive viewing
1	but what saves lives on the freeway does not necessarily make for persuasive viewing
1	but what saves lives on the freeway does not necessarily make for persuasive viewing
1	but what saves lives on the freeway does not necessarily make for persuasive viewing
1	but what saves lives on the freeway does not necessarily make for persuasive viewing
1	but what saves lives on the freeway does not necessarily make for persuasive viewing
1	but what saves lives on the freeway does not necessarily make for persuasive viewing
1	but what saves lives on the freeway does not necessarily make for persuasive viewing
1	but what saves lives on the freeway does not necessarily make for persuasive viewing
1	but what saves lives on the freeway does not necessarily make for persuasive viewing
1	but what saves lives on the freeway does not necessarily make for persuasive viewing
1	but what saves lives on the freeway does not necessarily make for persuasive viewing
1	but what saves lives on the freeway does not necessarily make for persuasive viewing
1	but what saves lives on the freeway does not necessarily make for persuasive viewing
1	but what saves lives on the freeway does not necessarily make for persuasive viewing
1	but what saves lives on the freeway does not necessarily make for persuasive viewing
3	steve irwin 's method is ernest hemmingway at accelerated speed and volume .
3	steve irwin s method is ernest hemmingway at accelerated speed and intensity
3	steve irwin s method is ernest hemmingway at accelerated speed and book
3	steve irwin s method acting is ernest hemmingway at accelerated speed and volume
3	steve irwin s method is ernest hemmingway at speed up speed and volume
3	steve irwin s method is ernest hemmingway at accelerated speed and intensity
3	steve irwin s method acting is ernest hemmingway at accelerated speed and volume
3	steve irwin s method acting is ernest hemmingway at accelerated speed and volume
3	steve irwin s method is ernest hemmingway at accelerated upper and volume
3	steve irwin s method acting is ernest hemmingway at accelerated speed and volume
3	steve irwin s method is ernest hemmingway at accelerated speed and volume
3	steve irwin s method is ernest hemmingway at accelerated speed and volume
3	steve irwin s method is ernest hemmingway at accelerated speed and volume
3	steve irwin s method is ernest hemmingway at accelerated speed and volume
3	steve irwin s method is ernest hemmingway at accelerated speed and volume
3	steve irwin s method is ernest hemmingway at accelerated speed and volume
3	steve irwin s method is ernest hemmingway at accelerated speed and volume
3	steve irwin s method is ernest hemmingway at accelerated speed and volume
3	steve irwin s method is ernest hemmingway at accelerated speed and volume
3	steve irwin s method is ernest hemmingway at accelerated speed and volume
3	steve irwin s method is ernest hemmingway at accelerated speed and volume
3	steve irwin s method is ernest hemmingway at accelerated speed and volume
3	steve irwin s method is ernest hemmingway at accelerated speed and volume
3	steve irwin s method is ernest hemmingway at accelerated speed and volume
3	steve irwin s method is ernest hemmingway at accelerated speed and volume
3	steve irwin s method is ernest hemmingway at accelerated speed and volume
3	steve irwin s method is ernest hemmingway at accelerated speed and volume
3	steve irwin s method is ernest hemmingway at accelerated speed and volume
3	steve irwin s method is ernest hemmingway at accelerated speed and volume
3	steve irwin s method is ernest hemmingway at accelerated speed and volume
3	steve irwin s method is ernest hemmingway at accelerated speed and volume
3	steve irwin s method is ernest hemmingway at accelerated speed and volume
3	steve irwin s method is ernest hemmingway at accelerated speed and volume
2	d.j. qualls as indiana jones ?
2	d j qualls as indiana mary harris jones
2	d j qualls as indiana inigo jones
2	d joule qualls as indiana jones
2	d j qualls as indiana mother jones
2	cholecalciferol j qualls as indiana jones
2	d joule qualls as indiana jones
2	d j qualls as in jones
2	d watt second qualls as indiana jones
2	cholecalciferol j qualls as indiana jones
2	d j qualls as indiana jones
2	d j qualls as indiana jones
2	d j qualls as indiana jones
2	d j qualls as indiana jones
2	d j qualls as indiana jones
2	d j qualls as indiana jones
2	d j qualls as indiana jones
2	d j qualls as indiana jones
2	d j qualls as indiana jones
2	d j qualls as indiana jones
2	d j qualls as indiana jones
2	d j qualls as indiana jones
2	d j qualls as indiana jones
2	d j qualls as indiana jones
2	d j qualls as indiana jones
2	d j qualls as indiana jones
2	d j qualls as indiana jones
2	d j qualls as indiana jones
2	d j qualls as indiana jones
2	d j qualls as indiana jones
2	d j qualls as indiana jones
2	d j qualls as indiana jones
2	d j qualls as indiana jones
2	it ultimately stands forth as an important chronicle of the abuses of one of latin america 's most oppressive regimes .
2	it ultimately point of view forth as an of import chronicle of the abuses of one of latin america s most oppressive regimes
2	it ultimately stand forth as an important chronicle of the abuses of i of latin america s most oppressive regimes
2	it finally stands forth as an important chronicle of the abuses of one of latin america s most tyrannous regimes
2	it ultimately stands off as an of import chronicle of the abuses of one of latin america s most oppressive regimes
2	it ultimately stands forth as an significant history of the abuses of one of latin america s most oppressive regimes
2	it ultimately stands forth as an important chronicle of the insult of one of latin america s most tyrannical regimes
2	it ultimately stands forward as an important chronicle of the abuses of single of latin america s most oppressive regimes
2	it in the end stands forth as an important chronicle of the abuses of one of latin america s most tyrannical regimes
2	it ultimately rack forth as an important chronicle of the abuses of one of romance america s most oppressive regimes
2	it ultimately stands forth as an important chronicle of the abuses of one of latin america s most oppressive regimes
2	it ultimately stands forth as an important chronicle of the abuses of one of latin america s most oppressive regimes
2	it ultimately stands forth as an important chronicle of the abuses of one of latin america s most oppressive regimes
2	it ultimately stands forth as an important chronicle of the abuses of one of latin america s most oppressive regimes
2	it ultimately stands forth as an important chronicle of the abuses of one of latin america s most oppressive regimes
2	it ultimately stands forth as an important chronicle of the abuses of one of latin america s most oppressive regimes
2	it ultimately stands forth as an important chronicle of the abuses of one of latin america s most oppressive regimes
2	it ultimately stands forth as an important chronicle of the abuses of one of latin america s most oppressive regimes
2	it ultimately stands forth as an important chronicle of the abuses of one of latin america s most oppressive regimes
2	it ultimately stands forth as an important chronicle of the abuses of one of latin america s most oppressive regimes
2	it ultimately stands forth as an important chronicle of the abuses of one of latin america s most oppressive regimes
2	it ultimately stands forth as an important chronicle of the abuses of one of latin america s most oppressive regimes
2	it ultimately stands forth as an important chronicle of the abuses of one of latin america s most oppressive regimes
2	it ultimately stands forth as an important chronicle of the abuses of one of latin america s most oppressive regimes
2	it ultimately stands forth as an important chronicle of the abuses of one of latin america s most oppressive regimes
2	it ultimately stands forth as an important chronicle of the abuses of one of latin america s most oppressive regimes
2	it ultimately stands forth as an important chronicle of the abuses of one of latin america s most oppressive regimes
2	it ultimately stands forth as an important chronicle of the abuses of one of latin america s most oppressive regimes
2	it ultimately stands forth as an important chronicle of the abuses of one of latin america s most oppressive regimes
2	it ultimately stands forth as an important chronicle of the abuses of one of latin america s most oppressive regimes
2	it ultimately stands forth as an important chronicle of the abuses of one of latin america s most oppressive regimes
2	it ultimately stands forth as an important chronicle of the abuses of one of latin america s most oppressive regimes
2	it ultimately stands forth as an important chronicle of the abuses of one of latin america s most oppressive regimes
3	nicely serves as an examination of a society in transition .
3	nicely serves as an testing of a society in transition
3	nicely serves as an examination of a guild in transition
3	nicely serves as an examination of a social club in transition
3	nicely villein as an examination of a society in transition
3	nicely serves as an examination of a society in conversion
3	nicely function as an examination of a society in transition
3	nicely serves as an test of a society in transition
3	nicely serves as an examen of a society in transition
3	nicely serves as an examination of a society in changeover
3	nicely serves as an examination of a society in transition
3	nicely serves as an examination of a society in transition
3	nicely serves as an examination of a society in transition
3	nicely serves as an examination of a society in transition
3	nicely serves as an examination of a society in transition
3	nicely serves as an examination of a society in transition
3	nicely serves as an examination of a society in transition
3	nicely serves as an examination of a society in transition
3	nicely serves as an examination of a society in transition
3	nicely serves as an examination of a society in transition
3	nicely serves as an examination of a society in transition
3	nicely serves as an examination of a society in transition
3	nicely serves as an examination of a society in transition
3	nicely serves as an examination of a society in transition
3	nicely serves as an examination of a society in transition
3	nicely serves as an examination of a society in transition
3	nicely serves as an examination of a society in transition
3	nicely serves as an examination of a society in transition
3	nicely serves as an examination of a society in transition
3	nicely serves as an examination of a society in transition
3	nicely serves as an examination of a society in transition
3	nicely serves as an examination of a society in transition
3	nicely serves as an examination of a society in transition
0	the film would work much better as a video installation in a museum , where viewers would be free to leave .
0	the film would work much better as a video installation in a museum where viewer would be free to lead
0	the film would work much better as a picture installation in a museum where looker would be free to leave
0	the film would work much better as a tv installation in a museum where viewers would be free to lead
0	the film would work much better as a video installation in a museum where watcher would be free to go forth
0	the celluloid would work much better as a video installment in a museum where viewers would be free to leave
0	the film would mold much better as a video installation in a museum where spectator would be free to leave
0	the pic would work much better as a video installation in a museum where viewers would be barren to leave
0	the plastic film would work much better as a video installation in a museum where watcher would be free to leave
0	the picture would work much better as a video installation in a museum where viewers would be free to farewell
0	the film would work much better as a video installation in a museum where viewers would be free to leave
0	the film would work much better as a video installation in a museum where viewers would be free to leave
0	the film would work much better as a video installation in a museum where viewers would be free to leave
0	the film would work much better as a video installation in a museum where viewers would be free to leave
0	the film would work much better as a video installation in a museum where viewers would be free to leave
0	the film would work much better as a video installation in a museum where viewers would be free to leave
0	the film would work much better as a video installation in a museum where viewers would be free to leave
0	the film would work much better as a video installation in a museum where viewers would be free to leave
0	the film would work much better as a video installation in a museum where viewers would be free to leave
0	the film would work much better as a video installation in a museum where viewers would be free to leave
0	the film would work much better as a video installation in a museum where viewers would be free to leave
0	the film would work much better as a video installation in a museum where viewers would be free to leave
0	the film would work much better as a video installation in a museum where viewers would be free to leave
0	the film would work much better as a video installation in a museum where viewers would be free to leave
0	the film would work much better as a video installation in a museum where viewers would be free to leave
0	the film would work much better as a video installation in a museum where viewers would be free to leave
0	the film would work much better as a video installation in a museum where viewers would be free to leave
0	the film would work much better as a video installation in a museum where viewers would be free to leave
0	the film would work much better as a video installation in a museum where viewers would be free to leave
0	the film would work much better as a video installation in a museum where viewers would be free to leave
0	the film would work much better as a video installation in a museum where viewers would be free to leave
0	the film would work much better as a video installation in a museum where viewers would be free to leave
0	the film would work much better as a video installation in a museum where viewers would be free to leave
1	culkin exudes none of the charm or charisma that might keep a more general audience even vaguely interested in his bratty character .
1	culkin exudes none of the charm or charisma that mightiness keep a more general audience even mistily interested in his bratty character
1	culkin exudes none of the charm or charisma that might keep a more universal consultation even vaguely interested in his bratty character
1	culkin exudes none of the charm or charisma that might keep a more general audience evening vaguely interested in his bratty persona
1	culkin exudes none of the capture or charisma that might keep a more general audience even vaguely interested in his bratty fictional character
1	culkin exudes none of the charm or charisma that might keep a more general audience eve vaguely interested in his bratty graphic symbol
1	culkin exudes none of the enamor or charisma that might keep a more superior general audience even vaguely interested in his bratty character
1	culkin exudes none of the charm or charisma that power keep a more oecumenical audience even vaguely interested in his bratty character
1	culkin exudes none of the charm or charisma that might keep a more general interview tied vaguely interested in his bratty character
1	culkin exudes none of the spell or charisma that might keep a more general audience still vaguely interested in his bratty character
1	culkin exudes none of the charm or charisma that might keep a more general audience even vaguely interested in his bratty character
1	culkin exudes none of the charm or charisma that might keep a more general audience even vaguely interested in his bratty character
1	culkin exudes none of the charm or charisma that might keep a more general audience even vaguely interested in his bratty character
1	culkin exudes none of the charm or charisma that might keep a more general audience even vaguely interested in his bratty character
1	culkin exudes none of the charm or charisma that might keep a more general audience even vaguely interested in his bratty character
1	culkin exudes none of the charm or charisma that might keep a more general audience even vaguely interested in his bratty character
1	culkin exudes none of the charm or charisma that might keep a more general audience even vaguely interested in his bratty character
1	culkin exudes none of the charm or charisma that might keep a more general audience even vaguely interested in his bratty character
1	culkin exudes none of the charm or charisma that might keep a more general audience even vaguely interested in his bratty character
1	culkin exudes none of the charm or charisma that might keep a more general audience even vaguely interested in his bratty character
1	culkin exudes none of the charm or charisma that might keep a more general audience even vaguely interested in his bratty character
1	culkin exudes none of the charm or charisma that might keep a more general audience even vaguely interested in his bratty character
1	culkin exudes none of the charm or charisma that might keep a more general audience even vaguely interested in his bratty character
1	culkin exudes none of the charm or charisma that might keep a more general audience even vaguely interested in his bratty character
1	culkin exudes none of the charm or charisma that might keep a more general audience even vaguely interested in his bratty character
1	culkin exudes none of the charm or charisma that might keep a more general audience even vaguely interested in his bratty character
1	culkin exudes none of the charm or charisma that might keep a more general audience even vaguely interested in his bratty character
1	culkin exudes none of the charm or charisma that might keep a more general audience even vaguely interested in his bratty character
1	culkin exudes none of the charm or charisma that might keep a more general audience even vaguely interested in his bratty character
1	culkin exudes none of the charm or charisma that might keep a more general audience even vaguely interested in his bratty character
1	culkin exudes none of the charm or charisma that might keep a more general audience even vaguely interested in his bratty character
1	culkin exudes none of the charm or charisma that might keep a more general audience even vaguely interested in his bratty character
1	culkin exudes none of the charm or charisma that might keep a more general audience even vaguely interested in his bratty character
2	sometimes , fond memories should stay in the past : a lesson this film teaches all too well .
2	sometimes fond remembering should stay in the past a lesson this film teaches all too well
2	sometimes fond memories should stay in the past a lesson this picture show teaches all too well
2	sometimes fond memories should stay in the by a lesson this film teaches all too well
2	sometimes fond storage should stay in the past a lesson this film teaches all too well
2	sometimes fond memories should stay in the past a lesson this moving picture teaches all too well
2	sometimes fond retention should stay in the past a lesson this film teaches all too well
2	sometimes fond remembering should stay in the past a lesson this film teaches all too well
2	sometimes affectionate memories should stay in the past a lesson this film teaches all too well
2	sometimes adoring memories should stay in the past a lesson this film teaches all too well
2	sometimes fond memories should stay in the past a lesson this film teaches all too well
2	sometimes fond memories should stay in the past a lesson this film teaches all too well
2	sometimes fond memories should stay in the past a lesson this film teaches all too well
2	sometimes fond memories should stay in the past a lesson this film teaches all too well
2	sometimes fond memories should stay in the past a lesson this film teaches all too well
2	sometimes fond memories should stay in the past a lesson this film teaches all too well
2	sometimes fond memories should stay in the past a lesson this film teaches all too well
2	sometimes fond memories should stay in the past a lesson this film teaches all too well
2	sometimes fond memories should stay in the past a lesson this film teaches all too well
2	sometimes fond memories should stay in the past a lesson this film teaches all too well
2	sometimes fond memories should stay in the past a lesson this film teaches all too well
2	sometimes fond memories should stay in the past a lesson this film teaches all too well
2	sometimes fond memories should stay in the past a lesson this film teaches all too well
2	sometimes fond memories should stay in the past a lesson this film teaches all too well
2	sometimes fond memories should stay in the past a lesson this film teaches all too well
2	sometimes fond memories should stay in the past a lesson this film teaches all too well
2	sometimes fond memories should stay in the past a lesson this film teaches all too well
2	sometimes fond memories should stay in the past a lesson this film teaches all too well
2	sometimes fond memories should stay in the past a lesson this film teaches all too well
2	sometimes fond memories should stay in the past a lesson this film teaches all too well
2	sometimes fond memories should stay in the past a lesson this film teaches all too well
2	sometimes fond memories should stay in the past a lesson this film teaches all too well
2	sometimes fond memories should stay in the past a lesson this film teaches all too well
1	the whole thing plays out with the drowsy heaviness of synchronized swimmer wearing a wool wetsuit .
1	the whole thing plays out with the drowsy heaviness of synchronised swimmer wearing a wool wetsuit
1	the whole thing plays out with the drowsy onerousness of synchronized swimmer wearing a wool wetsuit
1	the whole thing run out with the drowsy heaviness of synchronized swimmer wearing a wool wetsuit
1	the whole thing plays out with the drowsy heaviness of synchronized swimmer wearing a fleece wetsuit
1	the whole thing plays out with the drowsing heaviness of synchronized swimmer wearing a wool wetsuit
1	the whole thing bid out with the drowsy heaviness of synchronized swimmer wearing a wool wetsuit
1	the wholly thing plays out with the drowsy heaviness of synchronized swimmer wearing a wool wetsuit
1	the whole thing plays out with the drowsy heaviness of synchronized swimmer wearing a woolen wetsuit
1	the whole thing plays out with the drowsy heaviness of synchronized swimmer wearing a fleece wetsuit
1	the whole thing plays out with the drowsy heaviness of synchronized swimmer wearing a wool wetsuit
1	the whole thing plays out with the drowsy heaviness of synchronized swimmer wearing a wool wetsuit
1	the whole thing plays out with the drowsy heaviness of synchronized swimmer wearing a wool wetsuit
1	the whole thing plays out with the drowsy heaviness of synchronized swimmer wearing a wool wetsuit
1	the whole thing plays out with the drowsy heaviness of synchronized swimmer wearing a wool wetsuit
1	the whole thing plays out with the drowsy heaviness of synchronized swimmer wearing a wool wetsuit
1	the whole thing plays out with the drowsy heaviness of synchronized swimmer wearing a wool wetsuit
1	the whole thing plays out with the drowsy heaviness of synchronized swimmer wearing a wool wetsuit
1	the whole thing plays out with the drowsy heaviness of synchronized swimmer wearing a wool wetsuit
1	the whole thing plays out with the drowsy heaviness of synchronized swimmer wearing a wool wetsuit
1	the whole thing plays out with the drowsy heaviness of synchronized swimmer wearing a wool wetsuit
1	the whole thing plays out with the drowsy heaviness of synchronized swimmer wearing a wool wetsuit
1	the whole thing plays out with the drowsy heaviness of synchronized swimmer wearing a wool wetsuit
1	the whole thing plays out with the drowsy heaviness of synchronized swimmer wearing a wool wetsuit
1	the whole thing plays out with the drowsy heaviness of synchronized swimmer wearing a wool wetsuit
1	the whole thing plays out with the drowsy heaviness of synchronized swimmer wearing a wool wetsuit
1	the whole thing plays out with the drowsy heaviness of synchronized swimmer wearing a wool wetsuit
1	the whole thing plays out with the drowsy heaviness of synchronized swimmer wearing a wool wetsuit
1	the whole thing plays out with the drowsy heaviness of synchronized swimmer wearing a wool wetsuit
1	the whole thing plays out with the drowsy heaviness of synchronized swimmer wearing a wool wetsuit
1	the whole thing plays out with the drowsy heaviness of synchronized swimmer wearing a wool wetsuit
1	the whole thing plays out with the drowsy heaviness of synchronized swimmer wearing a wool wetsuit
1	the whole thing plays out with the drowsy heaviness of synchronized swimmer wearing a wool wetsuit
3	not a cozy or ingratiating work , but it 's challenging , sometimes clever , and always interesting , and those are reasons enough to see it .
3	not a cozy or ingratiating work but it s challenging sometimes canny and always interesting and those are reasons enough to control it
3	not a cozy or ingratiating crop but it s challenging sometimes clever and always interesting and those are conclude enough to see it
3	not a cozy or ingratiating work but it s challenging sometimes clever and incessantly interesting and those are reasons plenty to see it
3	not a cozy or ingratiating work but it s ambitious sometimes cunning and always interesting and those are reasons enough to see it
3	not a tea cozy or ingratiating work but it s thought provoking sometimes clever and always interesting and those are reasons enough to see it
3	not a cozy or ingratiate work but it s challenging sometimes cunning and always interesting and those are reasons enough to see it
3	not a cozy or ingratiating work but it s thought provoking sometimes clever and always interesting and those are reasons enough to learn it
3	not a cozy or ingratiating work but it s challenging sometimes clever and incessantly interesting and those are reasons sufficiency to see it
3	not a cozy or ingratiating work but it s challenging sometimes clever and always worry and those are reasons enough to see to it it
3	not a cozy or ingratiating work but it s challenging sometimes clever and always interesting and those are reasons enough to see it
3	not a cozy or ingratiating work but it s challenging sometimes clever and always interesting and those are reasons enough to see it
3	not a cozy or ingratiating work but it s challenging sometimes clever and always interesting and those are reasons enough to see it
3	not a cozy or ingratiating work but it s challenging sometimes clever and always interesting and those are reasons enough to see it
3	not a cozy or ingratiating work but it s challenging sometimes clever and always interesting and those are reasons enough to see it
3	not a cozy or ingratiating work but it s challenging sometimes clever and always interesting and those are reasons enough to see it
3	not a cozy or ingratiating work but it s challenging sometimes clever and always interesting and those are reasons enough to see it
3	not a cozy or ingratiating work but it s challenging sometimes clever and always interesting and those are reasons enough to see it
3	not a cozy or ingratiating work but it s challenging sometimes clever and always interesting and those are reasons enough to see it
3	not a cozy or ingratiating work but it s challenging sometimes clever and always interesting and those are reasons enough to see it
3	not a cozy or ingratiating work but it s challenging sometimes clever and always interesting and those are reasons enough to see it
3	not a cozy or ingratiating work but it s challenging sometimes clever and always interesting and those are reasons enough to see it
3	not a cozy or ingratiating work but it s challenging sometimes clever and always interesting and those are reasons enough to see it
3	not a cozy or ingratiating work but it s challenging sometimes clever and always interesting and those are reasons enough to see it
3	not a cozy or ingratiating work but it s challenging sometimes clever and always interesting and those are reasons enough to see it
3	not a cozy or ingratiating work but it s challenging sometimes clever and always interesting and those are reasons enough to see it
3	not a cozy or ingratiating work but it s challenging sometimes clever and always interesting and those are reasons enough to see it
3	not a cozy or ingratiating work but it s challenging sometimes clever and always interesting and those are reasons enough to see it
3	not a cozy or ingratiating work but it s challenging sometimes clever and always interesting and those are reasons enough to see it
3	not a cozy or ingratiating work but it s challenging sometimes clever and always interesting and those are reasons enough to see it
3	not a cozy or ingratiating work but it s challenging sometimes clever and always interesting and those are reasons enough to see it
3	not a cozy or ingratiating work but it s challenging sometimes clever and always interesting and those are reasons enough to see it
3	not a cozy or ingratiating work but it s challenging sometimes clever and always interesting and those are reasons enough to see it
1	the premise for this kegger comedy probably sounded brilliant four six-packs and a pitcher of margaritas in , but the film must have been written ... in the thrall of a vicious hangover .
1	the premise for this kegger comedy probably sounded magnificent four six packs and a twirler of margaritas in but the film must have been written in the thrall of a savage hangover
1	the premise for this kegger comedy plausibly sounded brilliant four six battalion and a pitcher of margaritas in but the film moldiness have been written in the thrall of a vicious hangover
1	the premise for this kegger comedy probably sounded brilliant four six packs and a mound of margarita in but the film must have been written in the thrall of a evil hangover
1	the introduce for this kegger comedy probably sounded brilliant quatern six packs and a pitcher of margaritas in but the film mustiness have been written in the thrall of a vicious hangover
1	the premise for this kegger comedy in all likelihood sounded bright four six packs and a pitcher of margaritas in but the plastic film must have been written in the thrall of a vicious hangover
1	the premise for this kegger comedy probably sounded brilliant four six packs and a hurler of margaritas in but the film must have been scripted in the thrall of a vicious katzenjammer
1	the premise for this kegger comedy probably voice brilliant four six load down and a pitcher of margaritas in but the film must have been written in the thrall of a vicious katzenjammer
1	the premise for this kegger comedy credibly sounded brilliant four six packs and a pitcher of margaritas in but the film mustiness have been pen in the thrall of a vicious hangover
1	the premise for this kegger comedy probably sounded splendid four packs and a pitcher of margarita in but the film must have been written in the thrall of a vicious hangover
1	the premise for this kegger comedy probably sounded brilliant four six packs and a pitcher of margaritas in but the film must have been written in the thrall of a vicious hangover
1	the premise for this kegger comedy probably sounded brilliant four six packs and a pitcher of margaritas in but the film must have been written in the thrall of a vicious hangover
1	the premise for this kegger comedy probably sounded brilliant four six packs and a pitcher of margaritas in but the film must have been written in the thrall of a vicious hangover
1	the premise for this kegger comedy probably sounded brilliant four six packs and a pitcher of margaritas in but the film must have been written in the thrall of a vicious hangover
1	the premise for this kegger comedy probably sounded brilliant four six packs and a pitcher of margaritas in but the film must have been written in the thrall of a vicious hangover
1	the premise for this kegger comedy probably sounded brilliant four six packs and a pitcher of margaritas in but the film must have been written in the thrall of a vicious hangover
1	the premise for this kegger comedy probably sounded brilliant four six packs and a pitcher of margaritas in but the film must have been written in the thrall of a vicious hangover
1	the premise for this kegger comedy probably sounded brilliant four six packs and a pitcher of margaritas in but the film must have been written in the thrall of a vicious hangover
1	the premise for this kegger comedy probably sounded brilliant four six packs and a pitcher of margaritas in but the film must have been written in the thrall of a vicious hangover
1	the premise for this kegger comedy probably sounded brilliant four six packs and a pitcher of margaritas in but the film must have been written in the thrall of a vicious hangover
1	the premise for this kegger comedy probably sounded brilliant four six packs and a pitcher of margaritas in but the film must have been written in the thrall of a vicious hangover
1	the premise for this kegger comedy probably sounded brilliant four six packs and a pitcher of margaritas in but the film must have been written in the thrall of a vicious hangover
1	the premise for this kegger comedy probably sounded brilliant four six packs and a pitcher of margaritas in but the film must have been written in the thrall of a vicious hangover
1	the premise for this kegger comedy probably sounded brilliant four six packs and a pitcher of margaritas in but the film must have been written in the thrall of a vicious hangover
1	the premise for this kegger comedy probably sounded brilliant four six packs and a pitcher of margaritas in but the film must have been written in the thrall of a vicious hangover
1	the premise for this kegger comedy probably sounded brilliant four six packs and a pitcher of margaritas in but the film must have been written in the thrall of a vicious hangover
1	the premise for this kegger comedy probably sounded brilliant four six packs and a pitcher of margaritas in but the film must have been written in the thrall of a vicious hangover
1	the premise for this kegger comedy probably sounded brilliant four six packs and a pitcher of margaritas in but the film must have been written in the thrall of a vicious hangover
1	the premise for this kegger comedy probably sounded brilliant four six packs and a pitcher of margaritas in but the film must have been written in the thrall of a vicious hangover
1	the premise for this kegger comedy probably sounded brilliant four six packs and a pitcher of margaritas in but the film must have been written in the thrall of a vicious hangover
1	the premise for this kegger comedy probably sounded brilliant four six packs and a pitcher of margaritas in but the film must have been written in the thrall of a vicious hangover
1	the premise for this kegger comedy probably sounded brilliant four six packs and a pitcher of margaritas in but the film must have been written in the thrall of a vicious hangover
1	the premise for this kegger comedy probably sounded brilliant four six packs and a pitcher of margaritas in but the film must have been written in the thrall of a vicious hangover
4	it 's a pleasure to see seinfeld griping about the biz with buddies chris rock , garry shandling and colin quinn .
4	it s a pleasure to see seinfeld crab about the biz with pal chris rock garry shandling and colin quinn
4	it s a joy to see seinfeld griping about the biz with buddy chris rock garry shandling and colin quinn
4	it s a pleasure to see seinfeld grip about the game with buddies chris rock garry shandling and colin quinn
4	it s a delight to get a line seinfeld griping about the biz with buddies chris rock garry shandling and colin quinn
4	it s a pleasure to see seinfeld griping about the game with brother chris rock garry shandling and colin quinn
4	it s a pleasure to picture seinfeld crab about the biz with buddies chris rock garry shandling and colin quinn
4	it s a pleasure to consider seinfeld griping about the game with buddies chris rock garry shandling and colin quinn
4	it s a pleasure to see seinfeld spellbind about the biz with pal chris rock garry shandling and colin quinn
4	it s a pleasure to see seinfeld gripes about the game with buddies chris rock garry shandling and colin quinn
4	it s a pleasure to see seinfeld griping about the biz with buddies chris rock garry shandling and colin quinn
4	it s a pleasure to see seinfeld griping about the biz with buddies chris rock garry shandling and colin quinn
4	it s a pleasure to see seinfeld griping about the biz with buddies chris rock garry shandling and colin quinn
4	it s a pleasure to see seinfeld griping about the biz with buddies chris rock garry shandling and colin quinn
4	it s a pleasure to see seinfeld griping about the biz with buddies chris rock garry shandling and colin quinn
4	it s a pleasure to see seinfeld griping about the biz with buddies chris rock garry shandling and colin quinn
4	it s a pleasure to see seinfeld griping about the biz with buddies chris rock garry shandling and colin quinn
4	it s a pleasure to see seinfeld griping about the biz with buddies chris rock garry shandling and colin quinn
4	it s a pleasure to see seinfeld griping about the biz with buddies chris rock garry shandling and colin quinn
4	it s a pleasure to see seinfeld griping about the biz with buddies chris rock garry shandling and colin quinn
4	it s a pleasure to see seinfeld griping about the biz with buddies chris rock garry shandling and colin quinn
4	it s a pleasure to see seinfeld griping about the biz with buddies chris rock garry shandling and colin quinn
4	it s a pleasure to see seinfeld griping about the biz with buddies chris rock garry shandling and colin quinn
4	it s a pleasure to see seinfeld griping about the biz with buddies chris rock garry shandling and colin quinn
4	it s a pleasure to see seinfeld griping about the biz with buddies chris rock garry shandling and colin quinn
4	it s a pleasure to see seinfeld griping about the biz with buddies chris rock garry shandling and colin quinn
4	it s a pleasure to see seinfeld griping about the biz with buddies chris rock garry shandling and colin quinn
4	it s a pleasure to see seinfeld griping about the biz with buddies chris rock garry shandling and colin quinn
4	it s a pleasure to see seinfeld griping about the biz with buddies chris rock garry shandling and colin quinn
4	it s a pleasure to see seinfeld griping about the biz with buddies chris rock garry shandling and colin quinn
4	it s a pleasure to see seinfeld griping about the biz with buddies chris rock garry shandling and colin quinn
4	it s a pleasure to see seinfeld griping about the biz with buddies chris rock garry shandling and colin quinn
4	it s a pleasure to see seinfeld griping about the biz with buddies chris rock garry shandling and colin quinn
3	finally , a genre movie that delivers -- in a couple of genres , no less .
3	in the end a genre movie that delivers in a couple of genres no less
3	finally a genre movie that give up in a couple of genres no less
3	finally a genre movie that delivers in a couple of genres no lupus erythematosus
3	at last a genre movie that delivers in a couple of genres no less
3	finally a genre movie that delivers in a couple of genres no lupus erythematosus
3	finally a genre movie that extradite in a couple of genres no less
3	finally a genre motion picture show that delivers in a couple of genres no less
3	finally a genre motion picture that delivers in a couple of genres no less
3	finally a genre moving picture show that delivers in a couple of genres no less
3	finally a genre movie that delivers in a couple of genres no less
3	finally a genre movie that delivers in a couple of genres no less
3	finally a genre movie that delivers in a couple of genres no less
3	finally a genre movie that delivers in a couple of genres no less
3	finally a genre movie that delivers in a couple of genres no less
3	finally a genre movie that delivers in a couple of genres no less
3	finally a genre movie that delivers in a couple of genres no less
3	finally a genre movie that delivers in a couple of genres no less
3	finally a genre movie that delivers in a couple of genres no less
3	finally a genre movie that delivers in a couple of genres no less
3	finally a genre movie that delivers in a couple of genres no less
3	finally a genre movie that delivers in a couple of genres no less
3	finally a genre movie that delivers in a couple of genres no less
3	finally a genre movie that delivers in a couple of genres no less
3	finally a genre movie that delivers in a couple of genres no less
3	finally a genre movie that delivers in a couple of genres no less
3	finally a genre movie that delivers in a couple of genres no less
3	finally a genre movie that delivers in a couple of genres no less
3	finally a genre movie that delivers in a couple of genres no less
3	finally a genre movie that delivers in a couple of genres no less
3	finally a genre movie that delivers in a couple of genres no less
3	finally a genre movie that delivers in a couple of genres no less
3	finally a genre movie that delivers in a couple of genres no less
1	the low-budget full frontal was one of the year 's murkiest , intentionally obscure and self-indulgent pictures , and solaris is its big-budget brother .
1	the low budget full frontal was one of the year s muddy intentionally obscure and self lenient pictures and solaris is its big budget brother
1	the low budget full frontal was unmatched of the year s murkiest advisedly obscure and self indulgent pictures and solaris is its big budget brother
1	the low budget full frontal was one of the year s muddy intentionally obscure and self soft pictures and solaris is its big budget brother
1	the low budget full frontal was one of the year s cloudy intentionally obscure and self indulgent pictures and solaris is its giving budget brother
1	the low budget full moon frontal was one of the year s murkiest intentionally unsung and self indulgent pictures and solaris is its big budget brother
1	the low budget full frontal was one of the year s murkiest intentionally obscure and self indulgent project and solaris is its big budget sidekick
1	the low budget full frontal was unmatchable of the year s murkiest intentionally obscure and self indulgent pictures and solaris is its vauntingly budget brother
1	the low budget full frontage was matchless of the year s murkiest intentionally obscure and self indulgent pictures and solaris is its big budget brother
1	the low budget full frontal was one of the year s murkiest intentionally obscure and self lenient pictures and solaris is its big budget chum
1	the low budget full frontal was one of the year s murkiest intentionally obscure and self indulgent pictures and solaris is its big budget brother
1	the low budget full frontal was one of the year s murkiest intentionally obscure and self indulgent pictures and solaris is its big budget brother
1	the low budget full frontal was one of the year s murkiest intentionally obscure and self indulgent pictures and solaris is its big budget brother
1	the low budget full frontal was one of the year s murkiest intentionally obscure and self indulgent pictures and solaris is its big budget brother
1	the low budget full frontal was one of the year s murkiest intentionally obscure and self indulgent pictures and solaris is its big budget brother
1	the low budget full frontal was one of the year s murkiest intentionally obscure and self indulgent pictures and solaris is its big budget brother
1	the low budget full frontal was one of the year s murkiest intentionally obscure and self indulgent pictures and solaris is its big budget brother
1	the low budget full frontal was one of the year s murkiest intentionally obscure and self indulgent pictures and solaris is its big budget brother
1	the low budget full frontal was one of the year s murkiest intentionally obscure and self indulgent pictures and solaris is its big budget brother
1	the low budget full frontal was one of the year s murkiest intentionally obscure and self indulgent pictures and solaris is its big budget brother
1	the low budget full frontal was one of the year s murkiest intentionally obscure and self indulgent pictures and solaris is its big budget brother
1	the low budget full frontal was one of the year s murkiest intentionally obscure and self indulgent pictures and solaris is its big budget brother
1	the low budget full frontal was one of the year s murkiest intentionally obscure and self indulgent pictures and solaris is its big budget brother
1	the low budget full frontal was one of the year s murkiest intentionally obscure and self indulgent pictures and solaris is its big budget brother
1	the low budget full frontal was one of the year s murkiest intentionally obscure and self indulgent pictures and solaris is its big budget brother
1	the low budget full frontal was one of the year s murkiest intentionally obscure and self indulgent pictures and solaris is its big budget brother
1	the low budget full frontal was one of the year s murkiest intentionally obscure and self indulgent pictures and solaris is its big budget brother
1	the low budget full frontal was one of the year s murkiest intentionally obscure and self indulgent pictures and solaris is its big budget brother
1	the low budget full frontal was one of the year s murkiest intentionally obscure and self indulgent pictures and solaris is its big budget brother
1	the low budget full frontal was one of the year s murkiest intentionally obscure and self indulgent pictures and solaris is its big budget brother
1	the low budget full frontal was one of the year s murkiest intentionally obscure and self indulgent pictures and solaris is its big budget brother
1	the low budget full frontal was one of the year s murkiest intentionally obscure and self indulgent pictures and solaris is its big budget brother
1	the low budget full frontal was one of the year s murkiest intentionally obscure and self indulgent pictures and solaris is its big budget brother
4	exquisitely acted and masterfully if preciously interwoven ... -lrb- the film -rrb- addresses in a fascinating , intelligent manner the intermingling of race , politics and local commerce .
4	exquisitely acted and masterfully if preciously interwoven lrb the film rrb addresses in a fascinating intelligent manner the intermingling of race politics and local anesthetic commercialism
4	exquisitely acted and masterfully if preciously interwoven lrb the moving picture show rrb addresses in a fascinating intelligent manner the intermingling of subspecies politics and local commerce
4	delicately acted and masterfully if preciously interwoven lrb the movie rrb addresses in a fascinating intelligent manner the intermingling of race politics and local commerce
4	exquisitely acted and masterfully if preciously interwoven lrb the cinema rrb addresses in a fascinating intelligent manner the blend of race politics and local commerce
4	exquisitely acted and masterfully if preciously interwoven lrb the film rrb addresses in a fascinating healthy manner the intermingling of race politics and local department of commerce
4	exquisitely acted and masterfully if preciously interwoven lrb the photographic film rrb addresses in a captivate intelligent manner the intermingling of race politics and local commerce
4	exquisitely behave and masterfully if preciously interwoven lrb the film rrb addresses in a fascinating sound manner the intermingling of race politics and local commerce
4	exquisitely playact and masterfully if preciously interwoven lrb the film rrb addresses in a fascinating intelligent personal manner the intermingling of race politics and local commerce
4	exquisitely acted and masterfully if preciously interwoven lrb the film rrb addresses in a fascinating reasoning fashion the intermingling of race politics and local commerce
4	exquisitely acted and masterfully if preciously interwoven lrb the film rrb addresses in a fascinating intelligent manner the intermingling of race politics and local commerce
4	exquisitely acted and masterfully if preciously interwoven lrb the film rrb addresses in a fascinating intelligent manner the intermingling of race politics and local commerce
4	exquisitely acted and masterfully if preciously interwoven lrb the film rrb addresses in a fascinating intelligent manner the intermingling of race politics and local commerce
4	exquisitely acted and masterfully if preciously interwoven lrb the film rrb addresses in a fascinating intelligent manner the intermingling of race politics and local commerce
4	exquisitely acted and masterfully if preciously interwoven lrb the film rrb addresses in a fascinating intelligent manner the intermingling of race politics and local commerce
4	exquisitely acted and masterfully if preciously interwoven lrb the film rrb addresses in a fascinating intelligent manner the intermingling of race politics and local commerce
4	exquisitely acted and masterfully if preciously interwoven lrb the film rrb addresses in a fascinating intelligent manner the intermingling of race politics and local commerce
4	exquisitely acted and masterfully if preciously interwoven lrb the film rrb addresses in a fascinating intelligent manner the intermingling of race politics and local commerce
4	exquisitely acted and masterfully if preciously interwoven lrb the film rrb addresses in a fascinating intelligent manner the intermingling of race politics and local commerce
4	exquisitely acted and masterfully if preciously interwoven lrb the film rrb addresses in a fascinating intelligent manner the intermingling of race politics and local commerce
4	exquisitely acted and masterfully if preciously interwoven lrb the film rrb addresses in a fascinating intelligent manner the intermingling of race politics and local commerce
4	exquisitely acted and masterfully if preciously interwoven lrb the film rrb addresses in a fascinating intelligent manner the intermingling of race politics and local commerce
4	exquisitely acted and masterfully if preciously interwoven lrb the film rrb addresses in a fascinating intelligent manner the intermingling of race politics and local commerce
4	exquisitely acted and masterfully if preciously interwoven lrb the film rrb addresses in a fascinating intelligent manner the intermingling of race politics and local commerce
4	exquisitely acted and masterfully if preciously interwoven lrb the film rrb addresses in a fascinating intelligent manner the intermingling of race politics and local commerce
4	exquisitely acted and masterfully if preciously interwoven lrb the film rrb addresses in a fascinating intelligent manner the intermingling of race politics and local commerce
4	exquisitely acted and masterfully if preciously interwoven lrb the film rrb addresses in a fascinating intelligent manner the intermingling of race politics and local commerce
4	exquisitely acted and masterfully if preciously interwoven lrb the film rrb addresses in a fascinating intelligent manner the intermingling of race politics and local commerce
4	exquisitely acted and masterfully if preciously interwoven lrb the film rrb addresses in a fascinating intelligent manner the intermingling of race politics and local commerce
4	exquisitely acted and masterfully if preciously interwoven lrb the film rrb addresses in a fascinating intelligent manner the intermingling of race politics and local commerce
4	exquisitely acted and masterfully if preciously interwoven lrb the film rrb addresses in a fascinating intelligent manner the intermingling of race politics and local commerce
4	exquisitely acted and masterfully if preciously interwoven lrb the film rrb addresses in a fascinating intelligent manner the intermingling of race politics and local commerce
4	exquisitely acted and masterfully if preciously interwoven lrb the film rrb addresses in a fascinating intelligent manner the intermingling of race politics and local commerce
3	an enthralling , playful film that constantly frustrates our desire to know the ` truth ' about this man , while deconstructing the very format of the biography in a manner that derrida would doubtless give his blessing to .
3	an enthralling playful film that constantly frustrates our desire to fuck the sojourner truth about this man while deconstructing the very format of the biography in a manner that derrida would doubtless give his boon to
3	an enthralling playful film that constantly frustrates our desire to know the trueness about this man while deconstructing the very format of the biography in a manner that derrida would doubtlessly reach his blessing to
3	an enthralling playful film that constantly scotch our desire to know the truth about this man while deconstructing the very format of the life in a personal manner that derrida would doubtless give his blessing to
3	an enthralling playful film that constantly frustrates our want to know the truth about this man while deconstructing the very format of the biography in a manner that jacques derrida would doubtless contribute his blessing to
3	an enthralling playful film that constantly frustrates our desire to live the truth about this man while deconstructing the very arrange of the biography in a manner that derrida would doubtless give his consecrate to
3	an enthralling playful film that constantly frustrates our desire to know the truth about this human while deconstructing the very format of the life history in a manner that derrida would doubtless open his blessing to
3	an enthralling playful film that constantly frustrates our desire to make out the truth about this man while deconstructing the very format of the life in a manner that derrida would doubtless give his benediction to
3	an enthralling playful film that constantly frustrates our hope to know the true statement about this man while deconstructing the very initialise of the biography in a manner that derrida would doubtless give his blessing to
3	an enthralling playful plastic film that constantly frustrates our desire to know the accuracy about this man while deconstructing the very format of the biography in a manner that derrida would undoubtedly give his blessing to
3	an enthralling playful film that constantly frustrates our desire to know the truth about this man while deconstructing the very format of the biography in a manner that derrida would doubtless give his blessing to
3	an enthralling playful film that constantly frustrates our desire to know the truth about this man while deconstructing the very format of the biography in a manner that derrida would doubtless give his blessing to
3	an enthralling playful film that constantly frustrates our desire to know the truth about this man while deconstructing the very format of the biography in a manner that derrida would doubtless give his blessing to
3	an enthralling playful film that constantly frustrates our desire to know the truth about this man while deconstructing the very format of the biography in a manner that derrida would doubtless give his blessing to
3	an enthralling playful film that constantly frustrates our desire to know the truth about this man while deconstructing the very format of the biography in a manner that derrida would doubtless give his blessing to
3	an enthralling playful film that constantly frustrates our desire to know the truth about this man while deconstructing the very format of the biography in a manner that derrida would doubtless give his blessing to
3	an enthralling playful film that constantly frustrates our desire to know the truth about this man while deconstructing the very format of the biography in a manner that derrida would doubtless give his blessing to
3	an enthralling playful film that constantly frustrates our desire to know the truth about this man while deconstructing the very format of the biography in a manner that derrida would doubtless give his blessing to
3	an enthralling playful film that constantly frustrates our desire to know the truth about this man while deconstructing the very format of the biography in a manner that derrida would doubtless give his blessing to
3	an enthralling playful film that constantly frustrates our desire to know the truth about this man while deconstructing the very format of the biography in a manner that derrida would doubtless give his blessing to
3	an enthralling playful film that constantly frustrates our desire to know the truth about this man while deconstructing the very format of the biography in a manner that derrida would doubtless give his blessing to
3	an enthralling playful film that constantly frustrates our desire to know the truth about this man while deconstructing the very format of the biography in a manner that derrida would doubtless give his blessing to
3	an enthralling playful film that constantly frustrates our desire to know the truth about this man while deconstructing the very format of the biography in a manner that derrida would doubtless give his blessing to
3	an enthralling playful film that constantly frustrates our desire to know the truth about this man while deconstructing the very format of the biography in a manner that derrida would doubtless give his blessing to
3	an enthralling playful film that constantly frustrates our desire to know the truth about this man while deconstructing the very format of the biography in a manner that derrida would doubtless give his blessing to
3	an enthralling playful film that constantly frustrates our desire to know the truth about this man while deconstructing the very format of the biography in a manner that derrida would doubtless give his blessing to
3	an enthralling playful film that constantly frustrates our desire to know the truth about this man while deconstructing the very format of the biography in a manner that derrida would doubtless give his blessing to
3	an enthralling playful film that constantly frustrates our desire to know the truth about this man while deconstructing the very format of the biography in a manner that derrida would doubtless give his blessing to
3	an enthralling playful film that constantly frustrates our desire to know the truth about this man while deconstructing the very format of the biography in a manner that derrida would doubtless give his blessing to
3	an enthralling playful film that constantly frustrates our desire to know the truth about this man while deconstructing the very format of the biography in a manner that derrida would doubtless give his blessing to
3	an enthralling playful film that constantly frustrates our desire to know the truth about this man while deconstructing the very format of the biography in a manner that derrida would doubtless give his blessing to
3	an enthralling playful film that constantly frustrates our desire to know the truth about this man while deconstructing the very format of the biography in a manner that derrida would doubtless give his blessing to
3	an enthralling playful film that constantly frustrates our desire to know the truth about this man while deconstructing the very format of the biography in a manner that derrida would doubtless give his blessing to
4	as a singular character study , it 's perfect .
4	as a singular fictitious character study it s perfect
4	as a singular type study it s perfect
4	as a singular character consider it s perfect
4	as a singular character meditate it s perfect
4	as a rum character study it s perfect
4	as a rum character study it s perfect
4	as a singular character canvas it s perfect
4	as a singular graphic symbol study it s perfect
4	as a singular character subject area it s perfect
4	as a singular character study it s perfect
4	as a singular character study it s perfect
4	as a singular character study it s perfect
4	as a singular character study it s perfect
4	as a singular character study it s perfect
4	as a singular character study it s perfect
4	as a singular character study it s perfect
4	as a singular character study it s perfect
4	as a singular character study it s perfect
4	as a singular character study it s perfect
4	as a singular character study it s perfect
4	as a singular character study it s perfect
4	as a singular character study it s perfect
4	as a singular character study it s perfect
4	as a singular character study it s perfect
4	as a singular character study it s perfect
4	as a singular character study it s perfect
4	as a singular character study it s perfect
4	as a singular character study it s perfect
4	as a singular character study it s perfect
4	as a singular character study it s perfect
4	as a singular character study it s perfect
4	as a singular character study it s perfect
3	haneke challenges us to confront the reality of sexual aberration .
3	haneke challenges us to confront the reality of intimate aberration
3	haneke challenges united states of america to confront the reality of sexual aberration
3	haneke challenges u to confront the reality of sexual aberration
3	haneke challenges us to confront the reality of sexual deviance
3	haneke dispute us to confront the reality of sexual aberration
3	haneke challenge us to confront the reality of sexual aberration
3	haneke challenges us to confront the reality of intimate aberration
3	haneke dispute us to confront the reality of sexual aberration
3	haneke challenges united states to confront the reality of sexual aberration
3	haneke challenges us to confront the reality of sexual aberration
3	haneke challenges us to confront the reality of sexual aberration
3	haneke challenges us to confront the reality of sexual aberration
3	haneke challenges us to confront the reality of sexual aberration
3	haneke challenges us to confront the reality of sexual aberration
3	haneke challenges us to confront the reality of sexual aberration
3	haneke challenges us to confront the reality of sexual aberration
3	haneke challenges us to confront the reality of sexual aberration
3	haneke challenges us to confront the reality of sexual aberration
3	haneke challenges us to confront the reality of sexual aberration
3	haneke challenges us to confront the reality of sexual aberration
3	haneke challenges us to confront the reality of sexual aberration
3	haneke challenges us to confront the reality of sexual aberration
3	haneke challenges us to confront the reality of sexual aberration
3	haneke challenges us to confront the reality of sexual aberration
3	haneke challenges us to confront the reality of sexual aberration
3	haneke challenges us to confront the reality of sexual aberration
3	haneke challenges us to confront the reality of sexual aberration
3	haneke challenges us to confront the reality of sexual aberration
3	haneke challenges us to confront the reality of sexual aberration
3	haneke challenges us to confront the reality of sexual aberration
3	haneke challenges us to confront the reality of sexual aberration
3	haneke challenges us to confront the reality of sexual aberration
3	an experience so engrossing it is like being buried in a new environment .
3	an experience so engrossing it is care being buried in a new environment
3	an experience so engrossing it is the like being buried in a new environment
3	an experience so engrossing it is like being buried in a new surround
3	an experience so engrossing it is care being buried in a new environment
3	an experience so engrossing it is like being inter in a new environment
3	an experience so soak up it is like being buried in a new environment
3	an experience so engrossing it is the likes of being buried in a new environment
3	an experience so engrossing it is like being buried in a newly environment
3	an experience so immerse it is like being buried in a new environment
3	an experience so engrossing it is like being buried in a new environment
3	an experience so engrossing it is like being buried in a new environment
3	an experience so engrossing it is like being buried in a new environment
3	an experience so engrossing it is like being buried in a new environment
3	an experience so engrossing it is like being buried in a new environment
3	an experience so engrossing it is like being buried in a new environment
3	an experience so engrossing it is like being buried in a new environment
3	an experience so engrossing it is like being buried in a new environment
3	an experience so engrossing it is like being buried in a new environment
3	an experience so engrossing it is like being buried in a new environment
3	an experience so engrossing it is like being buried in a new environment
3	an experience so engrossing it is like being buried in a new environment
3	an experience so engrossing it is like being buried in a new environment
3	an experience so engrossing it is like being buried in a new environment
3	an experience so engrossing it is like being buried in a new environment
3	an experience so engrossing it is like being buried in a new environment
3	an experience so engrossing it is like being buried in a new environment
3	an experience so engrossing it is like being buried in a new environment
3	an experience so engrossing it is like being buried in a new environment
3	an experience so engrossing it is like being buried in a new environment
3	an experience so engrossing it is like being buried in a new environment
3	an experience so engrossing it is like being buried in a new environment
3	an experience so engrossing it is like being buried in a new environment
4	all the performances are top notch and , once you get through the accents , all or nothing becomes an emotional , though still positive , wrench of a sit .
4	all the performances are top notch and once you get through the accents all or nil go an emotional though still positive wrench of a sit
4	all the performances are top snick and once you get through the accents all or nothing becomes an emotional though motionless positive wrench of a sit
4	all the performances are upside notch and once you get through the accents all or zero becomes an emotional though still positive wrench of a sit
4	all the performances are cover notch and once you get through the accents all or nothing becomes an emotional though notwithstanding positive wrench of a sit
4	all the performances are pinnacle notch and once you get through the accents all or nothing becomes an emotional though smooth positive wrench of a sit
4	all the performances are top notch and once you catch through the accents all or nix becomes an emotional though still positive wrench of a sit
4	all the performances are top notch and once you get through the idiom all or nothing becomes an emotional though still positive pull of a sit
4	all the performances are top nick and once you bring forth through the accents all or nothing becomes an emotional though still positive wrench of a sit
4	all the operation are top notch and once you get through the accents all or nothing becomes an worked up though still positive wrench of a sit
4	all the performances are top notch and once you get through the accents all or nothing becomes an emotional though still positive wrench of a sit
4	all the performances are top notch and once you get through the accents all or nothing becomes an emotional though still positive wrench of a sit
4	all the performances are top notch and once you get through the accents all or nothing becomes an emotional though still positive wrench of a sit
4	all the performances are top notch and once you get through the accents all or nothing becomes an emotional though still positive wrench of a sit
4	all the performances are top notch and once you get through the accents all or nothing becomes an emotional though still positive wrench of a sit
4	all the performances are top notch and once you get through the accents all or nothing becomes an emotional though still positive wrench of a sit
4	all the performances are top notch and once you get through the accents all or nothing becomes an emotional though still positive wrench of a sit
4	all the performances are top notch and once you get through the accents all or nothing becomes an emotional though still positive wrench of a sit
4	all the performances are top notch and once you get through the accents all or nothing becomes an emotional though still positive wrench of a sit
4	all the performances are top notch and once you get through the accents all or nothing becomes an emotional though still positive wrench of a sit
4	all the performances are top notch and once you get through the accents all or nothing becomes an emotional though still positive wrench of a sit
4	all the performances are top notch and once you get through the accents all or nothing becomes an emotional though still positive wrench of a sit
4	all the performances are top notch and once you get through the accents all or nothing becomes an emotional though still positive wrench of a sit
4	all the performances are top notch and once you get through the accents all or nothing becomes an emotional though still positive wrench of a sit
4	all the performances are top notch and once you get through the accents all or nothing becomes an emotional though still positive wrench of a sit
4	all the performances are top notch and once you get through the accents all or nothing becomes an emotional though still positive wrench of a sit
4	all the performances are top notch and once you get through the accents all or nothing becomes an emotional though still positive wrench of a sit
4	all the performances are top notch and once you get through the accents all or nothing becomes an emotional though still positive wrench of a sit
4	all the performances are top notch and once you get through the accents all or nothing becomes an emotional though still positive wrench of a sit
4	all the performances are top notch and once you get through the accents all or nothing becomes an emotional though still positive wrench of a sit
4	all the performances are top notch and once you get through the accents all or nothing becomes an emotional though still positive wrench of a sit
4	all the performances are top notch and once you get through the accents all or nothing becomes an emotional though still positive wrench of a sit
4	all the performances are top notch and once you get through the accents all or nothing becomes an emotional though still positive wrench of a sit
3	a cockamamie tone poem pitched precipitously between swoony lyricism and violent catastrophe ... the most aggressively nerve-wracking and screamingly neurotic romantic comedy in cinema history .
3	a cockamamie tone poem pitched precipitously between swoony songfulness and violent catastrophe the most aggressively nerve bust up and screamingly neurotic romantic comedy in cinema history
3	a cockamamie tone poem pitched sharply between swoony lyricism and vehement catastrophe the most aggressively nerve wracking and screamingly neurotic romantic comedy in cinema history
3	a cockamamie tone poem pitched precipitously between swoony lyricism and violent catastrophe the most aggressively nerve wracking and screamingly neurotic wild eyed comedy in cinema story
3	a cockamamie tone poem pitched precipitously between swoony lyricism and violent catastrophe the most sharply steel wracking and screamingly neurotic romantic comedy in cinema history
3	a cockamamie tonus poem pitched precipitously between swoony lyricism and red catastrophe the most aggressively nerve wracking and screamingly neurotic romantic comedy in cinema history
3	a cockamamie tone poem pitched sharply between swoony lyricism and violent catastrophe the most aggressively nerve wracking and screamingly neurotic romantic comedy in cinema account
3	a cockamamie tone poem tilt sharply between swoony lyricism and violent catastrophe the most aggressively nerve wracking and screamingly neurotic romantic comedy in cinema history
3	a cockamamie tone verse form pitched precipitously between swoony lyricality and violent catastrophe the most aggressively nerve wracking and screamingly neurotic romantic comedy in cinema history
3	a cockamamie tone poem pitched sharply between swoony lyricism and violent catastrophe the most aggressively nerve wracking and screamingly neurotic romantic comedy in cinema account
3	a cockamamie tone poem pitched precipitously between swoony lyricism and violent catastrophe the most aggressively nerve wracking and screamingly neurotic romantic comedy in cinema history
3	a cockamamie tone poem pitched precipitously between swoony lyricism and violent catastrophe the most aggressively nerve wracking and screamingly neurotic romantic comedy in cinema history
3	a cockamamie tone poem pitched precipitously between swoony lyricism and violent catastrophe the most aggressively nerve wracking and screamingly neurotic romantic comedy in cinema history
3	a cockamamie tone poem pitched precipitously between swoony lyricism and violent catastrophe the most aggressively nerve wracking and screamingly neurotic romantic comedy in cinema history
3	a cockamamie tone poem pitched precipitously between swoony lyricism and violent catastrophe the most aggressively nerve wracking and screamingly neurotic romantic comedy in cinema history
3	a cockamamie tone poem pitched precipitously between swoony lyricism and violent catastrophe the most aggressively nerve wracking and screamingly neurotic romantic comedy in cinema history
3	a cockamamie tone poem pitched precipitously between swoony lyricism and violent catastrophe the most aggressively nerve wracking and screamingly neurotic romantic comedy in cinema history
3	a cockamamie tone poem pitched precipitously between swoony lyricism and violent catastrophe the most aggressively nerve wracking and screamingly neurotic romantic comedy in cinema history
3	a cockamamie tone poem pitched precipitously between swoony lyricism and violent catastrophe the most aggressively nerve wracking and screamingly neurotic romantic comedy in cinema history
3	a cockamamie tone poem pitched precipitously between swoony lyricism and violent catastrophe the most aggressively nerve wracking and screamingly neurotic romantic comedy in cinema history
3	a cockamamie tone poem pitched precipitously between swoony lyricism and violent catastrophe the most aggressively nerve wracking and screamingly neurotic romantic comedy in cinema history
3	a cockamamie tone poem pitched precipitously between swoony lyricism and violent catastrophe the most aggressively nerve wracking and screamingly neurotic romantic comedy in cinema history
3	a cockamamie tone poem pitched precipitously between swoony lyricism and violent catastrophe the most aggressively nerve wracking and screamingly neurotic romantic comedy in cinema history
3	a cockamamie tone poem pitched precipitously between swoony lyricism and violent catastrophe the most aggressively nerve wracking and screamingly neurotic romantic comedy in cinema history
3	a cockamamie tone poem pitched precipitously between swoony lyricism and violent catastrophe the most aggressively nerve wracking and screamingly neurotic romantic comedy in cinema history
3	a cockamamie tone poem pitched precipitously between swoony lyricism and violent catastrophe the most aggressively nerve wracking and screamingly neurotic romantic comedy in cinema history
3	a cockamamie tone poem pitched precipitously between swoony lyricism and violent catastrophe the most aggressively nerve wracking and screamingly neurotic romantic comedy in cinema history
3	a cockamamie tone poem pitched precipitously between swoony lyricism and violent catastrophe the most aggressively nerve wracking and screamingly neurotic romantic comedy in cinema history
3	a cockamamie tone poem pitched precipitously between swoony lyricism and violent catastrophe the most aggressively nerve wracking and screamingly neurotic romantic comedy in cinema history
3	a cockamamie tone poem pitched precipitously between swoony lyricism and violent catastrophe the most aggressively nerve wracking and screamingly neurotic romantic comedy in cinema history
3	a cockamamie tone poem pitched precipitously between swoony lyricism and violent catastrophe the most aggressively nerve wracking and screamingly neurotic romantic comedy in cinema history
3	a cockamamie tone poem pitched precipitously between swoony lyricism and violent catastrophe the most aggressively nerve wracking and screamingly neurotic romantic comedy in cinema history
3	a cockamamie tone poem pitched precipitously between swoony lyricism and violent catastrophe the most aggressively nerve wracking and screamingly neurotic romantic comedy in cinema history
2	is it a total success ?
2	is it a sum success
2	is it a total winner
2	is it a totality success
2	is it a number success
2	is it a total succeeder
2	is it a number success
2	is it a total winner
2	is it a total winner
2	is it a tote up success
2	is it a total success
2	is it a total success
2	is it a total success
2	is it a total success
2	is it a total success
2	is it a total success
2	is it a total success
2	is it a total success
2	is it a total success
2	is it a total success
2	is it a total success
2	is it a total success
2	is it a total success
2	is it a total success
2	is it a total success
2	is it a total success
2	is it a total success
2	is it a total success
2	is it a total success
2	is it a total success
2	is it a total success
2	is it a total success
2	is it a total success
1	i do n't have an i am sam clue .
1	i do nt have an i am surface to air missile clue
1	i do national trust have an i am sam clue
1	i do nt have an i am sam clew
1	i do nt have an i am sam hint
1	i do nt have an i am sam hint
1	i do national trust have an i am sam clue
1	i do national trust have an i am sam clue
1	i do national trust have an i am sam clue
1	i do nt have an i am sam clew
1	i do nt have an i am sam clue
1	i do nt have an i am sam clue
1	i do nt have an i am sam clue
1	i do nt have an i am sam clue
1	i do nt have an i am sam clue
1	i do nt have an i am sam clue
1	i do nt have an i am sam clue
1	i do nt have an i am sam clue
1	i do nt have an i am sam clue
1	i do nt have an i am sam clue
1	i do nt have an i am sam clue
1	i do nt have an i am sam clue
1	i do nt have an i am sam clue
1	i do nt have an i am sam clue
1	i do nt have an i am sam clue
1	i do nt have an i am sam clue
1	i do nt have an i am sam clue
1	i do nt have an i am sam clue
1	i do nt have an i am sam clue
1	i do nt have an i am sam clue
1	i do nt have an i am sam clue
1	i do nt have an i am sam clue
1	i do nt have an i am sam clue
3	zhang yimou delivers warm , genuine characters who lie not through dishonesty , but because they genuinely believe it 's the only way to bring happiness to their loved ones .
3	zhang yimou delivers warm genuine characters who lie not through dishonesty but because they genuinely believe it s the only way to contribute happiness to their loved one
3	zhang yimou delivers warm actual characters who lie not through dishonesty but because they truly believe it s the only way to bring happiness to their loved ones
3	zhang yimou bear warm genuine characters who lie not through dishonesty but because they genuinely believe it s the only manner to bring happiness to their loved ones
3	zhang yimou delivers warm genuine characters who lie not through dishonesty but because they genuinely believe it s the only elbow room to bring happiness to their loved unity
3	zhang yimou delivers warm genuine characters who lie not through dishonesty but because they authentically believe it s the only way to bring felicity to their loved ones
3	zhang yimou delivers warm genuine characters who consist not through dishonesty but because they genuinely believe it s the only way to impart happiness to their loved ones
3	zhang yimou delivers warm genuine characters who lie not through dishonesty but because they genuinely believe it s the only way to wreak felicity to their loved ones
3	zhang yimou delivers warm genuine characters who trygve lie not through dishonesty but because they genuinely believe it s the only way to bring happiness to their loved ace
3	zhang yimou delivers warm genuine characters who lie not through dishonesty but because they genuinely believe it s the only way to bring felicity to their loved unity
3	zhang yimou delivers warm genuine characters who lie not through dishonesty but because they genuinely believe it s the only way to bring happiness to their loved ones
3	zhang yimou delivers warm genuine characters who lie not through dishonesty but because they genuinely believe it s the only way to bring happiness to their loved ones
3	zhang yimou delivers warm genuine characters who lie not through dishonesty but because they genuinely believe it s the only way to bring happiness to their loved ones
3	zhang yimou delivers warm genuine characters who lie not through dishonesty but because they genuinely believe it s the only way to bring happiness to their loved ones
3	zhang yimou delivers warm genuine characters who lie not through dishonesty but because they genuinely believe it s the only way to bring happiness to their loved ones
3	zhang yimou delivers warm genuine characters who lie not through dishonesty but because they genuinely believe it s the only way to bring happiness to their loved ones
3	zhang yimou delivers warm genuine characters who lie not through dishonesty but because they genuinely believe it s the only way to bring happiness to their loved ones
3	zhang yimou delivers warm genuine characters who lie not through dishonesty but because they genuinely believe it s the only way to bring happiness to their loved ones
3	zhang yimou delivers warm genuine characters who lie not through dishonesty but because they genuinely believe it s the only way to bring happiness to their loved ones
3	zhang yimou delivers warm genuine characters who lie not through dishonesty but because they genuinely believe it s the only way to bring happiness to their loved ones
3	zhang yimou delivers warm genuine characters who lie not through dishonesty but because they genuinely believe it s the only way to bring happiness to their loved ones
3	zhang yimou delivers warm genuine characters who lie not through dishonesty but because they genuinely believe it s the only way to bring happiness to their loved ones
3	zhang yimou delivers warm genuine characters who lie not through dishonesty but because they genuinely believe it s the only way to bring happiness to their loved ones
3	zhang yimou delivers warm genuine characters who lie not through dishonesty but because they genuinely believe it s the only way to bring happiness to their loved ones
3	zhang yimou delivers warm genuine characters who lie not through dishonesty but because they genuinely believe it s the only way to bring happiness to their loved ones
3	zhang yimou delivers warm genuine characters who lie not through dishonesty but because they genuinely believe it s the only way to bring happiness to their loved ones
3	zhang yimou delivers warm genuine characters who lie not through dishonesty but because they genuinely believe it s the only way to bring happiness to their loved ones
3	zhang yimou delivers warm genuine characters who lie not through dishonesty but because they genuinely believe it s the only way to bring happiness to their loved ones
3	zhang yimou delivers warm genuine characters who lie not through dishonesty but because they genuinely believe it s the only way to bring happiness to their loved ones
3	zhang yimou delivers warm genuine characters who lie not through dishonesty but because they genuinely believe it s the only way to bring happiness to their loved ones
3	zhang yimou delivers warm genuine characters who lie not through dishonesty but because they genuinely believe it s the only way to bring happiness to their loved ones
3	zhang yimou delivers warm genuine characters who lie not through dishonesty but because they genuinely believe it s the only way to bring happiness to their loved ones
3	zhang yimou delivers warm genuine characters who lie not through dishonesty but because they genuinely believe it s the only way to bring happiness to their loved ones
3	the pleasures of super troopers may be fleeting , but they 'll register strongly with anybody who still retains a soft spot for precollegiate humor .
3	the pleasures of super troopers may be fleeting but they ll show strongly with anybody who still retains a soft spot for precollegiate liquid body substance
3	the pleasures of super troopers may be fleeting but they ll read strongly with anybody who still retains a indulgent spot for precollegiate humor
3	the pleasures of super troopers may be fleeting but they ll register powerfully with anybody who hush up retains a soft spot for precollegiate humor
3	the pleasures of super troopers may be fleeting but they ll register strongly with anybody who even retains a easygoing spot for precollegiate humor
3	the pleasures of super troopers may be fleeting but they ll register strongly with anybody who still retains a soft tell apart for precollegiate body fluid
3	the pleasures of tops troopers crataegus laevigata be fleeting but they ll register strongly with anybody who still retains a soft spot for precollegiate humor
3	the pleasure of super troopers english hawthorn be fleeting but they ll register strongly with anybody who still retains a soft spot for precollegiate humor
3	the pleasures of super cavalryman may be fleeting but they ll file strongly with anybody who still retains a soft spot for precollegiate humor
3	the joy of super troopers may be fleeting but they ll register strongly with anybody who still retains a balmy spot for precollegiate humor
3	the pleasures of super troopers may be fleeting but they ll register strongly with anybody who still retains a soft spot for precollegiate humor
3	the pleasures of super troopers may be fleeting but they ll register strongly with anybody who still retains a soft spot for precollegiate humor
3	the pleasures of super troopers may be fleeting but they ll register strongly with anybody who still retains a soft spot for precollegiate humor
3	the pleasures of super troopers may be fleeting but they ll register strongly with anybody who still retains a soft spot for precollegiate humor
3	the pleasures of super troopers may be fleeting but they ll register strongly with anybody who still retains a soft spot for precollegiate humor
3	the pleasures of super troopers may be fleeting but they ll register strongly with anybody who still retains a soft spot for precollegiate humor
3	the pleasures of super troopers may be fleeting but they ll register strongly with anybody who still retains a soft spot for precollegiate humor
3	the pleasures of super troopers may be fleeting but they ll register strongly with anybody who still retains a soft spot for precollegiate humor
3	the pleasures of super troopers may be fleeting but they ll register strongly with anybody who still retains a soft spot for precollegiate humor
3	the pleasures of super troopers may be fleeting but they ll register strongly with anybody who still retains a soft spot for precollegiate humor
3	the pleasures of super troopers may be fleeting but they ll register strongly with anybody who still retains a soft spot for precollegiate humor
3	the pleasures of super troopers may be fleeting but they ll register strongly with anybody who still retains a soft spot for precollegiate humor
3	the pleasures of super troopers may be fleeting but they ll register strongly with anybody who still retains a soft spot for precollegiate humor
3	the pleasures of super troopers may be fleeting but they ll register strongly with anybody who still retains a soft spot for precollegiate humor
3	the pleasures of super troopers may be fleeting but they ll register strongly with anybody who still retains a soft spot for precollegiate humor
3	the pleasures of super troopers may be fleeting but they ll register strongly with anybody who still retains a soft spot for precollegiate humor
3	the pleasures of super troopers may be fleeting but they ll register strongly with anybody who still retains a soft spot for precollegiate humor
3	the pleasures of super troopers may be fleeting but they ll register strongly with anybody who still retains a soft spot for precollegiate humor
3	the pleasures of super troopers may be fleeting but they ll register strongly with anybody who still retains a soft spot for precollegiate humor
3	the pleasures of super troopers may be fleeting but they ll register strongly with anybody who still retains a soft spot for precollegiate humor
3	the pleasures of super troopers may be fleeting but they ll register strongly with anybody who still retains a soft spot for precollegiate humor
3	the pleasures of super troopers may be fleeting but they ll register strongly with anybody who still retains a soft spot for precollegiate humor
3	the pleasures of super troopers may be fleeting but they ll register strongly with anybody who still retains a soft spot for precollegiate humor
2	the new guy is one of them .
2	the new guy is of them
2	the raw guy is one of them
2	the new guy rope is one of them
2	the modern guy is one of them
2	the new guy is unity of them
2	the novel guy is one of them
2	the new guy is unrivalled of them
2	the fresh guy is one of them
2	the new guy is peerless of them
2	the new guy is one of them
2	the new guy is one of them
2	the new guy is one of them
2	the new guy is one of them
2	the new guy is one of them
2	the new guy is one of them
2	the new guy is one of them
2	the new guy is one of them
2	the new guy is one of them
2	the new guy is one of them
2	the new guy is one of them
2	the new guy is one of them
2	the new guy is one of them
2	the new guy is one of them
2	the new guy is one of them
2	the new guy is one of them
2	the new guy is one of them
2	the new guy is one of them
2	the new guy is one of them
2	the new guy is one of them
2	the new guy is one of them
2	the new guy is one of them
2	the new guy is one of them
1	the thrill is -lrb- long -rrb- gone .
1	the exhilarate is lrb long rrb gone
1	the rush is lrb long rrb gone
1	the thrill is lrb long rrb live
1	the thrill is lrb hanker rrb gone
1	the thrill is lrb farsighted rrb gone
1	the thrill is lrb yearn rrb gone
1	the vibrate is lrb long rrb gone
1	the thrill is lrb long rrb lead
1	the thrill is lrb long rrb locomote
1	the thrill is lrb long rrb gone
1	the thrill is lrb long rrb gone
1	the thrill is lrb long rrb gone
1	the thrill is lrb long rrb gone
1	the thrill is lrb long rrb gone
1	the thrill is lrb long rrb gone
1	the thrill is lrb long rrb gone
1	the thrill is lrb long rrb gone
1	the thrill is lrb long rrb gone
1	the thrill is lrb long rrb gone
1	the thrill is lrb long rrb gone
1	the thrill is lrb long rrb gone
1	the thrill is lrb long rrb gone
1	the thrill is lrb long rrb gone
1	the thrill is lrb long rrb gone
1	the thrill is lrb long rrb gone
1	the thrill is lrb long rrb gone
1	the thrill is lrb long rrb gone
1	the thrill is lrb long rrb gone
1	the thrill is lrb long rrb gone
1	the thrill is lrb long rrb gone
1	the thrill is lrb long rrb gone
1	the thrill is lrb long rrb gone
4	much monkeyfun for all .
4	a lot monkeyfun for all
4	lots monkeyfun for all
4	a good deal monkeyfun for all
4	a lot monkeyfun for all
4	often monkeyfun for all
4	lots monkeyfun for all
4	a great deal monkeyfun for all
4	practically monkeyfun for all
4	a good deal monkeyfun for all
4	much monkeyfun for all
4	much monkeyfun for all
4	much monkeyfun for all
4	much monkeyfun for all
4	much monkeyfun for all
4	much monkeyfun for all
4	much monkeyfun for all
4	much monkeyfun for all
4	much monkeyfun for all
4	much monkeyfun for all
4	much monkeyfun for all
4	much monkeyfun for all
4	much monkeyfun for all
4	much monkeyfun for all
4	much monkeyfun for all
4	much monkeyfun for all
4	much monkeyfun for all
4	much monkeyfun for all
4	much monkeyfun for all
4	much monkeyfun for all
4	much monkeyfun for all
4	much monkeyfun for all
4	much monkeyfun for all
0	a dreary , incoherent , self-indulgent mess of a movie in which a bunch of pompous windbags drone on inanely for two hours ... a cacophony of pretentious , meaningless prattle .
0	a dreary incoherent self indulgent mess of a movie in which a bunch of pompous windbags drone on fatuously for two time of day a cacophony of pretentious meaningless prattle
0	a dreary incoherent self indulgent mess of a movie in which a bunch of pompous windbags drone on inanely for hours a blaring of pretentious meaningless prattle
0	a dreary incoherent self indulgent mess of a movie in which a bunch of pompous windbags drone on fatuously for two hours a cacophony of ostentatious meaningless prattle
0	a dreary tongue tied self indulgent mess of a movie in which a bunch of pompous windbags drone on inanely for ii hours a cacophony of pretentious meaningless prattle
0	a drab incoherent self indulgent mess of a movie in which a bunch of pompous windbags drone on inanely for two hours a cacophony of pretentious nonmeaningful prattle
0	a dreary incoherent ego indulgent mess of a movie in which a bunch of pompous windbag drone on inanely for two hours a cacophony of pretentious meaningless prattle
0	a dreary incoherent self indulgent quite a little of a movie in which a bunch of pompous windbags poke on inanely for two hours a cacophony of pretentious meaningless prattle
0	a dreary tongue tied self indulgent mess of a movie in which a bunch of pompous windbags drone on fatuously for two hours a cacophony of pretentious meaningless prattle
0	a dreary incoherent self indulgent mess of a movie in which a bunch of pompous windbags drone on inanely for two hour a cacophony of pretentious nonmeaningful prattle
0	a dreary incoherent self indulgent mess of a movie in which a bunch of pompous windbags drone on inanely for two hours a cacophony of pretentious meaningless prattle
0	a dreary incoherent self indulgent mess of a movie in which a bunch of pompous windbags drone on inanely for two hours a cacophony of pretentious meaningless prattle
0	a dreary incoherent self indulgent mess of a movie in which a bunch of pompous windbags drone on inanely for two hours a cacophony of pretentious meaningless prattle
0	a dreary incoherent self indulgent mess of a movie in which a bunch of pompous windbags drone on inanely for two hours a cacophony of pretentious meaningless prattle
0	a dreary incoherent self indulgent mess of a movie in which a bunch of pompous windbags drone on inanely for two hours a cacophony of pretentious meaningless prattle
0	a dreary incoherent self indulgent mess of a movie in which a bunch of pompous windbags drone on inanely for two hours a cacophony of pretentious meaningless prattle
0	a dreary incoherent self indulgent mess of a movie in which a bunch of pompous windbags drone on inanely for two hours a cacophony of pretentious meaningless prattle
0	a dreary incoherent self indulgent mess of a movie in which a bunch of pompous windbags drone on inanely for two hours a cacophony of pretentious meaningless prattle
0	a dreary incoherent self indulgent mess of a movie in which a bunch of pompous windbags drone on inanely for two hours a cacophony of pretentious meaningless prattle
0	a dreary incoherent self indulgent mess of a movie in which a bunch of pompous windbags drone on inanely for two hours a cacophony of pretentious meaningless prattle
0	a dreary incoherent self indulgent mess of a movie in which a bunch of pompous windbags drone on inanely for two hours a cacophony of pretentious meaningless prattle
0	a dreary incoherent self indulgent mess of a movie in which a bunch of pompous windbags drone on inanely for two hours a cacophony of pretentious meaningless prattle
0	a dreary incoherent self indulgent mess of a movie in which a bunch of pompous windbags drone on inanely for two hours a cacophony of pretentious meaningless prattle
0	a dreary incoherent self indulgent mess of a movie in which a bunch of pompous windbags drone on inanely for two hours a cacophony of pretentious meaningless prattle
0	a dreary incoherent self indulgent mess of a movie in which a bunch of pompous windbags drone on inanely for two hours a cacophony of pretentious meaningless prattle
0	a dreary incoherent self indulgent mess of a movie in which a bunch of pompous windbags drone on inanely for two hours a cacophony of pretentious meaningless prattle
0	a dreary incoherent self indulgent mess of a movie in which a bunch of pompous windbags drone on inanely for two hours a cacophony of pretentious meaningless prattle
0	a dreary incoherent self indulgent mess of a movie in which a bunch of pompous windbags drone on inanely for two hours a cacophony of pretentious meaningless prattle
0	a dreary incoherent self indulgent mess of a movie in which a bunch of pompous windbags drone on inanely for two hours a cacophony of pretentious meaningless prattle
0	a dreary incoherent self indulgent mess of a movie in which a bunch of pompous windbags drone on inanely for two hours a cacophony of pretentious meaningless prattle
0	a dreary incoherent self indulgent mess of a movie in which a bunch of pompous windbags drone on inanely for two hours a cacophony of pretentious meaningless prattle
0	a dreary incoherent self indulgent mess of a movie in which a bunch of pompous windbags drone on inanely for two hours a cacophony of pretentious meaningless prattle
0	a dreary incoherent self indulgent mess of a movie in which a bunch of pompous windbags drone on inanely for two hours a cacophony of pretentious meaningless prattle
2	this is really just another genre picture .
2	this is really just another music genre picture
2	this is in truth just another genre picture
2	this is really just some other genre picture
2	this is real just another genre picture
2	this is really just some other genre picture
2	this is really just another musical genre picture
2	this is really just another genre see
2	this is really just another genre envision
2	this is really just some other genre picture
2	this is really just another genre picture
2	this is really just another genre picture
2	this is really just another genre picture
2	this is really just another genre picture
2	this is really just another genre picture
2	this is really just another genre picture
2	this is really just another genre picture
2	this is really just another genre picture
2	this is really just another genre picture
2	this is really just another genre picture
2	this is really just another genre picture
2	this is really just another genre picture
2	this is really just another genre picture
2	this is really just another genre picture
2	this is really just another genre picture
2	this is really just another genre picture
2	this is really just another genre picture
2	this is really just another genre picture
2	this is really just another genre picture
2	this is really just another genre picture
2	this is really just another genre picture
2	this is really just another genre picture
2	this is really just another genre picture
4	much of the way , though , this is a refreshingly novel ride .
4	a great deal of the way though this is a refreshingly novel ride
4	a great deal of the way though this is a refreshingly novel ride
4	often of the way though this is a refreshingly novel ride
4	lots of the way though this is a refreshingly novel ride
4	much of the way though this is a refreshingly refreshing ride
4	much of the way though this is a refreshfully novel ride
4	much of the way though this is a refreshingly novel sit
4	much of the way though this is a refreshingly novel taunt
4	much of the way though this is a refreshingly novel depend on
4	much of the way though this is a refreshingly novel ride
4	much of the way though this is a refreshingly novel ride
4	much of the way though this is a refreshingly novel ride
4	much of the way though this is a refreshingly novel ride
4	much of the way though this is a refreshingly novel ride
4	much of the way though this is a refreshingly novel ride
4	much of the way though this is a refreshingly novel ride
4	much of the way though this is a refreshingly novel ride
4	much of the way though this is a refreshingly novel ride
4	much of the way though this is a refreshingly novel ride
4	much of the way though this is a refreshingly novel ride
4	much of the way though this is a refreshingly novel ride
4	much of the way though this is a refreshingly novel ride
4	much of the way though this is a refreshingly novel ride
4	much of the way though this is a refreshingly novel ride
4	much of the way though this is a refreshingly novel ride
4	much of the way though this is a refreshingly novel ride
4	much of the way though this is a refreshingly novel ride
4	much of the way though this is a refreshingly novel ride
4	much of the way though this is a refreshingly novel ride
4	much of the way though this is a refreshingly novel ride
4	much of the way though this is a refreshingly novel ride
4	much of the way though this is a refreshingly novel ride
3	for the first time in several years , mr. allen has surpassed himself with the magic he 's spun with the hollywood empress of ms. leoni 's ellie .
3	for the first time in respective geezerhood mr allen has surpassed himself with the magic he s spun with the hollywood empress of ms leoni s ellie
3	for the first time in several years mister allen has go past himself with the magic he s spun with the hollywood empress of ms leoni s ellie
3	for the maiden time in several years mr allen has surpassed himself with the magic he s spin around with the hollywood empress of ms leoni s ellie
3	for the first time in several years mister allen has outmatch himself with the magic he s spun with the hollywood empress of ms leoni s ellie
3	for the first time in several years mister allen has pass himself with the magic he s spun with the hollywood empress of ms leoni s ellie
3	for the first time in several twelvemonth mister allen has surpassed himself with the magic he s spun with the hollywood empress of ms leoni s ellie
3	for the first time in several years mister allen has surpassed himself with the magic he s twirl with the hollywood empress of ms leoni s ellie
3	for the first time in various years mr allen has surpassed himself with the magic he s spun with the hollywood empress of leoni s ellie
3	for the first time in several years mr allen has travel by himself with the wizard he s spun with the hollywood empress of ms leoni s ellie
3	for the first time in several years mr allen has surpassed himself with the magic he s spun with the hollywood empress of ms leoni s ellie
3	for the first time in several years mr allen has surpassed himself with the magic he s spun with the hollywood empress of ms leoni s ellie
3	for the first time in several years mr allen has surpassed himself with the magic he s spun with the hollywood empress of ms leoni s ellie
3	for the first time in several years mr allen has surpassed himself with the magic he s spun with the hollywood empress of ms leoni s ellie
3	for the first time in several years mr allen has surpassed himself with the magic he s spun with the hollywood empress of ms leoni s ellie
3	for the first time in several years mr allen has surpassed himself with the magic he s spun with the hollywood empress of ms leoni s ellie
3	for the first time in several years mr allen has surpassed himself with the magic he s spun with the hollywood empress of ms leoni s ellie
3	for the first time in several years mr allen has surpassed himself with the magic he s spun with the hollywood empress of ms leoni s ellie
3	for the first time in several years mr allen has surpassed himself with the magic he s spun with the hollywood empress of ms leoni s ellie
3	for the first time in several years mr allen has surpassed himself with the magic he s spun with the hollywood empress of ms leoni s ellie
3	for the first time in several years mr allen has surpassed himself with the magic he s spun with the hollywood empress of ms leoni s ellie
3	for the first time in several years mr allen has surpassed himself with the magic he s spun with the hollywood empress of ms leoni s ellie
3	for the first time in several years mr allen has surpassed himself with the magic he s spun with the hollywood empress of ms leoni s ellie
3	for the first time in several years mr allen has surpassed himself with the magic he s spun with the hollywood empress of ms leoni s ellie
3	for the first time in several years mr allen has surpassed himself with the magic he s spun with the hollywood empress of ms leoni s ellie
3	for the first time in several years mr allen has surpassed himself with the magic he s spun with the hollywood empress of ms leoni s ellie
3	for the first time in several years mr allen has surpassed himself with the magic he s spun with the hollywood empress of ms leoni s ellie
3	for the first time in several years mr allen has surpassed himself with the magic he s spun with the hollywood empress of ms leoni s ellie
3	for the first time in several years mr allen has surpassed himself with the magic he s spun with the hollywood empress of ms leoni s ellie
3	for the first time in several years mr allen has surpassed himself with the magic he s spun with the hollywood empress of ms leoni s ellie
3	for the first time in several years mr allen has surpassed himself with the magic he s spun with the hollywood empress of ms leoni s ellie
3	for the first time in several years mr allen has surpassed himself with the magic he s spun with the hollywood empress of ms leoni s ellie
3	for the first time in several years mr allen has surpassed himself with the magic he s spun with the hollywood empress of ms leoni s ellie
3	one scarcely needs the subtitles to enjoy this colorful action farce .
3	one scarcely needs the subtitles to revel this colorful action farce
3	one scarcely needs the subtitles to enjoy this coloured action farce
3	one scarcely needs the subtitles to enjoy this colorful fulfill farce
3	one scarcely needs the subtitles to enjoy this colorful action farce comedy
3	one scarcely needs the caption to enjoy this colorful action farce
3	one scarcely penury the subtitles to enjoy this colorful action farce
3	one scarcely needs the subtitles to enjoy this colourful action farce
3	one scarcely needs the subtitles to delight this colorful action farce
3	one scarcely needs the subtitles to enjoy this coloured action farce
3	one scarcely needs the subtitles to enjoy this colorful action farce
3	one scarcely needs the subtitles to enjoy this colorful action farce
3	one scarcely needs the subtitles to enjoy this colorful action farce
3	one scarcely needs the subtitles to enjoy this colorful action farce
3	one scarcely needs the subtitles to enjoy this colorful action farce
3	one scarcely needs the subtitles to enjoy this colorful action farce
3	one scarcely needs the subtitles to enjoy this colorful action farce
3	one scarcely needs the subtitles to enjoy this colorful action farce
3	one scarcely needs the subtitles to enjoy this colorful action farce
3	one scarcely needs the subtitles to enjoy this colorful action farce
3	one scarcely needs the subtitles to enjoy this colorful action farce
3	one scarcely needs the subtitles to enjoy this colorful action farce
3	one scarcely needs the subtitles to enjoy this colorful action farce
3	one scarcely needs the subtitles to enjoy this colorful action farce
3	one scarcely needs the subtitles to enjoy this colorful action farce
3	one scarcely needs the subtitles to enjoy this colorful action farce
3	one scarcely needs the subtitles to enjoy this colorful action farce
3	one scarcely needs the subtitles to enjoy this colorful action farce
3	one scarcely needs the subtitles to enjoy this colorful action farce
3	one scarcely needs the subtitles to enjoy this colorful action farce
3	one scarcely needs the subtitles to enjoy this colorful action farce
3	one scarcely needs the subtitles to enjoy this colorful action farce
3	one scarcely needs the subtitles to enjoy this colorful action farce
1	as it abruptly crosscuts among the five friends , it fails to lend the characters ' individual stories enough dramatic resonance to make us care about them .
1	as it abruptly crosscuts among the five friends it fails to lend the characters soul stories enough dramatic resonance to reach us care about them
1	as it dead crosscuts among the five friends it fails to lend the characters individual stories enough dramatic vibrancy to make us care about them
1	as it abruptly cut across among the five supporter it fails to lend the characters individual stories enough dramatic resonance to make us care about them
1	as it abruptly crosscuts among the five friends it fails to lend the characters individual stories plenty dramatic resonance to make us concern about them
1	as it abruptly crosscuts among the five spot friends it fails to lend the characters individual stories adequate dramatic resonance to make us care about them
1	as it abruptly crosscuts among the fin friends it fails to lend the case individual stories enough dramatic resonance to make us care about them
1	as it abruptly crosscuts among the phoebe friends it fails to lend the characters individual stories decent dramatic resonance to make us care about them
1	as it abruptly crosscuts among the five friends it fails to lend the role individual stories enough spectacular resonance to make us care about them
1	as it abruptly cutoff among the five friends it conk out to lend the characters individual stories enough dramatic resonance to make us care about them
1	as it abruptly crosscuts among the five friends it fails to lend the characters individual stories enough dramatic resonance to make us care about them
1	as it abruptly crosscuts among the five friends it fails to lend the characters individual stories enough dramatic resonance to make us care about them
1	as it abruptly crosscuts among the five friends it fails to lend the characters individual stories enough dramatic resonance to make us care about them
1	as it abruptly crosscuts among the five friends it fails to lend the characters individual stories enough dramatic resonance to make us care about them
1	as it abruptly crosscuts among the five friends it fails to lend the characters individual stories enough dramatic resonance to make us care about them
1	as it abruptly crosscuts among the five friends it fails to lend the characters individual stories enough dramatic resonance to make us care about them
1	as it abruptly crosscuts among the five friends it fails to lend the characters individual stories enough dramatic resonance to make us care about them
1	as it abruptly crosscuts among the five friends it fails to lend the characters individual stories enough dramatic resonance to make us care about them
1	as it abruptly crosscuts among the five friends it fails to lend the characters individual stories enough dramatic resonance to make us care about them
1	as it abruptly crosscuts among the five friends it fails to lend the characters individual stories enough dramatic resonance to make us care about them
1	as it abruptly crosscuts among the five friends it fails to lend the characters individual stories enough dramatic resonance to make us care about them
1	as it abruptly crosscuts among the five friends it fails to lend the characters individual stories enough dramatic resonance to make us care about them
1	as it abruptly crosscuts among the five friends it fails to lend the characters individual stories enough dramatic resonance to make us care about them
1	as it abruptly crosscuts among the five friends it fails to lend the characters individual stories enough dramatic resonance to make us care about them
1	as it abruptly crosscuts among the five friends it fails to lend the characters individual stories enough dramatic resonance to make us care about them
1	as it abruptly crosscuts among the five friends it fails to lend the characters individual stories enough dramatic resonance to make us care about them
1	as it abruptly crosscuts among the five friends it fails to lend the characters individual stories enough dramatic resonance to make us care about them
1	as it abruptly crosscuts among the five friends it fails to lend the characters individual stories enough dramatic resonance to make us care about them
1	as it abruptly crosscuts among the five friends it fails to lend the characters individual stories enough dramatic resonance to make us care about them
1	as it abruptly crosscuts among the five friends it fails to lend the characters individual stories enough dramatic resonance to make us care about them
1	as it abruptly crosscuts among the five friends it fails to lend the characters individual stories enough dramatic resonance to make us care about them
1	as it abruptly crosscuts among the five friends it fails to lend the characters individual stories enough dramatic resonance to make us care about them
1	as it abruptly crosscuts among the five friends it fails to lend the characters individual stories enough dramatic resonance to make us care about them
3	what might have been a predictably heartwarming tale is suffused with complexity .
3	what mightiness have been a predictably heartwarming tale is suffused with complexity
3	what might have been a predictably heartwarming tale is suffused with complexness
3	what might have been a predictably heartwarming narrative is suffused with complexity
3	what might have been a predictably heartwarming tale is suffused with complexness
3	what might have been a predictably heartwarming tale is suffuse with complexity
3	what might have been a predictably heartwarming taradiddle is suffused with complexity
3	what mightiness have been a predictably heartwarming tale is suffused with complexity
3	what might have been a predictably heartwarming tale is perfuse with complexity
3	what might have been a predictably heartwarming tale is perfuse with complexity
3	what might have been a predictably heartwarming tale is suffused with complexity
3	what might have been a predictably heartwarming tale is suffused with complexity
3	what might have been a predictably heartwarming tale is suffused with complexity
3	what might have been a predictably heartwarming tale is suffused with complexity
3	what might have been a predictably heartwarming tale is suffused with complexity
3	what might have been a predictably heartwarming tale is suffused with complexity
3	what might have been a predictably heartwarming tale is suffused with complexity
3	what might have been a predictably heartwarming tale is suffused with complexity
3	what might have been a predictably heartwarming tale is suffused with complexity
3	what might have been a predictably heartwarming tale is suffused with complexity
3	what might have been a predictably heartwarming tale is suffused with complexity
3	what might have been a predictably heartwarming tale is suffused with complexity
3	what might have been a predictably heartwarming tale is suffused with complexity
3	what might have been a predictably heartwarming tale is suffused with complexity
3	what might have been a predictably heartwarming tale is suffused with complexity
3	what might have been a predictably heartwarming tale is suffused with complexity
3	what might have been a predictably heartwarming tale is suffused with complexity
3	what might have been a predictably heartwarming tale is suffused with complexity
3	what might have been a predictably heartwarming tale is suffused with complexity
3	what might have been a predictably heartwarming tale is suffused with complexity
3	what might have been a predictably heartwarming tale is suffused with complexity
3	what might have been a predictably heartwarming tale is suffused with complexity
3	what might have been a predictably heartwarming tale is suffused with complexity
1	with generic sets and b-grade special effects , jason is about as convincing on the sci-fi front as tv 's defunct cleopatra 2525 .
1	with generic wine sets and b grade special effects jason is about as convincing on the sci fi forepart as tv s defunct cleopatra
1	with generic sets and b mark special effects jason is about as convincing on the sci fi figurehead as tv s defunct cleopatra
1	with generic specify and b grade special effectuate jason is about as convincing on the sci fi front as tv s defunct cleopatra
1	with generic wine sets and b grade special effects jason is about as convincing on the sci fi front as goggle box s defunct cleopatra
1	with generic sets and b grade special core jason is about as convincing on the sci fi front man as tv s defunct cleopatra
1	with generic sets and b grade special personal effects jason is about as convince on the sci fi front as tv s defunct cleopatra
1	with generic ready and b grade special effects jason is about as convincing on the sci fi strawman as tv s defunct cleopatra
1	with generic set up and b grade special effects jason is about as convert on the sci fi front as tv s defunct cleopatra
1	with generic sets and b grade special force jason is about as convincing on the sci fi front as tv set s defunct cleopatra
1	with generic sets and b grade special effects jason is about as convincing on the sci fi front as tv s defunct cleopatra
1	with generic sets and b grade special effects jason is about as convincing on the sci fi front as tv s defunct cleopatra
1	with generic sets and b grade special effects jason is about as convincing on the sci fi front as tv s defunct cleopatra
1	with generic sets and b grade special effects jason is about as convincing on the sci fi front as tv s defunct cleopatra
1	with generic sets and b grade special effects jason is about as convincing on the sci fi front as tv s defunct cleopatra
1	with generic sets and b grade special effects jason is about as convincing on the sci fi front as tv s defunct cleopatra
1	with generic sets and b grade special effects jason is about as convincing on the sci fi front as tv s defunct cleopatra
1	with generic sets and b grade special effects jason is about as convincing on the sci fi front as tv s defunct cleopatra
1	with generic sets and b grade special effects jason is about as convincing on the sci fi front as tv s defunct cleopatra
[truncated: 70,931 more rows]
