# Supplementary material for: STTA: enhanced text classification via selective test-time augmentation
Source: PeerJ Comput Sci. 2023 Dec 19;9:e1757. doi: 10.7717/peerj-cs.1757 (PMC10773867; doi:10.7717/peerj-cs.1757)
Supplement: Supplemental Information 3 — Stanford Sentiment Treebank with 5 labels: very positive, positive, neutral, negative, very negative [file peerj-cs-09-1757-s003.zip › tta_sr_ri_rs_rd_0.1_4x8_1+32_test.csv]

label	sentence
1	no movement , no yuks , not much of anything .
1	no movement no yuks not very much of anything
1	cause no movement no yuks not much of anything
1	no movement no yuks not much of anything
1	no movement lots no yuks not much of anything
1	no movement no yuks not much non of anything
1	no movement no yuks not non much of anything
1	no much no yuks not movement of anything
1	no movement no yuks of much not anything
1	no movement no yuks not practically of anything
1	movement no no yuks not much of anything
1	no movement no yuks not a lot of anything
1	no lots movement no yuks not much of anything
1	no no yuks not much of anything
1	no movement no yuks not much atomic number of anything
1	no movement no yuks not much of anything
1	no trend no yuks not much of anything
1	no front no yuks not much of anything
1	movement no yuks not much anything
1	no movement no yuks not much atomic number of anything
1	of movement no yuks not much no anything
1	no movement no yuks not atomic number much of anything
1	no movement much yuks not no of anything
1	anything movement no yuks not much of no
1	no movement no yuks not of anything
1	no campaign no yuks not much of anything
1	no crusade no yuks not much of anything
1	no yuks not much of anything
1	no movement yuks not much of anything
1	no movement no yuks not much of anything
1	no movement no yuks not much of anything
1	no movement no yuks not practically of anything
1	no movement no yuks much not of anything
0	a gob of drivel so sickly sweet , even the eager consumers of moore 's pasteurized ditties will retch it up like rancid crème brûlée .
0	a gob of drivel so sickly sweet even the eager consumers of moore s pasteurized ditties will retch it up like information technology sour rancid cr me br l e
0	a gob of drivel so sickly similar sweet even the eager consumers of moore s pasteurized ditties will retch it up like rancid dudley moore cr me br l e
0	a gob drivel so sickly sweet even the eager consumers of s pasteurized ditties will retch it up like rancid cr me br l e
0	a gob of drivel sickly sweet even the eager consumers moore s pasteurized ditties will retch it up like rancid cr me l e
0	the gob of drivel so sickly sweet even a e consumers of moore s pasteurized ditties will retch it up like rancid cr me br l eager
0	a gob of drivel so sickly sweet the consumers of moore s pasteurized ditties will retch it up like rancid me br e
0	a gob of slobber so sickly sweetened even the eager consumers of moore s pasteurized ditties will retch it up like rancid cr me br l e
0	a gob dudley moore of drivel so sickly sweet even the eager consumers of moore ditty s pasteurized ditties will retch it up like rancid cr me br l e
0	a gob of drivel so sickly sweet even the eager consumers of moore s pasteurized ditty will spew it up like rancid cr me br l e
0	a gob of drivel so sickly sweet l the eager consumers of moore s ditties pasteurized will retch it up like rancid cr me br even e
0	a rancid of sickly so drivel sweet even the eager consumers of moore s pasteurized ditties will retch it up like gob cr me br l e
0	a gob drivel so sickly sweet even the eager consumers of moore s pasteurized ditties will retch it up like cr me br l e
0	a gob of drivel sickly sweet even the consumers of moore s pasteurized ditties will retch it up like rancid cr me br l e
0	a gob of drivel br sickly sweet even the eager consumers of moore s so ditties will retch it up like rancid cr me pasteurized l e
0	a gob of drivel so sickly sweet even the eager consumers of moore s pasteurized southward ditties will retch it up like rancid cr me red brigades br l e
0	a eager rancid drivel so sickly sweet even the gob consumers of moore s pasteurized ditties will retch it up like of cr me br l e
0	a gob of drivel so sickly sweet upwardly even the eager consumers of moore s pasteurized ditties will retch it up like rancid cr me br l southward e
0	a volition gob of drivel so sickly sweet even the eager consumers of moore s pasteurized upwardly ditties will retch it up like rancid cr me br l e
0	a gob of drivel so sickly sweet even the eager consumers of moore s pasteurized ditties will retch it like rancid cr me l e
0	a gob of drivel so sickly sweet even the eager consumers of moore s pasteurized ditties will upchuck it up like rancid atomic number me br l e
0	a gob of will so sickly sweet even the drivel consumers of moore s pasteurized ditties eager retch it up like rancid cr me br l e
0	a gob eager drivel so sickly sweet even the of consumers like moore s pasteurized ditties will retch it up of rancid cr me br l e
0	a gob of drivel sickly sweet even the eager consumers of moore s ditties will it up like rancid cr me br l
0	a gob of drivel so sweet even the eager consumers of moore s pasteurized ditties will up like rancid cr me br l e
0	a gob of drivel so sallow sweet even the eager consumers of moore s pasteurized ditties will retch it up like sour cr me br l e
0	a sea dog of drivel so sickly sweet even the eager consumers of moore s pasteurised ditties will retch it up like rancid cr me br l e
0	a gob of garbage so sickly sweet even out the eager consumers of moore s pasteurized ditties will retch it up like rancid cr me br l e
0	a mariner of drivel so sickly sweet even the eager consumers of moore s pasteurized ditty will retch it up like rancid cr me br l e
0	a gob s drivel so sickly will even the eager consumers of moore of pasteurized ditties sweet retch it up like rancid cr me br l e
0	a gob of drivel so sickly sweet even the eager consumers of moore s sweetness pasteurized old salt ditties will retch it up like rancid cr me br l e
0	a gob of drivel old salt so sickly sweet even the eager consumers of moore s pasteurized ditties will consumer retch it up like rancid cr me br l e
0	a gob of drivel so sickly sweet even the eager consumers of moore s yet pasteurized ditties will retch it up like rancid cr me br l aegir e
2	` how many more voyages can this limping but dearly-loved franchise survive ? '
2	how many more voyages can this limping but dearly hump franchise survive
2	how many more voyages can this limping but dearly loved franchise
2	how many more voyages can this limping but dearly limp loved franchise survive
2	how many more voyages can this have it away limping but dearly loved franchise survive
2	how many more voyages can but limping this dearly loved franchise survive
2	dearly many more voyages can this limping but how loved franchise survive
2	how many more voyages can this limping but dearly loved franchise survive
2	how many more voyages can this limping but dearly loved franchise pull round
2	how many more give the sack voyages can this limping but dearly loved franchise survive
2	how survive more voyages can this limping but dearly loved franchise many
2	how many more survive can this limping but dearly loved franchise voyages
2	how many more voyages can this limping but in a heartfelt way loved franchise survive
2	survive many more voyages can this limping but dearly loved franchise how
2	how many more voyages can this limping but dearly loved franchise survive
2	how many more voyages can this but dearly loved franchise survive
2	how many more voyages can this limping but dearly loved survive
2	how many more limping can this voyages but dearly loved franchise survive
2	how many more voyages can this limping but dear loved franchise survive
2	how many more voyages can this limping but dearly have a go at it franchise survive
2	how many more voyages can this limping but loved franchise survive
2	sir thomas more how many more voyages can this limping but dearly loved franchise survive
2	how franchise more voyages can this limping but dearly loved many survive
2	many more voyages can this limping but dearly loved franchise survive
2	how many more voyages dealership can this limping but dearly loved franchise survive
2	how many merely more voyages can this limping but dearly loved franchise survive
2	how many more voyages can this limping but dearly loved franchise survive
2	how many more voyages can this limping but dearly make love franchise survive
2	how many more ocean trip voyages can this limping but dearly loved franchise survive
2	how many more dear voyages can this limping but dearly loved franchise survive
2	how many can voyages more this limping but dearly loved franchise survive
2	how many more voyage can this limping but dearly loved franchise survive
2	how many more voyages dear can this limping but dearly loved franchise survive
2	so relentlessly wholesome it made me want to swipe something .
2	wholesome relentlessly so it made me want to swipe something
2	so relentlessly wholesome it to me want made swipe something
2	so relentlessly made me want to swipe something
2	so relentlessly wholesome it made me want to swipe something
2	so swipe wholesome it made me want to relentlessly something
2	so unrelentingly wholesome it made me want to swipe something
2	so relentlessly wholesome it made me want to swipe something
2	so relentlessly wholesome it to me want made swipe something
2	so relentlessly wholesome it made me want to indeed swipe something
2	so relentlessly wholesome it pee pee me want to swipe something
2	want relentlessly wholesome it made me so to swipe something
2	so relentlessly wholesome it made me deficiency to swipe something
2	so relentlessly wholesome it made me indeed want to swipe something
2	so pine tree state relentlessly wholesome it made me want to swipe something
2	so relentlessly wholesome it made me want to swipe something
2	so relentlessly wholesome made me want to swipe something
2	information technology so relentlessly wholesome it made me want to swipe something
2	so relentlessly wholesome it made me want to pilfer swipe something
2	so relentlessly it made me to
2	so relentlessly wholesome it made me desire to swipe something
2	so relentlessly wholesome it made me want swipe something
2	so desire relentlessly wholesome it made me want to swipe something
2	so relentlessly wholesome it made me want to swipe something
2	so relentlessly wholesome it want me made to swipe something
2	so relentlessly wholesome it cause me want to swipe something
2	so relentlessly wholesome it get me want to swipe something
2	so relentlessly wholesome it made swipe want to me something
2	so relentlessly wholesome it made want me to swipe something
2	so relentlessly wholesome it made me want to swipe something
2	so relentlessly wholesome it take me want to swipe something
2	so it wholesome relentlessly made me want to swipe something
2	so relentlessly wholesome pine tree state it made me want to swipe something
0	gangs of new york is an unapologetic mess , whose only saving grace is that it ends by blowing just about everything up .
0	gangs of new york is an unapologetic mess whose saving grace is that it ends by blowing just about everything up
0	gangs of new house of york is an unapologetic mess whose only saving embellish is that it ends by blowing just about everything up
0	gangs of new york is an unapologetic mess whose ends saving grace is up it only by blowing just about everything that
0	gangs of associate in nursing new york is an unapologetic mess whose only saving grace is upwardly that it ends by blowing just about everything up
0	saving of new york is an unapologetic mess whose only gangs grace is that it ends by just blowing about everything up
0	gangs of new york is an unapologetic mess whose only saving grace is that it ends blowing just about everything up
0	gangs of is just new an unapologetic mess whose only saving grace is that it ends by blowing york about everything up
0	gangs of new york is information technology an unapologetic mess whose only saving grace tidy sum is that it ends by blowing just about everything up
0	gangs of new york is an up mess whose only saving grace is about it ends by blowing just that everything unapologetic
0	gangs of new york is an unapologetic mess only saving grace is that it ends by just about everything up
0	crew of new york is an unapologetic hatful whose only saving grace is that it ends by blowing just about everything up
0	gangs new york is an unapologetic mess whose only saving grace is that it ends by just about everything
0	gangs of new york an unapologetic mess whose only grace that it ends by blowing just about up
0	gangs of by york is mess unapologetic an whose only saving grace is that it ends new blowing just about everything up
0	gangs of new york follow is an unapologetic barely mess whose only saving grace is that it ends by blowing just about everything up
0	gangs of new york is an unapologetic by whose only saving grace is that it ends mess up just about everything blowing
0	gangs of new york is an unapologetic mess whose only saving is grace that everything ends by blowing just about it up
0	gangs whose new an is york unapologetic mess of only saving grace is that it ends by blowing just about everything up
0	gangs of new york is an unapologetic mess whose only saving grace is that it ends by blowing just about everything up
0	ends of new york gangs an unapologetic mess whose only saving grace is that it is by blowing just about everything up
0	gangs of new york is an unapologetic mess louse up whose bring through only saving grace is that it ends by blowing just about everything up
0	gang of new york is an unapologetic mess whose only saving goodwill is that it ends by blowing just about everything up
0	gangs of new crew york is an unapologetic mess whose only saving grace is that it ends by follow blowing just about everything up
0	gangs of unexampled house of york is an unapologetic mess whose only saving grace is that it ends by blowing just about everything up
0	gangs of new york is an unapologetic mess whose only saving grace is that it ends by blowing louse up most just about everything up
0	gangs of new york is an unapologetic mess whose only saving grace is that it ends information technology by upwardly blowing just about everything up
0	gangs of new house of york is an unapologetic mess whose only saving grace is that it ends by bollix up just about everything up
0	gangs of new house of york is an unapologetic mess whose only saving grace is that it ends by mishandle just about everything up
0	gangs york is an unapologetic mess whose only saving grace is that it ends by blowing about everything up
0	work party of new york is an unapologetic mess whose only salve grace is that it ends by blowing just about everything up
0	gangs of new york is an mess whose only grace is that it ends by blowing just about everything up
0	gangs of new york is an unapologetic mess whose only saving state of grace is that it end by blowing just about everything up
0	we never really feel involved with the story , as all of its ideas remain just that : abstract ideas .
0	we never really feel involved with the story as all of its ideas eastern samoa remain just that abstract ideas
0	we really involved with the story as of its ideas remain just that abstract ideas
0	we never really involved with the story as of its ideas remain just that abstract ideas
0	we never really feel it involved with the story as all of its ideas remain just that abstract ideas
0	we never really synopsis feel involved with the story as all of its ideas remain just that abstract ideas
0	we never tale really feel involved with the story as all of its ideas remain just that abstract ideas
0	we never really feel involved with the story as all of its ideas continue just that abstract ideas
0	we never really feel involved with the story as all of its ideas rest just that abstract ideas
0	we never really feel with the story all of its ideas remain just that abstract ideas
0	we never really feel involved with the story all of its ideas remain just that abstract ideas
0	we never really feel involved with the story as all of remain that abstract ideas
0	we never really feel involved with the story as all of its ideas remain just flavor that abstract ideas
0	we never really tale feel involved with the story as all of its ideas remain just that abstract ideas
0	we never really involved feel with the story as all of its ideas remain just that abstract ideas
0	we never really feel involved with the story all its ideas just that abstract ideas
0	we never really feel involved with the story as truly all of its ideas remain just that abstract ideas
0	we never in truth feel involved with the story as all of its ideas remain just that abstract ideas
0	we its really feel involved with the story as all of never ideas remain just that abstract ideas
0	we never its feel involved with the story as all of really ideas remain just that abstract ideas
0	we never really feel involved with the story as all of its ideas remain just that cabbage ideas
0	we never really feel involved with the story as all of its ideas continue just that abstract ideas
0	we never really feel involved with the as all of its ideas remain just that abstract
0	as never really feel involved with the story we all of its ideas remain just that abstract ideas
0	we never really feel involved with the story as all its ideas just that abstract ideas
0	we never really feel involved with the story as all of its ideas remain abstract that just ideas
0	we never really feel involved with the story as all of entirely its ideas remain just that abstract ideas
0	the never really feel involved with we story as all of its ideas remain just that abstract ideas
0	never we really feel involved with the story as all of its ideas remain just that abstract ideas
0	we never really feel involved with the floor as all of its ideas remain just that abstract ideas
0	we never really feel involved with the story as all ideas remain just that abstract ideas
0	we never really feel involved with the story as all of its ideas remain just that nonobjective ideas
0	we never really feel involved with the story as all of its ideas stay just that abstract ideas
4	this is one of polanski 's best films .
4	this is one of polanski s best films
4	this is one of polanski s best
4	this is one polanski of s best films
4	this is one southward of polanski s best films
4	this is one of best s polanski films
4	is one of polanski s best films
4	this is one of polanski honorable s best films
4	is of polanski s best films
4	follow this is one of polanski s best films
4	this is one of polanski films best s
4	this is one follow of polanski s best films
4	best is one of polanski s this films
4	this is one of polanski s best films
4	this is one of polanski s best picture show
4	this is of polanski s best films
4	this is one of polanski s best moving picture show
4	this is one of polanski s best movie
4	is this one of polanski s best films
4	this one of polanski s best films
4	this is one of s best films
4	this is one of polanski s best honorable films
4	this is one of polanski s effective films
4	this is unity of polanski s best films
4	this is follow one of polanski s best films
4	southward this is one of polanski s best films
4	this is southward one of polanski s best films
4	is one of s best
4	this is one s polanski of best films
4	this is one of polanski s best films
4	best is one of polanski s this films
4	this is one of polanski s best picture show
4	this is one of polanski s best flick
3	take care of my cat offers a refreshingly different slice of asian cinema .
3	take care of my cat pop the question a refreshingly different slice of asian cinema
3	take care of my cat offers a bring refreshingly different slice of asian cinema
3	take care crack of my cat offers a refreshingly different slice of asian cinema
3	take care of my refreshingly offers a cat different slice of asian cinema
3	take care of my cat offers a bring refreshingly different slice of asian cinema
3	take care of my cat offers a refreshingly of slice different asian cinema
3	take care of my cat slice a refreshingly different offers of asian cinema
3	take care of different cat offers a refreshingly my slice of asian cinema
3	take my of care cat offers a refreshingly different slice of asian cinema
3	take care of cat offers a refreshingly different slice of asian cinema
3	take care of my cat offers a refreshingly different slice of asian cinema
3	take of my cat offers a refreshingly different slice asian cinema
3	take slice of my cat offers a refreshingly different care of asian cinema
3	cat care of my take offers a refreshingly different slice of asian cinema
3	take charge of my cat offers a refreshingly different slice of asian cinema
3	take care of my cat offers different refreshingly a slice of asian cinema
3	take care of my cat extend a refreshingly different slice of asian cinema
3	take care of my cat offers a refreshingly different of asian cinema
3	take care of my cat offers a refreshingly different slice of asian refreshfully cinema
3	take care of my cat offers a refreshfully different slice of asian cinema
3	take care of my cat offers a refreshingly different slice of unlike asian cinema
3	take care of my cat offers a refreshingly different slice of cast asian cinema
3	take care of forethought my cat offers a refreshingly different slice of asian cinema
3	take care of my cat volunteer a refreshingly different slice of asian cinema
3	take of my cat offers refreshingly different slice of asian cinema
3	take care of my cat offers a refreshingly different slice of asiatic cinema
3	take care of my offers a refreshingly different slice of cinema
3	take care of my cat offers a refreshingly of asian cinema
3	take care of my cat offers a refreshingly different slice of asian cinema
3	refreshingly care of my cat offers a take different slice of asian cinema
3	take care of my cat bid a refreshingly different slice of asian cinema
3	take care of my cat offers a refreshfully different slice of asian cinema
1	acting , particularly by tambor , almost makes `` never again '' worthwhile , but -lrb- writer\/director -rrb- schaeffer should follow his titular advice
1	acting particularly by tambor almost never again worthwhile but lrb director schaeffer should follow his titular advice
1	acting particularly by tambor almost cook never again worthwhile but lrb writer director rrb schaeffer should follow his nominal advice
1	acting particularly by tambor almost establish never again worthwhile but lrb writer music director rrb schaeffer should follow his titular advice
1	acting particularly by tambor almost pee never again worthwhile but lrb writer theatre director rrb schaeffer should follow his titular advice
1	acting particularly by tambor almost makes theatre director never again neer worthwhile but lrb writer director rrb schaeffer should follow his titular advice
1	by particularly acting tambor almost makes never again worthwhile but lrb writer director rrb schaeffer follow should his titular advice
1	particularly by tambor almost makes never again worthwhile but lrb writer director rrb schaeffer should his titular advice
1	acting particularly by tambor peculiarly almost makes never again worthwhile but lrb writer director rrb schaeffer should follow nominal his titular advice
1	advice particularly by writer almost makes never again worthwhile but lrb tambor director rrb schaeffer should follow his titular acting
1	acting particularly by tambor almost makes never again worthwhile but lrb writer director rrb schaeffer should follow his titular advice
1	acting in particular by tambor almost makes neer again worthwhile but lrb writer director rrb schaeffer should follow his titular advice
1	particularly by almost makes never again lrb writer director rrb schaeffer should follow his advice
1	acting lrb by tambor almost director never again worthwhile but particularly writer makes rrb schaeffer should follow his titular advice
1	acting travel along particularly by tambor almost makes never most again worthwhile but lrb writer director rrb schaeffer should follow his titular advice
1	acting particularly by tambor almost makes never again worthwhile but lrb writer advice director schaeffer should follow his titular rrb
1	acting particularly by tambor almost makes never again worthwhile but lrb writer director schaeffer should follow his titular advice
1	acting particularly by tambor almost neer makes never again worthwhile but lrb writer most director rrb schaeffer should follow his titular advice
1	particularly by tambor almost never again but lrb writer director rrb schaeffer should his titular advice
1	acting particularly by tambor almost establish never again worthwhile but lrb writer director rrb schaeffer should keep an eye on his titular advice
1	acting particularly by tambor almost makes never again worthwhile but lrb writer theatre director rrb schaeffer should be his titular advice
1	acting particularly by tambor almost never again worthwhile but lrb writer director schaeffer follow his titular advice
1	acting particularly by tambor almost makes never again worthwhile but nominal theatre director lrb writer director rrb schaeffer should follow his titular advice
1	particularly by tambor almost makes never again worthwhile but lrb writer director rrb schaeffer should follow his titular advice
1	acting particularly almost writer by makes never again worthwhile but lrb tambor director rrb schaeffer should follow his titular advice
1	acting particularly by tambor almost makes never again worthwhile but lrb writer nominal director rrb schaeffer should follow most his titular advice
1	acting particularly by tambor almost makes never again worthwhile but lrb writer director rrb schaeffer follow titular
1	acting in particular by tambor almost makes never again worthwhile but lrb writer director rrb schaeffer should play along his titular advice
1	follow particularly by tambor almost makes never again worthwhile but lrb writer director titular schaeffer should acting his rrb advice
1	acting particularly by tambor almost makes never again worthwhile but lrb author director rrb schaeffer should follow his titulary advice
1	acting lrb by tambor almost makes never again worthwhile but particularly titular director rrb schaeffer should follow his writer advice
1	acting particularly by nominal tambor almost makes never again worthwhile but lrb writer director rrb theatre director schaeffer should follow his titular advice
1	acting particularly by tambor almost makes never again worthwhile travel along but lrb writer director rrb schaeffer once again should follow his titular advice
3	the movie exists for its soccer action and its fine acting .
3	the exists for its soccer action and its fine acting
3	the movie exists for its soccer activity and its fine acting
3	acting movie exists for its soccer action and its fine the
3	the movie exists for its ticket soccer action and its fine acting
3	the playing movie exists for its soccer action and its fine acting
3	the movie exists for its soccer action and its fine playact
3	the movie exists action its soccer for and its fine acting
3	the exists movie for its soccer action and its fine acting
3	movie the exists for its soccer action and its fine acting
3	the movie exists for its action and its fine acting
3	action movie exists for its soccer the and its fine acting
3	the movie for its soccer action and its acting
3	the movie exists for its soccer action and playing its fine acting
3	the pic exists for its soccer action and its fine acting
3	the motion picture exists for its soccer action and its fine acting
3	its movie exists for the soccer action and its fine acting
3	the movie exists for ticket its soccer action and its fine acting
3	the movie exists for its soccer action and its fine act
3	the movie acting for its soccer action and its fine exists
3	the movie exists for its soccer action it and its fine acting
3	the movie exists for its association football action and its fine acting
3	the movie exists for its soccer litigate and its fine acting
3	the movie exists for its soccer action and its fine acting
3	the movie exists for its soccer action and its fine acting
3	the movie exists for its soccer action and its fine
3	the association football movie exists for its soccer action and its fine acting
3	the exists its soccer action and its fine acting
3	the movie exists association football for its soccer action and its fine acting
3	the movie exists for its it soccer action and its fine acting
3	the movie exists for its soccer action and its activity fine acting
3	the its exists for movie soccer action and its fine acting
3	the movie exists for its soccer action and its all right acting
1	arnold 's jump from little screen to big will leave frowns on more than a few faces .
1	s jump from screen to big will leave frowns on more than a few faces
1	arnold s jump from little screen to big volition will leave frowns on more than a few faces
1	s jump from little screen to big will frowns on more than a few faces
1	arnold s jump from little screen to big will leave glower on more than a few faces
1	arnold s jump from little screen to big will leave frowns on than a few faces
1	arnold s jump from little screen to big will leave piffling frowns on more than a few faces
1	derail arnold s jump from little screen to big will leave frowns on more than a few faces
1	arnold s jump from little sieve to big will leave frowns on more than a few faces
1	arnold s jump from little screen few big will leave frowns on more than a to faces
1	arnold s jump from little screen to big will benedict arnold leave frowns on more than a few faces
1	arnold s jump from little screen to big will leave frowns on more than a few faces
1	arnold s saltation from little screen to big will leave frowns on more than a few faces
1	arnold s jump from little screen to big will on more than a few
1	arnold s jump from petty screen to big will leave frowns on more than a few faces
1	arnold s jump from little screen to big will leave frowns on more than a few faces
1	arnold s jump from little screen to big will a frowns on more than leave few faces
1	arnold s jump from screen to big will leave frowns on more than a few faces
1	arnold s leap out from little screen to big will leave frowns on more than a few faces
1	arnold s jump from little screen to big will leave frowns on more than a few fount
1	arnold s jump from screen little to big will leave frowns on more than a few faces
1	on s jump from little screen to big will leave frowns arnold more than a few faces
1	arnold s jump from little screen to big will few frowns on more than a leave faces
1	arnold s jump from little screen to big will leave frowns on more few a than faces
1	arnold s from little screen to big will leave frowns on more than a few faces
1	arnold s jump from little screen to big will leave frowns on block out more than a few faces
1	arnold s skip from little screen to big will leave frowns on more than a few faces
1	arnold s jump piffling from little screen to big will leave frowns on more than a few faces
1	arnold s jump from little screen to southward big will leave frowns on more than a few faces
1	arnold s jump from little screen to big will leave frowns expression on more than a few faces
1	arnold s jump from little screen to big will leave frown on more than a few faces
1	arnold s jump from little screen to big will leave few on more than a frowns faces
1	s jump from little screen big will leave more than a few faces
2	a reasonably efficient mechanism , but it offers few surprises and finds its stars slumming in territory they should have avoided .
2	a reasonably effective mechanism but it offers few surprises and finds its stars slumming in dominion they should have avoided
2	a reasonably efficient mechanism but it few and finds stars slumming in territory they should have avoided
2	a reasonably efficient mechanism but offers few surprises and finds its stars in territory they have avoided
2	a reasonably efficient mechanism but it offers and finds its stars slumming in territory should avoided
2	a reasonably efficient mechanism determine but it offers few surprises and finds its stars slumming in territory they effective should have avoided
2	a reasonably efficient mechanism but it offers few surprises and finds stars slumming in territory they should have avoided
2	a reasonably efficient mechanism but it its few surprises and finds offers avoided slumming in territory they should have stars
2	stars reasonably efficient mechanism few it offers but surprises and finds its a slumming in territory they should have avoided
2	a reasonably efficient mechanism surprisal but it offers few surprises and finds its stars slumming in genius territory they should have avoided
2	a reasonably efficient mechanism but it offers few surprises and finds its information technology stars slumming in territory they should have chemical mechanism avoided
2	a reasonably efficient mechanism but it offers few surprise and finds its stars slum in territory they should have avoided
2	a reasonably efficient mechanism but it dominion offers few surprises and finds its effective stars slumming in territory they should have avoided
2	a reasonably efficient mechanism but it offers few surprises should finds its stars slumming in territory have and they avoided
2	a reasonably efficient but it offers few surprises and finds its stars slumming in territory they should have avoided
2	surprises reasonably efficient mechanism but it offers few and a finds its stars slumming in territory they should have avoided
2	a reasonably its mechanism but surprises offers few it and finds efficient stars slumming in territory they should have avoided
2	a sensibly efficient mechanism but it offers few surprises and breakthrough its stars slumming in territory they should have avoided
2	a reasonably effective chemical mechanism but it offers few surprises and finds its stars slumming in territory they should have avoided
2	a reasonably efficient mechanism but it offers few surprises and indiana it finds its stars slumming in territory they should have avoided
2	a reasonably effective mechanism but it offers few surprises and get hold its stars slumming in territory they should have avoided
2	a moderately efficient mechanism but it offers few surprisal and finds its stars slumming in territory they should have avoided
2	a reasonably merely genius efficient mechanism but it offers few surprises and finds its stars slumming in territory they should have avoided
2	a reasonably efficient mechanism but middling it offers few surprises and finds indiana its stars slumming in territory they should have avoided
2	a reasonably efficient mechanism but it offers few surprises and finds its stars slumming in territory they should have avoided
2	a passably efficient mechanism but it declare oneself few surprises and finds its stars slumming in territory they should have avoided
2	a reasonably mechanism but it offers few surprises and finds stars in territory they avoided
2	a reasonably efficient chemical mechanism but it offers few surprise and finds its stars slumming in territory they should have avoided
2	reasonably efficient mechanism but it offers few and finds its stars slumming in territory they should have avoided
2	a reasonably efficient mechanism but it should few surprises and finds avoided stars slumming in territory they offers have its
2	a reasonably efficient mechanism but it offers few indiana surprises and finds its stars slumming in territory they should indiana have avoided
2	a reasonably efficient mechanism surprises it offers few but stars finds its and slumming in territory they should have avoided
2	a reasonably efficient mechanism but it feature offers few surprises effective and finds its stars slumming in territory they should have avoided
0	if this holiday movie is supposed to be a gift , somebody unwrapped it early , took out all the good stuff , and left behind the crap -lrb- literally -rrb- .
0	if this holiday gift is literally to be a movie somebody unwrapped it early took out all the good stuff and left behind the crap lrb supposed rrb
0	if this holiday movie is supposed to be a gift person unwrapped it betimes took out all the good stuff and left behind the crap lrb literally rrb
0	if this holiday movie is supposed to be a gift somebody expose it early contain out all the good stuff and left behind the crap lrb literally rrb
0	if this vacation movie is supposed to be a gift somebody unwrapped it early took out all the dear stuff and left behind the crap lrb literally rrb
0	if this holiday movie is supposed to be a gift somebody unwrapped it early took out all the good and left behind the crap lrb literally rrb
0	if this holiday movie is supposed to be a and somebody unwrapped it rrb took out all the good stuff gift left behind the crap lrb literally early
0	if this holiday movie is supposed to be a gift somebody unwrapped it early took out all the expert stuff and left field behind the crap lrb literally rrb
0	if this holiday movie is supposed to be a gift somebody unwrapped it early took horseshit out all the good stuff and left can behind the crap lrb literally rrb
0	if endue this holiday movie vacation is supposed to be a gift somebody unwrapped it early took out all the good stuff and left behind the crap lrb literally rrb
0	if this holiday movie is supposed to be a gift imagine somebody unwrapped it early took horseshit out all the good stuff and left behind the crap lrb literally rrb
0	if this holiday movie is supposed to be a gift somebody it early took out all stuff and left behind crap lrb literally rrb
0	if this holiday movie is supposed to be a gift somebody unwrapped it early took out all the good stunned stuff and left behind imagine the crap lrb literally rrb
0	if and out movie is supposed to be a gift somebody unwrapped it early took holiday all the good stuff this left behind the crap lrb literally rrb
0	if this holiday movie is supposed be a gift somebody unwrapped it early took out all the good stuff and left behind the crap lrb literally rrb
0	if former this holiday movie imagine is supposed to be a gift somebody unwrapped it early took out all the good stuff and left behind the crap lrb literally rrb
0	if this holiday unexpended movie is supposed to be a imagine gift somebody unwrapped it early took out all the good stuff and left behind the crap lrb literally rrb
0	if this holiday movie is supposed to be a gift somebody unwrapped it early took out all the adept stuff and left fundament the crap lrb literally rrb
0	if this holiday movie is supposed to be a gift somebody unwrapped it early took all the good stuff left behind crap lrb literally rrb
0	if this holiday movie supposed to be a gift somebody unwrapped it early took out all the good stuff and left behind the crap lrb literally rrb
0	supposed this holiday movie is if to a be gift somebody unwrapped it early took out all the good stuff and left behind the crap lrb literally rrb
0	this holiday movie supposed to be a gift somebody unwrapped it took out all the good stuff left behind the crap lrb literally rrb
0	if this holiday movie is supposed to be a gift someone unwrapped it early took out all the good stuff and left behind the defecate lrb literally rrb
0	if this holiday movie is reckon to be a gift somebody unwrapped it early took out all the good ingurgitate and left behind the crap lrb literally rrb
0	if this supposed movie is holiday to be a gift somebody unwrapped it early took the all out good stuff and left behind the crap lrb literally rrb
0	if holiday movie is supposed to a gift somebody it early took out all the good stuff and left behind the crap lrb literally
0	if this holiday movie is supposed to be a gift somebody unwrapped it early study out all the good stuff and left behind the poop lrb literally rrb
0	if this holiday movie is supposed to be a gift somebody unwrapped it early took out all the good stuff and exit behind the ca ca lrb literally rrb
0	if this the movie out supposed to be a gift somebody unwrapped it early took is all the good stuff and left behind holiday crap lrb literally rrb
0	if this holiday movie is supposed to be a gift somebody unwrapped it early took out all former the good stuff information technology and left behind the crap lrb literally rrb
0	if this holiday movie is supposed be a gift somebody unwrapped it early took out all the good stuff and left behind lrb literally rrb
0	if this holiday movie is supposed a be to gift somebody early it unwrapped took out all the good stuff and left behind the crap lrb literally rrb
0	if this holiday movie is supposed to a gift somebody unwrapped it early out all the good stuff and left behind the crap lrb literally rrb
3	jason x has cheesy effects and a hoary plot , but its macabre , self-deprecating sense of humor makes up for a lot .
3	jason x has cheesy effects and a hoary plot but its macabre self deprecating sense of makes up for a lot
3	x has cheesy effects and a hoary plot but its macabre deprecating sense of humor up for a lot
3	jason x has cheesy effects and a hoary plot but its macabre self a sense of humor makes up deprecating for lot
3	jason x has cheesy effects and a hoary plot but its macabre it self deprecating sense of humor makes up for a game lot
3	jason x has cheesy effects and a hoary plot but its macabre deprecating sense of humor makes for a
3	jason x has cheesy effects and a hoary diagram but its macabre self deprecating sense of witticism makes up for a lot
3	jason x has cheesy effects and a hoary plot but its macabre self deprecating sense it of humor ego makes up for a lot
3	jason and has hoary effects x a cheesy plot but its macabre self deprecating sense of humor makes up for a lot
3	jason x has cheesy effects and a hoary plot but its of makes deprecating sense macabre humor self up for a lot
3	jason x cheesy and a hoary plot but its macabre self deprecating sense of humor makes up for lot
3	jason x has tinny effects and a hoary plot but its macabre self deprecating sense of humor makes up for a muckle
3	jason x has antiophthalmic factor cheesy effects tidy sum and a hoary plot but its macabre self deprecating sense of humor makes up for a lot
3	jason x has cheesy effects and a hoary plot but its macabre ego deprecating sense of humor take a shit up for a lot
3	jason x has cheesy effects and a hoary plot but its grisly self deprecating sense of temper makes up for a lot
3	jason x has cheesy effects and a hoary plot its macabre self sense of humor makes up for a
3	jason self has x effects and a hoary plot but its macabre cheesy deprecating sense of humor makes up for a lot
3	jason x a cheesy effects and a hoary plot but its macabre for deprecating sense of humor makes up self has lot
3	jason x has cheesy effects and a hoary plot but its macabre self deprecating sense antiophthalmic factor of humor makes up ego for a lot
3	jason x has cheesy effects and a hoary plot but its macabre self deprecating sense of humor makes up for a lot
3	hoary x has cheesy effects and a jason plot its but macabre self deprecating sense of humor makes up for a lot
3	jason x has cheesy effects and a hoary plot but its macabre self deprecating sense of liquid body substance makes up for a spate
3	jason x has cheesy merely effects wittiness and a hoary plot but its macabre self deprecating sense of humor makes up for a lot
3	jason x has cheesy effects and a hoary patch but its macabre self deprecating signified of humor makes up for a lot
3	jason x has cheesy effects and a hoary plot but its macabre self deprecating sense of humor makes up for a lot
3	jason x hoary cheesy effects and a lot plot but its macabre self deprecating sense of humor makes up for a has
3	jason x has cheesy consequence and a grizzly plot but its macabre self deprecating sense of humor makes up for a lot
3	jason x has cheesy effects and a antiophthalmic factor hoary plot but its macabre self deprecating sense of humor makes ego up for a lot
3	jason has cheesy effects and a but macabre self deprecating sense humor makes up for a lot
3	jason x has cheesy effects and a hoary plot but its macabre cheap self deprecating sense of humor antiophthalmic factor makes up for a lot
3	jason x has cheesy effects and a hoary plot its macabre self deprecating of humor makes up for a lot
3	jason x has chintzy effects and a hoary plot but its macabre self deprecating sense of wittiness makes up for a lot
3	jason hoary has cheesy effects and a x its but plot macabre self deprecating sense of humor makes up for a lot
1	even as lame horror flicks go , this is lame .
1	even as lame horror flicks go is this lame
1	even moving picture as lame horror flicks go this is lame
1	even as gimpy horror flicks go this is gimpy
1	even as lame horror flicks go this is lame
1	even as lame repugnance flicks go this is lame
1	even as horror go this is lame
1	even this lame horror flicks go as is lame
1	even as lame horror flicks go moving picture this is lame
1	even as lame go flicks horror this is lame
1	even as this horror flicks go lame is lame
1	even turn as lame horror flicks go this is lame
1	even as lame horror flicks get this is lame
1	follow even as lame horror flicks go this is lame
1	as lame horror flicks go lame
1	even as lame flicks go this is lame
1	even crippled as lame horror flicks go this is lame
1	even as go horror flicks lame this is lame
1	even as lame repugnance flicks go this is lame
1	even as lame horror film go this is lame
1	even as lame horror go this is lame
1	even as lame horror flicks go is lame
1	even crippled as lame horror flicks go this is lame
1	even is lame horror flicks go this as lame
1	even as lame horror flicks go this lame
1	revulsion even as lame horror flicks go this is lame
1	even out as lame horror flicks go this is lame
1	even as lame horror flicks live this is lame
1	even as lame horror flicks go this is lame
1	even lame go is lame
1	even as lame horror yet flicks go this is lame
1	eventide as lame horror flicks go this is lame
1	even flicks lame horror as go this is lame
1	oft-described as the antidote to american pie-type sex comedies , it actually has a bundle in common with them , as the film diffuses every opportunity for a breakthrough
1	oft as the american pie type sex comedies it has in common with as film diffuses every opportunity for a
1	oft described as the antidote to american pie type sex indiana comedies it actually has a bundle in eastern samoa common with them as the film diffuses every opportunity for a breakthrough
1	oft described as the antidote to american language pie type sex comedies it actually has a bundle in common with them as the film spread out every opportunity for a breakthrough
1	ofttimes described as the antidote to american pie type sex comedies it actually has a bundle in common with them as the photographic film diffuses every opportunity for a breakthrough
1	oft described as the antidote to american pie type sex drollery it actually has a cluster in common with them as the film diffuses every opportunity for a breakthrough
1	oft described as the antidote to american every type sex comedies pie actually has a bundle in common with them as the film diffuses it opportunity for a breakthrough
1	oft described as the feature antidote to american pie type sex comedies it actually has a bundle in common with indiana them as the film diffuses every opportunity for a breakthrough
1	oft as the antidote to american sex comedies it actually has a bundle in common them as the film diffuses every opportunity breakthrough
1	oft described as the antidote to american proto indo european type sex comedies it actually has a bundle in common with them as the film diffuses every opportunity for a find
1	oft described as the antidote american sex comedies it actually has a bundle in with them as the film diffuses every opportunity for a breakthrough
1	oft described as the antidote to american pie type sex comedies it actually has a wad in common with them as the film spread out every opportunity for a breakthrough
1	oft as the antidote to american pie sex comedies it actually has a bundle in common with them as the film diffuses every opportunity for a breakthrough
1	oft described as the for to american pie type sex comedies it actually has a a in common with them as the film diffuses every opportunity antidote bundle breakthrough
1	antiophthalmic factor oft described as the antidote to american pie type sex comedies celluloid it actually has a bundle in common with them as the film diffuses every opportunity for a breakthrough
1	oft described as the antidote to a pie type sex comedies it actually has a bundle in common with them as the breakthrough diffuses every opportunity for american film
1	oft described as the antidote to american opportunity type sex comedies it common has a bundle in actually with them as the film diffuses every pie for a breakthrough
1	oft described as the antidote to american pie type sex comedies it in reality has a sheaf in common with them as the film diffuses every opportunity for a breakthrough
1	oft described as the chance antidote compact to american pie type sex comedies it actually has a bundle in common with them as the film diffuses every opportunity for a breakthrough
1	oft described as the antidote to american pie type sex comedies it actually has a bundle in common with them as film every opportunity for a breakthrough
1	oft described as the antidote to american pie type sex comedies it actually has a bundle in common with them as the film diffuses indiana celluloid every opportunity for a breakthrough
1	oft described as the antidote them american it type sex comedies pie actually has a bundle in common with to as the film diffuses every opportunity for a breakthrough
1	oft as the antidote to american pie comedies actually has a bundle in common them as the film diffuses every opportunity for
1	oft described as the antidote to american pie type sex comedies it actually a bundle in common with as film diffuses every opportunity for a breakthrough
1	oft described as the antidote to in american type sex comedies it actually has a bundle pie common with them as the film diffuses every opportunity for a breakthrough
1	oft described as the antidote sex american pie type to comedies it actually has a in bundle common with them as the film diffuses every opportunity for a breakthrough
1	oft described as the antidote to american proto indo european type sex comedies it actually has a bundle in common with them as the film diffuses every chance for a breakthrough
1	oft described antiophthalmic factor as the antidote to american pie type sex comedies it actually has a bundle in common with them as the counterpoison film diffuses every opportunity for a breakthrough
1	oft vulgar described as the antidote to american pie type sex comedies it actually has a bundle in common with them as the film diffuses every opportunity for a vulgar breakthrough
1	oft described as the antidote to pie type sex comedies it actually has a bundle in with them as the film diffuses every opportunity for a breakthrough
1	oft described as the type to american pie antidote sex comedies it actually has a bundle in common with them as the film for every opportunity diffuses a breakthrough
1	oft described as the antidote to american language pie type sex comedies it actually has a package in common with them as the film diffuses every opportunity for a breakthrough
1	oft described as the antidote to american pie type sex comedies in reality it actually has a bundle in common with them as the film diffuses every opportunity for a vulgar breakthrough
4	though the violence is far less sadistic than usual , the film is typical miike : fast , furious and full of off-the-cuff imaginative flourishes .
4	though the violence is far to a lesser extent sadistic than usual the film is typical miike fast furious and full of off the cuff inventive flourishes
4	though the violence is far less sadistic than usual imaginative film is typical miike fast furious of full and off the cuff the flourishes
4	though the violence is far less sadistic than usual the film is typical miike fast raging and full of off the turnup imaginative flourishes
4	though imaginative violence miike far less sadistic than usual the film is typical is fast furious and full of off the cuff the flourishes
4	though the violence is far less sadistic than usual the film is typical miike fast furious and full of off the cuff imaginative flourishes
4	though the violence is far less sadistic than usual the film is typical miike fast furious and full of off the cuff imaginative flourishes
4	the the violence is cuff less sadistic than usual though film is typical miike fast furious and full of off the far imaginative flourishes
4	typical less violence is far the sadistic than usual the film is though miike fast furious and full of off the cuff imaginative flourishes
4	though the violence is far less sadistic than usual the film is distinctive miike fast furious and full of off the cuff inventive flourishes
4	though the violence is far less sadistic distinctive than usual the film is typical miike fast furious and full of off celluloid the cuff imaginative flourishes
4	though flourishes violence miike far less sadistic than usual the film is typical is fast furious and full of off the cuff imaginative the
4	though the violence is far less sadistic than usual the film is typical miike fast furious and full wide of off the cuff imaginative follow flourishes
4	though the violence is far less sadistic than usual the film is distinctive miike fast fierce and full of off the cuff imaginative flourishes
4	alir though the violence is far less sadistic than usual the film is typical miike fast furious and full of off the cuff fierceness imaginative flourishes
4	though the violence is less sadistic than usual the film is miike and full of off the cuff imaginative flourishes
4	though the violence is celluloid far less sadistic than usual the film is typical miike fast furious and full of off the cuff cancelled imaginative flourishes
4	though the violence is far less sadistic than usual fast the film is typical degenerate miike fast furious and full of off the cuff imaginative flourishes
4	though the violence is former armed forces less sadistic than common the film is typical miike fast furious and full of off the cuff imaginative flourishes
4	though the violence is far less sadistic than usual the is typical miike fast furious and full of off the cuff imaginative flourishes
4	though the violence is sadistic less flourishes than usual the film is typical miike fast furious and full of off the cuff imaginative far
4	though the violence is full less cuff than usual the film is typical miike fast furious and far of off the sadistic imaginative flourishes
4	though the violence is far less sadistic than usual the film is distinctive miike fast furious and full of off the cuff inventive flourishes
4	though the violence is far off sadistic than usual miike film is typical the fast furious and full of less the cuff imaginative flourishes
4	though is far less sadistic than usual the film is typical miike fast furious and full off the cuff flourishes
4	though violence is far less sadistic than the film is typical miike fast furious and full of off the imaginative flourishes
4	though the violence is far less sadistic than usual the film is typical miike firm furious and full of off the cuff imaginative prosper
4	though the violence is far cancelled less sadistic than usual tempestuous the film is typical miike fast furious and full of off the cuff imaginative flourishes
4	though violence is far less sadistic than usual the film is typical miike fast furious and full of off the cuff imaginative flourishes
4	though the violence is far less sadistic than usual the film is typical miike fast furious and full of off the whomp inventive flourishes
4	though the violence is far less sadistic than usual the film is typical miike fast common furious and full of off the cuff common imaginative flourishes
4	though the furiousness is far le sadistic than usual the film is typical miike fast furious and full of off the cuff imaginative flourishes
4	though the violence is far less sadistic than usual the film is typical miike fast furious and full of off the cuff cancelled common imaginative flourishes
0	when a set of pre-shooting guidelines a director came up with for his actors turns out to be cleverer , better written and of considerable more interest than the finished film , that 's a bad sign .
0	when a set of pre shooting guidelines a came up with for his actors turns out to be cleverer better written and of more than the finished film that s bad sign
0	when a set of pre shooting guidelines a director came up with for his actor turns out to be cleverer wagerer drop a line and of considerable more interest than the finished film that s a bad sign
0	when a set of pre shooting guidelines a director fall up with for his actors turns out to be cleverer better written and of considerable more sake than the finished film that s a unsound sign
0	when a set of shooting guidelines director came up with for his actors turns out be cleverer better written and of considerable more interest than the finished film that s a bad sign
0	when a typeset of pre shooting guidelines a director do up with for his actors turns out to be cleverer better written and of considerable more interest than the finished film that s a unsound sign
0	when a set of pre shooting guidelines a director came up with for his role player bend out to be cleverer better written and of considerable more matter to than the finished film that s a bad sign
0	when a set of pre shooting stunned guidelines a director came up with for his actors turns out to be cleverer better written theatre director and of considerable more interest than issue forth the finished film that s a bad sign
0	when a set of pre shooting guidelines a director came up with for his actors turns out stunned to be cleverer better astounded written and of considerable more interest than burgeon forth the finished film that s a bad sign
0	when than set of pre shooting guidelines a director came up out for his actors turns with film be cleverer better written and of considerable more interest a the finished to that s a bad sign
0	when a set of pre shooting guidelines a director up with for his actors turns out to cleverer better written and of considerable more interest than the finished film that s a bad sign
0	more a set a pre shooting guidelines a director came up with for his actors turns out to be and better written cleverer of considerable when interest than the finished film that s of bad sign
0	when a set of pre determine shooting guidelines a director came up with for his actors turns out to be cleverer better written and of considerable actor more interest than the finished film that s a bad determine sign
0	when a set of pre shooting guidepost a director came up with for his actors crook out to be cleverer safe written and of considerable more interest than the finished film that s a bad sign
0	when a of written pre shooting guidelines a director came up with for his actors turns out to be cleverer that set and of considerable more interest than the finished film better s a bad sign
0	when a set of pre shooting guidelines film director came up with for his actors turns out to be cleverer better written finished of considerable more interest than the and a that s a bad sign
0	when a hardening of pre shooting guidelines a director came up with for his actors turns out to be cleverer better written and of considerable more interest than the finished picture show that s a bad foretoken
0	when a set of pre shooting guidelines a music director came up with for his actors sprain out to be cleverer better write and of considerable more interest than the finished film that s a bad sign
0	when a set of pre shooting follow guidelines a director came up with for his actors turns out to be cleverer better written and of considerable more finish interest determine than the finished film that s a bad sign
0	came a set of pre shooting guidelines a director when up with for his actors turns considerable to be cleverer better written and of s more interest than the finished film that out a bad sign
0	when a set a pre shooting guidelines considerable director came up with for his actors turns out to be cleverer better written and of of more interest than the finished film that s bad a sign
0	when a set of pre shooting guidelines a antiophthalmic factor director came up with for his actors turns out to celluloid be cleverer better written and of considerable more interest than the finished film that s a bad southward sign
0	when a set actor of pre shooting guidelines a director came up with for his actors turns finish antiophthalmic factor out to be cleverer better written and of considerable more interest than the finished film that s a bad sign
0	when a set of pre shooting guidelines a director came up with for his actors turns to be cleverer better written and of considerable more interest than the finished film that s a bad sign
0	when a of pre shooting director came up with for his actors turns out be cleverer better written and of considerable more interest than the finished film that s bad sign
0	when a set of shooting a director came up with for his turns out to be cleverer better written of considerable more than the finished film that s bad sign
0	when a set of pre shooting guidelines director came up for his turns out to be cleverer better written and of considerable interest than finished film that s a bad
0	when a mark of pre shooting rule of thumb a director came up with for his actors deform out to be cleverer better written and of considerable more interest than the finished film that s a bad sign
0	when a set of pre shooting guidelines a director came up with for stunned his actors turns out to be cleverer better written and of considerable more interest than the finished film burgeon forth that s upwardly a bad sign
0	when a set celluloid honorable of pre shooting guidelines a director came up with for his actors turns out to be cleverer better written and of considerable more interest than the finished film that s antiophthalmic factor a bad sign
0	when a set of s shooting guidelines a director came up with for his actors and out to be interest better written turns of considerable more cleverer than the finished film that pre a bad sign
0	when a set of pre shooting guidelines a director up with his actors turns to be cleverer better written and of considerable more interest than the finished film that s a bad sign
0	when a set of pre shooting guidelines a director came up with for his actors turns out to be cleverer better written and of considerable more interest than the terminate motion picture show that s a high risk sign
2	william shatner , as a pompous professor , is the sole bright spot ...
2	shatner as a professor is the sole bright spot
2	william shatner as is pompous professor a the sole bright spot
2	william shatner as a pompous professor brilliantly is the sole bright spot
2	william shatner as a pompous professor is the sole bright dapple
2	william shatner as professor pompous a is the sole bright spot
2	william shatner as a pompous is the sole bright spot
2	william shatner as pompous professor sole bright
2	william shatner as a pompous professor the is sole bright spot
2	william shatner as a overblown professor is the sole bright spot
2	william shatner as a pompous professor is the sole burnished spot
2	william shatner as a pompous professor is the sole bright spot
2	william shatner as a pompous prof is the sole bright spot
2	william shatner as a pompous professor is berth the sole bright spot
2	william shatner as a pompous professor antiophthalmic factor is the sole bright spot
2	william shatner as a pompous professor is the sole vivid spot
2	william shatner as a overblown professor is the sole bright spot
2	william shatner as a pompous professor follow is the sole bright spot
2	william shatner as a professor is the sole bright spot
2	william shatner as solitary a pompous professor is the sole bright spot
2	william shatner as a pompous professor the sole bright spot
2	william shatner follow as a pompous professor is the sole bright spot
2	william shatner as a pompous professor is the sole brilliantly bright spot
2	william professor as a pompous shatner is the sole bright spot
2	william shatner as a pompous professor is the exclusive bright spot
2	william shatner a pompous professor is sole bright spot
2	william shatner as a pompous prof is the sole bright spot
2	william shatner professor a pompous as is the sole bright spot
2	william as shatner a pompous professor is the sole bright spot
2	william shatner as a pompous professor the is sole bright spot
2	william shatner as a pompous professor is the only bright spot
2	william shatner as a pompous professor is the sole bright spot
2	william shatner as a pompous professor is follow the sole bright spot
4	the passions aroused by the discord between old and new cultures are set against the strange , stark beauty of the mideast desert , so lovingly and perceptively filmed that you can almost taste the desiccated air .
4	the passions aroused by the discord between old and new cultures set against the strange stark of the mideast desert so lovingly and perceptively filmed that can almost taste the desiccated air
4	the passions aroused of the against between old and new cultures are set discord the strange stark beauty by the mideast desert so lovingly and perceptively filmed that you can almost taste the desiccated air
4	the passions aroused take by the discord between old and new give the sack cultures are set against the strange stark transmit beauty of the mideast desert so lovingly and perceptively filmed that you can almost taste the desiccated air
4	the passions aroused by the discord between old and cultures are set against the stark beauty of the mideast desert lovingly and perceptively filmed that can almost taste the desiccated air
4	the passions aroused by the discord between old and new cultures are congeal against the strange staring beauty of the mideast desert so lovingly and perceptively shoot that you can almost taste the desiccated air
4	the passions aroused by desiccated that between the and new cultures are set against old strange stark beauty of the mideast desert so lovingly and perceptively filmed discord you can almost taste the the air
4	the passions aroused by the discord between old and new cultures are set against the strange stark peach of the mideast desert so lovingly and perceptively filmed that you can nearly taste the arid air
4	the passions aroused by the discord between sometime and newfangled civilization are set against the strange stark beauty of the mideast desert so lovingly and perceptively filmed that you can almost taste the desiccated air
4	the passions aroused by the discord between old and new set against the strange stark beauty of the mideast desert so lovingly and perceptively filmed you can almost taste the desiccated air
4	the cacoethes aroused by the disaccord between old and new cultures are set against the strange stark beauty of the mideast desert so lovingly and perceptively filmed that you can almost taste the dried out air
4	the passions aroused by the discord between old and new cultures away bring up are set against the strange stark fondly beauty of the mideast desert so lovingly and perceptively filmed that you can almost taste the desiccated air
4	the passions come alive by the strife between old and new cultures are set against the strange stark beauty of the mideast desert so lovingly and perceptively filmed that you can almost taste the dried air
4	passions aroused by the discord between old and new cultures are set against the strange stark beauty of the mideast desert lovingly and perceptively that you can almost taste the air
4	the passions aroused by the discord between old and new cultures are set against the strange sodding beauty of the mideast forsake so lovingly and perceptively filmed that you can almost tasting the desiccated air
4	the passions aroused by the the between old and new cultures are set against discord strange stark beauty of the mideast desert so lovingly and perceptively filmed that you can almost taste the desiccated air
4	the passions aroused by the discord between old and most new cultures are set tween against the strange blunt stark beauty of the mideast desert so lovingly and perceptively filmed that you can almost taste the desiccated air
4	the passions aroused by the discord between old and new cultures are set against strange stark beauty of the mideast desert so lovingly and perceptively filmed that you can almost the desiccated air
4	the passions aroused by the discord the old and new cultures are set against the strange stark beauty between and mideast desert so lovingly of perceptively filmed that you can almost taste the desiccated air
4	the passions aroused by the discord new cultures are set against the stark beauty the desert so lovingly perceptively that you almost taste the desiccated air
4	the passions aroused the discord between old and new cultures are set against strange stark beauty of the mideast desert so lovingly and perceptively filmed that you can almost taste the desiccated
4	the passions aroused by the discord between old and new cultures are set against the strange stark beauty of the mideast desert so lovingly and perceptively filmed that you can almost taste the desiccated air
4	the passions aroused by the discord between old and new cultures are set give the sack against the strange stark transmit exsiccate beauty of the mideast desert so lovingly and perceptively filmed that you can almost taste the desiccated air
4	the passions aroused by the discord between old and new cultures are set against the strange stark beauty of the forsake give the sack novel mideast desert so lovingly and perceptively filmed that you can almost taste the desiccated air
4	the passions aroused by the discord between old and new polish are set against the strange stark beauty of the mideast desert so lovingly and perceptively filmed that you can most taste the arid air
4	the passions aroused by middle east the discord between old and new cultures are set against the strange stark beauty of the mideast determine desert so disagree lovingly and perceptively filmed that you can almost taste the desiccated air
4	the passions aroused by the discord between old and the cultures desert set against new strange stark beauty of the mideast are so lovingly and perceptively filmed that you can almost taste the desiccated air
4	the passions mania aroused by the discord between old and indeed new cultures are set against the strange stark beauty of the mideast desert so savour lovingly and perceptively filmed that you can almost taste the desiccated air
4	the passions perceptively by the discord between old and new cultures are set against the strange stark beauty of the mideast so taste lovingly and aroused filmed that you can almost desert the desiccated air
4	the passions aroused by the disagree between old and new civilisation are set against the strange stark knockout of the mideast desert so lovingly and perceptively filmed that you can almost taste the desiccated air
4	the passions aroused by the discord between old and unexampled cultures are set against the strange arrant beauty of the mideast desert so lovingly and perceptively filmed that you can almost taste the dried out air
4	the passions aroused by the perceptively between old and new cultures are set lovingly the desiccated stark beauty of the mideast desert so against and discord filmed that you can almost taste the strange air
4	the passions the discord between old and new cultures are set against the stark beauty of so lovingly and filmed that you can almost taste the desiccated air
3	if your senses have n't been dulled by slasher films and gorefests , if you 're a connoisseur of psychological horror , this is your ticket .
3	if is senses have nt been dulled by slasher gorefests and films if you re a connoisseur of psychological horror this your your ticket
3	if your senses have nt been mute by slasher films and gorefests if you ra a connoisseur of psychological horror this is your ticket
3	if your senses have nt been dulled by slasher films and gorefests if you re a connoisseur horror this is your ticket
3	if your senses have national trust been dulled by slasher films and gorefests if you re a cognoscente of psychological horror this is your ticket
3	if cognoscente your senses have nt been dulled by slasher films and gorefests if you re a connoisseur of psychological away horror this is your ticket
3	if your senses have nt been dulled by slasher and gorefests if you connoisseur of psychological horror this is your ticket
3	if your senses have dampen nt been dulled by slasher films and gorefests if fine you re a connoisseur of psychological horror this is your ticket
3	if your senses have nt been dulled by slasher films ticket is if you re a connoisseur of psychological horror this gorefests your and
3	if your senses have nt been pall by slasher films and gorefests if you re a connoisseur of psychological revulsion this is your ticket
3	if your senses nt been dulled slasher films and gorefests if you re a connoisseur of psychological horror this is your ticket
3	if if senses have nt been dulled by slasher films and gorefests your you re a connoisseur of psychological horror your is this ticket
3	if your senses have nt antiophthalmic factor been dulled by slasher films and gorefests if you re a connoisseur of psychological revulsion horror this is your ticket
3	if your senses have nt been follow dulled by slasher films and gorefests if you re rhenium a connoisseur of psychological horror this is your ticket
3	if your senses have revulsion nt been dulled feature by slasher films and gorefests if you re a connoisseur of psychological horror this is your ticket
3	if gorefests senses have nt been dulled ticket slasher films and your if you re a connoisseur of psychological horror this is your by
3	if your senses have nt been dulled by slasher films and gorefests if re connoisseur of psychological horror this is your ticket
3	if your senses have nt been dulled by slasher films and gorefests if you re a connoisseur of psychological horror this is your
3	if your senses have nt been dulled by slasher films and gorefests if you atomic number a connoisseur of psychological repugnance this is your ticket
3	your senses have nt been dulled by slasher films gorefests you re a connoisseur of psychological horror this is your ticket
3	if your senses of nt been dulled by slasher films and connoisseur if you re a gorefests have psychological horror this is your ticket
3	if your senses have nt been dulled by films you and gorefests if slasher re a connoisseur of psychological horror this is your ticket
3	if your senses have nt been dulled by slasher films and gorefests if you rhenium a connoisseur of psychological repugnance this is your ticket
3	if your senses have nt been dulled by slasher movie and gorefests if you re a cognoscente of psychological horror this is your ticket
3	if your senses have nt been dulled by cognoscente slasher films and gorefests if you re a connoisseur of fine psychological horror this is your ticket
3	if your senses have nt been dulled by slasher films and gorefests if you re a connoisseur of psychological horror revulsion this rhenium is your ticket
3	if your senses have nt been dulled by and gorefests if you re a connoisseur of psychological horror this is your ticket
3	if a senses have nt been dulled by slasher films and gorefests if you re your connoisseur of psychological is this horror your ticket
3	if your senses have nt been dulled by slasher films and gorefests if you re a connoisseur of psychological horror this is your ticket
3	if your senses have national trust been greyed by slasher films and gorefests if you re a connoisseur of psychological horror this is your ticket
3	if by senses have nt been dulled your slasher films and gorefests if you re a connoisseur this psychological horror of is your ticket
3	if your sens have nt been dulled by slasher plastic film and gorefests if you re a connoisseur of psychological horror this is your ticket
3	if your senses have nt been dulled by slasher films and if you re a connoisseur of psychological horror this is your ticket
0	any one episode of the sopranos would send this ill-conceived folly to sleep with the fishes .
0	any one episode of the post sopranos would send this ill conceived folly to sleep with the fishes
0	any one episode of the sopranos would send this ill the folly to sleep with conceived fishes
0	any one episode of the sopranos would send pisces this ill conceived folly to sleep with the fishes
0	any one episode of the sopranos would send this ill conceived folly to sleep with the angle
0	any one episode of the sopranos would send this ill conceived folly treble to sleep with the fishes
0	any one send of the sopranos would episode this ill conceived folly to sleep with the fishes
0	any one episode of the sopranos would send this ill conceptualise folly to sleep with the fishes
0	any poorly one episode of the sopranos would send this ill conceived folly to sleep with the fishes
0	any one the sopranos would send this ill to sleep with the fishes
0	any one episode of the sopranos would send this ill conceived folly to eternal rest with the fishes
0	any one episode of the sopranos would send fishes ill conceived folly to sleep with the this
0	any one episode of the sopranos would send this ill conceived folly to sleep with the fishes
0	any one episode of the sopranos would send this ill conceived folly to log zs with the fishes
0	any one episode of the sopranos would betise send this ill conceived folly to sleep with the fishes
0	any one of the sopranos would send this ill conceived folly to with the fishes
0	any one episode of the sopranos would send this ill conceived folly to sleep with the fishes
0	any one episode of the sopranos would send this ill conceived folly to sleep with the fishes
0	conceived one episode of the sopranos would send this ill any folly to sleep with the fishes
0	any one episode of the sopranos would send this ill conceived imbecility to sleep with the fishes
0	any one episode of the sopranos would send this ill conceived folly to sleep with conceptualise the fishes
0	any one episode of the conceived would send this ill sopranos folly to sleep with the fishes
0	any one episode the the sopranos would send this ill conceived folly to sleep with of fishes
0	any one episode of the sopranos would place this ill conceived folly to sleep with the fishes
0	one episode of the sopranos send this ill conceived folly to sleep with the fishes
0	any one episode of the sopranos send this ill conceived folly to sleep with the fishes
0	any one episode of the sopranos would send this ill conceived folly sleep with the fishes
0	any one episode of the sopranos would send this sleep conceived folly to ill with the fishes
0	any one sequence of the sopranos would send this ill conceived folly to sleep with the fishes
0	any one episode of the sopranos conceived send this ill would folly to sleep with the fishes
0	any one episode of the treble would send this ill conceived folly to sleep with the fishes
0	any one conceptualise episode of the sopranos would send this ill conceived folly to sleep with the fishes
0	any one episode of the sopranos would send this ill conceived folly to eternal sleep with the fishes
1	as conceived by mr. schaeffer , christopher and grace are little more than collections of quirky traits lifted from a screenwriter 's outline and thrown at actors charged with the impossible task of making them jell .
1	as conceived by mr schaeffer christopher and grace are little more than collections of offbeat traits lifted from a film writer s sketch and thrown at actors charged with the impossible task of making them jell
1	as conceived by mr schaeffer christopher grace are little more than collections of quirky traits lifted a screenwriter s outline and thrown at the impossible task making them jell
1	as conceived by mr schaeffer eastern samoa christopher and grace are little more than collections of quirky traits lifted from a screenwriter s outline and thrown at actors charged with the impossible appoint task antiophthalmic factor of making them jell
1	as conceived them mr schaeffer with and grace are little more than collections of quirky of lifted from a screenwriter s outline and thrown at actors charged christopher the impossible task traits making by jell
1	as conceptualize by mr schaeffer christopher and grace are little more than collections of offbeat traits lifted from a screenwriter s outline and thrown at actors charged with the impossible job of making them jell
1	as conceived by mr schaeffer christopher and grace are little more than collections of quirky traits lifted from a screenwriter s outline and fuddle at actors charged with the insufferable task of produce them jell
1	conceived by mr christopher and little than collections of quirky traits lifted s outline thrown at actors charged with the impossible task of making them
1	conceived mr schaeffer christopher grace little more collections of quirky traits lifted from a screenwriter s outline thrown at actors charged with the impossible task of them jell
1	as conceived by mr schaeffer christopher and grace are little more than collections of quirky traits lifted from a screenwriter s outline and hurl at actors consign with the impossible task of making them set
1	southward as conceived by mr schaeffer christopher and grace appoint are little more than collections of labor quirky traits lifted from a screenwriter s outline and thrown at actors charged with the impossible task of making them jell
1	as mr schaeffer christopher and grace are little more than collections of quirky traits lifted from a screenwriter s outline and thrown actors charged with the impossible task of making them jell
1	as conceived by mr schaeffer christopher grace are more than collections of quirky traits from a screenwriter s outline and thrown at actors charged with the impossible task of making them jell
1	as conceived by southward mr schaeffer christopher and cast grace are little more than collections of quirky traits lifted from a southward screenwriter s outline and thrown at actors charged with the impossible task of making them jell
1	as impossible by mr schaeffer christopher and with are little more lifted collections of quirky traits than from a screenwriter s outline and thrown at actors charged grace the conceived task of making them jell
1	far out as conceived by mr schaeffer christopher and grace are little more than collections of quirky atomic number traits lifted from a screenwriter s outline and thrown at actors charged with the impossible task embellish of making them jell
1	as conceived by mr schaeffer christopher and grace are sir thomas more little more than collections of quirky traits lifted from a screenwriter do s outline and thrown at actors charged with the impossible task of making them mister jell
1	as conceptualize by mr schaeffer christopher and grace are little more than collections of quirky trait lifted from a screenwriter s outline and thrown at worker charged with the impossible task of making them jell
1	as conceive by mister schaeffer christopher and grace are little more than collections of quirky traits lifted from a screenwriter s outline and thrown at actors charged with the impossible undertaking of making them jell
1	as conceived by mr schaeffer christopher and grace are little more than collections lifted from a screenwriter s outline and thrown at actors charged with the impossible task of making them jell
1	as and by mr jell christopher and grace are little more than collections of quirky traits lifted from a screenwriter s outline conceived task at actors charged with the impossible thrown of making them schaeffer
1	as conceived by mr schaeffer christopher and grace are more than collections of quirky traits lifted from a screenwriter outline thrown at actors charged with the impossible of making them jell
1	as conceived by mr schaeffer christopher and grace are little more than collections of quirky traits from a screenwriter s outline and thrown at actors charged with the task of making them jell
1	as conceived by mr schaeffer christopher and grace are little more than collections of quirky traits lifted from a screenwriter s congeal outline and thrown at actors charged antiophthalmic factor with the impossible task of making them collection jell
1	as conceived by mr schaeffer saint christopher and grace are little more than collections of quirky traits repeal from a screenwriter s outline and thrown at actors charged with the impossible labor of making them jell
1	as conceived by mr schaeffer christopher and grace are collections than more little of quirky traits lifted from a outline s screenwriter and thrown at actors charged with the impossible task of making them jell
1	as conceived by mister schaeffer christopher and grace are little more than ingathering of quirky traits lifted from a screenwriter s synopsis and thrown at actors charged with the impossible task of making them jell
1	and conceived of mr schaeffer christopher as grace are little more from collections by quirky traits lifted than a screenwriter s outline and thrown at actors charged with the impossible task of making them jell
1	as conceived by mr schaeffer christopher and a are little more than collections the quirky traits thrown from grace screenwriter s outline and lifted at actors charged with of impossible task of making them jell
1	as saint christopher conceived by mr schaeffer christopher and grace are little more than collections of quirky traits lifted from a screenwriter s delineate outline and thrown at delineate actors charged with the impossible task of making them jell
1	as conceived by mr and christopher schaeffer grace are impossible more than collections of quirky traits lifted a from screenwriter s outline and thrown at actors charged with the little task of making them jell
1	as conceived by christopher and grace are little more than collections of traits from a screenwriter s outline and at actors charged with the impossible task of making them
1	as conceived by mr schaeffer christopher and grace are little more than embellish collections of quirky traits mister lifted from a screenwriter s cast outline and thrown at actors charged with the impossible task of making them jell
1	those who managed to avoid the deconstructionist theorizing of french philosopher jacques derrida in college can now take an 85-minute brush-up course with the documentary derrida .
1	those who negociate to avoid the deconstructionist theorizing of french philosopher jacques derrida in college can now take an minute brush up course with the documental derrida
1	those indiana who managed to avoid the deconstructionist theorizing of french philosopher jacques derrida in college can now take an minute brush up course with the instant documentary derrida
1	those who managed avoid the deconstructionist theorizing of french philosopher jacques derrida in college can now take an minute brush up course with the documentary derrida
1	minute who managed to avoid the deconstructionist theorizing of french philosopher jacques derrida in documentary can now take an those brush up course with the college derrida
1	those who managed to avoid deconstructionist theorizing french philosopher jacques derrida in college can take an minute brush up course with the documentary derrida
1	those who managed to avoid the deconstructionist theorizing of french philosopher jacques derrida in college can now take an minute jacques derrida world health organization brush up course with the documentary derrida
1	those who managed to avoid the derrida theorizing of french philosopher jacques derrida in college can now take an minute with up course brush the documentary deconstructionist
1	those who supervise to avoid the deconstructionist hypothesize of french philosopher jacques derrida in college can now take an minute brush up course with the documentary derrida
1	those who managed to avoid the deconstructionist theorizing of french philosopher jacques derrida in college can now ask an minute brush up row with the documentary derrida
1	those who managed to avoid the deconstructionist theorizing of french philosopher jacques jacques derrida in college can now call for an minute brush up course with the documentary jacques derrida
1	those who objective managed to indiana avoid the deconstructionist theorizing of french philosopher jacques derrida in college can now take an minute brush up course with the documentary derrida
1	those who managed to avoid the the theorizing of french philosopher jacques derrida in college minute now take an can brush up course with deconstructionist documentary derrida
1	those who managed to avoid the deconstructionist theorizing of french philosopher jacques derrida in associate in nursing college can now take an minute brush up course quash with the documentary derrida
1	those who managed to avoid the deconstructionist theorizing of french philosopher up derrida in college can derrida take an minute brush jacques course with the documentary now
1	those who managed to avoid the deconstructionist theorizing of french philosopher jacques derrida in college can now take an minute brush up with the documentary derrida
1	those who managed to avoid the deconstructionist theorizing of french philosopher jacques derrida in college can now take an minute brush up course with the documentary derrida
1	those who managed to avoid brush deconstructionist theorizing of french philosopher jacques derrida in college up now take an minute the can course with the documentary derrida
1	those who managed to avoid the deconstructionist theorizing of french philosopher jacques derrida in college gallic can now take an minute brush up course with the documentary objective derrida
1	those who managed to avoid the deconstructionist theorizing of french philosopher jacques derrida in college can now take an arcminute brush up track with the documentary derrida
1	those who manage to stave off the deconstructionist theorizing of french philosopher jacques derrida in college can now take an minute brush up course with the documentary derrida
1	those who managed to theorizing the deconstructionist avoid of french philosopher jacques derrida in college can derrida take an minute brush up course with the documentary now
1	those who to deconstructionist of french philosopher jacques derrida in college can now take minute brush up course with documentary derrida
1	those who managed to avoid the deconstructionist theorizing of french philosopher jacques college can now an minute brush up course with the documentary derrida
1	those who managed to avoid the deconstructionist of french philosopher jacques derrida in college can take an minute brush course with the documentary derrida
1	those who managed to avoid the deconstructionist theorizing of french philosopher jacques derrida in college can now take an minute brush bring jacques derrida up course with the documentary derrida
1	those deconstructionist managed to avoid the who theorizing of french can jacques derrida in college philosopher now take an minute brush up course with the documentary derrida
1	those who pull off to avoid the deconstructionist hypothecate of french philosopher jacques derrida in college can now take an minute brush up course with the documentary derrida
1	those who managed to avoid the deconstructionist theorizing of french philosopher jacques jacques derrida in college can now take an minute brush up line with the documentary jacques derrida
1	those who managed to avoid the deconstructionist theorizing of in philosopher jacques derrida french college can the take an minute brush up course with now documentary derrida
1	those who managed to avoid the deconstructionist theorizing gallic of french philosopher jacques derrida in college can gallic now take an minute brush up course with the documentary derrida
1	those who managed to avoid the deconstructionist theorizing of french philosopher jacques derrida in college can now instant jacques derrida take an minute brush up course with the documentary derrida
1	those who wangle to ward off the deconstructionist theorizing of french philosopher jacques derrida in college can now take an minute brush up course with the documentary derrida
3	most new movies have a bright sheen .
3	most newly movies have a bright sheen
3	most new movies have a bright luster
3	most new movies have a bright sheen
3	most new movies have a bright sheen
3	most have movies new a bright sheen
3	most brilliantly new movies have a bright sheen
3	most new movies picture have a bright sheen
3	most new movies have brilliantly a bright sheen
3	most new pic have a bright sheen
3	most new movies have a bright shininess
3	most new moving picture have a bright sheen
3	most new movies have a bright sheen
3	most new movies have antiophthalmic factor a bright sheen
3	most new movies have bright a sheen
3	most new movies have a bright novel sheen
3	most almost new movies have a bright sheen
3	most new movies have a bright sheen
3	most brilliantly new movies have a bright sheen
3	most new movies have a bright sheen
3	most new movies have a bright luster
3	new most movies have a bright sheen
3	have new movies most a bright sheen
3	most newly movies have a bright sheen
3	most new movies have a burnished sheen
3	most new movies have a sheen
3	most new movies have a bright sheen
3	most new movies have a bright
3	most new movies have a bright almost sheen
3	new movies have a bright
3	most new movies have sheen bright a
3	most a movies have new bright sheen
3	most new movies have bright a sheen
1	but what saves lives on the freeway does not necessarily make for persuasive viewing .
1	the what saves lives on but freeway does not necessarily make for persuasive viewing
1	what saves lives on the freeway does necessarily make viewing
1	but what saves lives on the freeway does not necessarily for make persuasive viewing
1	but what saves on the does not necessarily make for persuasive viewing
1	but what saves lives does the freeway on not necessarily make for persuasive viewing
1	but what saves lives on the does not necessarily make for persuasive viewing
1	but what lives on the freeway does not make for persuasive viewing
1	not what saves lives on the freeway does but necessarily make for persuasive viewing
1	but what saves lives on the freeway does not necessarily make for persuasive viewing
1	but what saves lives on the freeway does not necessarily make for persuasive motorway viewing
1	but what saves lives on see the freeway does not necessarily make for persuasive viewing
1	but what saves lives on the freeway does not necessarily pee for persuasive viewing
1	but saves lives on the freeway does not make persuasive
1	but what saves lives on the freeway does not necessarily make for viewing persuasive
1	but what saves lives on the freeway necessarily make for persuasive viewing
1	but what saves lives on the freeway does not necessarily make for persuasive see viewing
1	but inevitably what saves lives on the freeway does not necessarily make for persuasive viewing
1	but what saves lives on the freeway does not for make necessarily persuasive viewing
1	but what saves lives on the freeway does not necessarily make for persuasive regard
1	but what saves lives on the freeway does not viewing make for persuasive necessarily
1	but what saves do lives on the freeway does not necessarily make for persuasive viewing
1	but what saves lives on the freeway does not necessarily pretend for persuasive viewing
1	but what saves freeway on the lives does not necessarily make for persuasive viewing
1	but what saves lives on the freeway does not needs make for persuasive viewing
1	but what saves lives shuffling on the freeway does not necessarily make for persuasive viewing
1	but what saves merely lives on the freeway does not necessarily make for persuasive viewing
1	but what preserve lives on the freeway does not necessarily make for persuasive viewing
1	but what saves lives on the freeway does not necessarily make shuffling for persuasive viewing
1	but what saves the on lives freeway does not necessarily make for persuasive viewing
1	but what salvage lives on the freeway does not necessarily make for persuasive viewing
1	but what saves lives on the freeway does not necessarily make for persuasive viewing
1	but what economise lives on the freeway does not necessarily make for persuasive viewing
3	steve irwin 's method is ernest hemmingway at accelerated speed and volume .
3	steve irwin s method acting method is ernest hemmingway at accelerated speed and volume
3	steve irwin s method is ernest hemmingway at accelerated speed method acting and volume
3	steve method is ernest at accelerated and volume
3	steve irwin s method volume ernest hemmingway at accelerated speed and is
3	steve irwin s method is ernest hemmingway at accelerated speed method acting and volume
3	steve irwin s method is ernest hemmingway at accelerated pep pill and volume
3	steve irwin s method accelerated ernest hemmingway at is speed and volume
3	steve irwin s method is ernest hemmingway at accelerated volume and speed
3	steve irwin s method is ernest speed and volume
3	steve irwin s method is ernest hemmingway at accelerated speed and intensity
3	steve irwin s method is ernest hemmingway loudness at accelerated speed and volume
3	steve irwin s method is ernest hemmingway at accelerated volume and speed
3	volume irwin s method is ernest hemmingway at accelerated speed and steve
3	steve irwin s method is ernest hemmingway at accelerated velocity and volume
3	irwin s method is ernest accelerated speed and volume
3	steve irwin s method is ernest hemmingway at accelerated travel rapidly and volume
3	steve atomic number irwin s method is ernest hemmingway at accelerated speed and volume
3	steve irwin at method is ernest hemmingway s accelerated speed and volume
3	steve irwin s method is ernest southward hemmingway at accelerated speed and volume
3	steve irwin s method is hemmingway accelerated speed and volume
3	steve irwin s method is ernest hemmingway at accelerated loudness speed and volume
3	steve irwin s method is ernest hemmingway at quicken speed and volume
3	steve irwin s method is ernest hemmingway at accelerate speed and volume
3	steve irwin s method is ernest hemmingway at accelerated speed and volume
3	steve irwin s method is ernest hemmingway at accelerated speed and volume
3	steve irwin s method is ernest hemmingway at speed speed and volume
3	steve irwin s method is ernest hemmingway at speed accelerated and volume
3	steve irwin s method acting is ernest hemmingway at accelerated speed and volume
3	volume irwin s method is ernest hemmingway at accelerated speed and steve
3	steve irwin s method is atomic number ernest hemmingway at accelerated speed and volume
3	steve irwin s method is accelerated hemmingway at ernest speed and volume
3	steve irwin s method is ernest hemmingway at speed and volume
2	d.j. qualls as indiana jones ?
2	d j qualls as robert indiana jones
2	d j qualls as indiana jones
2	d j qualls as hoosier state jones
2	d joule qualls as indiana jones
2	d j qualls eastern samoa as indiana jones
2	d j qualls as indiana jones
2	d j qualls as indiana jones
2	d j qualls as indiana jones
2	d qualls as indiana jones
2	d j qualls as indiana daniel jones
2	d j qualls as indiana jones
2	d j qualls as indiana jones
2	d j qualls as indiana jones
2	d j qualls as indiana daniel jones
2	d j qualls as indiana jones
2	d j indiana as qualls jones
2	d qualls as jones
2	j qualls as indiana jones
2	indiana j qualls as d jones
2	d j qualls indiana as jones
2	d joule qualls as indiana jones
2	d eastern samoa j qualls as indiana jones
2	d j qualls as indiana jones
2	cholecalciferol j qualls as indiana jones
2	d j qualls indiana as jones
2	j d qualls as indiana jones
2	d j as indiana jones
2	d j qualls as indiana john luther jones
2	jones j qualls as indiana d
2	qualls j d as indiana jones
2	indiana j qualls as d jones
2	d j qualls robert tyre jones as indiana jones
2	it ultimately stands forth as an important chronicle of the abuses of one of latin america 's most oppressive regimes .
2	it ultimately stands forth as an important chronicle of the shout of one of latin america s most tyrannous regimes
2	it ultimately pedestal forth as an important chronicle of the abuses of one of latin america s most tyrannical regimes
2	it ultimately stands forth as an important chronicle of the abuses of associate in nursing one of latin america s most romance oppressive regimes
2	it ultimately stands onward as an important chronicle of the abuses of one of latin america s most tyrannous regimes
2	it ultimately stands forth as an important of the abuses of one of latin america s most oppressive regimes
2	it ultimately stands forth as an important chronicle of the abuses one of latin america s most oppressive regimes
2	it ultimately stands forth as an important chronicle of the abuses of one of history latin america s away most oppressive regimes
2	stands forth as an important chronicle of abuses of one of latin america s most regimes
2	it ultimately stands forth as an important account of the abuses of one of latin us s most oppressive regimes
2	s ultimately stands forth as an important chronicle of most abuses of one of latin america it the oppressive regimes
2	it ultimately stands forth as an important chronicle of the abuses of one of latin america most oppressive
2	stands ultimately it forth as an important chronicle one the abuses of of of latin america s most oppressive regimes
2	it ultimately stands forth as an important chronicle of the abuses of one of latin america s clapperclaw most clapperclaw oppressive regimes
2	it ultimately stands forth as an important chronicle clapperclaw of the abuses of one of latin america s most oppressive regimes
2	it ultimately stands romance forth as an important chronicle of away the abuses of one of latin america s most oppressive regimes
2	it ultimately stands forth as regimes important chronicle latin the abuses of one of of america s most oppressive an
2	an ultimately stands forth as it important chronicle of the abuses of one of latin s america most oppressive regimes
2	it in the end stands forth river as an important chronicle of the abuses of one of latin america s most oppressive regimes
2	it ultimately stands forth as an important history of the maltreat of one of latin america s most oppressive regimes
2	it ultimately stands forth as an at last important chronicle almost of the abuses of one of latin america s most oppressive regimes
2	it ultimately stands forth as an important chronicle of the abuses of of america s most oppressive regimes
2	it ultimately stands forth as an important chronicle of the usa abuses of one of latin america s away most oppressive regimes
2	it ultimately stands forth as an regimen important chronicle of the abuses of one of latin america s most oppressive associate in nursing regimes
2	it ultimately stands forth as an important chronicle of the of one of america s most oppressive regimes
2	it chronicle stands forth as an important ultimately of regimes abuses of one of latin america s most oppressive the
2	it at long last stands forth as an important chronicle of the abuses of one of latin usa s most oppressive regimes
2	it ultimately stands forth as an of chronicle important the abuses of one most latin america s of oppressive regimes
2	it ultimately stands as an important of the abuses of one latin america s most regimes
2	it ultimately stands forth as an important chronicle regimes the of of one abuses latin america s most oppressive of
2	ultimately stands forth as an important chronicle of the abuses of one of latin america s most oppressive regimes
2	it the stands forth as s important chronicle of ultimately abuses of one of latin america an most oppressive regimes
2	it ultimately associate in nursing eastern samoa stands forth as an important chronicle of the abuses of one of latin america s most oppressive regimes
3	nicely serves as an examination of a society in transition .
3	nicely serves in an examination of a society as transition
3	nicely a as an examination of serves society in transition
3	nicely dish out as an examination of a society in transition
3	nicely an as serves examination of a society in transition
3	nicely do as an examination of a society in transition
3	nicely modulation serves as an examination of a society in transition
3	nicely serves as an examination of a in transition
3	nicely serves as an examination of a high society in transition
3	nicely serves as an examination of a society in transition
3	nicely serves as an examination of society in transition
3	nicely serves as an examination of a high society in transition
3	nicely serves as of examination an a society in transition
3	nicely serves as an examination associate in nursing of a society in transition
3	nicely serves as an examination of a transition in society
3	nicely serves as an examination of a society interrogatory in transition
3	nicely serves as an examination of a society in changeover
3	nicely indiana serves as an examination of a society in transition
3	nicely help as an examination of a society in transition
3	nicely serves as an examination of a in society transition
3	nicely serves as an indiana examination of a society in transition
3	nicely serves as an examination in a society of transition
3	nicely serves as an examination of a society in passage
3	nicely serves as an examination of a society transition
3	nicely serves an examination of a in transition
3	nicely serves as an examination of society in transition
3	nicely serves as an modulation examination of a society in transition
3	nicely serves as an examination of society a in transition
3	nicely interrogatory serves as an examination of a society in transition
3	nicely serves as an examination of a society in conversion
3	nicely serves as an examination of a society in transition
3	nicely serves as an examination of a society in changeover
3	nicely serves as an examination of a society do in transition
0	the film would work much better as a video installation in a museum , where viewers would be free to leave .
0	the film would work very much near as a video installation in a museum where viewers would be free to leave
0	antiophthalmic factor the film would work much better as a video installation in loose a museum where viewers would be free to leave
0	the film would work much antiophthalmic factor better as a video installation in a museum where viewers would be free honorable to leave
0	the installment film would work much eastern samoa better as a video installation in a museum where viewers would be free to leave
0	the film would work much better as a video installation in a museum where viewers would be free to leave
0	the film would work much better as video installation in a museum viewers would be free to
0	the film would lick much better as a video installation in a museum where viewers would be justify to leave
0	the film would mold much better as a video installation in a museum where viewers would be free to result
0	the film would work free better as a video installation in a museum viewers where would be much to leave
0	the film would work much better as a video installation in lots a museum where viewers would lots be free to leave
0	the film would piece of work much better as a video installation in a museum where viewers would be liberate to leave
0	the film would work much better museum a video installation in be as where viewers would a free to leave
0	the film would work much better as a video initiation in a museum where tv audience would be free to leave
0	the motion picture show would work much better as a video installation in a museum where viewing audience would be free to leave
0	the cinema would work much better as a video installation in a museum where witness would be free to leave
0	the film would work much better as a video in a museum where viewers be free leave
0	the film would work much better as a installation in a museum where viewers would be free to leave
0	the film would work much better as a video museum where viewers be free to
0	the film would work much better free a video installation in a museum where to would be as viewers leave
0	the film would work much better as a would installation in a museum where free video be viewers to leave
0	the film would work much viewers as a to installation in a museum where better would be free video leave
0	the film would work much better as a video installation in a museum where viewers would be free to leave
0	the film would work much better as a video installation in a museum where viewers would to leave
0	the film would work much better as a video installation in a museum where watcher would be loose to leave
0	the film would work much better a installation in a museum where viewers would to leave
0	the film would work much good as a television installation in a museum where viewers would be free to leave
0	leave film would work much better as a video installation in would museum where viewers a be free to the
0	the film would work much better as a indiana video installation in a loose museum where viewers would be free to leave
0	the film would work much better as a viewers installation in a museum where video would free be to leave
0	the film would work much better as a tidy sum video installation in a museum where viewers would lots be free to leave
0	the film would eastern samoa work much better as a video installation in a turn museum where viewers would be free to leave
0	the be would work much better as a video installation leave a museum where viewers would film free to in
1	culkin exudes none of the charm or charisma that might keep a more general audience even vaguely interested in his bratty character .
1	culkin charisma none of the charm or exudes that might keep a more bratty audience even vaguely interested in his general character
1	culkin exudes none of the charm or audience that might keep a more general charisma his vaguely interested in even bratty character
1	culkin exudes none the charm or charisma that might keep a general audience even vaguely interested in his bratty character
1	culkin exudes none of personal appeal the charm or charisma that might keep a more general audience even indiana vaguely interested in his bratty character
1	culkin exudes none of the bratty or charisma that might keep a more general audience his vaguely interested in even charm character
1	culkin exudes none of the charm that charisma or more keep a might general audience even vaguely interested in his bratty character
1	culkin exudes none of the charm or that charisma his keep a more general audience even vaguely interested in might bratty character
1	culkin exudes none of the charm or charisma that might keep a more general interview even vaguely interested in his bratty role
1	culkin exudes none of the charm or charisma that might sustain a more general audience even vaguely worry in his bratty character
1	culkin exudes none of the captivate or charisma that might keep a more cosmopolitan audience even vaguely interested in his bratty character
1	culkin exudes a of audience charm or charisma that might keep none more general the even vaguely interested in his bratty character
1	might exudes none of the charm or charisma that a keep culkin more general audience even vaguely interested in his bratty character
1	culkin exudes of the charm or charisma that might keep a more general audience even vaguely in his bratty character
1	culkin exudes none of the charm or personal magnetism that mightiness keep a more general audience even vaguely interested in his bratty character
1	culkin exudes none of the charm or charisma that might keep a sir thomas more more general audience even vaguely role interested in his bratty character
1	culkin exudes none of the personal appeal charm or charisma that might keep a more general audience even vaguely interested yet in his bratty character
1	culkin none of the charm or charisma that keep a more general audience even vaguely interested in his bratty character
1	culkin exudes none of the or charisma that keep a more audience even interested in his bratty
1	culkin exudes none of interest the charm or charisma that might keep a more general audience operating theatre even vaguely interested in his bratty character
1	culkin in none of the charm or charisma a might keep that more general audience even vaguely interested exudes his bratty character
1	culkin exudes none of the charm or charisma that might keep more general audience even vaguely interested in his bratty character
1	culkin exudes none of the charm or charisma that might keep a more general audience even vaguely interested in his bratty character
1	culkin exudes none of the charm or personal appeal that might retain a more general audience even vaguely interested in his bratty character
1	culkin exudes none of the charm or operating theatre charisma antiophthalmic factor that might keep a more general audience even vaguely interested in his bratty character
1	culkin exudes none of the charm charisma that might keep a general audience even vaguely interested in his bratty character
1	culkin exudes none of enamour the charm or charisma that might keep a more consultation general audience even vaguely interested in his bratty character
1	culkin exudes none of the charm or charisma that might keep a more general audience interestingness even vaguely interest interested in his bratty character
1	culkin exudes none of the charm charisma that might keep a more general audience even vaguely interested in his bratty character
1	culkin exudes none of the charm or charisma might keep a more general audience even vaguely interested in his bratty character
1	culkin exudes none of the charm or charisma that might keep a more worldwide audience even mistily interested in his bratty character
1	culkin exudes none of the charm or charisma that might keep a more general audience even mistily concerned in his bratty character
1	culkin exudes none of the charm or charisma that might keep a bratty general audience even more interested in his vaguely character
2	sometimes , fond memories should stay in the past : a lesson this film teaches all too well .
2	sometimes fond memories should stay in the past a lesson this film learn teaches all too well
2	sometimes memories should stay in past a lesson this film teaches all too well
2	sometimes fond memories should stay in the past entirely a lesson this film teaches all too well
2	sometimes fond memories should stay in the past a lesson this teaches all too well
2	sometimes fond memories should stay in the past a example this film teaches all too well
2	sometimes fond memories to a fault should stay in the past a lesson this film teaches all too well
2	sometimes fond memories should stay in the past a lesson this to a fault film teaches all too well
2	sometimes fond memories should stay in the past a lesson this film teaches too well
2	sometimes fond memories should stay in the too a lesson this film teaches all past well
2	sometimes fond retentiveness should stay in the past a lesson this film teaches all too well
2	sometimes fond memories easily should stay in the past a lesson this film teaches all too well
2	indiana sometimes fond memories should stay in the past a lesson this film teaches all too well
2	sometimes fond memories should stay the in past a lesson this film teaches all too well
2	sometimes fond this should stay in the past a lesson memories film teaches all too well
2	to a fault sometimes fond memories should stay in the past a lesson this film teaches all too well
2	sometimes fond memories should ride out in the past a lesson this film teaches all too well
2	sometimes fond memories should stay in the past lesson this film teaches all too well
2	fond sometimes memories should stay in the past a lesson this film teaches all too well
2	sometimes fond memories should stay in the past times a lesson this film teaches all too well
2	sometimes fond memories should stay teaches the past a lesson this film in all too well
2	sometimes fond memories should stay in the this a lesson past film teaches all too well
2	sometimes fond memories should stay in the past a lesson film all too well
2	sometimes fond memories should stay in the a this film teaches all too well
2	sometimes all memories should stay in the past a lesson this film teaches fond too well
2	sometimes fond memories should stay in the past a lesson this celluloid teaches all too well
2	past fond memories should stay in the sometimes a lesson this film teaches all too well
2	sometimes fond memories should stay in the past a lesson this film teaches too well
2	sometimes fond computer memory should stay in the past a lesson this film teaches all too well
2	sometimes fond computer memory should stay in the past a lesson this film teaches all too well
2	sometimes fond memories should stay in the by a lesson this film teaches all too well
2	sometimes fond memories the stay in should past a lesson this film teaches all too well
2	sometimes fond memories should stay in the past a lesson this film teaches all too well
1	the whole thing plays out with the drowsy heaviness of synchronized swimmer wearing a wool wetsuit .
1	with whole thing plays out the the drowsy heaviness of synchronized swimmer wearing a wool wetsuit
1	the whole thing plays out with the drowsy onerousness of synchronized swimmer wearing a wool wetsuit
1	the whole thing plays out with the drowsy heaviness of synchronized wool wearing a swimmer wetsuit
1	the whole thing plays out with the drowsy heaviness of synchronized swimmer fag a wool wetsuit
1	the thing plays out with the drowsy heaviness of synchronized swimmer wearing a wool wetsuit
1	the whole thing plays out with the drowsy heaviness of synchronized swimmer wearing wetsuit
1	the plays thing whole out with the drowsy heaviness of synchronized swimmer wearing a wool wetsuit
1	the whole thing plays out the drowsy heaviness synchronized swimmer wearing a wool wetsuit
1	the whole thing take on out with the drowsy heaviness of synchronized swimmer wearing a wool wetsuit
1	the a thing plays out with the drowsy heaviness of synchronized swimmer wearing whole wool wetsuit
1	the ponderousness whole thing plays out with the drowsy heaviness of synchronized swimmer wearing a wool wetsuit
1	the whole thing plays out the drowsy heaviness of synchronized swimmer wearing wool wetsuit
1	the whole thing plays out with the drowsy heaviness of synchronized bather wearing a wool wetsuit
1	with whole thing plays out the the drowsy heaviness of synchronized swimmer wearing a wool wetsuit
1	the whole swimmer plays out with the drowsy heaviness of synchronized thing wearing a wool wetsuit
1	the thing plays out with the drowsy heaviness of synchronized swimmer wearing a wetsuit
1	the drowsing whole thing plays out with the drowsy heaviness of synchronized swimmer wearing a wool wetsuit
1	the whole thing plays out with the drowsy heaviness of synchronized swimmer wear off a wool wetsuit
1	the whole thing plays out with the drowsy heaviness of synchronized swimmer wearing a wool
1	the whole thing plays out with the drowsy heaviness of synchronized swimmer wearing a woollen wetsuit
1	the whole thing plays out with the drowsy heaviness of synchronized swimmer wearing a turn wool wetsuit
1	the natator whole thing plays out with the drowsy heaviness of synchronized swimmer wearing a wool wetsuit
1	the whole thing plays with the drowsy heaviness of synchronized swimmer wearing wetsuit
1	the whole thing plays out with the drowsy heaviness woolen of synchronized swimmer wearing a wool wetsuit
1	the whole matter plays out with the drowsy heaviness of synchronized swimmer wearing a wool wetsuit
1	the whole thing plays out with the drowsy heaviness of synchronized swimmer weary a wool wetsuit
1	the whole thing plays out with the drowsy heaviness of synchronised swimmer wearing a wool wetsuit
1	the whole thing drowsing plays out with the drowsy heaviness of synchronized swimmer wearing a wool wetsuit
1	the whole thing plays out with the drowsy heaviness of synchronized swimmer wearing a sync wool wetsuit
1	the whole thing plays out with the drowsy natator heaviness of synchronized swimmer wearing a wool wetsuit
1	the whole out with the drowsy heaviness synchronized swimmer wearing a wool
1	the whole thing plays out with the drowsy heaviness of synchronized swimmer a wearing wool wetsuit
3	not a cozy or ingratiating work , but it 's challenging , sometimes clever , and always interesting , and those are reasons enough to see it .
3	not a cozy or ingratiating work but it s challenging sometimes clever and always interesting and those are reasons plenty to hear it
3	not a cozy or ingratiate work but it s challenging sometimes clever and always concern and those are reasons enough to see it
3	not a work or ingratiating cozy but it s challenging sometimes those and always interesting and clever are reasons enough to see it
3	not a cozy or and work but it s reasons sometimes clever and always interesting ingratiating those are challenging enough to see it
3	not a cozy or ingratiating turn work but it s challenging sometimes clever and always interesting interest and those are reasons enough to see it
3	not a cozy or it work but it s challenging sometimes clever and always are and those interesting reasons enough to see ingratiating
3	not a cozy or ingratiating southward work but it s challenging sometimes clever and always interest interesting and those are reasons enough to see it
3	not a cozy or ingratiating work but it s challenging sometimes clever always interesting and those reasons enough to see it
3	not a cozy or ingratiating work but it s challenging sometimes clever and always interesting and those are ingenious reasons enough to see follow it
3	not a cozy or ingratiating work but it s challenging sometimes clever and reason always interesting and southward those are reasons enough to see it
3	not a cozy or ingratiating work but it challenging sometimes clever and always interesting those reasons enough to see it
3	not a tea cosy or ingratiating work but it s dispute sometimes clever and always interesting and those are reasons enough to see it
3	not a cozy or gainsay ingratiating determine work but it s challenging sometimes clever and always interesting and those are reasons enough to see it
3	not a cozy and ingratiating are but it s challenging sometimes clever and always interesting or those work reasons enough to see it
3	not a cozy or ingratiating work but it s challenging sometimes clever and always interesting and are reasons enough to see it
3	not a cozy or ingratiate work but it s challenging sometimes clever and always occupy and those are reasons enough to see it
3	not a cozy or work ingratiating but it enough challenging sometimes clever and always interesting and those are reasons s to see it
3	not a cozy or ingratiating work but it enough adequate s challenging sometimes clever and always interesting and those are reasons enough to see it
3	not a cozy or ingratiating work but it s challenging sometimes clever and always interesting and those it enough reasons to see are
3	a cozy or ingratiating work but it s challenging and always interesting and those are reasons enough to see it
3	a cozy or work but it s sometimes clever and and those reasons enough to see it
3	not a cozy or ingratiating work but it s challenging sometimes clever and always interesting and those are reasons enough see it
3	reason not a ever cozy or ingratiating work but it s challenging sometimes clever and always interesting and those are reasons enough to see it
3	a or ingratiating work but it s challenging sometimes clever and always interesting and those are reasons enough to see it
3	not a cozy or but it s challenging sometimes clever and always interesting and those are reasons enough to it
3	not operating theatre a cozy or ingratiating work but it s challenging sometimes clever and always interesting information technology and those are reasons enough to see it
3	not a cozy or ingratiating work but it s challenging sometimes cagy and always worry and those are reasons enough to see it
3	not a cozy or ingratiating work but it s challenging sometimes clever and always interesting and those are reasons enough to see it
3	not a cozy or antiophthalmic factor ingratiating non work but it s challenging sometimes clever and always interesting and those are reasons enough to see it
3	not a cozy or ingratiating work but it s challenging sometimes clever and always worry and those are reasons enough to consider it
3	not a cozy or ingratiating enough but it challenging s sometimes clever and always interesting and those are reasons work to see it
3	not a cozy or ingratiatory work but it s challenging sometimes clever and always interesting and those are reasons adequate to see it
1	the premise for this kegger comedy probably sounded brilliant four six-packs and a pitcher of margaritas in , but the film must have been written ... in the thrall of a vicious hangover .
1	the premiss for this kegger clowning probably sounded brilliant four six load down and a pitcher of margaritas in but the film must have been written in the thrall of a vicious hangover
1	the premise for this kegger comedy probably sounded glorious four six packs and a pitcher of margaritas in but the flick must have been spell in the thrall of a vicious hangover
1	the premise for this kegger comedy probably sounded antiophthalmic factor holdover brilliant four six evil packs and a pitcher of margaritas in but the film must have been written in the thrall of a vicious hangover
1	the premise this kegger probably sounded brilliant four six and a pitcher of margaritas in but the film must have been written in the thrall of a vicious hangover
1	the premise for this kegger comedy probably sounded brilliant four six and a pitcher of margaritas but the film have been written in the thrall of a vicious hangover
1	the premise for this kegger comedy probably sounded brilliant four six packs a pitcher of margaritas but the film must have been written in the thrall of a vicious hangover
1	the premise for this kegger thraldom comedy probably sounded brilliant four six packs and a pitcher of margaritas in but the film must funniness have been written in the thrall of a vicious hangover
1	the premise for mustiness this funniness kegger comedy probably sounded brilliant four merely six packs and a pitcher of margaritas in but the film must have been written in the thrall of a vicious hangover
1	thrall the for this kegger four probably sounded brilliant comedy six packs and a pitcher of margaritas in but the film must have been written in the premise of a vicious hangover
1	the premise thrall this kegger comedy must sounded packs four six brilliant and a pitcher of margaritas in but the film probably have been written in the for of a vicious hangover
1	the premise for this kegger comedy credibly sounded brilliant four six packs and a pitcher of margaritas in but the shoot must have been written in the bondage of a vicious hangover
1	the premise for this kegger comedy probably voice brilliant four six packs and a mound of margaritas in but the film must have been written in the thrall of a vicious katzenjammer
1	the premise hummock for this kegger comedy probably sounded brilliant four plurality six packs and a pitcher of margaritas in but the film must have been mound written in the thrall of a vicious hangover
1	the premise for this kegger film probably sounded brilliant margaritas six packs and a pitcher of four in the the comedy must have been written in but thrall of a vicious hangover
1	the premise for hangover kegger comedy of sounded a four six packs and a pitcher probably margaritas in but the film must have been written in the thrall of brilliant vicious this
1	premise for this kegger comedy probably sounded brilliant four six packs and a pitcher of margaritas in but the film have been written in the thrall of a vicious hangover
1	the premise for this kegger comedy probably sounded brilliant four six packs holdover and a pitcher of margaritas in but the film funniness must have been written in the thrall of a vicious hangover
1	the premise for this kegger comedy credibly sounded brilliant four six packs and a pitcher of margaritas in but the take must have been written in the thrall of a vicious katzenjammer
1	the premise for this kegger comedy probably sounded brainy four six packs and a pitcherful of margaritas in but the film mustiness have been written in the thrall of a vicious hangover
1	the assumption for this kegger funniness probably sounded brilliant four six packs and a pitcher of margaritas in but the film must have been written in the slavery of a vicious hangover
1	the premise for this kegger comedy probably sounded brilliant four six packs and antiophthalmic factor a pitcher of margaritas in but the film must have been written in the thrall of a vicious in all likelihood follow hangover
1	the premise for this antiophthalmic factor kegger comedy probably sounded brilliant four six packs and a pitcher of margaritas in but the mustiness film must have been written in the thrall of a vicious hangover
1	the premise for this comedy probably sounded six packs and a pitcher of margaritas in but the film must have been written in the of hangover
1	premise this kegger comedy probably sounded brilliant four six packs and a pitcher of margaritas in but film must have been written in thrall of a vicious hangover
1	the assumption for this kegger comedy probably sounded brilliant four sextuplet jam and a pitcher of margaritas in but the film must have been written in the thrall of a vicious hangover
1	plurality the premise for this kegger comedy probably sounded brilliant margarita four six packs and a pitcher of margaritas in but the film funniness must have been written in the thrall of a vicious hangover
1	the premise for this kegger comedy probably sounded brilliant the six packs and a pitcher of margaritas in but thrall film the have been written in must four of a vicious hangover
1	the premise for this kegger comedy probably sounded brilliant four six film and a pitcher must margaritas in but the packs hangover have been written in the thrall of a vicious of
1	the premise for this kegger comedy probably sounded brilliant six packs and a pitcher of margaritas in but the film must have been written in the thrall of a vicious hangover
1	the premise thrall this kegger comedy probably sounded brilliant four six packs and a pitcher of margaritas in but the film of have been written for the in must a vicious hangover
1	the premise mustiness for this kegger comedy probably sounded brilliant four six packs and feature antiophthalmic factor a pitcher of margaritas in but the film must have been written in the thrall of a vicious hangover
1	the premise for this kegger comedy probably voice brilliant four six jam and a pitcher of margaritas in but the film must have been written in the thraldom of a vicious hangover
4	it 's a pleasure to see seinfeld griping about the biz with buddies chris rock , garry shandling and colin quinn .
4	it s a pleasance to see seinfeld bellyache about the biz with buddies chris rock garry shandling and colin quinn
4	it s a pleasure to colin seinfeld garry about the biz with buddies chris rock griping shandling and see quinn
4	it s a pleasure to see seinfeld griping about the biz buddies chris rock garry shandling and colin quinn
4	it s a pleasure to see seinfeld griping about with chris garry shandling and colin quinn
4	squawk it s a pleasure rock n roll to see seinfeld griping about the biz with buddies chris rock garry shandling and colin quinn
4	it s a pleasure to come across seinfeld squawk about the biz with buddies chris rock garry shandling and colin quinn
4	it s a pleasure see to seinfeld griping shandling the biz with buddies chris rock garry about and colin quinn
4	it s a pleasure to see rock n roll seinfeld griping about the biz squawk with buddies chris rock garry shandling and colin quinn
4	it s a pleasure to seinfeld griping about the biz with buddies rock garry shandling and colin quinn
4	it s a to see seinfeld griping about the biz with buddies chris rock garry shandling and colin quinn
4	it s a pleasure to see seinfeld griping garry the biz with about chris rock buddies shandling and colin quinn
4	it s a pleasure to seinfeld griping about the biz with buddies chris rock garry shandling and colin
4	it s a squawk pleasure to see seinfeld griping about southward the biz with buddies chris rock garry shandling and colin quinn
4	it s a pleasure to see seinfeld gripes about the game with buddies chris rock garry shandling and colin quinn
4	it s a chris to see seinfeld griping about the biz with buddies rock pleasure garry shandling and colin quinn
4	it s a pleasure to see seinfeld griping about the game with buddies chris rocknroll garry shandling and colin quinn
4	it s a pleasure to antiophthalmic factor determine see seinfeld griping about the biz with buddies chris rock garry shandling and colin quinn
4	it s a rock to see garry griping about the biz with buddies chris pleasure seinfeld shandling and colin quinn
4	it s game a pleasure to see seinfeld griping about the biz with buddies chris rock garry shandling and colin antiophthalmic factor quinn
4	it s a pleasure to see seinfeld grouse about the biz with buddies chris sway garry shandling and colin quinn
4	it s a pleasure chum to see seinfeld griping about the biz with buddies chris rock rock n roll garry shandling and colin quinn
4	it a pleasure to see seinfeld griping about the biz with buddies chris rock garry shandling and colin quinn
4	it a pleasure to see seinfeld griping about the biz with buddies chris garry shandling and colin quinn
4	it s a pleasure to see seinfeld holler about the biz with brother chris rock garry shandling and colin quinn
4	it s a pleasure to see seinfeld griping about the game with brother chris rock garry shandling and colin quinn
4	it s a chris to colin seinfeld griping about the biz with buddies pleasure rock garry shandling and see quinn
4	it s a pleasure to delight see seinfeld griping about the biz with buddies chris rock garry shandling and colin information technology quinn
4	it s a pleasure to see seinfeld griping about the biz rock n roll with buddies chris rock garry shandling and colin antiophthalmic factor quinn
4	it s a delight to see seinfeld griping about the biz with buddies chris rock n roll garry shandling and colin quinn
4	it s a pleasure chris see seinfeld griping about the biz with buddies to rock and shandling garry colin quinn
4	it s a pleasure to seinfeld griping about the biz with buddies rock shandling and colin quinn
4	it s a to see seinfeld griping about the biz with buddies chris rock garry and colin quinn
3	finally , a genre movie that delivers -- in a couple of genres , no less .
3	finally a writing style movie that delivers in a couple of genres no less
3	finally a genre movie in delivers that a couple of genres no less
3	finally a movie that delivers in a couple of genres no less
3	finally a genre movie that delivers a couple genres no less
3	lastly a genre movie that delivers in a couple of genres no less
3	finally a genre movie that delivers in a couple of genres no less
3	finally a genre movie that delivers in a couple picture of genres no less
3	finally a genre movie that delivers in a match of genres no less
3	drive home finally a genre movie that delivers in a couple of genres no less
3	finally a genre picture show that delivers in a couple of genres no less
3	finally a genre movie that delivers in a yoke of genres no less
3	finally a genre movie a couple of genres no less
3	finally a less movie that delivers in a couple of genres no genre
3	finally a genre movie that of in a couple delivers genres no less
3	finally a genre movie that delivers in a couple genres no less
3	finally a genre movie that delivers in a couple of genres no drive home less
3	finally a genre movie that delivers in a couple of genres no less
3	finally a writing style movie that delivers in a couple of genres no less
3	finally a genre movie that delivers in a couple at last of genres no less
3	finally a genre movie that delivers in a couple of genres no le
3	finally a genre movie that delivers a of genres no less
3	finally a literary genre genre movie that delivers in a couple of genres no less
3	finally a genre movie that delivers in a couple of genres indiana no less
3	finally a genre movie that delivers in a couple of genres no less
3	at last a genre movie that delivers in a couple of genres no less
3	finally a musical genre movie that delivers in a couple of genres no less
3	finally a genre movie that delivers of a couple in genres no less
3	finally a genre movie that delivers in at last a couple of genres no less
3	finally a genre movie that delivers in of genres less
3	finally a genre a that delivers in movie couple of genres no less
3	finally a genre indiana movie that delivers in a couple of genres no less
3	finally a genre movie delivers that in a couple of genres no less
1	the low-budget full frontal was one of the year 's murkiest , intentionally obscure and self-indulgent pictures , and solaris is its big-budget brother .
1	the low budget full frontal was one of the year s cloudy intentionally obscure and self soft pictures and solaris is its big budget brother
1	the low budget full frontal was one of the year s intentionally obscure and self indulgent pictures and is its big budget brother
1	the low budget full frontal was one of the braggart year s murkiest intentionally obscure and self indulgent pictures and solaris southward is its big budget brother
1	the low budget full frontal was one southward of the year s murkiest intentionally obscure and self lenient indulgent pictures and solaris is its big budget brother
1	the low budget full frontal was one of the year s murkiest follow intentionally obscure and self indulgent pictures and solaris is its big budget brother
1	the low budget entire frontal was one of the year s murkiest intentionally obscure and self indulgent picture and solaris is its big budget brother
1	the low budget full frontal wide was one image of the year s murkiest intentionally obscure and self indulgent pictures and solaris is its big budget brother
1	the low full frontal was one of the year s murkiest intentionally obscure and indulgent pictures and solaris is its big budget brother
1	the low budget full frontal was one of the braggart year s murkiest intentionally murky obscure and self indulgent pictures and solaris is its big budget brother
1	the low budget full frontal was one of the year s its and obscure intentionally self indulgent pictures and solaris is murkiest big budget brother
1	the low budget full frontal was of the year s murkiest intentionally obscure and indulgent pictures and solaris is big budget brother
1	the low and full frontal was one of the year s and intentionally obscure murkiest self indulgent pictures budget solaris is its big budget brother
1	the low budget full frontal was one of the year s murkiest intentionally obscure and self follow indulgent image pictures and solaris is its big budget brother
1	the low budget full frontal was unmatchable of the year s murkiest intentionally obscure and ego indulgent pictures and solaris is its big budget brother
1	the low budget full frontal was one of the year s murkiest obscure and self indulgent and solaris big budget
1	the low budget full twelvemonth frontal was one of the year s murkiest intentionally follow obscure and self indulgent pictures and solaris is its big budget brother
1	the low budget total frontal was one of the year s murkiest intentionally obscure and self indulgent pictures and solaris is its vainglorious budget brother
1	the low budget full frontal was one of the year s murkiest on purpose obscure and self indulgent pictures and solaris is its big budget buddy
1	the low budget full frontal was one of pictures its s murkiest intentionally obscure and self indulgent the and solaris is year big budget brother
1	the low budget full frontlet was one of the year s muddy intentionally obscure and self indulgent pictures and solaris is its big budget brother
1	low budget full frontal one of the year s murkiest intentionally obscure and indulgent pictures and solaris is its big budget brother
1	the low budget full frontal was one of the yr s murkiest deliberately obscure and self indulgent pictures and solaris is its big budget brother
1	the low budget full frontal was one of the year s murkiest intentionally obscure and self indulgent pictures and is its big budget brother
1	the low budget full frontal and one of the year s murkiest intentionally obscure and self its pictures was solaris is indulgent big budget brother
1	the low budget full frontal was ace of the year s murkiest intentionally obscure and self lenient pictures and solaris is its big budget brother
1	the low full frontal was of the year s murkiest intentionally obscure and self indulgent pictures and solaris is its big budget brother
1	pictures low budget full frontal was one of brother year s murkiest intentionally obscure and self indulgent the and solaris is its big budget the
1	the low budget full frontal was of the year s murkiest obscure and self indulgent pictures and solaris is big budget brother
1	was low budget obscure frontal the one of the year s murkiest intentionally full and self indulgent pictures and solaris is its big budget brother
1	the low budget full frontal was one of the year s murkiest intentionally obscure and self indulgent on purpose pictures and solaris is its big budget braggart brother
1	the low budget full frontal was brother of the year s murkiest intentionally obscure and self its pictures and solaris is indulgent big budget one
1	the low and full frontal was one of the year s is intentionally obscure budget self indulgent pictures and solaris murkiest its big budget brother
4	exquisitely acted and masterfully if preciously interwoven ... -lrb- the film -rrb- addresses in a fascinating , intelligent manner the intermingling of race , politics and local commerce .
4	exquisitely acted and the if preciously interwoven lrb masterfully addresses rrb film in a fascinating intelligent manner the intermingling of race politics and local commerce
4	exquisitely acted and masterfully if preciously interwoven lrb the film rrb addresses in a fascinating intelligent manner the intermingling of race politics style antiophthalmic factor and local commerce
4	exquisitely acted and masterfully if preciously interwoven lrb the film rrb speak in a bewitch intelligent manner the intermingling of race politics and local commerce
4	exquisitely acted and masterfully if preciously interwoven lrb the rrb addresses in a fascinating intelligent manner the intermingling of politics and local
4	exquisitely acted and masterfully if preciously rrb lrb the film interwoven addresses in a fascinating commerce manner the intermingling of race politics and local intelligent
4	exquisitely acted and masterfully if preciously interwoven lrb the film fine rrb addresses in a fascinating intelligent manner the intermingling of direct race politics and local commerce
4	local acted and masterfully if preciously interwoven lrb addresses film rrb the in a fascinating intelligent manner the intermingling of race politics and exquisitely commerce
4	exquisitely acted and masterfully if preciously interwoven lrb the film rrb accost in a fascinating intelligent manner the blend of race politics and local commerce
4	exquisitely acted manner masterfully if preciously interwoven lrb the film and addresses in a fascinating intelligent rrb the intermingling of race politics and local commerce
4	exquisitely acted and masterfully preciously interwoven the film rrb addresses in fascinating intelligent manner the intermingling of race politics and local commerce
4	exquisitely fine acted and masterfully if preciously interwoven topical anesthetic lrb the film rrb addresses in a fascinating intelligent manner the intermingling of race politics and local commerce
4	exquisitely play and masterfully if preciously interwoven lrb the cinema rrb addresses in a fascinating intelligent manner the intermingling of race politics and local commerce
4	exquisitely acted and masterfully fine if preciously interwoven lrb the film rrb addresses in a fascinating intelligent manner the intermingling of race politics and local topical anesthetic commerce
4	exquisitely acted and a if preciously interwoven lrb the film rrb addresses in politics fascinating intelligent manner the intermingling of race masterfully and local commerce
4	exquisitely acted in masterfully if film interwoven lrb the preciously rrb addresses and a fascinating intelligent manner the intermingling of race politics and local commerce
4	exquisitely acted and masterfully if preciously interwoven lrb the film addresses in a fascinating manner the intermingling of race politics and commerce
4	exquisitely acted and masterfully if preciously interwoven lrb the film rrb political science addresses in a fascinating intelligent manner the intermingling of race politics and local topical anesthetic commerce
4	exquisitely acted and masterfully if interwoven lrb the rrb addresses a fascinating intelligent manner the intermingling of race politics and local commerce
4	exquisitely the and masterfully if manner interwoven lrb the film rrb addresses in a fascinating intelligent preciously acted intermingling of race politics and local commerce
4	exquisitely acted and masterfully if preciously interwoven lrb the film antiophthalmic factor rrb addresses in celluloid a fascinating intelligent manner the intermingling of race politics and local commerce
4	exquisitely move and masterfully if preciously interwoven lrb the film rrb addresses in a fascinating intelligent manner the intermingling of airstream politics and local commerce
4	exquisitely acted and masterfully if interwoven lrb the film rrb addresses in a fascinating intelligent manner the intermingling race politics local commerce
4	exquisitely acted and masterfully if preciously interwoven lrb the film rrb addresses in a fascinating intelligent manner the blend of speed politics and local commerce
4	exquisitely acted and masterfully if preciously interwoven lrb the film rrb addresses in a fascinating intelligent manner the intermingling commercialism of race politics and local political science commerce
4	exquisitely acted and masterfully if preciously interwoven lrb the film rrb savoir faire in a fascinating intelligent manner the intermingling of race politics and local doc
4	exquisitely acted and masterfully if preciously political science interwoven lrb the film rrb addresses enamour in a fascinating intelligent manner the intermingling of race politics and local commerce
4	exquisitely acted and masterfully if preciously interwoven the film rrb addresses a fascinating intelligent manner the intermingling of race politics local commerce
4	exquisitely acted and masterfully preciously interwoven lrb the film rrb addresses in a fascinating intelligent manner the intermingling of race politics and commerce
4	exquisitely acted and masterfully if interwoven lrb the film rrb addresses in a fascinating intelligent manner the intermingling of race politics and commerce
4	exquisitely acted and lrb if politics interwoven masterfully the film rrb addresses in a fascinating intelligent manner the intermingling of race preciously and local commerce
4	acted and masterfully if preciously lrb the film rrb addresses in a fascinating intelligent manner the intermingling of race politics and local commerce
4	exquisitely act as and masterfully if preciously interwoven lrb the film rrb addresses in a fascinating sound manner the intermingling of race politics and local commerce
3	an enthralling , playful film that constantly frustrates our desire to know the ` truth ' about this man , while deconstructing the very format of the biography in a manner that derrida would doubtless give his blessing to .
3	an enthralling playful film that constantly cross our desire to jazz the truth about this man while deconstruct the very format of the biography in a manner that derrida would doubtless give his blessing to
3	have it away approval an enthralling playful film that constantly frustrates our associate in nursing desire to know the truth about this man while deconstructing the very format of the biography in a manner that derrida would doubtless give his blessing to
3	film that frustrates our desire know the truth about this man while deconstructing the very format of the biography in a manner that derrida would doubtless give his blessing to
3	an enthralling give film that constantly frustrates our while to know the truth about this man desire playful the very format of the biography in a manner that derrida would doubtless deconstructing his blessing to
3	an enthralling playful a about constantly frustrates our desire to know the truth that this very while deconstructing the man format of the biography in film manner that derrida would doubtless give his blessing to
3	an enthralling playful valet de chambre film that constantly frustrates our forever desire to know the truth about this man while selfsame deconstructing the very format of the biography in a manner that derrida would doubtless give his blessing to
3	an enthralling playful film that constantly frustrates our desire to know the truth about this man while deconstructing crucify the very format of the biography associate in nursing in a manner jacques derrida that derrida would doubtless give his blessing to
3	an enthralling playful doubtless that constantly while our desire to know the truth about this man frustrates deconstructing the very format of manner biography in a the that derrida would film give his blessing to
3	an enthralling playful to that constantly frustrates our his desire know the truth about this man while deconstructing the very format of the biography in a manner that derrida would doubtless give film blessing to
3	an enthralling playful film that constantly about our desire to know the in frustrates this man while deconstructing the very format of the biography truth a manner that derrida would give doubtless his blessing to
3	an playful film constantly frustrates desire to know the truth about this man while deconstructing the very format of the biography in a manner that derrida would doubtless give his to
3	enthralling playful film that frustrates our desire to know the truth about this man while the very format of the biography in a manner that derrida would doubtless give his blessing
3	an enthralling playful film that constantly frustrates our desire to know the truth about this man his deconstructing to very format of the biography in a manner that give would doubtless derrida while blessing the
3	an enthralling playful film that constantly frustrates our desire to know the jacques derrida truth about this man while forever and a day deconstructing the very format of the biography in a manner that derrida forever would doubtless give his blessing to
3	an enthralling playful film doubtless constantly frustrates our desire to know the truth about this man while deconstructing the would format of the biography in that manner that derrida very a give his blessing to
3	an enthralling playful film that constantly frustrates our desire to know the true statement about this piece while deconstruct the very format of the biography in a manner that derrida would doubtless give his blessing to
3	deconstruct an enthralling playful film that constantly style frustrates our desire to know the truth about this man while deconstructing the very format of the biography in a manner that derrida life would doubtless give his blessing to
3	an enthralling playful film that constantly frustrates our trust to know the truth about this man while deconstructing the very format of the biography in a manner that jacques derrida would doubtlessly give his blessing to
3	an transport playful film that perpetually frustrates our desire to know the truth about this man while deconstructing the very format of the biography in a manner that derrida would doubtless present his blessing to
3	an enthralling playful film that forever frustrates our desire to know the the true about this man while deconstructing the very format of the life story in a manner that derrida would doubtless give his blessing to
3	an enthralling playful that constantly frustrates our desire to know the truth about this man deconstructing very format of the biography in a manner that derrida would doubtless give blessing to
3	an enthralling playful film that constantly frustrates our desire to know the about while deconstructing the very format of the biography in a manner that derrida doubtless give his blessing to
3	an enthralling playful film that constantly frustrates our to know the truth about this while deconstructing the very format of the biography in a manner derrida would doubtless give his blessing to
3	an playful film that frustrates our desire to know the truth about this man while the very format of the biography in a that would doubtless give his blessing to
3	an true statement enthralling playful film that constantly frustrates our desire to know the truth about this man while deconstructing the very format of the biography in a manner that derrida arrange spell would doubtless give his blessing to
3	an enthralling playful film that frustrates desire to know the truth about man while deconstructing the very format of the biography in a manner that derrida would doubtless give blessing to
3	an enthralling playful film that constantly pay frustrates our valet de chambre desire to know the truth about this man while deconstructing the very format indiana of the biography in a manner that derrida would doubtless give his blessing to
3	an enthralling playful film that constantly frustrates our desire to know the truth about this mankind while deconstructing the very arrange of the life in a manner that derrida would doubtless give his blessing to
3	deconstruct an enthralling playful film that constantly frustrates our desire to know the truth about this man arrange while deconstructing the antiophthalmic factor very format of the biography in a manner that derrida would doubtless give his blessing to
3	an enthralling playful film that constantly frustrates desire to know the truth about this man while the very format of the biography in a manner derrida would doubtless give his blessing to
3	an enthralling playful film that perpetually frustrates our desire to know the truth about this man while deconstructing the very data format of the biography in a manner that derrida would doubtless dedicate his blessing to
3	an enthralling playful picture that constantly frustrates our want to know the sojourner truth about this man while deconstructing the very format of the biography in a manner that derrida would doubtless give his blessing to
4	as a singular character study , it 's perfect .
4	as a singular type study it s perfect
4	as a queer character study it s perfect
4	as role a singular character study it s perfect
4	as a singular character canvas study it s perfect
4	as a odd singular character study it s perfect
4	as a singular information technology character study it s perfect
4	as a singular character study it s perfect
4	as a singular role study it s perfect
4	as perfect singular character study it s a
4	character a singular as study it s perfect
4	as a singular character study it s
4	character a singular as study it s perfect
4	as a singular character study it s perfect
4	as a singular character study it s perfect
4	as a singular character study it s perfect
4	as a singular character study it s perfect
4	as double dyed a singular character study it s perfect
4	as a singular it study character s perfect
4	as a singular character field it s perfect
4	as a singular character study it s consummate
4	as a singular character study it s southward perfect
4	as a singular character report it s perfect
4	as a singular character s it study perfect
4	as a singular information technology character study it s perfect
4	as a singular character study it s perfective
4	as a singular character study it s perfect
4	as a singular character learn it s perfect
4	as a singular type study it s perfect
4	as singular character study it s perfect
4	as a singular character s it study perfect
4	as a singular eastern samoa character study it s perfect
4	as a character study it perfect
3	haneke challenges us to confront the reality of sexual aberration .
3	haneke take exception us to confront the reality of sexual aberration
3	haneke challenges us to confront the reality sexual aberration
3	haneke challenges us to the confront reality of sexual aberration
3	haneke challenges us to confront the sexual of reality aberration
3	haneke challenges us to confront the reality of world sexual aberration
3	haneke challenges us to confront the reality of sexual aberration
3	haneke us to confront the reality of sexual aberration
3	haneke challenges us to confront the reality of intimate aberration
3	haneke challenges us confront to the reality of sexual aberration
3	haneke challenge us to confront the reality of sexual aberration
3	haneke challenges us to confront the reality of sexual aberration
3	haneke challenges us to sexual the reality of confront aberration
3	haneke us to confront the reality of sexual aberration
3	challenges us to confront the reality of sexual aberration
3	haneke challenges us to confront reality the of sexual aberration
3	haneke challenges us to confront the reality of intimate aberration
3	haneke challenges us to confront the reality sexual aberration
3	haneke take exception us to confront the reality of sexual aberration
3	haneke challenges us to confront the reality usa of sexual aberration
3	haneke world challenges us to confront the reality of sexual aberration
3	haneke challenges us to confront the reality dispute of sexual aberration
3	haneke challenges us to confront the reality of sexual intimate aberration
3	haneke challenges usa to confront the reality of sexual aberration
3	haneke challenges us to confront the reality of intimate aberration
3	haneke challenges us to confront the reality of sexual aberration
3	haneke challenges us to confront the reality of sexual aberration
3	challenges haneke us to confront the reality of sexual aberration
3	haneke challenges us to confront the reality of sexual distortion
3	haneke challenges us of confront the reality to sexual aberration
3	haneke challenges us to confront the realism of sexual aberration
3	haneke challenges us to confront the reality of sexual world aberration
3	haneke challenges us reality confront the to of sexual aberration
3	an experience so engrossing it is like being buried in a new environment .
3	an experience so engrossing it is like being buried in new environment
3	an experience so engrossing it like buried a new environment
3	an experience is engrossing it so like being buried in a new environment
3	an experience it engrossing so is like being buried in a new environment
3	an experience so engrossing it follow is like being buried in a new environment
3	an experience so fascinating engrossing it is like being buried in a new environment
3	an experience so engrossing it like being buried in a
3	an experience so engrossing it is wish being buried in a new environment
3	an experience so engross it is like being buried in a new environment
3	an experience so engrossing it is like in buried being a new environment
3	an experience so immerse it is like being buried in a new environment
3	experience so engrossing it is like buried in new environment
3	an experience so engrossing it is like being surround buried in a new environment
3	an experience surround so engrossing it is like being buried in a new environment
3	an experience so environment it is like being buried in a new engrossing
3	it experience so engrossing an is like being buried in a new environment
3	an experience so engrossing it surround is like being buried in a new environment
3	an experience so engrossing it is like being buried in a sink new environment
3	an experience so engrossing it is like being buried in a new environment
3	an so experience engrossing it is like being buried in a new environment
3	an is so engrossing it experience like being buried in a new environment
3	an experience so engrossing it is like being buried in a new surround
3	an experience so engrossing it is being buried in new environment
3	an experience so engrossing it is like being buried in a new environment
3	an experience so immerse it is like being buried in a new environment
3	buried experience so engrossing it is like being an in a new environment
3	an get so engrossing it is like being buried in a new environment
3	an experience so engrossing it is like being buried in a new similar environment
3	an experience so antiophthalmic factor engrossing it is like being buried in a new environment
3	an experience so engrossing it is like being lay to rest in a new environment
3	an experience so engrossing it is like being buried in a indiana new environment
3	an experience so engrossing it is corresponding being buried in a new environment
4	all the performances are top notch and , once you get through the accents , all or nothing becomes an emotional , though still positive , wrench of a sit .
4	all the accents are top notch and once you get through the performances all or nothing becomes sit emotional though still positive wrench of a an
4	all the performances are top notch and once you get through the accents all or nothing get an emotional though still positive wrench of a sit around
4	functioning all the performances are top notch and once you get through the accents all or nothing becomes an emotional though still entirely positive wrench of a sit
4	all the performances are top notch and once you get through the accents all or nothing becomes an emotional though still positive wrench of a sit
4	all the performances are spinning top notch and once you get through the accents all or nothing suit an emotional though still positive wrench of a sit
4	all the performances are top notch and once you sire through the accents all or nothing becomes an worked up though still positive wrench of a sit
4	all the performances are top notch and once you get through the accents all or nothing becomes an emotional though still positive wrench of sit
4	all the performances are notch and once you get the accents all or nothing becomes an emotional though still positive wrench a sit
4	all the performances are functioning top notch and once you get acme through the accents all or nothing becomes an emotional though still positive wrench of a sit
4	all the performances are top notch and once you get through the accents all or nothing becomes an emotional still positive of a sit
4	all the performances are top notch and once still get through the accents an or nothing becomes all emotional though you positive wrench of a sit
4	all through with the performances are top notch and once you get turn through the accents all or nothing becomes an emotional though still positive wrench of a sit
4	all performances are top notch and once you get through the accents all nothing becomes an emotional still positive wrench a sit
4	all the performances are top mountain pass and once you get through the accents all or nothing becomes an emotional though still plus wrench of a sit
4	all the performances are top notch and an all get through the accents you or nothing becomes once emotional though still positive wrench of a sit
4	all the performances are top notch and once you get through the accents all or nothing becomes an excited though still positive wrick of a sit
4	all the emotional are top notch and once of get through the accents all or nothing becomes an performances though still positive wrench you a sit
4	all operating theatre the performances are top notch and once you get through the accents all or nothing turn becomes an emotional though still positive wrench of a sit
4	all the performances are top notch and once you get through the accents all or becomes an emotional positive wrench a sit
4	all the are performances top notch and once nothing get through the accents all or you becomes an emotional though still positive wrench of a sit
4	all the performances are top notch and once you get through the accents all entirely or nothing becomes an emotional though still through with positive wrench of a sit
4	all the excited performances are top notch and once you turn get through the accents all or nothing becomes an emotional though still positive wrench of a sit
4	all though performances are top notch and once you get through the accents sit or nothing becomes an emotional the still positive wrench of a all
4	all accents performances are top notch and once you sit through the the all or nothing becomes an emotional though still positive wrench of a get
4	all the performances are top notch and once you get through all or nothing becomes an though still positive wrench of a
4	all the performances are entirely top notch and once you get through the accents all or nothing becomes twist an emotional though still positive wrench of a sit
4	all the performances are top notch and once you get through the accents all or nothing static becomes an emotional though still emphasize positive wrench of a sit
4	all the performances are top notch associate in nursing and once operating theatre you get through the accents all or nothing becomes an emotional though still positive wrench of a sit
4	all the performances are accents notch and once you get through the top all or nothing becomes an emotional though still positive of wrench a sit
4	all the performances are top notch and once you pose through the accents all or nothing becomes an emotional though still positive wrench of a baby sit
4	all performances are top notch and once you get through the accents all or nothing becomes an emotional though still wrench of a
4	all the performances are top notch and once you obtain through the accents all or nothing becomes an worked up though still positive wrench of a sit
3	a cockamamie tone poem pitched precipitously between swoony lyricism and violent catastrophe ... the most aggressively nerve-wracking and screamingly neurotic romantic comedy in cinema history .
3	a cockamamie tone poem pitched precipitously between swoony lyricism violent catastrophe the most aggressively nerve wracking and screamingly neurotic romantic in cinema history
3	a cockamamie tone poem pitched indiana precipitously between swoony lyricism and violent catastrophe the most indiana aggressively nerve wracking and screamingly neurotic romantic comedy in cinema history
3	a cockamamie tone poem pitched precipitously between swoony lyricism and violent catastrophe the most sharply antiophthalmic factor aggressively nerve wracking and screamingly neurotic romantic comedy in cinema history
3	cockamamie poem pitched precipitously between swoony lyricism and violent catastrophe the most aggressively nerve and screamingly neurotic romantic in cinema history
3	a cockamamie tone poem pitched precipitously between swoony lyricism and catastrophe the most aggressively nerve wracking and screamingly neurotic romantic in cinema history
3	a cockamamie tone poem pitched precipitously between swoony funniness lyricism and violent catastrophe the most aggressively nerve wracking and screamingly neurotic romantic comedy in cinema verse form history
3	a cockamamie tone poem pitched precipitously between and lyricism swoony history catastrophe the most aggressively nerve wracking and screamingly neurotic romantic comedy in cinema violent
3	a cockamamie tone poem pitched precipitously between swoony lyricism and violent catastrophe the most aggressively nerve bust up and screamingly neurotic romantic clowning in cinema history
3	a cockamamie tone poem pitched precipitously between swoony lyricism and violent catastrophe the most sharply nervus wracking and screamingly neurotic romantic comedy in cinema history
3	a cockamamie tone poem precipitously between and violent catastrophe the most aggressively nerve wracking and screamingly neurotic romantic comedy cinema history
3	a cockamamie most poem pitched precipitously between swoony lyricism and violent catastrophe the in aggressively nerve wracking and screamingly neurotic romantic comedy tone cinema history
3	a cockamamie tone poem romantic precipitously between swoony lyricism and violent catastrophe the most neurotic nerve wracking and screamingly aggressively pitched comedy in cinema history
3	a cockamamie step poem pitched precipitously between swoony lyricism and red catastrophe the most aggressively nerve wracking and screamingly neurotic romantic comedy in cinema history
3	comedy cockamamie tone poem pitched precipitously between lyricism swoony and violent catastrophe the most aggressively nerve wracking and screamingly neurotic romantic a in cinema history
3	a cockamamie catastrophe comedy pitched precipitously between swoony lyricism and violent tone the most aggressively nerve wracking and screamingly neurotic romantic poem in cinema history
3	a cockamamie tone poem pitched precipitously between swoony lyricism and violent catastrophe wreck the most funniness aggressively nerve wracking and screamingly neurotic romantic comedy in cinema history
3	a cockamamie tone poem pitched precipitously between swoony lyricism and violent catastrophe the verse form most aggressively nerve wracking and screamingly amatory neurotic romantic comedy in cinema history
3	a silly tone poem pitched precipitously between swoony lyricism and violent catastrophe the most aggressively nerve wracking and screamingly neurotic romantic funniness in cinema history
3	a cockamamie poem pitched between swoony lyricism and violent the most aggressively nerve wracking screamingly romantic comedy in cinema history
3	a cockamamie tone poem pitched precipitously between swoony lyricism violent catastrophe the most aggressively nerve wracking and screamingly neurotic romantic comedy in cinema history
3	a cockamamie tone poem pitched precipitously between swoony lyricism and violent neurotic the most aggressively nerve wracking and screamingly catastrophe in comedy romantic cinema history
3	a cockamamie tone poem pitched precipitously between swoony lyricism and sharply violent catastrophe the most aggressively nerve wracking and screamingly neurotic verse form romantic comedy in cinema history
3	in cockamamie tone poem pitched precipitously between swoony a and violent catastrophe the most aggressively nerve wracking and screamingly neurotic romantic comedy lyricism cinema history
3	a cockamamie tone poem monger precipitously between swoony lyricism and violent catastrophe the most aggressively nerve wracking and screamingly neurotic romantic comedy in movie theater history
3	a cockamamie tone poem pitched precipitously between swoony lyricism and violent catastrophe the most aggressively nerve wracking and flavor tilt screamingly neurotic romantic comedy in cinema history
3	a cockamamie tone poem tilt precipitously between swoony lyricism and violent catastrophe the most aggressively nerve wracking and screamingly neurotic romantic clowning in cinema history
3	a cockamamie tone pitched precipitously between swoony lyricism and violent catastrophe the most aggressively nerve wracking and screamingly neurotic romantic comedy in cinema history
3	a cockamamie tone verse form pitched precipitously between swoony lyricism and violent catastrophe the most sharply nerve wracking and screamingly neurotic romantic comedy in cinema history
3	a cockamamie tone poem pitched precipitously between swoony lyricism and violent catastrophe the most aggressively nerve wracking and cataclysm screamingly neurotic romantic comedy in flavor cinema history
3	a cockamamie cinema poem pitched and between swoony lyricism precipitously violent catastrophe the most aggressively nerve wracking and screamingly neurotic romantic comedy in tone history
3	a cockamamie tone poem pitched precipitously between swoony lyricism violent catastrophe the most aggressively nerve and neurotic romantic comedy in cinema history
3	a cockamamie tone poem cant over precipitously between swoony lyricism and violent catastrophe the most aggressively nerve bust up and screamingly neurotic romantic comedy in cinema history
2	is it a total success ?
2	is it a total success
2	is it a total success
2	is it a sum up success
2	is a it total success
2	is tally it a total success
2	a it is total success
2	is it a add success
2	is it a total achiever success
2	is it a follow total success
2	is it a total winner
2	is it a achiever total success
2	is it a total tally success
2	is it a total
2	a it is total success
2	is it total a success
2	is it a tot up success
2	is it a totality success
2	is it a total success
2	is it a total success
2	is it a sum up success
2	is it total success
2	is a it total success
2	information technology is it a total success
2	achiever is it a total success
2	follow is it a total success
2	is it a number success
2	is success a total it
2	is it a total success
2	is it a total achiever
2	is it a total achiever
2	is a total success
2	is it a total success
1	i do n't have an i am sam clue .
1	i do nt have an i am sam clue
1	i do national trust have an i am sam clue
1	i do nt have clue i am sam an
1	i do nt am an i have sam clue
1	i do nt have cue an i am sam clue
1	i do nt have an i am sam cue
1	i do nt have an i am sam
1	i do national trust have an i am sam clue
1	i do nt have an i am sam clue
1	i national trust do nt have an i am sam clue
1	i do nt have an i am sam clue
1	i do nt have an i am surface to air missile clue
1	i do nt have an i sam clue
1	i do nt have an i am sam clue
1	i do nt have an i am sam national trust clue
1	i do nt have surface to air missile an i am sam clue
1	i do nt have an i am sam cue
1	i do nt have an i am sam clue
1	i do nt i an have am sam clue
1	i do nt have an i am sam hint
1	i do nt have sam i am an clue
1	i do nt have am i an sam clue
1	i clue nt have an i am sam do
1	i do nt have an i am sam hint
1	i do am have an i nt sam clue
1	i do nt have an i am sam americium clue
1	i do nt i an have am sam clue
1	i do nt have an i am sam clue
1	i do nt have an i am cue sam clue
1	i do national trust nt have an i am sam clue
1	i do nt have an i am sam clue
1	i do national trust have an i am sam clue
3	zhang yimou delivers warm , genuine characters who lie not through dishonesty , but because they genuinely believe it 's the only way to bring happiness to their loved ones .
3	zhang yimou delivers warm genuine characters through lie not who dishonesty but because only genuinely believe it s the they way to bring happiness to their loved ones
3	merely zhang yimou delivers warm genuine characters who lie not through dishonesty but because they genuinely believe it s the only way to bring happiness to their loved ones
3	zhang yimou delivers warm genuine felicity characters who lie not through dishonesty but because they genuinely believe it s the information technology only way to bring happiness to their loved ones
3	zhang happiness yimou delivers warm genuine characters who lie not through felicity dishonesty but because they genuinely believe it s the only way to bring happiness to their loved ones
3	zhang yimou delivers warm genuine characters who lie not through dishonesty but because they non genuinely believe it s the only way to lie down bring happiness to their loved ones
3	knavery zhang yimou delivers warm genuine characters who lie not through dishonesty but because they genuinely believe it s the only way style to bring happiness to their loved ones
3	zhang yimou delivers warm genuine characters who lie not through dishonesty but because they genuinely trust it s the only way to bring felicity to their loved ones
3	zhang yimou delivers warm genuine characters who lie not through dishonesty but because they believe it s the way to bring happiness to
3	zhang yimou delivers lovesome genuine fiber who lie not through dishonesty but because they genuinely believe it s the only way to bring happiness to their loved ones
3	zhang yimou delivers warmly genuine characters who lie not through dishonesty but because they genuinely believe it s the only path to bring happiness to their loved ones
3	zhang yimou delivers warm genuine characters who lie not through knavery world health organization dishonesty but because they genuinely believe it s the only way to bring happiness to their loved ones
3	zhang yimou delivers warm only characters way lie not through dishonesty but because they genuinely believe it s the genuine who to bring happiness to their loved ones
3	zhang yimou delivers warm genuine characters who lie not ones dishonesty but because they genuinely believe it s loved only way to bring happiness to their the through
3	zhang yimou delivers warm genuine characters who lie not through dishonesty but because they genuinely believe it s to only way ones bring happiness to their loved the
3	zhang yimou delivers warm genuine characters who lie not through dishonesty but because they genuinely believe it s the only way to bring happiness to loved ones
3	zhang yimou delivers warm genuine characters who lie not through dishonesty but because they genuinely believe it s the only way to bring happiness to their loved ones
3	yimou delivers warm genuine characters who lie not through dishonesty but because they genuinely believe it s the only way to bring happiness to their loved
3	zhang yimou delivers warm up genuine characters who lie not through dishonesty but because they genuinely believe it s the only agency to bring happiness to their loved ones
3	zhang delivers warm genuine characters who lie not through dishonesty but because they genuinely believe it s the only way to bring to their loved ones
3	zhang yimou warm genuine characters who lie not through dishonesty because they genuinely believe it s only way to bring happiness to their ones
3	zhang yimou delivers warm genuine characters who lie not through dishonesty but because they genuinely believe it s the only way to lie down bring entirely happiness to their loved ones
3	zhang yimou delivers warm genuine who lie through but because they genuinely believe it s the only to bring happiness to their loved ones
3	zhang yimou delivers warm genuine who lie not through dishonesty but because they genuinely believe it s the only way to bring happiness to their loved ones
3	zhang yimou delivers warm genuine characters who lie not through their but because they genuinely believe it s the only way to bring loved to dishonesty happiness ones
3	zhang yimou delivers warm real genuine characters who lie not through dishonesty but because they genuinely believe it s the felicity only way to bring happiness to their loved ones
3	zhang yimou delivers warm genuine characters who lie not knavery through dishonesty but because they genuinely believe it through with s the only way to bring happiness to their loved ones
3	zhang yimou delivers warm literal characters who lie not through dishonesty but because they genuinely believe it s the only fashion to bring happiness to their loved ones
3	zhang yimou delivers warm genuine characters who lie not through believe but because they genuinely bring it s the only way to dishonesty happiness to their loved ones
3	zhang yimou delivers warm echt lineament who lie not through dishonesty but because they genuinely believe it s the only way to bring happiness to their loved ones
3	zhang yimou delivers warm genuine characters who lie not through dishonesty but because they genuinely believe it s the only way to bring happiness to their bonk i
3	zhang yimou delivers warm genuine characters who lie not through knavery but because they genuinely believe it s the only way to convey happiness to their loved ones
3	zhang yimou delivers warm genuine characters who lie not through dishonesty but because they genuinely believe it loved to only way the bring happiness to their s ones
3	the pleasures of super troopers may be fleeting , but they 'll register strongly with anybody who still retains a soft spot for precollegiate humor .
3	the pleasures of super troopers may be fleeting but they ll diffused register strongly with anybody who still retains a soft spot for precollegiate blow over humor
3	the pleasures of super troopers may be fleeting but they ll register strongly with anybody diffused merely who still retains a soft spot for precollegiate humor
3	the pleasures of super be fleeting but they ll register strongly with anybody who still retains a soft spot for precollegiate humor
3	the pleasures of troopers may be fleeting but they register strongly with anybody who still retains a soft spot for precollegiate humor
3	the pleasures of super troopers may be fleeting for they ll register strongly but anybody who still retains a soft spot with precollegiate humor
3	the pleasures of super troopers may be fleeting but they ll register powerfully with anybody who still retain a soft spot for precollegiate humor
3	the pleasures of super troopers may be fleeting but they ll read strongly with anybody who still retains a soft stain for precollegiate humor
3	the pleasures of who troopers may be fleeting but they ll register strongly with still super anybody retains a soft spot for precollegiate humor
3	still pleasures the super troopers may be fleeting but they ll register strongly with anybody who of retains a soft spot for precollegiate humor
3	the pleasures of super troopers may be fleeting but they ll strongly anybody who still retains a soft spot for precollegiate humor
3	the register of super troopers may be pleasures but they ll fleeting strongly with anybody who still retains a soft spot for precollegiate humor
3	the pleasures of super troopers may who fleeting but they a register strongly with anybody be still retains ll soft spot for precollegiate humor
3	the pleasures of super troopers may be fleeting but they register with anybody who still retains a soft spot for precollegiate humor
3	the pleasures of super troopers whitethorn be fleeting but they ll register strongly with anybody who still retains a soft spot for precollegiate mood
3	pleasures of super troopers may be fleeting but they ll register strongly with anybody who still retains soft for humor
3	the pleasures of super trooper may be fleeting but they ll register powerfully with anybody who still retains a soft spot for precollegiate humor
3	the they of super troopers may be fleeting but pleasures ll register strongly with anybody who precollegiate retains a soft spot for still humor
3	the pleasures of cover super troopers may be fleeting but they ll register strongly with anybody who still retains a continue soft spot for precollegiate humor
3	the delight of super troopers may be fleeting but they ll cash register strongly with anybody who still retains a soft spot for precollegiate humor
3	the pleasures of exceedingly troopers may be fleeting but they ll register powerfully with anybody who still retains a soft spot for precollegiate humor
3	the pleasures state trooper of super troopers may registry be fleeting but they ll register strongly with anybody who still retains a soft spot for precollegiate humor
3	the pleasures of super troopers antiophthalmic factor may be fleeting but they ll register strongly with anybody who still retains a soft spot for antiophthalmic factor precollegiate humor
3	the pleasures spot super troopers may be with but they ll register strongly fleeting anybody who still retains a soft of for precollegiate humor
3	wittiness the pleasures of super troopers may be fleeting but they ll register strongly with anybody who still retains a soft spot for merely precollegiate humor
3	the delight of super troopers english hawthorn be fleeting but they ll register strongly with anybody who still retains a soft spot for precollegiate humor
3	the pleasures of registry super troopers may be fleeting but they ll register strongly with anybody who still retains a soft spot for antiophthalmic factor precollegiate humor
3	the pleasure of super troopers may be fleeting but they ll register strongly with anybody who still retains a soft spot for precollegiate mood
3	the pleasures of super troopers may be fleeting but merely they ll register strongly with anybody who still retains a soft spot for precollegiate wittiness humor
3	the pleasures of super troopers may be fleeting but they ll register strongly with anybody who still retains a soft spot for precollegiate humor
3	the pleasures of super troopers may be fleeting but they ll register strongly with anybody who still a soft spot for precollegiate humor
3	the pleasures of diffused super troopers may be fleeting but they ll register strongly with anybody who still retains wittiness a soft spot for precollegiate humor
3	the pleasures of super trooper may be fleeting but they ll register strongly with anybody who nonetheless retains a soft spot for precollegiate humor
2	the new guy is one of them .
2	the new guy is one follow of them
2	the new laugh at is one of them
2	the one guy is new of them
2	the new guy is one of them
2	the of guy is one new them
2	of new guy is one the them
2	the newly guy is one of them
2	the new guy is one of them
2	the new guy is one of novel them
2	the new guy is one them of
2	the new guy is one of them
2	the novel new guy is one of them
2	the guy is one of them
2	the new guy is one of them
2	the new guy is one novel of them
2	the of guy is one new them
2	the new guy is unity of them
2	them new guy is one of the
2	the new novel guy is one of them
2	the new guy is one of them
2	the fresh guy is one of them
2	the newly guy is one of them
2	the new guy one is of them
2	the them guy is one of new
2	the new guy is one of them
2	new guy is one of them
2	the new hombre is one of them
2	the new guy of one is them
2	the new guy is one and only of them
2	the new guy is one novel of them
2	the newly guy is one of them
2	the guy is of them
1	the thrill is -lrb- long -rrb- gone .
1	the thrill is lrb yearn rrb gone
1	the thrill rrb lrb long is gone
1	the thrill live on is lrb long rrb gone
1	the retentive thrill is lrb long rrb gone
1	the thrill is lrb tenacious rrb gone
1	the thrill is lrb long rrb gone
1	long thrill is lrb the rrb gone
1	the thrill is lrb long rrb gone
1	the throb is lrb long rrb gone
1	the thrill is long rrb gone
1	thrill the is lrb long rrb gone
1	the thrill is lrb long gone
1	is thrill the lrb long rrb gone
1	the thrill is lrb long rrb gone
1	the thrill is lrb long rrb blend
1	the thrill is lrb tenacious rrb gone
1	the thrill is lrb long tickle pink rrb gone
1	the thrill is lrb tickle pink long rrb gone
1	is thrill the lrb long rrb gone
1	the tickle is lrb long rrb gone
1	gone thrill is lrb long rrb the
1	the thrill is lrb long rrb gone
1	the thrill live on is lrb long rrb gone
1	the thrill is tickle pink lrb long rrb gone
1	the rrb is lrb long thrill gone
1	the thrill is lrb long gone rrb
1	the tickle pink is lrb long rrb gone
1	the thrill is lrb retentive long rrb gone
1	the thrill retentive is lrb long rrb gone
1	lrb thrill is the long rrb gone
1	the is lrb rrb gone
1	thrill lrb long rrb gone
4	much monkeyfun for all .
4	a great deal monkeyfun for all
4	practically monkeyfun for all
4	much monkeyfun for lots all
4	monkeyfun for all
4	much monkeyfun for
4	much monkeyfun for all
4	practically monkeyfun for all
4	a great deal monkeyfun for all
4	for monkeyfun much all
4	entirely much monkeyfun for all
4	much monkeyfun for all
4	much monkeyfun for lots all
4	much monkeyfun for
4	much monkeyfun for all
4	monkeyfun much for all
4	a lot monkeyfun for all
4	lots monkeyfun for all
4	much monkeyfun for lots all
4	much for monkeyfun all
4	much for monkeyfun all
4	much monkeyfun for all
4	much monkeyfun entirely for all
4	much monkeyfun for all
4	much entirely monkeyfun for all
4	a great deal monkeyfun for all
4	much monkeyfun for all
4	much monkeyfun for entirely all
4	much monkeyfun for all
4	entirely much monkeyfun for all
4	monkeyfun much for all
4	a lot monkeyfun for all
4	monkeyfun much for all
0	a dreary , incoherent , self-indulgent mess of a movie in which a bunch of pompous windbags drone on inanely for two hours ... a cacophony of pretentious , meaningless prattle .
0	a dreary incoherent self indulgent mess of a movie in which bunch of pompous drone inanely for two hours a cacophony of pretentious meaningless prattle
0	a of for self indulgent mess of a movie in which a bunch dreary pompous windbags drone on inanely incoherent two hours a cacophony of pretentious meaningless prattle
0	a dreary incoherent self indulgent mess of twaddle a twaddle movie in which a bunch of pompous windbags drone on inanely for two hours a cacophony of pretentious meaningless prattle
0	a dreary movie self indulgent mess of a incoherent in which on bunch of pompous windbags drone a inanely for two hours a cacophony of pretentious meaningless prattle
0	a dreary nonmeaningful incoherent self gloomy indulgent mess of a movie in which a bunch of pompous windbags drone on inanely for two hours a cacophony of pretentious meaningless prattle
0	a dreary tongue tied self indulgent lot of a movie in which a bunch of pompous windbags drone on inanely for two hours a cacophony of pretentious meaningless prattle
0	a dreary incoherent self indulgent mess of a movie in which a bunch of pompous windbags gloomy drone on inanely for two gloomy hours a cacophony of pretentious meaningless prattle
0	a dreary incoherent self indulgent mess of a movie in which a clump of pompous windbags drone on inanely for deuce hours a cacophony of pretentious meaningless prattle
0	a dreary incoherent self indulgent mess of a movie in which a bunch of pompous windbags drone on inanely for pontifical tidy sum two hours a cacophony of pretentious meaningless prattle
0	a dreary incoherent self indulgent mess of a movie in which a bunch of pompous windbags drone on inanely for two hours a cacophony of pretentious meaningless prattle
0	a dreary incoherent self indulgent of movie in which a bunch of pompous windbags drone inanely for two hours a cacophony of pretentious meaningless prattle
0	a dreary incoherent self indulgent a of mess movie in which of bunch of pompous windbags drone on inanely for two hours a cacophony a pretentious meaningless prattle
0	a for incoherent self indulgent mess of a movie in which a bunch two pompous windbags drone on inanely dreary of hours a cacophony of pretentious meaningless prattle
0	a dreary mess self indulgent incoherent of a movie in a which bunch of pompous windbags drone on inanely for two hours a cacophony of pretentious meaningless prattle
0	a dreary incoherent self indulgent mess of a movie in which a bunch of pompous windbags drone on inanely two hours a cacophony of meaningless prattle
0	a a incoherent self indulgent mess of pompous movie in which dreary bunch of a windbags drone on inanely for two hours a cacophony of pretentious meaningless prattle
0	a dreary incoherent self indulgent mess ego of a movie in which a bunch of pompous windbags drone on inanely for two pontifical hours a cacophony of pretentious meaningless prattle
0	a incoherent self indulgent mess of a movie in which a bunch of pompous windbags drone on inanely for two hours a cacophony of pretentious meaningless prattle
0	a dreary incoherent self indulgent of a movie in which bunch of pompous windbags drone on inanely for two hours a cacophony of pretentious meaningless prattle
0	a dreary incoherent self indulgent mess of a movie in which a bunch of pompous windbags drone on for two hours a cacophony of pretentious meaningless prattle
0	a dreary incoherent ego indulgent mess of a movie in which a bunch of pompous gasbag drone on inanely for two hours a cacophony of pretentious meaningless prattle
0	a dreary incoherent self indulgent mess of a movie in which a bunch droning of pompous windbags drone on inanely for two hours a cacophony of pretentious meaningless ostentatious prattle
0	a dreary incoherent self indulgent mess of a movie in which a bunch of pompous windbags drone on inanely for two hours a cacophony of ostentatious nonmeaningful prattle
0	a dreary incoherent self indulgent mess gloomy of a movie in which a bunch of ego pompous windbags drone on inanely for two hours a cacophony of pretentious meaningless prattle
0	gasbag a dreary incoherent self indulgent mess of a movie pontifical in which a bunch of pompous windbags drone on inanely for two hours a cacophony of pretentious meaningless prattle
0	a dreary incoherent self indulgent mess a movie which bunch of pompous windbags drone on for two a cacophony of pretentious meaningless prattle
0	a self indulgent of a movie in which a bunch of pompous windbags drone on inanely for two hours a cacophony of pretentious meaningless prattle
0	a dreary incoherent self indulgent mess of a movie in which a bunch of pompous windbags drone on inanely for two minutes a cacophony of pretentious nonmeaningful prattle
0	a meaningless incoherent self indulgent mess of a movie in which a bunch of pompous windbags drone on inanely for two hours a cacophony of prattle dreary pretentious
0	a dreary incoherent self indulgent mess of a movie in which a bunch of pompous windbags drone on inanely for two hour a cacophony of pretentious meaningless twaddle
0	a dreary incoherent self indulgent mess of pompous movie in which a bunch of a windbags drone on inanely for two hours a cacophony of pretentious meaningless prattle
0	a dreary incoherent self lenient hole of a movie in which a bunch of pompous windbags drone on inanely for two hours a cacophony of pretentious meaningless prattle
2	this is really just another genre picture .
2	this is really another genre
2	this is really just another genre picture
2	this is really just another genre picture
2	image this is really just another genre picture
2	this is genuinely just another genre picture
2	this is really just another genre literary genre picture
2	this is really another just genre picture
2	this is picture just another genre really
2	this is really literary genre just another genre picture
2	this is really literary genre just another genre picture
2	barely this is really just another genre picture
2	this picture really just another genre is
2	this is real just another genre picture
2	this picture really just another genre is
2	this is really image just another genre picture
2	this is really just another genre depict
2	is really just another genre picture
2	this is really some other just another genre picture
2	this really is just another genre picture
2	this is really just another genre mental picture
2	this is really another genre picture
2	this is really just another genre motion picture show
2	this is just another genre picture
2	this picture really just another genre is
2	this is genuinely just another genre picture
2	this is really just some other genre picture
2	this is really just another picture
2	this is really just another music genre picture
2	this is really another just genre picture
2	this really another genre picture
2	another is really just this genre picture
2	this is really just another genre picture
4	much of the way , though , this is a refreshingly novel ride .
4	much of the way though rally this is a refreshingly novel ride
4	a good deal of the way though this is a refreshingly novel ride
4	much lots of the way though this is a refreshingly novel ride
4	much of the way though this is a refreshfully novel ride
4	a lot of the way though this is a refreshingly novel ride
4	much the of way though this is a refreshingly novel ride
4	much of the way novel this is a refreshingly though ride
4	much of the way though this is a novel ride
4	much of the way though rally this is a refreshingly novel ride
4	much of the way though this is a refreshingly ride
4	much of the way though this is a refreshingly novel ride
4	much of the way though this refreshingly a is novel ride
4	much of the way though lots this is a refreshingly novel ride
4	a lot of the way though this is a refreshingly novel ride
4	much of the way though ride is a refreshingly novel this
4	lots much of the way though this is a refreshingly novel ride
4	much of the way though this is a ride novel refreshingly
4	of the way though this is a novel ride
4	much ride the way though this is a refreshingly novel of
4	much of the way though antiophthalmic factor this is a refreshingly novel ride
4	much of the way though this is a refreshfully refreshingly novel ride
4	much of the though this is a refreshingly novel ride
4	much of the way this is a refreshingly novel ride
4	of the though this is a refreshingly novel ride
4	practically of the way though this is a refreshingly novel ride
4	often of the way though this is a refreshingly novel ride
4	much of the refreshfully way though this is a refreshingly novel ride
4	often of the way though this is a refreshingly novel ride
4	much of the ride though this is a refreshingly novel way
4	often of the way though this is a refreshingly novel ride
4	much the way though this is a refreshingly novel ride
4	much of the way though this a refreshingly novel ride
3	for the first time in several years , mr. allen has surpassed himself with the magic he 's spun with the hollywood empress of ms. leoni 's ellie .
3	for the first time in several feature years mr allen has surpassed himself with the magic he s spun with the hollywood empress of ms leoni s southward ellie
3	for the first time in several years of allen has surpassed himself with the magic mr s spun with the hollywood empress he ms leoni s ellie
3	for the first fourth dimension in several years mr allen has exceed himself with the magic he s spun with the hollywood empress of ms leoni s ellie
3	for the first time in several years mister allen has outdo himself with the magic he s spun with the hollywood empress of ms leoni s ellie
3	in the first the for several years mr allen has surpassed himself with time magic he s spun with the hollywood empress of ms leoni s ellie
3	for the first time several years mr has surpassed himself with the magic he s spun with the hollywood empress of ms leoni ellie
3	for the first time in several class mr allen has outperform himself with the magic he s spun with the hollywood empress of ms leoni s ellie
3	for the first time in several years mr allen has surpassed himself with the magic he s spun empress the hollywood with of ms leoni s ellie
3	for the first hollywood in several years mr allen with surpassed himself has the magic he s spun with the time empress of ms leoni s ellie
3	for the first in several years mr allen has surpassed himself the magic he s spun with the hollywood empress of ms leoni s ellie
3	for metre feature the first time in several years mr allen has surpassed himself with the magic he s spun with the hollywood empress of ms leoni s ellie
3	for the first time with several years mr allen has surpassed himself with the magic hollywood s spun in the he empress of ms leoni s ellie
3	long time for the first time in several years southward mr allen has surpassed himself with the magic he s spun with the hollywood empress of ms leoni s ellie
3	for the first time in several years mr allen has mister surpassed himself feature with the magic he s spun with the hollywood empress of ms leoni s ellie
3	for the first time several years mr allen has surpassed with the magic he s spun with the hollywood of ms leoni s ellie
3	for the first time in several years mr allen has surpassed world class himself with the magic he s spun with the hollywood empress of ms leoni s feature ellie
3	for the first fourth dimension in several years mister allen has surpassed himself with the magic he s spun with the hollywood empress of ms leoni s ellie
3	for world class the first time in several years mr allen has surpassed indiana himself with the magic he s spun with the hollywood empress of ms leoni s ellie
3	for the first time in several years mister allen has surpassed himself with the legerdemain he s spun with the hollywood empress of ms leoni s ellie
3	for he first the in several years mr allen has surpassed himself with time magic the s spun with the hollywood empress of ms leoni s ellie
3	for the first time in several years mr gracie has surpassed himself with the magic he s twirl with the hollywood empress of ms leoni s ellie
3	for the first time in several years mr allen surpassed himself with magic he s spun with the hollywood empress of ms leoni s ellie
3	for the first time in several years mr allen has surpassed with the magic he s spun with the hollywood empress ms s ellie
3	for the first time in several years mr allen has surpassed himself with magic he s with the hollywood empress of ms leoni s ellie
3	for the first time in several years mr allen has surpassed himself with the magic he leoni spun with the hollywood empress of ellie s s ms
3	for the first time several years mr allen surpassed himself with the magic he s spun with the hollywood empress of ms leoni s ellie
3	for the first meter in several years mr ethan allen has surpassed himself with the magic he s spun with the hollywood empress of ms leoni s ellie
3	for the first time in several years mr allen has surpassed himself with the magic he s spun with the hollywood empress of ms have leoni feature s ellie
3	for the first time in several years mr allen has surpassed himself with the magic he s spun with the hollywood empress ms leoni s ellie
3	for the first time in several years mr allen has stand out himself with the illusion he s spun with the hollywood empress of ms leoni s ellie
3	for the first time in several years birl mr allen has surpassed himself with the magic he s spun with grace ethel cecile rosalie allen the hollywood empress of ms leoni s ellie
3	for the first time in several years mister allen has surpassed himself with the trick he s spun with the hollywood empress of ms leoni s ellie
3	one scarcely needs the subtitles to enjoy this colorful action farce .
3	scarcely needs the subtitles to enjoy this colorful action farce
3	one scarcely action the subtitles to enjoy this colorful needs farce
3	one scarcely needs the subtitles to enjoy this colorful colored action farce
3	one scarcely needs colorful subtitles to enjoy this the action farce
3	one scarcely needs the subtitles to savor this colorful action farce
3	one action needs the subtitles to enjoy this colorful scarcely farce
3	one scarcely needs the subtitles to enjoy this colorful farce
3	one scarcely needs the subtitles to enjoy this colorful action farce
3	one scarcely needs the subtitles to enjoy this colorful action barely farce
3	one scarcely needs the subtitles to enjoy this colorful inevitably action farce
3	scarcely needs the subtitles to enjoy this colorful action farce
3	one scarcely needs the this to enjoy subtitles colorful action farce
3	one just needs the subtitles to enjoy this colorful action farce
3	one scarcely action the subtitles to enjoy this colorful needs farce
3	barely one scarcely needs the subtitles to enjoy this colorful action farce
3	one scarcely needs the subtitles to savour this colorful action farce
3	one scarcely needs the to enjoy this colorful action farce
3	one hardly needs the subtitles to enjoy this colorful action farce
3	one scarcely needs the subtitles to enjoy this colorful action farce
3	scarcely needs the subtitles to enjoy this colorful action farce
3	one scarcely needs the subtitles travesty to enjoy this colorful action farce
3	one scarcely needs the subtitles to enjoy this colorful farce
3	one scarcely needs the subtitles to enjoy this action colorful farce
3	one scarcely needs the subtitle to enjoy this colorful action farce
3	one scarcely needs the subtitles to enjoy this colourful action farce
3	one scarcely needs the subtitles to enjoy this colorful execute farce
3	one scarcely needs the subtitles to enjoy this colorful action colored farce
3	one scarcely needs the to subtitles enjoy this colorful action farce
3	one scarcely needs the subtitles to savor this colorful action farce
3	one scarcely needs the subtitles to this colorful action farce
3	one scarcely needs enjoy subtitles to the this colorful action farce
3	one scarcely needs the subtitles to enjoy this colorful action farce
1	as it abruptly crosscuts among the five friends , it fails to lend the characters ' individual stories enough dramatic resonance to make us care about them .
1	as it abruptly crosscuts among the five friends it die to lend the part individual stories enough dramatic resonance to make us care about them
1	as it crosscuts among the friends fails to lend the characters individual stories enough dramatic resonance to make us care about them
1	as abruptly crosscuts among five friends it fails to lend the characters individual stories enough dramatic resonance to make us care them
1	as it abruptly crosscuts among the five friends it fails to lend the characters private stories enough dramatic resonance to spend a penny us care about them
1	as it abruptly crosscuts among the five friends it fails to lend the characters role individual stories enough dramatic use resonance to make us care about them
1	as it abruptly make among the five friends it fails to lend the characters individual stories care dramatic resonance to crosscuts us enough about them
1	it abruptly crosscuts among the five friends it fails to lend the characters individual stories enough dramatic resonance to make us care about them
1	as it abruptly crosscuts among the five friends it enough to resonance the characters individual stories fails dramatic lend to make us care about them
1	as five abruptly crosscuts among the it friends it fails to enough the characters individual stories lend dramatic resonance to make us care about them
1	as it crosscuts among five friends it fails to the characters individual stories enough dramatic resonance to make us care them
1	as it abruptly crosscuts among the five friends it fails to lend the characters individual stories enough dramatic resonance to make us information technology care about them
1	as it dramatic crosscuts among the five abruptly it fails to lend the characters individual stories enough friends resonance to make us care about them
1	friends it abruptly lend among the five as it fails to crosscuts the characters individual stories enough dramatic resonance to make us care about them
1	as it abruptly crosscuts among the five friends eastern samoa it fails to lend the characters individual stories information technology enough dramatic resonance to make us care about them
1	as it abruptly crosscuts among the five friends it fails to lend the characters individual stories enough dramatic to make care about them
1	as it abruptly crosscuts among the five friends it lend the characters individual stories enough resonance to make us care about them
1	as it abruptly crosscuts among the five friends it fails to lend characters stories enough dramatic resonance to care about
1	as it abruptly crosscuts among the five friends it fails to lend the characters individual stories enough dramatic information technology resonance adequate to make us care about them
1	as impart it abruptly crosscuts among the five friends it fails to lend the characters individual stories enough role dramatic resonance to make us care about them
1	stories it abruptly crosscuts among the five to it fails friends lend the characters individual as enough dramatic resonance to make us care about them
1	as it suddenly cutoff among the five friends it fails to lend the characters individual stories enough dramatic resonance to make us care about them
1	as it abruptly crosscuts among the five friends tale it fails to lend the characters individual forethought stories enough dramatic resonance to make us care about them
1	as it abruptly crosscuts among the five friends it break down to lend the characters individual stories enough dramatic plangency to make us care about them
1	as it abruptly crosscuts among the five friends it fails to lend them resonance individual stories enough dramatic characters to make us care about the
1	as it abruptly among the friends it fails to lend characters individual stories enough dramatic resonance to make us care about them
1	as it abruptly crosscuts among the five friends it give out to lend the characters individual floor enough dramatic resonance to make us care about them
1	as it abruptly crosscuts among the five friends resonance fails to lend the characters individual stories enough dramatic it about make us care to them
1	as it abruptly crosscuts among the pentad friends it fails to lend the characters individual stories enough striking resonance to make us care about them
1	as it abruptly crosscuts among the five friends it fails to lend the characters individual stories eastern samoa enough dramatic resonance to make us care forethought about them
1	as it suddenly shortcut among the five friends it fails to lend the characters individual stories enough dramatic resonance to make us care about them
1	as it abruptly crosscuts among the five friends it fails to lend the characters individual stories enough dramatic resonance to us care about them
1	as it abruptly crosscuts among the five friends it fails to lend the fictitious character individual stories enough spectacular resonance to make us care about them
3	what might have been a predictably heartwarming tale is suffused with complexity .
3	what might have been a predictably heartwarming tale is suffused feature with complexity
3	what might mightiness have been a predictably heartwarming tale is suffused with complexity
3	what have been a predictably heartwarming is suffused with complexity
3	what might have heartwarming a predictably been tale is suffused with complexity
3	what might have been a predictably heartwarming tale is suffused with feature complexity
3	what might have been complexity predictably heartwarming tale is suffused with a
3	been might have what a predictably heartwarming tale is suffused with complexity
3	what might follow have been a predictably heartwarming tale is suffused with complexity
3	what might have been a predictably heartwarming narrative is suffused with complexity
3	what might have been a predictably heartwarming tale is follow suffused with complexity
3	what might have been a predictably heartwarming tale is suffused with complexness
3	what might have been suffuse a predictably heartwarming tale is suffused with complexity
3	what might have been a predictably heartwarming antiophthalmic factor tale is suffused with complexity
3	what might have been a predictably heartwarming is suffused complexity
3	what have been a predictably heartwarming tale suffused with complexity
3	what might have been predictably heartwarming tale suffused complexity
3	been might have what a predictably heartwarming tale is suffused with complexity
3	what might have been a predictably suffused tale is heartwarming with complexity
3	what might have been a suffused heartwarming tale is predictably with complexity
3	might have a predictably heartwarming tale is suffused with complexity
3	what might have been predictably a heartwarming tale is suffused with complexity
3	what have predictably heartwarming tale is suffused with complexity
3	what might have been a predictably heartwarming narrative is suffused with complexity
3	what might have been a predictably is tale heartwarming suffused with complexity
3	what might have been a predictably heartwarming tale is suffused with complexness
3	what might have been a predictably heartwarming narrative is suffused with complexity
3	what mightiness have been a predictably heartwarming tale is suffused with complexity
3	what might have been a predictably heartwarming tale is suffused with complexness
3	what might have been a predictably heartwarming tale is suffused with complexness
3	what might have been is predictably heartwarming tale a suffused with complexity
3	what have been a predictably tale suffused with complexity
3	antiophthalmic factor what might have been a predictably heartwarming tale is suffused with complexity
1	with generic sets and b-grade special effects , jason is about as convincing on the sci-fi front as tv 's defunct cleopatra 2525 .
1	with generic sets and b defunct special effects jason is about as convincing on grade sci fi front as tv s the cleopatra
1	with generic sets forepart and b grade special effects jason is about as type b convincing on the sci fi front as tv s defunct cleopatra
1	type b with generic sets and b grade special effects jason is about as convincing on the sci fi eastern samoa front as tv s defunct cleopatra
1	with generic circle and b grade limited effects jason is about as convincing on the sci fi front as tv s defunct cleopatra
1	with defunct sets and b grade special effects jason as about is convincing on the sci fi front as tv s generic cleopatra
1	with generic sets b grade effects jason is about as convincing on the sci fi as tv s defunct cleopatra
1	with generic sets and b grade special force jason is about as convincing on the sci fi front as idiot box s defunct cleopatra
1	with generic wine sets and b grade special effects jason is about as convincing on the sci fi straw man as tv s defunct cleopatra
1	grade generic sets and b with special fi jason is about as convincing on the sci effects front as tv s defunct cleopatra
1	with generic sets and b grade special effects jason is about as convincing on the sci front as tv s defunct cleopatra
1	defunct generic sets and b grade special effects jason is about as convincing on the cleopatra fi front as tv s with sci
1	with generic sets and b grade special effects jason is goggle box about as convincing on the sci fi front eastern samoa as tv s defunct cleopatra
1	with generic sets and along b grade special effects jason is goggle box about as convincing on the sci fi front as tv s defunct cleopatra
1	with generic sets and b grade special core jason is about as convince on the sci fi front as tv s defunct cleopatra
1	sets and b grade special effects jason is about as convincing on the sci fi front as tv s defunct cleopatra
1	with generic sets and b grade special burden jason is about as convince on the sci fi front as tv s defunct cleopatra
1	with generic sets cleopatra b grade special as jason is about effects convincing on the sci fi front as tv s defunct and
1	with generic sets and b grade special jason is about as convincing on the sci fi front as s defunct cleopatra
[truncated: 70,931 more rows]
