# Supplementary material for: STTA: enhanced text classification via selective test-time augmentation
Source: PeerJ Comput Sci. 2023 Dec 19;9:e1757. doi: 10.7717/peerj-cs.1757 (PMC10773867; doi:10.7717/peerj-cs.1757)
Supplement: Supplemental Information 4 — It contains sentences with an annotation if the sentence describes something subjective about a movie or something objective. [file peerj-cs-09-1757-s004.zip › test.csv]

text	label	label_text
pirates of the caribbean is a sweeping action-adventure story set in an era when villainous pirates scavenged the caribbean seas .	0	objective
my 5-year-old niece emily was so thrilled by the first 20 minutes , she announced , `` i 'm gon na try to stay awake through the whole movie ! `` , which she then proceeded to do .	1	subjective
although dampened by intermittent preachiness and an unconvincingly pat and uplifting resolution . . . changing lanes nevertheless taps into emotions so convincing it elevates the movie above its own shortcomings .	1	subjective
jimmy ray is an alcoholic , still consumed by his grief and angry with his sons for wanting to play music .	0	objective
bruce soon learns that being god is very challenging .	0	objective
he confesses to committing a series of particularly horrifying murders of exclusively female victims .	0	objective
this is a startling film that gives you a fascinating , albeit depressing view of iranian rural life close to the iraqi border .	1	subjective
raj has always had a unrequited childhood crush on a friend named tina , but tina 's best friend pooja has always had a crush on raj .	0	objective
anthony is a successful computer engineer in silicon valley where he seems to have the perfect life : a beautiful home secluded in the hills , stock options worth millions , and a lovely wife , victoria .	0	objective
what 's needed so badly but what is virtually absent here is either a saving dark humor or the feel of poetic tragedy .	1	subjective
suffering from recurring memory loss , graham is restricted to a limited short-term memory .	0	objective
turns out lonnie earl has a thing for candy , and when evidence of this starts to surface , things really start to heat up .	0	objective
an inelegant combination of two unrelated shorts that falls far short of the director 's previous work in terms of both thematic content and narrative strength .	1	subjective
the film tunes into a grief that could lead a man across centuries .	1	subjective
so when he meets the mysterious professor darabont who offers him a very well paying job to transport sealed packages across the mexican border , morales can not refuse .	0	objective
this is the kind of subject matter that could so easily have been fumbled by a lesser filmmaker , but ayres makes the right choices at every turn .	1	subjective
it soon becomes obvious that blossom , bubbles , and buttercup are not normal girls , they have superpowers and have not yet learned to control .	0	objective
rosetta projects seduction scenes from movie clips onto ruby , which absorbs as she sleeps .	0	objective
poets is essentially a travelogue of the british isles , juxtaposed with an anthology of classical and contemporary verse , macro-cosmic in scope , microcosmic in its singular intensity .	0	objective
winslow had abandoned the experiments long ago , however ex-patient/caretaker , `` ernst `` ( michael zelnicker ) has developed a symbiotic , telepathic relationship with the rodents , and they thrive off of each other .	0	objective
his dreams seemingly become shattered as caroline is married and has a daughter .	0	objective
while general audiences might not come away with a greater knowledge of the facts of cuban music , they 'll be treated to an impressive and highly entertaining celebration of its sounds .	1	subjective
then there is the unshakable guilt over his past .	0	objective
he initially flounders in his new world , before realizing that it takes more than talent to reach the top .	0	objective
a rude black comedy about the catalytic effect a holy fool has upon those around him in the cutthroat world of children 's television .	1	subjective
it 's incredible the number of stories the holocaust has generated . just when you think that every possible angle has been exhausted by documentarians , another new film emerges with yet another remarkable yet shockingly little-known perspective .	1	subjective
the plot thickens further with the death of rachel 's best friend annie and the discovery that dennis betts is actually a policeman , with his own very personal reasons for pursuing rachel .	0	objective
a zombie movie in every sense of the word -- mindless , lifeless , meandering , loud , painful , obnoxious .	1	subjective
burning clean follows johnny , a young man caught between the grinding poverty of the urban ghetto and a con artist mother who depends on him for survival , on the day he must forsake her to save himself .	0	objective
the surprising skill and compassion that group 's makers exhibit turns what could have been an uninvolving actor 's exercise into a compelling and complicated emotional stew .	1	subjective
it is marta 's simple video that proves to be the most compelling , triggering a series of events that effects all five students and forces them to re-evaluate their own belief in the power of motion pictures .	0	objective
julia is played with exasperating blandness by laura regan .	1	subjective
her plan is to control the information infrastructure of the world .	0	objective
eric , of course , deep down , wants to do it .	0	objective
nachtwey clears the cynicism right out of you . he makes you realize that deep inside righteousness can be found a tough beauty .	1	subjective
chapman is on trial for a murder of latin american villagers while he was in the marines .	0	objective
the story is a rather simplistic one : grief drives her , love drives him , and a second chance to find love in the most unlikely place - it struck a chord in me .	1	subjective
it is the height of the festive holiday season and merry shoppers have begun their yearly pilgrimages to their local malls .	0	objective
whip smart , alluring as hell , dynamic , and sexually predatory .	0	objective
stalked by a hulking , disfigured mutant , the students and their chaperone are in for the most harrowing time of their young lives .	0	objective
when the general he 's sent to kill delays his return to the country , john passes the time with manuela , a beautiful dancer who becomes his teacher and guide into argentina 's sensual world of the tango .	0	objective
two members of a private organization , cupic ( central unidentified phenomenon investigation committee ) and a local psychiatrist investigate , in an effort to solve this mystery .	0	objective
a seemingly inconistent game of `` taboo `` brings out the vile secrets and sexual desires from a group of six college graduates at a remote mansion where one of them flips out and proceeds to kill the rest in the manner of their secrets .	0	objective
the problem with this film is that it lacks focus . i sympathize with the plight of these families , but the movie does n't do a very good job conveying the issue at hand .	1	subjective
divine secrets of the ya-ya sisterhood may not be exactly divine , but it 's definitely -- defiantly -- ya ya , what with all of those terrific songs and spirited performances .	1	subjective
by the time their power struggle is finally resolved , both bob and the assistant learn that neither one of them is really in charge .	0	objective
when she finally realizes she will never be free with edgar , never have again what they had once , she must make a life and death decision .	0	objective
based upon sherman alexie 's book of poetry of the same name .	0	objective
but when he inadvertently saves the bulletproof monk from capture , the two become partners in a scheme to save the world from the scroll 's most avid pursuer .	0	objective
here , in his swiss town , he catches a bus to work , closing his eyes but realizing the horror of his existence .	0	objective
an intense and effective film about loneliness and the chilly anonymity of the environments where so many of us spend so much of our time .	1	subjective
you may think you have figured out the con and the players in this debut film by argentine director fabian bielinsky , but while you were thinking someone made off with your wallet .	1	subjective
unwilling to pay such a price for material success , she runs away to calcutta .	0	objective
i 'm convinced i could keep a family of five blind , crippled , amish people alive in this situation better than these british soldiers do at keeping themselves kicking .	1	subjective
an erotic thriller that 's neither too erotic nor very thrilling , either .	1	subjective
apesar de nM-co superar o original , o chamado M-i um suspense bem realizado que , M-` sua prM-spria maneira , funciona de maneira exemplar .	1	subjective
at the height of hitler 's infamous u-boat war , the crew of the u . s . s .	0	objective
'like a child with an important message to tell . . . [ skins ' ] faults are easy to forgive because the intentions are lofty . '	1	subjective
leon ( revilla ) , known as kilabot , is an nbi agent who also works as a tattoo artist by day .	0	objective
it 's hard to know whether or not to recommend this film because for every thing it does right there 's at least one and occasionally two things it gets ever so wrong .	1	subjective
there 's no disguising this as one of the worst films of the summer . or for the year , for that matter .	1	subjective
there 's only one catch : martin , her ex-husband , still has n't moved out of the place .	0	objective
two multinational corporations opt for trial by combat , to swiftly and inexpensively settle their differences .	0	objective
like the tuck family themselves , this movie just goes on and on and on and on	1	subjective
performances are potent , and the women 's stories are ably intercut and involving .	1	subjective
craig and day day have finally moved out of their parents houses and into their own crib .	0	objective
becomes the last thing you would expect from a film with this title or indeed from any plympton film : boring .	1	subjective
now prisoners of war aboard u-boat 429 , a small group of american survivors will find their loyalties put to the ultimate test when they 're forced to join their german captors to fight for their very lives .	0	objective
after watching their father being gunned down in front of their eyes as children , thomas and sean phelan grow up building their lives on opposite ends of the law .	0	objective
it treats ana 's journey with honesty that is tragically rare in the depiction of young women in film .	1	subjective
if there was a flu shot for the blues , it might come in the form of this embraceable ode to loneliness and love regained .	1	subjective
in addition , he finds a baffling pile of different passports , all with his picture , and a huge pile of cash .	0	objective
the movie is like a year late for tapping into our reality tv obsession , and even tardier for exploiting the novelty of the `` webcast . ``	1	subjective
each of them faces a horrible , bizarre death apparently devised by the dead woman 's husband , a deranged two truck driver .	0	objective
it is the story of ronwell quincy dobbs ( david cross ) , who has a unique talent for getting arrest .	0	objective
louis has something hilary desperately needs , and hilary has something louis can not live without .	0	objective
a waste of fearless purity in the acting craft .	1	subjective
there is a real subject here , and it is handled with intelligence and care .	1	subjective
some motion pictures portray ultimate passion ; others create ultimate thrills . men in black ii achieves ultimate insignificance -- it 's the sci-fi comedy spectacle as whiffle-ball epic .	1	subjective
if high crimes were any more generic it would have a universal product code instead of a title .	1	subjective
except for paymer as the boss who ultimately expresses empathy for bartleby 's pain , the performances are so stylized as to be drained of human emotion .	1	subjective
the cold and dreary weather is a perfect metaphor for the movie itself , which contains few laughs and not much drama .	1	subjective
in the era of the sopranos , it feels painfully redundant and inauthentic .	1	subjective
twenty years later , much of the world has been scarred by the beast and its offspring .	0	objective
not too fancy , not too filling , not too fluffy , but definitely tasty and sweet .	1	subjective
the first crusade to free the holy land has ended .	0	objective
we started to wonder if M-^E some unpaid intern had just typed 'chris rock , ' 'anthony hopkins ' and 'terrorists ' into some univac-like script machine .	1	subjective
a lot rides on coincidence . or fate . or the magic pull of the moon . it all makes sense in the end .	1	subjective
his older brother dale , suspects that there is nothing wrong with brian and that this is just a ploy for more attention .	0	objective
oliver , an emotional gigolo who does n't belive he deserves to love , arrives in copenhagen to surprise a summer flirt but ends up meeting lulu .	0	objective
as the days count down , francis comes face to face with his own fear of failure and the spectre of selling out his dreams .	0	objective
nobody talks about what happened five years ago , but something shifts beneath the surface of their lives a secret that wo n't stay buried .	0	objective
in which property of drug kingpin & # 38 ; porn groupie adel gharid nasrallah aka eddie nash were taken .	0	objective
her father ( bill nighy ) is desperate to repeat the spectacular success of his first novel , but has n't written a word for 12 years ; her exquisite sister rose ( rose byrne ) can only rail against their fate , and their bohemian step-mother topaz ( tara fitzgerald ) is a nudist and no help at all .	0	objective
it 's not an important picture , and probably not even a memorable one , but i had a good time .	1	subjective
as is most commonly case with projects such noble and lofty ambitions , the film is less poetic than simply pretentious .	1	subjective
for him semana santa is a time to kill .	0	objective
it is not a mass-market entertainment but an uncompromising attempt by one artist to think about another .	1	subjective
intensely loved by two women , who were never meant to be his .	0	objective
the film is hampered by its predictable plot and paper-thin supporting characters .	1	subjective
a polished and vastly entertaining caper film that puts the sting back into the con .	1	subjective
viewers will need all the luck they can muster just figuring out who 's who in this pretentious mess .	1	subjective
a working class `` us vs . them `` opera that leaves no heartstring untugged and no liberal cause unplundered .	1	subjective
while felice eventially convinces sam that she 's his long-lost and thought-to-be-dead sister , she does n't succeed in convincing him that the fbi is after him for past crimes .	0	objective
through simon , patricia strengthens her self-confidence to finally quit chicago .	0	objective
a rambling ensemble piece with loosely connected characters and plots that never quite gel .	1	subjective
while the now 72-year-old robert evans been slowed down by a stroke , he has at least one more story to tell : his own .	1	subjective
was it too much to ask to have one tank blow up one dragon ? what the hell ? !	1	subjective
rousing throwback and up-to-the-minute satire , chicago puts the `` all `` in all that jazz .	1	subjective
if the story lacks bite , the performances are never less than affectionate .	1	subjective
in the streets of east los angeles , manny is a formidable drug dealer .	0	objective
the body bears strange marks on the chest which may or may not be the sign of a sin eater ( furmann ) , a renegade who offers absolution , last rites and therefore a path to heaven outside the jurisdiction of the church .	0	objective
a lousy movie that 's not merely unwatchable , but also unlistenable .	1	subjective
her maid of honor says she 's got to call off the wedding , but that proves much more difficult than expected .	0	objective
she proceeds to an in-depth soul-searching that helps her discover the power of faith and steels her to put up resistance .	0	objective
in 1870 's the u . s marshall mike s . blueberry tries to stop wally blount , the man who killed his girlfriend from getting to a stockpile of gold hidden in indian territory .	0	objective
there 's not a comedic moment in this romantic comedy .	1	subjective
seven years later , alan is given a second chance , a reunion with tommy and the opportunity to set things right .	0	objective
some elements of it really blow the big one , but other parts are decent .	1	subjective
the teen liar then has to match wits with wolf , who also turns out to be a big liar .	0	objective
an original little film about one young woman 's education .	1	subjective
although purportedly a study in modern alienation , it 's really little more than a particularly slanted , gay s/m fantasy , enervating and deadeningly drawn-out .	1	subjective
it 's not particularly subtle . . . however , it still manages to build to a terrifying , if obvious , conclusion .	1	subjective
steve irwin 's method is ernest hemmingway at accelerated speed and volume .	1	subjective
lives hang in the balance as they scramble to unravel the mystery and protect the student body from their own hatred and fear .	0	objective
this is surely one of the most frantic , virulent and foul-natured christmas season pics ever delivered by a hollywood studio .	1	subjective
werner , a sniper and ex-legionnaire , presently a mercenary , who has seen it all , from angola to sarajevo .	0	objective
the focus of this story takes place at an annual drag-racing event in fresno , as manuel tries to retain his championship title .	0	objective
another big , dumb action movie in the vein of xxx , the transporter is riddled with plot holes big enough for its titular hero to drive his sleek black bmw through .	1	subjective
the powerless wait a long time for justice , and sometimes their only justice is to finally tell their story .	1	subjective
the best movie of its kind since 'brazil . ' lucas , take notes . this is how you use special effects .	1	subjective
hoping to capitalize on the tragedy , the agent plans to unlock the secrets left behind in the scattered ashes .	0	objective
everyone connected to this movie seems to be part of an insider clique , which tends to breed formulaic films rather than fresh ones .	1	subjective
in new york she finds out the true nature of the experimental play he 's performing in .	0	objective
candice ( leslie ) is invited spend a weekend with her boyfriend in a deserted victorian mansion .	0	objective
the brass want to close out the case , nick and henry stay on it , and bits of evidence point them to an auto body shop .	0	objective
it 's supposed to be a humorous , all-too-human look at how hope can breed a certain kind of madness -- and strength -- but it never quite adds up .	1	subjective
if you 're looking for a smart , nuanced look at de sade and what might have happened at picpus , sade is your film .	1	subjective
the film is about a boy ( justin long ) who locks himself in the bathroom to work out math equations on the shower wall .	0	objective
while it regards 1967 as the key turning point of the 20th century , and returns again and again to images of dissidents in the streets , it 's alarmingly current .	1	subjective
when her mother passes away , ella is cared for by her thoughtless and greedy father who remarries a loathsome woman with two treacherous daughters .	0	objective
nick farrow is a young mid-twenties trust fund baby .	0	objective
but this time , lucy , instead of thinking of herself first is able to comfort dante and forgive his momentary rage .	0	objective
silicon valley 1999 : a new gold rush is sweeping through california .	0	objective
smith profiles five extraordinary american homes , and because the owners seem fully aware of the uses and abuses of fame , it 's a pleasure to enjoy their eccentricities .	1	subjective
each story on its own could have been expanded and worked into a compelling single feature , but in its current incarnation , storytelling never quite gets over its rather lopsided conception .	1	subjective
desperate to help her father , katie enlists the help of her two best friends , clay and austin , in a wild plan to rob the bank where her mother works .	0	objective
k-19 will not go down in the annals of cinema as one of the great submarine stories , but it is an engaging and exciting narrative of man confronting the demons of his own fear and paranoia .	1	subjective
este M-i apenas mais um ( longo ) episM-sdio do programa da mtv . a M-znica diferenM-ga M-i que , desta vez , a paramount teve o mau gosto de exibi-lo nos cinemas .	1	subjective
based on the classic sci-fi novel by h . g . wells , `` the time machine `` stars guy pearce in the role of scientist and inventor , alexander hartdegen , who is determined to prove that time travel is possible .	0	objective
with those classes under her belt , she then takes over her aunt 's travel agency ( again making her father think it 's his idea ) .	0	objective
moreover , he strongly believes in moulding his students by using principles .	0	objective
a mimetic approximation of better films like contempt and 8 1/2 .	1	subjective
he has come back to visit his mother 's grave ( somehow he missed her funeral by just one day ) ; but instead he finds himself in an all too familiar place , a bar .	0	objective
passionada is the story of three generations of portuguese women in the fishing community of new bedford , ma .	0	objective
this is a story that zings all the way through with originality , humour and pathos .	1	subjective
a realistically terrifying movie that puts another notch in the belt of the long list of renegade-cop tales .	1	subjective
the movie obviously seeks to re-create the excitement of such '50s flicks as jules verne 's '20 , 000 leagues under the sea ' and the george pal version of h . g . wells ' 'the time machine . ' but its storytelling prowess and special effects are both listless .	1	subjective
you may be captivated , as i was , by its moods , and by its subtly transformed star , and still wonder why paul thomas anderson ever had the inclination to make the most sincere and artful movie in which adam sandler will probably ever appear .	1	subjective
parker should be commended for taking a fresh approach to familiar material , but his determination to remain true to the original text leads him to adopt a somewhat mannered tone . . . that ultimately dulls the human tragedy at the story 's core .	1	subjective
despite a blue-chip cast and a provocative title , writer-director peter mattei 's first feature microwaves dull leftover romantic motifs basted in faux-contemporary gravy .	1	subjective
pretty much sucks , but has a funny moment or two .	1	subjective
the film captures intense footage of several art events as well as interviews with burning man organizers larry harvey ( also co-founder ) , crimson rose and will roger who explain how , what started in 1986 as an impromptu summer solstice celebration , put on by a few friends at a beach in san francisco , has turned into a full-blown exercise in city planning and management with a hefty price-ta…	0	objective
graced with the instinctive ability to dance , jenny thomas wants nothing more than to become a professional dancer .	0	objective
o M-stimo esforM-go do diretor acaba sendo frustrado pelo roteiro , que , depois de levar um bom tempo para colocar a trama em andamento , perde-se de vez a partir do instante em que os estranhos acontecimentos sM-co explicados .	1	subjective
kill , threaten , kidnap , maim , murder , steal . . .	0	objective
william hundert , a retired `` old-school `` classics teacher is passionate about his subject .	0	objective
sean , the more rebellious of the two , gets caught up in a life of crime and rises through the ranks to become the head of the irish mob .	0	objective
not only is it hokey , manipulative and as bland as wonder bread dipped in milk , but it also does the absolute last thing we need hollywood doing to us : it preaches .	1	subjective
even these tales of just seven children seem at times too many , although in reality they are not enough . every child 's story is what matters . this film can only point the way -- but thank goodness for this signpost .	1	subjective
fred schepisi 's film is paced at a speed that is slow to those of us in middle age and deathly slow to any teen . with a cast of a-list brit actors , it is worth searching out .	1	subjective
though talk in the film often turns to death , khatra 's enthusiasm and love of life keep the movie surprisingly upbeat .	1	subjective
a beguiling , slow-moving parable about the collision of past and present on a remote seacoast in iran .	1	subjective
if no one singles out any of these performances as award-worthy , it 's only because we would expect nothing less from this bunch .	1	subjective
but without a doubt , chomsky , now 73 , is one of the most straight-talking and committed dissidents of our time .	0	objective
however , love conquers all and . . . a close group of friends return to their hometown to face the reality of how their friendships and promises have altered and dissipated .	0	objective
everything you loved about it in 1982 is still there , for everybody who wants to be a kid again , or show it to their own kids .	1	subjective
moving cross country is n't even a problem for her .	0	objective
pretend it 's a werewolf itself by avoiding eye contact and walking slowly away . it 's fun , but it 's a real howler .	1	subjective
she 's not yet an actress , not quite a singer . . .	1	subjective
alex rose , a 23-year-old filmmaker arrives in hollywood , to pursue his dream .	0	objective
it mixes real news reports with actors portraying friends , family , cops , killers , and other laramie residents in their own words .	0	objective
real problems arise when he awakes to discover that his right hand is missing .	0	objective
but with tess 's wedding coming on saturday , the two have to find a way to switch back - and fast .	0	objective
after nearly two decades of staring at his victim 's face on a newspaper clipping in his cell , the paroled man attempts to find redemption , in the form of a mysterious minister ( freeman ) and two needy women ( dunst and hunter ) .	0	objective
tells the important , but little-known story of dismantling segregation in the polite society that was bermuda in the 1950s .	0	objective
with the help of the huxley prototype they discover they are facing a menace whose very existence is one of the world 's greatest mysteries and the only people left to rescue may be themselves .	0	objective
the balkans provide the obstacle course for the love of a good woman .	1	subjective
it seems lawrence has reflected deeply upon his down periods . they 've left him wiser without dulling the sharp edges of his humor .	1	subjective
. . . has its moments , but ultimately , its curmudgeon does n't quite make the cut of being placed on any list of favorites .	1	subjective
steve and eric are average guys living average lives with their average wives in the small suburban town of freehold , new jersey .	0	objective
the script has less spice than a rat burger and the rock 's fighting skills are more in line with steven seagal .	1	subjective
a `` popular yet mean-spirited `` teenage girl wakes up one day to find herself turned into a man in his 30 's ( schneider ) .	0	objective
seagal ran out of movies years ago , and this is just the proof .	1	subjective
preposterous and tedious , sonny is spiked with unintentional laughter that , unfortunately , occurs too infrequently to make the film even a guilty pleasure .	1	subjective
clint eastwood 's blood work is a lot like a well-made pb & j sandwich : familiar , fairly uneventful and boasting no real surprises M-^V but still quite tasty and inviting all the same .	1	subjective
now the kids are far out in the country with no phone , car , or any place to go , and they are being chased by the family of cannibals .	0	objective
when zidanes refuses , christin decides to fake a suicide attempt , hoping budcasso will take pity on her .	0	objective
like mike is a winner for kids , and no doubt a winner for lil bow wow , who can now add movies to the list of things he does well .	1	subjective
[ nesbitt 's is ] one of those performances that simply 'is . '	1	subjective
miller comes at film with bracing intelligence and a vision both painterly and literary .	1	subjective
with its lackadaisical plotting and mindless action , all about the benjamins evokes the bottom tier of blaxploitation flicks from the 1970s .	1	subjective
before parting , werner promised his friend that the disease would n't have the last word .	0	objective
the work of an artist tormented by his heritage , using his storytelling ability to honor the many faceless victims .	1	subjective
it is told through the eyes of the members of several dysfunctional `` families `` , desperate associations of lost souls bound by loyalty , fear or both .	0	objective
such a talent makes fabbrizio the kidnapping target of his former arch-enemy devlin bowman , a criminal mastermind .	0	objective
he is at a loss to describe what he may have seen to the police , to ellen 's mother , to himself .	0	objective
ararat is among the director 's best work , a rendering of the past that offers hope for the future .	1	subjective
a muddle splashed with bloody beauty as vivid as any scorsese has ever given us .	1	subjective
he dumped her right after he got what he wanted without any explanation .	0	objective
holofcener rejects patent solutions to dramatize life 's messiness from inside out , in all its strange quirks .	1	subjective
viewers of barney 's crushingly self-indulgent spectacle will see nothing in it to match the ordeal of sitting through it .	1	subjective
one is little miss perfect , one is an engaged prom queen , and the other is a pregnant outcast .	0	objective
harris is supposed to be the star of the story , but comes across as pretty dull and wooden .	1	subjective
this is a documentary about a woman from ghana who is reunited with her father after many years .	0	objective
lucy is a theater student at the city university .	0	objective
it 's shocking , intense , and totally creepy , yet compelling and sad . jeremy renner gives a career-making performance .	1	subjective
the interviewees , who represent diverse relationships to and perspectives on marriage , use their own stories to explain why the filmmakers - long-term partners interested in starting a family - should or should not wed .	0	objective
manages to please its intended audience -- children -- without placing their parents in a coma-like state .	1	subjective
stripped of his driving privileges for years , and with failing eye sight , eagle steals away in his late wife 's old lincoln and heads cross-country to pete 's rescue .	0	objective
a new border is drawn between hindu-dominated india and muslim-dominated pakistan , and the region is torn apart by massacres fueled by ancient animosities .	0	objective
what madonna does here ca n't properly be called acting -- more accurately , it 's moving and it 's talking and it 's occasionally gesturing , sometimes all at once .	1	subjective
the last kiss will probably never achieve the popularity of my big fat greek wedding , but its provocative central wedding sequence has far more impact .	1	subjective
there 's a vastness implied in metropolis that is just breathtaking .	1	subjective
the appearance of treebeard and gollum 's expanded role will either have you loving what you 're seeing , or rolling your eyes . i loved it ! gollum 's 'performance ' is incredible !	1	subjective
it 's a more believable scenario for infidelity than most such movies , and aniston gives her all to the role .	1	subjective
the film shows the relationship of the couple in love mid hope , difficulties , and misencounters in a beautiful and violent metropolis .	0	objective
the pleasures that it does afford may be enough to keep many moviegoers occupied amidst some of the more serious-minded concerns of other year-end movies .	1	subjective
so refreshingly incisive is grant that for the first time he 'll probably appeal more to guys than to their girlfriends who drag them to this movie for the hugh factor .	1	subjective
as a movie , it never seems fresh and vital . it never plays as dramatic even when dramatic things happen to people . it labours as storytelling .	1	subjective
he carefully plans every day of his life , leaving nothing to chance .	0	objective
the two towers between mordor and isengard , barad-d & # 250 ; r and orthanc , have united in their lust for destruction .	0	objective
this boisterous comedy serves up a cruel reminder of the fate of hundreds of thousands of chinese , one which can only qualify as a terrible tragedy .	1	subjective
the exploitative , clumsily staged violence overshadows everything , including most of the actors .	1	subjective
savvy director robert j . siegel and his co-writers keep the story subtle and us in suspense .	1	subjective
try as you might to resist , if you 've got a place in your heart for smokey robinson , this movie will worm its way there .	1	subjective
mnemosyne bears witness to the forces of destruction as well as of creation , revealing through art , the multi-dimensionality of women .	0	objective
how many more times will indie filmmakers subject us to boring , self-important stories of how horrible we are to ourselves and each other ?	1	subjective
these four queens became germany 's most popular drag performers and have been busy fertilizing the german cultural scene .	0	objective
stranded on a lonely road , a schoolbus full of high school basketball players , their coaches , and cheerleaders must defend themselves from the creeper - a flesh-eating ancient beast that resurfaces on the earth every 23 years to feed .	0	objective
she , among others excentricities , talks to a small rock , gertrude , like if she was alive .	0	objective
with her birthday fast approaching , she must decide whether or not to keep the promise she made to herself over a decade earlier : quit the music business at 40 if she has n't made it by then .	0	objective
drugs are out because they tried that before and some of the po'boys spent a little time behind bars .	0	objective
instead , he tells her that her life has no meaning , and is going to end in just a few days , which sparks her to action , trying to change the pattern of her life . . .	0	objective
imaginative and engaging follow-up , which revolves around a decidedly fresh story line that presents its stars with new challenges , obstacles and emotional opportunities .	1	subjective
the movie itself is timeless and universal , at once artless and sophisticated in its ability to engross .	1	subjective
being blue is not his only predicament ; he also lacks the ability to outwardly express his emotions .	0	objective
a savage john waters-like humor that dances on the edge of tastelessness without ever quite falling over .	1	subjective
an earnest , heartrending look at the divide between religious fundamentalists and their gay relatives . it 's also heavy-handed and devotes too much time to bigoted views .	1	subjective
i admired it , particularly that unexpected downer of an ending .	1	subjective
the subtle strength of `` elling `` is that it never loses touch with the reality of the grim situation .	1	subjective
anyone not into high-tech splatterfests is advised to take the warning literally , and log on to something more user-friendly .	1	subjective
he has already written the script but does not have the means of financing his project .	0	objective
some guests join the family for a farewell-part for lena .	0	objective
highbrow self-appointed guardians of culture need not apply , but those who loved cool as ice have at last found a worthy follow-up .	1	subjective
at times , the suspense is palpable , but by the end there 's a sense that the crux of the mystery hinges on a technicality that strains credulity and leaves the viewer haunted by the waste of potential .	1	subjective
their plan is to sell it to wealthy arabs .	0	objective
it wo n't be easy , but if he can handle bird-eating spiders and venomous snakes without getting bitten , gun-wielding agents should n't be too much of a problem .	0	objective
. . . too gory to be a comedy and too silly to be an effective horror film .	1	subjective
dreary , highly annoying . . . 'some body ' will appeal to no one .	1	subjective
entirely suspenseful , extremely well-paced and ultimately . . . dare i say , entertaining !	1	subjective
finally , he moved away from paro and wrote a letter to her , asking her to forget him .	0	objective
the film has a childlike quality about it . but the feelings evoked in the film are lukewarm and quick to pass .	1	subjective
the respective charms of sandra bullock and hugh grant have worn threadbare .	1	subjective
the school administration calls in the acting sheriff to conduct `` a delicate and discrete investigation `` - a whitewash .	0	objective
in an effort , i suspect , not to offend by appearing either too serious or too lighthearted , it offends by just being wishy-washy .	1	subjective
what kind of advice would they receive from family , friends , neighbors , and folks at the corner deli ?	0	objective
he tries to distract charlie any way he can .	0	objective
while seeing them in the act of love making , billy kills his wife and best friend .	0	objective
the son of zamindar narayan mukherjee , devdas ( shahrukh khan ) was born with a silver spoon in his mouth .	0	objective
a b-movie you can sit through , enjoy on a certain level and then forget .	1	subjective
desperate , neurotic gloria goes on an emotional roller coaster ride when her boyfriend of three and a half weeks , kip sends her yellow roses .	0	objective
there , she is n't getting any luck in auditioning as a singer .	0	objective
he has to rescue them and save new york city from an imminent nuclear terrorist act .	0	objective
the heightened symmetry of this new/old cinema paradiso makes the film a fuller experience , like an old friend haunted by the exigencies of time .	1	subjective
. . . is there a deeper , more direct connection between these women , one that spans time and reveals meaning ? you bet there is and it 's what makes this rather convoluted journey worth taking .	1	subjective
looking for a good story she also meets a welfare official , thomas , who also thinks that the foundation should be looked into .	0	objective
worth catching for griffiths ' warm and winning central performance .	1	subjective
the film 's tone and pacing are off almost from the get-go .	1	subjective
the story is set during the american revolution in the late 1700 's , when america fought for it 's independence from britain .	0	objective
you can sip your vintage wines and watch your merchant ivory productions ; i 'll settle for a nice cool glass of iced tea and a jerry bruckheimer flick any day of the week .	1	subjective
a rather average action film that benefits from several funny moments supplied by epps .	1	subjective
in capturing the understated comedic agony of an ever-ruminating , genteel yet decadent aristocracy that can no longer pay its bills , the film could just as well be addressing the turn of the 20th century into the 21st .	1	subjective
the all night quirky journey and encounters with memorable characters , ultimately provides them with the key to the lives they 've been meaning to live come daybreak .	0	objective
an ironic speculation on democracy in a culture unaccustomed to it .	1	subjective
the movie turns out to be [ assayas ' ] homage to the gallic 'tradition of quality , ' in all its fusty squareness .	1	subjective
barry egan ( adam sandler ) is a small business owner with seven sisters whose abuse has kept him alone and unable to fall in love .	0	objective
in a small southern american town , paul , who is known for having sexual relations with every girl in town , falls in love with his best friend 's younger sister who is a virgin .	0	objective
by doing this he meets a link between the two time periods ( lang ) .	0	objective
this is cool , slick stuff , ready to quench the thirst of an audience that misses the summer blockbusters .	1	subjective
her world changes when she meets courtenay , a compulsive liar who brags about the suicide note in her back pocket .	0	objective
purposefully shocking in its eroticized gore , if unintentionally dull in its lack of poetic frissons .	1	subjective
people move along the street immersed in the flow of day-to-day events .	0	objective
the first tunisian film i have ever seen , and it 's also probably the most good-hearted yet sensual entertainment i 'm likely to see all year .	1	subjective
but with cosimo stuck in the joint , it 's up to his girl rosalind ( patricia clarkson ) to track down a patsy .	0	objective
sensitive ensemble performances and good period reconstruction add up to a moving tragedy with some buoyant human moments .	1	subjective
it 's not exactly worth the bucks to expend the full price for a date , but when it comes out on video , it 's well worth a rental .	1	subjective
jack sparrow , a gentleman rogue of a pirate , teams up with the daugther of a governor to stop the evil plan of a ship of dangerous pirates , led by the evil captain blackheart , who are trying to reverse an ancient curse that leaves them stuck between life and dead , with the light of the moon revealing their skeletons , like some kind of undead monsters .	0	objective
a close-to-solid espionage thriller with the misfortune of being released a few decades too late .	1	subjective
a married seattle couple ( megan murphy , jeff weatherford ) struggle in their relationship as they approach the millenium , each looking for new directions in their life .	0	objective
a haunting film about one of the great escapes of all time .	1	subjective
a fairly optimistic representation of family abuse , sexual , psychological and physical violence .	0	objective
first day on job publicist , a whisky drinking headbanger , a pimp from the ghetto , and a psychiatrist on crack end up in a barstow county desert with a corps and an `` a `` list celebrity who is hallucinating apes after drinking a soda contaminated with bug killer .	0	objective
four friends journey dow life 's paths to find out whether god or society has the right to decide the good or the evil .	0	objective
realizing that in this love-induced haze , he 's been tricked into turning his life upside-down , ted breaks it off with heather to again pursue his destiny as `` bachelorman . ``	0	objective
later in life , reinalda has achieved fame and fortune - two of the three things she has always desired .	0	objective
japanese animation - or 'anime ' for those in the know - boasts one of the fastest growing fan bases in the entertainment industry , as evidenced by returns in the neighborhood of $ 65 million per year .	0	objective
mostly works because of the universal themes , earnest performances . . . and excellent use of music by india 's popular gulzar and jagjit singh .	1	subjective
the artist lives alone in a foreboding old house in the country , a place of solitude , free from distractions .	0	objective
celebrities are talking about him on mtv and girls are fighting over him on jerry springer .	0	objective
interesting both as a historical study and as a tragic love story .	1	subjective
tedious norwegian offering which somehow snagged an oscar nomination .	1	subjective
never does `` lilo & stitch `` reach the emotion or timelessness of disney 's great past , or even that of more recent successes such as `` mulan `` or `` tarzan . ``	1	subjective
bogdanich is unashamedly pro-serbian and makes little attempt to give voice to the other side .	1	subjective
a week or so later the lapd is tipped off about his whereabouts and they break down the door of the seedy motel room that he 's hiding out in and throw him in la county 's celebrity wing .	0	objective
[ f ] rom the performances and the cinematography to the outstanding soundtrack and unconventional narrative , the film is blazingly alive and admirable on many levels .	1	subjective
upon arrival at the space station orbiting an ocean world called solaris a psychologist discovers that the commander of an expedition to the planet has died mysteriously .	0	objective
this backfires when katie innocently reagles her school with her inside knowledge of carnal pleasures .	0	objective
the baby that is the anti-christ is switched at birth .	0	objective
he then begins his official duties as development chief of mepe by assessing the needs of the schools and hospitals .	0	objective
eventually , nicholas runs away with schoolmate smike , and the two set off to reunite the nickleby family .	0	objective
you know you 're in for a good ol ' popcorn-munching time when the movie 's tagline is a bad pun on the title of a piece of fine literature .	1	subjective
a reminder that beyond all the hype and recent digital glitz , spielberg knows how to tell us about people .	1	subjective
five young people apply to live in an isolated house together for six months whilst their every move is filmed by numerous cameras .	0	objective
the two meet after years of separation when clara returns to the barrio to visit her father , roman ( ricky davao ) .	0	objective
now he 's back in the park where he used to meet her . . .	0	objective
highlights are the terrific performances by christopher plummer , as the prime villain , and nathan lane as vincent crummles , the eccentric theater company manager .	1	subjective
now that they 're back together , they should be perfect for each other , except that dre 's about to marry lawyer reese and sidney claims not to be interested in dre romantically .	0	objective
the hypnotic imagery and fragmentary tale explore the connections between place and personal identity .	1	subjective
we find elvis ( bruce campbell ) as an elderly resident in an east texas rest home , who switched identities with an elvis impersonator years before his `` death `` , then missed his chance to switch back .	0	objective
a deliberative account of a lifestyle characterized by its surface-obsession M-^V one that typifies the delirium of post , pre , and extant stardom .	1	subjective
their life becomes less ordinary when they encounter herb , a mischievous and malevolent geek .	0	objective
these three girls are part of what is referred to today as the 'stolen generations . '	0	objective
the ingenuity that parker displays in freshening the play is almost in a class with that of wilde himself .	1	subjective
unfortunately , he no longer has the 10 million won required for the hospital to perform the operation .	0	objective
when tom goes away for a few days , lori , with the help of best friend , monica , investigates the disappearance of helen .	0	objective
in his second term at hogwarts school of witchcraft and wizardry , harry potter ( daniel radcliffe ) is warned by an elf named dobby that disaster will strike when he returns to hogwarts .	0	objective
lesson to be learned : never , never mess with `` the gay mafia ! ``	0	objective
[ it ] has the feel of a summer popcorn movie . nothing too deep or substantial . explosions , jokes , and sexual innuendoes abound .	1	subjective
in the last days of the second world war , an american administrative lieutenant is captured by german forces during the battle of the bulge .	0	objective
when times are tough , peter discovers his next door neighbor might be the real santa claus .	0	objective
the plot is paper-thin and the characters are n't interesting enough to watch them go about their daily activities for two whole hours .	1	subjective
in a revealing and often hilarious portrait , mary dispenses homespun wisdom while divulging family secrets and rivalries .	0	objective
really does feel like a short stretched out to feature length .	1	subjective
a group of hi-tech troops are sent in to destroy the red dimension where the tall man gets his power , reggie ( reggie bannister ) follows so he can find mike ( a .	0	objective
he soon finds himself plunged into a mystery only to find himself at the heart of it .	0	objective
a little girl uses her overactive imagination to turn her doll into a real live friend ; but when a monster kidnaps her doll , she must enter a dangerous , surreal world to find the monster and rescue her doll .	0	objective
this is the story of samantha martin aka the hottest scariest sexiest writer in the sf/fantasy biz .	0	objective
the movie revolves around munnabhai ( sanjay dutt ) a dreaded but good-hearted underworld don of mumbai .	0	objective
nine year old brian billings has been diagnosed with an acute fear of the dark .	0	objective
they , like many college under-achievers , prefer to spend most of their time going to parties , playing video games , and attending the occasional class .	0	objective
on november 12th 2001 , aspiring documentary filmmaker griffin mack began to capture the story of this elusive rising star .	0	objective
in painting an unabashedly romantic picture of a nation whose songs spring directly from the lives of the people , the movie exalts the marxian dream of honest working folk , with little to show for their labor , living harmoniously , joined in song .	1	subjective
this riveting world war ii moral suspense story deals with the shadow side of american culture : racial prejudice in its ugly and diverse forms .	1	subjective
he blows her off at every opportunity to cuddle with flight attendants .	0	objective
holm . . . embodies the character with an effortlessly regal charisma .	1	subjective
a rare mutation has occurred within the vampire community .	0	objective
the film was shot on location at various firehouses in manhattan , queens and brooklyn .	0	objective
like her mother , she is down to earth , clever , and a huge fan of the musical sweeney todd .	0	objective
brings back nick tellis , fired 18-months ago when a stray bullet hits a pregnant woman .	0	objective
is there enough material to merit a documentary on the making of wilco 's last album ?	1	subjective
after a couple of near-successes , they go for broke by planning an elaborate kidnapping scheme that ca n't miss .	0	objective
bound by a long red cord , a young couple wanders in search of something they have forgotten .	0	objective
a dark comedy about max , who thinks woody allen 's `` annie hall `` is a cautionary tale about the futility of romance .	0	objective
while not as aggressively impressive as its american counterpart , `` in the bedroom , `` moretti 's film makes its own , quieter observations	1	subjective
crime can most certainly pay , if you `` know wot i mean ? ``	0	objective
shown as an episode of `` the south bank show `` .	0	objective
everyone 's favorite mad scientist herbert west is currently in jail after having state 's evidence turned against him by his former assistant , dan cain .	0	objective
[ allen ] manages to breathe life into this somewhat tired premise .	1	subjective
a gently funny , sweetly adventurous film that makes you feel genuinely good , that is to say , entirely unconned by false sentiment or sharp , overmanipulative hollywood practices .	1	subjective
the only way out for johnny is to play brad , which results in a `` race to nine `` showdown that pits two of the greatest players against each other for large sums of money , and johnny and danny 's lives .	0	objective
they have a son , jai , who is loved by everyone and who keeps the house alive .	0	objective
sarah , an unfulfilled , calculating wife , takes pleasure in having her voyeuristic lover watch her on video cameras that she has hidden inside the vents of her house .	0	objective
a provocative movie about loss , anger , greed , jealousy , sickness and love .	1	subjective
if you have n't seen the film lately , you may be surprised at the variety of tones in spielberg 's work . much of it is funny , but there are also some startling , surrealistic moments . . .	1	subjective
the wonderfully lush morvern callar is pure punk existentialism , and ms . ramsay and her co-writer , liana dognini , have dramatized the alan warner novel , which itself felt like an answer to irvine welsh 's book trainspotting .	1	subjective
reeks of rot and hack work from start to finish .	1	subjective
the elders wonder what on earth they have gotten themselves into but before the day is out their view of the old man and themselves changes .	0	objective
henk otte lives on disability with his wife and son outside of amsterdam .	0	objective
niccol the filmmaker merges his collaborators ' symbolic images with his words , insinuating , for example , that in hollywood , only god speaks to the press	1	subjective
a situation or activity specially suited to a person 's abilities or character .	0	objective
ringu is a disaster of a story , full of holes and completely lacking in chills . ignore the reputation , and ignore the film .	1	subjective
it 's both a necessary political work and a fascinating documentary . . .	1	subjective
spanning 18 years in an iranian women 's prison , this follows two women : the new prison warden , a tough as nails devout muslim who has served in the army on the iraqi front , and a young midwife , mitra , who is serving her sentence for killing her mother 's abusive husband .	0	objective
will taco chick and salsa girl assist superfag in defeating this evil menace ?	0	objective
the movie would seem less of a trifle if ms . sugarman followed through on her defiance of the saccharine .	1	subjective
her dream fades away - until she discovers that the money was hidden in the heel .	0	objective
a serial killer is on the loose and kills herbert 's assistant , dan cain .	0	objective
matt lee whitlock ( washington ) , respected chief of police in small banyan key , florida , must solve a vicious double homicide before he himself falls under suspicion .	0	objective
beary barrinson , a ten-year-old bear cub raised by humans , heads for tennessee to find his birth family .	0	objective
apparent heir to the philadelphia paradiso mafia family , frank paradiso , finds himself confronted with tough choices after an assassination attempt on his father , don antonio paradiso ( played by robert costanzo ) .	0	objective
but the hired `` kidnappers `` turn out to be ex-cons with a plan of their own , and the extreme date escalates out of control .	0	objective
that night , however , a ghost does escape , tailing the young girl in the city of prague .	0	objective
j-lo strikes back in a tense and thrilling revenge flick with the best fight scene so far this year . but i could n't help feeling guilty over my delight at the brutal way 'enough ' ended .	1	subjective
too artsy by half , heaven nonetheless casts a spell that does n't break until you leave the theater .	1	subjective
a moving and stark reminder that the casualties of war reach much further than we imagine .	1	subjective
this throws him in with the minister 's daughter , you guessed it , the mousy seemingly awkward yet beautiful girl with an angelic heart , and she sings too .	0	objective
we have n't seen such hilarity since say it is n't so !	1	subjective
her slutty roommate , lara ( jessica biel ) , has the hots for victor as well .	0	objective
ruby falls in love and becomes impregnated by sandy , a xerox shop worker .	0	objective
they will live without thinking in the consequences , getting into a world where they wo n't be able to escape .	0	objective
if the first men in black was money , the second is small change . but it still jingles in the pocket . it 's fun lite .	1	subjective
culkin turns his character into what is basically an anti-harry potter -- right down to the gryffindor scarf .	1	subjective
each has their reason for wanting to be there - fame , money , adventure .	0	objective
aussie adventurer steve irwin aka the crocodile hunter has avoided the death-roll and nabbed another feisty croc , hoping to save it from poachers .	0	objective
when the mercenaries catch up , sam , jake and the rest of their entourage find themselves in the clutches of the blood thirsty gallo .	0	objective
it sounds like another clever if pointless excursion into the abyss , and that 's more or less how it plays out .	1	subjective
it 's enough to watch huppert scheming , with her small , intelligent eyes as steady as any noir villain , and to enjoy the perfectly pitched web of tension that chabrol spins .	1	subjective
marked by past scars and quickly running out of time , graham finds himself tangled in a heap of madness , sacrificing his work , his family , and above all his own life , to put an end to pure evil .	0	objective
as the years pass by , the aged patricia gets a visit by . . . francis .	0	objective
family togetherness takes a back seat to inter-family rivalry and workplace ambition & # 133 ; whole subplots have no explanation or even plot relevance .	1	subjective
many people believed max had a gift , but he was so upset by his mother dieing , that he purposely ignores his `` gift `` , until one day he has a disturbing dream about a girl being raped and kidnapped .	0	objective
( leslie mann ) plays his girlfriend , who also wants him to pay $ 30 , 000 for the down payment on a house ; and ( tom green ) plays his buddy , who 's a bad influence on him .	0	objective
the laser-projected paintings provide a spell-casting beauty , while russell and dreyfus are a romantic pairing of hearts , preciously exposed as history corners them .	1	subjective
writer/director david caesar ladles on the local flavour with a hugely enjoyable film about changing times , clashing cultures and the pleasures of a well-made pizza .	1	subjective
one day , tobias sees caroline , a former school pal from the east .	0	objective
the story the movie tells is of brian de palma 's addiction to the junk-calorie suspense tropes that have all but ruined his career .	1	subjective
oscar 's path to his true love is further crossed by diane , eve 's best friend who , one night while wearing eve 's borrowed perfumed scarf , offers him temporary comfort in an unconventional tryst .	0	objective
terror at tate manor is an independent horror film set in a real haunted house , rich in ghost and spirit sightings , and quite active throughout the filming .	0	objective
the two join forces to find out who wants her dead and why .	0	objective
the murdered psychiatrist 's former boyfriend quickly becomes the prime suspect , a fanatical character named choi .	0	objective
contrary to the homeless stereotype , jack 's existence is ruled by discipline .	0	objective
a young bounty hunter who makes her living tracking sims , finds herself the unlikely ally of a police detective who suspects the cyberlink is being perverted for an insidious and deadly purpose .	0	objective
andersson creates a world that 's at once surreal and disturbingly familiar ; absurd , yet tremendously sad .	1	subjective
she kills chow lui with cyanide hidden in a pair of sunglasses .	0	objective
j & # 243 ; hann is a 30 year old guesthouse owner isolated from the outside world following the death of his father .	0	objective
a film that loses sight of its own story .	1	subjective
this is historical filmmaking without the balm of right-thinking ideology , either liberal or conservative . mr . scorsese 's bravery and integrity in advancing this vision can hardly be underestimated .	1	subjective
after a nuclear apocalypse , the whole landscape is a desert ruin , except for a small island paradise where el toro is buried .	0	objective
the story , bearing some resemblance to the fight club , is about an organized underground fight ring run by four bosses .	0	objective
obsessed with her job designing movie sets , fran insists that each prop be the real thing & # 173 ; even if it happens to be a pair of rhinoceros eyes or a human finger .	0	objective
but soon they recieve a `` sign `` and are called back into action as a pastor is murdered in a boston church and the crime scene is staged to make it look like the work of the saints .	0	objective
. . . the picture 's cleverness is ironically muted by the very people who are intended to make it shine .	1	subjective
sheridan had a wonderful account to work from , but , curiously , he waters it down , turning grit and vulnerability into light reading .	1	subjective
if the film had been in less-capable hands , the subject matter could have easily lent itself to eye-rolling ridicule , but huppert and haneke manage to keep the credibility intact , at least up to a point .	1	subjective
flanery nonetheless proceeds to arrest them with a gun filled with blanks when he next sees them .	0	objective
vijay singh rajput ( amitabh bachchan ) is a quirky manager of vilasrao jefferson bank .	0	objective
`` growing hair `` is a perverse comedy about three , twenty-something friends coming to terms with their addictions that uses original , witty dialog to push a story of friendship between a gamer , a sarcastic gen . x'er , and a sexaholic .	0	objective
huppert gives erika a persona that is so intriguing that you find yourself staring hypnotically at her , trying to understand her and wondering if she 'll crack .	1	subjective
contains the same kind of intelligent class observation that was featured in gosford park .	1	subjective
18 years ago joe ( travolta ) had a chance to make his dream come true of directing his first movie in hollywood .	0	objective
part of the long , noble tradition ( at least since the '90s ) of talky , ensemble-driven american indies .	1	subjective
if [ jaglom 's ] latest effort is not the director at his most sparkling , some of its repartee is still worth hearing .	1	subjective
she frequently offers her hospitality to a 16-year-old prostitute , gr & # 233 ; goire , a young man who became her friend .	0	objective
constantly touching , surprisingly funny , semi-surrealist exploration of the creative act .	1	subjective
as i settled into my world war ii memories , i found myself strangely moved by even the corniest and most hackneyed contrivances .	1	subjective
unfortunately , as a writer , mr . montias is n't nearly as good to his crew as he is as a director or actor .	1	subjective
a 94-minute travesty of unparalleled proportions , writer-director parker seems to go out of his way to turn the legendary wit 's classic mistaken identity farce into brutally labored and unfunny hokum .	1	subjective
feels like one of those contrived , only-in -hollywood productions where name actors deliver big performances created for the sole purpose of generating oscar talk .	1	subjective
back when the earth was being overrun by glaciers , and animals were scurrying to save themselves from the upcoming ice age , a stupid sloth named sid , a woolly mammoth named manny , a saber-toothed tiger named diego , and an acorn-loving saber-toothed squirrel named scrat are forced to become unlikely heroes .	0	objective
. . . begins with promise , but runs aground after being snared in its own tangled plot .	1	subjective
chaos ensues as the patrons of the establishment band together to fight for their lives .	0	objective
they both end up experiencing more excitement than mickey could ever conjure in orlando , when they meet up with bad guys and a legendary creature .	0	objective
but her husband always has prevented her realization of this fact .	0	objective
the chateau belongs to rudd , whose portrait of a therapy-dependent flakeball spouting french malapropisms . . . is a nonstop hoot .	1	subjective
punch-drunk love mostly feints and jabs ; by anderson 's standards it 's strictly lightweight . but sandler delivers the kind of knockout performance that even his staunchest defenders probably did n't realize he had in him .	1	subjective
they quickly realize that the answer to their problems and the key to their happiness do not lie in achieving a perfect score .	0	objective
the animation and game phenomenon that peaked about three years ago is actually dying a slow death , if the poor quality of pokemon 4 ever is any indication .	1	subjective
belongs to daniel day-lewis as much as it belongs to martin scorsese ; it 's a memorable performance in a big , brassy , disturbing , unusual and highly successful film .	1	subjective
the film tells the story of a highly intelligent former state champion bodybuilder from small town ohio who has become obsessed with his scientific research and , consequently , has let his world-class physique go .	0	objective
however , the manner in which he decides to suicide is quite peculiar : he allows himself to be abducted by a cult , whose members treat him as their `` king `` for one year ( he is given a castle , concubines , gifts , etc . . . ) , and then murder him as an atonement for their yearly sins .	0	objective
just like every other seagal movie , only louder and without that silly ponytail .	1	subjective
that old adage about women being unknowable gets an exhilarating new interpretation in morvern callar .	1	subjective
a moving love story and thought-provoking drama about a young catholic nurse who secretly falls in love with a terminally-ill boy in the proper world of 1957 .	0	objective
not having enough money , he angrily attempts to rape her .	0	objective
but when de niro finds out the woman has been targeted for murder , he and his agoraphobic roommate are forced to leave the apartment ( after six years ) to save her life .	0	objective
where janice beard falters in its recycled aspects , implausibility , and sags in pace , it rises in its courageousness , and comedic employment .	1	subjective
i encourage young and old alike to go see this unique and entertaining twist on the classic whale 's tale -- you wo n't be sorry !	1	subjective
while [ hill ] has learned new tricks , the tricks alone are not enough to salvage this lifeless boxing film .	1	subjective
witty , charming , ultimately empathetic portrait of a once-upon-a-time industry titan .	1	subjective
dozens of moments catch you up and take your breath away .	1	subjective
through the looking glass is a psychological horror detailing the path of one man 's obsession that culminates in madness , fear and ultimately death .	0	objective
in a final game , johnathan and his team have to fight for mere survival against their real opponent - their boss alexi petrovich .	0	objective
enroute , eagle reluctantly comes to the aid of romy , a sassy moll who has just stolen 600 her life .	0	objective
calendar girls is about the women of the rylstone women 's institute in north yorkshire .	0	objective
enjoy it for what it is ; you can hate yourself later .	1	subjective
one of the ring 's original bearers , the creature gollum ( andy serkis ) , has tracked frodo and sam down in search of his 'precious ' , but is captured by the hobbits and used as a way to lead them to mt .	0	objective
but in the remains of an abandoned copper mine , lives the ancestors of an incestuous clan of cannibals .	0	objective
pursued by immigration service and later arrested , he is about to be deported .	0	objective
needless to say , both carlos and mickey are burning to get out of the heights .	0	objective
reggio and glass so rhapsodize cynicism , with repetition and languorous slo-mo sequences , that glass 's dirgelike score becomes a fang-baring lullaby .	1	subjective
confessions is n't always coherent , but it 's sharply comic and surprisingly touching , so hold the gong .	1	subjective
the others quickly conclude that the extreme circumstances of the accident were what caused love to bloom .	0	objective
el toro & # 180 ; s sons , cain and abel , were separated as boys because el toro predicted that cain would kill abel .	0	objective
as surreal as a dream and as detailed as a photograph , as visually dexterous as it is at times imaginatively overwhelming .	1	subjective
the writer-director bestows honor -- generously , apolitically -- not only on the dead and still living american veterans who fought in ia drang , but also on their families , on their vietnamese adversaries , and on the families of their adversaries too .	1	subjective
when he does this , he finds out that freddy is killing th kids of crystal lake in they 're dreams !	0	objective
the old man marries her after a short period of acquaintance .	0	objective
the elders are surprised and delighted when they learn this lesson first hand .	0	objective
the fortune-teller 's mentally retarded nephew , who comes to hear the prophesy , follows the girl .	0	objective
three hungover penrith boys conspire to break up a couple on high street when one of the mates is smitten by one of the pair .	0	objective
while t & # 252 ; rlich rediscovers his roots ( and his affection for heidi ) , josch finds out that evil entrepreneur tronald dump plans to blow the mountain to smithereens in order to erect a plastic mountain with a ski resort where you never can get hurt .	0	objective
you know that ten bucks you 'd spend on a ticket ? just send it to cranky . we do n't get paid enough to sit through crap like this .	1	subjective
in this debut short , meeper valiantly tries to warn the patrons of the ale-e-inn , an intergalactic watering hole with its own constellation of stars , of impending danger only to find himself face to face with the toughest creatures in the universe .	0	objective
a fish-out-of-water comedy about a talented street drummer from harlem who enrolls in a southern university , expecting to lead its marching band 's drumline to victory .	0	objective
mystery inc . ( daphne , fred , velma , shaggy , and scooby doo ) has broken up ; on the grounds of who has been solving their cases .	0	objective
stage director sam mendes showcases tom hanks as a depression era hit-man in this dark tale of revenge .	1	subjective
weirdly , broomfield has compelling new material but he does n't unveil it until the end , after endless scenes of him wheedling reluctant witnesses and pointing his camera through the smeared windshield of his rental car .	1	subjective
jerry and nick are two best buddies whose love lives have hit rock bottom , jerry 's especially , having just vomited all over his fiance on a hot air balloon trip prior to proposing to her .	0	objective
a dramatic thriller about a emerald smuggler who has 5 days to go to rio , finish off a deal with a brazilian drug lord and find his lost daughter , unknown to him from an affair 15 years earlier .	0	objective
the skills of a calculus major at m . i . t . are required to balance all the formulaic equations in the long-winded heist comedy who is cletis tout ?	1	subjective
they grow hesitantly closer than their previous adversarial relationship as old bonds are tested and new awarenesses are inspired .	0	objective
they work things out ( somewhat ) during a night in the emergency room .	0	objective
M-^Ean adorably whimsical comedy that deserves more than a passing twinkle .	1	subjective
the explosion essentially ruined -- or , rather , overpowered -- the fiction of the movie for me .	1	subjective
if not , then catch an episode of the new reality series the jedi hunter , as the now australian boba fett crosses the galaxy capturing and eliminating jedi , along with his companion terri fett .	0	objective
shaken , shae goes to check on her young daughter , sophie .	0	objective
the story itself is uninteresting , and the songs are painfully undistinguished : they might be giants ' so to be one of us may be the most tuneless tune ever composed .	1	subjective
in jail she finally meets tabloid darling velma kelly , currently receiving huge media attention for the double murder she committed earlier in the tale .	0	objective
in a reciprocal effort , celebi uses his power and transports itself and sam to the present , ash ketchum 's time .	0	objective
kay has since returned to the comforts of civilian life while jay continues to work for the men in black , the highly funded yet unofficial government agency that regulates all things alien on earth .	0	objective
it 's the best film of the year so far , the benchmark against which all other best picture contenders should be measured .	1	subjective
after exhausting all conventional resources , he reluctantly visits a mystic who offers to show him three `` visions `` of his son 's life .	0	objective
during lunch , michael , plays his well-used race card to make victoria uncomfortable .	0	objective
the only thing scary about feardotcom is that the filmmakers and studio are brazen enough to attempt to pass this stinker off as a scary movie .	1	subjective
while the ideas about techno-saturation are far from novel , they 're presented with a wry dark humor .	1	subjective
the tuxedo miscalculates badly by forcing the star to play second fiddle to the dull effects that allow the suit to come to life .	1	subjective
despite the rise in tensions , things appear to be going well until one of the women is found dead in the hot tub .	0	objective
some remarkable achival film about how shanghai ( of all places ) served jews who escaped the holocaust .	1	subjective
it 's jenny 's wedding day - not a good day to realize you 're not in love with the groom !	0	objective
confusion is one of my least favourite emotions , especially when i have to put up with 146 minutes of it .	1	subjective
in an ancient time , predating the pyramids , the evil king memnon is using the psychic powers of his sorceress cassandra to fortell his great victories .	0	objective
chicago 's newspapers love the nitty-gritty and velma is at the top of the headlines .	0	objective
by applying definition to both sides of the man , the picture realizes a fullness that does not negate the subject .	1	subjective
the republic of vermont lasted from 1777-1791 when it became the 14th state .	0	objective
bear has never gotten over the separation from his wife and daughter after having been convicted for armed robbery and homicide and sent to prison .	0	objective
with the police chasing him , pqd decides to go to s & # 227 ; o paulo to see cac & # 225 ; and prove his innocence .	0	objective
. . . once the true impact of the day unfolds , the power of this movie is undeniable .	1	subjective
with each of her three protagonists , miller eloquently captures the moment when a woman 's life , out of a deep-seated , emotional need , is about to turn onto a different path .	1	subjective
too much of storytelling moves away from solondz 's social critique , casting its audience as that of intellectual lector in contemplation of the auteur 's professional injuries .	1	subjective
this gorgeous epic is guaranteed to lift the spirits of the whole family .	1	subjective
what they soon realize , though , is they are not alone in hypertime .	0	objective
another more vicous gang known as the vipers is a possible threat to leon and bobby 's efforts .	0	objective
just when the movie seems confident enough to handle subtlety , it dives into soapy bathos .	1	subjective
imagine a scenario where bergman approaches swedish fatalism using gary larson 's far side humor	1	subjective
for ten years , tobias has worked in a clock factory and in the relentless sound of ticking , he sees life go by without much expectation .	0	objective
she - pert , forward , a ball of fire - has just thrown her mobile away after an angry tete-a-tete with her ( ex- ) boyfriend .	0	objective
the narration then examines the nation 's colonial history , beginning with the first german missionary in 1901 , the establishment of schools , french occupation following world war i , the paucity of books written by and published by cameroonians , and the repression of the cpu , a leftist organization of the 1950s and 1960s .	0	objective
when the flames of jealousy are fanned by an oddball drifter ( walken ) who imposes himself into the situation , tim 's life careens wildly out of control . . .	0	objective
after listening to a missionary from china speak , a christian man ( josh gaffga ) becomes very convinced by what he hears .	0	objective
in this emotionally compelling documentary , sister helen opens a private home for recovering addicts and alcoholics in the south bronx after the death of her husband and two sons .	0	objective
unfortunately , her father has forbidden her to climb because of an accident he had on mount everest .	0	objective
doctors are n't supposed to play god , but someone 's decision years before has driven a killer over the brink .	0	objective
this film deals with a little-known period in the life of celebrated brazilian filmmaker and political activist glauber rocha .	0	objective
immediately they are further sent to romulus , where a new praetor , shinzon , a half-reman cloned from captain picard , appears to want peace with the federation .	0	objective
during world war ii and the era of staunch racial segregation , a black carpenter 's son named vivien thomas , who had a talent for surgery , along with a white surgeon named dr . alfred blalock , who defied the medical establishment created a partnership that changed the course of cardiac surgery .	0	objective
legend has it that haizmann made a pact with the devil in 1650 to be his son here on earth , and therefore gained immortality .	0	objective
in his memoirs , guevara recounts adventures he , and best friend alberto granado , had while crossing south america by motorcycle in the early 1950s .	0	objective
talky , artificial and opaque . . . an interesting technical exercise , but a tedious picture .	1	subjective
meyjes ' provocative film might be called an example of the haphazardness of evil .	1	subjective
vera has created a provocative , absorbing drama that reveals the curse of a self-hatred instilled by rigid social mores .	1	subjective
this startling film provides a gritty look into american politics in the new south .	0	objective
she takes a fancy to chan kwok chan , whom she stalks .	0	objective
for the most part , the ingredients are there . but an unwillingness to explore beyond the surfaces of her characters prevents nettelbeck 's film from coming together .	1	subjective
boasts eye-catching art direction but has a forcefully quirky tone that quickly wears out its limited welcome .	1	subjective
the jokes sometimes fall flat , but the weirdness and darkening of tone make for quirky fun .	1	subjective
[ koshashvili ] sometimes drags [ the ideas ] out ( the film needs tightening ) , but they 're worth considering all the same .	1	subjective
his darkly comic trip -- shared by a deviant cast of characters , including his terminally bored , part-time lover sookie , his godfater 's trophy mistress rachel , and smack-dealing performance artists russel -- veers from bizarre to tragic in igby 's ultimately noble attempt to keep himself from `` going down . `` igby goes down is a personal tale about a 17 year old misfit boy who copes with h…	0	objective
queen of the damned is too long with too little going on .	1	subjective
now , kimberly , along with the other survivors , must find a way to save themselves . . .	0	objective
it 's absolutely amazing how first-time director kevin donovan managed to find something new to add to the canon of chan . make chan 's action sequences boring .	1	subjective
a movie where story is almost an afterthought amidst a swirl of colors and inexplicable events .	1	subjective
when he dumps her , the whole building turns on him .	0	objective
as an additional inducement , the queen holds out to butch , the promised return of the hostaged claudia , a beautiful and feisty femme , who is not about to sit idly by awaiting rescue ! .	0	objective
a low-budget affair , tadpole was shot on digital video , and the images often look smeary and blurry , to the point of distraction . then again , in a better movie , you might not have noticed .	1	subjective
anchored by friel and williams 's exceptional performances , the film 's power lies in its complexity . nothing is black and white .	1	subjective
directed by david twohy with the same great eye for eerie understatement that he brought to pitch black .	1	subjective
in an attempt to make a new identity for himself , dizzy gets himself expelled from his high school , learns the technics of being cool from a prison inmate , and enrolls at a new high school under the alias gil harris , to make new friends where he soon gains respect from the jocks and geeks alike .	0	objective
it 's an engrossing and thought-provoking examination of the overriding will to power and the morality of its application .	1	subjective
his mother wants a normal life for herself and finnigan .	0	objective
the plot 's clearly mythic structure may owe more to disney 's strong sense of formula than to the original story . but while the highly predictable narrative falls short , treasure planet is truly gorgeous to behold .	1	subjective
both undauntedly take a sardonic , action-packed jaunt with plenty of gunplay and intrigue with an unforgettable cast of characters after marko 's trusting wife ashe ( robyn adamsom ) discovers that these two deviants of social behavior have bet her entire life savings of 3 , 000 bucks on an nba play-off game .	0	objective
sonia has a crush on akash and she decides to 'buy ' his love via a financial agreement that states that on marrying sonia , her father gulshan will help finance the hospital project .	0	objective
at times auto focus feels so distant you might as well be watching it through a telescope . yet in its own aloof , unreachable way it 's so fascinating you wo n't be able to look away for a second .	1	subjective
with very little to add beyond the dark visions already relayed by superb recent predecessors like swimming with sharks and the player , this latest skewering . . . may put off insiders and outsiders alike .	1	subjective
fate brings emma and bret together and they discover shared disdain for clients who collect art to impress others , follow the current trend or think only in terms of investment value .	0	objective
will the doctor be able to save komal from the don ?	0	objective
he explains that her dream place can be everywhere , even within this rotten shack .	0	objective
the success of undercover brother is found in its ability to spoof both black and white stereotypes equally .	1	subjective
puzzled , he turns for help from a private cyber detective .	0	objective
a captivating and intimate study about dying and loving . . .	1	subjective
a civil war veteran , turned winchester guns spokeman , the captain woodrow algren , arrives japan in the late 1870s to train the troops of the emperor meiji , as a part of break away from the long-held tradition of relying on employed samurai warriors to protect territories , as meiji & # 180 ; s new army prepares to wipe out the remaining samurais .	0	objective
satin rouge is not a new , or inventive , journey , but it 's encouraging to see a three-dimensional , average , middle-aged woman 's experience of self-discovery handled with such sensitivity .	1	subjective
he got to know four children who have no fathers .	0	objective
it 's rare to find a film that dazzles the eye , challenges the brain , and satisfies our lust for fast-paced action , but minority report delivers all that and a whole lot more .	1	subjective
claude chabrol has here a thriller without thrills , but that 's okay .	1	subjective
there 's enough science to make it count as educational , and enough beauty to make it unforgettable .	1	subjective
he is visited by a house-elf named dobby and warned not to go back to hogwarts .	0	objective
the weight of water uses water as a metaphor for subconscious desire , but this leaky script barely stays afloat .	1	subjective
fontaine masterfully creates a portrait of two strong men in conflict , inextricably entwined through family history , each seeing himself in the other , neither liking what he sees .	1	subjective
despite its shortcomings , girls ca n't swim represents an engaging and intimate first feature by a talented director to watch , and it 's a worthy entry in the french coming-of-age genre .	1	subjective
a fast-paced look into the world of underground street-racing .	0	objective
rumor , a muddled drama about coming to terms with death , feels impersonal , almost generic .	1	subjective
a thought-provoking look at how western foreign policy - however well intentioned - can wreak havoc in other cultures .	1	subjective
the film is faithful to what one presumes are the book 's twin premises -- that we become who we are on the backs of our parents , but we have no idea who they were at our age ; and that time is a fleeting and precious commodity no matter how old you are .	1	subjective
as a way of catharsis , he arranges for a woman to meet his nephew/surrogate son in a selfish act of redemption ; as a result raymond brings larger problems between the two to the surface .	0	objective
at times funny and at other times candidly revealing , it 's an intriguing look at two performers who put themselves out there because they love what they do .	1	subjective
sexgunsmoney @ 20 is an intense , funny and visceral story about excesses , instant gratification , greed and power , filled with intrigue and machiavellian plotting .	0	objective
nete 's father moves in and puts even more strain on nete 's family and everyday life .	0	objective
scott delivers a terrific performance in this fascinating portrait of a modern lothario .	1	subjective
as a study of how the current corporate idiocy impacts one man 's art , it 's priceless .	1	subjective
he is always in search of a rich girl with a view to live a luxurious life with her money .	0	objective
straightforward and old-fashioned in the best possible senses of both those words , possession is a movie that puts itself squarely in the service of the lovers who inhabit it .	1	subjective
whenever you think you 've seen the end of the movie , we cut to a new scene , which also appears to be the end . but , no , we get another scene , and then another . you begin to long for the end credits as the desert does for rain .	1	subjective
hope keeps arising that the movie will live up to the apparent skills of its makers and the talents of its actors , but it does n't .	1	subjective
the webster family stopped having christmas together several years ago when the fighting and accidents became too much .	0	objective
parker probably thinks he 's shaking up a classic the way kenneth branagh and baz luhrmann have , but this half-hearted messing-about just makes us miss wilde 's still-contemporary play .	1	subjective
the bounty hunter discovers that his quarry is n't the bad guy he 'd been warned about , and the two team up in pursuit of riches stored in a mine in the amazon .	0	objective
a well paced and satisfying little drama that deserved better than a M-^Qdirect-to-video ' release .	1	subjective
in a bid to regain control of her life , ella goes on a quest to free herself from this mysterious curse .	0	objective
he finds a level of comfort in his old skin , and is able to finally get some sleep .	0	objective
november 1918 the army of soviet union conquers narva & # 180 ; s and petser & # 180 ; s cities in spite of their peaceful announcements .	0	objective
if it were any more of a turkey , it would gobble in dolby digital stereo . if nothing else , `` rollerball `` 2002 may go down in cinema history as the only movie ever in which the rest of the cast was outshined by ll cool j .	1	subjective
but sy discovers that the yorkins are not as perfect as they seem and becomes a man on a mission to expose the imperfections of the yorkin family at any cost .	0	objective
in this trip they find really nice people that will help them to finish their mision .	0	objective
a funny and touching film that is gorgeously acted by a british cast to rival gosford park 's .	1	subjective
everything sets them apart , with only their imminent death in common .	0	objective
para analizar esta pelM-mcula , es preciso separar dos criterios , el religioso y el cinematogrM-afico	1	subjective
the director , steven shainberg , has succeeded by focusing intently on his characters , making them quirky individuals rather than figures of fun .	1	subjective
fallopia offers lizzy the chance to become a pioneer in the most revolutionary field of modern medical science : in-utero advertising .	0	objective
aliens appear at the un and invite earth to join the galactic federation , there is a catch though , earth has one year to send a team of it 's best fighters to represent the palnet in an unarmed combat tournament .	0	objective
a tropical setting : a dying man , his life a disaster of decadence and mis-spent emotion .	0	objective
they all try to cope with the situation - he has only three weeks left , and you do n't argue with a dying man .	0	objective
every defiantly over-the-top action scene -- from high-stakes car chases to fearsome drug busts -- seizes your adrenal gland and milks it like an epileptic farmer .	1	subjective
and then the teenage kim arrives out of the blue looking for shelter and work - but what is she trying to hide ?	0	objective
patricia is able to escape las vegas , not before having had to overcome the heavily threatening katherine and a brutal nurse ( lilyan chauvin ) who aimed to to keep her constantly drugged .	0	objective
keith tells his wife karen , ( dana delaney ) about the jewellery and that is the last straw .	0	objective
the joy has gone out of phil 's and penny 's life , but when an unexpected tragedy occurs , they are brought together to rediscover their love .	0	objective
the film follows the two teenagers after they have quit school to concentrate full time on being signed by the american major league teams .	0	objective
everywhere he goes he is plagued by cats and when by chance he meets carol on a lonely highway they must begin a journey , avoiding the mysterious private detective mr barlow and the terrifying inhuman creature jack , to uncover the dark truth to charlie 's life .	0	objective
an unsatisfying hybrid of blair witch and typical stalk-and-slash fare , where the most conservative protagonist is always the last one living .	1	subjective
. . . works within its own pensive and penetrating element . caustic and jaunty , gangster no . 1 is a cynical sideshow that dismisses the notion that crime does not always pay .	1	subjective
after loosing his wife and kids , his life encounters another pitfall when mitch 's accounting client , donny diamond ( john capadice ) , a former pro-football player , accuses mitch of embezzelment and hires a couple of thugs to murder him .	0	objective
after escaping from the racoon city medical facility alice searches for answers to the t-virus and how to contain it , all while trying to find a way to escape the ruined city with fellow survivors .	0	objective
klaus is an actor and lives a life between attack and escape from love and desperation .	0	objective
the gags that fly at such a furiously funny pace that the only rip off that we were aware of was the one we felt when the movie ended so damned soon .	1	subjective
as predictable as the outcome of a globetrotters-generals game , juwanna mann is even more ludicrous than you 'd expect from the guy-in-a-dress genre , and a personal low for everyone involved .	1	subjective
due to unfortunate circumstances he is forced to flee his former brothers in arms .	0	objective
doug liman , the director of bourne , directs the traffic well , gets a nice wintry look from his locations , absorbs us with the movie 's spycraft and uses damon 's ability to be focused and sincere .	1	subjective
the acting in pauline and paulette is good all round , but what really sets the film apart is debrauwer 's refusal to push the easy emotional buttons .	1	subjective
amid a towering forest of shimmering crystals , they begin to explore this ancient marvel .	0	objective
highly irritating at first , mr . koury 's passive technique eventually begins to yield some interesting results .	1	subjective
or this could be the start of a nightmare - the likes of which she could never have imagined .	0	objective
on her nightly retreat to an abandoned cemetery , alenka is surprised by a singular night-guard whose duty it is to ensure that no ghosts escape the premises .	0	objective
a film about a modern-day shaman and his young disciple in rural vermont .	0	objective
they are abruptly sidetracked when dara accidentally runs over someone on a lonely country road and wrongly takes the blame .	0	objective
`` argento splatters her colorful life on the screen like an adolescent 's diary , trusting others to sort through the fascinating mess . ``	1	subjective
the accident leaves matt blind but also gives him a heightened `` radar sense `` that allows him to `` see `` far better than any man .	0	objective
filmmakers who can deftly change moods are treasures and even marvels . so , too , is this comedy about mild culture clashing in today 's new delhi .	1	subjective
the girls plan to take on the dons instead of buckling under their threats .	0	objective
soon , the team begins to suspect that knowles ' main objective is actually to recover the prototype of a dna testing machine called the huxley project , which his company has spent years and millions of dollars developing .	0	objective
just like his characters , writer-director alfonso cuar & oacute ; n . . . takes the road less traveled .	1	subjective
the film provides the viewer with a close-up biographical look at the lives of the enforcers of this penalty and of their personal fates .	0	objective
meanwhile , randolph is slowly turning insane with his only thoughts focusing on killing smoochy and getting back to his life of luxury .	0	objective
a soulless jumble of ineptly assembled cliches and pabulum that plays like a 95-minute commercial for nba properties .	1	subjective
hong has a brilliant mind and immediately senses she 's dealing with a killer with very special skills .	0	objective
this is an action movie with an action icon who 's been all but decommissioned .	1	subjective
jake had no idea he had a twin brother , let alone that he worked for the cia .	0	objective
in this new , full-length animated feature about basketball , old girlfriends , holiday spirits , and the mall , adam sandler voices the three lead characters of whitey , davey , and whitey 's fraternal twin sister eleanore !	0	objective
after months in the holy land he returns home in hope of forgiveness , some poontang and perhaps , if he finds the time , finding the mysterious wizard . . .	0	objective
performances all around are tops , with the two leads delivering oscar-caliber performances .	1	subjective
the film makes strong arguments regarding the social status of america 's indigenous people , but really only exists to try to eke out an emotional tug of the heart , one which it fails to get .	1	subjective
is n't as sharp as the original . . . despite some visual virtues , 'blade ii ' just does n't cut it .	1	subjective
even though it is infused with the sensibility of a video director , it does n't make for completely empty entertainment	1	subjective
numerobis calls upon an old friend to help him out : the fabulous druid panoramix ( miraculix in other language versions ) from gallia , who brews a fantastic potion that gives supernatural strength .	0	objective
i 'd be hard pressed to think of a film more cloyingly sappy than evelyn this year .	1	subjective
chasing life ( pulsa & # 231 ; & # 227 ; o zero ) is an action/comedy about 25 year old lovable loser alex who , when his life hits rock bottom and decides to end it all , shares his dogs euthanasia poison just moments before a dramatic turn of events sends him hilariously and desperately seeking the antidote which he must find within 4 hours or die .	0	objective
together , ethan and rachel navigate the course of a relationship that is as infuriating as it is inspired , as tender as it is passionate .	0	objective
we 're not talking a disney treasure here , but if treasure planet falls short of gem status , it should provide youngsters with a reasonable amount of diversion .	1	subjective
the end result is like cold porridge with only the odd enjoyably chewy lump .	1	subjective
he fails to win eve 's heart and is consequently dejected .	0	objective
despite the surface attractions -- conrad l . hall 's cinematography will likely be nominated for an oscar next year -- there 's something impressive and yet lacking about everything .	1	subjective
while conquering the drug world , kilo falls in love with a local latina girl who quickly becomes pregnant .	0	objective
tough detective mike reilly collaborates with department of health associate terry huston to research these mysterious deaths .	0	objective
before it takes a sudden turn and devolves into a bizarre sort of romantic comedy , steven shainberg 's adaptation of mary gaitskill 's harrowing short story . . . is a brilliantly played , deeply unsettling experience .	1	subjective
but things take a turn for the worst when sheldon finds out that some of the people that he works with , and some he does n't know he 's working for , are all in it for the money .	0	objective
he feels he is only an instrument of their greed .	0	objective
austrian small time crook johnny pichler meets a dubious 'businessman ' at the slovak border to hand over a wad of cash .	0	objective
this movie is something of an impostor itself , stretching and padding its material in a blur of dead ends and distracting camera work .	1	subjective
mr . stiles has an ulterior motive however , and has enlisted possum lake 's sheriff ( darren frost ) and deputy ( melissa dimarco ) to help prevent the lodge from coming up with money to pay the fine .	0	objective
she finds jack 's captivity an irresistible turn-on and he ca n't figure out if she 's for real , or manipulating him , too .	0	objective
this humbling little film , fueled by the light comedic work of zhao benshan and the delicate ways of dong jie , is just the sort for those moviegoers who complain that 'they do n't make movies like they used to anymore . '	1	subjective
with his new job at the tire store beginning tomorrow , he has one last night to reverie before starting what his wife , jolynn , calls their `` new life . ``	0	objective
a picture as charmingly insubstantial as the world it invokes .	1	subjective
schM-|tte 's dramatic snapshot of the artist three days before his death offers an interesting bit of speculation as to the issues brecht faced as his life drew to a close .	1	subjective
when eddie is shot and paralyzed from the waist down during an attempted robbery , sean prevails on carlos to take over the store to protect his investment .	0	objective
from its nauseating spinning credits sequence to a very talented but underutilized supporting cast , bartleby squanders as much as it gives out .	1	subjective
roxie hart is a married chorus girl with hopes of being a headliner in vaudeville .	0	objective
the movie is one of the best examples of artful large format filmmaking you are likely to see anytime soon .	1	subjective
deeply-rendered , distinctly three-dimensional performances . . . make `` altar boys `` very engaging even though the story is never quite compelling enough to draw you in on its own .	1	subjective
anna obtains a retraining order against her stalker but she still worries about him , huddled outside her home on a cold , windy night .	0	objective
kiarostami has crafted a deceptively casual ode to children and managed to convey a tiny sense of hope .	1	subjective
a dashing and absorbing outing with one of france 's most inventive directors .	1	subjective
also , there are motorcyclists around to bring momentum to the players .	0	objective
and most of the eyewitnesses have rather too conveniently died .	0	objective
acting , particularly by tambor , almost makes `` never again `` worthwhile , but [ writer/director ] schaeffer should follow his titular advice	1	subjective
unspeakable , of course , barely begins to describe the plot and its complications . vulgar is too optimistic a title .	1	subjective
as the empire strikes back was to star wars , so harry potter and the chamber of secrets is to last year 's freshman introduction . in short , it 's bigger and better .	1	subjective
a pleasant and engaging enough sit , but in trying to have the best of both worlds it ends up falling short as a whole .	1	subjective
he throws a book and as soon as it lands it 's back where he picked it up .	0	objective
not to worry , his two friends tim ( lord jamar ) and sean ( ivan martin ) are self proclaimed singles experts who are willing to help their buddy .	0	objective
reign of fire just might go down as one of the all-time great apocalypse movies .	1	subjective
if she can come to terms with it , rachel might just have a chance at love .	0	objective
both of them create the most important cofee plantation in cuba with a very special philosophy of the slave work and comunity .	0	objective
while sunshine state lacks the searing urgency of city of hope or the gentle dM-inouement of lone star , fans of the auteur should enjoy this classic john sayles feature .	1	subjective
and to turn this dream into a reality he looks forward to his son , akash .	0	objective
late marriage is an in-your-face family drama and black comedy that is filled with raw emotions conveying despair and love .	1	subjective
stevens ' vibrant creative instincts are the difference between this and countless other flicks about guys and dolls .	1	subjective
personal tragedies , however , threaten to rip the band apart , rocking the foundation of friendship and trust the women have built together .	0	objective
financially strapped and untrained in anything but basketball , jamal comes up with a plan so outrageous it just might work : dress up like a woman and try out for the woman 's basketball league .	0	objective
heart-stopping talent does n't seem to be enough when your parents want you to hang up your football boots , find a nice boyfriend and learn to cook the perfect chapatti .	0	objective
it 's then up to mining engineer chris mccormack and sheriff sam parker to mobilize an eclectic group of townspeople , including the sheriff 's young son , mike , her daughter , ashley and paranoid radio announcer harlan , into battle against the bloodthirsty eight-legged beasts .	0	objective
. . . sheds light on the darkest corner of america 's soul M-^V and the man with the torch is the unlikely figure of a shuffling , bespectacled and overweight and underpaid filmmaker in baggy jeans .	1	subjective
left in the care of erica and his doctor ( reeves ) , a love triangle starts to take shape .	0	objective
arrives in the form of the beautiful lynn ( shu qi ) .	0	objective
it is left to the inept johnny english ( rowan atkinson ) to try and solve who has stolen the crown jewels from the tower of london .	0	objective
deep in the northwest , there is a lone ranch tucked away so purposefully , the only way to find it is by not looking .	0	objective
skyler shaye plays the object of affection of carbonell 's teenage son .	0	objective
isabel is a naive provincial lass who works as an indigenous fabric weaver while clara is the liberated city girl .	0	objective
[ kidd ] can write dialogue , work skillfully with actors , and he has a pretty good handle on urban loneliness of the knowing , virulent new york city variety .	1	subjective
despite his self-consciously obscure plot mechanics , medem keeps you off-balance and intrigued .	1	subjective
just an average comedic dateflick but not a waste of time .	1	subjective
together , they work through their mutual mistrust and their shared grief over the death of carlos ' mother rosario .	0	objective
writhing under dialogue like 'you 're from two different worlds ' and 'tonight the maid is a lie and this , this is who you are , ' this schlock-filled fairy tale hits new depths of unoriginality and predictability .	1	subjective
this includes punishment for delivering a baby in the prison cell while all of the prison staff has taken shelter during an iraqi bombing .	0	objective
as the suspense builds toward a gripping climax , it soon becomes clear that the cia 's old maxims are true : `` trust no one `` and `` nothing is what it seems . ``	0	objective
craig bartlett and director tuck tucker should be commended for illustrating the merits of fighting hard for something that really matters .	1	subjective
nothing like dreaming is a film about a modern-day shaman and his young disciple .	0	objective
then , in 1974 , something incredible happened - they fell in love .	0	objective
the film focuses on fatal ( nora zimmett ) , a former heroin addict who , having embraced this dark lifestyle , decides to leave her `` family `` and break free from the goth world with the help of her college tutor tom ( jeff marchelletta ) .	0	objective
as austin chases dr . evil , mini-me and goldmember through time , he stops in 1975 to `` connect `` with an old girlfriend , detective foxy cleopatra , and requests her help to track the villains and save his father .	0	objective
a boring , pretentious muddle that uses a sensational , real-life 19th-century crime as a metaphor for -- well , i 'm not exactly sure what -- and has all the dramatic weight of a raindrop .	1	subjective
ancanar is on a constant search for what no one knew .	0	objective
if routine action and jokes like this are your cup of tea , then pay your $ 8 and get ready for the big shear . this is one baaaaaaaaad movie .	1	subjective
mysteriously , she can see her wise , grandfather-like angel .	0	objective
a dumb movie with dumb characters doing dumb things and you have to be really dumb not to see where this is going .	1	subjective
her strong relationship with her father , howard , is evident as she shares the hopelessness of her marriage .	0	objective
a new t 101 unit ( arnold schwarzenegger ) is also sent back to help john .	0	objective
she quickly makes friends with paul taylor , a witty mormon student filmmaker who finds jenny 's ambitious dream to be the subject for his next film project .	0	objective
a man gets into a car and makes a farewell address to his young daughter , explaining why he will blow himself up as a protest against the dictatorship he lives in .	0	objective
occasionally funny , always very colorful and enjoyably overblown in the traditional almodM-svar style .	1	subjective
the basic premise is intriguing but quickly becomes distasteful and downright creepy .	1	subjective
peter becomes trapped in a repeating circle of time , getting the chance to strike up conversations with jen fresh each time .	0	objective
a bittersweet contemporary comedy about benevolent deception , which , while it may not rival the filmmaker 's period pieces , is still very much worth seeing .	1	subjective
she wants his blessing to marry a man she loves , but he tells her that she must marry a man of his choosing , and that she must undergo female circumcision .	0	objective
a modest and messy metaphysical thriller offering more questions than answers .	1	subjective
meet a struggling young citizen of our chaotic attention deficit world : lizzy lyons .	0	objective
davey stone , a 33-year old party animal , finds himself in trouble with the law after his wild ways go too far .	0	objective
toledo arrives home and has a long conversation with ana , who constantly manifests a ridiculous desire of 'going out for a drink ' .	0	objective
green card fever is the story of a young man in the united states who overstays his visa in the pursuit of a `` green card `` .	0	objective
there 's a scientific law to be discerned here that producers would be well to heed : mediocre movies start to drag as soon as the action speeds up ; when the explosions start , they fall to pieces .	1	subjective
but the reverie was broken when his family sent devdas to london for education .	0	objective
essentially `` fatal attraction `` remade for viewers who were in diapers when the original was released in 1987 . . . . this story gets sillier , not scarier , as it goes along . . .	1	subjective
`martin lawrence live ' is so self-pitying , i almost expected there to be a collection taken for the comedian at the end of the show .	1	subjective
trademark american triteness and simplicity are tossed out the window with the intelligent french drama that deftly explores the difficult relationship between a father and son .	1	subjective
chon 's sister , lin ( wong ) , also thirsty for vengeance , stumbles into what appears to be a conspiracy to off the royal family .	0	objective
we participate in a world full of joy , hate , love and racism .	0	objective
provides a porthole into that noble , trembling incoherence that defines us all .	1	subjective
but what makes lucky dangerous is his ability to get inside mudd 's head and turn him into a serial killer .	0	objective
i still ca n't relate to stuart : he 's a mouse , for cryin ' out loud , and all he does is milk it with despondent eyes and whine that nobody treats him human enough .	1	subjective
a stylish cast and some clever scripting solutions help chicago make the transition from stage to screen with considerable appeal intact .	1	subjective
when the secret codes controlling a killer nuclear satellite are stolen by the world 's most dangerous criminal , america 's best agent teams up with a brittish beauty to recover the codes in an endgame of action , betrayal and intrigue .	0	objective
it is a tough film to sit through , not out of any violence or perversion , but for its destitution .	1	subjective
this is a delightful comedy with countless celebrity cameos by dave foley , jeff goldblum , and jack black just to name a few .	0	objective
waydowntown is by no means a perfect film , but its boasts a huge charm factor and smacks of originality .	1	subjective
now , after five years of calling the shots-on everything from his clothes to his divorce settlements - lucy kelson is calling it quits .	0	objective
all in all , the animation is what cracked my urge to despise this squeaky cartoon .	1	subjective
the historionaut , a history machine , produces an incessant stream of remembered , contemporary and future images .	0	objective
here lives grace ( lizzy mahon ) , salo jr . 's daughter , whom he and his equally bizarre wife ( christie sanford ) have enslaved through enforced drug addiction and psychic brainwashing .	0	objective
the daughter is trying to get to know her unwilling mother .	0	objective
the companies ' ceos and attorneys are summoned to a final round of mediation , at an off-shore location .	0	objective
a few years later , tragedy struck her , first a fire in her house which caused her to not be able to go into any type of light , and then she was hanged .	0	objective
however , boey and wayne get closer and johnny ( who had broken up with samantha ) falls for his new secretart , the paranoid sabrina .	0	objective
she hits her head badly , and dies in the hospital a little later .	0	objective
the cumulative effect of the relentless horror on parade numbs the movie 's power as a work of drama .	1	subjective
a zany comedy where as pop is dying he is pushing his remaining son to fulfill his last request ; to marry and carry on the family name .	0	objective
when his father , who owns a bodega in the heights , is shot in a burglary attempt , carlos is forced to put his dream on hold and run the store .	0	objective
and then a body turns up on cape cod . . .	0	objective
what was to be a modest profile turns into a intimate four and half year chronicle of stevie , his broken family , the criminal justice system and the filmmaker himself , as they all struggle with what stevie has done and who he has become .	0	objective
seeing these old cars in recent films and photographs one wonders how they have maintained them after decades with no spare parts and an embargo by the united states .	0	objective
inside the film 's conflict-powered plot there is a decent moral trying to get out , but it 's not that , it 's the tension that keeps you in your seat . affleck and jackson are good sparring partners .	1	subjective
lucy tries to forget about tracy , and continue her friendship with dante , leaving the affair behind , but to no avail when she discovers she is pregnant .	0	objective
in a future where emotion and desire have been wiped away by an unshakable new narcotic , society exists simply to provide a constant source of the drug .	0	objective
identified as deserters , they are returned to their barracks to be court martialed .	0	objective
lynn realizes what 's happening and rushes to save sue , who does n't have the skills to carry out the hit .	0	objective
frustratingly , dridi tells us nothing about el gallo other than what emerges through his music .	1	subjective
it 's lazy for a movie to avoid solving one problem by trying to distract us with the solution to another .	1	subjective
this night will expose all of the hidden nuances that each of the friends carry , forever changing their lives and how they view one another .	0	objective
it is said that when the devil wishes to take a mortal soul , he 'll walk the earth in the guise of a child for they are pure of heart .	0	objective
it 's a lovely , sad dance highlighted by kwan 's unique directing style .	1	subjective
this is a stunning film , a one-of-a-kind tour de force .	1	subjective
the movie is our story as much as it is schmidt 's , no matter if it 's viewed as a self-reflection or cautionary tale .	1	subjective
this is almodovar 's stab at serious drama , and the result is bizarre and affecting but also unsettling in ways that the filmmaker may not have intended .	1	subjective
. . . more evocative than many other anime features , with its echoes of classic science fiction and contemporary cyberpunk .	1	subjective
sam marks his last day in the battleground of public education by getting saddled with the detention class after hours , playing warden to a pack of rebellious students , the worst troublemakers in school .	0	objective
most of the things that made the original men in black such a pleasure are still there .	1	subjective
the hunky pizza guy , the mad scotsman and a parade of firemen all become invited guests - men almost out numbering the women .	0	objective
for the future , one hopes mr . plympton will find room for one more member of his little band , a professional screenwriter .	1	subjective
a lean , deftly shot , well-acted , weirdly retro thriller that recalls a raft of '60s and '70s european-set spy pictures .	1	subjective
based very loosely on robert ludlum 's novel , the bourne identity is the story of a man whose wounded body is discovered by fisherman who nurse him back to health .	0	objective
upon arrival , josch and t & # 252 ; rlich find ischgl to be a center for apr & # 232 ; s ski parties , and drink hard to blend in .	0	objective
two bouty hunters arrive to take prosit along to durango but prosit ascapes with jimmy and make him a lot of promises about a gold mine .	0	objective
blade , whistler ( yes , he 's back ) and an armory expert named scud are curiously summoned by the shadow council .	0	objective
depending upon your reaction to this movie , you may never again be able to look at a red felt sharpie pen without disgust , a thrill , or the giggles .	1	subjective
though jones and snipes are enthralling , the movie bogs down in rhetoric and clichM-i .	1	subjective
her husband , eric , becomes obsessed with monitoring his little brother 's every move , and colson 's moves become increasingly unpredictable .	0	objective
high powered lawyer claire kubik finds her world turned upside down when her husband , who she thought was tom kubik , is arrested and is revealed to be ron chapman .	0	objective
for too long the children have been abused , molested , neglected , exploited , and killed , and their tormentors have escaped through the cracks in the justice system .	0	objective
the fact that the filmmakers family is integral to this slice of life takes us that much closer to it all .	0	objective
'tracks ' is based on the true-story of a middle class white suburban teenagers who unknowingly committed a senseless act of violence in july of 1982 .	0	objective
following in the reality-based tv trend , tv producer chase renzi played by renee russo , wants mitch to star in her new show about the day-to-day activities of a real cop ( think cops ) .	0	objective
a french foreign exchange student , named genevieve , comes to a small town in texas to attend a local high school where she shacks up with the school 's popular head cheerleader , starla , and her parents .	0	objective
the quest now set before them ends in a love , a lie and a legend that has lasted a thousand years .	0	objective
pacino is brilliant as the sleep-deprived dormer , his increasing weariness as much existential as it is physical .	1	subjective
there is a fine psychological thriller about divided loyalties and ambiguous identities buried with all the rubble and the maimed bodies , and mr . han and ms . kim play their slightly absurd roles with brisk sincerity	1	subjective
this is so de palma . if you love him , you 'll like it . if you do n't . . . well , skip to another review .	1	subjective
although based on a real-life person , john , in the movie , is a rather dull person to be stuck with for two hours .	1	subjective
robert de niro plays a therapist who is an obsessive-compulsive agoraphobic and has n't left his apartment in six years .	0	objective
as smoochy catapults to fame - scoring hit ratings and the affections of a jaded network executive randolph makes the unsuspecting rhino the target of his numerous outrageous attempts to exact revenge and reclaim his status as america 's sweetheart .	0	objective
an action movie shot in real time that plays out like a shot-em-up video game .	0	objective
through the stories of four different families , daddy & # 38 ; papa delves into some of the particular challenges facing gay men who decide to become dads .	0	objective
the cast comes through even when the movie does n't .	1	subjective
the movie is a desperate miscalculation . it gives poor dana carvey nothing to do that is really funny , and then expects us to laugh because he acts so goofy all the time .	1	subjective
when the lover and child catch up to the angel and the girl , too much time has passed . . .	0	objective
they become the most dreaded monsters of our imagination .	0	objective
this is a rare twisted crowd-pleaser for longtime fans as well as novices -- or for those that do n't know an arachnid from an insect .	1	subjective
the movie provides an intimate glimpse of how sensibilities as compatible as oil and water forced themselves to blend and create a successful work despite their aesthetic differences .	1	subjective
hassan ii busc & # 243 ; el momento preciso para organizar la verbenesca & # 171 ; marcha verde & # 187 ; que colocaba a nuestro ej & # 233 ; rcito ante una disyuntiva grav & # 237 ; sima .	0	objective
she claims he is distant and has shut her out .	0	objective
her father is livid over her dating a non-greek .	0	objective
ice cube holds the film together with an engaging and warm performance . . .	1	subjective
this dramatic film , set in a japanese american internment camp during the world war ii , explores one family 's experience and examines the sacrifices and triumphs of those who endured and survived through preserverence , courage , and the all-american game of baseball .	0	objective
'insignificant other ' , a hitchcockian version of sex and the city , follows the intersecting lives of two couples having extramarital affairs , who live lives of paranoia , wondering if their significant other has found out .	0	objective
ferrara 's strongest and most touching movie of recent years .	1	subjective
rises and falls on the strength of its individual episodes . mostly , it rises , though its extreme length ill suits its anecdotal structure ( or perhaps vice versa ) .	1	subjective
a mafia don ( om puri ) dies and leaves behind such a will which starts an unending war between guru gulab khatri ( akshay kumar ) , don 's son-in law and vikrant ( rahul dev ) , don 's only son .	0	objective
when the us government `` recruits `` him to go on a mission , he 's not exactly thrilled .	0	objective
but her selfish actions soon catch up with her . . .	0	objective
egoyan boldly inspires viewers to deal with issues of cultural memory and responsibility , especially in moments of confusion when family issues intersect with monumental historical facts .	1	subjective
the marquis de sade could n't have been as dull a person as this film makes him out to be .	1	subjective
while finding his wheelchair bound mother franticly searching in the garden for cigarettes , paul wrestles with the idea of stopping her or allowing her to indulge in her one great pleasure .	0	objective
a cathartic work that honestly tries to make sense of the unimaginable .	1	subjective
filled with hatred she seduced louie , her classmate who had a crush on her , to get back at him - and as a favor she would go to bed with him .	0	objective
when the gammasphere goes wrong , bruce banner is afflicted with the ability to turn into a mammoth creature soon dubbed 'the hulk ' , a manifestation of his own inner demons that he mutates into when it is emotionally triggered .	0	objective
not too far below the gloss you can still feel director denis villeneuve 's beating heart and the fondness he has for his characters .	1	subjective
by the end , you just do n't care whether that cold-hearted snake petrovich ( that would be reno ) gets his comeuppance . just bring on the battle bots , please !	1	subjective
he proposes stealing artworks from her clients and convinces her that they could be quickly fenced .	0	objective
a witty and suspenseful tone poem with a magnetic isabelle huppert as a perverse , central character .	1	subjective
braceface brandi chronicles the rise and fall of an overnight celebrity in a world 's dumbest criminals-when good appliances go bad-busted on the job 7 kind of world .	0	objective
he must do this in secret so that the parents and school personnel know nothing of his plan .	0	objective
his mother demands that he quickly make up for the lost money by committing an ill conceived and dangerous robbery .	0	objective
during janis ' annual birthday outing , she and her friends board a tour bus to visit local clubs and bars .	0	objective
blade ii is as estrogen-free as movies get , so you might want to leave your date behind for this one , or she 's gon na make you feel like you owe her big-time .	1	subjective
a movie just for friday fans , critics be damned . if you already like this sort of thing , this is that sort of thing all over again .	1	subjective
the film is a coming-of-age story and also a dark comedy .	0	objective
his biggest customers are the yorkin family , and they seem to have everything in the world .	0	objective
a vivid reminder of the true nature of chemistry between lovers , and the rarity with which we see it on the screen .	1	subjective
one of the most plain , unimaginative romantic comedies i 've ever seen .	1	subjective
this modern-day , fantasy cinderella features fairies , ogres and elves . . . as	0	objective
drumline is -- the mere suggestion , albeit a visually compelling one , of a fully realized story .	1	subjective
unsuspectingly they step into an arena where nothing is business as usual .	0	objective
today marks a special anniversary for the couple and they set out to celebrate the way they have before , with an old fashion picnic .	0	objective
facing death of his friends , major korenev decides to re-install law and order using some unorthodox methods that are only relevant in 21st century russia .	0	objective
be forewarned , if you 're depressed about anything before watching this film , you may just end up trying to drown yourself in a lake afterwards .	1	subjective
detective kang goes about his new job buoyantly and enthusiastically .	0	objective
a naturally funny film , home movie makes you crave chris smith 's next movie .	1	subjective
scientists discover that the earth 's core is about to stop spinning .	0	objective
having had the good sense to cast actors who are , generally speaking , adored by the movie-going public , khouri then gets terrific performances from them all .	1	subjective
just as the recent argentine film son of the bride reminded us that a feel-good movie can still show real heart , time of favor presents us with an action movie that actually has a brain .	1	subjective
ace homicide detective matt , ( christian de la fuente ) , leads the state in murder convictions , but his job has a big downside - he spends every day with dead victims and that 's pushed him to question his belief in god , family , love .	0	objective
warm in its loving yet unforgivingly inconsistent depiction of everyday people , relaxed in its perfect quiet pace and proud in its message . i loved this film .	1	subjective
like its two predecessors , 1983 's koyaanisqatsi and 1988 's powaqqatsi , the cinematic collage naqoyqatsi could be the most navel-gazing film ever .	1	subjective
fundamentally , john learns that love and a sense of purpose are more powerful and more valuable than money .	0	objective
it becomes clear that the line between assailant and victim has begun to break down and that the roles in this relationship are now unclear .	0	objective
when she suddenly disappears he travels down to london to search for her only to discover that she has three identities - dancer , dominatrix and con-woman .	0	objective
you can see where big bad love is trying to go , but it never quite gets there .	1	subjective
jackass : the movie is a disgusting , repulsive , grotesque spectacle , but it 's also hilarious and provocative . god help me , thumbs up .	1	subjective
without shakespeare 's eloquent language , the update is dreary and sluggish .	1	subjective
finally , the purity of arvasu and nittilai 's love brings salvation to the land .	0	objective
a very proactive enviromental story about the power of the world , and how it must change .	0	objective
with his own group , the urban cyber breakers , he has got a dream : to win the dance battle that will bring his team to the world final in new york before reaching usa and fame , he has to overcome the rival group , the ld , to deal with his mother 's excessive love and to live out his passion for the beautiful samia .	0	objective
this rough trade punch-and-judy act did n't play well then and it plays worse now .	1	subjective
[ city ] reminds us how realistically nuanced a robert de niro performance can be when he is not more lucratively engaged in the shameless self-caricature of 'analyze this ' ( 1999 ) and 'analyze that , ' promised ( or threatened ) for later this year .	1	subjective
its maker , steven spielberg , has n't had so much fun in two decades , since he was schlepping indiana jones around the globe in search of a giant misplaced ashtray .	1	subjective
a few questionable actions later on both parties ' part , they finally start questioning their actions and their lives .	0	objective
the band 's courage in the face of official repression is inspiring , especially for aging hippies ( this one included ) .	1	subjective
july 1 , 1981 four people were bludgeoned to death .	0	objective
she 's not disappointed - oliver turns out to be a nightmare .	0	objective
not for the prurient or squeamish , it 's a daring if overlong examination of an idolized culture , self-loathing and sexual politics .	1	subjective
guilt leads him to try to cover it up in the week before the wedding , high jinks ensue .	0	objective
the story begins in the demilitarised zone between north and south korea with a spectacular high-speed hovercraft chase and continues via hong kong to cuba and london where bond meets up with the two ladies who are to play such important and differing roles in his quest to unmask a traitor and to prevent a war of catastrophic consequence .	0	objective
determined to reveal his new findings and theories to the world , the awkward yet sincere bodybuilder realizes he has no choice but to get back in supreme shape , compete in the ultimate `` mr .	0	objective
tyrone gets two men to lift the machine onto the cart , and starts a trek through the city streets , to the cemetery , where the machine ( stripped of its candy and money by street thugs ) acts as a birthday present to his dead brother .	0	objective
sex with strangers will shock many with its unblinking frankness . but what is missing from it all is a moral . what is the filmmakers ' point ? why did they deem it necessary to document all this emotional misery ?	1	subjective
the actors are all charged up by their roles , and it rubs off on us : you walk out with a caffeine- and-doughnut high .	1	subjective
one night , a stranger leaves a savage death threat on sam 's phone machine .	0	objective
meanwhile , a clothing store employee ( rachel leigh cook ) has plans for revenge against a local millionaire ( john cleese ) .	0	objective
when the president of russia suddenly dies , a man whose politics are virtually unknown succeeds him .	0	objective
nete 's marriage begins to unravel , her father gets worse again and is admitted to hospital , where death comes after all .	0	objective
jacki ( gina gershon ) , sexy punk rocker and lead singer of the all-girl band clamdandy , is at a crossroads .	0	objective
for all the wit and hoopla , festival in cannes offers rare insight into the structure of relationships .	1	subjective
not really a thriller so much as a movie for teens to laugh , groan and hiss at .	1	subjective
run ronnie run is a heart warming spin-off from the cult hit hbo series `` mr .	0	objective
when the baby comes back in 1991 as a 17 year old delinquent , sepideh , the warden respects mitra enough to protect the girl .	0	objective
the sra 's act as 'portals ' on the internet , helping users to fulfill their dreams .	0	objective
a sly female empowerment movie , although not in a way anyone would expect .	1	subjective
a steadfast critic of united states foreign policy for decades , in the aftermath of the terrorist attacks of september 11th , his profile took a quantum leap as he provided much-needed analysis and historical perspective to concerned citizens throughout the world .	0	objective
some may quibble that the 144-minute length accommodates at least one too many endings . but such quibbling will diminish in view of the film 's overall impact .	1	subjective
the ending does n't work . . . but most of the movie works so well i 'm almost recommending it , anyway -- maybe not to everybody , but certainly to people with a curiosity about how a movie can go very right , and then step wrong .	1	subjective
there , they plot revenge on those who made fun of them , and especially the power-hungry christine .	0	objective
snipes relies too much on a scorchingly plotted dramatic scenario for its own good .	1	subjective
a winning piece of work filled with love for the movies of the 1960s .	1	subjective
'broadway ' tells the stories of these legendary performers , composers and writers while illustrating their tales with amazing , rare , archival performance footage and these legends ' own home movies and photos .	0	objective
even before it builds up to its insanely staged ballroom scene , in which 3000 actors appear in full regalia , it 's waltzed itself into the art film pantheon .	1	subjective
if swimfan does catch on , it may be because teens are looking for something to make them laugh .	1	subjective
when dwindling membership and increasing overheads makes the bowling club a prime candidate for a takeover , it 's all hands on deck to save the club .	0	objective
kissinger 's story raises profound questions about american foreign policy and highlights a new era of human rights .	0	objective
although it 's a bit smug and repetitive , this documentary engages your brain in a way few current films do .	1	subjective
the essential problem in orange county is that , having created an unusually vivid set of characters worthy of its strong cast , the film flounders when it comes to giving them something to do .	1	subjective
like its parade of predecessors , this halloween is a gory slash-fest . it ca n't escape its past , and it does n't want to .	1	subjective
he faces the hostility and malice of the modern world .	0	objective
witherspoon and her huge forehead really were pretty funny and this movie was much better than her last effort , `` legally blonde . ``	1	subjective
engine and ladder company members talk about the day of the attack , how those events have affected their lives and most importantly pay tribute to their fallen fellow firefighters .	0	objective
steven merritt , a research obsessed writer is mistaken for being gay by rebecca , a young veterinarian assistant .	0	objective
for a rapsploitation film to target and frown upon the darker forces of its nature is certainly a good sign for the maturation of the genre .	1	subjective
there are a few laughs and clever sight gags scattered about , but not enough to make this anything more than another big-budget bust .	1	subjective
blessed with immense physical prowess he may well be , but ahola is simply not an actor . and in truth , cruel as it may sound , he makes arnold schwarzenegger look like spencer tracy .	1	subjective
jonah was kind of like a mailman except his messages came straight from god .	0	objective
the feds are now determined to bring kilo 's operation down .	0	objective
at the agency , instead of mr . right , laura meets miguel , who has all the signs of mr . wrong : he 's a blue-collar , unpolished simple man .	0	objective
neither the funniest film that eddie murphy nor robert de niro has ever made , showtime is nevertheless efficiently amusing for a good while . before it collapses into exactly the kind of buddy cop comedy it set out to lampoon , anyway .	1	subjective
such a wildly uneven hit-and-miss enterprise , you ca n't help suspecting that it was improvised on a day-to-day basis during production .	1	subjective
he is living a life of luxury in a huge mansion and a mercedes in the driveway .	0	objective
sounding like arnold schwarzenegger , with a physique to match , [ ahola ] has a wooden delivery and encounters a substantial arc of change that does n't produce any real transformation .	1	subjective
with lesser talents , high crimes would be entertaining , but forgettable . with freeman and judd , i 'll at least remember their characters .	1	subjective
a succinct , intelligent and scintillating slice of cultural history .	1	subjective
the double wedding on valentine 's day arrives in a flurry of yelling , confessions and proposals .	0	objective
leading a double life in an american film only comes to no good , but not here . matters play out realistically if not always fairly .	1	subjective
after school on saturday afternoon , a teacher asks her 6th grade students , budi and rosi , to take charge of raising the flag for next monday 's ceremony .	0	objective
for all its impressive craftsmanship , and despite an overbearing series of third-act crescendos , lily chou-chou never really builds up a head of emotional steam .	1	subjective
it so happens that benigno is looking after another woman in a coma , alicia , a young ballet student .	0	objective
the weird thing about the santa clause 2 , purportedly a children 's movie , is that there is nothing in it to engage children emotionally .	1	subjective
bettien decided to cooperate with the police and because of her testimonies , many precious arrests were made .	0	objective
the movie overcomes its lack or originality in the setup by making good use of its central idea , that a pair of sneakers could make a kid into an nba star .	1	subjective
its battle scenes are dynamic , its pageantry spectacular and its characters appealing .	1	subjective
philip k . dick must be turning in his grave , along with my stomach .	1	subjective
one of those movies that make us pause and think of what we have given up to acquire the fast-paced contemporary society .	1	subjective
jolie gives it that extra little something that makes it worth checking out at theaters , especially if you 're in the mood for something more comfortable than challenging .	1	subjective
it 's a feel-good movie about which you can actually feel good .	1	subjective
further complicating her isolated existence , alicia 's high school principal compels her to pay a reluctant visit on the still-hospitalized deanna .	0	objective
a wild ride of a movie that keeps throwing fastballs .	1	subjective
its cast full of caffeinated comedy performances more than make up for its logical loopholes , which fly by so fast there 's no time to think about them anyway .	1	subjective
new hampshire , 1972 : will murphy , fledgling restaurant mogul , amateur lounge singer and go-go bar owner is stumbling after his own version of the american dream .	0	objective
it kinda works and qualifies as cool at times , but is just too lame to work or be cool at others .	1	subjective
everyone 's insecure in lovely and amazing , a poignant and wryly amusing film about mothers , daughters and their relationships .	1	subjective
gerry 's daughter , mattie , accidentally prints out a dna code that in the wrong hands can end the human race .	0	objective
. . . the kind of entertainment that parents love to have their kids see .	1	subjective
a potentially good comic premise and excellent cast are terribly wasted .	1	subjective
it 's an instant success for simon , he meets the delightful mia who immediately takes a liking to him .	0	objective
he resurfaces as a hired snoop for , earth now , a radical ecology group .	0	objective
ozpetek succeeds in portraying small nuances that demonstrate the stages of love -- unrequited or blossoming -- and in showcasing the family structure created by a group of people who have been rejected for one reason or another .	1	subjective
if you really want to understand what this story is really all about , you 're far better served by the source material .	1	subjective
`` juwanna mann ? `` no thanks . wewannour money back , actually .	1	subjective
muccino , who directed from his own screenplay , is a canny crowd pleaser , and the last kiss . . . provides more than enough sentimental catharsis for a satisfying evening at the multiplex .	1	subjective
as simple and innocent a movie as you can imagine . this is a movie you can trust .	1	subjective
what steve does n't know is that the crocodile has innocently swallowed a top secret us satellite beacon , and the poachers are actually american special agents sent to retrieve it .	0	objective
how much is he willing to sacrifice in order to pull off his charade ?	0	objective
the first fatal attraction was vile enough . do we really need the tiger beat version ?	1	subjective
hard , endearing , caring , warm . bring tissues .	1	subjective
when you think you 've figured out bielinsky 's great game , that 's when you 're in the most trouble : he 's the con , and you 're just the mark .	1	subjective
the cast is top-notch and i predict there will be plenty of female audience members drooling over michael idemoto as michael .	1	subjective
matsumoto and sawako were a happy couple , but meddling parents and chase for success push the boy to a tragic choice .	0	objective
one of [ jaglom 's ] better efforts -- a wry and sometime bitter movie about love .	1	subjective
fashion is considered a glamorous industry full of beautiful people .	0	objective
when a prank goes terribly wrong landing a kid in the hospital , landon is assigned to tutor a young student on the weekends and participate in the drama club 's spring play .	0	objective
but now , hell is coming back as that black haired , winged creature of doom that kyle described is coming back to town .	0	objective
he picks up solitary women , uses them briefly for a job , then kills them .	0	objective
jose is a street performer having an extended dry spell with women .	0	objective
tom twyker ( director of 'run lola run ' ) helms this kieslowski tale about love , retribution and redemption .	0	objective
too infuriatingly quirky and taken with its own style .	1	subjective
a documentary which revolves around a shelter for battered women in tampa , florida .	0	objective
the bland outweighs the nifty , and cletis tout never becomes the clever crime comedy it thinks it is .	1	subjective
in order to help and protect , asterix and obelix accompany the old druid on his journey to egypt .	0	objective
the film is almost eerily calm and refuses to take sides . but that lets its insights penetrate all the deeper .	1	subjective
a terrific insider look at the star-making machinery of tinseltown .	1	subjective
later that week he put the scenes together in an effort to wrap his head around it all .	0	objective
resident evil may be brain dead but it 's great popcorn entertainment nonetheless .	1	subjective
this is peter 's story ; an 18 year old boy who takes a journey through a conservative southern all-male university in order to discover himself .	0	objective
when not obscured by the booming bass-heavy soundtrack , the conversation presents the kind of linguistic fumbling not heard since macy gray 's game of chinese whispers with mr bean .	1	subjective
devdas was besotted by her stunning beauty and longed to have her back .	0	objective
after that incident matt goes into the woods , looking for dawn .	0	objective
. . . too slow , too boring , and occasionally annoying .	1	subjective
the path becomes blurred and treacherous and peter learns that only by relying on the strength of strangers will he be able to heal himself .	0	objective
the screenwriters dig themselves in deeper every time they toss logic and science into what is essentially a `` dungeons and dragons `` fantasy with modern military weaponry . . .	1	subjective
though it 's become almost redundant to say so , major kudos go to leigh for actually casting people who look working-class .	1	subjective
thank goodness writer-director michael kalesniko found someone as verbally nimble as kenneth branagh to keep the whole enterprise afloat . he manages , but just barely .	1	subjective
it 's such a mechanical endeavor [ that ] it never bothers to question why somebody might devote time to see it .	1	subjective
the last executioners of germany , the former east germany , france , hungary , yugoslavia and romania have faced the camera .	0	objective
solondz is so intent on hammering home his message that he forgets to make it entertaining .	1	subjective
within the drama , another of the principal persons is a corrupt cia agent sands who at that time , demands retribution from his worst enemy in order to carry out the drug lord 's uprising against the government .	0	objective
leader of the pack luck ( danny lopes ) , fueled on major hallucinogens , transports the gang to the reverend 's isolated house where the basis of the second plot has been set simultaneously .	0	objective
they can not give her an explanation for these dreams .	0	objective
harmon opts to show less and suggest more , and the script 's gloomy downer of an ending is audacious .	1	subjective
i 've had more interesting -- and , dare i say , thematically complex -- bowel movements than this long-on-the-shelf , point-and-shoot exercise in gimmicky crime drama .	1	subjective
it 's their familial ups and downs that shift this small , stubbornly poignant documentary . . . from the realm of special-interest audiences to the more universal theater of family psychodynamics .	1	subjective
this crafty little mystery/thriller deserves a wider audience -- if for no other reason than its attention to period detail , its subtlety and its emphasis on mood .	1	subjective
saruman 's army of uruk hai is ready to launch an assault against aragorn and the people of rohan .	0	objective
the movie is as far as you can get from racy , to the point where it almost stops the blood flow to your brain ; it has a dull , costumey feel .	1	subjective
an account of screenwriter charlie kaufman 's ( cage ) attempt to adapt susan orlean 's ( streep ) non-fiction book the orchid thief , which is the story of john laroche ( cooper ) , a plant dealer who clones rare orchids then sells them to collectors .	0	objective
one day , margalo is nowhere to be found , so stuart and snowbell set out across the city to find her while george covers for stuart ( the first time he 's had to lie ) .	0	objective
it 's the cinematic equivalent of a good page-turner , and even if it 's nonsense , its claws dig surprisingly deep .	1	subjective
the sequel to spy kids ; the second film revisits the adventures of the previous film .	0	objective
a film crew travels to the austrian alps near the ( former ) yugoslav border to film three extreme sports enthusiasts being chased down by an avalanche for a commercial .	0	objective
skins has a right to yawp , and we have a right to our grains of salt .	1	subjective
green might want to hang onto that ski mask , as robbery may be the only way to pay for his next project .	1	subjective
kilabot is now off to save sienna and to avenge kamandag 's death .	0	objective
four friends journey down life 's paths to find out whether god or society has the right to decide the good or the evil .	0	objective
anmol 's greedy wife mona ( amrita arora ) forces him to meet vikrant in india and inform him about guru gulab and collect the prize money .	0	objective
thought visible and seemingly accessible , every attempt to enter this island has resulted in disaster .	0	objective
seeing it as a westerner is an enlightening , even liberating , experience .	1	subjective
from the opening scenes , it 's clear that all about the benjamins is a totally formulaic movie .	1	subjective
ice age wo n't drop your jaw , but it will warm your heart , and i 'm giving it a strong thumbs up .	1	subjective
slowly , it changed to love but it was still unsaid .	0	objective
for his first attempt at film noir , spielberg presents a fascinating but flawed look at the near future .	1	subjective
it 's hard to care about a film that proposes as epic tragedy the plight of a callow rich boy who is forced to choose between his beautiful , self-satisfied 22-year-old girlfriend and an equally beautiful , self-satisfied 18-year-old mistress .	1	subjective
it passes through a broad cross-section of iranian society , stopping with a pickpocket , a pomegranate seller , an abortionist , an estate sale , a beggar , a college student , a wedding reception , some musicians , smuggling rings , and some new year 's revelers .	0	objective
amudha , adopted by thiru and indira and growing up with the couples two sons , is blissfully unaware of her parentage , till the couple decide to inform her of it on her ninth birthday .	0	objective
on the way , they get caught up in a horrible accident , in which kimberly survives , but her friends die brutally .	0	objective
in a time when , more often than not , sequels disappoint , it 's refreshing to uncover something this high-profile that fulfils the promise of its name and adds another title to a storied legacy .	1	subjective
mary is an 18-year-old high school senior , and joe , her fianc & # 233 ; , is 23 , working hard to get techweb established as an internet consulting firm .	0	objective
after six months at sea on an unassisted solo circumnavigation , georgia perry 's 44-foot sloop is becalmed for several days .	0	objective
young juan antonio has been challenged to defend the honor of the beautiful yet devilish carmen , by se & # 241 ; or maximiliano , a decorated military officer who has just returned from the spanish-american war .	0	objective
at sciltre , nothing that is served up is what it seems and sometimes what you get is n't what you really want .	0	objective
sus problemas empiezan cuando bigardo , un presentador de televisi & # 243 ; n con problemas de audiencia , decide convertirlo en un & # 237 ; dolo de masas .	0	objective
they discover a little bit about love , dating and each other as the search through the thousands of hopefuls .	0	objective
he 'll do anything to make her love him again .	0	objective
challenges of love , aptitude , and character are presented and won with fun and intensity while our rambunctious housemates grow emotionally , spiritually , and perhaps a bit more tipsy .	0	objective
playing a role of almost bergmanesque intensity . . . bisset is both convincing and radiant .	1	subjective
and yet , amid the overwhelming destitution and the daily quest for survival , the desire for joy , beauty and music is still alive .	0	objective
an uplifting drama . . . what antwone fisher is n't , however , is original .	1	subjective
a documentary about the intellectual pacifist progressive president woodrow wilson , showing his place in history as the president who oversaw america 's transformation into a singular global power , but also his failed quest for world peace , due to his poor physical stamina and political dexterity .	0	objective
one hour photo offers a very interesting snapshot of some decidedly modern pathologies -- suburban alienation and the illusions generated by the advent of the photographic image .	1	subjective
imagine a film that begins as a seven rip-off , only to switch to a mix of the shining , the thing , and any naked teenagers horror flick from the 1980s .	1	subjective
in venice , italy , a team of expert theives pulls a daring heist of 35 million dollars in bars of gold .	0	objective
as if trying to grab a lump of play-doh , the harder that liman tries to squeeze his story , the more details slip out between his fingers .	1	subjective
albert is goaded by the other prisoners in the cells around him into telling the story ( in flashbacks ) of what happened when he encountered prisoner mark david chapman , the man who killed john lennon .	0	objective
[ t ] he script is n't up to the level of the direction , nor are the uneven performances by the cast members , who seem bound and determined to duplicate bela lugosi 's now-cliched vampire accent .	1	subjective
as a director , mr . ratliff wisely rejects the temptation to make fun of his subjects .	1	subjective
more dutiful than enchanting . . . terribly episodic and lacking the spark of imagination that might have made it an exhilarating treat .	1	subjective
the issues are presented in such a lousy way , complete with some of the year 's ( unintentionally ) funniest moments , that it 's impossible to care .	1	subjective
if festival in cannes nails hard- boiled hollywood argot with a bracingly nasty accuracy , much about the film , including some of its casting , is frustratingly unconvincing .	1	subjective
it extends the writings of jean genet and john rechy , the films of fassbinder , perhaps even the nocturnal works of goya .	1	subjective
it 's basically an overlong episode of tales from the crypt .	1	subjective
an enthralling , playful film that constantly frustrates our desire to know the 'truth ' about this man , while deconstructing the very format of the biography in a manner that derrida would doubtless give his blessing to .	1	subjective
before long , rosalind has five guys trailing behind her , looking to get their bungling hands on a piece of the action .	0	objective
that 's right , a place where people come together . . .	0	objective
all of a sudden , simon vanishes and francis appears , charmingly succeeds to reverse all her plans .	0	objective
a bit of a downer and a little over-dramatic at times , but this is a beautiful film for people who like their romances to have that french realism .	1	subjective
if ocean 's eleven was a high-priced banquet of popular guys toasting one another 's hard-earned coolness in a pointless caper , full frontal is the after-party .	1	subjective
as well as many appearances by characters for the hit television series `` mr .	0	objective
but josh , is not interested in call girls and one-night stands .	0	objective
birot has succeeded in making a movie that has some laughs , low points and high ideals .	1	subjective
best to just pick up a blade of grass and chew on it while absorbing the scenic imagery and natural acting of a strong cast .	1	subjective
otjen is helming the pic , holly mosher produces .	0	objective
the film is saved from aren't-kids-cute sentimentality by a warmth that is n't faked and a stately sense of composition .	1	subjective
feels slight , as if it were an extended short , albeit one made by the smartest kids in class .	1	subjective
but progress is frustrated when dr chu becomes a victim of the copy-cat killings herself .	0	objective
in a summer overrun with movies dominated by cgi aliens and super heroes , it revigorates the mind to see a feature that concentrates on people , a project in which the script and characters hold sway .	1	subjective
quebec bill bonhomme , a hardy schemer and indefatigable optimist , tries desperate to raise money to preserve his endangered herd through the rapidly approaching winter .	0	objective
but convincing his lifelong friend is just the beginning .	0	objective
mark pellington 's latest pop thriller is as kooky and overeager as it is spooky and subtly in love with myth .	1	subjective
at the same time , two hitmen wants get him wacked .	0	objective
he has never truly recovered , however , and as the story progresses we vicariously experience his increasingly fragile grip on reality .	0	objective
arvasu prepares to marry outside his brahmin caste - but for this , according to the tribal custom , he has to present himself before nittilai 's village elders .	0	objective
none of the characters or plot-lines are fleshed-out enough to build any interest .	1	subjective
all that quickly changes when frodes father is going out with his new girlfriend mette , who hates children .	0	objective
elisabeth m & # 225 ; rton 's film relates , restages and remembers the tragic story of spielrein 's life as gleaned from a box of her papers discovered in 1977 in the cellar of geneva 's former institute of psychology .	0	objective
its story may be a thousand years old , but why did it have to seem like it took another thousand to tell it to us ?	1	subjective
extremely well cast , especially in the large number of supporting roles .	1	subjective
sorvino is delightful in the central role . she nearly glows with enthusiasm , sensuality and a conniving wit .	1	subjective
she silently waits , filled with fear and fading hope for the fate of a loved one , her son , who will never return .	0	objective
cage makes an unusual but pleasantly haunting debut behind the camera .	1	subjective
finally , he gets an offer to make a big film .	0	objective
though it lacks the utter authority of a genre gem , there 's a certain robustness to this engaging mix of love and bloodletting .	1	subjective
not since japanese filmmaker akira kurosawa 's ran have the savagery of combat and the specter of death been visualized with such operatic grandeur .	1	subjective
davis . . . is so enamored of her own creation that she ca n't see how insufferable the character is .	1	subjective
the story bogs down in a mess of purposeless violence .	1	subjective
while 'studying ' , he is busted by his mother and begs her not to tell his dad .	0	objective
the film begins in the fifties , when odete was 21 .	0	objective
their rescue mission leads them to a disused lab , but what should have been a simple raid turns into a series of twisted and mind bending incidents where the free and the caged switch places , in this tormented psychological horror .	0	objective
he 's in the southwest , headed toward mexico , when he picks up bennie , a woman leaving an abusive marriage , going to paradise , arizona .	0	objective
palm springs ' white party is the backdrop for this documentary on the fast-paced world of gay circuit parties .	0	objective
the detective maud graham hides her sensibility behind the image of a strong and independant woman .	0	objective
they start dating and quickly fall in and out of love , the waitress returning to china .	0	objective
a spirit is haunting sanjana , while aditya is hiding a secret that could steer him from life to death .	0	objective
starts out with tremendous promise , introducing an intriguing and alluring premise , only to fall prey to a boatload of screenwriting cliches that sink it faster than a leaky freighter .	1	subjective
the film tells a story of two scrap pickers - the title hero edi and his friend jureczek .	0	objective
claire soon learns that to navigate the military justice system , she 'll need help from the somewhat unconventional charlie grimes ; meanwhile , claire 's sister , jackie , is falling in love with wet-behind-the-ears lieutenant embry assigned as the official defense lawyer .	0	objective
massoud 's story is an epic , but also a tragedy , the record of a tenacious , humane fighter who was also the prisoner ( and ultimately the victim ) of history .	1	subjective
with we were soldiers , hollywood makes a valiant attempt to tell a story about the vietnam war before the pathology set in .	1	subjective
winnie is a free-spirited 15-year-old in a stuffy victorian household who stumbles on the tucks , a strange family hiding out on the family grounds .	0	objective
it is her destiny to sing in the movies a final wish before the afterlife .	0	objective
harbour falls in love with alice and soon all four of them are closely intertwined in each other 's lives - and perhaps even deaths .	0	objective
even a hardened voyeur would require the patience of job to get through this interminable , shapeless documentary about the swinging subculture .	1	subjective
the cast fits very convincingly into the nightmarish landscape of a ravaged country .	1	subjective
jonah loves his job , until the day comes when he has to deliver a message to the people of nineveh .	0	objective
when sarah 's dog disappears into the forest , she becomes completely lost trying to find him .	0	objective
lovers of the original the silence of the lambs will be ecstatic to see that cinematic lightning can strike twice .	1	subjective
she spends her days catering to edgar 's whims and fighting off lame advances from his taciturn partner in crime , flowers ( arie verveen ) .	0	objective
tranquilino , the grand grand father looked at the eyes of the coyote , since then the horror of a crime and the hell of being unable to sleep will chase them .	0	objective
to help things out , lena hires boey , an expert on babies , to join the team .	0	objective
a resonant tale of racism , revenge and retribution .	1	subjective
it does n't quite work , but there 's enough here to make us look forward to the russos ' next offering .	1	subjective
adrien , a former high-flying bank robber , recently released from prison and suffering from an incurable form of cancer . . .	0	objective
after hours of searching for her hidden dream place in the nevada deserts , the taxi driver ( martin kove ) abruptly quits the search and demands that she 's paying up immediately .	0	objective
has taken serious note of the situation and special task force is sent to the jungle to deal with naxal problem .	0	objective
by following his own heart and believing in himself , he finds true love his own way in the form of the beguiling doreen the po'boys - a band of four musicians - once had a hit single .	0	objective
when they join forces to track down the mastermind behind the death of cho cho 's master , it leads these unusual partners into uncovering a dangerous conspiracy which puts both of their lives in danger .	0	objective
in this condition , she meets lukas , a gentle , but at the same time , strong-willed and good-looking young man .	0	objective
bereft at the loss of their parents and disillusioned with the law , the sisters turned professional assassins , killing criminals for other criminals .	0	objective
the mark of a respectable summer blockbuster is one of two things : unadulterated thrills or genuine laughs .	1	subjective
harland williams is so funny in drag he should consider permanent sex-reassignment .	1	subjective
so unique and stubborn and charismatic that you want it to be better and more successful than it is .	1	subjective
however , as ancanar grew into manhood , he became restless .	0	objective
great fun both for sports aficionados and for ordinary louts whose idea of exercise is climbing the steps of a stadium-seat megaplex .	1	subjective
sometimes there are very , very good reasons for certain movies to be sealed in a jar and left on a remote shelf indefinitely .	1	subjective
after all the big build-up , the payoff for the audience , as well as the characters , is messy , murky , unsatisfying .	1	subjective
in mid-1970s savannah , two bright but rebellious boys , francis doyle and tim sullivan , fight boredom , hormones and harsh teachers as they struggle to find something meaningful beyond the walls of their parish school .	0	objective
anna has begun to rely on her stalker 's presence .	0	objective
when jonathan jordan gets divorced he 's thrust back into the world of being a single mormon - a world who 's ultimate goal is eternal marriage .	0	objective
having been born , raised , and schooled in the garden state , they are now , in their early 30 's , starting to realize that something is lacking in their lives .	0	objective
about as big a crowdpleaser as they possibly come .	1	subjective
as his clients become more frantic and demanding , ray begins to unravel , questioning the morality of his profession .	0	objective
[ hayek ] throws herself into this dream hispanic role with a teeth-clenching gusto , she strikes a potent chemistry with molina and she gradually makes us believe she is kahlo .	1	subjective
rock 's stand-up magic wanes . hopkins , squarely fills the screen . action - mechanical .	1	subjective
limps along on a squirm-inducing fish-out-of-water formula that goes nowhere and goes there very , very slowly .	1	subjective
a group of wayward astronauts returning from a long mission to ganymede crash land on a planet very much like earth .	0	objective
life is not easy when you are called aksel and you 're a danish kid who loves meatballs .	0	objective
archeology professor robert burns is on location leading an important dig in the ancient ruins on the far eastern chinese border .	0	objective
those who love him today risk being heartbroken tomorrow . . .	0	objective
the action is captured inside an eclectic , three-story craftsman - itself serving as a central character to the story .	0	objective
a wealthy american quaker woman rebels and marries a french baron for love .	0	objective
that 'alabama ' manages to be pleasant in spite of its predictability and occasional slowness is due primarily to the perkiness of witherspoon ( who is always a joy to watch , even when her material is not first-rate ) . . .	1	subjective
it is also the story of krishna , born of indian parents in america but uncomfortable with his hyphenated existence .	0	objective
is the albino stalking her or watching over her ?	0	objective
a different movie -- sometimes tedious -- by a director many viewers would like to skip but film buffs should get to know .	1	subjective
he and his friends : virgil , daric and han lead a double life of mischief and petty crimes to alleviate the pressures of perfection .	0	objective
who is this movie for ? not kids , who do n't need the lesson in repugnance . it 's also not smart or barbed enough for older viewers -- not everyone thinks poo-poo jokes are 'edgy . '	1	subjective
what is 100 % missing here is a script of even the most elemental literacy , an inkling of genuine wit , and anything resembling acting .	1	subjective
an average coming-of-age tale elevated by the wholesome twist of a pesky mother interfering during her son 's discovery of his homosexuality .	1	subjective
a plethora of engaging diatribes on the meaning of 'home , ' delivered in grand passion by the members of the various households .	1	subjective
this movie has a strong message about never giving up on a loved one , but it 's not an easy movie to watch and will probably disturb many who see it .	1	subjective
a woman who again is able to let love into her heart .	0	objective
full of profound , real-life moments that anyone can relate to , it deserves a wide audience .	1	subjective
a cogent yet hilarious indictment of our soul-destroying urban existence .	1	subjective
there 's something to be said for a studio-produced film that never bothers to hand viewers a suitcase full of easy answers .	1	subjective
funny in a sick , twisted sort of way .	1	subjective
the film 's 45-minute running time stops shy of overkill , though viewers may be more exhausted than the athletes onscreen .	1	subjective
but all efforts are suddenly frustrated once again , when choi takes his own life .	0	objective
hollywood has taken quite a nosedive from alfred hitchcock 's imaginative flight to shyamalan 's self-important summer fluff .	1	subjective
a gripping little b-movie of more mood than substance , below nonetheless delivers on its modest promises .	1	subjective
joe , a rootless young drifter , finds work on a barge travelling between glasgow and edinburgh , owned by les and his wife ella .	0	objective
seven years later , the submarine uss tunny successfully launched the regulus nuclear cruise missile , and a whole new era in the history of the navy , the submarine and the cold war began !	0	objective
one of patricia 's early followers is francis hiller ( edward albert jr . ) , jack 's son and katherine 's stepbrother , a successful local businessman .	0	objective
originally a 30 minute portion for an anthology film , impostor was retooled into a full length feature film .	0	objective
`` the quiet american `` begins in saigon in 1952 . that 's its first sign of trouble .	1	subjective
the best drug addition movies are usually depressing but rewarding . quitting , however , manages just to be depressing , as the lead actor phones in his autobiographical performance .	1	subjective
williams creates a stunning , taxi driver-esque portrayal of a man teetering on the edge of sanity .	1	subjective
they are known as masters of the runaway art .	0	objective
as young julien , his family and a group of friends traverse the french countryside after fleeing the institution they called home , julien must deal with his father 's extreme violence and his mother 's rosy fantasies and once again form a family that society tries to forget .	0	objective
but then everything changes when they discover the world 's biggest nugget - worth many millions of dollars .	0	objective
shot on location in atlanta , a group of young , hungry and diversely talented performers struggles to find the promised land of a record deal .	0	objective
everything soon changes when two identical chinese fortune cookies cause a little mystic mayhem .	0	objective
in an attempt to prove the 58 million dollar claim on the ship is false , she flies to argentina and becomes embroiled in a dangerous web of deceit , lies , murder and lost love .	0	objective
a tense , capably-made film that 's exciting and realistic enough to satisfy filmgoers who 've had their fill of hollywood 's usual ultra-unrealistic blockbuster fare .	1	subjective
amelia is quickly following into the footsteps of her mother , sanjuanera , who has been engaged in a long-time affair with father benito .	0	objective
with a schizophrenic father , a self-absorbed , distant mother , and a shark-like young republican big brother , igby figures there must be a better life out there , and he sets out to find it .	0	objective
chris initiates an affair with ellen ; katrin walks in on them while they are bathing together .	0	objective
but violet , matt 's wife is a complicating factor !	0	objective
`` analyze that `` is one of those crass , contrived sequels that not only fails on its own , but makes you second-guess your affection for the original .	1	subjective
sylvie is a hooker whose illegitimate daughter commits a crime .	0	objective
one boy needs to avenge the death of his father . . .	0	objective
on returning to england , george heads north where he 's heard the land is good and the population sparse and of a kindly king named edgaar .	0	objective
on the surface a silly comedy , scotland , pa would be forgettable if it were n't such a clever adaptation of the bard 's tragic play .	1	subjective
. . . the movie just might be worth a rental if only for the sight of watching christopher walken belt out a musical number using only his hand and his armpit .	1	subjective
many went to see the attraction for the sole reason that it was hot outside and there was air conditioning inside , and i do n't think that a . c . will help this movie one bit .	1	subjective
a movie far more cynical and lazy than anything a fictitious charlie kaufman might object to .	1	subjective
american chai encourages rueful laughter at stereotypes only an indian-american would recognize . and the lesson , in the end , is nothing new .	1	subjective
the good-hearted harbour has spent his whole life trying to take care of his motherless and suicidal little brother , wilbur .	0	objective
an overly melodramatic but somewhat insightful french coming-of-age film . . .	1	subjective
slim , the thinking head hatched a plan for their final retirement : five consecutive burglars , in five days , involving 20 million dollars .	0	objective
uno de los policiales mM-as interesantes de los M-zltimos tiempos .	1	subjective
simon ( keith carradine ) a mysterious man with a past returns to iceland with the intention to end his no good life .	0	objective
an extremely funny , ultimately heartbreaking look at life in contemporary china .	1	subjective
the movie is based on jane smiley 's novella the age of grief , and centres on a dentist , played by campbell scott , who has a strange dream that blurs the boundaries between fantasy and reality .	0	objective
in questioning the election process , payami graphically illustrates the problems of fledgling democracies , but also the strength and sense of freedom the iranian people already possess , with or without access to the ballot box .	1	subjective
the teddy bear syndrome a dramatization based on actual events .	0	objective
he 's got big plans and all the reckless passion he needs to follow them through .	0	objective
based on gail carson levine 's award winning novel , this is the story of ella , a young woman who was given a `` gift `` of obedience by a fairy named lucinda .	0	objective
one day , in a moment of reconciling , the father tells mateo his secret , unleashing a wave of events that will change their lives forever .	0	objective
its portrait of a very unsung sector of society is refreshingly honest and entertaining .	1	subjective
a final moment of panic ensues on the street as individuals rush to save themselves .	0	objective
fans can rejoice that mr . deeds is a close third behind happy gilmore and the wedding singer on sandler 's list of quality credits .	1	subjective
so muddled , repetitive and ragged that it says far less about the horrifying historical reality than about the filmmaker 's characteristic style .	1	subjective
a comedy drama set in modern day florida concerning two vibrant women who find themselves , after their big time dreams have not panned out , back in their small neighboring hometowns .	0	objective
the perfect vehicle for berling and bouquet , and both are superb .	1	subjective
unsung heroes of some of pop music 's finest moments get to stand up and be counted in this documentary/concert/tribute .	1	subjective
i found myself more appreciative of what the director was trying to do than of what he had actually done .	1	subjective
he has all the kit but none of the skill , and he 's a laughing stock at school .	0	objective
far from heaven is a dazzling conceptual feat , but more than that , it 's a work of enthralling drama .	1	subjective
a sharp , amusing study of the cult of celebrity .	1	subjective
in the mean time , budcasso invites his spirit-fighting ex-wife mrs . bud lung ( troublesome night regular lan law ) to the wedding .	0	objective
together , they plan to build their definite house over land that belonged to gregorio 's grandfather , but little does the rest of the family suspect that beneath the terrain there is a huge number of weapons buried by gregorio during his youth .	0	objective
upsetting and thought-provoking , the film has an odd purity that does n't bring you into the characters so much as it has you study them .	1	subjective
and too late for neil too - his wife jenny has already applied to adopt an african girl .	0	objective
a man who travels back to the house of his father , grandfather and backwards .	0	objective
a droll , bitchy frolic which pokes fun at the price of popularity and small-town pretension in the lone star state .	1	subjective
the decisions he makes when confronted with this new truth will affect him forever .	0	objective
mckay 's camera follows him from his detailed make-up at home , into a waiting yellow cab and down to a chelsea nightclub dressing room for finishing dressing and wig before he goes on to win over a standing room only audience .	0	objective
her internet conversation takes a severe turn , only to realize that she has opened a door that she 's no longer able to shut .	0	objective
eric byler 's nuanced pic avoids easy sentiments and explanations . . .	1	subjective
. . . one of the most ingenious and entertaining thrillers i 've seen in quite a long time .	1	subjective
using his powers of persuasion , bret pits teammate against teammate by promising everyone the one thing that they want the most , whether it be power , respect , or cold hard cash .	0	objective
with no money , patricia adventurously travels cross-country , fights hunger and rape-attemps .	0	objective
an exceptionally dreary and overwrought bit of work , every bit as imperious as katzenberg 's the prince of egypt from 1998 .	1	subjective
bears resemblance to , and shares the weaknesses of , too many recent action-fantasy extravaganzas in which special effects overpower cogent story-telling and visual clarity during the big action sequences .	1	subjective
stealing harvard is evidence that the farrelly bros . -- peter and bobby -- and their brand of screen comedy are wheezing to an end , along with green 's half-hearted movie career .	1	subjective
one day alice enters the shop with her little daughter .	0	objective
it 's a pleasure to see seinfeld griping about the biz with buddies chris rock , garry shandling and colin quinn .	1	subjective
aside from stumbling over some clunky visual metaphors guzmM-an does a decent job of telling a story many outside chile simply do n't know .	1	subjective
certainly beautiful to look at , but its not very informative about its titular character and no more challenging than your average television biopic .	1	subjective
an unsophisticated sci-fi drama that takes itself all too seriously .	1	subjective
life or something like it has its share of high points , but it misses too many opportunities .	1	subjective
but she ca n't escape her suspicion that her husband is having an affair with a teenage girl .	0	objective
[ hell is ] looking down at your watch and realizing serving sara is n't even halfway through .	1	subjective
mst3k gone kung fooey , kung pow ! makes you chuckle for a bit , but leaves you hungry an hour later .	1	subjective
too bad kramer could n't make a guest appearance to liven things up .	1	subjective
simon is desperately trying to save his internet personals business .	0	objective
circuit queens wo n't learn a thing , they 'll be too busy cursing the film 's strategically placed white sheets .	1	subjective
there is a genius to ( this ) experimental and utterly surreal historical epic that has nothing to do with the fact that it was shot in one uninterrupted , mind-boggling take . . .	1	subjective
missy crider , angela featherstone , and sally struthers round out the cast .	0	objective
tadpole may be small , but it 's something special -- a cheeky comedy knockout .	1	subjective
but the more he becomes human , the more chaos happens in this formerly perfect holo-deck .	0	objective
few films seem so wise and knowing about the fact of age and the approach of the end .	1	subjective
admirers of director abel ferrara may be relieved that his latest feature , r xmas , marks a modest if encouraging return to form .	1	subjective
sudden fame does not seem to solve everything , however .	0	objective
contains the humor , characterization , poignancy , and intelligence of a bad sitcom .	1	subjective
when her husband 's younger brother turns twenty-one and is released from juvenile prison , where he served five years for murder , renee 's cozy life begins to change .	0	objective
i have to admit i walked out of runteldat . i did go back and check out the last 10 minutes , but these were more repulsive than the first 30 or 40 minutes .	1	subjective
a buoyant romantic comedy about friendship , love , and the truth that we 're all in this together .	1	subjective
just as the lousy tarantino imitations have subsided , here comes the first lousy guy ritchie imitation .	1	subjective
on earth , a scientist struggling with writing the definitive paper on the scientific concept fails to notice more obvious issues in his personal life .	0	objective
daniel soon gets his chance to find out when the basement floods and his mother insists daniel share his bedroom with robert while the plumbers fix the mess downstairs . . .	0	objective
meena 's growing up - and that brings plenty of changes .	0	objective
for all the dolorous trim , secretary is a genial romance that maintains a surprisingly buoyant tone throughout , notwithstanding some of the writers ' sporadic dips into pop freudianism .	1	subjective
but can it succeed against a seemingly stronger terminator ?	0	objective
leaving her successful career and las vegas forever in order to build her family in a healthy environment was since long prevented by katherine hiller ( barbara carrera ) , her discoverer and business manager .	0	objective
as this is happening , a rogue jedi named count dooku leads separatists on geonosis to rebel against the senate .	0	objective
for a movie audience , the hours does n't connect in a neat way , but introduces characters who illuminate mysteries of sex , duty and love .	1	subjective
weighted down with slow , uninvolving storytelling and flat acting .	1	subjective
the problems of the people in love in the time of money are hardly specific to their era . they just have problems , which are neither original nor are presented in convincing way .	1	subjective
passionate , irrational , long-suffering but cruel as a tarantula , helga figures prominently in this movie , and helps keep the proceedings as funny for grown-ups as for rugrats .	1	subjective
all of the filmmakers ' calculations ca n't rescue brown sugar from the curse of blandness .	1	subjective
so stupid , so ill-conceived , so badly drawn , it created whole new levels of ugly .	1	subjective
it 's a humble effort , but spiced with wry humor and genuine pathos , especially between morgan and redgrave .	1	subjective
the people in dogtown and z-boys are so funny , aggressive and alive , you have to watch them because you ca n't wait to see what they do next .	1	subjective
mark spends his days at the paddy wagon , tending bar and hanging out with his childhood friend , otis .	0	objective
the angel has already gotten to her and taken her into hiding .	0	objective
`` funny valentine `` is about learning what it takes to find true love .	0	objective
survivalist carl foster has one year to convince his family he 's not crazy and independent filmmaker atis jamison has 365 days to get it all on tape .	0	objective
a hallmark film in an increasingly important film industry and worth the look .	1	subjective
a gorgeous , high-spirited musical from india that exquisitely blends music , dance , song , and high drama .	1	subjective
84 minutes of rolling musical back beat and supercharged cartoon warfare . it 's also , clearly , great fun .	1	subjective
thousands of refugees of jewish origin crowded into shelters in vienna and bratislava in the hope of embarking in the few boats available to escape , down the danube and out to palestine , from the nazi fury .	0	objective
at the end of the 80s they went their separate ways with the exception of tim and hotte , who have remained true to their ideals and continue to fight the issues they did as a group .	0	objective
chandramukhi , a stunning courtesan instantly lost her heart to devdas .	0	objective
i loved looking at this movie . i just did n't care as much for the story .	1	subjective
the story follows a best-selling female advice author ( zellweger ) who has all the answers until a sly journalist playboy ( mcgregor ) starts asking the questions .	0	objective
the result is a farcical and sad truth that should make the hollywood step-upons , stolen-froms and never-beens delighted and perhaps even a little vindicated .	0	objective
every once in a while , a movie will come along that turns me into that annoying specimen of humanity that i usually dread encountering the most - the fanboy	1	subjective
borrows from other movies like it in the most ordinary and obvious fashion .	1	subjective
always destined to be measured against anthony asquith 's acclaimed 1952 screen adaptation .	1	subjective
the imax version of disney 's the lion king looks pretty good and sounds even better .	1	subjective
never again , while nothing special , is pleasant , diverting and modest -- definitely a step in the right direction .	1	subjective
west coast `` bodybuilding competition and use his own body as the perfect reflection of his mind 's work .	0	objective
the hulk is an anger fueled monster with incredible strength and resistance to damage .	0	objective
marries the amateurishness of the blair witch project with the illogic of series 7 : the contenders to create a completely crass and forgettable movie .	1	subjective
yeah , these flicks are just that damn good . is n't it great ?	1	subjective
the april 2002 instalment of the american war for independence , complete with loads of cgi and bushels of violence , but not a drop of human blood .	1	subjective
ex-special forces operator frank martin ( jason statham ) lives what seems to be a quiet life along the french mediterranean , hiring himself out as a mercenary `` transporter `` who moves goods - human or otherwise - from one place to another .	0	objective
they belong to the international world of fashion and modelling and are top of their game artistes .	0	objective
since many people are dead , the tall man is able to make thousands of dwarf slaves for his planet daily in the mormon mausoleum .	0	objective
niko prefers to pen his berlin tales on the counter of a funky bar behind the shark tank .	0	objective
it stars schticky chris rock and stolid anthony hopkins , who seem barely in the same movie . their contrast is neither dramatic nor comic -- it 's just a weird fizzle .	1	subjective
the film focuses on christopher hitchens ' charges against henry kissinger as a war criminal - allegations documented in hitchens ' book of the same title - based on his role in countries such as cambodia , chile , and indonesia .	0	objective
but micke suggests one thing that is a definite babe-magnet : taking a dog out for walks .	0	objective
in a fantasy life she lives through her sketchbook , laura 's world is exotic , bright and enchanting .	0	objective
one of the best films of the year with its exquisite acting , inventive screenplay , mesmerizing music , and many inimitable scenes of tenderness , loss , discontent , and yearning .	1	subjective
yes , i suppose it 's lovely that cal works out his issues with his dad and comes to terms with his picture-perfect life -- but world traveler gave me no reason to care , so i did n't .	1	subjective
when a harmonium and a mysterious woman ( emily watson ) enter his life , his romantic journey begins .	0	objective
a movie that tries to fuse the two 'woods ' but winds up a bolly-holly masala mess .	1	subjective
despite its floating narrative , this is a remarkably accessible and haunting film .	1	subjective
it 's [ ricci 's ] best work yet , this girl-woman who sincerely believes she can thwart the world 's misery with blind good will .	1	subjective
mehta expertly fashions a fascinating hybrid that is sure to delight audiences with its good-natured and well-timed humor , and its unabashed refusal to take itself seriously .	1	subjective
in the surroundings of the bookstore , a lot of criminal , but also funny activities take place .	0	objective
70 years later , these appliances were condemned as 'perverted sex toys , ' and became the subject of heated debate among lawmakers .	0	objective
tim allen is great in his role but never hogs the scenes from his fellow cast , as there are plenty of laughs and good lines for everyone in this comedy .	1	subjective
meanwhile , maguire ( jude law ) , another hit man who had done some work for mr . rooney in the past is sent to kill sullivan .	0	objective
hollywood vampyr is an expose of los angeles ' gothic subculture as seen through the eyes of a young female vampire .	0	objective
of course , deeds ' sincere naivet & # 233 ; has babe falling in love with him instead .	0	objective
born and raised in the city , sang-woo quickly comes into conflict with his old-fashioned grandmother and his new rural surroundings .	0	objective
palestinian-american ali sahid and his older brother mustafa both struggle with their muslim religion and american way of life while living with their strict father , hassam sahid , a widower .	0	objective
when rock star roddy usher 's wife is murdered , he 's sent to the county lunatic asylum , where the therapy is far more insane than the inmates .	0	objective
will superfag save the world from peckerhead 's evil diabolical plan ?	0	objective
horrendously amateurish filmmaking that is plainly dull and visually ugly when it is n't incomprehensible .	1	subjective
i 've heard that the fans of the first men in black have come away hating the second one . i wonder why . they felt like the same movie to me .	1	subjective
together with his men , mcnamara uses a hero 's resolve to carry out his mission , ultimately forced to weigh the value of his life against the good of his country .	0	objective
it somehow managed to make its way past my crappola radar and find a small place in my heart	1	subjective
a new war between humans and mutants begins after a tentative of murder in the white house against the president of the united states .	0	objective
oliveira seems to pursue silent film representation with every mournful composition .	1	subjective
the film , while not exactly assured in its execution , is notable for its sheer audacity and openness .	1	subjective
a hard look at one man 's occupational angst and its subsequent reinvention , a terrifying study of bourgeois desperation worthy of claude chabrol .	1	subjective
. . . think of it as american pie on valium .	1	subjective
a librarian begins a passionate affair with a mysterious woman who walks into his library .	0	objective
those who loved graham yesterday should n't count on today .	0	objective
from the moment of her birth in a rural black hospital in georgia , lena mcpherson is recognized by all the nurses as a special child , one with the power to see ghosts and predict the future .	0	objective
rachael is called to travel home by ex-boyfriend rafe , to a small bleak island in the north sea that she ran away from some 5 years ago to find her wayward mother .	0	objective
you could easily mistake it for a sketchy work-in-progress that was inexplicably rushed to the megaplexes before its time .	1	subjective
sluggishly directed by episodic tv veteran joe zwick , it 's a sitcom without the snap-crackle .	1	subjective
director ferzan ozpetek creates an interesting dynamic with the members of this group , who live in the same apartment building . but he loses his focus when he concentrates on any single person .	1	subjective
eight year old peter carlson tries to save his family from eviction by `` blackmailing santa `` .	0	objective
our hero , murray , must finish his long overdue thesis on `` the ten archetypes of americans in their twenties `` as the clock ticks ever louder .	0	objective
`` new suit `` is a contemporary update of the fairy tale `` the emperor 's new clothes . ``	0	objective
the ring just left me cold and wet like i was out in the seattle drizzle without rainwear .	1	subjective
she 's desperately on the prowl for a man , but since she 's more mouse than cat , she get 's herself into scrape after scrape in her screwball pursuit of love .	0	objective
happy times maintains an appealing veneer without becoming too cute about it .	1	subjective
most of the information discussed in this portion of the film has never been made public before .	0	objective
beautifully acted , smart and funny . it steers clear of being a maudlin soap opera normally found on lifetime .	1	subjective
this is a heartfelt mea culpa -- which gives paid in full much of its unexpected emotional power .	1	subjective
by his own request , an eight year old , paul , is determined to experience a unique , painful event that normal children will never experience in their lives .	0	objective
it may not be art , but it 's vastly more entertaining than anything coppola senior has done in far too long .	1	subjective
the movie 's ultimate point -- that everyone should be themselves -- is trite , but the screenwriter and director michel gondry restate it to the point of ridiculousness .	1	subjective
the film is a romantic comedy about a portuguese widow whose husband had been a fisherman who died at sea .	0	objective
sandler , in trusting his director , gives a performance that declares the star a genuinely fine actor .	1	subjective
going from worst to first , the team makes it to state , and jim is forced to live up to his end of the deal .	0	objective
stitch is a bad mannered , ugly and destructive little * * * * . no cute factor hereM-^E . not that i mind ugly ; the problem is he has no character , loveable or otherwise .	1	subjective
when a young man agrees to housesit for his boss , he thinks it 'll be the perfect opportunity to get close to the woman he desperately has a crush on - his boss 's daughter .	0	objective
eventually , she aims to get children with francis and raise them far away from las vegas , at a place , apparently suggested by simon , called `` shangri-la `` .	0	objective
marlon brando has the godfather , laurence olivier has hamlet , and now tim allen has . . . santa claus .	1	subjective
ten years after the 'phantom menace ' threatened the planet naboo , padm & # 233 ; amidala is now a senator representing her homeworld .	0	objective
koepp 's screenplay is n't nearly surprising or clever enough to sustain a reasonable degree of suspense on its own .	1	subjective
often messy and frustrating , but very pleasing at its best moments , it 's very much like life itself .	1	subjective
that death is merely a transition is a common tenet in the world 's religions . this deeply spiritual film taps into the meaning and consolation in afterlife communications .	1	subjective
renowned adventurer allan quatermain ( connery ) leads a team of extraordinary figures with legendary powers to battle the technological terror of a madman known as `` the fantom . ``	0	objective
absorbing and disturbing -- perhaps more disturbing than originally intended -- but a little clarity would have gone a long way .	1	subjective
a hitler youth is apprentice painter engaged in the production of tank decoys ; a chinese red guard ballet dancer confronts the communist hierarchical order through her dance ; a ny film maker uses the symbol of freedom to sell her publicity ; three stories . . .	0	objective
we never really feel involved with the story , as all of its ideas remain just that : abstract ideas .	1	subjective
the movie is for fans who ca n't stop loving anime , and the fanatical excess built into it .	1	subjective
given their jaded and precocious sophistication , is there anything the girls can look forward to ?	0	objective
nothing works until jonathan falls for cammie giles , the ward activities director .	0	objective
a thoughtful , reverent portrait of what is essentially a subculture , with its own rules regarding love and family , governance and hierarchy .	1	subjective
this idea has lost its originality . . . and neither star appears very excited at rehashing what was basically a one-joke picture .	1	subjective
for a story set at sea , ghost ship is pretty landbound , with its leaden acting , dull exposition and telegraphed 'surprises . '	1	subjective
it follows the basic plot trajectory of nearly every schwarzenegger film : someone crosses arnie . arnie blows things up .	1	subjective
he must escape his way back to the safe confines of his truck and being lost without losing his life .	0	objective
these three seemingly unrelated storylines are interwoven and brought together in plastik-man , a modern take on the gangster genre .	0	objective
realizing they are facing a tough adversary , lynn and sue become fascinated with hong as well .	0	objective
his good looks , charm and overwhelming confidence captured the eye of screen legend norma shearer , who offered him a film role .	0	objective
this slight slice of l . a . life is distinguished by two fine , subtle performances .	1	subjective
take care of my cat offers a refreshingly different slice of asian cinema .	1	subjective
he has been detained there as a result of planted incriminating evidence of unlawful investigation techniques .	0	objective
her hatred of the world is only matched by her love of musicals the good , old fashioned american ones ( of course ) .	0	objective
and the rule of this race is to kill the other contestants to win the race ! ! !	0	objective
neither of them seem able to disrupt or end their oddly comforting , creepy codependent relationship .	0	objective
when starla figures out that genevieve deliberately set it up by giving her bad tutoring to fail all those classes , she begins an all-out personal war against genevieve to take back her social life .	0	objective
an abusive and often intoxicated man , john rules the household , and though his attacks on steve result in emergency hospital visits , cheryl 's loyalty is to her boyfriend .	0	objective
set in the rural landscape of iceland , she faces serious obstacles over the course of the summer that challenge her to find her own resourcefulness , and ultimately her independence .	0	objective
while the film really does n't have anything new to say , it 's still thoughtful and well-crafted .	1	subjective
his best film remains his shortest , the hole , which makes many of the points that this film does but feels less repetitive .	1	subjective
the bourne identity should n't be half as entertaining as it is , but director doug liman and his colleagues have managed to pack it with enough action to satisfy the boom-bam crowd without a huge sacrifice of character and mood .	1	subjective
the screenplay was adapted from sands ' real diary , which he kept for the first 17 days of his 66-day hunger strike , until his ultimate death .	0	objective
his appetite after the gorgeous girl wetted , he helps her out in introducing patricia to his stepdaughter katherine hiller ( carolyne ambrose ) , an artist-agent .	0	objective
the mexican dream , is a tragic comedy about the longings and delusions that lure so many illegal inmigrants to this country .	0	objective
you do n't have to be an especially tough grader to give a charitable b-minus to the emperor 's club .	1	subjective
despite its flaws , crazy as hell marks an encouraging new direction for la salle .	1	subjective
roxie killed her lover when he walked out on her , and velma killed her husband and sister , who were having an affair .	0	objective
in these times of enlightened sexual politics , ted davis is a scoring machine .	0	objective
undisputed is undeniable fun , thanks to its rugged rock pile of attitude , bravado and fisticuffs .	1	subjective
families are leaving their homes , people on the street are carrying personal possessions , and all actions become colored by an increasing tension in the community .	0	objective
marquez is working with barrillo , and is about to assassinate el presidente and assume power .	0	objective
once there , she makes friends with bombastic bobbie markowe .	0	objective
when lucy discovers jack is from the neighborhood she grew up in , she is determined to learn how this man could fall from the comfort of suburbia to living on the streets .	0	objective
presents an astute appraisal of middle american musical torpor and the desperate struggle to escape it .	1	subjective
ana is a vivid , vibrant individual and the movie 's focus upon her makes it successful and accessible .	1	subjective
from afar , he falls in love with a female police dispatcher who works directly across the street .	0	objective
' [ sex and lucia ] is so seductive and profound , it 's as if we 're witnessing a greek myth coil and flower . . . '	1	subjective
her paranoia seeps insidiously into her newfound fantasy life and overwhelms it - destroying everything in its wake .	0	objective
`` confessions of a dangerous mind `` is the story of a legendary showman 's double life - television producer by day , cia assassin by night .	0	objective
spirited away has the quality of a dream : it takes you places so foreign and fantastic you have no option but to yield completely to it and be spirited along .	1	subjective
martin is going on a blinddate and in his internal government the ministers are preparing for a routine state visit .	0	objective
based on the philip k . dick short story of the same name , it follows the lead character spencer olham 's quest to regain his identity after being suspected as an alien android , in an future earth at war with aliens that use the androids as bombs to destroy their enemies homeworlds .	0	objective
a modern romantic comedy set in halifax , mexico city , barcelona , tokyo and on the flights between , dragonwheel is the story of gloria ( krista macdonald ) , a worldly but crabby teen-boy-band manager and sherman ( graham gavine ) , a morose rural man as they escape from their lives , experience life-changing travel , and against their will , cling to one another .	0	objective
the kids go through many adventures as a result of taking the flag home .	0	objective
while the finished product is still fun , never dull and the athletes themselves remarkable , inspired and apt , the production could have been improved .	1	subjective
the animated subplot keenly depicts the inner struggles of our adolescent heroes - insecure , uncontrolled , and intense .	1	subjective
the lady and the duke is eric rohmer 's economical antidote to the bloated costume drama	1	subjective
however when he finds it 's in a porno with actress sharonna he ca n't go through with it despite her good advice on how to do it .	0	objective
nothing , and no one , is as it seems , in this adaptation of graham greene 's classic and prophetic story of love , betrayal , murder and the origin of the american war in southeast asia .	0	objective
cho , a clarion voice of reason in an unreasonable world , has a rare comic brilliance , incisiveness and relatability .	1	subjective
what should have been an entertaining cinematic souvenir solely for wilco fans ended up becoming a smart , involving , and occasionally infuriating film	1	subjective
a satisfying charmer that tells a compelling story , and then tops that by offering up a saucy sextet of britain 's best veteran actors .	1	subjective
the pied piper production penned by christian otjen concerns a 36-year-old man ( brad hunt ) who returns to his hometown to confront the harsh reality of his father 's suicide .	0	objective
so as she tries to open the door for the last time , it just wo n't open . . .	0	objective
the best thing that can be said of the picture is that it does have a few cute moments .	1	subjective
investigating possible health code violations , `` jennifer/samantha `` , ( sara downing ) , a career-driven reporter for `` the philadelphia enquirer `` , checks in under the guise of a patient , in lieu of getting a hot story .	0	objective
by turns touching , raucously amusing , uncomfortable , and , yes , even sexy , never again is a welcome and heartwarming addition to the romantic comedy genre .	1	subjective
suffers from a flat script and a low budget .	1	subjective
a chance to see three splendid actors turn a larky chase movie into an emotionally satisfying exploration of the very human need to be somebody , and to belong to somebody .	1	subjective
through a series of flashbacks , he is forced to face the fact that he has been unable to get her to quit smoking and probably never will .	0	objective
one of those films that started with a great premise and then just fell apart .	1	subjective
the cumulative effect of watching this 65-minute trifle is rather like being trapped while some weird relative trots out the video he took of the family vacation to stonehenge . before long , you 're desperate for the evening to end .	1	subjective
they embark upon a strange and enlightening journey through war torn bosnia .	0	objective
but when he discovers the lake is known as the home of a mythical creature , mac makes it his mission prove there 's more to the myth than just legend .	0	objective
it 's not too fast and not too slow . it 's not too racy and it 's not too offensive . it 's not too much of anything .	1	subjective
the bikers tell everyone in the store that if any one tells who committed the crime , the gang will take revenge on them and their families .	0	objective
. . . ( like ) channel surfing between the discovery channel and a late-night made-for-cable action movie .	1	subjective
anna must make a decision about honoring her father 's wishes to go to italy and learn about her heritage , while her three friends each search for the perfect relationship . . .	0	objective
after the death of his mother , a middle-aged man seeks the admiration of his nephew by inviting him to a hotel in a seedy riverbend town .	0	objective
reapers , a new breed of vampire that feed off humans and vampires , emerge with plans for world domination and blade must team with the bloodpack , an elite team of vampire warriors specifically trained to hunt him , in order to defeat this new menace .	0	objective
it 's a glorious spectacle like those d . w . griffith made in the early days of silent film .	1	subjective
watching it is rather like viewing a long soap opera in which only the first episode was any good .	1	subjective
on their way back , they drive through death valley .	0	objective
by the time the surprise ending is revealed , interest can not be revived .	1	subjective
the special effects and cgi , uneven in sorcerer 's stone , are all spit-shine and shoe-polish in chamber of secrets . there is n't one hair out of place .	1	subjective
[ t ] his beguiling belgian fable , very much its own droll and delicate little film , has some touching things to say about what is important in life and why .	1	subjective
though constantly dreaming of a romantic love , he is not bold enough to make his dreams come true .	0	objective
lisa kudrow plays the vet while lee tergensen is the frazzled husband , whose marriage is going to the dogs .	0	objective
decent-but-dull dek loves shirley , so much so that he humiliates her by proposing without warning on national television .	0	objective
piccoli gives a superb performance full of deep feeling .	1	subjective
the emperor 's club is one of those films that possesses all the good intentions in the world , but . . .	1	subjective
evelyn may be a weightless picture , but it 's hardly torture to sit through .	1	subjective
`` the time machine `` is a movie that has no interest in itself . it does n't believe in itself , it has no sense of humorM-^Eit 's just plain bored .	1	subjective
ron launius ( josh lucas ) , billy deverell ( tim blake nelson ) , barbara richardson ( natasha gregson wagner ) and joy miller ( janeane garofalo ) were brutally murdered , and ron 's wife susan ( christina applegate ) was left in critical condition .	0	objective
a comedy adventure in the tradition of thelma and louise meets the grumpy old men .	0	objective
horns and halos benefits from serendipity but also reminds us of our own responsibility to question what is told as the truth .	1	subjective
lead of the group is arrogant bruce banner , mainly complimented by compassionate betty ross .	0	objective
after their past experiences , they know they 're condemned but they never once imagined what awaits them . . .	0	objective
it 's burns ' visuals , characters and his punchy dialogue , not his plot , that carry waydowntown .	1	subjective
after having a divine vision and speaking with jesus , she suddenly changes her look and usual ways , disturbing the local , ultra conservative population .	0	objective
a worthy addition to the cinematic canon , which , at last count , numbered 52 different versions .	1	subjective
yet , the fellowship is broken and boromir is dead .	0	objective
the final result makes for adequate entertainment , i suppose , but anyone who has seen chicago on stage will leave the theater feeling they 've watched nothing but a pale imitation of the real deal .	1	subjective
before the investigation ends , we 've met boyfriends , a drug dealer , alicia 's mom , hadley 's dad , nurses , doctors , and an orderly .	0	objective
the answer involves an insane florist , an irate fruit cart vendor , and a slimy lawyer named uncle stan .	0	objective
james clayton ( colin farrell ) is one of the top prospects in the new crop of cia recruits .	0	objective
a fascinating , dark thriller that keeps you hooked on the delicious pulpiness of its lurid fiction .	1	subjective
when things do n't quite go as planned , reverend teams up with la teen trouble-maker rose and down-on-his-luck has-been star j . w .	0	objective
the nameless protagonist , a 19th-century french diplomat , guides the audience through a lost , sumptuous dream that was the enlightenment period .	0	objective
it will come as no surprise that the movie is n't scary . but here 's the real damn : it is n't funny , either .	1	subjective
the story follows their lives as they try to reconcile their differences while world war ii impacts each of them on their lives and finally in old age when they meet again , with the hope that the differences in their youht can finally be reconciled .	0	objective
destined to make allen 's fans around the world giggle , guffaw and shiver with delight .	1	subjective
`` the brookdale institute `` is a mysterious , little known hospital for the criminally insane ( a fact which is kept on a need-to know basis ) .	0	objective
but the wily alien quickly learns never to come between a woman and her cat .	0	objective
just like the deli sandwich : lots of ham , lots of cheese , with a sickly sweet coating to disguise its excrescence until just after ( or during ) consumption of its second half .	1	subjective
kanna goes back to city to complete his final year but not before warning his loved ones that naxalisam is not good for them .	0	objective
when the teen disappears , a man ( kingsley ) assigned to find her tries to use the spring for his personal gain .	0	objective
for all of its insights into the dream world of teen life , and its electronic expression through cyber culture , the film gives no quarter to anyone seeking to pull a cohesive story out of its 2 1/2-hour running time .	1	subjective
certainly not a good movie , but it was n't horrible either .	1	subjective
he saves a rich man ( sharad kapoor ) from the goons , who offers him a job .	0	objective
as a tearjerker this works pretty well , though long before it gets to work on your tear ducts , it starts to eat away at your nerves .	1	subjective
this starts off with a 1950 's doris day feel and it gets very ugly , very fast . the first five minutes will have you talking 'til the end of the year !	1	subjective
upon one of his famous , hand-made tortillas appears the face of jesus christ .	0	objective
this may be the last chance that these stories may be documented , for unlike film and television , live theatre exists only in the memories of those who were there watching , or more importantly , creating this magic .	0	objective
she calls on a fairy godmother to grants her three wishes .	0	objective
overcomes its visual hideousness with a sharp script and strong performances .	1	subjective
the bay of love and sorrows is a haunting modern tragedy set on the rural shores of new brunswick 's bay of miramichi .	0	objective
iwai creates yuichi 's world as much through disembodied moments of sight and sound as through action , building to a surprising stab of melancholy .	1	subjective
friday after next is a lot more bluster than bite .	1	subjective
weiss and speck capture the rich , turbulent tapestry of the manns ' lives .	1	subjective
his best friend , nick , tries his best to help charlie out .	0	objective
not the kind of film that will appeal to a mainstream american audience , but there is a certain charm about the film that makes it a suitable entry into the fest circuit .	1	subjective
when a ship sinks off the coast of argentina , ellen brachman , a clever and ambitious claims assessor for the rotterdam marine-insurance company european hayward , suspects a 'sinker ' .	0	objective
the sad thing about knockaround guys is its lame aspiration for grasping the coolness vibes when in fact the film is n't as flippant or slick as it thinks it is .	1	subjective
in the name of an allegedly inspiring and easily marketable flick , the emperor 's club turns a blind eye to the very history it pretends to teach .	1	subjective
however , he can only inhabit the body of a child for a short time .	0	objective
the most audacious , outrageous , sexually explicit , psychologically probing , pure libido film of the year has arrived from portugal .	1	subjective
the mutation , however , remains dormant , and is passed on to his son , bruce .	0	objective
i was perplexed to watch it unfold with an astonishing lack of passion or uniqueness .	1	subjective
one day a man named donny ( morris chestnut ) infiltrates a prison with a band of crooks looking for 200 million dollars worth of us gold .	0	objective
rarely , a movie is more than a movie . go .	1	subjective
if you dig on david mamet 's mind tricks . . . rent this movie and enjoy !	1	subjective
andy spirals down into crack addiction and becomes a homeless prostitute and mike gains stability in his life once he moves in with his loving and supportive aunt .	0	objective
this is mostly well-constructed fluff , which is all it seems intended to be .	1	subjective
seeing as the film lacks momentum and its position remains mostly undeterminable , the director 's experiment is a successful one .	1	subjective
this is one of jaglom 's most accessible and genuinely enjoyable films .	1	subjective
after repeated trips to cuba , the schendel brothers succeed in taking a close look into the underground world of cuban cars , finding along the way a gallery of eccentric characters - the curators of the largest , living , automobile museum in the world .	0	objective
three teenagers hit a homeless girl with their car , scared , they drive away , leaving the girl to die on the streets .	0	objective
the cia wants the twin to finish a project his brother was working on .	0	objective
it 's a subtle mood piece in which a man 's collapse is examined so rigorously that one almost hopes for a murder to come along and break the tension .	1	subjective
the big-screen scooby makes the silly original cartoon seem smart and well-crafted in comparison .	1	subjective
every individual will see the movie through the prism of his or her own beliefs and prejudices , but the one thing most will take away is the sense that peace is possible . that , in itself , is extraordinary .	1	subjective
in a last ditch effort to stop memnon from taking over the world , the leaders of the remaining free tribes hire the assassin mathayus to kill the sorceress .	0	objective
can the three girls see their planning and plotting bear fruit or is their master plan doomed ?	0	objective
after happily flunking out of several prep schools , igby escapes into the bohemian underworld of manhattan .	0	objective
bears is bad . not 'terrible filmmaking ' bad , but more like , 'i once had a nightmare like this , and it 's now coming true ' bad .	1	subjective
it 's so badly made on every level that i 'm actually having a hard time believing people were paid to make it .	1	subjective
everybody , especially the police captain , refuses to believe nick 's story , and soon the harbor will be filled with boats for the 4th of july celebrations . . .	0	objective
payami tries to raise some serious issues about iran 's electoral process , but the result is a film that 's about as subtle as a party political broadcast .	1	subjective
she wants a new relationship with an old lover who wrote her a love note years ago .	0	objective
the problems and characters it reveals are universal and involving , and the film itself -- as well its delightful cast -- is so breezy , pretty and gifted , it really won my heart .	1	subjective
`` sorority boys `` was funnier , and that movie was pretty bad .	1	subjective
i ca n't imagine adaptation having much mainstream appeal , but , for those who look for something genuinely off-the-wall in a motion picture , this will unquestionably strike a nerve .	1	subjective
a recess in a wall , as for holding a statue .	0	objective
a sensitive , modest comic tragedy that works as both character study and symbolic examination of the huge economic changes sweeping modern china .	1	subjective
time stands still in more ways that one in clockstoppers , a sci-fi thriller as lazy as it is interminable .	1	subjective
for the most part , i spy was an amusing lark that will probably rank as one of murphy 's better performances in one of his lesser-praised movies .	1	subjective
it 's a pedestrian , flat drama that screams out 'amateur ' in almost every frame .	1	subjective
branagh , in his most forceful non-shakespeare screen performance , grounds even the softest moments in the angry revolt of his wit .	1	subjective
of course love does triumph in the end , but it is found by the heart and only after the age-old adage of `` to thine own self be true `` is learned by one and all .	0	objective
the documentary makes no waves and tries to be as upbeat as the musicians it tells about .	1	subjective
the movie 's progression into rambling incoherence gives new meaning to the phrase 'fatal script error . '	1	subjective
leela then is a universal story of two paths that cross each other and pause a moment before moving on .	0	objective
a story full of surprises , defined by the use of interesting camera utilization and visual motifs .	1	subjective
but when hong 's investigation starts to point to nunn , nunn becomes worried and decides to hire angel . com for another hit ^ & # 214 ; only so he can double-cross them , wipe them out and prevent them from leading the police back to him .	0	objective
now as a former gong show addict , i 'll admit it , my only complaint is that we did n't get more re-creations of all those famous moments from the show .	1	subjective
as its 23 horrifying days of flesheating come to an end , the creeper has embarked on its final voracious feeding frenzy in poho county .	0	objective
wanted : lost soul to look after 4 woman .	0	objective
scherfig , the writer-director , has made a film so unabashedly hopeful that it actually makes the heart soar . yes , soar .	1	subjective
[ cho 's face is ] an amazing slapstick instrument , creating a scrapbook of living mug shots .	1	subjective
for daredevil justice is blind -- and for the guilty , there 's hell to pay .	0	objective
the film 's saving grace is the brilliant execution of its march numbers .	1	subjective
a touching , small-scale story of family responsibility and care in the community .	1	subjective
diesel stars as xander `` xxx `` cage , the notorious underground thrill seeker who until now has been deemed untouchable by the law .	0	objective
eleven year old david wiseman is mad about cricket but no good at it .	0	objective
this flick is about as cool and crowd-pleasing as a documentary can get .	1	subjective
for a film about two mismatched buddies , crystal and de niro share little screen time and even less chemistry .	1	subjective
the guy , named cheung , is in his thirties .	0	objective
though everything might be literate and smart , it never took off and always seemed static .	1	subjective
stanley kwan has directed not only one of the best gay love stories ever made , but one of the best love stories of any stripe .	1	subjective
at charlotte 's insistence , pally 's half-brother ray pays pally a visit and suggests he buy a race horse to cheer up .	0	objective
in the early 1980 's , a white police officer ( andres stander , played by thomas jane ) in johannesburg suffers a crisis of conscience due to his involvement in apartheid and becomes a notorious bank robber on the run .	0	objective
un thriller manquM-i qui tombe sur les nerfs presque dM-hs la premiM-hre image .	1	subjective
locations include niger , finland , micronesia , australia , china , siberia or greenland .	0	objective
he 's made a mistake and he 's trying to pay for it but he does n't know if there is enough money in the world .	0	objective
evokes a palpable sense of disconnection , made all the more poignant by the incessant use of cell phones .	1	subjective
post 9/11 the philosophical message of `` personal freedom first `` might not be as palatable as intended .	1	subjective
he , his brother dan , and two other men , steve hart and joe byrne , formed a gang .	0	objective
it is in this great maritime empire , where opulence rhymes with tolerance , that isabel organizes secret passages for refugees fleeing the inquisition while clara falls in love with a venetian noble , paolo zane .	0	objective
amidst the ever continuous vitality of america , the color photograph , eve yearns for a stillness , a black and white print that will soothe her soul .	0	objective
instead of making his own style , director marcus adams just copies from various sources M-^V good sources , bad mixture	1	subjective
on his journey , he comes of age , meeting a diverse group of people , from a random business man to keisha ( washington ) , a girl he inevitably falls for .	0	objective
jackson and co have brought back the value and respect for the term epic cinema .	1	subjective
little is done to support the premise other than fling gags at it to see which ones shtick .	1	subjective
polish jewish woman arrives in brazil dreaming of marrying but has to become a prostitute to survive .	0	objective
later , one of the wives is found dead in the hot tub , setting off a series of events that reveal their inner beliefs .	0	objective
leave it to rohmer , now 82 , to find a way to bend current technique to the service of a vision of the past that is faithful to both architectural glories and commanding open spaces of the city as it was more than two centuries ago .	1	subjective
halloween : resurrection is surprisingly effective , especially the opening sequence featuring the showdown between laurie and michael .	1	subjective
a retired hitman fighting insomnia gets brought back into the fold of his old life when he encounters some shady characters from his past .	0	objective
with voices of poetry , burk juxtaposes thoughts of one 's typical ordeals with imagery of what some might consider a defining moment in life .	0	objective
the film 's most improbable feat ? it did n't go straight to video .	1	subjective
in the little town in georgia that they live in , things soon change .	0	objective
ninety minutes of viva castro ! can be as tiresome as 9 seconds of jesse helms ' anti- castro rhetoric , which are included	1	subjective
if you ever wondered what it would be like to be smack in the middle of a war zone armed with nothing but a camera , this oscar-nominated documentary takes you there .	1	subjective
as mitch regains his strength , he realizes his life has been a waste and falls deeply in love with angela , his guardian angel .	0	objective
a work that lacks both a purpose and a strong pulse .	1	subjective
it is the sheer , selfish , wound-licking , bar-scrapping doggedness of leon 's struggle to face and transmute his demons that makes the movie a spirited and touching occasion , despite its patchy construction .	1	subjective
quick pace , no lulls , many silly bits and a soundtrack that knows how to back this kind of satirical comedy	1	subjective
enter jack ( sarsgaard ) , a wall street investment banker with a business proposal that has victor 's name ( and money ) written all over it .	0	objective
andy , a charming struggling actor , in his late 20 's , an irish james bond that came to hollywood to live 'the life ' to its fullest , and carrie , a heart stopping , alluring babe , in her early 20 's , who slowly begins to abandon her dream to the lure of the la glamorous life .	0	objective
the parent corporation sends in an elite military unit , where they meet alice , who is suffering from amnesia due to exposure to nerve gas .	0	objective
at this moment of desperation , patricia 's imaginary guardian angel simon ( mickey rooney ) conveys strength to her and she is able to get away and to hide in a deserted shack .	0	objective
one of the film 's strongest achievements is the way it manages to get so much mileage out of such a simple concept as spirals .	1	subjective
in this action-comedy , four twenty-something friends are looking for love and having no luck .	0	objective
. . . the plot weaves us into a complex web .	1	subjective
the disjointed mess flows as naturally as jolie 's hideous yellow 'do .	1	subjective
. . . a thoughtful what-if for the heart as well as the mind .	1	subjective
that 's when she meets luke , a mysterious smooth-talking writer who opens her eyes to the world , prompting her to take a long look at the life she 's chosen for herself .	0	objective
green dragon falls prey to some threadbare hollywood conventions , but otherwise maintains a high level of maturity and emotion as it examines the lives of vietnamese refugees entering america in 1975 .	1	subjective
[ russell ] makes good b movies ( the mask , the blob ) , and the scorpion king more than ably meets those standards .	1	subjective
if all goes according to plan , lizzy 's baby will be born a hyper-intelligent consumer , ready to plug and play in our dollar driven world .	0	objective
biker cary ford is framed by and old rival and biker gang leader for the murder of another gang member who happens to be the brother of trey ( ice cube ) , leader of the most feared biker gang in the country .	0	objective
while fighting to save themselves , they must prevent petrov from getting a stolen computer chip containing the international banking codes for the new euro .	0	objective
the first : a flight from vancouver to halifax , where charlotte ( rebecca jenkins ) and cecil ( daniel macivor ) , two strangers , meet in seats 3a & # 38 ; 3c and fall in love .	0	objective
after being away from the capital , he comes back with his wife and kids to continue with his crimes .	0	objective
a broadly played , lowbrow comedy in which the cast delivers mildly amusing performances and no farm animals were injured by any of the gags .	1	subjective
a crisply made movie that is no more than mildly amusing .	1	subjective
a film that begins with the everyday lives of naval personnel in san diego and ends with scenes so true and heartbreaking that tears welled up in my eyes both times i saw the film .	1	subjective
inventive , fun , intoxicatingly sexy , violent , self-indulgent and maddening .	1	subjective
a romantic comedy about a man , a woman , and their dogs .	0	objective
we can see the wheels turning , and we might resent it sometimes , but this is still a nice little picture , made by bright and friendly souls with a lot of good cheer .	1	subjective
but emile 's past is sometimes more familiar and immediate than the world before his eyes .	0	objective
rhinoceros eyes `` is a darkly humorous coming-of-age tale about chep ( michael pitt ) a reclusive young man , who gets comfort from the movies and his vivid imagination .	0	objective
there 's no conversion effort , much of the writing is genuinely witty and both stars are appealing enough to probably have a good shot at a hollywood career , if they want one .	1	subjective
the acting is fine but the script is about as interesting as a recording of conversations at the wal-mart checkout line .	1	subjective
you 've already seen city by the sea under a variety of titles , but it 's worth yet another visit .	1	subjective
in 2001 some 20 , 000+ souls made a pilgrimage to the black rock desert to practice radical self-expression and self-reliance in a temporary , commerce-free community .	0	objective
the script by david koepp is perfectly serviceable and because he gives the story some soul . . . he elevates the experience to a more mythic level .	1	subjective
in the hilarious comedy daddy day care , two fathers ( eddie murphy , jeff garlin ) lose their jobs in product development at a large food company and are forced to take their sons out of the exclusive chapman academy and become stay-at-home fathers .	0	objective
stallone plays a cop who comes undone after witnessing a brutal scene on the job .	0	objective
a very familiar tale , one that 's been told by countless filmmakers about italian- , chinese- , irish- , latin- , indian- , russian- and other hyphenate american young men struggling to balance conflicting cultural messages .	1	subjective
the story is derived from the myth of yavakri , which is a part of the great indian epic , the mahabharata .	0	objective
fifteen year old taraneh , whose widowed father is in jail , refuses the unwanted attentions of carpet salesman amir - until amir 's mother talks taraneh into accepting amir 's marriage proposal .	0	objective
anthony hopkins ? big deal ! we 've already seen the prequel to the silence of the lambs and hannibal -- and it was better the first time .	1	subjective
whilst their former companions strider , legolas , gimli , merry and pippin make new allies in the ents , the riders of rohan and the stewards of gondor and launch an assault on isengard .	0	objective
even when crush departs from the 4w formula . . . it feels like a glossy rehash .	1	subjective
cacoyannis ' vision is far less mature , interpreting the play as a call for pity and sympathy for anachronistic phantasms haunting the imagined glory of their own pasts .	1	subjective
it 's charming and independent and everything hollywood is not .	0	objective
a wild comedy that could only spring from the demented mind of the writer of being john malkovich .	1	subjective
just is n't as weird as it ought to be .	1	subjective
a film that is a portrait of grace in an imperfect world .	1	subjective
the acting alone is worth the price of admission .	1	subjective
while on vacation in italy , frances mayes ( lane ) buys a villa in the tuscan countryside and decides to begin anew .	0	objective
romy jumps on board with eagle , and takes command , as the pair rescue each other in a tense and action-packed scene .	0	objective
bullying students are becoming deathly ill after screaming the name of a legendary ghost .	0	objective
you have no affinity for most of the characters . nothing about them is attractive . what they see in each other also is difficult to fathom .	1	subjective
windtalkers blows this way and that , but there 's no mistaking the filmmaker in the tall grass , true to himself .	1	subjective
worth a look by those on both sides of the issues , if only for the perspective it offers , one the public rarely sees .	1	subjective
the charms of the lead performances allow us to forget most of the film 's problems .	1	subjective
within four months the couple realize that they are incompatible , they divorce and amir emigrates back to germany .	0	objective
fay is his total opposite ; her romantic ideal has not yet been attained and is unlikely ever to be due to her impossibly high expectations as a result of living with the perfection that is her parents ' rock solid marriage .	0	objective
`` so you do n't mind that you missed woodstock ? `` he asks a reluctant eric .	0	objective
based on the gruesome novella clive barker wrote especially for todd mcfarlane 's disturbing action figure line , tortured souls is the story of six cenobite-like creatures : agonistes , a transformer of people into monsters who may be a creation of god ; the scyther-meister , an assassin created by agonistes to bring a corrupt empire to its knees ; lucidique , the daughter of a slain senator who…	0	objective
davey thinks he 's gotten off easy until he meets whitey duvall , the eccentric , elf-like head referee .	0	objective
it 's sweet . . . but just a little bit too precious at the start and a little too familiar at the end .	1	subjective
an ambitious , young female journalist , with an insatiable curiosity for getting to the bottom of the story , is having a torrid affair with a married man .	0	objective
the director and her capable cast appear to be caught in a heady whirl of new age-inspired good intentions , but the spell they cast is n't the least bit mesmerizing .	1	subjective
a depraved , incoherent , instantly disposable piece of hackery .	1	subjective
it has charm to spare , and unlike many romantic comedies , it does not alienate either gender in the audience .	1	subjective
. . . has freaky scenes where the crew wonder if they 're ghosts imagining themselves as alive . it 's a sly wink to the others without becoming a postmodern joke , made creepy by its `` men in a sardine can `` warped logic .	1	subjective
in its own remarkable and unshowy way , this movie is truly about how sept . 11 seemed to equalize and unite new yorkers across imaginary barriers of class and lifestyle .	1	subjective
a laboratory accident exposes bruce to both the radiation and the nanomeds , these combine with his unique genetics to unleash the hulk .	0	objective
four boyhood pals in derry , maine , get together for a pilgrimage to their favorite deep-woods cabin , hole in the wall .	0	objective
her parents continue their quest to uphold strict chinese traditions as esther buffy continues to fall faster and faster finding herself up against god , satan , life and possibly death .	0	objective
josh is about to turn 30 ; he 's mentally retarded , and likes to play at being a vampire .	0	objective
wounded and outgunned , sam shows the kids what it means to stand up for something .	0	objective
the moral is not too original , but the offbeat characters certainly are .	1	subjective
`` it 's amazing how one small thing can set off such an interesting chain of events . ``	0	objective
a long-distant fight wages until her mother 's friends ( and members of the yaya sisterhood ) kidnap siddalee and take her `` home `` to the south , where they hope to explain her mother 's history and to patch up the rift between mother and daughter .	0	objective
the notion that bombing buildings is the funniest thing in the world goes entirely unexamined in this startlingly unfunny comedy .	1	subjective
the human stain is the story of coleman silk ( hopkins ) , a classics professor with a terrible secret that is about to shatter his life in a small new england town .	0	objective
but buying into sham truths and routine `` indie `` filmmaking , freundlich has made just another safe movie . it 's not horrible , just horribly mediocre .	1	subjective
when he arrives he finds that the cousin has been missing for your years , leaving behind a wife and five daughters living in a small town full of secrets of blackmail and murder .	0	objective
ram & # 243 ; n salazar , spanish director defines his first feature stones in this way .	0	objective
sits uneasily as a horror picture . . . but finds surprising depth in its look at the binds of a small family .	1	subjective
unlike trey parker , sandler does n't understand that the idea of exploiting molestation for laughs is funny , not actually exploiting it yourself .	1	subjective
buenos aires in the year 2002 ; the economical depression has caught the country .	0	objective
never really funny and falling just short of exciting , bad company is just ok for an action flick .	1	subjective
cletis is playful but highly studied and dependent for its success on a patient viewer .	1	subjective
blue crush is as predictable as the tides . . . . the movie feels stitched together from stock situations and characters from other movies .	1	subjective
more than simply a portrait of early extreme sports , this peek into the 1970s skateboard revolution is a skateboard film as social anthropology . . .	1	subjective
an exceedingly clever piece of cinema . another great M-^Qwhat you do n't see ' is much more terrifying than what you do see thriller , coupled with some arresting effects , incandescent tones and stupendous performances	1	subjective
deliriously funny , fast and loose , accessible to the uninitiated , and full of surprises	1	subjective
a great looking , trippy adventure . i ca n't wait for the next one .	1	subjective
together they piece together the story of a forbidden love affair , and discover one of their own .	0	objective
54 high school girls throw themselves in front of a subway train .	0	objective
genetically engineered to be immune to the drug , miles ' strange charisma draws claire to him , but when he brutally guns down a group of harmless dissidents , she begins to doubt she can really trust anyone .	0	objective
there 's a neat twist , subtly rendered , that could have wrapped things up at 80 minutes , but kang tacks on three or four more endings .	1	subjective
chris , an angry drug dealer , steps in and saves mitchell .	0	objective
sally 's daughter , vicky , is aware of beck 's chosen profession and threatens to tell her mom ( who beck has fallen in love with ) about it unless he tutors her in the art of card counting .	0	objective
guy hopes that when he finds his blue family , they will have a cure or at least help him to cope with his dysfunction .	0	objective
landon ( west ) hung with the in-crowd an aimless , moody , reckless guy who breezed through school on looks and bravado and had no plans , no future and no faith in himself .	0	objective
using his audience as a figurative port-of-call , dong pulls his even-handed ideological ship to their dock for unloading , before he continues his longer journey still ahead .	1	subjective
an odd drama set in the world of lingerie models and bar dancers in the midwest that held my interest precisely because it did n't try to .	1	subjective
international news media baron , rupert murdoch ( played by ben mendelsohn ) , then publisher of the adelaide `` news , `` became the driving force behind securing a re-trial for stuart .	0	objective
as the sulking , moody male hustler in the title role , [ franco ] has all of dean 's mannerisms and self-indulgence , but none of his sweetness and vulnerability .	1	subjective
the sum of all fears pretends to be a serious exploration of nuclear terrorism , but it 's really nothing more than warmed-over cold war paranoia .	1	subjective
its compelling mix of trial movie , escape movie and unexpected fable ensures the film never feels draggy .	1	subjective
brookdale is infested with super-intelligent , supernaturally empowered killer rats , a by-product of forgotten experiments conducted by `` dr .	0	objective
it 's mildly amusing , but i certainly ca n't recommend it .	1	subjective
as the clock ticks down , a young female friend of jack 's is kidnapped and may become the next casualty .	0	objective
a movie that hovers somewhere between an acute character study and a trite power struggle .	1	subjective
the story also depicts the first encounters between europeans and north american indians and the birth of the first european child on north american soil .	0	objective
for each chuckle there are at least 10 complete misses , many coming from the amazingly lifelike tara reid , whose acting skills are comparable to a cardboard cutout .	1	subjective
differences spark interest , though , as charly finds depth in sam 's idealism and sam seeks the vibrance of charly 's joie de vivre .	0	objective
while there are times when the film 's reach exceeds its grasp , the production works more often than it does n't .	1	subjective
primarily , the audience is wealthy , bored executives .	0	objective
mike 's aunt soon opens her home to steve as well , and the two celebrate their good fortune at having the opportunity to get their lives on track .	0	objective
chris takes mitchell to an abandoned rooftop and threatens him and his mother .	0	objective
an honest , sensitive story from a vietnamese point of view .	1	subjective
colorful and deceptively buoyant until it suddenly pulls the rug out from under you , burkinabe filmmaker dani kouyate 's reworking of a folk story whose roots go back to 7th-century oral traditions is also a pointed political allegory .	1	subjective
caso vocM-j sinta necessidade de sair da sala antes do tM-irmino da projeM-gM-co , nM-co se preocupe : ninguM-im lhe enviarM-a penas simbolizando covardia .	1	subjective
hashiguchi covers this territory with wit and originality , suggesting that with his fourth feature -- the first to be released in the u . s . -- a major director is emerging in world cinema .	1	subjective
it 's hard to pity the 'plain ' girl who becomes a ravishing waif after applying a smear of lip-gloss . rather , pity anyone who sees this mishmash .	1	subjective
affectionately reminds us that , in any language , the huge stuff in life can usually be traced back to the little things .	1	subjective
vince runs into julie , an old friend of the family , who teaches art at the local elementary school .	0	objective
a film that will probably please people already fascinated by behan but leave everyone else yawning with admiration .	1	subjective
overly stylized with lots of flash black- & -white freeze frames reminiscent of a pseudo-hip luxury car commercial , ( it 's ) at its worst when it 's actually inside the ring .	1	subjective
in this movie , steven seagal and ja rule get put in the `` new alcatraz `` apparently because ja rule kills a cop .	0	objective
the name says it all . jackass is a vulgar and cheap-looking version of candid camera staged for the marquis de sade set .	1	subjective
thanks to scott 's charismatic roger and eisenberg 's sweet nephew , roger dodger is one of the most compelling variations on in the company of men .	1	subjective
how long can gus bishop perpetrate the scam and remain in the shadows while his legendary alter ego basks in the spotlight as the next big thing ?	0	objective
a crackerjack genre piece ; what panic room aims for it accomplishes with deadly precision and edge-of-your-seat mastery .	1	subjective
a shambles of a movie -- visually unattractive , unbearably loud and utterly silly . . . its hilarity is completely unintentional .	1	subjective
an army of shadows kidnaps anyone who 's out after dark and the patrolling thieves make the daylight miserable for everyone .	0	objective
very well written and directed with brutal honesty and respect for its audience .	1	subjective
in unit 16b at platypus rise flats , two hard and damaged women living on a diet of soapies , sarcasm and frustration are about to reach breaking point .	0	objective
area k tells a story of arabs and jews who are struggling together to make a living from the sea in the midst of territorial bloodshed .	0	objective
a whale of a good time for both children and parents seeking christian-themed fun .	1	subjective
zack takes his cue and the magic show starts but who wants to watch ?	0	objective
we follow the wacky exploits of the town 's inhabitants from sassy saloon girls and amazonian behemoth parrots to hypnotist dentists and 400-pound tooth fairies .	0	objective
and eventually some eyes turn toward the drifter , vince .	0	objective
in a movie full of surprises , the biggest is that secret ballot is a comedy , both gentle and biting .	1	subjective
caught between their past and their future , both are struggling to find a way to become independent women in a place where everyone and everything seems to conspire to make them return to the roles of children under the rule of formidable parents .	0	objective
told in scattered fashion , the movie only intermittently lives up to the stories and faces and music of the men who are its subject .	1	subjective
although it tries to be much more , it 's really just another major league .	1	subjective
join edgar , the man , and gigi , the dog , on a casual stroll through a wacky cut and paste neighborhood filled with drunk clowns , smoking grandmas , and sidewalk preachers .	0	objective
the story alone could force you to scratch a hole in your head .	1	subjective
the din of advertising offering happiness through consumption is deafaning and sense and reason are quickly being discarded as relics of the 'old economy ' .	0	objective
they say sooner or later all love stories will end ; now & # 38 ; forever is the exception . . .	0	objective
rhames is a tightly harnessed bundle of fury , snipes a restrained champion who seems to have made inner peace with the crime of passion that sent him away for life , and falk a riveting delight .	1	subjective
at its best , the good girl is a refreshingly adult take on adultery . . .	1	subjective
they ought to be a whole lot scarier than they are in this tepid genre offering .	1	subjective
rupi is typical aggressive trible girl , wildcat like manners and irrespective of free trible culture where sex before marriage is treated as part of education , nobody proposes to her knowing her love and devotion to kanna .	0	objective
sara , recently divorced and mourning the loss of her only child , rents her basement to bogdan , a serbian musician who brings the whole band along .	0	objective
arjun is already the number one person on several men & # 180 ; s hit lists and must overcome this and everything he encounters on his hunt .	0	objective
he must set out to find her the medicine that will help ale her illness but finds himself in a predicament where he encounters trouble , evil and of course love .	0	objective
once she lets her love depraved leads meet , [ denis ' ] story becomes a hopeless , unsatisfying muddle	1	subjective
the story that emerges has elements of romance , tragedy and even silent-movie comedy .	1	subjective
some trouble of a serrious nature is the hysterical tale of the last day of world war 2 , one unfortunate chance vought f4u corsair fighter plane , and the hillbillies ' who are determined to fly it .	0	objective
harry potter ( daniel radcliffe ) returns to hogwarts school of wizardry for his second year .	0	objective
this is a very ambitious project for a fairly inexperienced filmmaker , but good actors , good poetry and good music help sustain it .	1	subjective
a markedly inactive film , city is conversational bordering on confessional .	1	subjective
a team of rescue workers has been laboring all night to save people caught in a massive flash flood in the desert .	0	objective
koishi also has a personal mission to fulfil in malaya to find the malay man who married his mother ( in other words , his father ) when she served as a japanese spy prior to the occupation .	0	objective
with youthful high spirits , tautou remains captivating throughout michele 's religious and romantic quests , and she is backed by a likable cast .	1	subjective
ratliff speaks the truth about these pentecostal extremists with fairness and compassion , while the well-intentioned churchgoers shout only semi-truths in a frightfully un-christlike fashion .	1	subjective
not that it 's been easy - every day ben juggles countless hours in the pool ( training for a critical swim meet ) , with a job at the local hospital , and finding quality time with his high school sweetheart , amy .	0	objective
however , none of the events of either stories crossover or effect the other in any way .	0	objective
a stunning piece of visual poetry that will , hopefully , be remembered as one of the most important stories to be told in australia 's film history .	1	subjective
both a successful adaptation and an enjoyable film in its own right .	1	subjective
the best didacticism is one carried by a strong sense of humanism , and bertrand tavernier 's oft-brilliant safe conduct ( `` laissez-passer `` ) wears its heart on its sleeve .	1	subjective
the history of psychoanalysis is littered with the discarded psyches of the women whose diagnoses were key to the fame of the great masters .	0	objective
the story follows them and the people they encounter on their way to their destination .	0	objective
trapped wo n't score points for political correctness , but it may cause parents a few sleepless hours -- a sign of its effectiveness .	1	subjective
chris columbus , the director , does a real wonderful job of being faithful to the story but also taking it into a cinematic era .	1	subjective
her dysfunctional family , consisting only of lilo and her sister nani , is about to be ripped apart by social worker cobra bubbles .	0	objective
eccentric enough to stave off doldrums , caruso 's self-conscious debut is also eminently forgettable .	1	subjective
sam roberts thinks he has all the answers : the purpose of life , the meaning of love , the plan for a perfect future .	0	objective
despite bearing the paramount imprint , it 's a bargain-basement european pickup . what 's hard to understand is why anybody picked it up . wiser souls would have tactfully pretended not to see it and left it lying there	1	subjective
. . . flat-out amusing , sometimes endearing and often fabulous , with a solid cast , noteworthy characters , delicious dialogue and a wide supply of effective sight gags .	1	subjective
drags along in a dazed and enervated , drenched-in-the- past numbness .	1	subjective
the film is directed by wally wolodarsky from a script by joe jarvis and greg coolidge . these are names to remember , in order to avoid them in the future .	1	subjective
all are endeavoring to remove the stones that insistently appear in their path or , worst , that are in their shoes .	0	objective
a diverting detour into the gonzo outlook of a humorist who actually has something on his mind .	1	subjective
meticulously uncovers a trail of outrageous force and craven concealment .	1	subjective
what might have been readily dismissed as the tiresome rant of an aging filmmaker still thumbing his nose at convention takes a surprising , subtle turn at the midway point .	1	subjective
an overemphatic , would-be wacky , ultimately tedious sex farce .	1	subjective
the video work is so grainy and rough , so dependent on being 'naturalistic ' rather than carefully lit and set up , that it 's exhausting to watch .	1	subjective
based on a philip k . dick short story , minority report is about a cop in the future working in a division of the police department that arrests killers before they commit the crimes courtesy of some future viewing technology .	0	objective
a soggy , shapeless mess . . . just a dumb excuse for a waterlogged equivalent of a haunted-house movie .	1	subjective
it 's a great deal of sizzle and very little steak . but what spectacular sizzle it is ! . . . in this incarnation its fizz is infectious .	1	subjective
they decide to celebrate digger 's 18th birthday by breaking every rule of what they consider a `` shallow and hypocritical society `` by planning a suicide as a manifestation of their eternal freedom , thus `` to die and become immortal . ``	0	objective
'the count of monte cristo ' is a remake of the alexander dumas tale by the same name .	0	objective
sex , lies & # 38 ; superheroes features the writers and artists who have helped make comic books a medium for sophisticated stories and artwork .	0	objective
it tells a hard-hitting story of some of the people 's lives which are affected by letters delivered by `` the lady in red `` night mail train from london to scotland .	0	objective
b-type dialogue -- dirty jokes , overly emphatic declarations and other ripe lines -- make the movie camp fun .	1	subjective
a merciless thriller , threateningly beautiful to look at and eerie to behold .	1	subjective
laced with liberal doses of dark humor , gorgeous exterior photography , and a stable-full of solid performances , no such thing is a fascinating little tale .	1	subjective
a film that deserves to be seen regardless of the misgivings .	1	subjective
the performers are so spot on , it is hard to conceive anyone else in their roles .	1	subjective
some people march to the beat of a different drum , and if you ever wondered what kind of houses those people live in , this documentary takes a look at 5 alternative housing options .	1	subjective
more sophisticated and literate than such pictures usually are . . . an amusing little catch .	1	subjective
they do n't realize until it is too late that the party they are having is , in fact , a wake .	0	objective
pete 's screenplay manages to find that real natural , even-flowing tone that few movies are able to accomplish .	1	subjective
on their way to riker 's and troi 's honeymoon , the enterprise is sent near the neutral zone to romulan space , and picks up a prototypic twin of android data .	0	objective
their parents , miffed by this , decide to go and kidnap st . nick , unaware that their plan will soon backfire upon them in fun and happy ways .	0	objective
kali is a smart , beautiful , yoga-teaching social worker .	0	objective
a showcase for both the scenic splendor of the mountains and for legendary actor michel serrault , the film is less successful on other levels .	1	subjective
the company offered `` ice in an hour `` delivery and ice-related accessories , like tongs , buckets and gourmet ice .	0	objective
after his wife is murdered , karl loses his fire and disappears into underground munich .	0	objective
abandon spends 90 minutes trying figure out whether or not some cocky pseudo-intellectual kid has intentionally left college or was killed . the only problem is that , by the end , no one in the audience or the film seems to really care .	1	subjective
in the middle of world war i , nine british soldiers caught behind enemy lines seek refuge in a complex network of german trenches .	0	objective
everything that was right about blade is wrong in its sequel .	1	subjective
a father meets his lost but still beautiful love of the high school while his daughter wants to become a television star runaways is steve moore 's ( austin o'brien ) story .	0	objective
the fact that the rookie is a nearly impeccable cinematic experience -- and a wonderful all-ages triumph besides -- is a miracle akin to the story the film portrays .	1	subjective
if signs is a good film , and it is , the essence of a great one is in there somewhere .	1	subjective
represents a worthy departure from the culture clash comedies that have marked an emerging indian american cinema .	1	subjective
shot in the spectacular sierra nevada mountains , `` the last place on earth `` is a funny , moving film about food , passion , love and a one eared dog .	0	objective
sent from the city to investigate the murder of a teenage girl in a small alaska town , a police detective ( pacino ) accidentally shoots his own partner while trying to apprehend a suspect .	0	objective
will probably stay in the shadow of its two older , more accessible qatsi siblings .	1	subjective
whatever eyre 's failings as a dramatist , he deserves credit for bringing audiences into this hard and bitter place .	1	subjective
unable to let her go quite yet , duncan mimics his dead mother .	0	objective
the two wind up in a deserted warehouse where they witness a diamond scam in action , caught in the midst they put their differences aside to team up and detain the looters .	0	objective
academy award winner angelina jolie stars as sarah jordan , an american living in london in 1984 .	0	objective
when her aunt sends her a pair of shoes instead of the money to start up the restaurant , she angrily sells the useless gift for spare change .	0	objective
along the way she must fend off the unwelcome advances of national tv talk-show host krystal ( with a k ) , her seedy pop svengali phil spectacle , and her enigmatic live-in sidekick dromedary girl ; as well as avoiding detection by natasha , the bewildered international spy with a penchant for inner monologues , who in turn may just bring reinalda 's mysterious past back to haunt her one final t…	0	objective
there 's more scatological action in 8 crazy nights than a proctologist is apt to encounter in an entire career .	1	subjective
with no other leads , claire warily sets out with miles towards tiburon , a secret community outside the city that may be the last hold-out against the drug . . .	0	objective
M-^Ea big , baggy , sprawling carnival of a movie , stretching out before us with little rhyme or reason .	1	subjective
it would be a mistake to write this movie off as yet another star is born-type biopic about the rise and fall of a latter & # 8209 ; day celebrity . schrader is after something deeper here and even when he misses the mark , the film remains involving .	1	subjective
the first half is a hilariously on-target send-up of `` barbarella `` -style flicks and the larger-than-life egos that propelled them , the second half is a ponderously self-absorbed meditation on the angst of a budding artiste .	1	subjective
`` the tuxedo `` should have been the vehicle for chan that `` the mask `` was for jim carrey . alas , it 's the man that makes the clothes .	1	subjective
the super 16mm black and white film was shot in a remote farm in argentina .	0	objective
the movie does its best to work us over , with second helpings of love , romance , tragedy , false dawns , real dawns , comic relief , two separate crises during marriage ceremonies , and the lush scenery of the cotswolds .	1	subjective
what 's most refreshing about real women have curves is its unforced comedy-drama and its relaxed , natural-seeming actors .	1	subjective
a theme park owned by a man named , mondavarious .	0	objective
approaching his 18th birthday , david drops out of school and runs away from home and from a conflicting relationship with his mother elena .	0	objective
[ javier bardem is ] one of the few reasons to watch the film , which director gerardo vera has drenched in swoony music and fever-pitched melodrama .	1	subjective
anita is 14 , blonde and beautiful - exactly what meena thinks she wants to be .	0	objective
only the charm and attractiveness of the cast keeps this movie from the remainder bin .	1	subjective
adam fields is a rage-filled u . s . border patrol agent who often crosses the line in his job .	0	objective
for most of the distance the picture provides a satisfyingly unsettling ride into the dark places of our national psyche .	1	subjective
this ensemble comedy tells ten separate ( but intertwining ) stories of love in london ( with a small portion set in france ) , leading up to a big climax on christmas eve .	0	objective
shattering , devastating documentary on two maladjusted teens in a downward narcotized spiral . extraordinary debut from josh koury .	1	subjective
while gypsy 's unprecedented disappearance perplexes the entire music industry , she retreats with her husband to the desolation of cape cod in winter . . .	0	objective
dr . tess coleman ( jamie lee curtis ) and her fifteen-year-old daughter , anna ( lindsay lohan ) , are not getting along .	0	objective
following ram dass down from his pedestal gives mr . lemle a way into his subject that will compel the viewer .	1	subjective
a young man chasing his dream is hunted by his solitude when he finds he just made the wrong decisions .	0	objective
has lost some of the dramatic conviction that underlies the best of comedies . . .	1	subjective
bruce nolan ( carrey ) , a television reporter in buffalo , n . y . , is discontented with almost everything in life despite his popularity and the love of his girlfriend , grace ( aniston ) .	0	objective
no , it 's not as single-minded as john carpenter 's original , but it 's sure a lot smarter and more unnerving than the sequels .	1	subjective
now with the help of the trixter arpid , tribal leader balthazar and an unexpected ally , it 's up to mathayus to fufill his destiny and become the great scorpion king .	0	objective
sweet gentle jesus , did the screenwriters just do a cut-and-paste of every bad action-movie line in history ?	1	subjective
in the end , alex unveils her secret , an act of truth , which forces this crazed cast of characters to re-examine their own lives .	0	objective
roland enlists the aid of a dr . maud bailey , an expert on the life of the woman in question .	0	objective
as it turns out , you can go home again .	1	subjective
on top of a foundering performance , [ madonna 's ] denied her own athleticism by lighting that emphasizes every line and sag .	1	subjective
there are a couple of things that elevate `` glory `` above most of its ilk , most notably the mere presence of duvall .	1	subjective
in fact , she puts her nuptial plans on hold to head to washington d . c . to get an anti-animal testing bill passed .	0	objective
there 's much tongue in cheek in the film and there 's no doubt the filmmaker is having fun with it all .	1	subjective
during the war between iran and iraq , a group of iranian kurd musicians set off on an almost impossible mission .	0	objective
as broad and cartoonish as the screenplay is , there is an accuracy of observation in the work of the director , frank novak , that keeps the film grounded in an undeniable social realism .	1	subjective
the warnings to resist temptation in this film . . . are blunt and challenging and offer no easy rewards for staying clean .	1	subjective
casting its gaze on painting masterworks and thousands of jewel-encrusted , elaborately costumed extras , russian ark is like nothing you 've ever seen .	1	subjective
but things go very wrong when he tries this scheme on the jennings family , in part because their daughter abby is asthmatic , and in part because the jennings ' find out more than hickley wants them to know .	0	objective
proof that a thriller can be sleekly shot , expertly cast , paced with crisp professionalism . . . and still be a letdown if its twists and turns hold no more surprise than yesterday 's weather report .	1	subjective
the chateau . . . is less concerned with cultural and political issues than doting on its eccentric characters .	1	subjective
the search takes vir to bombay where he soon regains his memory and finds his real name to be a muslim game marksman named ali and is targed by criminal bigwigs and corrupt government officials whom he used to work for and betrayed him after hiring him to assasinate various underworld criminals and then framed him for the murder of an innocent chief minister .	0	objective
soon , he finds that his fellow patients are being murdered one by one .	0	objective
`` the emperor 's new clothes `` begins with a simple plan . . . . well , at least that 's the plan .	1	subjective
it 's a fascinating look into what spielberg truly loves , but it 's not so much a masterpiece as a nice milestone .	1	subjective
two hours of sepia-tinted heavy metal images and surround sound effects of people moaning .	1	subjective
twists are so bizarre , and the story so worth documenting , that it 's easy to forget this film 's shortcomings .	1	subjective
the conflict arose because selling rights to the land that is now vermont was given to both new hampshire and new york .	0	objective
does what a fine documentary does best : it extends a warm invitation into an unfamiliar world , then illuminates it fully and allows the larger implications of the journey to sink in unobtrusively .	1	subjective
a decided lack of spontaneity in its execution and a dearth of real poignancy in its epiphanies .	1	subjective
the land has been in the grip of a ravaging drought for 10 years .	0	objective
'de niro . . . is a veritable source of sincere passion that this hollywood contrivance orbits around . '	1	subjective
jake , a . k . a . michael turner , has nine days to fill his brother 's place .	0	objective
desmond doyle is devastated when his wife abandons their family on the day after christmas .	0	objective
. . . there is enough originality in 'life ' to distance it from the pack of paint-by-number romantic comedies that so often end up on cinema screens .	1	subjective
a romantic comedy enriched by a sharp eye for manners and mores .	1	subjective
in the end , they discover that balance in life , similar to a well-balanced and sculpted anatomy , is the ultimate achievement .	0	objective
not only does the movie fail to make us part of its reality , it fails the most basic relevancy test as well .	1	subjective
for all the realpolitik underpinnings , this is less john le carre than a tech noir `` die hard `` in downtown seoul .	1	subjective
a real audience-pleaser that will strike a chord with anyone who 's ever waited in a doctor 's office , emergency room , hospital bed or insurance company office .	1	subjective
mois & # 233 ; s kaufman and members of new york 's tectonic theater project went to laramie , wyoming after the murder of matthew shepard .	0	objective
disregarding the fbi 's warning , rachel probes into her sisters disappearance .	0	objective
but while no one wants to do the time for cosimo 's crime , everybody seems to know a guy who will - and for a share , they 're willing to track him down .	0	objective
based on the bram stoker award nominee short story by cult author joe r . lansdale , bubba ho-tep tells the `` true `` story of what really did become of elvis presley .	0	objective
anderson has created the kind of unconventional 'romantic comedy ' we might expect from him .	1	subjective
[ villeneuve ] seems to realize intuitively that even morality is reduced to an option by the ultimate mysteries of life and death .	1	subjective
skin of man gets a few cheap shocks from its kids-in-peril theatrics , but it also taps into the primal fears of young people trying to cope with the mysterious and brutal nature of adults .	1	subjective
the question hanging over the time machine is not , as the main character suggests , 'what if ? ' but rather , 'how can you charge money for this ? '	1	subjective
showtime 's starry cast could be both an asset and a detriment . those who trek to the 'plex predisposed to like it probably will enjoy themselves . but ticket-buyers with great expectations will wind up as glum as mr . de niro .	1	subjective
when her girlfriend decides to move away and lucy ca n't find the courage to go with her , she winds up in bed with her best friend from high school , dante .	0	objective
saddled with an unwieldy cast of characters and angles , but the payoff is powerful and revelatory .	1	subjective
on scene is a famous greek actress , marina , who is to play the main role , a character based on the life of lilly , a woman from athens who played an outstanding role in the resistance , but later arrested by the bureau of security police , a notorious torture center .	0	objective
unlike their sons , eddie and sean are immigrants , or children of immigrants , who have made peace with their unfulfilled dreams .	0	objective
without resorting to camp or parody , haynes ( like sirk , but differently ) has transformed the rhetoric of hollywood melodrama into something provocative , rich , and strange .	1	subjective
an astute teenager has a major problem that might jeopardize her promising future .	0	objective
on an african safari , eliza thornberry discovers that thanks to a shaman , she can now talk to animals .	0	objective
despite its raucous intent , xxx is as conventional as a nike ad and as rebellious as spring break .	1	subjective
the sister kills herself when she finds out there is no money to pay for her transplant , and while he is burying her body near the stream they used to play in , the daughter accidentally drowns .	0	objective
when miami dentist ted brooks ( cuba gooding , jr . ) learns that his birth mother has passed away and that he was named in her will , he travels to alaska to claim his inheritance .	0	objective
a dizzying digital video oddyssey through the snowy woods of upstate new york .	1	subjective
the don 's legal will , which also includes diamonds worth hundred crores kept in a foreign bank , has to be equally divided between these three and to claim the diamonds from the bank all three all three have to be present at the bank and personally sign the papers .	0	objective
in the partnership , israeli settlers arrange permits from the israeli military , allowing palestinians to work from the area k beach .	0	objective
they persevere and in the end a startling surprise bubbles to the surface that changes everything .	0	objective
it is a bitter story about a middle-aged man , who hates his life and other people , including himself .	0	objective
chotte wants to be medium , while medium wants to be bade and bade has nowhere to go except to hold on .	0	objective
adam sandler invites you to share some holiday cheer in the new , no-holds-barred musical comedy adam sandler 's 8 crazy nights .	0	objective
director roger michell mounts this thriller as an action-packed , sometimes tongue-in-cheek celebrity death match .	1	subjective
fearful of the repercussions on his already messed up life , greg flees the scene and manages to hide his clunky damaged truck on the nearby overgrown farm of martha thompson , an aging grouchy widow who lives by the scriptures , ideas of traditional family and her trusty shotgun .	0	objective
and even if everything goes according to steve 's `` plan , `` is it really enough ?	0	objective
vince finally arrives at the cemetery the following day .	0	objective
paul must try to prove to everyone that this time he is in love rather than in lust .	0	objective
there 's no emotional pulse to solaris . with an emotional sterility to match its outer space setting , soderbergh 's spectacular swing for the fence yields only a spectacular whiff .	1	subjective
their one hope , find the rabbit-proof fence that might just guide them home .	0	objective
this is a film living far too much in its own head .	1	subjective
this was a time when dialogue became a new challenge .	0	objective
in a fit of desperation he challenges god and vents that if only he had god 's power , he could solve all his problems .	0	objective
this picture is murder by numbers , and as easy to be bored by as your abc 's , despite a few whopping shootouts .	1	subjective
never giving up the fight to win the war , mcnamara is silently planning , waiting for his moment to strike back at the enemy .	0	objective
perhaps a better celebration of these unfairly dismissed heroes would be a film that is n't this painfully forced , false and fabricated .	1	subjective
a delightful entree in the tradition of food movies .	1	subjective
the central character is n't complex enough to hold our interest .	1	subjective
this is an exercise not in biography but in hero worship .	1	subjective
some body is a shaky , uncertain film that nevertheless touches a few raw nerves .	1	subjective
resident evil is what comes from taking john carpenter 's ghosts of mars and eliminating the beheadings . in other words , about as bad a film you 're likely to see all year .	1	subjective
neither juan antonio nor se & # 241 ; or maximiliano know what they are in for when the tables are turned by the sly carmen .	0	objective
my wife is an actress is an utterly charming french comedy that feels so american in sensibility and style it 's virtually its own hollywood remake .	1	subjective
the film is way too full of itself ; it 's stuffy and pretentious in a give-me-an-oscar kind of way .	1	subjective
a different and emotionally reserved type of survival story -- a film less about refracting all of world war ii through the specific conditions of one man , and more about that man lost in its midst .	1	subjective
however , stacy finds that when someone is out to get you , the outside world is even more dangerous .	0	objective
now as a young scientist , he is researching healing technology using gamma radiation activated nanomeds .	0	objective
. . . only bond can save us from the latest eccentric , super-wealthy megalomaniac bent on world domination and destruction .	1	subjective
a fascinating documentary that provides a rounded and revealing overview of this ancient holistic healing system	1	subjective
has an impact that transcends politics and some dramatic overreaching by writer-director randall wallace .	1	subjective
with few tools for an escape , dave instead happens upon a tempestuous beauty in a laundromat named ruby .	0	objective
a winning crowd-pleaser with more than enough juice to crossover with fans of all stripes , regardless of whether they even know anything about soccer or not .	1	subjective
there 's really only one good idea in this movie , but the director runs with it and presents it with an unforgettable visual panache .	1	subjective
it slowly becomes obvious that alex , the disgruntled maid-of-honor , carries a secret that effects not just the course of her life , but that of almost everyone at the shower .	0	objective
in this darkly comic short film , a daughter and her elderly dying mother are arguing over a dress .	0	objective
for years he has been happy here , content and prolific , but now he is at odds with his work and is unable to paint .	0	objective
there 's something with potential here , but the movie decides , like lavinia , to go the conservative route .	1	subjective
cockettes has the glorious , gaudy benefit of much stock footage of those days , featuring all manner of drag queen , bearded lady and lactating hippie .	1	subjective
a photographic marvel of sorts , and it 's certainly an invaluable record of that special fishy community .	1	subjective
directed without the expected flair or imagination by hong kong master john woo , windtalkers airs just about every cliche in the war movie compendium across its indulgent two-hour-and-fifteen-minute length .	1	subjective
penny 's love for her partner , taxi-driver phil , has run dry .	0	objective
funny , somber , absurd , and , finally , achingly sad , bartleby is a fine , understated piece of filmmaking .	1	subjective
today the mighty trident ssbns form a deterrent shield for the united states .	0	objective
the following morning , cadmus discovers the terrible aftermath : the still-raving agave dancing through the woods , her dead son 's head clutched in her hands .	0	objective
the egoists is an ensemble piece that reveals the lives of several characters as they are brought together to mount a theatrical production .	0	objective
jackson tries to keep the plates spinning as best he can , but all the bouncing back and forth ca n't help but become a bit tedious -- even with the breathtaking landscapes and villainous varmints there to distract you from the ricocheting .	1	subjective
it 's frustrating to see these guys -- who are obviously pretty clever -- waste their talent on parodies of things they probably thought were funniest when they were high .	1	subjective
matt ( patrick muldoon ) is haunted by the death of a girl from a car accident he caused years ago .	0	objective
so in order for michael 's quick and complete recovery , john takes the emergency room hostage until the doctors agree to get the transplant successful .	0	objective
in her desperation she decides to live forever inside the holo-deck .	0	objective
lacks the inspiration of the original and has a bloated plot that stretches the running time about 10 minutes past a child 's interest and an adult 's patience . but it also has many of the things that made the first one charming .	1	subjective
i have n't seen such self-amused trash since freddy got fingered .	1	subjective
a chick flick of the first order , disguised by just enough historical detail to elevate the proceedings somewhat .	1	subjective
rounding out the romantic possibilities is bobby , the bartender who flirts with beth .	0	objective
an entertaining romp that stays true to the material 's television roots , this film is a good starting point for viewers unfamiliar with the series .	1	subjective
a delectable and intriguing thriller filled with surprises , read my lips is an original . this is a story of two misfits who do n't stand a chance alone , but together they are magnificent .	1	subjective
tragedy strikes , and eve learns her childhood friend arman is killed in armenia , transforming her dreams to nightmares .	0	objective
it takes a really long , slow and dreary time to dope out what tuck everlasting is about . so here it is : it 's about a family of sour immortals .	1	subjective
in unraveling this mystery , everyone involved is pushed to the limits of human understanding .	0	objective
you would be better off investing in the worthy emi recording that serves as the soundtrack , or the home video of the 1992 malfitano-domingo production .	1	subjective
an impressive work in many regards -- the acting , the photography , the pace -- but it would 've been even more so had egoyan gone with his gut and been less indulgent of his brain .	1	subjective
i 'm not sure which will take longer to heal : the welt on johnny knoxville 's stomach from a riot-control projectile or my own tortured psyche .	1	subjective
relieved of the action-stalling expository responsibility that dogs so many movies based on superhero comics , blade 2 goes straight for the jugular .	1	subjective
the lack of opposing viewpoints soon grows tiresome -- the film feels more like a series of toasts at a testimonial dinner than a documentary .	1	subjective
a hugely rewarding experience that 's every bit as enlightening , insightful and entertaining as grant 's two best films -- four weddings and a funeral and bridget jones 's diary .	1	subjective
a private eye in the mold of those great 40 's movie detectives .	0	objective
chomsky , in stark and uncompromising terms , challenges the united states to apply to its own actions the moral standards it demands of others .	0	objective
in a normal screen process , these bromides would be barely enough to sustain an interstitial program on the discovery channel . but in imax 3-d , the clichM-is disappear into the vertiginous perspectives opened up by the photography .	1	subjective
hey , happy ! is great for stoners , queens , ravers and , yes , parties .	1	subjective
payami is to be applauded for taking biting potshots at such volatile issues as iran 's outmoded electoral process and women 's status as second-class citizens .	1	subjective
through battles and adventures ahas and his companions grow up , but destiny has some bitter surprises to offer .	0	objective
gooding and coburn are both oscar winners , a fact which , as you watch them clumsily mugging their way through snow dogs , seems inconceivable .	1	subjective
velma is aloof to roxie , however the prison warden mrs morton offers roxie the opportunity of representation by slick chicago lawyer billy flynn .	0	objective
in a place far , far away , illegal genetic experiment # 626 is detected : ruthless scientist dr . jumba jookiba has created a strong , intelligent , nearly indestructible and aggressive being with only one known weakness : the high density of his body makes it impossible for the experiment to swim in water .	0	objective
the character is too forced and overwritten to be funny or believable much of the time , and clayburgh does n't always improve the over-the-top mix .	1	subjective
works hard to establish rounded characters , but then has nothing fresh or particularly interesting to say about them .	1	subjective
borrows a bit from the classics `` wait until dark `` and `` extremities `` . . . but in terms of its style , the movie is in a class by itself .	1	subjective
his next target is a russian immigrant named tasha , whom quinn is misled into believing is a drug courier .	0	objective
things go from bad to worse for the drummer when it comes to his attention that he is being hunted down for execution as a deserter .	0	objective
seymour polatkin is a successful , gay indian poet from spokane who confronts his past when he returns to his childhood home on the reservation to attend the funeral of a dear friend .	0	objective
the holes in this film remain agape -- holes punched through by an inconsistent , meandering , and sometimes dry plot .	1	subjective
an artful yet depressing film that makes a melodramatic mountain out of the molehill of a missing bike .	1	subjective
a rather odd thing has just just occurred in the life of nerdy high school student peter parker ; after being bitten by a radioactive spider , his body chemistry is mutagenically altered in that he can scale walls and ceilings , and he develops a `` spider-sense `` that warns him of approaching danger .	0	objective
sitting in the third row of the imax cinema at sydney 's darling harbour , but i sometimes felt as though i was in the tiny two seater plane that carried the giant camera around australia , sweeping and gliding , banking and hovering over some of the most not	1	subjective
amerika and zed aim to free their friend from the clutches of his nutburger girlfriend by enlisting the aid of the sappho carpet cleaners for some wet work .	0	objective
these divisions of play into gender roles cause the girls to start talking as if they were sociologists and psychologists discussing learned behaviors .	0	objective
she receives a letter of acceptance to a writer 's fellowship across the country , which she burns .	0	objective
but when he discovers an odd wristwatch amidst his father 's various inventions and slips it on , something very strange happens .	0	objective
using almost no dialogue , the film follows a number of residents ( both human and animal ) of a small rural community in hungary - an old man with hiccups , a shepherdess and her sheep , an old woman who may or may not be up to no good , some folk-singers at a wedding , etc . while most of the film is a series of vignettes , there is a sinister and often barely perceptible subplot involving murd…	0	objective
were it not for a sentimental resolution that explains way more about cal than does the movie or the character any good , freundlich 's world traveler might have been one of the more daring and surprising american movies of the year .	1	subjective
i was amused and entertained by the unfolding of bielinsky 's cleverly constructed scenario , and greatly impressed by the skill of the actors involved in the enterprise .	1	subjective
when the ultra-strict sister assumpta seizes their artwork one day , the boys embark upon an obsessed trail of revenge that ultimately changes their lives .	0	objective
maenwhile , amelia and father amaro have fallen in love and have begun a passionate sexual relationship .	0	objective
peter jackson has done the nearly impossible . he has improved upon the first and taken it a step further , richer and deeper . what jackson has done is proven that no amount of imagination , no creature , no fantasy story and no incredibly outlandish scenery	1	subjective
the cast is so low-wattage that none of the characters comes off as big . . . and the setting remains indistinct .	1	subjective
with just hours left , can the code be broken to save the world from total annihilation ?	0	objective
[ dong ] makes a valiant effort to understand everyone 's point of view , and he does such a good job of it that family fundamentals gets you riled up .	1	subjective
the movie should jolt you out of your seat a couple of times , give you a few laughs , and leave you feeling like it was worth your seven bucks , even though it does turn out to be a bit of a cheat in the end .	1	subjective
when lapd computer expert peter fowler investigates the killing of an old man in chinatown , he finds the only witness is his dog , cho cho .	0	objective
a lot of people go missing in his movie and nobody ever shows back up .	0	objective
immediately there is bad blood with chambers not wanting to be second to no one which leads to a lunch room fight between the men .	0	objective
setting accounts with shaman - a big criminal boss , who ordered the evidence planted and also with his former colleagues was not a part of korenev 's agenda .	0	objective
unknown to anyone , inez has begun a secret tryst with druden ( james urbaniak ) , a sweet-spirited , oddly-romantic , and wealthy young lawyer in town .	0	objective
film school confidential chronicles five film students over the course of one school year : sara , an intellectual , sal , who makes an earnest first film , mark , who shoots wild , psychedelic images , greg , who works hard at cinematography , and marta , sara 's quiet freshman roommate .	0	objective
the movie is never less than watchable and consistently entertaining , but the need to push gags too far keeps tripping it up .	1	subjective
the film , staged among some of the western art tradition 's greatest masterpieces , climaxes in a pageant of color , motion , and music .	0	objective
scientific ambition turns deadly , however , when the creature escapes and begins savagely stalking its prey - the human race .	0	objective
yakusho , as always , is wonderful as the long-faced sad sack . . . and his chemistry with shimizu is very believable .	1	subjective
lots of effort and intelligence are on display but in execution it is all awkward , static , and lifeless rumblings .	1	subjective
even if it ultimately disappoints , the picture does have about a matinee admission 's worth of funny to keep it afloat .	1	subjective
he accidentally discovers that the chinese mafia , the tong , is using his newly discovered ancient chinese artifacts to hide and smuggle narcotics across the border .	0	objective
a weird little movie that 's amusing enough while you watch it , offering fine acting moments and pungent insights into modern l . a . 's show-biz and media subcultures . but it does n't leave you with much .	1	subjective
ray misses a chance to see his brother paul before he dies of cancer .	0	objective
they get away in their mini coopers , which are small enough to drive on sidewalks so they can make a clean get away before the traffic jam clears .	0	objective
he deciphers their ancient coded tong tattoos which leads him to their don , wong dai- the emperor ; the man who controls an empire of crime and corruption across many borders .	0	objective
regulus features recently declassified footage , as well as interviews with the submariners , rocket scientists , and test pilots involved in the development and deployment of the weapon .	0	objective
not exactly worth a drum roll but a movie with enough collegiate ka-boom to earn its title , drumline is a percussion-driven musical variation on every sports pic you 've seen about the talented hot dog who eventually learns to become a team player .	1	subjective
by the final whistle you 're convinced that this mean machine was a decent tv outing that just does n't have big screen magic .	1	subjective
makes the same mistake as the music industry it criticizes , becoming so slick and watered-down it almost loses what made you love it in the first place .	1	subjective
everyone involved starts getting killed , with mitchell being the next in line .	0	objective
forty-one years after they played their first note on a motown record and three decades since they were all together , the funk brothers reunited back in detroit to play their music and tell their unforgettable story , with the help of archival footage , still photos , narration , interviews , re-creation scenes , 20 motown master tracks , and twelve new live performances of motown classics with …	0	objective
mrs meitlemeihr is a film that dares to ask one of the greatest what-if-questions of the century .	0	objective
the symbols float like butterflies and the spinning styx sting like bees . i wanted more .	1	subjective
i like it . no , i hate it . no , i love it . . . hell , i dunno .	1	subjective
a princess is kidnapped by a sorceress , her fate is to be sacrificed to the evil demon verik .	0	objective
first , for a movie that tries to be smart , it 's kinda dumb . and second , what 's with all the shooting ?	1	subjective
this being the offering of sexual favours to older gay men in order to subsidize their respective giros .	0	objective
he lives his life in solitude , keeping his girlfriend at arm 's length ; the closest relationship he maintains is with his partner , reg -- and vincent makes sure that stops at the precinct door .	0	objective
when reuben buys a black-market cure for his unusual chest complaint , jenny is forced to make a terrible sacrifice .	0	objective
nicklas passes out , and the next day when he returns to school he notices that nobody seems to notice him .	0	objective
[truncated: 1 more rows]
