# Supplementary material for: STTA: enhanced text classification via selective test-time augmentation
Source: PeerJ Comput Sci. 2023 Dec 19;9:e1757. doi: 10.7717/peerj-cs.1757 (PMC10773867; doi:10.7717/peerj-cs.1757)
Supplement: Supplemental Information 4 — It contains sentences with an annotation if the sentence describes something subjective about a movie or something objective. [file peerj-cs-09-1757-s004.zip › train.csv]

text	label	label_text
the tucks have a secret , they 're immortal . they	0	objective
this could be lizzy 's only chance to start a new life and recreate the family she tragically lost as a child .	0	objective
the book tells of murray , the old scot patriot , who has had his eyes torn out and his house taken away during the english invasion .	0	objective
check your brain and your secret agent decoder ring at the door because you do n't want to think too much about what 's going on . the movie does has some entertainment value - how much depends on how well you like chris rock .	1	subjective
naturally , he returns to his analyst dr . ben sobel ( crystal ) for help and finds that sobel needs some serious help himself as he has inherited the family practice , as well as an excess stock of stress .	0	objective
still suffering from her hangover , julie does n't realize that ellen is missing when the school bus leaves the cemetery .	0	objective
several people are listening to keith 's plight on the radio and are making changes of their own .	0	objective
a beautifully tooled action thriller about love and terrorism in korea .	1	subjective
presents a most persuasive vision of hell on earth .	1	subjective
the film 's sharp , often mischievous sense of humor will catch some off guard . . .	1	subjective
buries an interesting storyline about morality and the choices we make underneath such a mountain of clichM-is and borrowed images that it might more accurately be titled mr . chips off the old block .	1	subjective
like the hugely successful first film , the sequel provides pleasant , engaging if largely disposable entertainment for the general audience .	1	subjective
a sweet , engaging family story about the nature of faith and the power of youthful innocence .	1	subjective
real escape , however , may be a goal beyond possibility .	0	objective
the filmmakers skillfully evoke the sense of menace that nature holds for many urban dwellers .	1	subjective
unfortunately , he neglects to mention that he is a professional gambler with bad instincts and that the jaguar is borrowed .	0	objective
in this racially-charged climate , the lapd 's elite special investigations squad ( sis ) is assigned a high-profile quadruple homicide .	0	objective
a remarkable 179-minute meditation on the nature of revolution .	1	subjective
this documentary follows a business partnership between a clan of palestinian fisherman from refugee camps in gaza and israelis from the settlement of dugit , gaza strip .	0	objective
this painter 's block has lead to a desperate man obsessed with the need to paint , leaving the artist in a state of disarray .	0	objective
all social structures break down and a new world order emerges from the heart of the desert .	0	objective
when blake is initiated , he agrees to abide by the three cardinal rules : share your spirit , body and soul with others ; devote your life to saving homeless kids ; and never leave unless the master casts you out .	0	objective
. . . routine , harmless diversion and little else .	1	subjective
i suspect this is the kind of production that would have been funnier if the director had released the outtakes theatrically and used the film as a bonus feature on the dvd .	1	subjective
desert rose is an erotic thriller that takes you through one man 's life experience .	0	objective
witt plays a young harvard graduate who also represents grant 's character .	0	objective
blade 's team and the bloodpack are the only line of defense which can prevent the reaper population from wiping out the vampire and human populations .	0	objective
they intend to bring her back to tel-aviv in order to save her life .	0	objective
when her niece spontaneously dies of fright one week to the day she watched a disturbing video , a cynical journalist ( naomi watts ) travels to the pacific northwest in search of the tape 's origins and its links to a string of suicides at a horse ranch .	0	objective
although a number of these laws have been overturned by legislatures or the courts , in the state of texas freedom fighters are still working to eliminate these absurd and unnecessary laws .	0	objective
unbeknownst to the contestants , the game 's host has struck a deal with the soldiers hired to guard the money , and does not really have the player 's best interests , or even basic safety , at heart .	0	objective
the first all-cgi short to be produced by imageworks , sony pictures award-winning character animation and visual effects company , `` the chubbchubbs `` introduces the alien inhabitants of the planet glorf including meeper , its earnest but awkward hero , the singing diva , the zyzaks and the chubbchubbs .	0	objective
but when his feelings for the decidedly unavailable ricki begin to grow , and he actually becomes concerned for brian , tough guy gigli begins to transform into an actual human being . . . which	0	objective
tong is sent back to fetch some things for devlin and unknowingly tries on devlin 's tuxedo and finds that it gives extraordinary powers to anyone that dons the suit .	0	objective
fresh and raw like a blown-out vein , narc takes a walking-dead , cop-flick subgenre and beats new life into it .	1	subjective
its aims are modest -- to make kids laugh as cuba gooding falls down a lot and to show how thrilling sled dogs are -- and it achieves them .	1	subjective
on the surface , the film is played straight , with sustained tension and effective frights . but the director has done his research , and fills every scene with a subversive humor that 's 100 % pure imitation hitchcock .	1	subjective
. . . digs beyond the usual portrayals of good kids and bad seeds to reveal a more ambivalent set of characters and motivations .	1	subjective
if the count of monte cristo does n't transform caviezel into a movie star , then the game is even more rigged than it was two centuries ago .	1	subjective
an ideal love story for those intolerant of the more common saccharine genre .	1	subjective
outside of burger 's desire to make some kind of film , it 's really unclear why this project was undertaken	1	subjective
at the same time other changes in sumo are being prompted by its growing popularity in the west , where its adherents are lobbying for sumo 's inclusion in the olympic games even as other promoters are arranging amateur sumo tournaments in venues like las vegas casinos - tournaments that not surprisingly bear little resemblance to the sport 's japanese forebear .	0	objective
14-year-old meredith attempts to maintain a religious vow of silence during a thanksgiving dinner with her agnostic family .	0	objective
docu-drama based on the life of ted bundy , a serial killer who killed at least 19 young women during the 1970 's ( though some sources say as many as 30 to 35 were murdered ) .	0	objective
i wish windtalkers had had more faith in the dramatic potential of this true story . this would have been better than the fiction it has concocted , and there still could have been room for the war scenes .	1	subjective
in a world where loyalties are easily abandoned and allegiances bought , six perfect strangers come together to pull off the perfect crime .	0	objective
fast-paced and wonderfully edited , the film is extremely thorough .	1	subjective
while its careful pace and seemingly opaque story may not satisfy every moviegoer 's appetite , the film 's final scene is soaringly , transparently moving .	1	subjective
one-sided documentary offers simplistic explanations to a very complex situation . . . . stylistically , the movie is a disaster .	1	subjective
food for love endeavors and largely succeeds in lending equal weight to the emotional turmoil of its older and younger characters .	1	subjective
should n't have been allowed to use the word `` new `` in its title , because there 's not an original character , siuation or joke in the entire movie .	1	subjective
they both get close to tun , a lonely youth with an unspecified illness .	0	objective
18-year old dean is handsome and bright , but feels hampered by his working-class background and by his family .	0	objective
the movie details the experiences of 'peter pan ' author j . m . barrie , which lead him to write the children 's classic .	0	objective
the movie occasionally threatens to become didactic , but it 's too grounded in the reality of its characters to go over the edge . a touch of humor or an unexpected plot twist always pulls it back .	1	subjective
as a result of this unfortunate circumstance , ella can not refuse any command , and is often left at the mercy of unscrupulous personalities .	0	objective
rice is too pedestrian a filmmaker to bring any edge or personality to the rising place that would set it apart from other deep south stories .	1	subjective
the film would work much better as a video installation in a museum , where viewers would be free to leave . immediately .	1	subjective
set in hounslow , west london and hamburg , the film follows two 18 year olds with their hearts set on a future in professional soccer .	0	objective
a mess when it comes to the characters and writing . . . but works its way underneath the skin like few movies have in recent memory .	1	subjective
[ green is ] the comedy equivalent of saddam hussein , and i 'm just about ready to go to the u . n . and ask permission for a preemptive strike .	1	subjective
suddenly , a young boy starts to become ill and starts to suffer from the same syndromes that regan from the fist movie suffered .	0	objective
the film , a follow-up to `` jack the dog `` , is described as a black comedy about a reformed womanizer ( nestor carbonell ) who struggles to keep his family together .	0	objective
will he become a grandfather , surrounded by the love and support of a family or will he retreat into his world of memories and lost opportunities ?	0	objective
paco , a rapper and performer , indifferent to all except her career , dreams of hitting the top ten chart .	0	objective
canada 's arctic light shines bright on this frozen tundra soap opera that breathes extraordinary life into the private existence of the inuit people .	1	subjective
first-time writer-director serry shows a remarkable gift for storytelling with this moving , effective little film .	1	subjective
down and out rock star dewey finn ( black ) gets fired from his band , and he faces a mountain of debts and depression .	0	objective
despite the sympathetic overtures , rachel is convinced things are n't what they seem and suspects her baby has been abducted .	0	objective
hoffman spends a good deal of screen time alone and without much dialogue , using only his considerable physical skill and screen presence to pull off the role .	1	subjective
michell , after some sleuthing around , narrows down the suspects to a woman not his wife , another well known victorian poet .	0	objective
la cinta comienza intentando ser un drama , rM-apidamente se transforma en una comedia y termina por ser una parodia absolutamente predecible	1	subjective
it may not be `` last tango in paris `` but . . .	1	subjective
it may not be history M-^V but then again , what if it is ? M-^V but it makes for one of the most purely enjoyable and satisfying evenings at the movies i 've had in a while .	1	subjective
director nolan shows here he can handle clever material with a flair .	1	subjective
he discovers that his daughter 's life , unknown to him from an affair with a brazilian woman 15 years earlier , is in danger and must return to rio ; having only five days to finish the deal and find his daughter .	0	objective
not everything in the film works , including its somewhat convenient ending .	1	subjective
only those most addicted to film violence in all its forms will find anything here to appreciate .	1	subjective
when detective ben simm 's wife is killed , he has to learn to be both father and mother to his little girl while searching for a vigilante that has his own sense of justice .	0	objective
marco and melanie , a young married couple , are living a life of passion , with chaotic situations , and all the little frustrations of daily life .	0	objective
what really surprises about wisegirls is its low-key quality and genuine tenderness .	1	subjective
the husband meets a man who knows what to do with his sexuality .	0	objective
ira member bobby sands is imprisoned in northern ireland .	0	objective
in a season of strenuously ambitious art , the laid-back modesty and accessible charm of evelyn is a welcome relief .	1	subjective
does anyone much think the central story of brendan behan is that he was a bisexual sweetheart before he took to drink ?	1	subjective
it is zuckerman who stumbles upon silk 's secret and sets out to reconstruct the unknown biography of this eminent , upright man , esteemed as an educator for nearly all his life , and to understand how this ingeniously contrived life came unraveled .	0	objective
the animation is competent , and some of the gags are quite funny , but jonah . . . never shakes the oppressive , morally superior good-for-you quality that almost automatically accompanies didactic entertainment .	1	subjective
discouraged , and on the point of giving up writing , yun fei meets a young girl who ca n't see colours , who encourages him to persevere .	0	objective
while in jail they usually have fights with the security guard , a overweight lunatic .	0	objective
tommy , who is now a well known activist , has his credibility destroyed by the book which causes their breakup .	0	objective
a composition of gestures stripped of romance and presented in their barest forms .	1	subjective
rowan plays the eponymous lead character in a spoof spy thriller .	0	objective
it all comes down to whether you can tolerate leon barlow . i ca n't .	1	subjective
now , in present day , washed-up child actor julian ( luke eberl ) , the free-spirited hannah ( colombe jacobsen ) , and former teacher grace ( jenny mollen ) , along with a documentary film crew , go on a search for this man , who may be the embodiment of all evil .	0	objective
the filmmakers expose this delightfully deranged cult by capturing the daily lives of its members .	0	objective
it 's like a vintage automobile that sometimes runs smoothly , and sometimes lurches and sputters . but it never quite stalls .	1	subjective
it is a story about love , passion , addiction , brillance and the ignorance of greed .	0	objective
sunshine state is a fine example of a carefully written film . but you should n't be too aware that a movie is well-written .	1	subjective
moved in his heart with the urgency to reach out for christ , he gets an idea to try and reach the masses in his city for jesus .	0	objective
testing his theories with a time machine of his own invention , hartdegen is hurtled 800 , 000 years into the future , where he discovers that mankind has divided into the hunter - and the hunted .	0	objective
a compelling , moving film that respects its audience and its source material .	1	subjective
we 're all out there looking for true love-a very elusive thing indeed , and chance is no exception .	0	objective
they go over less well with tom donnerel , a young farmer and carrie 's fianc & # 233 ; .	0	objective
postponing his desire to play basketball on the school team , steve finds an after-school job to support himself and pursues a relationship with the affluent but unhappy sally ( arielle paul ) .	0	objective
before his very eyes on the store tv monitor , he sees his pick come up as the winning numbers for $ 50-million !	0	objective
like shrek , spirit 's visual imagination reminds you of why animation is such a perfect medium for children , because of the way it allows the mind to enter and accept another world .	1	subjective
got a david lynch jones ? then you 'd do well to check this one out because it 's straight up twin peaks action . . .	1	subjective
this was also a time , in the midst of a chaotic , decaying environment , when a man tried to cope with the loss of his former lover .	0	objective
outside a storm rages and when the power goes out , darkness envelops the house .	0	objective
his father and brother are dead for so many years .	0	objective
that same day , gunmen take over the high school - using it to hide $ 300 million worth of cocaine they 've hijacked .	0	objective
it 's always disappointing when a documentary fails to live up to -- or offer any new insight into -- its chosen topic . unfortunately , that 's precisely what arthur dong 's family fundamentals does .	1	subjective
no wonder they 're talking about `` talk to her . `` it 's astonishing .	1	subjective
jason loses an important story assignment entitled 'big fat liar ' in movie producer marty wolf 's ( paul giamatti ) limo , which wolf then turns into a film .	0	objective
her young son dies , her marriage to max is ruined , and her lover is in fact dangerous in his jealousy and mad rage , but no matter what the consequences - his subversive spirit lives inside her , forms her , obsesses her .	0	objective
a marvellous journey from childhood idealism to adolescent self-absorption .	1	subjective
the future is on it 's way to atlantic city on a bus .	0	objective
impostor has a handful of thrilling moments and a couple of good performances , but the movie does n't quite fly . for starters , the story is just too slim .	1	subjective
the campy results make mel brooks ' borscht belt schtick look sophisticated .	1	subjective
the quality of schwentke 's visuals . . . provides ample compensation .	1	subjective
the scorpion king is more fun than conan the barbarian .	1	subjective
the best part about `` gangs `` was daniel day-lewis .	1	subjective
a witty screen adaptation of this classic comedy of manners with its generous supply of snappy one-liners .	1	subjective
it is a study of dark forces lurking in the lives of teenagers today .	0	objective
some actors have so much charisma that you 'd be happy to listen to them reading the phone book . hugh grant and sandra bullock are two such likeable actors .	1	subjective
think 'glengarry glen ross ' without the mamet dialogue , and that 's kinda what you 'll get here .	1	subjective
even accepting this in the right frame of mind can only provide it with so much leniency .	1	subjective
gives you the steady pulse of life in a beautiful city viewed through the eyes of a character who , in spite of tragic loss and increasing decrepitude , knows in his bones that he is one of the luckiest men alive .	1	subjective
no one knows this better than 35-year-old vince , back in his hometown of van wert , ohio , after a 13-year absence .	0	objective
increasing evidence about one man 's role in a long history of human rights abuses leads to a critical examination of american diplomacy through the lens of international standards of justice .	0	objective
what saves it . . . and makes it one of the better video-game-based flicks , is that the film acknowledges upfront that the plot makes no sense , such that the lack of linearity is the point of emotional and moral departure for protagonist alice .	1	subjective
the camera soars above the globe in dazzling panoramic shots that make the most of the large-screen format , before swooping down on a string of exotic locales , scooping the whole world up in a joyous communal festival of rhythm .	1	subjective
this masterfully calibrated psychological thriller thrives on its taut performances and creepy atmosphere even if the screenplay falls somewhat short .	1	subjective
unlike most reunion stories that climax with a clich & # 233 ; happy ending , daughter from danang is a real-life drama .	0	objective
the military team must shut down the computer and get out , fighting their way past zombies , mutants , and the computer itself , before the virus escapes and infects the rest of the world .	0	objective
gondry 's direction is adequate . . . but what gives human nature its unique feel is kaufman 's script .	1	subjective
in fact , sean has made the mistake of lending eddie $ 25 , 000 to cover his profligate spending .	0	objective
she 's willing to put him through just about anything to `` cure `` him of t . s . , with pills , counseling , electro-shock therapy , etc . mom 's also concerned about finn 's future - who will care for him ?	0	objective
a superb southern gothic slice of horror that is easily the sickest movie to arrive in theaters in a very long time . and i mean that in the nicest way possible .	1	subjective
when your leading ladies are a couple of screen-eating dominatrixes like goldie hawn and susan sarandon at their raunchy best , even hokum goes down easily .	1	subjective
while enders is initially frustrated with his assignment , his respect grows as the codetalkers prove their worth in the brutal battle to take saipan .	0	objective
cathy ( julianne moore ) is the perfect 50s housewife , living the perfect 50s life : healthy kids , successful husband , social prominence .	0	objective
. . . another example of how sandler is losing his touch .	1	subjective
i 'm sure if you 're a hartley fan , you might enjoy yourself . . . me , i did n't care for it .	1	subjective
his mission : to gather information on an organization that may just be planning the destruction of the world , led by the nihilistic yorgi .	0	objective
suggests puns about ingredients and soup and somebody being off their noodle , but let 's just say the ingredients do n't quite add up to a meal .	1	subjective
`` secondhand lions `` follows the comedic adventures of an introverted boy ( osment ) left on the doorstep of a pair of reluctant , eccentric great-uncles ( caine and duvall ) , whose exotic remembrances stir the boy 's spirit and re-ignite the men 's lives .	0	objective
charlie is man who wakes up to find that no one can see him , by chance he meets carol on a lonely highway .	0	objective
the rich woman seeks the help of her lawyers to find her lost grandson cary and eventually finds him living in a deprived area with cass .	0	objective
sad and alone , caroline wanders the exotic city in search of ansers , finality , and peace of mind .	0	objective
for one week , eduardo coutinho and his team talked to 27 residents in an enormous building in copacabana .	0	objective
along the way , they discover a sinister conspiracy that reaches to the police department and even the highest level of government .	0	objective
several degrees shy of the gross-out contests one expects from current teen fare .	1	subjective
plot strands involve a trio of lost transvestites , two girls who never leave the toilets , a pair of innocent under-age drinkers and a guy who is determined to pierce his genitalia , but the central story follows ali as she sets out to humilate her former lover , mike , who slept with another woman .	0	objective
boromir ( sean bean ) is dead , frodo baggins ( elijah wood ) and samwise gamgee ( sean astin ) have gone to mordor alone to destroy the one ring , merry ( dominic monaghan ) and pippin ( billy boyd ) have been captured by the uruk-hai , and aragorn ( viggo mortensen ) , legolas ( orlando bloom ) , and gimli ( john rhys-davies ) have made friends of the rohan , a race of humans that are in the pa…	0	objective
unbeknownst to the elders , the widows daughter has come to settle the estate , evict them and have an estate sale all in one day .	0	objective
the story and the friendship proceeds in such a way that you 're watching a soap opera rather than a chronicle of the ups and downs that accompany lifelong friendships .	1	subjective
steve 's best friend , sean , on the other hand , has n't been so lucky .	0	objective
loonies is a film with light-hearted and cheeky humour that , in a moving way , takes us into the pleasantly disturbed world of five somewhat romanticised psychiatric patients .	0	objective
was i scared ? only at the prospect of beck 's next project . let 's see , a haunted house , a haunted ship , what 's next . . . ghost blimp ?	1	subjective
now & # 38 ; forever is a dramatic contemporary love story combining elements of spirituality , heart and integrity .	0	objective
it 's the kind of movie you ca n't quite recommend because it is all windup and not much of a pitch , yet you ca n't bring yourself to dislike it .	1	subjective
a fine , rousing , g-rated family film , aimed mainly at little kids but with plenty of entertainment value to keep grown-ups from squirming in their seats .	1	subjective
regardless , it is through grace 's visions involving him that she learns of her parent 's demonic pastimes , which include abduction , murder , and possibly worse .	0	objective
she must look beyond her history with men into a childhood that stopped short because of a shocking event that she has buried deep inside herself .	0	objective
this version does justice both to stevenson and to the sci-fi genre .	1	subjective
mother turns out to be his crazy accomplice in mass murder and his quest for immortality .	0	objective
the boy falls in love with a rich girl ( deeksha ) .	0	objective
i love the opening scenes of a wintry new york city in 1899 . cinematic poetry showcases the city 's old-world charm before machines change nearly everything .	1	subjective
sure , there are flaws , but the moments that do things properly see the screen burst with confidence , rhythm , heat and pizzazz .	1	subjective
the sheer dumbness of the plot ( other than its one good idea ) and the movie 's inescapable air of sleaziness get you down .	1	subjective
it 's never a good sign when a film 's star spends the entirety of the film in a coma . it 's a worse sign when you begin to envy her condition .	1	subjective
it will be an act of violence that thrusts the girl into womanhood and leads her to a new life where , not without pain , everything is possible .	0	objective
voyeurism is the order all around , as those who watch for pleasure and those paid to watch get more than bargained for when the operation & # 237 ; s delicate balance of power is skewed by rebellion .	0	objective
it 's sex and the city meets the wedding banquet for young san franciscan daniel chang , living at home with his clueless , traditional mother .	0	objective
from that moment on nothing is as it was before . . .	0	objective
stone seems to have a knack for wrapping the theater in a cold blanket of urban desperation .	1	subjective
a chronicle , which goes behind the scenes on a stormy collaboration between the iconoclastic dance company , pilobolus , and legendary author-illustrator maurice sendak .	0	objective
the piquant story needs more dramatic meat on its bones .	1	subjective
a subtle variation on i spit on your grave in which our purported heroine pathologically avenges a hatred for men .	1	subjective
a densely constructed , highly referential film , and an audacious return to form that can comfortably sit among jean-luc godard 's finest work .	1	subjective
to protect her relationship with john , she `` ditches `` her son , having him arrested and locked in a correctional `` mental `` facility , before coercing her older brother burt , who lives in hollywood , to take him .	0	objective
it 's something of the ultimate scorsese film , with all the stomach-turning violence , colorful new york gang lore and other hallmarks of his personal cinema painted on their largest-ever historical canvas .	1	subjective
the moviegoing equivalent of going to a dinner party and being forced to watch the host and hostess 's home video of their baby 's birth .	1	subjective
it 's a loathsome movie , it really is and it makes absolutely no sense .	1	subjective
the movie is well crafted , and well executed . if you 're paying attention , the `` big twists `` are pretty easy to guess - but that does n't make the movie any less entertaining .	1	subjective
a feel-good picture in the best sense of the term .	1	subjective
it 's pithy without being saccharine ; it 's funny without ever not taking itself seriously ; it 's full of beautiful characters and great performances .	1	subjective
the problem is that the movie has no idea of it is serious or not .	1	subjective
besides him , the other residents are `` baggers , `` human-like creatures that are infected by the tall man 's blood , the dwarves , and , of course , the silver spheres , all trying to break out of the barrier that contains them and into the real world .	0	objective
katie is a young girl who loves to climb .	0	objective
this movie seems to have been written using mad-libs . there can be no other explanation . hilariously inept and ridiculous .	1	subjective
nete 's husband seeks comfort outside of their home , her daughter begins to rebel , and as the relationship between nete and her father has not been too good for years , things are bound to explode .	0	objective
mile zero is a story about a father with a remarkable capacity to love , but who lets fear and desperation rule his actions .	0	objective
now , akshay must battle those that he has to overcome to get what he needs to help his mother and survive the wilderness .	0	objective
but for one celebrant this holy week is different .	0	objective
a film for all who care about the world their children and grandchildren will inherit .	1	subjective
a knowing look at female friendship , spiked with raw urban humor .	1	subjective
the film is darkly funny in its observation of just how much more grueling and time-consuming the illusion of work is than actual work .	1	subjective
any film featuring young children threatened by a terrorist bomb can no longer pass as mere entertainment .	1	subjective
a movie that does n't aim too high , but does n't need to .	1	subjective
this is a heartfelt story . . . it just is n't a very involving one .	1	subjective
besides amsterdam , the movie also travels to morocco , to see larry and his love 30 years before , and to the united states , where a & # 239 ; sha 's family lives .	0	objective
this is a smart movie that knows its classical music , knows its freud and knows its sade .	1	subjective
it collapses when mr . taylor tries to shift the tone to a thriller 's rush .	1	subjective
but then there came toni , an intriguing photographer that seemed to see inside his soul .	0	objective
the two black men ( anthony and michael ) are successful in the high tech world of silicon valley , and have known each other since childhood .	0	objective
for revenge , ingrid murders barry with the deadly poison of her favourite flower : the white oleander .	0	objective
even bigger and more ambitious than the first installment , spy kids 2 looks as if it were made by a highly gifted 12-year-old instead of a grown man .	1	subjective
if you 're willing to have fun with it , you wo n't feel cheated by the high infidelity of unfaithful .	1	subjective
though it pretends to expose the life of male hustlers , it 's exploitive without being insightful .	1	subjective
felice finds herself in danger from the man she came to save .	0	objective
it has the air of a surprisingly juvenile lark , a pop-influenced prank whose charms are immediately apparent and wear thin with repetition .	1	subjective
its heart is in the right place and the lack of cynicism comes as a pleasant surprise .	1	subjective
nic is fixated on getting laid , and watches mike and nadine through the skylight with josh .	0	objective
an intriguing , richly detailed look at the early days of hollywood power and glamour .	1	subjective
every member of the pecking order sees the dupe as the new low man on the totem pole , and as a result , the perfect tool to boost themselves towards the top of this dysfunctional hierarchy .	0	objective
the visionary quest begins on the operating table , where a surgeon grafts a prototype ocular implant into his eye socket .	0	objective
upper west sidey exercise in narcissism and self-congratulation disguised as a tribute .	1	subjective
is n't it a bit early in his career for director barry sonnenfeld to do a homage to himself ? and it 's a lousy one at that .	1	subjective
once in ghana , otte is called before the chief 's council to explain what happened .	0	objective
a terrifically deft picture about the thick line that separates movie glamour from the real world , and the thin line between common sense and paranoia .	1	subjective
murder by numbers is like a couple of mediocre tv-movie -of-the-week films clumsily stuck together .	1	subjective
has enough gun battles and throwaway humor to cover up the yawning chasm where the plot should be .	1	subjective
forced to think fast , the producer decides to digitally create an actress `` simone `` to sub for the star -- the first totally believable synthetic actress .	0	objective
there 's not one decent performance from the cast and not one clever line of dialogue .	1	subjective
and finds himself in the middle of two assassination plots masterminded by the cia .	0	objective
a gem of a romantic crime comedy that turns out to be clever , amusing and unpredictable .	1	subjective
not since ghostbusters has a film used manhattan 's architecture in such a gloriously goofy way .	1	subjective
tony gayton 's script does n't give us anything we have n't seen before , but director d . j . caruso 's grimy visual veneer and kilmer 's absorbing performance increase the gravitational pull considerably .	1	subjective
as fran 's requests become more peculiar , chep is thrown into increasingly bizarre situations .	0	objective
. . . with the candy-like taste of it fading faster than 25-cent bubble gum , i realized this is a throwaway movie that wo n't stand the test of time . it 's a trifle .	1	subjective
like the original , this version is raised a few notches above kiddie fantasy pablum by allen 's astringent wit .	1	subjective
over months of improv work in the studio , they transform a haunting holocaust legacy into a disturbing theater piece .	0	objective
while broomfield 's film does n't capture the effect of these tragic deaths on hip-hop culture , it succeeds as a powerful look at a failure of our justice system .	1	subjective
it questions whether we really live in a world that can be divided neatly into black hats and white hats . and anyway , it wonders , is the guy in the black hat always wrong ?	1	subjective
josh ( anthony michael hall ) is one of those guys who ca n't navigate the shallow ny singles scene .	0	objective
. . . a vast adventure that bristles with romance , action and heroism .	1	subjective
it recycles every clichM-i about gays in what is essentially an extended soap opera .	1	subjective
like vardalos and corbett , who play their roles with vibrant charm , the film , directed by joel zwick , is heartfelt and hilarious in ways you ca n't fake .	1	subjective
but coney island 's finest its hot dog lady , rollercoaster operator , cotton candy vendor and performing freak have their own way of doing things .	0	objective
ruth berman and connie kurtz first met in brooklyn in 1959 , both young married women raising their young children .	0	objective
you get the feeling that the filmmakers did their homework and that they 're here to represent a harsh reality . ``	1	subjective
it 's no surprise that as a director washington demands and receives excellent performances , from himself and from newcomer derek luke .	1	subjective
medem packs it with so much stunning , wildly colorful imagery -- and so much sex -- that it transfixes you even when you 're not quite sure what 's going on .	1	subjective
the acting is just fine , but there 's not enough substance here to sustain interest for the full 90 minutes , especially with the weak payoff .	1	subjective
an uneven film dealing with too many problems to be taken seriously .	1	subjective
the most ill-conceived animated comedy since the 1991 dog rover dangerfield .	1	subjective
the galactic republic finds itself at the brink of a civil war .	0	objective
the agonizing memory that has tortured him all his life -- the death of his father , a convicted murderer who was executed when vincent was just a boy -- still plagues him .	0	objective
bernal . . . gives an ambiguous performance ; he 's a lightweight actor , but that 's a positive quality when portraying a man on whom nothing leaves a permanent mark .	1	subjective
to the outside , he is a faithful servant and a fierce protector of the organization , but inside he is full of doubt .	0	objective
after finishing the open examination for form 5 students and applying for an adult identity card , yoyo , eighteen , departs for london to meet a guy introduced by her well-meaning parents in britain .	0	objective
what soured me on the santa clause 2 was that santa bumps up against 21st century reality so hard , it 's icky .	1	subjective
'the journey ' is the story of a young icelandic girl named kaja .	0	objective
the only entertainment you 'll derive from this choppy and sloppy affair will be from unintentional giggles M-^V several of them .	1	subjective
although trying to balance self-referential humor and a normal ol ' slasher plot seemed like a decent endeavor , the result does n't fully satisfy either the die-hard jason fans or those who can take a good joke .	1	subjective
an extraordinary swedish film about the soul adventure of marriage -- the kind of intimate and character-driven film that bille august does best .	1	subjective
they are soon off going from one strange adventure to another .	0	objective
[ aniston is ] so good , she manages to overcome the occasional nuggets of preciousness and self-consciousness in the story .	1	subjective
majandra delfino plays iris , the sheriff 's little sister , and much to his dismay , david 's love interest .	0	objective
nothing is what it seems , and no one will be the same again , as the truth begins to surface in very dangerous circumstances .	0	objective
at the age of 34 , with no producing credits to his name , he landed a job as chief of production at paramount pictures .	0	objective
along the way he picks up a pastor who desires to learn the deeper things of god .	0	objective
ramsay and morton fill this character study with poetic force and buoyant feeling .	1	subjective
she finds out that the truth about both her parents is very revealing , shocking at times , but comes to terms with her past .	0	objective
all the performances are top notch and , once you get through the accents , all or nothing becomes an emotional , though still positive , wrench of a sit .	1	subjective
as an exercise in stripped-down filmmaking , interview is grimly effective .	1	subjective
john klein ( richard gere ) , a washington newspaper reporter leaves his job after his wife ( debra messing ) dies to investigate strange reports , including psychic visions ( `` prophecies `` ) and sightings of winged creatures ( `` mothmen `` ) , in a small west virginia town , that may be the signs of an alien invasion of earth . . .	0	objective
fame hungry roxie hart dreams of a life on the vaudville stage , and spends her nights jazzing it up in the bright lights of chicago , continually hoping that she 'll find her lucky break , and be shot into 1920 's stardom , so able to flee her boring husband amos .	0	objective
the principals in this cast are all fine , but bishop and stevenson are standouts .	1	subjective
immediately , john q . rushes michael to the hospital 's emergency room for a transplant .	0	objective
but even greater dangers lie ahead when jim discovers that his trusted friend silver is actually a scheming pirate with mutiny on his mind .	0	objective
' . . . a great , participatory spectator sport . '	1	subjective
now grown up , caitlin ( emma caulfield ) calls kyle ( chaney kley ) because her little brother michael ( lee cormie ) is going through the same things he did as a boy , and wants his help .	0	objective
behan himself knew how to spin a tale and one ca n't help but think he 'd appreciate this attempt to turn his life into art .	1	subjective
unfortunately the third seems out of reach - the beautiful , seductive anne elise .	0	objective
frank 's newest transport seems no different from the countless ones he 's done in the past .	0	objective
a surreal fairy tale that coils in on itself like a slow-motion whirlpool and achieves an atmosphere of sublime creepiness without ever precisely making sense .	1	subjective
a raw comedy that is intermittently hilarious as it attacks pretty much every taboo around .	1	subjective
the californian desert , somewhere between death valley and los angeles .	0	objective
a living testament to the power of the eccentric and the strange . the fact that it is n't very good is almost beside the point .	1	subjective
a dark , dull thriller with a parting shot that misfires .	1	subjective
oscar james takes ryan on a rollercoaster ride of mayhem and madness , but everything has a price and oscar wo n't let ryan easily escape this carnage-strewn nightmare 'til the final showdown when he reveals his real purpose .	0	objective
[ soderbergh ] tends to place most of the psychological and philosophical material in italics rather than trust an audience 's intelligence , and he creates an overall sense of brusqueness .	1	subjective
after narrow escapes from the germans and a stray mine in the channel , the two men are picked up at sea and interrogated as spies .	0	objective
alex enlists the aid of his old comrade father thomas ( addy ) and of a troubled artist ( sossamon ) upon whom he once performed an exorcism .	0	objective
[ screenwriter ] pimental took the farrelly brothers comedy and feminized it , but it is a rather poor imitation .	1	subjective
no doubt the star and everyone else involved had their hearts in the right place . where their heads were is anyone 's guess .	1	subjective
rife with the rueful , wry humor springing out of yiddish culture and language .	1	subjective
the story and characters are nowhere near gripping enough .	1	subjective
the more dreams max has , the closer the fbi are in tracking down the kidnapper , but also as the case continues max discoveres the lies , corruption , and deceit of the government .	0	objective
the film is predictable in the reassuring manner of a beautifully sung holiday carol .	1	subjective
let 's issue a moratorium , effective immediately , on treacly films about inspirational prep-school professors and the children they so heartwarmingly motivate .	1	subjective
'blue crush ' swims away with the sleeper movie of the summer award .	1	subjective
if you love motown music , you 'll love this documentary .	1	subjective
this is a beautifully sensitive portrait of a unique school and , a very special teacher .	1	subjective
while on a ski trip , one of them finds passion with a beautiful girl after a random accident on the icy slopes .	0	objective
chris forces mitchell to deliver guns and drugs while he hangs out on a rooftop and freaks out all day .	0	objective
evergon is an affectionate tragicomedy that follows francis evergon in his last days among the unemployed .	0	objective
john j . is a seasoned hit man sent on a job to argentina .	0	objective
a thoroughly awful movie -- dumb , narratively chaotic , visually sloppy . . . a weird amalgam of 'the thing ' and a geriatric 'scream . '	1	subjective
ensemble movies , like soap operas , depend on empathy . if there ai n't none , you have a problem .	1	subjective
offers a persuasive look at a defeated but defiant nation in flux .	1	subjective
katherine releases all her other clients in order to manage exclusively only her most promising talent .	0	objective
by the end of their phenomenal run , this unheralded group of musicians had played on more number ones hits than the beach boys , the rolling stones , elvis and the beatles combined - which makes them the greatest hit machine in the history of popular music .	0	objective
coarse , cliched and clunky , this trifling romantic comedy in which opposites attract for no better reason than that the screenplay demands it squanders the charms of stars hugh grant and sandra bullock .	1	subjective
he works as an illustrator at a news paper and his life is pretty okay .	0	objective
how good this film might be , depends if you believe that the shocking conclusion is too much of a plunge or not .	1	subjective
but with betts systematically eliminating anyone in his way , a further web of conspiracy unfolds and rachel and daniel are led to her old family doctor , robert barrum ( frank finlay ) .	0	objective
there are moments it can be heart-rending in an honest and unaffected ( and gentle ) way .	1	subjective
lazy filmmaking , with the director taking a hands-off approach when he should have shaped the story to show us why it 's compelling .	1	subjective
no good deed , based on a short story entitled 'the house on turk street ' by dashiell hammett , is about a police detective ( jack ) who , while doing a friend a favor and searching for a runaway teenager on turk street , stumbles upon a bizarre band of criminals about to pull off a bank robbery .	0	objective
meet the razor eaters : five motivated , pissed-off young men who 've launched an anarchistic crime spree against melbourne , capturing all their deeds on home video .	0	objective
but the day he does , he pulls one last detention duty with the toughest kids in the school .	0	objective
soon she grows increasingly wary about the motives of every man with whom she has contact -- and about her own .	0	objective
this journey awakens in ben an erotic passion that dares to destroy his tidy world as he pursues an illicit love affair , not with the administrator 's daughter , but with his wife , dori .	0	objective
there 's a delightfully quirky movie to be made from curling , but brooms is n't it .	1	subjective
'grasp ' is a darkly humorous mystery peppered with some truly surreal visuals .	0	objective
but sometimes what we teach our children can be as deadly as not teaching them .	0	objective
sayles . . . once again strands his superb performers in the same old story .	1	subjective
and in wicker park ( chicago 's answer to greenwich village ) , rachel is about to meet her cosmic match .	0	objective
this particular weekend strays from the usual when adam meets a girl at a party ( a simple incident which drives his best friend to the brink of a jealous rage ) .	0	objective
there he encounters dawn 's family who tie him down and put him on trail for the murder of the girl years before .	0	objective
on an out of control train holding hostages and high-tech bio-weapons agent kristoff ( van damme ) becomes a one man army to derail the terrorists and save the lives of everyone on board !	0	objective
the movie has very little to offer besides unintentional laughs .	1	subjective
davis ' candid , archly funny and deeply authentic take on intimate relationships comes to fruition in her sophomore effort .	1	subjective
a self-narrated , blatantly lop-sided , cocky , nonchalant , fascinating and juicily entertaining documentary .	1	subjective
a heroic tale of persistence that is sure to win viewers ' hearts .	1	subjective
whe he misses a dose of prozium , a mind-altering drug that hinders emotion , preston , who has been trained to enforce the strict laws of the new regime , suddenly becomes the only person capable of overthrowing it .	0	objective
the result is mesmerizing -- filled with menace and squalor .	1	subjective
pumpkin takes an admirable look at the hypocrisy of political correctness , but it does so with such an uneven tone that you never know when humor ends and tragedy begins .	1	subjective
they gradually find themselves drawn to each other but , as their remarkable story plays out , the obstacles to their happiness prove all but insurmountable .	0	objective
interviews in movie houses , on the street and in the homes of the subjects tell the story of each individual .	0	objective
in the end , we go back to a bedroom , one we saw in the very first scene and realize that this story was actually being told by lucy to jess , the lawyer she 's been seeing , two weeks before lucy is scheduled to leave for the writing fellowship .	0	objective
john leguizamo may be a dramatic actor -- just not in this movie .	1	subjective
all of them have demoted the importance of the real world , giving all of their attention to the fantasy world of the movies .	0	objective
so when charlie sees mallory with her new boyfriend , curtis , he goes a bit mad .	0	objective
it winds up moving in many directions as it searches ( vainly , i think ) for something fresh to say .	1	subjective
the film delivers what it promises : a look at the `` wild ride `` that ensues when brash young men set out to conquer the online world with laptops , cell phones and sketchy business plans .	1	subjective
ever notice the similarities between steve `` the crocodile hunter `` irwin and boba fett ?	0	objective
awash with melancholy and disillusionment , it 's a tall task to love hong kong .	0	objective
a collage of clichM-is and a dim echo of allusions to other films .	1	subjective
an ambitious , serious film that manages to do virtually everything wrong ; sitting through it is something akin to an act of cinematic penance .	1	subjective
obviously , a lot of people wasted a lot of their time ( including mine ) on something very inconsequential .	1	subjective
both they and their wives ami ( meredith salenger ) and claire ( tara westwood ) are dealing with the reality that they are no longer watching mtv , but instead find themselves flipping channels to vh1 .	0	objective
larry goldberg is the owner of a second-hand bookstore in amsterdam .	0	objective
ultimately eve struggles with destiny in light of her new found love , rediscovery of homeland , and her sense of life 's purpose .	0	objective
lessons abound for the students and teacher culminating in a reunion 25 years later .	0	objective
what we have here is an examination of fathers , sons and sibling rivalry - squared and sideways	1	subjective
sean penn , you owe nicolas cage an apology .	1	subjective
the next big thing 's not-so-big ( and not-so-hot ) directorial debut .	1	subjective
you really have to salute writer-director haneke ( he adapted elfriede jelinek 's novel ) for making a film that is n't nearly as graphic but much more powerful , brutally shocking and difficult to watch .	1	subjective
[ hayek ] does n't just act frida , she inhabits her .	1	subjective
a powerful , absorbing and thoroughly transporting film experience .	1	subjective
does paint some memorable images . . . , but makhmalbaf keeps her distance from the characters	1	subjective
plays less like a coming-of-age romance than an infomercial .	1	subjective
i can easily imagine benigni 's pinocchio becoming a christmas perennial . coal is n't as easy to come by as it used to be and this would be a worthy substitute for naughty children 's stockings .	1	subjective
pc stability notwithstanding , the film suffers from a simplistic narrative and a pat , fairy-tale conclusion .	1	subjective
older brothers and a brother-in-law are in his way .	0	objective
few films capture so perfectly the hopes and dreams of little boys on baseball fields as well as the grown men who sit in the stands .	1	subjective
john takes off , his trust in the system diminishing rapidly .	0	objective
things turn dark as racism , paranoia , and the mistress come into play .	0	objective
no ten & # 237 ; a que enfrentarse con la estrategia y potencia de un ej & # 233 ; rcito enemigo , sino con el jolgorio de grandes masas que invadir & # 237 ; an el territorio con panderetas , risotadas e histeria .	0	objective
this means that his superiors hold him in high regard for his unblemished reputation and excellent track record .	0	objective
manages to be diverting while never falling into a morass of battlefield clichM-is .	1	subjective
the documentary also describes the deployment era of the regulus submarines ( 1958-1964 ) .	0	objective
despite all the talking , by the time the bloody climax arrives we still do n't feel enough of an attachment to these guys to care one way or another .	1	subjective
when they fall in love for the first time , it 's an impossible situation , because you ca n't just change your life overnight .	0	objective
the brothers chow nunn and chow lui 's giant computer company is facing a tense crisis - a powerful computer virus is rapidly wiping out their computer network .	0	objective
he talks in her voice at the dinner table and wears her fur coat to bed .	0	objective
in this way , we will find space between these to fit smaller stones , our small necessities .	0	objective
a squad of british soldiers on training in the lonesome scottish wilderness find a wounded special forces captain and the carnaged remains of his team .	0	objective
the story starts with phillips and a cohort robbing a store and injuring a salesperson .	0	objective
majidi 's direction has never been smoother or more confident .	1	subjective
bears about as much resemblance to the experiences of most battered women as spider-man does to the experiences of most teenagers .	1	subjective
a lapp woman anni gives a shelter to both of them at her farm .	0	objective
after some time the son and daughter-in-law must depart , leaving the old man alone with his dreams and fading breath .	0	objective
fisher has bared his soul and confronted his own shortcomings here in a way . . . that feels very human and very true to life .	1	subjective
two hard-boiled detectives ( blair brown and joe grifasi ) and an oddball pathologist ( dylan baker ) investigate a severed hand found in a laundromat - and the results are n't pretty . . .	0	objective
it offers an important lesson about how a supposedly simple disagreement can get so far out of hand that lives are lost .	1	subjective
there 's not a spark of new inspiration in it , just more of the same , done with noticeably less energy and imagination .	1	subjective
with some help from otis and the paddy wagon 's quirky regulars , among them an angry war vet in a parrot costume and a traveling salesman with a `` small `` problem , mark finally gets what he deserves .	0	objective
an authentically vague , but ultimately purposeless , study in total pandemonium .	1	subjective
an overly familiar scenario is made fresh by an intelligent screenplay and gripping performances in this low-budget , video-shot , debut indie effort .	1	subjective
living in a beach shack with three roommates including her rebellious younger sister , she is up before dawn every morning to conquer the waves and count the days until the pipe masters surf competition .	0	objective
a superbly acted and funny/gritty fable of the humanizing of one woman at the hands of the unseen forces of fate .	1	subjective
`` my dinner with ovitz `` is a pithy , yet epicurean tale of broken dreams , broken hollywood power brokers ( and broken knees ) .	0	objective
despite the fact that this film was n't as bad as i thought it was going to be , it 's still not a good movie	1	subjective
an interesting , if not entirely successful , biography of two extraordinary personalities .	1	subjective
lacking gravitas , macdowell is a placeholder for grief , and ergo this sloppy drama is an empty vessel . leave these flowers unpicked -- they 're dead on the vine .	1	subjective
now that the tong and their drug cartel know who he is they will stop at nothing to kill robert to protect their own corrupt interests .	0	objective
writer-director stephen gaghan has made the near-fatal mistake of being what the english call 'too clever by half . '	1	subjective
there is the mother and the father , who do n't seem to have a normal marriage anymore , there 's the daughter , lena , who has a disease and will soon leave the house for medical treatment in switzerland , and her husband harry , who has a mysterious past .	0	objective
lawrence should stick to his day job . he 's a better actor than a standup comedian .	1	subjective
dildo diaries takes a lighthearted but 'probing ' approach to exploring the development of sections of the texas penal code and its effects on the adult sex toy industry .	0	objective
it 's almost impossible not to be moved by the movie 's depiction of sacrifice and its stirring epilogue in post-soviet russia .	1	subjective
slowly but surely devolves into a fascinating , cringe-inducing portrait of cultural solipsism , climaxing in an emotional meltdown that would n't look out of place in mid-period cassavetes .	1	subjective
the first shocking thing about sorority boys is that it 's actually watchable . even more baffling is that it 's funny .	1	subjective
the hunt is on as the killers ruthlessly stalk the teacher and students through the school 's halls and classrooms , while lamb tracks them on the surveillance cameras , turning the school 's security system against his prey .	0	objective
a `` home alone `` film that is staged like `` rosemary 's baby , `` but is not as well-conceived as either of those films .	1	subjective
you may feel compelled to watch the film twice or pick up a book on the subject .	1	subjective
here , adrian lyne comes as close to profundity as he is likely to get .	1	subjective
then , he must take the money from the e sale to the industrial district where a drunken old gun runner makes him hide in the closet when he gets a visitor then he takes the gun to a modern day opium den where t-mon , a spaced out pimp , can not get a card trick right .	0	objective
will amuse and provoke adventurous adults in specialty venues .	1	subjective
a master at being everybody but himself he reveals to his friend and confidant saiid ( isa totah ) the truth behind his struggles .	0	objective
simon , an angel sent by god shows jordan a clear path .	0	objective
george , a handsome english knight , unsettled by the horrendous bloodletting he witnessed in palestine , desires to hang up his sword and settle down to a quiet , peaceful life .	0	objective
possibly not since grumpy old men have i heard a film so solidly connect with one demographic while striking out with another .	1	subjective
in the story , he is weary of being kept within the walls of his father 's ( and soon to be his ) kingdom .	0	objective
interacting eyeball-to-eyeball and toe-to-toe , hopkins and norton are a winning combination -- but fiennes steals 'red dragon ' right from under their noses .	1	subjective
you 'll just have your head in your hands wondering why lee 's character did n't just go to a bank manager and save everyone the misery .	1	subjective
he is intelligent and has a sense of humour .	0	objective
while being led away , some re-agent falls from his pocket where it is picked up by a young man that was camping nearby .	0	objective
director nalin pan does n't do much to weigh any arguments one way or the other . he simply presents his point of view that ayurveda works . no question .	1	subjective
caught in this battle of wills is clara 's daughter , victoria , who finds she is about to be married into the same faith that murdered her father .	0	objective
isabel intends for her family to go to istanbul , the only place where jews can live freely , but clara is reluctant to leave .	0	objective
{ esther buffy } a young vibrant chinese american female who desperately tries to please her strict parents along the way of trying to find herself .	0	objective
they carry out a sentence pronounced by rule of law .	0	objective
you have enough finely tuned acting to compensate for the movie 's failings .	1	subjective
the longer one watches this determinedly ragged portrait of blue-collar teenage desperation . . . the more one gets absorbed in the utter unbridled nihilism of its 'characters . '	1	subjective
there are moments in this account of the life of artist frida kahlo that are among cinema 's finest this year . unfortunately , they 're sandwiched in between the most impossibly dry account of kahlo 's life imaginable .	1	subjective
his search soon sends him down a dangerous path . . .	0	objective
but when those worlds collide , taking the lives of his wife and younger son , sullivan and his surviving son , michael jr . , leave their sedate home life behind and embark on a startling journey of revenge .	0	objective
when you find yourself rooting for the monsters in a horror movie , you know the picture is in trouble .	1	subjective
like its title character , this nicholas nickleby finds itself in reduced circumstances -- and , also like its hero , it remains brightly optimistic , coming through in the end .	1	subjective
swiftly deteriorates into a terribly obvious melodrama and rough-hewn vanity project for lead actress andie macdowell .	1	subjective
in addition , the detective has to deal with a serial killer who had already killed and mutilated many women .	0	objective
a compelling allegory about the last days of germany 's democratic weimar republic .	1	subjective
just on the other side of thirty , dave is an unemployed sculptor clumsily going nowhere in a small town .	0	objective
it gets bogged down by hit-and-miss topical humour before getting to the truly good stuff .	1	subjective
the film boasts dry humor and jarring shocks , plus moments of breathtaking mystery .	1	subjective
the four feathers is definitely horse feathers , but if you go in knowing that , you might have fun in this cinematic sandbox .	1	subjective
there 's not a fresh idea at the core of this tale .	1	subjective
this attractive , 30 year old successful graphic designer with a captivating personality has n't had a good date in over a year , and she 's not alone - her best friends share the same problem .	0	objective
undercover fbi agent and former marine frank castle ( jane ) is devastated when his wife and children are killed when they accidentally witness a mafia hit , and with nothing left to lose , decides to dedicate himself fully to the eradication of crime ( organized and otherwise ) from america , as an army , assassin , judge and jury all rolled up into one man ( and a whole lot of guns ) : the puni…	0	objective
it 's thoroughly entertaining and nonpatronizing , and occasionally even insightful .	1	subjective
a minor film with major pleasures from portuguese master manoel de oliviera . . .	1	subjective
vega and ulloa give strong performances as the leading lovers and there are some strong supporting turns , particularly from najwa nimri .	1	subjective
despite the holes in the story and the somewhat predictable plot , moments of the movie caused me to jump in my chair . . .	1	subjective
when he finds out she is gay he starts to do his homework .	0	objective
it 's difficult to imagine the process that produced such a script , but here 's guessing that spray cheese and underarm noises played a crucial role .	1	subjective
for decades we 've marveled at disney 's rendering of water , snow , flames and shadows in a hand-drawn animated world . prepare to marvel again .	1	subjective
whistle completes the trilogy started in from here to eternity and the thin red line .	0	objective
when anti-death-penalty activist david gale is convicted and condemned to death for the murder of a colleague , reporter bitsey bloom sets out to learn the story behind gale 's crime .	0	objective
a captivatingly quirky hybrid of character portrait , romantic comedy and beat-the-clock thriller .	1	subjective
they all decide to go together and they leave .	0	objective
the family come from a long line of masters of disguise who are able to mask themselves as almost anyone or anything by harnessing the great power of energico .	0	objective
if we do n't demand a standard of quality for the art that we choose , we deserve the trash that we get .	1	subjective
the corrupt wizard saruman ( christopher lee ) , under the power of the dark lord sauron , and his slimy assistant , gr & # 237 ; ma wormtongue ( brad dourif ) , have created a grand uruk-hai army bent on the destruction of man and middle-earth .	0	objective
everything about the quiet american is good , except its timing .	1	subjective
sandler has played weirdos for zany comic effect , and it 's interesting to finally see him play one in a relatively subdued romantic dramedy .	1	subjective
delia , greta , and paula rank as three of the most multilayered and sympathetic female characters of the year . as each of them searches for their place in the world , miller digs into their very minds to find an unblinking , flawed humanity .	1	subjective
little does caroline realize that this delicious parisian beauty is a modern-day vampire looking for vunerable victims .	0	objective
not a bad way to spend a couple of hours .	1	subjective
nothing more than a widget cranked out on an assembly line to see if stupid americans will get a kick out of goofy brits with cute accents performing ages-old slapstick and unfunny tricks .	1	subjective
just too silly and sophomoric to ensnare its target audience .	1	subjective
when it 's over all that they got is a bag full of black gems which is what the man who hired them wanted .	0	objective
the elders hope to return home quickly but their new friend has other plans .	0	objective
it is survival of the fittest as the friendships are pushed to the limit .	0	objective
the film fits into a genre that has been overexposed , redolent of a thousand cliches , and yet remains uniquely itself , vibrant with originality .	1	subjective
una works as a supermarket cashier hating her work and everybody around : the costumers , the manager , the staff .	0	objective
amerika and zed are upset that kyle is spending more time with trasha than with them .	0	objective
the raw footage gives us an alternate insight to chaplin 's classic film which started production years before adolph hitler was seen as a major threat in the western world .	0	objective
the orchestra player gets known to his neighbour , a gay man having also relationship troubles , and together they are trying hard to find a way how to go on with their lifes .	0	objective
roger swanson is a hopelessly cynical advertising copywriter with a razor-sharp wit who believes he has mastered the art of manipulating women .	0	objective
if divine secrets of the ya-ya sisterhood suffers from a ploddingly melodramatic structure , it comes to life in the performances .	1	subjective
an overblown clunker full of bad jokes , howling cliches and by-the-numbers action sequences .	1	subjective
she meets ian miller , a high school english teacher , wasp , and dreamboat she had made a fool of herself over at the restaurant ; they date secretly for a while before her family finds out .	0	objective
a very slow , uneventful ride around a pretty tattered old carousel .	1	subjective
his first challenge is from the chinese workers , technicians , and officers , who have been trained to work under the old system and unable to function sufficiently in the new era of international competition .	0	objective
if your taste runs to 'difficult ' films you absolutely ca n't miss it .	1	subjective
he 's fascinated by a candy machine , and asks his mother for money , but she refuses .	0	objective
as violent , profane and exploitative as the most offensive action flick you 've ever seen .	1	subjective
the film 's apocalyptic urban setting and unrelentingly icy zeitgeist is message enough without a triumphant parting shot	1	subjective
with the support of her best friend wilma watson and their draft-dodging companion will bacon , emily is able to stand by her convictions in a household dominated by the standards of a salt-of-the-earth father and an unconditionally loving mother .	0	objective
well as a hero in the guise of prince charmont , whom ella falls in love with .	0	objective
after spending a year in a mental instituton , molly peters finally returns home to her mother .	0	objective
content merely to lionize its title character and exploit his anger - all for easy sanctimony , formulaic thrills and a ham-fisted sermon on the need for national health insurance .	1	subjective
undercover brother does n't go far enough . it 's just a silly black genre spoof .	1	subjective
the footage of the rappers at play and the prison interview with suge knight are just two of the elements that will grab you .	1	subjective
takes one character we do n't like and another we do n't believe , and puts them into a battle of wills that is impossible to care about and is n't very funny .	1	subjective
an entertaining , grimy view of the traps of machismo tucked inside a cop thriller .	1	subjective
the subject of swinging still seems ripe for a documentary -- just not this one .	1	subjective
how does it play a significant role in japanese culture , and why does it fascinate american youth ?	0	objective
even the hastily and amateurishly drawn animation can not engage .	1	subjective
on balance , i recommend the movie both for nicholson 's performance and for the opportunity to spend some time with the kind of man that we often meet in real life , but rarely see on screen .	1	subjective
but for the shell-shocked crew , trapped together in the sub 's narrow corridors and constricted spaces , this is about to become a journey into the sensory delusions , mental deceptions and runaway fear that lurk just below the surface of the ocean and deep inside the human psyche .	0	objective
through time travel wells and twain team up with sir arthur conan doyle and a young jules verne and wind up in the year 2001 seeing results of their writings that help in their attempts to find dr . noah and save the world from destruction .	0	objective
arrested and imprisoned in a juvenile detention facility , leland comes in contact with an aspiring writer and prison teacher , pearl madison ( cheadle ) .	0	objective
if you 're not the target demographic . . . this movie is one long chick-flick slog .	1	subjective
daughter from danang sticks with its subjects a little longer and tells a deeper story	1	subjective
as it stands it 's an opera movie for the buffs .	1	subjective
ranks with such films as in the bedroom , ordinary people , and terms of endearment in the sensitivity with which it observes the effect a child 's death on the remaining members of the family .	1	subjective
the theme of the film simultaneously addresses the similarities between the two factions of law and crime while revealing the similarities between the two brothers .	0	objective
gooding is the energetic frontman , and it 's hard to resist his enthusiasm , even if the filmmakers come up with nothing original in the way of slapstick sequences .	1	subjective
when the singing veggies encounter some car trouble , they 're stranded at old , rundown seafood joint where nothing is quite as it seems .	0	objective
he becomes the man he always should have ( and could have ) been .	0	objective
imax films can sometimes feel like a gimmick , but this is one subject that demands a scope as big as the imagination .	1	subjective
unlike most teen flicks , swimming takes its time to tell its story , casts mostly little-known performers in key roles , and introduces some intriguing ambiguity .	1	subjective
can be classified as one of those 'alternate reality ' movies . . . except that it would have worked so much better dealing in only one reality .	1	subjective
the adventure does n't contain half the excitement of balto , or quarter the fun of toy story 2 .	1	subjective
majidi is an unconventional storyteller , capable of finding beauty in the most depressing places .	1	subjective
but he 's neglecting his work , carping at his mom , and behaving badly toward his loyal friend bobbi .	0	objective
he follows a new suspect , huh , and eventually catches him in the act of brutally murdering a woman in a crowded techno bar .	0	objective
in the second half of the film , frei 's control loosens in direct proportion to the amount of screen time he gives nachtwey for self-analysis .	1	subjective
. . . you can be forgiven for realizing that you 've spent the past 20 minutes looking at your watch and waiting for frida to just die already .	1	subjective
another woman , diana , reads a book and is divided from the real world by fiction .	0	objective
he seeks the wisdom of his friend and confidant saiid and together their attempts to give niche his identity leads to more problems . . . in	0	objective
he wants to realize the dream nurtured for year by his father .	0	objective
it 's all about love is the story of two lovers and their attempts to save their relationship in a near-future world on the brink of cosmic collapse .	0	objective
as it spreads among the friends , their true feelings and personalities emerge as they struggle to survive the virus and each other .	0	objective
like a tarantino movie with heart , alias betty is richly detailed , deftly executed and utterly absorbing .	1	subjective
self-congratulatory , misguided , and ill-informed , if nonetheless compulsively watchable .	1	subjective
the members manage to pronounce kok exactly as you think they might , thus giving the cast ample opportunity to use that term as often as possible . it 's very beavis and butthead , yet always seems to elicit a chuckle .	1	subjective
it 's steps , a film that draws its inspiration from the marx brother to monty python and it was done on such a shoe-string budget , it would make a studio executive blush .	0	objective
bruce is a down on his luck tv news reporter .	0	objective
ultimately , the message of trouble every day seems to be that all sexual desire disrupts life 's stasis .	1	subjective
academy award nominee diane lane stars as frances mayes , a 35-year-old san francisco writer whose perfect life has just taken an unexpected detour .	0	objective
the film 's strength is n't in its details , but in the larger picture it paints - of a culture in conflict with itself , with the thin veneer of nationalism that covers our deepest , media-soaked fears .	1	subjective
although their characters and temperaments could n't be less alike , 19-year olds wei and jie are best friends .	0	objective
confessions is without a doubt a memorable directorial debut from king hunk .	1	subjective
it 's like rocky and bullwinkle on speed , but that 's neither completely enlightening , nor does it catch the intensity of the movie 's strangeness .	1	subjective
so earnest and well-meaning , and so stocked with talent , that you almost forget the sheer , ponderous awfulness of its script .	1	subjective
it is late at night in a foreign land .	0	objective
when joe , a us navy seal , and katsuragi , a japanese detective , join forces to stop the circulation of blood heat , they are taken to an underground martial arts tournament in the muscle dome held by the yakuza and triads , where the fighters are blood heat users .	0	objective
a sloppy , amusing comedy that proceeds from a stunningly unoriginal premise .	1	subjective
instead of trying to bust some blondes , [ diggs ] should be probing why a guy with his talent ended up in a movie this bad .	1	subjective
a wonderful , low-key coming-of-age saga with none of that after-school special hysteria .	1	subjective
and what 's worse , it might be coming back to get her . . .	0	objective
mostly , [ goldbacher ] just lets her complicated characters be unruly , confusing and , through it all , human .	1	subjective
she befriends with one of the regulars , the well known las vegas-playboy jack hiller ( eddie albert sr . ) .	0	objective
through his grandmother 's boundless patience and devotion , he learns to embrace empathy , humility and the importance of family .	0	objective
they both fall in love , but they must fight against everyone , specially renata 's rich parents , who want to stop their love by sending her to canada .	0	objective
she - a person who wanted to live for ever - does however not give in .	0	objective
the killer is getting closer , revealing more and more of his madness .	0	objective
when bernie falls for a gorgeous cocktail waitress ( maria bello ) his bad luck is thrown into reverse .	0	objective
trapped presents a frightening and compelling 'what if ? ' scenario that will give most parents pause . . . . then , something terrible happens .	1	subjective
and for her honor , it will be named 'paradise-casino ' .	0	objective
when a dozen graves are desecrated in rural texas , five young people in their 20 's investigate , eventually ending up being chased by a family of cannibals , led by a towering and insane brute , dressed in human skins , called leatherface .	0	objective
whaley 's performance is earnest and often riveting , but he should have taken a few lessons from his peers at amateur night .	1	subjective
he resorts to whiskey-smuggling , a traditional family occupation .	0	objective
the chubbchubbs introduces the alien inhabitants of the planet glorf , including meeper , its earnest but oh so awkward hero , a singing diva , the zyzaks , 20 foot-tall red-eyed bullies , and the chubbchubbs .	0	objective
august has become a real problem for some of the bosses around town , and ronnie will soon find out just what his frankenstein 's monster will cost him .	0	objective
there is a difference between movies with the courage to go over the top and movies that do n't care about being stupid	1	subjective
while not quite `` shrek `` or monsters , inc . `` , it 's not too bad . it 's worth taking the kids to .	1	subjective
siddalee , a famous new york playwright , is quoted in time magazine and infuriates her dramatic , southern mother .	0	objective
a young couple is concerned about the future of their relationship as they anticipate their time apart .	0	objective
the pretense is that her father jake is dying .	0	objective
through an unforeseeable chain of events , jack comes face to face with the boundaries of his carefully constructed existence .	0	objective
. . . the movie just seemed to be trying too hard to be something different . .	1	subjective
when the precise nature of matthew 's predicament finally comes into sharp focus , the revelation fails to justify the build-up .	1	subjective
fans of the modern day hong kong action film finally have the worthy successor to a better tomorrow and the killer which they have been patiently waiting for .	1	subjective
his strengths are fish frying and stamp collecting , and he thinks magnum 45s are a type of ice cream .	0	objective
melissa , who will drag him into a world of passion and crime , will soon meet him .	0	objective
disrespectful and selfish , sang-woo lashes out in anger , perceiving that he has been abandoned .	0	objective
schmitz takes off for new orleans with stephens , promising him a chance to meet his teen idol , all the while taking film of stephens ' cross-country exploits and pawning them off as footage of the real deal .	0	objective
morton is a great actress portraying a complex character , but morvern callar grows less compelling the farther it meanders from its shocking start .	1	subjective
prosit has made a lot of enemy & # 180 ; s .	0	objective
it tries too hard , and overreaches the logic of its own world .	1	subjective
a 93-minute condensation of a 26-episode tv series , with all of the pitfalls of such you 'd expect .	1	subjective
surfing his first big break in pictures , young actor reverend heads for the big-time in hollywood .	0	objective
[ nM-fs ] directed the stage version of elling , and gets fine performances from his two leads who originated the characters on stage .	1	subjective
this new movie version of the alexandre dumas classic is the stuff of high romance , brought off with considerable wit .	1	subjective
in the film , `` wake `` , the fateful reunion of four brothers quickly dissolves into a night of drinking , deceit , perversions , and death .	0	objective
and that 's the trick-it 's a gay cruise-liner for gay men to make out .	0	objective
sayles has an eye for the ways people of different ethnicities talk to and about others outside the group .	1	subjective
the film takes the materials of human tragedy and dresses them in lovely costumes , southern california locations and star power .	1	subjective
nete 's father becomes bitter and introvert , but nete insists that he come to live with her and her family the few weeks he has left .	0	objective
it would take a complete moron to foul up a screen adaptation of oscar wilde 's classic satire .	1	subjective
what emerges is not only an underdog v . simon bar sinister saga but a fascinating character study .	1	subjective
the attorney leaves the scene of the accident and strands the salesman , causing him to miss his custody hearing .	0	objective
standard story of boy meets girl and girl thinks he is gay .	0	objective
ultimately , jane learns her place as a girl , softens up and loses some of the intensity that made her an interesting character to begin with .	1	subjective
determined not to let this opportunity slip by , she vows to act on that information right away .	0	objective
i know that i 'll never listen to marvin gaye or the supremes the same way again	1	subjective
carlton `` niche `` james ( cory barlog ) is a man on a mission .	0	objective
seeking refuge in his past , the murderer contacts his estranged brother and falls in love with his brother 's wife , gypsy . . .	0	objective
tinke , a 9-year-old orphan from the wilderness , struggles to find her unknown , rich grandparents .	0	objective
eventually , he builds a successful career as a us attorney .	0	objective
but before he can get to him she sets out with her father to south africa .	0	objective
all of the elements are in place for a great film noir , but director george hickenlooper 's approach to the material is too upbeat .	1	subjective
adaptation is probably the ultimate writers ' film , but it 's also a brash , daring , and dynamic film -- as delicate as an orchid but as durable and malleable as the species .	1	subjective
jordan is a mom & # 38 ; an activist who is on a life long search for true faith as she tries to protect her only child from what she believes is injustice .	0	objective
barbara novak ( renee zellweger ) has just come down from maine to new york after writing a book called down with love .	0	objective
griffin & co . manage to be spectacularly outrageous .	1	subjective
it 's sobering , particularly if anyone still thinks this conflict can be resolved easily , or soon .	1	subjective
an incoherent jumble of a film that 's rarely as entertaining as it could have been .	1	subjective
paramount to her world is gene , a wealthy disturbed businessman who has slowly become her benefactor over the years .	0	objective
without blowing the jokes we can say that , if you have found that your sense of humor fit well with christopher guest 's screen outings , you 'll find yourself in the flow with shearer as well .	1	subjective
a gracious , eloquent film that by its end offers a ray of hope to the refugees able to look ahead and resist living in a past forever lost .	1	subjective
highlights include detailed instructions on how to perform an icepick lobotomy with household utensils ; a cacophony of robotic voices ; and haunting stills that date back to the turn of the twentieth century .	0	objective
19-year old free spirit daphne reynolds ( amanda bynes ) , raised by her equally free-spirited mother , goes to england to meet her father , who turns out to be a wealthy aristocrat ( colin firth ) .	0	objective
ted ca n't turn the ladies heads like he used to - none of the scams work .	0	objective
he 's got a crush on the sexy young blonde , billy , who he met at an orgy the other night .	0	objective
a fast paced and suspenseful argentinian thriller about the shadow side of play .	1	subjective
a thoroughly unoriginal , but fast-paced and entertaining genre b-flick	1	subjective
there are some movies that hit you from the first scene and you know it 's going to be a trip . igby goes down is one of those movies .	1	subjective
the results of the gene therapy are passed on to his son bruce .	0	objective
only one person can eventually solve the crisis : stefan balsiger himself .	0	objective
in a place soon to be known as the valley of death , in a small clearing called landing zone x-ray , lt . colonel hal moore ( mel gibson ) and 400 young fathers , husbands , brothers , and sons , all troopers from an elite american combat division , were surrounded by 2 , 000 north vietnamese soldiers .	0	objective
while peterson and her ageless alter ego keep an ironic detachment from the melodramatics , there 's no irony in the end-title dedication to price -- it obviously comes straight from the heart .	1	subjective
friday after next takes place back in the hood during the christmas season , craig and day-day are now living in a rundown apartment .	0	objective
moments of compassion and kindness circulate within a mounting concern for individual survival .	0	objective
likeable thanks to its cast , its cuisine and its quirky tunes .	1	subjective
but paul 's dream job turns into a nightmare of sex for hire , drugs and violence .	0	objective
instead of a hyperbolic beat-charged urban western , it 's an unpretentious , sociologically pointed slice of life .	1	subjective
clayton is then given a special assignment , to root out a suspected mole that has infiltrated the agency .	0	objective
it is fascinating to see how much work and preparation goes into stand-up comedy .	1	subjective
how does one ask his wife to try something that breaks so many taboos ?	0	objective
this comedy , based on steve martin 's successful stage play concerns a fictional meeting between a young pablo picasso and a young albert einstein at a paris cafe at the turn of the 20th century .	0	objective
it 's like going to a house party and watching the host defend himself against a frothing ex-girlfriend . you do n't want to call the cops . you want to call domino 's .	1	subjective
beautifully crafted and brutally honest , promises offers an unexpected window into the complexities of the middle east struggle and into the humanity of its people .	1	subjective
like the best 60 minutes exposM-i , the film ( at 80 minutes ) is actually quite entertaining .	1	subjective
a culture clash comedy only half as clever as it thinks it is .	1	subjective
however after his son is witness to a killing he has done mike sullivan finds him self on the run trying to save the life of his son and at the same time looking for revenge on those who wronged him .	0	objective
an unsentimental albeit heartfelt eulogy to the firefighters who paid the ultimate price while saving new yorkers .	1	subjective
improv comedy masters the upright citizens brigade star in this absurdist comedy about an evil chinese food company and their plan to turn little girls into `` saucy `` spare ribs .	0	objective
however , when a search sets in , the people of dogville demand a better deal in exchange for the risk of harbouring poor grace and she learns the hard way that in this town , goodness is relative .	0	objective
it treats us to beautiful insights and tragic struggles that swell the heart and make us feel genuine empathy for two people embracing the truth amidst a pack of lies .	1	subjective
rachel is torn by her aversion to harper and her duty as an agent .	0	objective
three stories delicately intertwined by the beauty of sadness .	0	objective
the best movie in many a moon about the passions that sometimes fuel our best achievements and other times leave us stranded with nothing more than our lesser appetites .	1	subjective
i stopped thinking about how good it all was , and started doing nothing but reacting to it - feeling a part of its grand locations , thinking urgently as the protagonists struggled , feeling at the mercy of its inventiveness , gasping at its visual delights .	1	subjective
it ca n't be easy starting a movie in the middle , staying in the middle , and then ending it in the middle . . .	1	subjective
everything has taken a turn for the worse and kilo ca n't seem to stop it .	0	objective
rebecca falls in love with lukas and soon feels more comfortable in the commune than she does at home .	0	objective
one of the most important and exhilarating forms of animated filmmaking since old walt doodled steamboat willie .	1	subjective
the day takes some twists and turns as elder jones and elder smith ride their bikes to pick up a birthday package for elder smith .	0	objective
the war of the ring has now begun . . .	0	objective
the grandfather teaches the boy a small lesson about growing up , while the boy helps the grandfather , a holocaust survivor , open up and tell his story , for the first time .	0	objective
so young , so smart , such talent , such a wise * * * .	1	subjective
as she tries to clear her name , she uncovers information that leads to more murders and more unanswered questions .	0	objective
handled correctly , wilde 's play is a masterpiece of elegant wit and artifice . here , alas , it collapses like an overcooked soufflM-i .	1	subjective
the roadworkers are mates from way back , and each weekend they go out to an old goldmining site hoping to strike it rich .	0	objective
once again , the intelligence of gay audiences has been grossly underestimated , and a meaty plot and well-developed characters have been sacrificed for skin and flash that barely fizzle .	1	subjective
you 'll have more fun setting fire to yourself in the parking lot . you 'll be more entertained getting hit by a bus .	1	subjective
often self-consciously surreal , this award-winner scores high for originality .	1	subjective
moore 's complex and important film is also , believe it or not , immensely entertaining , a david and goliath story that 's still very much playing itself out .	1	subjective
whether it 's the fbi swooping in to rescue us in mississippi burning or a fearless teacher storming a `` ghetto `` school to prove our youth can learn as in dangerous minds , we are often offended by such cinematic myths that are more interested in appeasing white liberal sensibilities than raising complex questions about what whites must truly sacrifice if they are sincere about ending racial i…	0	objective
sebastien cortez is an up and coming film maker who has just gotten his big break in `` the biz . ``	0	objective
tends to pile too many `` serious issues `` on its plate at times , yet remains fairly light , always entertaining , and smartly written .	1	subjective
the way coppola professes his love for movies -- both colorful pop junk and the classics that unequivocally qualify as art -- is giddily entertaining .	1	subjective
ben has a way of making trouble for julie .	0	objective
a spellbinding african film about the modern condition of rootlessness , a state experienced by millions around the globe .	1	subjective
this gently retro story of a young morman missionary in the pacific islands of tonga loses some wholesomeness points due to some smug insularity .	1	subjective
meanwhile , assistant chief holland , the only man in the department willing to stand up to the sis , threatens to end perry 's brand of singlehanded `` justice `` on the los angeles streets .	0	objective
tired , bruised and out of breath , they finally free the professor and arrive at the temple of faramundi scant minutes before gallo and his men .	0	objective
fbi agent will graham has been called out of early retirement to catch a serial killer , known by authorities as `` the tooth fairy `` .	0	objective
the story revolves around lucy kelson ( bullock ) , a brilliant but neurotic attorney , and her client ( grant ) , who is `` charming , irresponsible and fabulously wealthy . ``	0	objective
zak quickly learns how to manipulate the device , and he and his quick-witted , beautiful new friend , francesca , have some real fun .	0	objective
meanwhile , puteri megawati , who is very thankful to the mysterious guy that saved her , meets siti shahirah , a member of the paparazzi that as usual , is looking for sensational news .	0	objective
nete is a tough woman of 35 who runs her job , husband , and teenage daughter with a firm and efficient hand .	0	objective
high drama , disney-style - a wing and a prayer and a hunky has-been pursuing his castle in the sky .	1	subjective
nothing but an episode of smackdown ! in period costume and with a bigger budget .	1	subjective
since the shoe is his , kumin is then declared the `` mr .	0	objective
a movie that ca n't get sufficient distance from leroy 's delusions to escape their maudlin influence .	1	subjective
making matters worse , vince is having trouble discerning reality from memory .	0	objective
when every one suspects that it is him , the trio then set out to find the culprit and find out more than they bargained for : the diary of tom riddle , why hagrid was expelled and what the chamber of secrets is and why is it so feared in hogwarts .	0	objective
anyone who professes to love movies should see alexander sokurov 's russian ark .	1	subjective
director robert rodriguez has once again caught lightning in a bottle .	1	subjective
dazzling in its complexity , disturbing for its extraordinary themes , the piano teacher is a film that defies categorisation . it haunts , horrifies , startles and fascinates ; it is impossible to look away . ah yes , and then there 's the music . . .	1	subjective
this has to be one of the most bizarre love stories ever to be filmed , not since nine M-= weeks has anybody done this much pampering for his 'girlfriend ' .	1	subjective
a compelling , gut-clutching piece of advocacy cinema that carries you along in a torrent of emotion as it explores the awful complications of one terrifying day .	1	subjective
an affable but undernourished romantic comedy that fails to match the freshness of the actress-producer and writer 's previous collaboration , miss congeniality .	1	subjective
like carlos and mickey , sean and eddie are best friends .	0	objective
context is provided by those who protested against segregation and the limited franchise earlier in bermuda by authoring a `` secret document `` that analysed the social problems of the island .	0	objective
the entire movie is in need of a scented bath .	1	subjective
this is a movie that made me smile for two hours straight .	1	subjective
the film centres around three female supermodels who live and work together .	0	objective
as they become jaded by watching these brutal fights , and betting becomes boring , the bosses realize that they need to take the fights to a new limit .	0	objective
now i can see why people thought i was too hard on `` the mothman prophecies `` .	1	subjective
audrey tatou has a knack for picking roles that magnify her outrageous charm , and in this literate french comedy , she 's as morning-glory exuberant as she was in amM-ilie .	1	subjective
one of the best cat-and-mouse movies to come along in a while , leo has great fun in the role .	1	subjective
provides a satisfactory overview of the bizarre world of extreme athletes as several daredevils express their own views .	1	subjective
skin deep is a psychological thriller about love , sex , race , and betrayal involving an interracial couple , a black couple , and a mistress .	0	objective
big yard operates a child smuggling ring and 'superbob ' must save dante or lose his son forever .	0	objective
like coming into a long-running , well-written television series where you 've missed the first half-dozen episodes and probably wo n't see the next six .	1	subjective
they discover that the one sho stole them is a rival of the criminal , while they go to every single one of his associates to find who has them .	0	objective
both an admirable reconstruction of terrible events , and a fitting memorial to the dead of that day , and of the thousands thereafter .	1	subjective
intent on exacting bloody revenge on the reunited english friends murray possesses the body of a guest and turns him into a murderer .	0	objective
this story centers around a divorced woman in her 30 's and her daughter , who are caught up in a cat-and-mouse game inside their new new york brownstone when three burglars come looking for a hidden cache of cash .	0	objective
detective mi yun ( played by yum jung-ah ) , and her newly appointed partner , detective kang ( played by ji jin-hee ) , are assigned to the case .	0	objective
nete forces a doctor to tell her how much time he has left .	0	objective
the next morning , their friday gets freaky when tess and anna find themselves inside the wrong bodies .	0	objective
a lowly thug , gigli ( ben affleck ) , is assigned to kidnap the psychologically challenged younger brother of a powerful federal prosecutor to save his mobster boss from incarceration .	0	objective
cinephiles will appreciate the fine camerawork and overall mise-en-scene , but people just heading out for a popcorn pleaser will likely be disappointed .	1	subjective
former world-rallye-champion walter and his daughter natascha are kidnapped by arab terrorists and brought to berlin .	0	objective
it wants to be thought of as a subversive little indie film , but it has all the qualities of a modern situation comedy .	1	subjective
in their new environment , the men relinquish their frat mentality and realize how hurtful they have been to women over the years .	0	objective
brian knows that tonight the evil has finally come to claim him .	0	objective
in 1946 , tests began using nazi v-1 `` buzz bombs `` launched from the decks of american diesel submarines .	0	objective
in adobo , ethnicity is not just the spice , but at the heart of more universal concerns .	1	subjective
die another day is only intermittently entertaining but it 's hard not to be a sucker for its charms , or perhaps it 's just impossible not to feel nostalgia for movies you grew up with .	1	subjective
when one of them tells the other a rumor that he might be a homicidal maniac they are all scared of him .	0	objective
faced with a $ 10 million lawsuit , the department agrees to let producer chase renzi film mitch 's investigation for a new reality tv show , and constantly tries to make everything more `` viewer friendly `` by changing everything about mitch 's life to fit the stereotypical view of police officers -- and partners him with trey .	0	objective
it might be the first sci-fi comedy that could benefit from a three 's company-style laugh track .	1	subjective
so , he and a few friends , try to cover up his disability , without the studio executives or the producers knowing that he is directing the film blind .	0	objective
this romantic comedy , described as an african-american when harry met sally . . . , centers on a romance between an a & # 38 ; r exec , dre ( diggs ) , at a hip-hop label and a magazine editor , sidney ( lathan ) , who have known each other since childhood .	0	objective
the film actually gets to tackle some larger questions than one normally finds in the average fireball drama .	1	subjective
harnessing the explosive momentum of the internet , anime heralds a revolution in 21st century youth culture .	0	objective
paul 's true romantic feelings soon surface and jenny finds things to be a little more than she can handle .	0	objective
they have to prepare for some action as the there will be a full moon tonight . . .	0	objective
but as she comes home , she opens a mysterious door that leads her to an artificial world : the holo-deck .	0	objective
although she came back to the house in order to sell it , things begin to take a different direction : the house itself , the furniture and other equipment in it seem to become alive for anna , recalling images of her past , her beloved parents and her friend max , who once gave her shelter from the raging policemen when she took part as a photo journalist in a political demonstration in berlin .	0	objective
scared of death , winnie must choose between being immortal and being with jesse or following the circle of life and dying someday .	0	objective
the writers , director wally wolodarsky , and all the actors should start their own coeducational fraternity : kappa rho alpha phi .	1	subjective
it is quickly agreed however , that selling chocolates door to door , or fire powered potato guns to children , may be too complicated .	0	objective
the minor figures surrounding [ bobby ] . . . form a gritty urban mosaic .	1	subjective
a garden-fresh morality tale for the kids , with monty python-inspired humor .	1	subjective
smart , sassy interpretation of the oscar wilde play .	1	subjective
lan yu seems altogether too slight to be called any kind of masterpiece . it is , however , a completely honest , open-hearted film that should appeal to anyone willing to succumb to it .	1	subjective
this spider-woman , secretly connected to the mob , has jealously controlled patricia 's life as well as the one of her husband , casino owner francis hiller ( timothy bottoms ) .	0	objective
but then the crew detects a break-in on their computer systems , and picard is captured by the romulans because shinzon needs him as his only matching supplier of genetic material .	0	objective
a romantic comedy that operates by the rules of its own self-contained universe .	1	subjective
this 72-minute film does have some exciting scenes , but it 's a tad slow .	1	subjective
john was one of the first porn stars to push for aids testing in the porn industry .	0	objective
the driver finds himself in a dangerous , yet highly political situation ; this time being pursued by a helicopter gunship while carrying a passenger with a suitcase . . .	0	objective
comedic high jinks ensue as the two go on the lam and start to fall in love .	0	objective
wounded by tom 's derision , michael befriends ex-convict everette hatch , who , recognizing opportunity , exploits michael 's ideas to his advantage .	0	objective
but a sassy hispanic angel in a mets cap and jacket wrestles joe in an alleyway and makes him listen to the divine message of the miraculous , `` fear not . ``	0	objective
she entranced the founder of the museum of art ( masp ) where the fashion parade was being held , and her career was hence launched .	0	objective
about schmidt is undoubtedly one of the finest films of the year . if you 're not deeply touched by this movie , check your pulse .	1	subjective
what about charlotte : can pally let his heart take the lead ?	0	objective
schnitzler does a fine job contrasting the sleekness of the film 's present with the playful paranoia of the film 's past .	1	subjective
the only way to find out though what really happened is to enter the site itself . . .	0	objective
mostly centered on indianapolis , this film puts this problem ( which many assume to be an urban phenomenon ) firmly in the heartland of the usa .	0	objective
slackers ' jokey approach to college education is disappointingly simplistic -- the film 's biggest problem -- and there are no unforgettably stupid stunts or uproariously rude lines of dialogue to remember it by .	1	subjective
what should have been a cutting hollywood satire is instead about as fresh as last week 's issue of variety .	1	subjective
when an international criminal ( dacascos ) kidnaps the daughter of a gang leader ( dmx ) as part of a diamond heist , it causes a city 's police to engage in an intensive search ( led by a government agent played by li ) , aided by the father 's gangsters .	0	objective
while she is away a strange man with an axe comes into the motel room and attacks matt .	0	objective
brosnan gives a portrayal as solid and as perfect as his outstanding performance as bond in die another day .	1	subjective
for those who like quirky , slightly strange french films , this is a must !	1	subjective
for the most part , director anne-sophie birot 's first feature is a sensitive , extraordinarily well-acted drama .	1	subjective
a good-natured ensemble comedy that tries hard to make the most of a bumper cast , but never quite gets off the ground .	1	subjective
adding to the situation is a killer hurricane bearing down on the island .	0	objective
`` the best disney movie since the lion king ``	1	subjective
this is mild-mannered , been-there material given a pedestrian spin by a director who needed a touch of the flamboyant , the outrageous .	1	subjective
andrew is infatuated with sannah and fantazises about her but believes there 's no chance she will like him if she gets to know him , so he decides it 's better they never meet for real . . .	0	objective
it is the first time ever that he leaves the desolate village in the balkan mountains .	0	objective
truth is stranger than fiction , so the old saying goes . in 'catch me if you can , ' it 's also more entertaining .	1	subjective
large budget notwithstanding , the movie is such a blip on the year 's radar screen that it 's tempting just to go with it for the ride . but this time , the old mib label stands for milder is n't better .	1	subjective
while the topic has grown heavier here , [ moretti 's ] touch has not , and that disparity is precisely what gives the film its sustained poignancy .	1	subjective
a murder in the camp gives him the chance to set a risky plan in motion .	0	objective
hot on the trail of the principle villains , bond travels to iceland where he experiences at first hand the power of an amazing new weapon before a dramatic confrontation with his main adversary back in korea where it all started . . .	0	objective
partly because of the severe regime of a dreadful nurse , the five decide to escape from their new home and go back to the old one under their own steam .	0	objective
a profoundly stupid affair , populating its hackneyed and meanspirited storyline with cardboard characters and performers who value cash above credibility .	1	subjective
de niro looks bored , murphy recycles murphy , and you mentally add showtime to the pile of hollywood dreck that represents nothing more than the art of the deal .	1	subjective
this fairy tale beginning freefalls from happy to disastrous as the newlyweds are besieged by emotionally challenged children , a savagily jealous ex-wife and a drunken dad .	0	objective
fresh out of prison , dara is on a mission to scatter her mother 's ashes in lake superior .	0	objective
after discovering a passenger ship missing since 1962 floating adrift on the bering sea , salvagers claim the vessel as their own .	0	objective
it also touches on the encroachment of christianity brought by the missionaries , which is at odds with mepe 's tribal and traditional roots .	0	objective
the mushy finale turns john q into a movie-of-the-week tearjerker .	1	subjective
the story is familiar from its many predecessors ; like them , it eventually culminates in the not-exactly -stunning insight that crime does n't pay .	1	subjective
graM-gas M-`s interaM-gM-ues entre seus personagens , o filme torna-se nM-co apenas uma histM-sria divertida sobre uma curiosa perseguiM-gM-co , mas tambM-im um belo estudo de personagens .	1	subjective
hawn lets it all hang out in this film and i have to admire her guts . sarandon is equally bold and daring in her portrayal of a woman who has lost her way in a closet full of beige suits .	1	subjective
even if it is generally amusing from time to time , i spy has all the same problems the majority of action comedies have .	1	subjective
it teaches the importance and understanding of life and death . it	0	objective
sure to stir up some controversy , callous sentiment is a true depiction of how violence can affect ones psyche .	0	objective
reign of fire may be little more than another platter of reheated aliens , but it 's still pretty tasty .	1	subjective
now the inmates are retaliating , with seagal and ja rule leading them .	0	objective
concerned that his son is going to embarrass him during his campaign to become the governor of california , brad 's wealthy father and his campaign manager ( underwood ) , hire two juilliard-trained actors ( diggs and anderson ) to disguise themselves as `` real life gangstaz `` , and kidnap his son , dropping him off in the `` real hood `` in compton , in an effort to scare the ghettofied attitu…	0	objective
after being handcuffed to new york city 's 'a ' train by his prep school friends ( keith , perabo , hayward ) , young karim ( mehta ) is forced to ride all the way to the last stop , far rockaway .	0	objective
the chateau cleverly probes the cross-cultural differences between gauls and yanks .	1	subjective
an eager young englishman is dispatched to sarawak to become part of the british colonial government , encounters some unorthodox local traditions , and finds himself faced with tough decisions of the heart involving the beautiful young selima , the unwitting object of his affections .	0	objective
is anyone else out there getting tired of the whole slo-mo , double-pistoled , ballistic-pyrotechnic hong kong action aesthetic ?	1	subjective
it does n't do a lot of deep thinking , but unlike many futuristic combos of sf and f/x , it does make a statement : freedom of opinion is a threat to totalitarian systems .	1	subjective
it 's impossible to duplicate the shock of the 11-year-old lambs , but the new film succeeds at creating nerve-tightening moments of suspense .	1	subjective
holland lets things peter out midway , but it 's notably better acted -- and far less crass - than some other recent efforts in the burgeoning genre of films about black urban professionals .	1	subjective
it 's supposed to be post-feminist breezy but ends up as tedious as the chatter of parrots raised on oprah .	1	subjective
only one person has the power to save the princess , a priestess .	0	objective
the kind of women that own every room they walk into , and who think of all men as 'boys ' .	0	objective
so saccharine , i 'm not sure i 'd be able to take it under normal conditions .	1	subjective
young police officer filipo ( giovanni ribisi ) descends into philippa 's life , changing her bleak outlook on existence into one in search of tranquility among corruption , as they become unlikely soul mates and lovers .	0	objective
besides the fact that he is still disliked by professor snape ( alan rickman ) and hated by draco malfoy ( tom felton ) , harry gets off to a great start with his two best friends , ron weasly ( rupert grint ) and hermione granger ( emma watson ) , and famous writer gilderoy lockhart ( kenneth branagh ) has joined the hogwarts staff and is the new defense against the dark arts teacher .	0	objective
claude miller airs out a tight plot with an easy pace and a focus on character drama over crime-film complications .	1	subjective
just teetering south of puberty , young thomas harris has discovered that instead of looking at stars , he can use his new telescope to study the beautiful woman next door .	0	objective
they call themselves d . e . b . s .	0	objective
it 's another stale , kill-by-numbers flick , complete with blade-thin characters and terrible , pun-laden dialogue .	1	subjective
a light-hearted and high-spirited story , full of spice , sensuality and romance , viva zapato tells the tale of dolores , a beautiful cuban dancer who decides to leave her failing marriage and open a restaurant by the beach with her aunt from brazil .	0	objective
there 's a story that goes around the town of darkness falls about her , and she 's called the tooth fairy .	0	objective
if myers decides to make another austin powers movie , maybe he should just stick with austin and dr evil .	1	subjective
after tracking down the assassin , she is killed before any information can be driven out of her .	0	objective
beautiful , angry and sad , with a curious sick poetry , as if the marquis de sade had gone in for pastel landscapes .	1	subjective
this is lightweight filmmaking , to be sure , but it 's pleasant enough -- and oozing with attractive men .	1	subjective
the result is just enough pixie dust to get this franchise filler off the ground , provided viewers have enough faith and trust in one of the studio 's most fondly remembered titles .	1	subjective
the protagonist , sally amonte , is still mourning the loss of her deceased husband and though she is young and beautiful , has resigned herself to working in the textile mill , caring for her elderly mother , and worrying about her rebellious teenage daughter .	0	objective
and may bring claire face to face with her past .	0	objective
the film does n't show enough of the creative process or even of what was created for the non-fan to figure out what makes wilco a big deal .	1	subjective
no aspirations to social import inform the movie version . this is a shameless sham , calculated to cash in on the popularity of its stars .	1	subjective
as he navigates this decadent new world , he meets a host of characters , including david , an older gay man who desires him , and benjamin , a young hustler from texas who has also managed to find a place among the aristocracy .	0	objective
despite its title , punch-drunk love is never heavy-handed . the jabs it employs are short , carefully placed and dead-center .	1	subjective
quite simply , a joy to watch and -- especially -- to listen to .	1	subjective
there are a few chuckles , but not a single gag sequence that really scores , and the stars seem to be in two different movies .	1	subjective
it wo n't hold up over the long haul , but in the moment , finch 's tale provides the forgettable pleasures of a saturday matinee .	1	subjective
just like hearst 's enormous yacht , it 's slow and unwieldy and takes a long time to reach its destination .	1	subjective
during an undercover drug buy mitch was working that trey botched by calling in for backup and drawing media attention , mitch 's partner is shot with a very exotic 12-gauge automatic weapon ; mitch then shoots the video camera out of the hands of a reporter filming the action when the cameraman refused to shut it down .	0	objective
the `` easiest `` ( and most dangerous ) way to get it is working for some drug-dealers .	0	objective
as comedic spotlights go , notorious c . h . o . hits all the verbal marks it should .	1	subjective
a summer entertainment adults can see without feeling embarrassed , but it could have been more .	1	subjective
( lil ' romeo plays a young dancer who has to choose between pursuing a career as a dancer and the quick money of street drug sales ; phifer plays honey 's romantic interest . )	0	objective
in return for a small plot of land , george agrees to search for princess lunna .	0	objective
fancy a real downer ? [ leigh ] lays it on so thick this time that it feels like a suicide race .	1	subjective
having sought and found refuge within this ancient religious society , sheldon finds himself captivated by this unusual and powerful world and the three old men who run it .	0	objective
not for all tastes . but i , for one , was hooked by this fish 's tale .	1	subjective
a very bizarre blend of reservoir dogs , fight club , unbreakable and croupier .	1	subjective
shy san franciscan zoe is a twenty-something love-starved animator who spends countless hours listening to kxch cherish radio , losing herself in a syrupy romantic fantasy of '70s and '80s pop songs .	0	objective
if so , then this movie will touch your soul . . .	0	objective
a washed-up 80 's pop star ( ferguson ) suddenly has a new direction in life when he discovers that he has a teenage daughter , olivia , ( church ) , in cardiff , wales .	0	objective
at first this encounter with his past is pleasant until julie 's ex-boyfriend ben shows up .	0	objective
billy is now ready to play the ultimate showman !	0	objective
but on his latest case , the stakes are higher for vincent -- the suspect he 's investigating is his own son .	0	objective
amitabh ca n't believe the board of directors and his mind is filled with revenge and what better revenge than robbing the bank himself , ironic as it may sound .	0	objective
`` one hell of a christmas `` is a dark and action packed comedy that takes place in a modern city as well as in a fearful underworld .	0	objective
splendidly illustrates the ability of the human spirit to overcome adversity .	1	subjective
a rigorously structured and exquisitely filmed drama about a father and son connection that is a brief shooting star of love .	1	subjective
gets under the skin of a man who has just lost his wife .	1	subjective
that we are not the target and still got ninety percent of it is a compliment to director charles stone iii and screenwriters matthew cirulnick and thulani davis who whipped the original story into coherent shape .	1	subjective
the problematic characters and overly convenient plot twists foul up shum 's good intentions .	1	subjective
tuck everlasting achieves a delicate balance of romantic innocence and philosophical depth .	1	subjective
meena , a 12-year-old living in a mining village in the english midlands in 1972 , is the daughter of indian parents who 've come to england to give her a better life .	0	objective
overall tomfoolery like this is a matter of taste .	1	subjective
unfortunately , neither sendak nor the directors are particularly engaging or articulate .	1	subjective
the main story . . . is compelling enough , but it 's difficult to shrug off the annoyance of that chatty fish .	1	subjective
its and pieces of the hot chick are so hilarious , and schneider 's performance is so fine , it 's a real shame that so much of the movie -- again , as in the animal -- is a slapdash mess .	1	subjective
it 's a shame that the storyline and its underlying themes . . . finally seem so impersonal or even shallow .	1	subjective
while hollywood ending has its share of belly laughs ( including a knockout of a closing line ) , the movie winds up feeling like a great missed opportunity .	1	subjective
a touching drama about old age and grief with a tour de force performance by michel piccoli .	1	subjective
now a chinese guy throws a monkey wrench into their plans .	0	objective
the maori take on shakespeare 's 'pound of flesh ' drama is a story of deep seated social and religious prejudice , that has its revenge in a money lending deal that is bonded in a pound of the christian merchant 's flesh on forfeit .	0	objective
the romance between the leads is n't as compelling or as believable as it should be .	1	subjective
as anakin is left behind to protect padm & # 233 ; , his feelings for her grow into something more than friendship .	0	objective
comes off more like a misdemeanor , a flat , unconvincing drama that never catches fire .	1	subjective
novak contemplates a heartland so overwhelmed by its lack of purpose that it seeks excitement in manufactured high drama .	1	subjective
tony stilano and trev spackneys both own , live over and work in adjoining take-away fish shops in melbourne .	0	objective
jenny must fight to earn her scholarship and try to find a balance between the man of her faith and the man of her dreams .	0	objective
trust and deceit , generosity and meanness are fleshed out by a deft cast .	1	subjective
le d & # 233 ; fi is a musical comedy , inspired by the great american tradition and set in today 's world of france 's hip hop movement .	0	objective
having arrived at hole in the wall they meet a mysterious stranger and all hell breaks loose . . .	0	objective
a hushed contemplation of the kind of senseless , all-too-frequent tragedy that leaves the survivors reeling and speechless .	1	subjective
does the new all-girl group desert have anything to do with it ?	0	objective
a group of british students enbark on summoning spirits on a ouija board after a night of clubbing .	0	objective
with fate closing in and time running out , the pressure mounts on greg to change , the only question is will it be too late ?	0	objective
it was filmed above and below water over a two-year period .	0	objective
even with a green mohawk and a sheet of fire-red flame tattoos covering his shoulder , however , kilmer seems to be posing , rather than acting . and that leaves a hole in the center of the salton sea .	1	subjective
. . . a light , yet engrossing piece . lux , now in her eighties , does a great combination act as narrator , jewish grandmother and subject M-^V taking us through a film that is part biography , part entertainment and part history .	1	subjective
the script is n't very good ; not even someone as gifted as hoffman ( the actor ) can make it work .	1	subjective
prison life does not stop kilo from running his operation .	0	objective
the security housing unit houses the hardest criminals inside marquezas prison , located in the swamps of mexico 's state of cormelos .	0	objective
the plan to make enough into M-^Qan inspiring tale of survival wrapped in the heart-pounding suspense of a stylish psychological thriller ' has flopped as surely as a soufflM-i gone wrong .	1	subjective
the men are reasonably challenged with the the bizzare situation .	0	objective
the film proves unrelentingly grim -- and equally engrossing .	1	subjective
the title 's lameness should clue you in on how bad the movie is .	1	subjective
behind its doors , an elderly husband and wife guard a secret so dark and complex , no one else has ever shared it .	0	objective
will david or matt learn the true meaning of love ?	0	objective
hardly a nuanced portrait of a young woman 's breakdown , the film nevertheless works up a few scares .	1	subjective
huh is taken into custody after kang shoots and wounds him at the scene of the crime .	0	objective
peter must relive this brief moment at the party until he gets it right and wins jen 's heart .	0	objective
jackson , a cute , lanky , blue-haired poet who works in a record store , is at the center of everett lewis ' twisted black la comedy .	0	objective
the second trip took place in february 2002 in the city of herat now freed from the taliban and in the hunger stricken camp of maslakh , one of the largest in the world .	0	objective
nicholas is immediately drawn to this gruesome bobby , and begins to secretly take care of the creature .	0	objective
it becomes a harder choice than one might think .	0	objective
to complete the deal , he must bring a young american hustler boy ( who is taken to rio not knowing that he 'll be killed in a snuff film ) .	0	objective
it 's a much more emotional journey than what shyamalan has given us in his past two movies , and gibson , stepping in for bruce willis , is the perfect actor to take us on the trip .	1	subjective
angel presents events partly from the perspective of aurelie and christelle , and infuses the film with the sensibility of a particularly nightmarish fairytale .	1	subjective
known in english at festivals as `` weightwatch , `` this title captures the essence of the film .	0	objective
indeed , it appears that all of his advances go unnoticed on this lovely but embittered singled mom .	0	objective
improves when it takes a more serious tone and zaza and judith develop into deeper characterizations .	1	subjective
ourside the theatre roger might be intolerable company , but inside it he 's well worth spending some time with .	1	subjective
static , repetitive , muddy and blurry , hey arnold ! would seem to have a lock on the title of ugliest movie of the year .	1	subjective
the grey zone gives voice to a story that needs to be heard in the sea of holocaust movies . . . but the film suffers from its own difficulties .	1	subjective
wedding feels a bit anachronistic . still , not every low-budget movie must be quirky or bleak , and a happy ending is no cinematic sin .	1	subjective
at first suspicious , then curious , and ultimately captivated , he watches as a life unknown to him unfolds before his eyes .	0	objective
this becomes somewhat of a problem when all of the dead scientists come back to life in search of a snack .	0	objective
it is depressing , ruthlessly pained and depraved , the movie equivalent of staring into an open wound .	1	subjective
stevie is already five minutes pregnant by her italian footballer husband .	0	objective
for the first two-thirds of this sparklingly inventive and artful , always fast and furious tale , kids will go happily along for the ride .	1	subjective
this is a monumental achievement in practically every facet of inept filmmaking : joyless , idiotic , annoying , heavy-handed , visually atrocious , and often downright creepy .	1	subjective
an earnest , roughshod document , it serves as a workable primer for the region 's recent history , and would make a terrific 10th-grade learning tool .	1	subjective
pistachio disguisey , a sweet-natured italian server at his father fabbrizio 's restaurant , ca n't figure out why he compulsively mimics his customers and desires to change his appearance .	0	objective
julia roberts , blair underwood , david duchovny , brad pitt ( cameoing as himself ) , david hyde pierce , catherine keener , and terence stamp are reason enough to see the film , which is billed as a `` movie about movies for people who love movies . ``	0	objective
lilo is a 5 year old hawaiian girl who 's quite peculiar : she has an off beat take on life and is a little obsessed about taking care of downtrodden animals .	0	objective
torn between his father 's dream of making a hospital ( which he can realize by marrying sonia ) and his own personal emotions for dr . neha , akash has to choose either .	0	objective
the master of disguise represents adam sandler 's latest attempt to dumb down the universe .	1	subjective
instead of being the happy father-in-law , shocked jack attempts to kill himself back in las vegas as he realizes patricia 's rejection .	0	objective
would you laugh if a tuba-playing dwarf rolled down a hill in a trash can ? do you chuckle at the thought of an ancient librarian whacking a certain part of a man 's body ? if you answered yes , by all means enjoy the new guy .	1	subjective
the lightest , most breezy movie steven spielberg has made in more than a decade . and the positive change in tone here seems to have recharged him .	1	subjective
i do n't think i laughed out loud once . and when you 're talking about a slapstick comedy , that 's a pretty big problem .	1	subjective
what bloody sunday lacks in clarity , it makes up for with a great , fiery passion .	1	subjective
daughter from danang reveals that efforts toward closure only open new wounds . it does n't flinch from its unsettling prognosis , namely , that the legacy of war is a kind of perpetual pain .	1	subjective
it 's a glorious groove that leaves you wanting more .	1	subjective
the film hinges on its performances , and both leads are up to the task .	1	subjective
a stunning and overwhelmingly cogent case for kissinger as a calculating war criminal .	1	subjective
instead of using george and lucy 's most obvious differences to ignite sparks , lawrence desperately looks elsewhere , seizing on george 's haplessness and lucy 's personality tics .	1	subjective
in the end , the weight of water comes to resemble the kind of soft-core twaddle you 'd expect to see on showtime 's 'red shoe diaries . '	1	subjective
the whole movie is simply a lazy exercise in bad filmmaking that asks you to not only suspend your disbelief but your intelligence as well .	1	subjective
though it inspires some ( out-of-field ) creative thought , the film is -- to its own detriment -- much more a cinematic collage than a polemical tract .	1	subjective
it 's a very tasteful rock and roll movie . you could put it on a coffee table anywhere .	1	subjective
mason novel follows a british officer who resigns his post right before his regiment ships out to battle the rebels .	0	objective
marker 's incredible collection of newsreel footage -- tv footage from various countries , home movies and other celluloid wonders -- eventually shapes a scattered , pinwheel idea of the era 's attitude .	1	subjective
september of 1944 , a few days before finland went out of the second world war .	0	objective
this is the story of their lives , their memories , their unbending habits and the films they love .	0	objective
awaking , he meets manny , a mammoth who travels to the north , and decides to follow him .	0	objective
the movie is dawn of the dead crossed with john carpenter 's ghosts of mars , with zombies not as ghoulish as the first and trains not as big as the second .	1	subjective
. . . a fairly disposable yet still entertaining b picture .	1	subjective
whether you like rap music or loathe it , you ca n't deny either the tragic loss of two young men in the prime of their talent or the power of this movie .	1	subjective
but idle curiosity leads to a dark secret when rebecca and john cam with vera madeline , an online psychic , who initiates a deadly reign of terror over their lives .	0	objective
quirky and understated office comedy with crispin glover as the guy who would prefer not to work , but likes to hang around .	1	subjective
part of the draw of dance is the impossibility to define its particular joy . tavernier 's film conveys a large element of its appeal -- and more .	1	subjective
a single-minded man focused on finding the girl of his dreams the perfect vision he 's created in his mind 's eye .	0	objective
the judge gives him until the end of the day to present the papers and thus begins a cat and mouse game between the proponents .	0	objective
produced by chica luna productions , corporate dawgz is a comedic ode to white revolutionaries who understand that what they give up in privilege they gain tenfold in humanity .	0	objective
kanna is intelligent and presently doing final year mbbs in nagpur .	0	objective
a sub-formulaic slap in the face to seasonal cheer .	1	subjective
humorless , self-conscious art drivel , made without a glimmer of intelligence or invention .	1	subjective
what 's infuriating about full frontal is that it 's too close to real life to make sense . what 's invigorating about it is that it does n't give a damn .	1	subjective
`` some like it hot `` meets `` stir crazy `` describes the antics of the film .	0	objective
the journey is worth your time , especially if you have ellen pompeo sitting next to you for the ride .	1	subjective
the project honors [ dickens ' ] passionate voice , and the strong ensemble cast sees us through a few tonal shifts .	1	subjective
the film would have been more enjoyable had the balance shifted in favor of water-bound action over the land-based 'drama , ' but the emphasis on the latter leaves blue crush waterlogged .	1	subjective
now they must run for their lives as the deluge strikes with full force at the heart of their private world .	0	objective
it 's one heck of a character study -- not of hearst or davies but of the unique relationship between them .	1	subjective
starts slowly , but adrien brody M-^V in the title role M-^V helps make the film 's conclusion powerful and satisfying .	1	subjective
this cheery , down-to-earth film is warm with the cozy feeling of relaxing around old friends .	1	subjective
kok pin is creative and a born artist but his parents would rather he focus on his maths and sciences .	0	objective
nearly 75 years after the fact , the matter still has n't given up all its secrets , but denis ' film comes close to a definitive , deeply disturbing account .	1	subjective
obsessed by the world of pool , johnny ( mars callahan ) could be one of the best .	0	objective
as the script progresses , layers are slowly pulled away revealing secret relationships and subversive undercurrents - the wedding shower quickly becomes a free for all .	0	objective
the most hopelessly monotonous film of the year , noteworthy only for the gimmick of being filmed as a single unbroken 87-minute take .	1	subjective
lucy is a wannabe writer who hides behind a dead end job in her hometown .	0	objective
by the standards of knucklehead swill , the hot chick is pretty damned funny .	1	subjective
but something is very wrong in single and looking land .	0	objective
tina tyler cleverly directs five vignettes with unabashed sexual prowess .	0	objective
as now-senator padm & # 233 ; amidala returns to coruscant to vote on an important senatorial matter , an assassination attempt on her life prompts the jedi council to send jedi knight obi-wan kenobi and his padawan anakin skywalker to protect her and find out who the assassin is .	0	objective
the cynicism is colossal , the casting superb : norton may be the only actor alive who could pull off a character like sherman , without making him either an idiot or a parody .	1	subjective
at the same time , mickey steals money from an apartment to help himself and carlos to fulfill their ambitions - with tragic consequences .	0	objective
it 's anchored by splendid performances from an honored screen veteran and a sparkling newcomer who instantly transform themselves into a believable mother/daughter pair .	1	subjective
very annie-mary is familiar but winningly funny and good-hearted .	1	subjective
an interesting psychological game of cat-and-mouse , three-dimensional characters and believable performances all add up to a satisfying crime drama .	1	subjective
teens are borrowing the family car to drive to manhattan with hopes of being picked to enter studio 54 .	0	objective
i did n't believe for a moment in these villains or their plot .	1	subjective
the film . . . presents classic moral-condundrum drama : what would you have done to survive ? the problem with the film is whether these ambitions , laudable in themselves , justify a theatrical simulation of the death camp of auschwitz ii-birkenau .	1	subjective
it has plenty of laughs . it just does n't have much else . . . especially in a moral sense .	1	subjective
it 's a lovely , eerie film that casts an odd , rapt spell .	1	subjective
vin diesel reunites with the director ( rob cohen ) and the producer ( neal h . moritz ) of the blockbuster the fast and the furious .	0	objective
and even if the answer is `` yes , `` what then ?	0	objective
this is just lazy writing . even kids deserve better .	1	subjective
a little objectivity could have gone a long way .	1	subjective
an alcoholic ex-school teacher takes a job watching security cameras in the same house .	0	objective
though ganesh is successful in a midlevel sort of way , there 's nothing so striking or fascinating or metaphorically significant about his career as to rate two hours of our attention .	1	subjective
they do this by planning india 's biggest bank heist and then de-camping with the loot .	0	objective
he still lives in his new york city orphanage well after the usual age of release .	0	objective
the film _boogie nights_ was loosely based on his life .	0	objective
torn between two worlds , trey hides from his discomfort in an increasingly dangerous sexual addiction that threatens to destroy not only his new startup ideas , it may destroy his life .	0	objective
the best thing i can say about this film is that i ca n't wait to see what the director does next .	1	subjective
except shaun runs into one complication after another starting when his application is rejected after his dim-witted guidance counselor sends the wrong application .	0	objective
now finding the town run by the man behind the terrible act , slaughter teams up with the mysterious gunslinger savannah starr to try and rid the west of one of it 's great evils .	0	objective
a somewhat crudely constructed but gripping , questing look at a person so racked with self-loathing , he becomes an enemy to his own race .	1	subjective
they all dream about finding their prince charming , and all too often settle for the frog .	0	objective
seeing no help forthcoming from the sheriff , she turns to the only other person who can help her , jack barone , a grieving father whose daughter , lisa , was the victim of a similar slaying ten years prior .	0	objective
for a debut film , skin of man , heart of beast feels unusually assured .	1	subjective
it 's the chemistry between the women and the droll scene-stealing wit and wolfish pessimism of anna chancellor that makes this `` two weddings and a funeral `` fun .	1	subjective
texan director george ratliff had unlimited access to families and church meetings , and he delivers fascinating psychological fare .	1	subjective
this discovery thrusts tong into world of international intrigue and espionage and pairs him with an inexperienced partner ( hewitt ) .	0	objective
however , once jason realizes what freddy has done , he is infuriated .	0	objective
[ t ] his slop does n't even have potential as a cult film , as it 's too loud to shout insults at the screen .	1	subjective
grueling days of blue-collar construction work fund their nocturnal pursuit of becoming full-time musicians .	0	objective
heartwarming here relies less on forced air than on petter nM-fss ' delicate , clever direction . . . and a wonderful , imaginative script by axel hellstenius .	1	subjective
he decides to play along in order to do research for his floundering novel .	0	objective
against all odds in heaven and hell , it creeped me out just fine .	1	subjective
however , soon they have the cops and the anti-terror corps on their tails .	0	objective
i 'm sure the filmmaker would disagree , but , honestly , i do n't see the point . it 's a visual rorschach test and i must have failed .	1	subjective
lauren hynde ( shannyn sossamon ) is technically a virgin .	0	objective
as literary desecrations go , this makes for perfectly acceptable , occasionally very enjoyable children 's entertainment . you 'll forget about it by monday , though , and if they 're old enough to have developed some taste , so will your kids .	1	subjective
max is surrounded by treachery and can trust no one , including natalie , the dangerously beautiful cia agent assigned to watch over him .	0	objective
with the help of his two brothers & # 193 ; kos , a successful manager and sex maniac , and andr & # 225 ; s , a poet and complete loser , he tries to make a good impression on the american and persuade him to finance the film project .	0	objective
her mother convinces gus to let her take some computer classes at college ( making him think it 's his idea ) .	0	objective
. . . has a bit more going for it than just bikini babes and bitchin ' waves . but the plot is ankle deep at best .	1	subjective
he can not concentrate on his job nor on his studies , being continuously mindful of his girlfriend and concubine ana 's ( dolores fonzi ) whereabouts and activities .	0	objective
amaro soon discovers that corruption and the church are old acquaintances in los reyes .	0	objective
guy mann has been cursed since birth with blue skin .	0	objective
there 's suspension of disbelief and then there 's bad screenwriting . . . this film packs a wallop of the latter .	1	subjective
toes the fine line between cheese and earnestness remarkably well ; everything is delivered with such conviction that it 's hard not to be carried away .	1	subjective
but unfortunately , karl lubeck has seen better days .	0	objective
danica mckellar plays a cheerleader named lacy who lives across the street from the boy , who is obsessed with her .	0	objective
before he can complete his task he meets a young women d & # 218 ; a ( margr & # 233 ; t vilhj & # 225 ; lmsd & # 243 ; ttir ) who he believes might be his daughter .	0	objective
a hit man from the same mob is sent to kill sullivan and his family , but only kills his wife and son , peter .	0	objective
shows that you should not fear death , but to fear an unlived life .	0	objective
brad gluckman ( kennedy ) is a wannabe rap star from malibu who acts and talks like he 's from the `` 'hood . ``	0	objective
sparkling , often hilarious romantic jealousy comedy . . . attal looks so much like a young robert deniro that it seems the film should instead be called 'my husband is travis bickle ' .	1	subjective
talk to her is not the perfect movie many have made it out to be , but it 's still quite worth seeing .	1	subjective
the film runs on a little longer than it needs to -- muccino either does n't notice when his story ends or just ca n't tear himself away from the characters -- but it 's smooth and professional .	1	subjective
both the film and nachtwey 's photos hammer home the grim reality of the world 's gutters and battlefields , and will make you question what 'news ' really is .	1	subjective
tellis teams with henry oak , a friend of the dead narc and an aggressive cop constantly under the scrutiny of internal affairs .	0	objective
the comedy death to smoochy is a rancorous curiosity : a movie without an apparent audience .	1	subjective
a voice which seems to be coming from within the walls .	0	objective
in today 's world of facts and figures about smoking related illness and death , one element is greatly overlooked , the consequences that smoking has on the family .	0	objective
the mood , look and tone of the film fit the incredible storyline to a t .	1	subjective
the story of the couple is told to a woman in a nursing home ( rowlands ) by an old man who regularly visits to read her the story from a notebook .	0	objective
a look into the underground world of bruce haack , a genius who 's past work continues to garner recognition with time .	0	objective
cho , who 's first concert film was more like a group therapy session than comedy , lightens up considerably for her second	1	subjective
in a small fishing village an established fishmonger , davis , starts to have his supply bought from under him by new boy alan leech .	0	objective
a guilty pleasure at best , and not worth seeing unless you want to laugh at it .	1	subjective
tiger shark prowls on what should be a routine rescue mission .	0	objective
not only must they overcome an enemy adept at technological witchery , they must overcome the curse that marks their destiny .	0	objective
what he does n't know yet is that these traits are part of the disguisey family secret legacy .	0	objective
these devices immediately became an essential household appliance , and were advertised in nearly every women 's magazine and sewing notions catalog of the time .	0	objective
minority report is exactly what the title indicates , a report .	1	subjective
young marrieds lori and tom relocate from chicago to the country where they end up living next to carl , a right-wing radical who beats his wife , helen .	0	objective
an utterly compelling 'who wrote it ' in which the reputation of the most famous author who ever lived comes into question .	1	subjective
this movie praise the right to be different and unique .	0	objective
bullock stars as lucy kelson , chief counsel for the wade corporation , one of new york city 's top commercial real estate developers .	0	objective
all right , so it 's not a brilliant piece of filmmaking , but it is a funny ( sometimes hilarious ) comedy with a deft sense of humor about itself , a playful spirit and a game cast .	1	subjective
the film is an enjoyable family film -- pretty much aimed at any youngster who loves horses .	1	subjective
set against the majestic landscape of canada 's bay of fundy and the highest tides in the world , black swan is a dark comedy that weaves the innocent world of childhood , against the adult world of love , betrayal and murder .	0	objective
the new guy does have a heart . now , if it only had a brain .	1	subjective
the chaotic lead characters are not the sorts one will usually see in a disney film and that makes for a certain amount of unpredictability before it all returns to business as usual .	1	subjective
after running circles , dave , trudy , and jolynn find with the light of a new day the lives they been meaning to live .	0	objective
ronnie schwann , a young man regarded as `` slow , `` has affections for sarah , a young woman who stays at hope house , a facility for the mentally ill .	0	objective
it is 1492 , and spain has decreed that all jews must either convert to catholicism , go into exile or face trial and execution .	0	objective
calvin 's barbershop is filled with an eclectic and hilarious cast of characters that share their stories , jokes , trials and tribulations .	0	objective
it may only be the third date , but tony knows it 's time to pop the question and make the beautiful , shy katrina his wife .	0	objective
his unemployment and the fact that there is no woman in the house to care for the children , evelyn , noel and brendan , make it clear to the authorities that his is an untenable situation .	0	objective
they think that if they rebuild it to work like it did in their youth , they might be able to communicate with their sister who died mysteriously on that beach 20 years ago .	0	objective
a poignant and gently humorous parable that loves its characters and communicates something rather beautiful about human nature .	1	subjective
his family decides to go back on a holiday to india for 2 weeks , when tina discovers the truth about pooja 's e-mails , they decide together that tina will play along with the charade .	0	objective
the film jolts the laughs from the audience -- as if by cattle prod .	1	subjective
kung pow : enter the fist is a movie within a movie , created to spoof the martial arts genre .	0	objective
none of these characters resembles anyone you 've ever met in real life , unless you happen to know annoyingly self-involved people who speak in glib sentences that could have only come from the pen of a screenwriter .	1	subjective
an operatic , sprawling picture that 's entertainingly acted , magnificently shot and gripping enough to sustain most of its 170-minute length .	1	subjective
a young french journalist , marina , is writing a report on 'the next film starred by melina : the story of lilly ' .	0	objective
despite the long running time , the pace never feels slack -- there 's no scene that screams `` bathroom break ! ``	1	subjective
but starla soon learns that this french girl is not only smart , attractive , and naive , but quite conniving when geneviere , with no social life of her own , beings to take over starla 's , starting with stealing the affections her parents , her friends and starla 's boyfriend .	0	objective
robinson 's web of suspense matches the page-turning frenzy that clancy creates .	1	subjective
dr . siddharth sinha ( amitabh bachchan ) , a philanthropist and a dedicated surgeon who has devoted his life to build a state-of-the-art hospital to treat the underprivileged patients .	0	objective
a banker , husband , and father , mr . smith ( larry pine ) must leave it behind him .	0	objective
technically , the film is about as interesting as an insurance commercial .	1	subjective
with all this going on , gerry 's estranged wife margaret is worried for her daughter 's safety and finds herself another target in the race to find the code .	0	objective
a moving story of determination and the human spirit .	1	subjective
ice cube , as usual , is an appealing presence , but the rest of the cast shines as well .	1	subjective
a shrewd and splendidly volatile b movie structured around a highly original gambit of suspense .	1	subjective
to the vast majority of more casual filmgoers , it will probably be a talky bore .	1	subjective
it 's the type of film about growing up that we do n't see often enough these days : realistic , urgent , and not sugarcoated in the least .	1	subjective
sid , a sloth who never stops talking is left behind sleeping while everyone else begins the journey to the south .	0	objective
like any good romance , son of the bride , proves it 's never too late to learn .	1	subjective
mr . jacobi 's recitation is illustrated with a rush of sensuous nature imagery , beautifully photographed by mr . cox and hans sonneveld and underscored with a lush soundtrack by paul grabowsky .	1	subjective
no ill effects are immediately apparent to lena 's relatives in their spacious house on the prosperous side of town .	0	objective
it plods along methodically , somehow under the assumption that its `` dead wife communicating from beyond the grave `` framework is even remotely new or interesting .	1	subjective
the tucks try to teach her how she should n't fear death , how they would give anything to die .	0	objective
their stories of desire , talent , conviction , obsession and addiction are woven together and build up to a climactic series of events that bring them to opening night .	0	objective
although mother and son are initially at odds , their relationship begins to change when he discovers that his bride-to-be likes his mother 's rock-n-roll lifestyle too .	0	objective
jack , a lonely driver on a desert highway , runs out of gas .	0	objective
and then , did you ever let fear get in your way and keep you from having the person you 've always wanted to be with ?	0	objective
a gob of drivel so sickly sweet , even the eager consumers of moore 's pasteurized ditties will retch it up like rancid crM-hme brM- { lM-ie .	1	subjective
alone in a cell , she undergoes a spiritual experience similar to that of the great mystics .	0	objective
if somebody was bored and . . . decided to make a dull , pretentious version of jesus ' son , they 'd come up with something like bart freundlich 's world traveler .	1	subjective
jeffs has created a breathtakingly assured and stylish work of spare dialogue and acute expressiveness .	1	subjective
an effective portrait of a life in stasis -- of the power of inertia to arrest development in a dead-end existence .	1	subjective
takes us on a journey toward self-awareness that is both deadpan hilarious and profoundly moving .	1	subjective
including finding the anti-christ , who is now a 11-year-old boy .	0	objective
a senior at an elite college ( katie holmes ) , already under severe pressure to complete her thesis and land a prestigious job , must confront the sudden reappearance of her old boyfriend ( charlie hunnam ) , after his two year , unexplained absence . . .	0	objective
he can talk and drive around all by himself .	0	objective
it 's sweet , funny , charming , and completely delightful .	1	subjective
it is said that only salazar slytherin 's true descendent will be able to open it .	0	objective
'brass tacks ' is a 35mm feature length , narrative drama .	0	objective
it challenges , this nervy oddity , like modern art should .	1	subjective
sam mendes has become valedictorian at the school for soft landings and easy ways out .	1	subjective
written , flatly , by david kendall and directed , barely , by there 's something about mary co-writer ed decter .	1	subjective
a uniquely sensual metaphorical dramatization of sexual obsession that spends a bit too much time on its fairly ludicrous plot .	1	subjective
dripping with cliche and bypassing no opportunity to trivialize the material .	1	subjective
rife with nutty cliches and far too much dialogue .	1	subjective
. . . quite good at providing some good old fashioned spooks .	1	subjective
visually fascinating . . . an often intense character study about fathers and sons , loyalty and duty .	1	subjective
this is the dark , moody tale of a neglected housewife who discovers she can escape her loneliness and recover a sense of interaction with her husband by having conversations with him . . .	0	objective
on the set he meets movie star and ex-cello-player inga ( fabienne babe ) - and the experience is bizarre spirited uplifting a com & # 233 ; die humaine .	0	objective
generic slasher-movie nonsense , but it 's not without style .	1	subjective
a kinetic drama that seems to wander aimlessly , beautifully until it crashes in an odd anti-climax befitting reality itself .	1	subjective
charlie is man who wakes up one morning to find that no one can see him .	0	objective
this fascinating look at israel in ferment feels as immediate as the latest news footage from gaza and , because of its heightened , well-shaped dramas , twice as powerful .	1	subjective
the only fun part of the movie is playing the obvious game . you try to guess the order in which the kids in the house will be gored .	1	subjective
it is set in the fantasy world middle-earth , created by tolkien in 'the hobbit ' , 'the lord of the rings ' , and 'the silmarillion ' .	0	objective
area k is an israeli controlled marine zone isolating the gaza strip and preventing palestinian fishermen from entering israel , egypt and international waters .	0	objective
although he has feelings on the inside , he is only able to mimic the emotions around him .	0	objective
short and sweet , but also more than anything else slightM-^E tadpole pulls back from the consequences of its own actions and revelations .	1	subjective
succeeds very well in its primary aim of making us gasp .	1	subjective
me no lika da accents so good , but i thoroughly enjoyed the love story . scott baio is turning in some delightful work on indie projects .	1	subjective
paravasu 's cousin and bitter rival yavakri ( nagarjuna ) has just returned triumphant after 10 years of practicing austerities in the jungle , with the gift of universal knowledge from the gods .	0	objective
mitchell listens to a chilling conversation as he realizes harry 's friend is the red neck who tried to attack him earlier .	0	objective
there 's no denying that burns is a filmmaker with a bright future ahead of him .	1	subjective
lydia , marco 's girlfriend and a bullfighter by profession , has been gored and is in a coma .	0	objective
all the while a growing shadow falls upon middle-earth as the dark lord 's army marches on to gondor .	0	objective
this very strong cultural identity , different from the us model allows blanca li to give an original point of view on today 's melting pot of french urban youngsters .	0	objective
a must see for all sides of the political spectrum	1	subjective
the only hope against it is a new upgraded t-800 unit , the t-850 , that is sent back by the human resistance .	0	objective
unaware that they 're transporting a cache ' of money , along with jimmy hoffa 's finger ( street valued at $ 25 mil ) , they find themselves thwarting pursuers as they manipulate their way out west .	0	objective
mostly , shafer and co-writer gregory hinton lack a strong-minded viewpoint , or a sense of humor .	1	subjective
meanwhile an unspoken attraction develops between joe and ella , heightening the claustrophobic tensions in the confined space of the barge .	0	objective
[ chaiken 's ] talent lies in an evocative , accurate observation of a distinctive milieu and in the lively , convincing dialogue she creates for her characters .	1	subjective
kannas brother ghisu is one aggressive and hot-tempered with who is illiterate and is slowly getting attracted towards naxalites .	0	objective
in this documentary , hannah , an ex-refugee , returns with her 55 year old son to the prison where she was held for five years .	0	objective
chicago offers much colorful eye candy , including the spectacle of gere in his dancing shoes , hoofing and crooning with the best of them .	1	subjective
meanwhile , paro , on the other hand , performed her worldly duties sincerely , but inside her heart , she could never forget devdas for a moment .	0	objective
it 'll keep you wide awake and . . . very tense .	1	subjective
. . . a mostly boring affair with a confusing sudden finale that 's likely to irk viewers .	1	subjective
the film starts out as competent but unremarkable . . . and gradually grows into something of considerable power .	1	subjective
when he is told that he is being considered for the position of anchorman , he goes out to do a live feed but when it is announced that evan baxter was going to be the new anchorman , and he freaks out .	0	objective
it reminds us that nathan lane is the best show stealer in show business .	1	subjective
the two are catapulted into the chase of their lifetimes in pursuit of the kidnapped professor and the lost temple .	0	objective
planet is as much sheer fun as its source material .	1	subjective
after the great success of the ring hollywood decided to take another swing at bringing another japanese film to the rest of us .	0	objective
the level of maturity displayed by this 33-year-old first-time feature director is astonishing , considering her inexperience and her subject matter .	1	subjective
nemesis has a delightfully nasty villain and pumped-up action , albeit along familiar lines .	1	subjective
the graphic carnage and re-creation of war-torn croatia is uncomfortably timely , relevant , and sickeningly real .	1	subjective
aftermath asks the question , `` what would happen if the man on the street really did try to stop a bank robber ? ``	0	objective
she 's eighteen , unemployed , broke and hopelessly in love with her wannabe rockstar boyfriend matt .	0	objective
a film worthy of comparison to truffaut 's best cinematic poems .	1	subjective
it 's all a rather shapeless good time . . .	1	subjective
so putrid it is not worth the price of the match that should be used to burn every print of the film .	1	subjective
the film 's fly-on-the-wall technique succeeds in capturing the day-to-day existence of sister helen and the various residents of the home .	0	objective
as they sort out clues - it 's a slight person , perhaps a woman , who walks with a leg brace and rides the bus - they also find a mutual attraction .	0	objective
viewing this underdramatized but overstated film is like watching a transcript of a therapy session brought to humdrum life by some freudian puppet .	1	subjective
this story of a determined woman 's courage to find her husband in a war zone offers winning performances and some effecting moments .	1	subjective
light years/ several warp speeds/ levels and levels of dilithium crystals better than the pitiful insurrection . which is n't to say that it 's the equal of some of its predecessors .	1	subjective
what a concept , what an idea , what a thrill ride . this is a more fascinating look at the future than `` bladerunner `` and one of the most high-concept sci fi adventures attempted for the screen .	1	subjective
months on , marie finds herself alone , life having taken a dramatic turn .	0	objective
i liked the original short story but this movie , even at an hour and twenty-some minutes , it 's too long and it goes nowhere .	1	subjective
the most brilliant work in this genre since the 1984 uncut version of sergio leone 's flawed but staggering once upon a time in america .	1	subjective
so we got ten little indians meets friday the 13th by way of clean and sober , filmed on the set of carpenter 's the thing and loaded with actors you 're most likely to find on the next inevitable incarnation of the love boat .	1	subjective
this spawn of william shakespeare and ray kroc has more fun with [ the ] thin premise than you might expect , mostly because of maura tierney .	1	subjective
they 're a conveyance true , but they can also become the unlikely place for a rendezvous .	0	objective
in `` house of 1000 corpses `` , two young couples take a misguided tour onto the back roads of america in search of a local legend known as dr . satan .	0	objective
what elevates the movie above the run-of-the-mill singles blender is its surreal sense of humor and technological finish .	1	subjective
like schindler 's list , the grey zone attempts to be grandiloquent , but ends up merely pretentious -- in a grisly sort of way .	1	subjective
possesses something rare : a degree of genuine reverence in its depiction of surfing as a sport and a subculture .	1	subjective
if ayurveda can help us return to a sane regimen of eating , sleeping and stress-reducing contemplation , it is clearly a good thing .	1	subjective
in this movie , de niro plays mitch preston , a hard-nosed , hardworking police detective .	0	objective
in the end , debby , beth , and virginia find , if not the relationships of their dreams , peace with each other and within themselves .	0	objective
no matter how firmly director john stainton has his tongue in his cheek , the fact remains that a wacky concept does not a movie make .	1	subjective
the setting is new york 's five points , the most violent part of the world at the time .	0	objective
a brilliant pianist , a polish jew , witnesses the restrictions nazis place on jews in the polish capital , from restricted access to the building of the warsaw ghetto .	0	objective
gran historia sobre el amor , la familia , la lealtad y la traiciM-sn que seguramente se convertirM-a en un nuevo clM-asico del gM-inero .	1	subjective
one of the most successful , provocative and intensely contemporary of israeli films , so much so that to watch it is to feel the country having a passionate argument with itself .	1	subjective
in their brief meeting , johnny will get the chance to face his truth , but the truth is never what it seems .	0	objective
those who score well are recruited into a secret paramilitary academy .	0	objective
well , robert 's not a suitable chinese girl - but is he gay ?	0	objective
a lyrical if sluggish excursion set in war-torn iranian kurdistan .	1	subjective
the mystery inc . gang have gone their separate ways and have been apart for two years , until they each receive an invitation to spooky island .	0	objective
befriended by the ship 's charismatic cyborg cook , john silver , jim blossoms under his guidance and shows the makings of a fine shipmate as he and the alien crew battle a supernova , a black hole , and a ferocious space storm .	0	objective
this is cruel , misanthropic stuff with only weak claims to surrealism and black comedy .	1	subjective
an ancient tablet found by famous british archaeologist professor hyde-white is believed to be a roadmap to the legendary lost temple of faramundi and its hidden treasures .	0	objective
. . . while each moment of this broken character study is rich in emotional texture , the journey does n't really go anywhere .	1	subjective
those who savor well-drawn characters and exotic locales will find the touch of the mystic masseur to be most pleasurable indeed .	1	subjective
the art direction and costumes are gorgeous and finely detailed , and kurys ' direction is clever and insightful .	1	subjective
durval and his mother carmita live at the back of `` durval discos `` , a record store they own in s & # 227 ; o paulo , specializing in vinyl records .	0	objective
he checks into a rehab clinic that specializes in treating law enforcement officials .	0	objective
de niro may enjoy the same free ride from critics afforded to clint eastwood in the lazy bloodwork . but like bruce springsteen 's gone-to-pot asbury park , new jersey , this sad-sack waste of a movie is a city of ruins .	1	subjective
now , after having an encounter with a hollywood producer who got lost in virgil grove , is asked if he would like to come back to hollywood to direct a feature movie .	0	objective
. . . a fascinating curiosity piece -- fascinating , that is , for about ten minutes . after that it becomes long and tedious like a classroom play in a college history course .	1	subjective
thomas ' wish comes true and he stays up all night watching her .	0	objective
as a fire chief , quinn ( christian bales ) is responsable for warding off the beasts and keeping a community alive as they eke out a meager existence .	0	objective
the director seems to take an unseemly pleasure in [ the characters ' ] misery and at the same time to congratulate himself for having the guts to confront it .	1	subjective
all the more disquieting for its relatively gore-free allusions to the serial murders , but it falls down in its attempts to humanize its subject .	1	subjective
this is a finely written , superbly acted offbeat thriller .	1	subjective
a film full of vivid characters , quiet beauty and gentle grace .	1	subjective
may be the most undeserving victim of critical overkill since town and country .	1	subjective
pipe dream does have its charms . the leads are natural and lovely , the pace is serene , the humor wry and sprightly .	1	subjective
moore provides an invaluable service by sparking debate and encouraging thought . better still , he does all of this , and more , while remaining one of the most savagely hilarious social critics this side of jonathan swift .	1	subjective
lejos del paraM-mso es al mismo tiempo una fiesta para los ojos y oM-mdos y un movilizador cuadro de personajes enfrentados a sus propios deseos , miedos y prejuicios .	1	subjective
the noble tradition of men in drag hits an all-time low in sorority boys , whose makers apparently believe that women 's clothing can cover up any deficiency in acting , writing or direction .	1	subjective
travels a fascinating arc from hope and euphoria to reality and disillusionment .	1	subjective
he retires from his dangerous job after his best pal kamandag was killed by a mysterious kidnapping syndicate leader .	0	objective
oliveira trusts the intelligence of his audience . . . in the life of the city he suggests the ongoing life of humanity , the context in which individual mortality must be contemplated .	1	subjective
but then roxie comes along and velma is old news .	0	objective
this sort of cute and cloying material is far from zhang 's forte and it shows .	1	subjective
it 's bright , pristine style and bold colors make it as much fun as reading an oversized picture book before bedtime .	1	subjective
it puts washington , as honest working man john q . archibald , on a pedestal , then keeps lifting the pedestal higher .	1	subjective
bolstered by an astonishing voice cast ( excepting love hewitt ) , an interesting racial tension , and a storyline that i have n't encountered since at least pete 's dragon .	1	subjective
the feeling of each vision changes drastically as does the way the son looks and acts .	0	objective
white has n't developed characters so much as caricatures , one-dimensional buffoons that get him a few laughs but nothing else .	1	subjective
she arrives with every intent of selling it all off and going back to her busy career , but in going through her grandmother 's belongings , she discovers much about her family 's past which ultimately makes her re-evaluate her life and values .	0	objective
disturbing for its unabashed honesty , our cast of characters both love and despise each other , their very actions acknowledging the pressures inherent in a tightly bonded peer group .	0	objective
while mitchell gets ready for school , his mother and her friend ( lisa ) plan a murder , business as usual .	0	objective
the plot revolves around a young married woman whose mundane life takes a turn for the worse when she strikes up a passionate and illicit affair with an oddball discount-store stock boy who thinks he 's holden caulfield .	0	objective
but , things go frightfully wrong and the game turns into a struggle to make it out of the house alive .	0	objective
walter hill 's pulpy , stylized boxing melodrama undisputed nearly overcomes its questionable in-the-ring match-up with solid fight choreography and gritty prison authenticity .	1	subjective
the problem is the needlessly poor quality of its archival prints and film footage . the images lack contrast , are murky and are frequently too dark to be decipherable .	1	subjective
recently ordained a priest , 24-year-old father amaro is sent to a small parish church in los reyes , mexico to assist the aging father benito in his daily work .	0	objective
with an unflappable air of decadent urbanity , everett remains a perfect wildean actor , and a relaxed firth displays impeccable comic skill .	1	subjective
one just waits grimly for the next shock without developing much attachment to the characters .	1	subjective
now , in the twilight of his life , emile shapes the final chapters of his mental autobiography .	0	objective
it just goes to show , an intelligent person is n't necessarily an admirable storyteller .	1	subjective
she survives and after being in a coma for five years , she wakes to seek revenge on her co-workers and boss who had attacked her .	0	objective
one of the threads follows the brand new ( unmarried ) prime minister ( grant ) of the united kingdom , who on his first day in 10 downing street falls in love with the girl ( mccutcheon ) who brings him his tea ( thompson plays his sister ; rickman plays her husband ) .	0	objective
firefighter gordon brewer is plunged into the complex and dangerous world of international terrorism after he loses his wife and child in a bombing credited to claudio `` the wolf `` perrini .	0	objective
sparkles in its deft portrait of tinseltown 's seasoned veterans of gossip , wealth , paranoia , and celebrityhood .	1	subjective
a good music documentary , probably one of the best since the last waltz .	1	subjective
two american mafiosi , gino and settimo , take refuge in the glasgow cafe owned by their scottish/italian cousin .	0	objective
plans go awry when the kingpin offers $ 100 million to anyone who can free him .	0	objective
although barbershop boasts some of today 's hottest and hippest acts from the world of television , music and stand-up comedy , this movie strangely enough has the outdated swagger of a shameless M-^Q70s blaxploitation shuck-and-jive sitcom .	1	subjective
later , otte distributes the donations he 's collected throughout the year .	0	objective
once while beating up one of his foes , he sees komal ( aishwarya rai ) and is so smitten by her beauty that he starts visualizing her wherever he goes and in whatever he does .	0	objective
they plan it the way laurel and hardy might plan a bank robbery , or perhaps the marx brothers .	0	objective
he is a cop , and chances are he 's going to make some trouble for vince too .	0	objective
a teenager rides the same bus to school everyday .	0	objective
it 's so devoid of joy and energy it makes even jason x . . . look positively shakesperean by comparison .	1	subjective
so original in its base concept that you can not help but get caught up .	1	subjective
one thing is for sure : this movie does not tell you a whole lot about lily chou-chou .	1	subjective
the storylines are woven together skilfully , the magnificent swooping aerial shots are breathtaking , and the overall experience is awesome .	1	subjective
her lover , a psychiatrist twice her age , becomes twisted in sarah 's sordid plot to kill her husband for his large inheritance .	0	objective
but this is lohman 's film . her performance moves between heartbreak and rebellion as she continually tries to accommodate to fit in and gain the unconditional love she seeks .	1	subjective
`` frida `` chronicles the life frida kahlo ( salma hayek ) shared unflichingly and openly with diego rivera ( alfred molina ) , as the young couple took the art world by storm .	0	objective
the film is beautifully mounted , but , more to the point , the issues are subtly presented , managing to walk a fine line with regard to the question of joan 's madness .	1	subjective
against improbable odds , they race towards a thrilling , climactic confrontation on the mysterious isla de muerta .	0	objective
a very hung-over julie is also there , on a field trip with her art class .	0	objective
featuring a dangerously seductive performance from the great daniel auteuil , `` sade `` covers the same period as kaufmann 's `` quills `` with more unsettlingly realistic results .	1	subjective
[ smith ] simply celebrates the universal desire to fashion our homes for our needs and desires .	1	subjective
billy marries his high school sweet heart , janet and they soon have a son .	0	objective
each vision shows the son at a different age and at a different stage in his pursuit of his life long love , isabelle .	0	objective
just before easter 2001 , a semi-trailer loaded with 40 , 000 bottles of beer crashed into the tweed river on the out skirts of the northern new south wales town of murwillumbah ( known as `` murbah `` to the locals ) .	0	objective
inside , an old man lies ill on a bed , attended by his son and daughter-in-law .	0	objective
a quirky comedy set in newfoundland that cleverly captures the dry wit that 's so prevalent on the rock .	1	subjective
terrific as nadia , a russian mail-order bride who comes to america speaking not a word of english , it 's kidman who holds the film together with a supremely kittenish performance that gradually accumulates more layers .	1	subjective
alas , the black-and-white archival footage of their act showcases pretty mediocre shtick .	1	subjective
based on a true story about ryan dunn 's ex girlfriend , and how she cheated on him all the time , with him and his friends always having to spy on her .	0	objective
chan in turn , has a job donning exotic costumes as a cyber papel doll for a porn website and a sex-worker lover who has a son and a separate husband on the mainland .	0	objective
it is , by conventional standards , a fairly terrible movie . . . but it is also weirdly fascinating , a ready-made eurotrash cult object . it is also , at times , curiously moving .	1	subjective
professionally speaking , it 's tempting to jump ship in january to avoid ridiculous schlock like this shoddy suspense thriller .	1	subjective
for all its alleged youthful fire , xxx is no less subservient to bond 's tired formula of guns , girls and gadgets while brandishing a new action hero .	1	subjective
this film was shot during two trips that majid majidi took in western afghanistan in 2001 and 2002 .	0	objective
queen of the damned as you might have guessed , makes sorry use of aaliyah in her one and only starring role -- she does little here but point at things that explode into flame .	1	subjective
a reporter , lanie kerrigan ( jolie ) , interviews a psychic homeless man ( shalhoub ) for a fluff piece about a football game 's score .	0	objective
so he starts to write an expose and disguises himself as a naive astronaut named zip martin .	0	objective
ploddy is a living car with a mind of his own !	0	objective
here , in the smallest quietest corner of new england unfolds a disquieting tale of what happens when music meets murder . . .	0	objective
with the help of another innocent prisoner ( richard harris ) , he escapes the island and proceeds to transform himself into the wealthy count of monte cristo as part of his plan to exact revenge .	0	objective
paravasu is the elder son of the great sage raibhya ( mohan agashe ) .	0	objective
death to smoochy tells a moldy-oldie , not-nearly -as-nasty -as-it- thinks-it-is joke . over and over again .	1	subjective
dawdles and drags when it should pop ; it does n't even have the virtue of enough mindless violence to break up the tedium of all its generational bonding .	1	subjective
the film 's final hour , where nearly all the previous unseen material resides , is unconvincing soap opera that tornatore was right to cut .	1	subjective
[ raimi 's ] matured quite a bit with spider-man , even though it 's one of the most plain white toast comic book films you 'll ever see .	1	subjective
anime reflects both japanese culture ( pre and post wwii ) and western influences upon it , sadly evident in haunting post-apocalyptic images reminiscent of hiroshima and nagasaki .	0	objective
then a young colorado woman ( beth ulrich ) moves across the hall and things look up , until he learns that she has a total backwoods quality that he does n't know how to handle .	0	objective
aimed squarely at the least demanding of demographic groups : very small children who will be delighted simply to spend more time with familiar cartoon characters .	1	subjective
empire ca n't make up its mind whether it wants to be a gangster flick or an art film . it does n't work as either .	1	subjective
then a final `` test `` is made to come to a decision . . .	0	objective
a visual spectacle full of stunning images and effects .	1	subjective
just as moving , uplifting and funny as ever .	1	subjective
now in do & # 241 ; a gracia 's care , the buddies could not believe their dream has finally come true .	0	objective
. . . works on some levels and is certainly worth seeing at least once .	1	subjective
M-^Epassable enough for a shoot-out in the o . k . court house of life type of flick . strictly middle of the road .	1	subjective
the dirty jokes provide the funniest moments in this oddly sweet comedy about jokester highway patrolmen .	1	subjective
the movie is virtually without context -- journalistic or historical . what 's worse is that pelosi knows it .	1	subjective
from a special little girl , lena grows into an especially fearful adolescent .	0	objective
a good film with a solid pedigree both in front of and , more specifically , behind the camera .	1	subjective
through an allegorical 'fable ' that is told in parallel with joseph 's struggle , we are left to decide for ourselves in the end , who is the crow and who is the wolf . , was someone out to get joseph , was it a stroke of bad luck , or was it all in his head ?	0	objective
in exchange for commuted sentences , they are sent on a covert mission to cuba in order to rescue a jailed female political prisoner on the island .	0	objective
none of this is half as moving as the filmmakers seem to think .	1	subjective
lee holloway is a smart , quirky woman in her twenties who returns to her hometown in florida after a brief stay in a mental hospital .	0	objective
together they build the spectacular fire organ that inspires awe and wonder .	0	objective
tsai may be ploughing the same furrow once too often .	1	subjective
although disney follows its standard formula in this animated adventure , it feels more forced than usual .	1	subjective
some body often looks like an episode of the tv show blind date , only less technically proficient and without the pop-up comments .	1	subjective
the hot topics of the plot are relegated to the background -- a welcome step forward from the sally jesse raphael atmosphere of films like philadelphia and american beauty .	1	subjective
amelia is a jaded top model , nina is a midwestern innocent on her first trip , fernanda is a bisexual supermodel , ellie is the calm , sensible stylist .	0	objective
it 's a demented kitsch mess ( although the smeary digital video does match the muddled narrative ) , but it 's savvy about celebrity and has more guts and energy than much of what will open this year .	1	subjective
this peculiar love story exposes lilli 's internal bouts and her nightmarish `` bad luck `` .	0	objective
he tries to ignor it , but he later finds out on the news that the daughter of a senator has been kidnapped and is being help ransom for $ 15m .	0	objective
( un cineasta ) para no entender del todo y para seguir esperando .	1	subjective
the two choose a piano from his possessions , which comes to represent the couple 's relationship as he pushes the piano 50 blocks across the city to their home .	0	objective
swept into the final moments of the ceremony , jenny must decide ; should she hurt all the people who love her by running away , or simply say `` i do `` ?	0	objective
a comedy-drama of nearly epic proportions rooted in a sincere performance by the title character undergoing midlife crisis .	1	subjective
an entertaining mix of period drama and flat-out farce that should please history fans .	1	subjective
watching possession is a movie experience not much deeper than you 'd get on your couch watching masterpiece theater or mystery ! -- pleasant enough , but oh so soft .	1	subjective
arroz con mango is a light romantic comedy about people and their drives .	0	objective
based on brett easton ellis 's novel , the story deals with a drug dealer at a vermont school , who becomes entangled in a love triangle with a girl whom he likes , but he sleeps with her roommate , and a guy who has a crush on him .	0	objective
the new version is n't just endless . it heightens the deeply conservative spirit of giuseppe tornatore 's fable in a surprising new way .	1	subjective
the filming began in april 1999 , when peace was still at the top of the agenda , and finished march 2001 , in month seven of the bloody al aqsa intifada .	0	objective
the only element of suspense is whether the movie will change titles or distributors again before the closing credits roll .	1	subjective
it 's a frightful vanity film that , no doubt , pays off what debt miramax felt they owed to benigni .	1	subjective
when simone agrees to a blind date with oliver at the hottest restaurant in town , she does n't have high expectations of the evening .	0	objective
terminally bland , painfully slow and needlessly confusing . . . the movie , shot on digital videotape rather than film , is frequently indecipherable .	1	subjective
in the meantime , the british forces , back at the encampment , march off to meet the american forces for a grand battle , which will rage for hours .	0	objective
on the train home from chauncey academy for the thanksgiving weekend , oscar confides in his best friend that he has plans for this vacation -- he will win the heart of his true love .	0	objective
it is not until the story reaches its conclusion , does the old man discover the surprising truth about his son and himself .	0	objective
as an entertainment , the movie keeps you diverted and best of all , it lightens your wallet without leaving a sting .	1	subjective
the stripped-down dramatic constructs , austere imagery and abstract characters are equal parts poetry and politics , obvious at times but evocative and heartfelt .	1	subjective
one of the more irritating cartoons you will see this , or any , year .	1	subjective
along the way , he helps unite the once legendary country bear band for a benefit show to save the country bear concert hall .	0	objective
until one day , renata adhiswara ( rachel maryam ) came into his world .	0	objective
the story encompasses social degradation , unemployment , racism , casual violence , excessive drink and bad sex - and how they fall into a political context .	0	objective
what could have been a neat little story about believing in yourself is swamped by heavy-handed melodrama .	1	subjective
`` on the afternoon of july 1 , 1981 , los angeles police responded to a distress call at 8763 wonderland avenue and soon discovered a grisly quadruple homicide , later compared to the gruesome slaughter at the tate household at the hands of the charles manson family 10 years earlier .	0	objective
daphne , a seventeen-year-old girl from new york goes to england in search of her father , who does not know he had a child with an american girlfriend he met while working in morocco , and whose aristocratic family did not approve of the woman .	0	objective
peckerhead try to brainwash all the gays into being heterosexuals . . .	0	objective
television made him famous , but his biggest hits happened off screen .	0	objective
to be influenced chiefly by humanity 's greatest shame , reality shows -- reality shows for god 's sake ! -- is a crime that should be punishable by chainsaw .	1	subjective
there ought to be a directing license , so that ed burns can have his revoked .	1	subjective
at the same time touching , funny and breathtaking .	1	subjective
it has been 10 years since a 13 year old eve has left her homeland and emigrated in nyc with her parents .	0	objective
elvis teams up with jack ( ossie davis ) , a fellow nursing home resident who thinks that he is actually president john f . kennedy , and the two valiant old codgers sally forth to battle an evil egyptian entity who has chosen their long-term care facility as his happy hunting grounds .	0	objective
the filmmaker journeys from her birthplace , brooklyn 's hasidic community , to its origins in hungary and back .	0	objective
the material could n't possibly be more engaging , the implications of a `` by marlowe `` verdict positively earth-shattering .	1	subjective
it deals with fascistic pseudo-darwinism and artificial corruptability , with the makers of kulturfilm who put their avant-garde narrative , filmic and editing techniques to the service of fascism .	0	objective
writer/director burr steers knows how to show irony , the trouble with kids , and new yorkers taking casual sex for granted .	1	subjective
almost as offensive as `` freddy got fingered . ``	1	subjective
this may be dover kosashvili 's feature directing debut , but it looks an awful lot like life -- gritty , awkward and ironic .	1	subjective
director chris eyre is going through the paces again with his usual high melodramatic style of filmmaking .	1	subjective
exposing the ways we fool ourselves is one hour photo 's real strength .	1	subjective
a charming , quirky and leisurely paced scottish comedy -- except with an outrageous central gimmick that could have been a reject from monty python 's meaning of life .	1	subjective
if it takes too many familiar steps , it is still never less than compelling as it walks the well-trod line .	1	subjective
an excellent chance to learn more about one of rock and roll 's most significant bands and the struggle for freedom in the communist world .	1	subjective
it 's refreshing to see a movie that embraces its old-fashioned themes and in the process comes out looking like something wholly original .	1	subjective
unable to resist the sexual lure of the maenads ' holy eroticism , pentheus attempts to join in only to be torn , literally limb from limb , by the frenzied bacchae .	0	objective
labute 's careful handling makes the material seem genuine rather than pandering .	1	subjective
a documentary of the true story of two american adventurers who follow mysterious clues to find the true mt .	0	objective
but jesse & # 180 ; isn & # 180 ; s alone , because he & # 180 ; s accompanied by tulip , his assassin girldfriend and cassidy a drunk irish vampire .	0	objective
embarrassed myself about laughing out loud multiple times , i found myself enjoying the movie much more than i ever enjoyed the tv show . . . and these pseudo-homo-erotic stunts .	1	subjective
seems content to dog-paddle in the mediocre end of the pool , and it 's a sad , sick sight .	1	subjective
all three actresses are simply dazzling , particularly balk , who 's finally been given a part worthy of her considerable talents .	1	subjective
pero alargando la mano ya no consiguen dinero suficiente y salva decide aprovechar el ambiente general y hacerse pasar por un nuevo mes & # 237 ; as .	0	objective
forging a connection with the creature is easier for mac than getting his father 's attention until both man and beast need all the help they can get .	0	objective
as the man descends in to the afterworld , he slowly discovers the answer to the ultimate question of mankind .	0	objective
the humor is forced and heavy-handed , and occasionally simply unpleasant .	1	subjective
director alex halpern 's feature-length documentary , nine good teeth , unfolds through the stories and recollections of his 102-year-old grandmother mary mirabito , an outspoken and fiercely independent woman .	0	objective
no matter how you slice it , mark wahlberg and thandie newton are not hepburn and grant , two cinematic icons with chemistry galore .	1	subjective
M-I uma pena que , mais tarde , o prM-sprio filme abandone o tom de parM-sdia e passe a utilizar os mesmos clichM-js que havia satirizado .	1	subjective
straight into the hands of a man they call the lord of the wolves .	0	objective
seagal , who looks more like danny aiello these days , mumbles his way through the movie .	1	subjective
sixteen years later , germany , in the ruhrpott , to be exact : orphan t & # 252 ; rlich and his friend josch are working their civil service , yet cause so much chaos that they decide to flee instead of being forced into the army .	0	objective
several of steven soderbergh 's earlier films were hailed as the works of an artist . sadly , full frontal plays like the work of a dilettante .	1	subjective
matches neorealism 's impact by showing the humanity of a war-torn land filled with people who just want to live their lives .	1	subjective
a once powerful , but now ailing and remorseful father desperately seeks out his estranged son .	0	objective
the council reluctantly admits that they are in a dire situation and they require blade 's assistance .	0	objective
none of his actors stand out , but that 's less of a problem here than it would be in another film : characterization matters less than atmosphere .	1	subjective
the filmmaker 's heart is in the right place . . .	1	subjective
trailer park magnolia : too long , too cutesy , too sure of its own importance , and possessed of that peculiar tension of being too dense & about nothing at all .	1	subjective
the action switches between past and present , but the material link is too tenuous to anchor the emotional connections that purport to span a 125-year divide .	1	subjective
along the way to finding out how she ended up like that ( and how to get back into her own body ) , she discovers how shallow and cruel she 's always been . . .	0	objective
an aging yakuza returns to the park where he used to meet his long-lost girlfriend .	0	objective
a sly dissection of the inanities of the contemporary music business and a rather sad story of the difficulties of artistic collaboration .	1	subjective
leave it to the french to truly capture the terrifying angst of the modern working man without turning the film into a cheap thriller , a dumb comedy or a sappy melodrama .	1	subjective
other strange events soon start happening as well , such as the appearance of old acquaintances of the crew , including some who are dead .	0	objective
it 's a square , sentimental drama that satisfies , as comfort food often can .	1	subjective
reminiscent of david mamet 's elaborate screen bluffs -- only livelier , more playful .	1	subjective
this in-depth study of important developments of the computer industry should make it required viewing in university computer science departments for years to come .	1	subjective
they go through three days of hell , friendship , madness and hope .	0	objective
luster is a refreshingly funny and sexy look at unrequited love .	0	objective
she ultimately decides to pursue her lifelong dream of opening her own dance studio for inner-city youths .	0	objective
uplifting as only a document of the worst possibilities of mankind can be , and among the best films of the year .	1	subjective
. . . surprisingly inert for a movie in which the main character travels back and forth between epochs .	1	subjective
now the lives of these alberta everymen are brought to the big screen by documentarian ferral mitchener in an exploration of the depths of friendship , the fragility of life , growing up gracefully and the art and science of drinking beer like a man .	0	objective
although occasionally static to the point of resembling a stage play , the film delivers a solid mixture of sweetness and laughs .	1	subjective
you would n't call the good girl a date movie ( an anti-date movie is more like it ) , but when it 's good , it 's good and horrid .	1	subjective
is this challenge too much for even the amazing spider-man to handle ?	0	objective
human resources was a good , straightforward tale , but time out is better . it 's haunting . it 's like a poem .	1	subjective
after steve 's job opportunity in san francisco falls through , he comes up with a plan .	0	objective
extremes of intimacy and spectacle , tragedy and hope fuse in a tidal wave of visuals and music , giving rise to a unique , artistic experience that reflects the vision of a brave new globalized world .	0	objective
not a long time ago she was a successful popstar whose life consisted in hosting tv shows and signing autographs .	0	objective
because the film deliberately lacks irony , it has a genuine dramatic impact ; it plays like a powerful 1957 drama we 've somehow never seen before .	1	subjective
downright transparent is the script 's endless assault of embarrassingly ham-fisted sex jokes that reek of a script rewrite designed to garner the film a `` cooler `` pg-13 rating .	1	subjective
your night horrors start to bleed into your day job .	0	objective
alice must also come to terms with her slowly-returning memories .	0	objective
boasting the best sword-fighting sequences to hit the screen in many years , it is so enjoyably old-fashioned it even looks as if it were made in the '70s .	1	subjective
murbah swamp beer is a documentary about an event that could only happen in australia .	0	objective
ronnie must then deal with his new life , while having to deal with missing his ex-wife that he left back home .	0	objective
photographed with melancholy richness and eloquently performed yet also decidedly uncinematic .	1	subjective
it 's just hard to believe that a life like this can sound so dull .	1	subjective
a charming , vibrant , if under-edited adaptation of v . s . naipaul 's genially cynical novel .	1	subjective
and what better place for romance than coney island ?	0	objective
inspector mo eventually discovers through a tabloid magazine that a self-proclaimed psychic named shana had phoned a radio program on the day of the kidnapping to warn of the incident .	0	objective
stuffy , full of itself , morally ambiguous and nothing to shout about .	1	subjective
sheridan . . . smoothes over sources of conflict that could have lent the film a bit more depth .	1	subjective
not only are the film 's sopranos gags incredibly dated and unfunny , they also demonstrate how desperate the makers of this 'we 're -doing-it-for -the-cash ' sequel were .	1	subjective
she knows that kanna is back but now she does not want to go back to him .	0	objective
the mystery guests soon unleash a stiff sentence of their own , without parole , teaching the judge the consequence of doing unto others as you would have done unto you .	0	objective
with a romantic comedy plotline straight from the ages , this cinderella story does n't have a single surprise up its sleeve . but it does somehow manage to get you under its spell .	1	subjective
hoffman is understandably concerned about typecasting , but he is indeed the man for the job , recalling the intensity that nicholas cage brought to an oscar-winning performance in leaving las vegas .	1	subjective
a young novelist , tormented by his family 's history and haunted by the specter of his long-dead , more famous ancestor , falls in love with a woman , a distant relative of his ancestor , whose friends and family begin to disappear mysteriously .	0	objective
montias . . . pumps a lot of energy into his nicely nuanced narrative and surrounds himself with a cast of quirky -- but not stereotyped -- street characters .	1	subjective
kudos to this first-time feature director for braiding his insider experience into something quite singular .	1	subjective
she files for divorce , and marco makes a decision that will change all their lives .	0	objective
what can one say about a balding 50-year-old actor playing an innocent boy carved from a log ?	1	subjective
because of being deeply moved from the sunflowers ' beautiness , he takes one of them as a sign for his love back to the city .	0	objective
bret packard is rich , famous , good-looking , and set to win his fourth championship ring .	0	objective
the movie has no respect for laws , political correctness or common decency , but it displays something more important : respect for its flawed , crazy people .	1	subjective
it does what good films do best ; that is to provoke us , push our buttons , make us think and maybe even entertain us in the process .	1	subjective
it 's hard to imagine that even very small children will be impressed by this tired retread .	1	subjective
he led a bleak life , stuck in a boring routinity created by his ambition to become a sucessfull producer in one jakarta 's leading tv station .	0	objective
a nightmare date with a half-formed wit done a great disservice by a lack of critical distance and a sad trust in liberal arts college bumper sticker platitudes .	1	subjective
the group of best friends from their days back at east great falls high reunite for the next great sexual adventure in their lives . . .	0	objective
earnest , unsubtle and hollywood-predictable , green dragon is still a deeply moving effort to put a human face on the travail of thousands of vietnamese .	1	subjective
20 , 000 years before , our planet is entering an ice age .	0	objective
a poignant lyricism runs through balzac and the little chinese seamstress that transforms this story about love and culture into a cinematic poem .	1	subjective
soderbergh seems capable only of delivering artfully lighted , earnest inquiries that lack the kind of genuine depth that would make them redeemable .	1	subjective
kamel , a young man from the french ghetto , near paris , is coming back to france .	0	objective
becomes a bit of a mishmash : a tearjerker that does n't and a thriller that wo n't .	1	subjective
a publication that documents their culture and demonstrates how the real world can both destroy and enhance their idealistic one .	0	objective
the film narrates in a richly detailed , associative montage the boundless possibilities of manipulating images and using images to seduce .	0	objective
`` what 's more important your experiences or your memories of them ? ``	0	objective
a group of hard core female inmates are trained by the military .	0	objective
keeping her mind diligently focused on dance proves harder than she expected as she finds herself falling in love with david schrader , a dark and mysterious new york musician .	0	objective
. . . just a big mess of a movie , full of images and events , but no tension or surprise .	1	subjective
reign of fire is hardly the most original fantasy film ever made -- beyond road warrior , it owes enormous debts to aliens and every previous dragon drama -- but that barely makes it any less entertaining .	1	subjective
he hired angel . com to kill lui because lui opposed nunn 's business plans , and also because nunn is carrying on a secret affair with lui 's wife .	0	objective
the homespun musician could n't have done it without the support of his family , friends , lovers and the neighborhood kids he called 'starchildren ' , all of whom paint the big picture of bruce 's life legacy and 'dimension of imagination ' .	0	objective
jack has a history with charlie , a transient who portrays a typical image of the homeless : rough , unshaven and always looking for the next drink .	0	objective
it 's predictable , but it jumps through the expected hoops with style and even some depth .	1	subjective
back in france , werner recovers a taste for life and adrien returns to his solitary lifestyle .	0	objective
together , they develop a criminal energy that knows no boundaries and leads them to cold-blooded murder . . .	0	objective
built in 1926 , the mansion resides on an indian burial ground and was the site of countless hangings at the hands of north georgia law enforcement , the kkk , and anyone else col . samuel tate wanted out of the way .	0	objective
as debby tries to parlay what was essentially a casual fling into possible marriage with an indifferent rick , her mother virginia wonders if her affair with widower nick is the real thing .	0	objective
ivan , a captain of the soviet army , arrested by the front secret police 'smersh ' , has a narrow escape .	0	objective
if you value your time and money , find an escape clause and avoid seeing this trite , predictable rehash .	1	subjective
overall , the film misses the brilliance of jelinek 's novel by some way . it settles for being merely grim .	1	subjective
hale bopp is the story of just such a woman ; her name is rachel .	0	objective
'a fresh-faced , big-hearted and frequently funny thrill ride for the kiddies , with enough eye candy and cheeky wit to keep parents away from the concession stand . '	1	subjective
it 's halloween season , and while ghost ship ca n't hold a candle to the ring for true primal scares , it 'll probably stay respectably afloat until at least most of the candy is gone .	1	subjective
ethan , a confident young architect and seeming 'perfect guy ' has invested himself , and his heart , in women like rachel before - and he is sure he has learned his lesson .	0	objective
frank ( played by sal mazzotta ) , family under-bossman vito lupo ( played by leo rossi ) , and consigliori danny defino ( played by johnny williams ) try to find out who is responsible for usurping the family 's power before they implode from their own internal strife .	0	objective
a series of surprise events further obstructs their relationship , but tobias perseveres .	0	objective
he soon realizes that he is being hunted and takes off with marie on a search to find out who he is and why he is being hunted .	0	objective
his father , aglanar , was happy at his birth that he would have a strong and honorable son to carry on the traditions of the valley .	0	objective
nobody chooses to come here , this where they end up .	0	objective
however , on her second day , celia goes away leaving a 5-year-old child behind , kiki , and a note promising to be back in a couple of days .	0	objective
the second coming of harry potter is a film far superior to its predecessor . a movie that successfully crushes a best selling novel into a timeframe that mandates that you avoid the godzilla sized soda .	1	subjective
then she buys a bar of chocolate from the neighborhood store . . .	0	objective
at the same time , william has become the object of wrath by a popular but pompous and pridefilled christian radio commentator who brands william as a false prophet and seeks to destroy him .	0	objective
anyone who welcomes a dash of the avant-garde fused with their humor should take pleasure in this crazed , joyous romp of a film .	1	subjective
while philippa does not want to elude the justice she deserves for the four innocent deaths , filippo discovers he fell in love with the beautiful woman .	0	objective
the one obstacle he is n't expecting is the screenwriter 's assistant , screenwriter 4 . 0 's animated helper who 's annoyed bob left her to sit around so long .	0	objective
he dies alone at the hospital , and apparently everything nete planned went wrong .	0	objective
the casting of von sydow . . . is itself intacto 's luckiest stroke .	1	subjective
an engaging and specific portrait of a culture in transition , even as it evokes humanity 's most universal and timeless values .	1	subjective
he has become an inconvenient obstacle to his work-a-holic son , and lost all remaining freedoms , except the valued time he spends with his grandson .	0	objective
a young father amaro arrives at his new church post on the orders of the bishop .	0	objective
the far future may be awesome to consider , but from period detail to matters of the heart , this film is most transporting when it stays put in the past .	1	subjective
a drug lord who pretends to overthrow the mexican government .	0	objective
jim must make it back to his wedding in time , and finch must find the location of stifler 's mom 's wedding ( ending in 'the graduate ' style ) .	0	objective
he has returned as a ghost , but he can do nothing but passively observe as the police stand clueless to the murder .	0	objective
unfortunately , heartbreak hospital wants to convey the same kind of haughtiness in its own sketchy material but this territory has already been explored previously with better aplomb and sardonic wit .	1	subjective
this little film is so slovenly done , so primitive in technique , that it ca n't really be called animation .	1	subjective
try as he might , the roguishly handsome cliff starkey , just ca n't keep out of trouble .	0	objective
when he was a young boy , kyle ( chaney kley ) claimed that while he was sleeping , he accidentally woke up and saw the tooth fairy , who tried to kill him .	0	objective
the movie 's biggest offense is its complete and utter lack of tension .	1	subjective
the latter part of the film examines the forces both political and religious , that led to otte 's unusual appointment .	0	objective
to the horror of her friends and pumpkin 's overprotective mother , carolyn falls in love , becoming an outcast in the process .	0	objective
jaglom . . . put [ s ] the audience in the privileged position of eavesdropping on his characters	1	subjective
lati , however , wants to return to school and finish her studies .	0	objective
hill looks to be going through the motions , beginning with the pale script .	1	subjective
the chM-bteau would have been benefited from a sharper , cleaner script before it went in front of the camera . not to mention a sharper , cleaner camera lens .	1	subjective
the stunt work is top-notch ; the dialogue and drama often food-spittingly funny .	1	subjective
all the actors are good in pauline & paulette but van der groen , described as 'belgium 's national treasure , ' is especially terrific as pauline .	1	subjective
in the ensuing chaos , inez discovers the thorny side of true love and that finding one 's soul mate is never quite what you 'd expect .	0	objective
a bad day becomes worse by the hour and to top it off , the toilet wo n't flush .	0	objective
their race against the clock to find the precious stones ultimately unravels a plot to distribute a deadly new weapon of war .	0	objective
chon then travels to new york for roy o'bannon ( owen wilson ) .	0	objective
r xmas offers a poetic and profane ambiguity that 's vintage ferrara .	1	subjective
peter parker must now juggle three things in his life ; his new job at the local newspaper under a perpetually on-edge employer , his battle against the evil green goblin , and his fight to win the affections of beautiful classmate mary jane watson , against none other than his best friend harry osborn , son of norman osborn !	0	objective
salma goes native and she 's never been better in this colorful bio-pic of a mexican icon .	1	subjective
seldom has a movie so closely matched the spirit of a man and his work .	1	subjective
lapd detective sergeant mitch preston cares only about doing his job and nailing crooks .	0	objective
a cautionary tale about the folly of superficiality that is itself endlessly superficial .	1	subjective
as a singular character study , it 's perfect . it 's also the year 's sweetest movie .	1	subjective
the trappings of i spy are so familiar you might as well be watching a rerun .	1	subjective
. . . a good film that must have baffled the folks in the marketing department .	1	subjective
. . . a poignant and powerful narrative that reveals that reading writing and arithmetic are not the only subjects to learn in life .	1	subjective
this will cause tremendous natural disasters , wiping out life as we know it .	0	objective
told from the point of view from archie ( qualls ) , a comic book collector , this is the story of a rivalry between two comic book shop owners .	0	objective
she meets a mysterious man ( mark wahlberg ) , who tells her that the money was really his , and he wants it back , seemingly convinced that she 's hiding the cash .	0	objective
when the predatory couple manipulates a `` legal `` real estate transaction that turns into a hostile possession of the manor house , he temporarily loses his mind , leaving his family but not the farm .	0	objective
the comet hale-bopp is shooting across the sky for the last time in 4000 years .	0	objective
the film `` mnemosyne `` is based on the ancient poem `` thunder , perfect mind `` , a visual journey of the human race , exploring where we have been and what we can become .	0	objective
impresses as a skillfully assembled , highly polished and professional adaptation . . . just about as chilling and unsettling as 'manhunter ' was .	1	subjective
suk , a korean martial artist , brought up by the organization since early childhood , is the man they trust to fight these 'special ' matches .	0	objective
sidney is a writer who 's just left her l . a . times music review gig to edit new york hip-hop magazine xxl .	0	objective
there is a knock on the door and harry forces mitchell to 'wait ' in the closet , and not to make a sound .	0	objective
when they try to collect a debt from the boss of a rival gang , a fight erupts and jie shoots the gang-boss .	0	objective
lucky break is perfectly inoffensive and harmless , but it 's also drab and inert .	1	subjective
a malediction passed from generation to generation has it that any woman in her family who sings will die .	0	objective
it includes practical advice for success in the world of freelance office support from dana clark , peoplemovin . com 's	0	objective
the plot convolutions ultimately add up to nothing more than jerking the audience 's chain .	1	subjective
the colorful masseur wastes its time on mood rather than riding with the inherent absurdity of ganesh 's rise up the social ladder .	1	subjective
maybe it is formula filmmaking , but there 's nothing wrong with that if the film is well-crafted and this one is .	1	subjective
martin van zandt ( victor garber ) is assigned the unenviable task of investigating the crime and finding someone to hold responsible .	0	objective
weaves a spell over you , with its disturbingly close-up look at damaged psyches and its subtle undercurrents of danger . but its awkward structure keeps breaking the spell .	1	subjective
dense and enigmatic . . . elusive . . . stagy and stilted	1	subjective
unless you come in to the film with a skateboard under your arm , you 're going to feel like you were n't invited to the party .	1	subjective
the action-packed caper revolves around a 12-year old girl who , with the help of two friends , robs the state-of-the-art bank where her mother works to acquire the cash needed for a costly operation to save her dying father .	0	objective
it 's a rosy coming-of-age romp that refuses to see the horror even in the severed heads from the guillotine .	1	subjective
offers a pleasant , challenging and quirky puzzle well worth working out .	1	subjective
the fetid underbelly of fame has never looked uglier .	1	subjective
remember when bond had more glamour than clamor ? no more .	1	subjective
a historical epic with the courage of its convictions about both scope and detail .	1	subjective
three friends get together and bury a box making a pact to open it at midnight at their high school graduation .	0	objective
after spending the night in the wilderness , sarah runs into peter , a survivalist type dressed in full combat gear , who promises to lead her out of the woods .	0	objective
a year after her long time boyfriend showed up at his surprise birthday party with an uninvited date , laura hits rock bottom and decides to try her luck at a dating agency .	0	objective
given the circumstances , kyle might have been acquitted on the grounds of temporary insanity or perhaps even convicted of the lesser charge of manslaughter , but the fact that a federal policeman was also killed in the shooting , albeit accidentally , sent kyle to marquezas .	0	objective
a beautiful story of love , loss and unexpected reunions , unravels in one weekend .	0	objective
you do n't know whether to admire the film 's stately nature and call it classicism or be exasperated by a noticeable lack of pace . or both .	1	subjective
after two years seperated , they are mysteriously joined together to solve a case on spooky island .	0	objective
a romantic comedy , yes , but one with characters who think and talk about their goals , and are working on hard decisions .	1	subjective
and yet , as we discover , these kids are smarter than their actions would let on . . .	0	objective
ripped of her humanity , testud 's christine becomes a working stiff of greek proportions .	1	subjective
it 's the kind of pigeonhole-resisting romp that hollywood too rarely provides .	1	subjective
despite juliet stevenon 's attempt to bring cohesion to pamela 's emotional roller coaster life , it is not enough to give the film the substance it so desperately needs .	1	subjective
more of the same from taiwanese auteur tsai ming-liang , which is good news to anyone who 's fallen under the sweet , melancholy spell of this unique director 's previous films .	1	subjective
after an assassination attempt on the life of senator padme amidala ( natalie portman ) , jedi obi-wan kenobi ( ewan mcgregor ) and his padawan learner anakin skywalker ( hayden christensen ) are sent to investigate .	0	objective
when a depressed marketing executive goes to a psychiatrist for help , he discovers the doctor is crazier than he is .	0	objective
although melodramatic and predictable , this romantic comedy explores the friendship between five filipino-americans and their frantic efforts to find love .	1	subjective
throughout this time , their lives have been entwined with the fate of aboriginal people during times of war , disease and controversial government removalist policies .	0	objective
it 's all gratuitous before long , as if schwentke were fulfilling a gross-out quota for an anticipated audience demographic instead of shaping the material to fit the story .	1	subjective
sillier , cuter , and shorter than the first ( as best i remember ) , but still a very good time at the cinema .	1	subjective
but a fictitious geoffrey buonardi , with the same paintings and an inventive back story , can become the darling of the art world .	0	objective
although the level of the comedy declines as the movie proceeds , there 's no denying the fun of watching de niro and crystal having fun .	1	subjective
resident evil is n't a product of its cinematic predecessors so much as an mtv , sugar hysteria , and playstation cocktail .	1	subjective
an undistinguished attempt to make a classic theater piece cinematic .	1	subjective
clearly in over his head with both assignments , landon is forced to ask jamie for help .	0	objective
a quirky noir film crammed full of wonderful characters made memorable by excellent acting .	1	subjective
`` lovely and amazing is a story about real people . these people are insecure about their lives . they are n't convinced that there 's some inner beauty about them . they see themselves as i suspect most people do , mostly for the flaws . however , these are still	1	subjective
adolescents will be adequately served by the movie 's sophomoric blend of shenanigans and slapstick , although the more lascivious-minded might be disappointed in the relative modesty of a movie that sports a 'topless tutorial service . '	1	subjective
their only solid lead seems to be joanne , a young prostitute , whose own baby provides a link .	0	objective
even as i valiantly struggled to remain interested , or at least conscious , i could feel my eyelids . . . getting . . . very . . . heavy . . .	1	subjective
stefan balsiger is a congenial , average councillor to the swiss embassy in havanna .	0	objective
once you have walked into april 's shower you can never leave .	0	objective
a cruelly funny twist on teen comedy packed with inventive cinematic tricks and an ironically killer soundtrack	1	subjective
the experience of watching blobby old-school cgi animation in this superlarge format is just surreal enough to be diverting .	1	subjective
critics need a good laugh , too , and this too-extreme-for-tv rendition of the notorious mtv show delivers the outrageous , sickening , sidesplitting goods in steaming , visceral heaps .	1	subjective
still , as the camp 's highest-ranking american officer , he commands his fellow inmates , keeping a sense of honor alive in a place where honor is easy to destroy , all under the dangerous , ever-watchful eye of ss major wilhelm visser .	0	objective
an amalgam of several edgar allan poe stories , and a mixture of comedy , horror and musical genres .	0	objective
eddie is investigated and forced to exile himself from his family until the matter is dealt with .	0	objective
re-formed by a coded message to their web site , a group of animal rights activists set off to free an imprisoned colleague from a terrifying ordeal .	0	objective
the situation brews to a head when a sneak collector , conan ( masterson ) discovers a large collection of perfectly-preserved classic comics , leading the two shops to vie to acquire them , along with a `` villain `` ( elwes ) who hopes to steal them first .	0	objective
with terry in the corner office , you 'll never be late for the morning meeting again .	0	objective
then the trouble it & # 180 ; s only stars , with betrayals , bounty killers , hostile indians and the mystery ghost who guard the gold mine .	0	objective
a tour de force drama about the astonishingly pivotal role of imagination in the soulful development of two rowdy teenagers .	1	subjective
the movie weighs no more than a glass of flat champagne .	1	subjective
suffers from over-familiarity since hit-hungry british filmmakers have strip-mined the monty formula mercilessly since 1997 .	1	subjective
the tabloids go crazy for the new girl on the cell block , and roxie finally becomes a star .	0	objective
the end of the journey leaves no-one capable of going back to where they started from .	0	objective
but if these are just tricks of the mind , how do these encounters leave georgia with physical manifestations ?	0	objective
[ moore 's ] better at fingering problems than finding solutions . but though he only scratches the surface , at least he provides a strong itch to explore more .	1	subjective
and a good portion of them were caught on film .	0	objective
this is the first full scale wwii flick from hong kong 's john woo . he 's not good with people .	1	subjective
it 's hard to believe that something so short could be so flabby .	1	subjective
loss is a film eulogy for six firefighters who died in the collapse of the world trade center , sept 11 2001 .	0	objective
i am more offended by his lack of faith in his audience than by anything on display here .	1	subjective
will grab your children by the imagination and amaze them and amuse them .	1	subjective
a group of kids are driving to new mexico to get drugs when their car breaks down in front of a slaughterhouse where a family of cannibals live .	0	objective
no dogs is a cool metaphor with a twist .	0	objective
babe , a television tabloid reporter , poses as an innocent small-town girl to do an expos & # 233 ; on deeds .	0	objective
the story may not be new , but australian director john polson , making his american feature debut , jazzes it up adroitly .	1	subjective
using this violence as a springboard , bret begins a new game , a game where only he knows the rules .	0	objective
in a post communist eastern european country in 1996 the food prices are outrageous and times are tough .	0	objective
in a letter to winston churchill , king explains their intention to invade france and fight the germans .	0	objective
john holmes was considered the link between eddie nash and the home in which the massacre took place .	0	objective
bogs down badly as we absorb jia 's moody , bad-boy behavior which he portrays himself in a one-note performance .	1	subjective
the movie is a meditation on the love and envy that russia has always felt toward europe , and i wo n't pretend i got more than 30 percent of what was going on .	1	subjective
the story begins with the discovery that otte 's visa is being withheld by the ghana embassy in holland due to a controversy in the press .	0	objective
as the story unfolds , blake realizes that the master seduces young devotees including melinda and ariel into ritualistic acts of sex .	0	objective
it 's got the brawn , but not the brains .	1	subjective
now ten years later , his hope in life now is to find line , an ideal woman lost in his imagination .	0	objective
alex bernier ( ledger ) is a member of an arcane order of priests known as carolingians .	0	objective
an absurd comedy about a parking enforcement officer , who - despite constant abuse from the public - finds truth , honour and serenity in the act of ticketing .	0	objective
a sad , superior human comedy played out on the back roads of life .	1	subjective
director kapur is a filmmaker with a real flair for epic landscapes and adventure , and this is a better film than his earlier english-language movie , the overpraised elizabeth .	1	subjective
unfolds in a series of achronological vignettes whose cumulative effect is chilling .	1	subjective
he speaks villon 's poet `` i fell in love with your red hair `` .	0	objective
it never quite makes it to the boiling point , but manages to sustain a good simmer for most of its running time .	1	subjective
john may have been an unfortunate victim forced to watch the brutal murders .	0	objective
it 's a terrific american sports movie and dennis quaid is its athletic heart .	1	subjective
a classy item by a legend who may have nothing left to prove but still has the chops and drive to show how its done .	1	subjective
contrived , maudlin and cliche-ridden . . . if this sappy script was the best the contest received , those rejected must have been astronomically bad .	1	subjective
set in malaya during the japanese occupation in the 1940s , this film tells the story of a girl , embun , who 's thrown into the forefront of the struggle against the japanese when her freedom-fighter brother , bayu , and father are detained by the japanese .	0	objective
a disfigured pop star confronts the phenomenal devotion of her biggest fan . . .	0	objective
a competent , unpretentious entertainment destined to fill the after-school slot at shopping mall theaters across the country .	1	subjective
. . . perhaps the heaviest , most joyless movie ever made about giant dragons taking over the world .	1	subjective
fessenden has nurtured his metaphors at the expense of his narrative , but he does display an original talent .	1	subjective
prancing his way through the tailor-made part of a male hooker approaching the end of his vitality , jagger obviously relishes every self-mocking moment .	1	subjective
two lost couples find themselves stranded for the night in an old dark house where they are set upon by the family in residence that dabbles in murder , witchcraft , and cannibalism which are just a few of the 1 , 000+ secrets buried in the field behind their house .	0	objective
morrissette has performed a difficult task indeed - he 's taken one of the world 's most fascinating stories and made it dull , lifeless , and irritating .	1	subjective
after the murder of his beloved wife , danny parker ( val kilmer ) is set adrift in a world where nothing is as it seems .	0	objective
bloody sunday has the grace to call for prevention rather than to place blame , making it one of the best war movies ever made . it 's a movie that accomplishes so much that one viewing ca n't possibly be enough .	1	subjective
[ denis ] might be off her nut , but she can sure make an interesting film , a la davids lynch and cronenberg .	1	subjective
he can do anything but when he discovers others in buffalo who are praying , he learns that maybe this job of being god is n't really that easy .	0	objective
formula 51 is pretty much quentin tarantino meets guy ritchie , as directed by ronny yu . however , if you like that sort of thing , as i do , you just might have some fun with the chemical imbalance of formula 51 .	1	subjective
there is an instant chemistry between them , and as they proceed to find out more about each other , we the audience are privy to their innermost thoughts by means of voice-over .	0	objective
special agent rachel anderson is charged with protecting a key witness , richard harper .	0	objective
so anmol returns , not with prize money but with anna and chota chhatri , and others have this wrong notion that anna is just interested in the petty contract money .	0	objective
even worse , his influence of a bad las vegas obsessed him of henry having killed his real father douglas .	0	objective
renee unger is living the life she always hoped for : a little red-brick house in the small town of new russia , ohio , a good husband , a prospering construction business , and a baby on the way .	0	objective
stuart 's mother is being over-protective of him , especially when he narrowly escapes injury in a soccer game .	0	objective
reinalda fell hopelessly in love with her long red hair and big good-goods during her days as a french panto teacher and now she will stop at nothing , including the highest office in the land , to be with her always .	0	objective
accuracy and realism are terrific , but if your film becomes boring , and your dialogue is n't smart , then you need to use more poetic license .	1	subjective
elmo touts his drug as being 51 times stronger than coke . if you 're looking for a tale of brits behaving badly , watch snatch again . it 's 51 times better than this .	1	subjective
despite the film 's shortcomings , it 's still a solid effort and a thought-provoking look at idealism gone wrong .	1	subjective
as obi-wan 's investigations lead him to kamino , he finds a massive clone army being produced , with a bounty hunter - the last of the mandalorians - named jango fett as the master clone .	0	objective
at once somber and mysterious , comical and sad . it shows just how lonely a crowded city can be .	1	subjective
a delectable little treat that 's sunny , funny , and far more intelligent than you 'd expect .	1	subjective
in keeping with the holiday spirit , the judge gives davey one last chance at redemption-spend the holiday performing community service as the assistant referee for the youth basketball league or go to jail .	0	objective
but with their lives and careers on the brink of devastation , bret 's teammates and family realize that they have to take baseball - and life - back from bret packard , once and for all .	0	objective
if h . g . wells had a time machine and could take a look at his kin 's reworked version , what would he say ? 'it looks good , sonny , but you missed the point . '	1	subjective
the soundtrack alone -- the literal pulse of the thing -- will rock you in your seat .	1	subjective
twohy is not only skilled at building and maintaining suspense , he 's also aware that a cast chock full of experienced character actors is the right fit for a haunted sub flick .	1	subjective
this undercover documentary takes you deep into the controversial arena of backyard wrestling where the limits are constantly being tested . . . and	0	objective
as underwater ghost stories go , below casts its spooky net out into the atlantic ocean and spits it back , grizzled and charred , somewhere northwest of the bermuda triangle .	1	subjective
chilling in its objective portrait of dreary , lost twenty-first century america .	1	subjective
the girls are treated like outcasts because they have inadvertently wrecked townsville in a superpowered game of tag .	0	objective
clever and unflinching in its comic barbs , slap her is a small but rewarding comedy that takes aim at contemporary southern adolescence and never lets up .	1	subjective
the story is set against a relationship that forms between the american hustler boy and a brazilian teenage girl who must help each other survive the drug gang-controlled slums of rio de janeiro .	0	objective
too ordinary to restore [ harmon ] to prominence , despite some creepy scenes that evoke childish night terrors , and a praiseworthy attempt to generate suspense rather than gross out the audience .	1	subjective
something akin to a japanese alice through the looking glass , except that it seems to take itself far more seriously .	1	subjective
her mother 's friends , who formed a secret society , the ya-ya sisterhood , as children , kidnap siddalee from her new york apartment and take her home to louisiana , where they explain why her mother mistreated her with help from the secret ya-ya scrapbook ( and copious flashbacks ) .	0	objective
a bit of whimsically warped history elevated by the central performance of ian holm .	1	subjective
aka is the story of a disaffected youth 's search for love , status , and identity in late 1970s britain .	0	objective
due to a botched robbery attempt , a ruthless romanian barbarian is somehow resurrected in modern day new york and begins wreaking havok on a small manhattan art-house .	0	objective
fans of the tv series will be disappointed , and everyone else will be slightly bored .	1	subjective
investors from around the world are intrigued to bring money to the project heavily backed by patricia .	0	objective
they have one request - their bosses head on a plate .	0	objective
will give many ministers and bible-study groups hours of material to discuss . but mainstream audiences will find little of interest in this film , which is often preachy and poorly acted .	1	subjective
it 's also curious to note that this film , like the similarly ill-timed antitrust , is easily as bad at a fraction the budget .	1	subjective
tambor and clayburgh make an appealing couple M-^W he 's understated and sardonic , she 's appealingly manic and energetic . both deserve better .	1	subjective
it uses some of the figures from the real-life story to portray themselves in the film . the result is a powerful , naturally dramatic piece of low-budget filmmaking .	1	subjective
what could have been a pointed little chiller about the frightening seductiveness of new technology loses faith in its own viability and succumbs to joyless special-effects excess .	1	subjective
`` maid in manhattan `` is a charmer , a pc `` pretty woman `` that ditches the odious prostitution theme for class commentary	1	subjective
when algren is injuried and captured by the samurai , learns about their warrior honor code from katsumoto , the samurai & # 180 ; s leader and decide which side of the conflict he wants to be on . . .	0	objective
a band of college students go to a rave on a mysterious island and get more than they bargained for when they find themselves stalked by killer zombies and terrifying creatures intent on feasting on the flesh of the living .	0	objective
while shooting an engagement party , he attempts to make a connection with jen , the beautiful sister of the bride .	0	objective
an unintentionally surreal kid 's picture . . . in which actors in bad bear suits enact a sort of inter-species parody of a vh1 behind the music episode .	1	subjective
goes on and on to the point of nausea .	1	subjective
neither as scary-funny as tremors nor demented-funny as starship troopers , the movie is n't tough to take as long as you 've paid a matinee price .	1	subjective
i ca n't say that i liked homeboy ; it 'd be more accurate to say that i found it intriguing , bizarre , dogma-like in spots - and quite truthful , in its way .	1	subjective
until then , he spends most of his time watching sloppy tearjerkers on video .	0	objective
with a rare gift for melding subjectivity with biographical facts , m & # 225 ; rton brings sabina spielrein back to life , body and soul .	0	objective
while it does n't expose any new truths about the problems posed by reaching middle age , it reflects wisely on the truths that already exist .	1	subjective
if borstal boy is n't especially realistic , it is an engaging nostalgia piece .	1	subjective
all of this changes when he finds a large mysterious package left on his doorstep .	0	objective
the feature-length stretch . . . strains the show 's concept .	1	subjective
unambitious writing emerges in the movie , using a plot that could have come from an animated-movie screenwriting textbook .	1	subjective
so fiendishly cunning that even the most jaded cinema audiences will leave the auditorium feeling dizzy , confused , and totally disorientated . not to mention absolutely refreshed .	1	subjective
feels like the grittiest movie that was ever made for the lifetime cable television network .	1	subjective
an entertaining quasi-critique of modern manners whose comedy arises out of its gravity -- and a winning performance by ricardo darin .	1	subjective
it ai n't art , by a long shot , but unlike last year 's lame musketeer , this dumas adaptation entertains .	1	subjective
devastated by her husband 's death from a drug overdose , philippa ( played by cate blanchett ) , a british teacher living in turin , italy , tries to bring justice to the biggest drug dealer in turin when the local police ignore her information about him .	0	objective
once they begin towing the ghost ship towards harbor , a series of bizarre ocurrences happen and the group becomes trapped inside the ship , which they soon learn is inhabited by a demonic creature .	0	objective
the young man find herbert down in his jail cell and learns for himself just what the re-agent is capable of .	0	objective
we just do n't really care too much about this love story . in that setting , their struggle is simply too ludicrous and borderline insulting .	1	subjective
a stone building , newly restored , stands in the clear light of the autumnal equinox .	0	objective
struggling to fit in , jonathan decides to stop going to church only to be pursued by the members of the local singles ward who want to reactivate him .	0	objective
may take its sweet time to get wherever it 's going , but if you have the patience for it , you wo n't feel like it 's wasted yours .	1	subjective
it 's more enjoyable than i expected , though , and that 's because the laughs come from fairly basic comedic constructs . cinematic pratfalls given a working over . the cast is spot on and the mood is laid back .	1	subjective
even if the naipaul original remains the real masterpiece , the movie possesses its own languorous charm .	1	subjective
the young man looks for comfort in his father , but he 's to occupied with winning the eurovision song contest .	0	objective
everything goes wrong when they try to rob a bank , though they meet mille , who puts them onto a new trail , and peter and martin also make a contribution .	0	objective
. . . watching this film nearly provoked me to take my own life . and if the hours wins 'best picture ' i just might .	1	subjective
the results are as giddy , painful , sad and loving as real life tends to be .	0	objective
talk to her manages to be female-centric even as it explores the lives of men .	1	subjective
she ca n't get in there because te door is locked .	0	objective
the four girls are teased and discriminated against by their other colleagues and are finally fired by their beautiful , evil boss christine .	0	objective
in a botched attempt to organize a protest against their `` slave labor `` , the women take over the prison - a rare glimpse of the effects of the prison industrial complex on female inmates .	0	objective
he trades his grandmother 's only treasure for a video game ; he throws his food and he throws tantrums .	0	objective
kids surely will like it . and for adults , it 's perfectly watchable in a rugrats-y sort of way .	1	subjective
will these four be able to move on with their lives and accept the fact that it 's time to start acting their age ?	0	objective
later he is catering at a party featuring a wise old guru , who gets drunk and passes out .	0	objective
the inhospitability of the land emphasizes the spare precision of the narratives and helps to give them an atavistic power , as if they were tales that had been handed down since the beginning of time .	1	subjective
a committed , intelligent and fascinating piece of work with no irony about it .	1	subjective
in an era when the country 's first line of defense , intelligence , is more important than ever , comes an explosive thriller starring al pacino and colin farrell that for the first time opens the cia 's infamous closed doors and gives an insider 's view into the agency : how trainees are recruited , how they are prepared for the spy game , and what they learn to survive .	0	objective
dori is 50 years old , actually the exact age of ben 's mother .	0	objective
a brutally honest documentary about a much anticipated family reunion that goes wrong thanks to culture shock and a refusal to empathize with others .	1	subjective
[ cuarM-sn has ] created a substantive movie out of several cliched movie structures : the road movie , the coming-of-age movie , and the teenage sex comedy .	1	subjective
add yet another hat to a talented head , clooney 's a good director .	1	subjective
scooby doo is surely everything its fans are hoping it will be , and in that sense is a movie that deserves recommendation .	1	subjective
set in the rugged mountains and lush , untamed forests of the pacific northwest , tribe of joseph is an engrossing tale of troubled youths plucked from the familiarity of their urban lives and transported into the alien isolation and life or death danger of a survivalist existence .	0	objective
people are becoming petrified , and no-one knows what is doing it .	0	objective
despite the opulent lushness of every scene , the characters never seem to match the power of their surroundings .	1	subjective
along the way , his vendetta quest leads to the son of howard saint ( travolta ) , a former underworld boss who had gone straight , but the death of his son leads him to get back into crime , and he 's gunning for the punisher .	0	objective
less worrying about covering all the drama in frida 's life and more time spent exploring her process of turning pain into art would have made this a superior movie .	1	subjective
when mcconaughey 's girlfriend ( played by kate beckinsale ) becomes pregnant , the pair are fearful that the baby will inherit the oldman gene .	0	objective
the doctor realizes it' 's a love virus so he advises him to woo the girl somehow , not realizing that munnabhai has fallen for none other than his own younger sister komal .	0	objective
nelson 's intentions are good , but the end result does no justice to the story itself . it 's horribly depressing and not very well done .	1	subjective
comes off like a rejected abc afterschool special , freshened up by the dunce of a screenwriting 101 class . . . . designed to provide a mix of smiles and tears , `` crossroads `` instead provokes a handful of unintentional howlers and numerous yawns .	1	subjective
a violent initiation rite for the audience , as much as it is for angelique , the [ opening ] dance guarantees karmen 's enthronement among the cinema 's memorable women .	1	subjective
these diverse motivations come together creating a big problemo .	0	objective
based on frances mayes ' memoir of the same name .	0	objective
a mythic motorcycle tale of father and son `` , this is the story of manuel galloway ( fishburne ) , also known as `` the king of cali `` , the president of a motorcycle club whose members are all african-american men , mostly white-collar workers who exchange their suits and ties at night and on weekends for leather outfits and motorcycle helmets .	0	objective
the only life he 's known is as a gigolo , working for his mother , but he wants to leave that behind .	0	objective
having an affair with his girlfriend 's professor forces him to make difficult decisions about love , friendship , career , and the direction his life should take .	0	objective
beth 's style is further cramped by the responsibilities of single motherhood .	0	objective
but will 's hope of a continued bachelorhood is interrupted when he meets 12-year old marcus , in many ways his complete opposite .	0	objective
mel cobb leads a lonely existence in an apartment filled with clutter , his only contact with the outside world being as a weekend tele-marketer for a start-up newspaper which features stories on city road , bridge and tunnel construction workers in order to alleviate road rage among motorists who are stuck in traffic .	0	objective
the characters are never more than sketches . . . which leaves any true emotional connection or identification frustratingly out of reach .	1	subjective
the best laid plans of hung-over boys meet a florist with a cricket bat in this morning after adventure resulting in an unexpected outcome for all .	0	objective
brookdale has another , more lucrative facet ; a safe harbour for the chronically drug-addicted rich and famous , especially the sons and daughters of the above , whose families have tried everything .	0	objective
the cast has a high time , but de broca has little enthusiasm for such antique pulp .	1	subjective
may reawaken discussion of the kennedy assassination but this fictional film looks made for cable rather than for the big screen .	1	subjective
only two words will tell you what you know when deciding to see it : anthony . hopkins .	1	subjective
if much of me without you strikes a familiar chord , it also intelligently captures the difficulties that can disrupt even a close friendship .	1	subjective
their plan is to take jason back home to crystal lake and have both freddy and jason destroy each other .	0	objective
rarely do films come along that are as intelligent , exuberant , and moving as monsoon wedding .	1	subjective
we also catch a glimpse of the band 's ideas about performance from the blend of footage from concerts , television , music videos , and other media .	0	objective
the jew ( shylock ) has a long memory of oppression , but revenge is not so sweet .	0	objective
thirty years ago , it would have been groundbreaking . now it 's just tired .	1	subjective
although tender and touching , the movie would have benefited from a little more dramatic tension and some more editing .	1	subjective
is this dead visitor all in keith 's head or is she truly a mother ghost ?	0	objective
disappointing in comparison to other recent war moviesM-^Eor any other john woo flick for that matter .	1	subjective
easily stands alongside such throat-clutching classics of cinematic political action as z and the battle of algiers .	1	subjective
the film is like sitting in a downtown cafM-i , overhearing a bunch of typical late-twenty-somethings natter on about nothing , and desperately wishing you could change tables .	1	subjective
a young aboriginal man max stuart , was convicted of murder in the light of questionable evidence presented , of nine year old mary hattam near ceduna , on the south coast of australia .	0	objective
ultimately feels empty and unsatisfying , like swallowing a communion wafer without the wine .	1	subjective
a dedicated scientist , aided by his clueless wife , rolls up his shirt sleeves and tries to save the world from a radioactive monster , curious space aliens , an evil scientist and a crabby skeleton in this send-up of the best of the b movies of the 1950 's .	0	objective
naipaul fans may be disappointed . those who are not acquainted with the author 's work , on the other hand , may fall fast asleep .	1	subjective
inspired and motivated , the kids save the day , showing bravery and nobility .	0	objective
one thing led to another until she ended up giving her virginity not knowing that he made a bet with his friends .	0	objective
yan tells lynn he loves her and wants to marry her .	0	objective
`` the institute `` is also for the once-famous , who , having bottomed out , also have no where else to turn but brookdale .	0	objective
for all its technical virtuosity , the film is so mired in juvenile and near-xenophobic pedagogy that it 's enough to make one pine for the day when godard can no longer handle the rigors of filmmaking .	1	subjective
a sweet-natured reconsideration of one of san francisco 's most vital , if least widely recognized , creative fountainheads .	1	subjective
many can not hold a job , or choose not to .	0	objective
do n't wait to see this terrific film with your kids -- if you do n't have kids borrow some .	1	subjective
well , he wakes up on the night when the tooth fairy is supposed to come and get his last tooth and sees her .	0	objective
this tenth feature is a big deal , indeed -- at least the third-best , and maybe even a notch above the previous runner-up , nicholas meyer 's star trek vi : the undiscovered country .	1	subjective
the country was at the start of a rapid process of industrialization and social change .	0	objective
for all of the contemporary post-colonialist consciousness that kapur tries to bring to the four feathers , the oddest thing about the movie is how it winds up affirming the same damn moldy values the material has always held dear .	1	subjective
a memorable experience that , like many of his works , presents weighty issues colorfully wrapped up in his own idiosyncratic strain of kitschy goodwill .	1	subjective
m & # 225 ; rton 's deft re-enactments and the actors ' dramatic readings of spielrein 's own words tell a chilling story , bringing to light both the work of this pioneer and the dark side of psychoanalysis .	0	objective
a mind-bender in the best sense of the word : the spell it casts follows you all the way home .	1	subjective
but when she escapes a horrific car accident , she finds herself in death 's path of destruction .	0	objective
a powerful and telling story that examines forbidden love , racial tension , and other issues that are as valid today as they were in the 1950s .	1	subjective
it is so refreshing to see robin williams turn 180 degrees from the string of insultingly innocuous and sappy fiascoes he 's been making for the last several years .	1	subjective
an amusing , breezily apolitical documentary about life on the campaign trail .	1	subjective
the tone errs on the shrill side , tempered by a soft southern gentility that speaks of beauty , grace and a closet full of skeletons .	1	subjective
ms . bennett is worth watching , and her story is weirdly detailed enough to prove once more that truth is too strange for good fiction .	1	subjective
a sluggish pace and lack of genuine narrative hem the movie in every bit as much as life hems in the spirits of these young women .	1	subjective
rugged contractor rick eyes beth but ends up going home with the more assertive debby .	0	objective
moving to the big city , deeds finds himself besieged by opportunists all gunning for their piece of the pie .	0	objective
as beacons of individuality in a sea of government conformity they represent freedom for those who own them .	0	objective
the girls want to do a girly pop song , and the entire jury panel consist of muslim boys !	0	objective
'butterfingered ' is the word for the big-fisted direction of jez butterworth , who manages to blast even the smallest sensitivities from the romance with his clamorous approach .	1	subjective
steven soderbergh 's digital video experiment is a clever and cutting , quick and dirty look at modern living and movie life .	1	subjective
a respectable venture on its own terms , lacking the broader vision that has seen certain trek films . . . cross over to a more mainstream audience .	1	subjective
. . . feels as if ( there 's ) a choke leash around your neck so director nick cassavetes can give it a good , hard yank whenever he wants you to feel something .	1	subjective
like life on the island , the movie grows boring despite the scenery .	1	subjective
but with the help of a superhero and a mysterious deep-voiced stranger , arnold and gerald will need to recover a crucial document in order to save their beloved neighborhood .	0	objective
what 's at stake in this film is nothing more than an obsolete , if irritating , notion of class .	1	subjective
. . . a rousing fantasy of bloodless revolution against capricious colonial rulers .	1	subjective
missing her opportunity with him that night , cameron diaz is talked into pursuing him to his brother 's wedding .	0	objective
the film is grossly contradictory in conveying its social message , if indeed there is one .	1	subjective
the movie is engaging and well acted , though , and the pink panther-style credits and background music are worth the price of admission .	1	subjective
a smart , steamy mix of road movie , coming-of-age story and political satire .	1	subjective
he enters an unknown world of rituals and cutural perceptions , and fixes everything in his own unique way .	0	objective
what makes the film special is the refreshingly unhibited enthusiasm that the people , in spite of clearly evident poverty and hardship , bring to their music .	1	subjective
like other almodM-svar films , it delights in its scandals . but its sensitivities are extravagant , which means it 's one of the most beautiful black comedies ever made .	1	subjective
ray 's always playing the angles , and he 's got his eye on a horse that 's cheap because it 's been misdiagnosed .	0	objective
spy kids 2 also happens to be that rarity among sequels : it actually improves upon the original hit movie .	1	subjective
after his friend , a hot young artist , is killed , a resourceful american man living in london covers up the crime and tries to keep the friend 's name alive in order to exploit his legacy and reap millions in the process .	0	objective
though each with their distinctive story , all three are interwoven with the other .	0	objective
when all seems hopeless , ted gets some guidance from his good friend meg that turns the situation around : `` do n't scam on her , listen to her , be sincere . ``	0	objective
meyjes 's movie , like max rothman 's future , does not work .	1	subjective
light the candles , bring out the cake and do n't fret about the calories because there 's precious little substance in birthday girl -- it 's simply , and surprisingly , a nice , light treat .	1	subjective
while the frequent allusions to gurus and doshas will strike some westerners as verging on mumbo-jumbo . . . broad streaks of common sense emerge with unimpeachable clarity .	1	subjective
it 's fitting that a movie as artificial and soulless as the country bears owes its genesis to an animatronic display at disneyland .	1	subjective
but even this new relationship is not enough to inspire him to write .	0	objective
gay or straight , kissing jessica stein is one of the greatest date movies in years .	1	subjective
graced with the kind of social texture and realism that would be foreign in american teen comedies .	1	subjective
a deft script by mike white . . . elevates the usual teen twaddle by grounding the laughs in feeling .	1	subjective
all is faultless , until fay 's parents ' marriage breaks down suddenly , out of nowhere , after 40 years of wedded bliss .	0	objective
sharing the clink with velma , are a collection of other sly females , all awaiting trial for the murders of their own partners .	0	objective
standard story of a biker gang taking over a town is not saved by the presence of lou diamond phillips as the head biker or sean patrcik flanery as the avenging townsperson who takes on the gangs with the help of an old codger ( robert forster ) .	0	objective
now their quickly expanding population threatens the existence of vampires , and soon there wo n't be enough humans in the world to satisfy their bloodlust .	0	objective
in the early 1900 's , a new invention ( and one of the very first uses of the electric motor ) was created to address the 'problem ' of women 's hysteria .	0	objective
once again , the case seems to be solved with this spectacular arrest .	0	objective
weird , vulgar comedy that 's definitely an acquired taste .	1	subjective
the funk brothers seem to have hardly missed a beat .	1	subjective
cliff has always preferred to play by his own rules much to the disapproval of the regimented , elderly bowls fraternity .	0	objective
lee 's achievement extends to his supple understanding of the role that brown played in american culture as an athlete , a movie star , and an image of black indomitability .	1	subjective
. . . liotta is put in an impossible spot because his character 's deceptions ultimately undo him and the believability of the entire scenario . too bad .	1	subjective
to pull him out of his now dangerous financial predicament will turns to his wealthy in-laws , spinning a myriad of desperate lies , half-truths and deceptions .	0	objective
john roper , ( bruce mathews ) a disillusioned vietnam vet and ex-drug dealer travels through the orient to get spiritual .	0	objective
he dreams of shedding all material worth and going on a spiritual awakening .	0	objective
they came to pray , but instead they end up in the middle of an unpleasant religious argument as they suddenly get interrupted by a mystical appearance : is it god ?	0	objective
it 's the unsettling images of a war-ravaged land that prove more potent and riveting than the unlikely story of sarah and harrison .	1	subjective
rock solid family fun out of the gates , extremely imaginative through out , but wanes in the middle	1	subjective
a bigger holiday downer than your end-of-year 401 ( k ) statement .	1	subjective
haunted by the memories of war , he seeks a quiet life of farming , solitude and prayer .	0	objective
the sequel is everything the original was not : contrived , overblown and tie-in ready .	1	subjective
when 19 year old tommy , a gay rights activist and 24 year old alan first meet in 1973 , they find themselves on the opposite sides of the political coin .	0	objective
the story of ray , a personal injury attorney facing a moral and spiritual crisis .	0	objective
the film has a laundry list of minor shortcomings , but the numerous scenes of gory mayhem are worth the price of admission . . . if `` gory mayhem `` is your idea of a good time .	1	subjective
one regards reign of fire with awe . what a vast enterprise has been marshaled in the service of such a minute idea .	1	subjective
but nobody figured sam decker and his juvenile delinquents into the equation .	0	objective
this thing works on no level whatsoever for me .	1	subjective
while not all transitions to adulthood are so fraught , there 's much truth and no small amount of poetry in girls ca n't swim .	1	subjective
ben cronin has it all : the admiration of his many friends , a terrific girlfriend , and he 's on the fast-track to an athletic scholarship .	0	objective
sitting in front of a computer , drinking excessive amounts of coffee and smoking cigarettes are the different tasks that keep dana awake and ready for the next message .	0	objective
a baffling misfire , and possibly the weakest movie [ woody allen ] has made in the last twenty years .	1	subjective
tuck everlasting is the story of a girl named winnie and a family who she meets , the tucks .	0	objective
three stories are created by three artists who happen to meet together on the same subway .	0	objective
color , musical bounce and warm seas lapping on island shores . and just enough science to send you home thinking .	1	subjective
donde cae el sol tells a little story between a 65 years ol man and a woman who is thirty years younger that him .	0	objective
vicious , the future descendant of james and jessie of team rocket , travels back in time to wreak havoc , and it 's up to young ash , pikachu and friends to stop him .	0	objective
as social exposM-i , skins has its heart in the right place , but that 's not much to hang a soap opera on .	1	subjective
oedekerk mugs mercilessly , and the genuinely funny jokes are few and far between .	1	subjective
responsM-avel direto pelo fracasso 'artM-mstico ' de doce lar , o roteirista c . jay cox nM-co consegue sequer aproveitar os pouquM-mssimos momentos em que escapa da mediocridade .	1	subjective
it 's too self-important and plodding to be funny , and too clipped and abbreviated to be an epic .	1	subjective
but who is the one doing it , malfoy , gamekeeper hagrid ( robbie coltrane ) , or , even , harry ?	0	objective
this big screen caper has a good bark , far from being a bow-wow .	1	subjective
this is unusual , food-for-thought cinema that 's as entertaining as it is instructive .	1	subjective
as an adult , bruce has repressed all memories of his parents do to some horrible event that occured when he was 4 . bruce krensler ( as he uses his adoptive parent 's name ) is working in the same field as his father when a freak lab accident triggers the dormant dna in his body .	0	objective
they do n't see eye-to-eye on clothes , hair , music , and certainly not in each other 's taste in men .	0	objective
parker can not sustain the buoyant energy level of the film 's city beginnings into its country conclusion	1	subjective
they continue with all the same characteristics trademarks of the shin-hyun serial killings .	0	objective
diego , one of the tigers that attacked the humans , comes also claiming the baby .	0	objective
it 's a drawling , slobbering , lovable run-on sentence of a film , a southern gothic with the emotional arc of its raw blues soundtrack .	1	subjective
while the two are falling for each other , the syndicate boss coincidentally sees sienna and hires her as his personal dancer .	0	objective
when john klein , a washington post journalist , and his wife mary finally find the house of their dreams , they just ca n't believe their luck .	0	objective
conflict enters their relationship when anthony expresses to victoria that their sex life is practically non-existent .	0	objective
starting off small , dealing to the high school and college market , kilo discovers the drug business to be very profitable .	0	objective
julie davis is the kathie lee gifford of film directors , sadly proving once again ego does n't always go hand in hand with talent .	1	subjective
what might have emerged as hilarious lunacy in the hands of woody allen or mel brooks ( at least during their '70s heyday ) comes across as lame and sophomoric in this debut indie feature .	1	subjective
two brothers along with an ensemble of fresh talent made all this possible and were brought into the light .	0	objective
light , silly , photographed with colour and depth , and rather a good time .	1	subjective
[ reno ] may have a few grating gaps in logic and feels as if a good chunk of its story ended up on the cutting room floor , but there is just enough charm and humor peppered throughout to make it feel as if it was n't a complete waste of time to sit through .	1	subjective
purports to be a hollywood satire but winds up as the kind of film that should be the target of something deeper and more engaging . oh , and more entertaining , too .	1	subjective
worth seeing once , but its charm quickly fades .	1	subjective
this is the story of honey ( alba ) , a tough sexy dancer from the inner city , who becomes a successful music video choreographer , a career which is threatened when her mentor makes him either sleep with him . . .	0	objective
involving at times , but lapses quite casually into the absurd .	1	subjective
however , this task is going to be more difficult than he could ever have imagined .	0	objective
john `` eagle eye `` pennell travels the country collecting his former b-17 crewmen in order to fulfill a pact made many years ago in the heat of battle .	0	objective
a grimly competent and stolid and earnest military courtroom drama .	1	subjective
after many years of sleeping in his coffin , the vampire lestat awakens only to find that the world has changed and he wants to be a part of it .	0	objective
it 's a hoot watching the rock chomp on jumbo ants , pull an arrow out of his back , and leap unscathed through raging fire !	1	subjective
in the tradition of storytelling , the filmmaker creates a visual parable about the hasidic community that she left as a teenager .	0	objective
tavernier shows us , in more ways than one , that le cinM-i ma de qualitM-i lives on .	1	subjective
there 's a heavy stench of 'been there , done that ' hanging over the film . it 's everything you 'd expect -- but nothing more .	1	subjective
unfortunately , her plan goes wrong , and she actually kills herself .	0	objective
born in eastern europe , tobias grew up in poverty , the son of a thief , beggar and prostitute .	0	objective
uzumaki 's interesting social parallel and defiant aesthetic seems a prostituted muse . . .	1	subjective
emma agrees to bret 's plan and the thefts are go smoothly , resulting in enough money for the lovers to go away , but emma wants more .	0	objective
a morose little soap opera about three vapid , insensitive people who take turns hurting each other . it 's a feature-length adaptation of one of those `` can this marriage be saved ? `` columns from ladies home journal . . .	1	subjective
it is really quite ironic then that the one guy putting out consistently good comedy is hollywood 's most serious actor .	1	subjective
heavily pregnant , and wanting to terminate her pregnancy , she 's on the run from the future parents , searching for sophie 's old flame , ken .	0	objective
this is a film version of the play they wrote based on more than 200 interviews they conducted in laramie .	0	objective
club le monde follows an evening out at a seedy nightspot .	0	objective
this is more a case of 'sacre bleu ! ' than 'magnifique ' .	1	subjective
a great ending does n't make up for a weak movie , and crazy as hell does n't even have a great ending .	1	subjective
this is a movie where the most notable observation is how long you 've been sitting still .	1	subjective
on the way there , he sees a sports car that just hit a tree .	0	objective
apparently designed as a reverie about memory and regret , but the only thing you 'll regret is remembering the experience of sitting through it .	1	subjective
trying to avoid jail time from credit card fraud , price ( patrick mcknight ) , at the advice of his cousin , hides out at a college fraternity .	0	objective
we are taken on this journey through the voice and body of mnemosyne , mother of memory .	0	objective
the soundtrack alone is worth the price of admission .	1	subjective
michael rooker plays a guard , fisher stevens , john seda , and master p co star .	0	objective
horace and colt , a fifty-something married couple , are divided - they have lost the key , to their room and to each other .	0	objective
conveniently numbed and estranged from her surroundings , lillian sleepwalks through life .	0	objective
although some viewers will not be able to stomach so much tongue-in-cheek weirdness , those who do will have found a cult favorite to enjoy for a lifetime .	1	subjective
blake now starts to sink into the scary , twisted world of the master where sharing , sacrifice and loyalty take on bizarre and dangerous new meanings .	0	objective
it goes on for too long and bogs down in a surfeit of characters and unnecessary subplots .	1	subjective
it 's somewhat clumsy and too lethargically paced -- but its story about a mysterious creature with psychic abilities offers a solid build-up , a terrific climax , and some nice chills along the way .	1	subjective
his comedy premises are often hackneyed or just plain crude , calculated to provoke shocked laughter , without following up on a deeper level .	1	subjective
the weakest of the four harry potter books has been transformed into the stronger of the two films by the thinnest of margins .	1	subjective
the result of an old cia mind-control experiment gone bad , felice quick is on the loose and headed for junior-high school teacher sam blacker .	0	objective
love , politics and intrigue intermingle in this taut retelling of graham greene 's classic tale of a disillusioned british journalist , an idealistic young american and the beautiful vietnamese woman that comes between them in 1950s saigon .	0	objective
the water game is a teen action drama following a group of graduating high school students as they embark on playing a spy vs . spy type game three weeks prior to graduation .	0	objective
a documentary seven years in the making about women in the film business and how they balance , children , love lives and career -- or how they do n't .	0	objective
in spite of his incarceration , west has been continuing his re-animation research , using rats and mice for subjects , and electrocuting them with a special jerry-rigged apparatus .	0	objective
i do n't know if frailty will turn bill paxton into an a-list director , but he can rest contentedly with the knowledge that he 's made at least one damn fine horror movie .	1	subjective
playwright siddalee walker , on the verge of opening a new play , gives a magazine interview in which she discusses her unhappy childhood .	0	objective
children may not understand everything that happens -- i 'm not sure even miyazaki himself does -- but they will almost certainly be fascinated , and undoubtedly delighted .	1	subjective
set against the picturesque landscape of the mississippi delta in the 1940 's , `` the rising place `` follows the close friendship of two young women , each of a different race , and their struggle to find purpose in their lives during this time of social injustice and world war .	0	objective
ram dass fierce grace moulds itself as an example to up-and-coming documentarians , of the overlooked pitfalls of such an endeavour .	1	subjective
that such a horrible movie could have sprung from such a great one is one of the year 's worst cinematic tragedies .	1	subjective
this documentary of cameroon 's repressive political realities begins with the 1990 publication of an open letter to president biya calling for a national conference and the immediate arrest of the letter 's author and publisher .	0	objective
the film covers the life of young patricia ( jolie jackunas ) who longs for a career as a singer and songwriter .	0	objective
an entertaining , surprisingly well-written and often rowdily amusing picture .	1	subjective
after having christmas present and rent money stolen by someone posing as santa , they get jobs working as unarmed security guards in the local mall , they get threatened with eviction , pick up girls , get drunk , take drugs and need quick cash .	0	objective
a well-made but emotionally scattered film whose hero gives his heart only to the dog .	1	subjective
madison , the `` new girl in town , `` quickly sets her sights on the impressionable ben .	0	objective
believing his parent 's dead , bruce is raised by adoptive parents .	0	objective
`` the ballad of bering strait `` is a cinema-verite film following seven russian teenagers who have come to america to become country music stars .	0	objective
cold and scattered , minority report commands interest almost solely as an exercise in gorgeous visuals . that 's not vintage spielberg and that , finally , is minimally satisfying .	1	subjective
so the hunt begins as ted delivers a first round of come-ons and invitations for his object of desire to become entangled , but nothing works .	0	objective
in his role of observer of the scene , lawrence sounds whiny and defensive , as if his life-altering experiences made him bitter and less mature .	1	subjective
culled from nearly two years of filming , the documentary 's candid interviews , lyric moments of grim beauty , and powerful verite footage takes us beyond the usual stereotypes of the rap world and into the life of tislam milliner , a struggling rapper who 's ambitious to make it out of the `` hood `` .	0	objective
however , jane , wendy 's 12-year-old daughter , sees it all as make believe and refuses to believe in the tales .	0	objective
( king plays a `` russian mob princess `` ; roden plays an evil kung fu master who is seeking the scroll ) based on the very underground comic book , an immortal tibetan monk ( chow ) finds a mentor in a young street kid ( scott ) whom he can teach to protect the ancient scroll he 's been guarding for the last sixty years .	0	objective
the controversial bad-boy of comedy delivers a piercing look at his life , lifting the metaphorical smokescreen that he feels has clouded the public view , commenting on everything from the dangers of smoking to the trials of relationships , and unleashing a nonstop litany of raucous anecdotes , stinging social commentary and very personal reflections about life .	0	objective
bow 's best moments are when he 's getting busy on the basketball court because that 's when he really scores .	1	subjective
a colorful , joyous celebration of life ; a tapestry woven of romance , dancing , singing , and unforgettable characters .	1	subjective
if you are curious to see the darker side of what 's going on with young tv actors ( dawson leery did what ? ! ? ) , or see some interesting storytelling devices , you might want to check it out , but there 's nothing very attractive about this movie .	1	subjective
but hamilton high is about to become an all too real battleground when a well-organized group of killers armed with automatic weapons and explosives invade the supposedly deserted school after hours to use it as an operating base for meticulously planned armored car robbery .	0	objective
undecided about his future , yun fei , an unknown young poet , goes to visit an old university friend in the suburbs of beijing to seek his advice .	0	objective
in this bittersweet slice of working class single new jersey life , best friends debby and beth ( both pushing thirty ) go looking for love in the wrong place - namely their favorite bar , oliver 's .	0	objective
when a chinese rebel murders chon 's estranged father and escapes to england , chon and roy make their way to london with revenge on their minds .	0	objective
this does n't go down well with his superiors and they decide that rajput is now a liability to the bank and they sack him .	0	objective
armed with $ 20 dollars and a backpack pastor william sets off on an adventure across the united states in an adventure that would change the lives of millions and test him beyond measure .	0	objective
M-^Ethe story is far-flung , illogical , and plain stupid .	1	subjective
most of them realize it is counterfeit , but too late to take action .	0	objective
the work of an exhausted , desiccated talent who ca n't get out of his own way .	1	subjective
if you like blood , guts and crazy beasts stalking men with guns though . . . you will likely enjoy this monster .	1	subjective
enigma is anything but enigmatic about affairs of the heart , and is well worth seeing for its elective affinities alone .	1	subjective
a full world has been presented onscreen , not some series of carefully structured plot points building to a pat resolution .	1	subjective
upon his arrival he hears talk about monroe hutchen ( snipes ) who is the top ranked prison boxing champ 10 years running .	0	objective
an offbeat horror tale about a group of five college friends on vacation at a remote mountain cabin when one contracts a flesh-eating virus .	0	objective
for those in search of something different , wendigo is a genuinely bone-chilling tale .	1	subjective
part of the film 's cheeky charm comes from its vintage schmaltz .	1	subjective
though he tried to maintain a life of solitude , he is soon entangled with an artist who is struggling with a personal tragedy and an overly-friendly cuban hot dog vendor .	0	objective
a powerful , compelling and intelligent if imperfect work . . . a film of enormous ambition which realizes its aims more often than not .	1	subjective
this is not a retread of `` dead poets ' society . ``	1	subjective
ritchie may not have a novel thought in his head , but he knows how to pose madonna .	1	subjective
when carlitos is released after doing 2 years of `` hard time `` , he attempts to redeem himself and sets an example for his 5 year-old son .	0	objective
ritchie 's film is easier to swallow than wertmuller 's polemical allegory , but it 's self-defeatingly decorous .	1	subjective
viewed on its own terms , treasure planet is better-than-average family entertainment , but true fans of the stevenson 's novel will likely prefer disney 's more faithful 1950 live-action swashbuckling classic .	1	subjective
it has been a year since johnny and wayne created the ultimate bra for samantha 's company .	0	objective
however , when novak 's book is a complete success , catcher finds himself being blown off by her !	0	objective
been there , done that , liked it much better the first time around - when it was called the professional .	1	subjective
characterisation has been sacrificed for the sake of spectacle .	1	subjective
just as steven spielberg directed stanley kubrick 's 'a . i . ' ,	0	objective
a sexy , peculiar and always entertaining costume drama set in renaissance spain , and the fact that it 's based on true events somehow makes it all the more compelling .	1	subjective
these two facts cause a chain of events that changes not only her life , but also that of her friends in a brutal way . . .	0	objective
while the subject 's appeal is limited and the film 's 106-minute running time excessive , viewers who do respond to the pic will find it raw , real and cathartic .	1	subjective
speaks eloquently about the symbiotic relationship between art and life .	1	subjective
it picked me up , swung me around , and dropped me back in my seat with more emotional force than any other recent film .	1	subjective
if you 're able to go , relax and lower your expectations , you might be carried away by it .	1	subjective
land , people and narrative flow together in a stark portrait of motherhood deferred and desire explored .	1	subjective
less about shakespeare than the spawn of fools who saw quentin tarantino 's handful of raucous gangster films and branched out into their own pseudo-witty copycat interpretations .	1	subjective
as asked in the first movie , what sort of people name their son gay m . focker ?	0	objective
set in 1989 , during the historical week in which the berlin wall came tumbling down .	0	objective
so mind-numbingly awful that you hope britney wo n't do it one more time , as far as movies are concerned .	1	subjective
the young man keeps searching and finds an oasis of freedom in a sunflower field .	0	objective
mitch ( michael paloma ) , our leading man , is an ex-desert storm hero with a lot of bad luck .	0	objective
at the end of the movie , my 6-year-old nephew said , `` i guess i come from a broken family , and my uncles are all aliens , too . `` congrats disney on a job well done , i enjoyed it just as much !	1	subjective
this is the kind of movie during which you want to bang your head on the seat in front of you , at its cluelessness , at its idiocy , at its utterly misplaced earnestness .	1	subjective
[ fiji diver rusi vulakoro and the married couple howard and michelle hall ] show us the world they love and make us love it , too .	1	subjective
when the fire burns out , we 've only come face-to-face with a couple dragons and that 's where the film ultimately fails .	1	subjective
jolynn is convinced her clock is ticking and is dead set on making dave hear it -- and on making dave do the laundry .	0	objective
his intricate paintings of the devil and his elaborate journal entries depicting encounters with him led sigmund freud to diagnose him as one of the first known schizophrenics .	0	objective
awara paagal deewana is an action comedy , which revolves around a dentist who accidentally gets trapped into underworld and goes in for a roller coaster ride .	0	objective
and so he does , at the risk of exposing the ugly truth beneath his false facade .	0	objective
assigned to the vicious in-club slaying of a promising young rap act , the two detective delve into the recording industry where they hope to find answers - ideally ones that also come with property buyers or auditions .	0	objective
it 's endearing to hear madame d . refer to her husband as 'jackie ' -- and he does make for excellent company , not least as a self-conscious performer .	1	subjective
could use a little more humanity , but it never lacks in eye-popping visuals .	1	subjective
more concerned with sade 's ideas than with his actions . the movie achieves as great an impact by keeping these thoughts hidden as . . . [ quills ] did by showing them .	1	subjective
talk to her is so darned assured , we have absolutely no idea who the main characters are until the film is well under way -- and yet it 's hard to stop watching .	1	subjective
if there was any doubt that peter o'fallon did n't have an original bone in his body , a rumor of angels should dispel it .	1	subjective
a mawkish , implausible platonic romance that makes chaplin 's city lights seem dispassionate by comparison .	1	subjective
peralta captures , in luminous interviews and amazingly evocative film from three decades ago , the essence of the dogtown experience .	1	subjective
film ca n't quite maintain its initial momentum , but remains sporadically funny throughout .	1	subjective
years after escaping to the wastelands outside the city , claire , one of the few people left who is not an addict , returns looking for the one man who still matters to her .	0	objective
they then took over a pub in glenrowan , where they basically held a party , waiting for a train full of police to derail at a part of the track that they tore up .	0	objective
it is a timely film and a transporting one .	1	subjective
unlike his directorial efforts , la femme nikita and the professional , the transporter lacks besson 's perspective as a storyteller .	1	subjective
an unintentional parody of every teen movie made in the last five years .	1	subjective
martha is rich in contradictions , her tightly wound personality running counter to the sensual pleasure she offers others through her art .	1	subjective
having never been a huge fan of dickens ' 800-page novel , it surprised me how much pleasure i had watching mcgrath 's version .	1	subjective
[ while the last metro ] was more melodramatic , confined to a single theater company and its strategies and deceptions , while tavernier is more concerned with the entire period of history .	1	subjective
. . . comes alive only when it switches gears to the sentimental .	1	subjective
by candidly detailing the politics involved in the creation of an extraordinary piece of music , [ jones ] calls our attention to the inherent conflict between commerce and creativity .	1	subjective
in the early years , mitra is repeatedly punished as the warden tries to break her .	0	objective
levi , is an ex-navy man and an animal rights activist who returns home to find the war at home harder to fight than anything he 's ever encountered , but what and who is he fighting for ?	0	objective
enter stella ( theron ) , a beautiful nerves-of-steel safecracker , who joins charlie and his former gang when they follow the backstabber to california , where they plan to re-steal the gold by tapping into los angeles ' traffic control system , manipulating signals and creating one of the biggest traffic jams in la history .	0	objective
but his mentor and `` trainer `` joe ( chazz palminteri ) , a shady hustler who decides how and who johnny plays , is holding him back from his dream .	0	objective
a quirky family parks its trailer on a texas desert and tries to build the golf course of the father 's dreams .	0	objective
no film could possibly be more contemptuous of the single female population .	1	subjective
and could going through with it destroy their marriages and friendships ?	0	objective
the limited sets and small confined and dark spaces also are homages to a classic low-budget film noir movie .	1	subjective
crazy jones is the story of finnigan jones , a depressed , semi-suicidal leaf-blower with tourette 's syndrome ( t . s . ) .	0	objective
harris commands the screen , using his frailty to suggest the ravages of a life of corruption and ruthlessness .	1	subjective
. . . a ho-hum affair , always watchable yet hardly memorable .	1	subjective
shows that jackie chan is getting older , and that 's something i would rather live in denial about	1	subjective
in this vivid , emotionally complex ensemble piece , korean writer-director jeong jae-eun portrays this extraordinary turning point in every woman 's life .	1	subjective
haruna passes her days looking at the sea , her beautiful face is bandaged .	0	objective
just about all of the film is confusing on one level or another , making ararat far more demanding than it needs to be .	1	subjective
huppert 's superbly controlled display of murderous vulnerability ensures that malice has a very human face .	1	subjective
after a drastic confrontation with the 'normal ' outside world that results in fighting and panic , the group breaks up .	0	objective
one is found in the city 's landfill site , and the other is horrifically murdered on a public bus .	0	objective
she tells him , and they go to the sonogram appointment together .	0	objective
it helps in establishing connections , for instance between the strangely german kulturfilm and the film avant-garde of la sarraz .	0	objective
a little judicious editing would have helped a lot , but the talented cast matches the film 's ambitions and compensates for its modest budget .	1	subjective
the aaa of action , xxx is a blast of adrenalin , rated eee for excitement . and vin diesel is the man .	1	subjective
chep 's growing love for fran makes him willing to prowl the dark streets at night in search of items for her .	0	objective
brings awareness to an issue often overlooked -- women 's depression .	1	subjective
the whole thing plays like a tired tyco ad .	1	subjective
he indeed is douglas ( timothy bottoms ) , a perfect look-a-like .	0	objective
as his friends , family and representatives come to his aid , scotty 's inability to write propels his life into a direction from which he may not be able to regain control .	0	objective
it 's clear why deuces wild , which was shot two years ago , has been gathering dust on mgm 's shelf .	1	subjective
it will take a strong stomach for the ordinary viewer to maintain an appetite for pinochet apologetics after this litany of suffering .	1	subjective
but things did not work as he planned , until . . .	0	objective
en este ambiente de violencia y pesimismo , salva y & # 193 ; ngel , dos p & # 237 ; caros de barrio , se ganan la vida mendigando en el metro para sus patatas bravas y sus verm & # 250 ; s de grifo .	0	objective
after a glamorous -- but short-lived -- career as a movie star , evans tried out producing .	0	objective
the chase is on - the russians , whose dna code it is that mattie has in her backpack , and a group of terrorists compete to get the code from the person they all assume has it , gerry .	0	objective
munnabhai starts wooing komal but she is in love with raja ( ajay devgan ) , a local vagabond doing nothing except working in a bowling alley as a bouncer .	0	objective
i complain all the time about seeing the same ideas repeated in films over and over again , but the bourne identity proves that a fresh take is always possible .	1	subjective
after being arrested , a young street-racing addict attempts to avoid the pitfalls of his illegal pastime .	0	objective
upon sighting a small , previously not there , diner , he pulls in to find help .	0	objective
underachieves only in not taking the shakespeare parallels quite far enough .	1	subjective
with his signature sense of angry humour , activist filmmaker michael moore sets out to explore the roots of this bloodshed .	0	objective
the kind of history lesson that you would n't mind seeing again and again , no matter the format .	1	subjective
a well-crafted film that is all the more remarkable because it achieves its emotional power and moments of revelation with restraint and a delicate ambiguity .	1	subjective
smart and fun , but far more witty than it is wise .	1	subjective
it 's as if a bored cage spent the duration of the film 's shooting schedule waiting to scream : `` got aids yet ? ``	1	subjective
[truncated: 6,001 more rows]
