# Supplementary material for: STTA: enhanced text classification via selective test-time augmentation
Source: PeerJ Comput Sci. 2023 Dec 19;9:e1757. doi: 10.7717/peerj-cs.1757 (PMC10773867; doi:10.7717/peerj-cs.1757)
Supplement: Supplemental Information 4 — It contains sentences with an annotation if the sentence describes something subjective about a movie or something objective. [file peerj-cs-09-1757-s004.zip › tta_aeda_1+32_test.csv]

label	label_text	text
0	objective	pirates of the caribbean is a sweeping action-adventure story set in an era when villainous pirates scavenged the caribbean seas .
0	objective	pirates of the caribbean is a sweeping : action-adventure story set in an era when villainous pirates scavenged ? the caribbean seas .
0	objective	pirates of ! the caribbean is a sweeping ; action-adventure ; story set in an era when ! villainous pirates scavenged the caribbean seas ? .
0	objective	pirates : of the caribbean is . a sweeping . action-adventure story ! set in ; an era when ! villainous pirates scavenged the ; caribbean seas .
0	objective	pirates ? of the caribbean is a sweeping action-adventure story set in an era when villainous pirates scavenged the caribbean seas .
0	objective	pirates of the caribbean is a sweeping action-adventure story set in an era when villainous , pirates scavenged the caribbean seas .
0	objective	pirates of the , caribbean is a sweeping ? action-adventure story set ? in an era when villainous pirates scavenged . the caribbean seas .
0	objective	pirates of the caribbean is a sweeping action-adventure story set ! in an era when villainous pirates scavenged the caribbean seas .
0	objective	pirates of the , caribbean is a sweeping action-adventure story set in an era ! when villainous pirates scavenged the caribbean seas .
0	objective	pirates of the caribbean is a sweeping action-adventure story set ? in an era when villainous pirates scavenged the caribbean seas .
0	objective	; pirates : of the caribbean is a sweeping . action-adventure story set in an era ! when villainous pirates scavenged the : caribbean seas .
0	objective	pirates of the : caribbean is ! a sweeping action-adventure story set in : an era when villainous pirates scavenged , the caribbean seas .
0	objective	pirates of the caribbean is a sweeping action-adventure story : set in an era when villainous pirates ! scavenged the caribbean seas .
0	objective	pirates of ; the caribbean is a sweeping action-adventure : story set in an era : when villainous pirates ; scavenged the caribbean seas ! .
0	objective	pirates of the caribbean is a sweeping action-adventure story ! set in an era when villainous ; pirates scavenged the ! caribbean : seas , .
0	objective	pirates ! of the ; caribbean is a sweeping action-adventure story set in : an ? era ; when villainous , pirates : scavenged the caribbean seas .
0	objective	, pirates of the caribbean is a sweeping action-adventure story set in an . era : when villainous ; pirates . scavenged the caribbean seas .
0	objective	pirates of the caribbean , is a sweeping action-adventure ? story set in . an era when ? villainous pirates , scavenged the caribbean seas .
0	objective	pirates of the caribbean . is a . sweeping action-adventure story set in an era when villainous pirates scavenged the caribbean seas . .
0	objective	pirates of the caribbean is ; a sweeping action-adventure story set in an era ; when villainous pirates , scavenged the caribbean seas .
0	objective	pirates of the ? caribbean is a sweeping : action-adventure story set in an era when villainous pirates scavenged the caribbean seas .
0	objective	pirates of the caribbean is a sweeping action-adventure story , set in an . era when villainous pirates scavenged the , caribbean seas .
0	objective	pirates of the caribbean is a sweeping ; action-adventure story set ! in an era when ! villainous . pirates scavenged the caribbean seas ! .
0	objective	. pirates : of the , caribbean ? is a sweeping action-adventure ! story set in an era when villainous pirates scavenged , the caribbean : seas .
0	objective	. pirates of the caribbean is , a sweeping action-adventure story set in : an era when villainous pirates scavenged the caribbean seas .
0	objective	pirates of the caribbean is . a sweeping action-adventure story ? set in an era when villainous pirates scavenged , the caribbean , seas .
0	objective	pirates . of the caribbean . is a sweeping action-adventure ? story set in ! an era when villainous pirates ; scavenged the caribbean seas .
0	objective	pirates of the . caribbean is a sweeping action-adventure story : set in an : era when ! villainous pirates scavenged the caribbean ! seas .
0	objective	pirates of . the caribbean is a sweeping action-adventure story set in an era when villainous pirates ? scavenged the caribbean seas .
0	objective	pirates of the caribbean is a sweeping action-adventure story set in an era when villainous pirates scavenged the caribbean ; seas .
0	objective	pirates of the ? caribbean is a sweeping action-adventure story set ! in ; an era when ? villainous pirates scavenged the caribbean ; seas .
0	objective	pirates of the caribbean is a sweeping action-adventure story set in an era , when villainous pirates scavenged the caribbean seas .
0	objective	pirates ! of the caribbean ? is a sweeping action-adventure story set in an era when villainous pirates . scavenged the caribbean seas .
1	subjective	my 5-year-old niece emily was so thrilled by the first 20 minutes , she announced , `` i 'm gon na try to stay awake through the whole movie ! `` , which she then proceeded to do .
1	subjective	my . 5-year-old niece emily was so thrilled by the first 20 minutes , she announced , `` i 'm gon na try to stay awake through the whole movie ! `` , which she then proceeded to do .
1	subjective	; my 5-year-old niece emily ? was so thrilled by the first 20 minutes , she . announced , `` i 'm gon na try to stay awake through the whole movie ! `` , which she then ! proceeded : to ; do .
1	subjective	; my 5-year-old niece emily , was so : thrilled by ; the first 20 minutes , ! she announced , `` i 'm gon na try ? to : stay awake through ? the whole movie ! `` , which she then proceeded ? to do .
1	subjective	my : 5-year-old niece emily was so : thrilled by ? the first 20 minutes , ; she announced , `` i 'm gon ! na try to stay awake through the whole movie ! `` , which she then proceeded to do .
1	subjective	my ! 5-year-old . niece ? emily was ? so thrilled by the first 20 minutes , she , announced , : `` i ; 'm gon na ? try to stay awake through the , whole movie ! ! `` , which she then proceeded to , do .
1	subjective	my 5-year-old niece emily was ; so thrilled by the first 20 minutes , she announced , `` i 'm gon na try to stay awake through the whole movie ! `` , which she then proceeded to do .
1	subjective	my , 5-year-old niece emily was so thrilled . by ! the ; first 20 minutes , she announced , `` ! i 'm gon na try to stay awake through the whole movie ! `` , which she then proceeded to do .
1	subjective	! my 5-year-old niece emily was so ; thrilled . by the . first 20 . minutes , she announced : , `` i , 'm gon na try ? to stay awake through the whole movie ; ! `` , which she then proceeded to do . .
1	subjective	my 5-year-old niece emily was so thrilled by the first 20 minutes ; , she announced , `` ; i 'm gon na try ? to stay awake through the whole movie . ! `` , which she then proceeded to do .
1	subjective	my 5-year-old niece emily was so thrilled by the first 20 minutes ; , she , announced , `` i 'm gon na try to stay awake through : the whole movie , ! `` , : which she then proceeded to do .
1	subjective	my 5-year-old niece emily was so thrilled by the first 20 minutes , she announced , `` ; i 'm gon na try to ? stay : awake through the whole movie ! `` , which she then proceeded to do .
1	subjective	my 5-year-old niece emily was so thrilled by the first 20 minutes , she announced , `` i 'm gon na try to stay awake through the whole movie ! ; `` , which she then proceeded to do .
1	subjective	my 5-year-old ! niece ? emily was so thrilled by the first 20 minutes , she announced , `` i 'm gon na try to stay awake through the whole movie ! , `` , which she then proceeded to do .
1	subjective	my ! 5-year-old ? niece emily was . so thrilled by the first , 20 minutes , she announced , , `` i ? 'm gon na try to stay , awake through the ? whole movie ! `` , , which : she then ! proceeded to do .
1	subjective	my 5-year-old niece emily was so thrilled by the first 20 minutes , she announced , `` i 'm gon na try to stay awake through the whole movie ! `` , . which she then proceeded to do .
1	subjective	my 5-year-old niece emily was so thrilled by the first 20 minutes . , she announced , `` i 'm gon na try to stay awake through the whole movie ! `` , which she then proceeded to do ! .
1	subjective	my 5-year-old . niece emily was so thrilled by the first , 20 minutes , she announced , `` i 'm gon na try to stay awake through the whole movie ! `` , which she then proceeded to do .
1	subjective	my 5-year-old niece . emily was , so thrilled . by the first 20 minutes , . she announced , ; `` i 'm gon na try to stay awake through the whole : movie ! `` , which she then proceeded to do .
1	subjective	my 5-year-old niece emily was so thrilled ; by the first 20 minutes , she announced , `` i 'm gon na try to stay awake through the whole movie ! `` , which she then proceeded to do .
1	subjective	my 5-year-old niece emily was so thrilled by the first 20 : minutes , she announced , `` , i 'm gon na try to stay , awake through the whole movie , ! `` ! , which she then proceeded to . do .
1	subjective	my ! 5-year-old niece emily was so thrilled by the first 20 , minutes , she announced , `` , i 'm gon na try : to stay awake : through the whole movie ! `` , which she then proceeded ? to do .
1	subjective	my 5-year-old niece emily was so thrilled by the first 20 minutes , she announced , `` i 'm gon na try to ? stay awake through the whole movie ! `` , which she then proceeded to do .
1	subjective	my 5-year-old niece emily ; was , so thrilled by : the first ! 20 ; minutes , she ! announced , `` ! i ? 'm gon na try to stay , awake through the whole movie ! `` , ; which she then proceeded : to do .
1	subjective	my : 5-year-old niece emily : was ? so thrilled , by the . first 20 ; minutes , she announced , `` i 'm gon . na try to stay awake through the ? whole movie ! `` , which she then ? proceeded to do ; .
1	subjective	my : 5-year-old niece emily ; was so : thrilled by the first 20 minutes , she announced , `` i 'm gon na try ? to stay awake through the whole movie . ! `` , which : she then proceeded to ; do .
1	subjective	my 5-year-old niece . emily was so thrilled by the first 20 minutes , she announced , `` i 'm gon na try to stay awake through the ? whole movie ! `` , which she then proceeded to do .
1	subjective	my 5-year-old , niece emily was so thrilled by the first 20 minutes , she . announced : , , `` i 'm gon na try to stay . awake through the whole movie ! `` , . which she then ? proceeded to do .
1	subjective	my 5-year-old niece , emily was so thrilled by the first 20 minutes , she announced , `` i 'm gon na try to stay awake through the whole movie ! `` , which she then proceeded to do .
1	subjective	? my 5-year-old ; niece emily was ! so thrilled by the first 20 ! minutes , she announced : , `` i 'm gon na ? try to ? stay awake . through the ? whole movie ! ? `` , ; which she then proceeded to ! do .
1	subjective	my 5-year-old : niece ? emily was so thrilled by ! the first 20 minutes , she announced , `` i 'm gon na try to stay awake through the whole movie ! `` , which she then : proceeded to do .
1	subjective	my , 5-year-old niece emily was so thrilled by the first 20 minutes , she announced , `` i ! 'm gon na try to , stay . awake through : the whole ! movie ! , `` ! , , which ? she then proceeded to , do . .
1	subjective	! my 5-year-old niece , emily ; was so thrilled by ; the first 20 , minutes , she announced , `` ; i 'm gon na try to stay awake through the whole movie ! `` , which she then proceeded to do .
1	subjective	although dampened by intermittent preachiness and an unconvincingly pat and uplifting resolution . . . changing lanes nevertheless taps into emotions so convincing it elevates the movie above its own shortcomings .
1	subjective	although dampened by intermittent preachiness ! and an unconvincingly pat and uplifting resolution . . . changing lanes nevertheless taps into emotions so convincing it elevates . the movie ; above its own shortcomings .
1	subjective	although ; dampened by intermittent preachiness and . an unconvincingly pat and uplifting resolution . . . changing lanes nevertheless ? taps into emotions so convincing it elevates the movie above its own ; shortcomings .
1	subjective	although ; dampened by intermittent preachiness ? and an unconvincingly : pat and uplifting resolution . . . changing lanes ! nevertheless ! taps : into emotions so convincing it elevates : the movie : above . its own shortcomings .
1	subjective	; although dampened by ; intermittent ; preachiness and an unconvincingly , pat ! and uplifting resolution . : . . . changing lanes nevertheless taps into emotions , so convincing , it elevates the movie above its own shortcomings ? .
1	subjective	. although dampened by intermittent preachiness and an unconvincingly . pat and uplifting resolution . . . changing lanes nevertheless taps into emotions so convincing it elevates the movie above its own shortcomings ? .
1	subjective	although dampened : by ? intermittent preachiness and an ! unconvincingly pat and uplifting resolution . . . changing lanes nevertheless taps into emotions so convincing it elevates , the ? movie above ! its own shortcomings .
1	subjective	although dampened by intermittent preachiness and an unconvincingly pat and uplifting resolution ? . . . ; changing lanes nevertheless taps into emotions so convincing it elevates the movie above its own shortcomings , .
1	subjective	although dampened by intermittent preachiness , and an unconvincingly pat and uplifting resolution . . . changing , lanes nevertheless taps into emotions so ; convincing it elevates the movie above its own shortcomings . .
1	subjective	although ! dampened : by : intermittent preachiness . and : an unconvincingly ; pat and uplifting resolution . , . . changing : lanes nevertheless taps into emotions so convincing it ; elevates the movie ; above its own shortcomings .
1	subjective	: although dampened by ; intermittent preachiness and an unconvincingly pat and uplifting resolution ! . . . ! changing , lanes nevertheless taps into . emotions : so convincing it elevates the movie above ! its , own shortcomings : .
1	subjective	although dampened by intermittent preachiness and an : unconvincingly pat and uplifting resolution . . . : changing lanes nevertheless taps into emotions so convincing : it elevates ; the movie above its own shortcomings .
1	subjective	although dampened by intermittent preachiness and an , unconvincingly pat and uplifting resolution . . . changing lanes nevertheless taps into emotions so ; convincing it elevates : the movie above its own ! shortcomings .
1	subjective	although : dampened by ; intermittent preachiness ? and an unconvincingly pat and uplifting resolution . . . . . changing : lanes nevertheless taps into emotions so convincing it elevates the movie above ? its own shortcomings ? .
1	subjective	although dampened by intermittent preachiness and an unconvincingly pat and uplifting resolution . ! . . changing lanes nevertheless taps into emotions so convincing it elevates the movie above its own shortcomings .
1	subjective	although dampened by intermittent preachiness and an unconvincingly pat and uplifting resolution . . . changing lanes nevertheless taps into emotions so convincing it elevates the movie above its own shortcomings . .
1	subjective	. although : dampened by intermittent preachiness and an unconvincingly ! pat , and uplifting resolution . ! . . . changing lanes nevertheless taps into emotions : so convincing it elevates the ! movie ! above its , own shortcomings .
1	subjective	! although dampened by intermittent preachiness ! and an unconvincingly pat and uplifting . resolution . . . , changing lanes nevertheless taps into . emotions so convincing it elevates the : movie above ; its own shortcomings , .
1	subjective	although dampened by intermittent preachiness and an . unconvincingly pat and . uplifting resolution . . . changing lanes nevertheless taps into emotions so convincing it elevates the movie above its own shortcomings .
1	subjective	although dampened by intermittent preachiness and an ? unconvincingly pat and uplifting resolution . . ! . ? changing lanes ! nevertheless taps into . emotions so convincing it elevates ! the ? movie above its own : shortcomings .
1	subjective	: although dampened by ; intermittent preachiness and an unconvincingly pat . and uplifting resolution . . . . changing lanes nevertheless taps : into emotions so convincing , it elevates the movie ! above ! its own shortcomings .
1	subjective	although dampened . by intermittent preachiness and an unconvincingly pat and uplifting resolution . . . . changing lanes nevertheless taps into emotions so convincing it elevates the movie above its own shortcomings .
1	subjective	although dampened ; by intermittent preachiness ? and an unconvincingly pat and uplifting resolution . . . changing lanes nevertheless : taps into emotions so . convincing it elevates the movie above its own shortcomings .
1	subjective	although dampened by intermittent preachiness and an unconvincingly pat and uplifting resolution . . . changing lanes nevertheless taps into emotions so convincing it elevates the movie above , its own shortcomings .
1	subjective	although , dampened by ! intermittent . preachiness . and an unconvincingly pat and uplifting resolution . . . changing ! lanes nevertheless taps into . emotions . so ; convincing it , elevates the movie above its own shortcomings .
1	subjective	although dampened by intermittent preachiness and an unconvincingly pat and uplifting resolution . . . changing ! lanes nevertheless taps into emotions so convincing it elevates the movie above its own shortcomings .
1	subjective	although dampened by intermittent preachiness and an unconvincingly ! pat and uplifting resolution . . ; . changing ! lanes nevertheless : taps into emotions so convincing it elevates the movie ! above its own shortcomings ; .
1	subjective	although ! dampened by intermittent ? preachiness and : an unconvincingly pat and uplifting resolution . . . changing lanes nevertheless taps into emotions so convincing it ; elevates the ; movie above : its own shortcomings . .
1	subjective	although dampened by intermittent preachiness and an ! unconvincingly pat and uplifting resolution . . . changing lanes , nevertheless taps : into emotions so convincing it , elevates the movie above its own ! shortcomings .
1	subjective	although dampened by intermittent ; preachiness and an unconvincingly pat and ? uplifting resolution . . . changing lanes nevertheless taps into emotions so convincing it , elevates the movie above its , own : shortcomings .
1	subjective	although dampened by intermittent preachiness and an unconvincingly pat and uplifting ! resolution . . ! . changing lanes nevertheless taps into ; emotions so convincing it elevates the movie above its own shortcomings .
1	subjective	although dampened by intermittent , preachiness and an unconvincingly pat and uplifting , resolution . . . changing lanes nevertheless taps into emotions ! so convincing it elevates the movie ! above its . own shortcomings .
1	subjective	although dampened by intermittent preachiness and an unconvincingly pat and uplifting resolution . ? . . changing lanes nevertheless taps into emotions so convincing it elevates the ! movie above its own shortcomings .
0	objective	jimmy ray is an alcoholic , still consumed by his grief and angry with his sons for wanting to play music .
0	objective	! jimmy ray , is an ! alcoholic , still consumed by , his grief and angry with his , sons for wanting , to ! play music .
0	objective	. jimmy ray is : an alcoholic , still consumed . by ! his ! grief and angry with his sons for wanting to ! play music .
0	objective	jimmy ray . is an alcoholic , still consumed : by his grief and angry with his sons for wanting to play music .
0	objective	jimmy . ray is an ; alcoholic , , still consumed by his grief ! and angry with ? his : sons for wanting to play music , .
0	objective	? jimmy . ray is an . alcoholic , still consumed by his grief and angry with his sons , for wanting to play music .
0	objective	jimmy ray : is an ; alcoholic ! , ! still consumed by : his ? grief and angry with his sons for wanting ! to play music .
0	objective	jimmy ray is ! an alcoholic , still , consumed by : his grief ? and , angry ; with his sons for wanting . to play music .
0	objective	jimmy ; ray : is an alcoholic , still , consumed by his grief and angry with his sons for wanting to , play music : .
0	objective	jimmy . ray ! is an alcoholic , still consumed by his grief and angry with his , sons ? for wanting to play music .
0	objective	! jimmy ray is an alcoholic , still consumed by his grief and angry with his sons for wanting to play : music .
0	objective	jimmy ray ; is an alcoholic , still consumed by his grief and angry ! with his sons for wanting ? to , play music , .
0	objective	jimmy ray is an alcoholic , still consumed by his grief and angry with his sons for wanting : to play music .
0	objective	, jimmy ray is : an alcoholic , still consumed ! by his grief and angry with ? his : sons for wanting to play music ? .
0	objective	jimmy , ray ! is an alcoholic , still consumed by his grief and angry with . his sons for ? wanting ; to play , music .
0	objective	jimmy ray is an : alcoholic , still consumed by his grief and angry with his sons for wanting to play music .
0	objective	jimmy ray is an ? alcoholic , still : consumed by his grief ! and . angry with his ? sons for , wanting ; to play music .
0	objective	jimmy ray is an alcoholic , still consumed by his grief and angry with , his sons , for wanting , to play ! music ! .
0	objective	jimmy ; ray is an : alcoholic , still consumed by his . grief and ! angry with his sons for wanting to play music : .
0	objective	jimmy ray is an alcoholic , still : consumed . by . his , grief ! and angry with his sons for , wanting to ; play music .
0	objective	; jimmy ray is an alcoholic , , ! still consumed , by his grief and angry ; with his sons ! for wanting to play music .
0	objective	jimmy ray is an alcoholic , ; still consumed by his . grief and . angry with ! his sons for wanting to play music .
0	objective	jimmy ! ray is an alcoholic , still consumed by his grief and angry with his sons for wanting to play music .
0	objective	? jimmy ray is ? an alcoholic , still ! consumed ; by ! his grief ; and angry with his sons for ; wanting to play music .
0	objective	jimmy ray is an alcoholic , : still consumed by his grief and angry with his sons for wanting to play music : .
0	objective	? jimmy ray . is an . alcoholic , still ; consumed by his grief and angry with his sons ! for wanting to play ! music .
0	objective	jimmy ray is an alcoholic ! , still consumed by his grief and angry with his sons for wanting ? to play music , .
0	objective	jimmy ray is an , alcoholic , still consumed by ! his grief and angry with : his sons . for wanting to play music .
0	objective	jimmy ; ray is an alcoholic , still . consumed by his grief and angry with his sons for wanting to play music .
0	objective	jimmy ray is ! an alcoholic . , : still consumed by his grief and angry with his . sons for ; wanting to play , music .
0	objective	jimmy : ray is ? an alcoholic ! , still consumed by his grief , and ? angry with his sons for wanting to play : music .
0	objective	jimmy ray is . an alcoholic , . still consumed by ? his grief and angry with his sons for wanting to play , music , .
0	objective	jimmy ray is an alcoholic , still . consumed by his grief and angry with his sons for wanting to play music .
0	objective	bruce soon learns that being god is very challenging .
0	objective	bruce soon learns that being god is very challenging ; .
0	objective	, bruce ! soon learns that , being god is very challenging : .
0	objective	, bruce soon learns that being , god is very challenging .
0	objective	, bruce soon learns that being god ? is very ! challenging : .
0	objective	bruce soon learns that being god is very ; challenging .
0	objective	bruce soon learns , that being god : is very challenging ! .
0	objective	bruce ? soon learns that being , god is very challenging .
0	objective	bruce ? soon ! learns that ? being god is very ! challenging .
0	objective	bruce ! soon learns that being god is very challenging .
0	objective	; bruce soon ! learns : that being god is very ; challenging .
0	objective	: bruce soon learns , that ; being god is very challenging .
0	objective	, bruce soon learns that being god is very challenging .
0	objective	bruce soon learns that being god is very ! challenging .
0	objective	bruce soon learns that , being , god : is very . challenging .
0	objective	bruce soon learns that being god is : very challenging .
0	objective	! bruce soon learns that ! being god is very challenging .
0	objective	; bruce soon learns that being ? god is . very : challenging .
0	objective	bruce soon learns that being god ; is very challenging .
0	objective	bruce , soon learns . that being ; god is very challenging .
0	objective	bruce soon . learns that being , god is very ! challenging , .
0	objective	bruce soon ; learns ? that being god is , very challenging .
0	objective	bruce , soon learns that , being . god is ; very challenging .
0	objective	bruce soon learns that being god is very ! challenging .
0	objective	? bruce : soon learns that being . god is very challenging .
0	objective	; bruce . soon learns ? that being god ! is very challenging .
0	objective	bruce ! soon learns that ! being god , is very challenging ? .
0	objective	bruce soon learns that , being god is very challenging .
0	objective	: bruce soon learns , that being god is ; very challenging . .
0	objective	, bruce soon learns , that being god is very challenging .
0	objective	bruce soon learns ! that . being god ! is very , challenging .
0	objective	bruce soon learns that being god is very challenging ? .
0	objective	; bruce soon learns . that , being god ? is very challenging .
0	objective	he confesses to committing a series of particularly horrifying murders of exclusively female victims .
0	objective	he : confesses to committing , a series ; of particularly horrifying murders of . exclusively female victims .
0	objective	he confesses to , committing a ? series of particularly horrifying ! murders of : exclusively female ; victims .
0	objective	. he confesses to ! committing a series of particularly horrifying murders of : exclusively . female victims .
0	objective	he ! confesses , to committing a : series of particularly horrifying , murders of exclusively female victims .
0	objective	he confesses to committing a series of ; particularly horrifying murders of exclusively female ; victims ; .
0	objective	he confesses . to committing a series of ? particularly horrifying murders of exclusively female , victims : .
0	objective	, he confesses to ; committing a series of ? particularly horrifying murders of exclusively female victims : .
0	objective	he confesses to committing a ! series ; of particularly horrifying ! murders of ! exclusively female victims ; .
0	objective	; he , confesses to committing a series of , particularly horrifying : murders of exclusively female victims .
0	objective	he confesses to . committing a series of particularly : horrifying ; murders : of exclusively female . victims .
0	objective	he confesses to committing a series of particularly . horrifying murders ? of : exclusively ! female victims .
0	objective	he confesses to committing a . series of : particularly horrifying murders of exclusively female victims ! .
0	objective	he ; confesses to : committing a , series of particularly , horrifying murders ? of exclusively female victims .
0	objective	he confesses to . committing a : series . of , particularly horrifying murders of ! exclusively female victims .
0	objective	he confesses to : committing a series of particularly horrifying murders of exclusively female victims .
0	objective	he confesses to committing ! a series of particularly horrifying murders of exclusively female victims .
0	objective	he confesses to committing a series of particularly horrifying murders of . exclusively female victims .
0	objective	he ; confesses to committing a ! series of particularly ! horrifying murders of exclusively female victims .
0	objective	he confesses to committing a series of particularly horrifying murders of exclusively female , victims .
0	objective	he confesses to committing a series ; of particularly horrifying murders of ! exclusively , female , victims .
0	objective	he confesses to , committing a series of ? particularly horrifying murders of exclusively . female victims ! .
0	objective	he confesses to ; committing . a series : of : particularly horrifying murders of exclusively . female victims .
0	objective	! he ; confesses to committing a ? series of ; particularly horrifying murders of : exclusively female victims .
0	objective	he ; confesses ; to committing a series of particularly horrifying murders of exclusively female victims ! .
0	objective	: he confesses to ? committing ? a series of particularly : horrifying murders of ? exclusively female victims .
0	objective	he confesses : to committing a series of particularly horrifying murders of ! exclusively female victims ? .
0	objective	he ? confesses to ! committing a series of particularly horrifying murders : of ; exclusively female victims ; .
0	objective	he ; confesses to committing . a series of particularly horrifying murders , of ! exclusively ! female victims .
0	objective	he confesses to . committing a series of particularly horrifying murders of exclusively . female . victims .
0	objective	he confesses to committing a series of particularly horrifying murders of exclusively female , victims .
0	objective	he confesses to committing a series of particularly horrifying murders of : exclusively female victims .
0	objective	he confesses , to committing a series ? of : particularly ? horrifying : murders of exclusively female victims .
1	subjective	this is a startling film that gives you a fascinating , albeit depressing view of iranian rural life close to the iraqi border .
1	subjective	this is a startling film that gives you ? a fascinating , , albeit depressing view of iranian rural life close to the iraqi border .
1	subjective	this is , a startling film that gives you a fascinating , ? albeit depressing view of ! iranian rural , life . close to the iraqi border .
1	subjective	, this is a startling film that gives you a fascinating , ? albeit ? depressing view of ? iranian rural life close to ! the iraqi ? border .
1	subjective	this is a startling film ! that gives : you a fascinating , ? albeit depressing view : of iranian rural life , close to ? the iraqi ; border .
1	subjective	; this is a startling film that gives you a fascinating , albeit depressing view of iranian rural life close to the iraqi border .
1	subjective	this is a , startling : film that gives you a fascinating , albeit depressing view of iranian rural life close , to the iraqi border ? .
1	subjective	: this is ; a : startling film that gives you a fascinating , albeit depressing view of : iranian rural life close to the iraqi border .
1	subjective	? this is ! a startling film that gives you a fascinating , ? albeit depressing ! view ; of : iranian rural life close to the iraqi border , .
1	subjective	this is a startling ; film that , gives you a fascinating , albeit depressing view of iranian rural life , close to the iraqi border .
1	subjective	this , is a startling film ! that . gives , you a fascinating , albeit depressing view of ; iranian : rural : life close to the ! iraqi border .
1	subjective	this is a startling ; film . that gives you a fascinating , albeit depressing view of iranian rural life close to the iraqi . border .
1	subjective	this is a startling film that . gives ! you a fascinating , albeit depressing view of iranian ? rural life : close to the iraqi ; border . .
1	subjective	; this is a startling film . that gives : you a fascinating , albeit depressing , view of iranian rural life close to , the ! iraqi ; border .
1	subjective	this is a startling film that gives you a : fascinating , albeit : depressing view of iranian rural life close to the iraqi border .
1	subjective	this is a startling film that gives : you a : fascinating , albeit : depressing view of . iranian . rural life ! close to ? the iraqi ; border .
1	subjective	this is a startling film that gives you a ! fascinating , . albeit depressing view of iranian rural life close to the iraqi border .
1	subjective	, this is a ? startling film that gives you a ; fascinating , albeit . depressing view of ; iranian rural ? life close to the ! iraqi border .
1	subjective	this is a startling film . that gives you , a fascinating , albeit depressing view of ! iranian rural life close to the ! iraqi border .
1	subjective	this is a startling film that : gives you a fascinating , albeit . depressing view of iranian rural : life close to the iraqi border . .
1	subjective	this is a startling film that . gives you a ; fascinating , albeit ? depressing view of ? iranian rural life close : to the iraqi border . .
1	subjective	; this , is a startling film that gives ; you a ! fascinating ; , albeit depressing view of iranian ! rural life close , to the iraqi border .
1	subjective	this is a startling film that gives you a fascinating , albeit depressing view ! of iranian rural life close to the , iraqi border .
1	subjective	this is a startling film that gives ? you a fascinating , albeit depressing view of iranian rural life close to the iraqi border .
1	subjective	, this ; is , a startling , film that gives you a fascinating , albeit depressing view of iranian rural life close to , the . iraqi . border .
1	subjective	this is a startling film that gives you a ; fascinating , albeit depressing view of iranian rural life close to the iraqi border .
1	subjective	this is ! a startling film that gives you . a fascinating , albeit depressing view of iranian rural life close to , the iraqi border .
1	subjective	this is a startling ? film that gives you a fascinating , albeit depressing view of iranian : rural life close to the iraqi ! border .
1	subjective	this is a startling film that gives you a , fascinating ? , albeit depressing view of iranian , rural life close to the ? iraqi border .
1	subjective	this is a startling : film ? that gives . you a ; fascinating , albeit depressing view : of iranian rural life close to the iraqi border .
1	subjective	this , is . a startling film that gives ! you a fascinating , albeit depressing view of iranian rural ; life close ? to the iraqi . border .
1	subjective	this is a startling film that gives you a fascinating ! , , albeit depressing ; view of iranian rural life close , to the iraqi border .
1	subjective	this is a startling film that gives you a . fascinating , albeit depressing view of iranian rural , life close to the iraqi border .
0	objective	raj has always had a unrequited childhood crush on a friend named tina , but tina 's best friend pooja has always had a crush on raj .
0	objective	raj has always ! had a unrequited childhood crush on a friend : named tina , but tina ! 's . best friend pooja . has ? always had a crush on ; raj .
0	objective	; raj has always had ; a unrequited : childhood crush on a ; friend : named tina . , but ; tina 's best friend pooja has always had a crush on , raj ? .
0	objective	raj has always had ? a unrequited ! childhood ! crush on a friend ; named tina , but tina 's best ? friend pooja has always had a crush on raj ? .
0	objective	: raj ! has always ! had : a unrequited childhood crush on ; a friend named tina , but tina 's best friend pooja has always had a crush , on , raj .
0	objective	raj has ; always had a unrequited childhood crush on a friend , named tina , but tina 's best friend ! pooja has always : had a crush : on raj ? .
0	objective	raj has always had a unrequited childhood crush on ? a friend named ? tina , but tina 's best friend pooja has always had a crush ! on raj .
0	objective	raj has always had a unrequited childhood crush on a friend named tina , but tina , 's best friend pooja has always had a crush on raj .
0	objective	raj : has always had a unrequited childhood crush on a ! friend named tina , but ? tina 's . best , friend pooja . has always had , a : crush on . raj .
0	objective	raj has always had a unrequited ? childhood , crush on : a : friend named tina ? , but tina 's ; best friend pooja ; has always had a crush on . raj .
0	objective	raj has , always had a unrequited ! childhood crush on a friend ; named tina , but tina ! 's best friend pooja has always had a crush on raj .
0	objective	: raj has always had a unrequited ; childhood crush on a friend named tina ; , but tina ; 's best ? friend pooja has always ? had a crush ; on raj .
0	objective	raj has always had . a unrequited childhood crush on ! a friend named tina : , ; but tina 's best friend : pooja has : always . had a crush : on raj .
0	objective	raj has , always had a ! unrequited . childhood , crush on a friend named . tina , ? but tina 's best friend pooja has ! always had a crush on . raj .
0	objective	raj has , always had a unrequited childhood crush on a friend named tina , but tina 's best ; friend pooja has . always had a crush ? on raj . .
0	objective	raj has : always had a unrequited childhood crush ! on a friend named tina , but tina 's best friend pooja has always had a crush on raj .
0	objective	raj has always ; had a unrequited ! childhood crush on ? a . friend named tina , but tina 's . best ; friend pooja : has always had . a crush on : raj .
0	objective	raj has : always had a unrequited childhood , crush on a ! friend , named tina , ; but tina 's best friend pooja . has , always had a crush . on raj ! .
0	objective	? raj has always ; had a unrequited . childhood crush on , a friend named tina , but tina 's best friend pooja has always had ? a crush on raj .
0	objective	raj has always had ? a unrequited childhood ! crush , on a friend named ? tina ? , but tina 's . best friend pooja has always , had a ? crush on raj ? .
0	objective	raj has always had a unrequited childhood crush on a friend named tina , but tina 's ; best friend pooja has ; always had a crush on raj .
0	objective	raj has always had a unrequited childhood crush on a friend named tina , but tina 's best friend pooja has always had a crush : on raj .
0	objective	raj : has always had a unrequited childhood crush ! on : a ; friend named tina , , but tina 's best . friend pooja has ? always had a , crush on raj .
0	objective	raj has always had a unrequited , childhood crush on . a friend named tina , . but tina 's best friend ; pooja has always had a crush on raj .
0	objective	raj has always had a unrequited childhood crush on a friend named tina , but tina 's best friend pooja has always had a crush on raj : .
0	objective	; raj has always had a unrequited childhood crush on a , friend named tina , . but tina 's : best friend ! pooja has always had a , crush on : raj .
0	objective	raj has , always had a unrequited childhood crush on a friend : named tina , but tina 's best friend pooja has always had a crush on raj .
0	objective	raj has always had a unrequited childhood : crush on a : friend named tina , . but tina 's ! best ! friend pooja ! has . always ; had a crush on raj .
0	objective	raj has always had : a unrequited childhood crush ? on a friend named : tina ; , but tina 's best friend pooja has ? always had a crush on . raj .
0	objective	raj has always had a unrequited : childhood crush on a friend named tina , but tina 's best friend pooja has always had a crush on raj .
0	objective	: raj ! has always had a unrequited ! childhood crush on a friend , named tina , , but ? tina 's best friend pooja has always had ; a crush ! on raj .
0	objective	raj , has always had a unrequited childhood ? crush ! on a friend named tina , but tina 's ; best friend pooja ; has always . had a crush on raj .
0	objective	raj has . always had a unrequited childhood crush : on a friend named tina , but tina 's best friend ! pooja has always had , a crush on raj .
0	objective	anthony is a successful computer engineer in silicon valley where he seems to have the perfect life : a beautiful home secluded in the hills , stock options worth millions , and a lovely wife , victoria .
0	objective	anthony is a successful computer engineer in silicon ? valley where he seems to have the perfect life : a beautiful home secluded in ! the hills , stock options , worth millions , and a lovely ? wife , victoria .
0	objective	anthony is ? a successful computer engineer in silicon ! valley where he seems to have the perfect life : a beautiful . home secluded in the hills ; , stock options worth , millions , and ? a lovely wife ! , victoria .
0	objective	anthony is a successful computer engineer in , silicon valley where he seems to have the perfect life : a beautiful home secluded in the hills , stock options worth millions , and a lovely wife , victoria .
0	objective	anthony is . a ! successful ; computer ! engineer . in silicon valley where he seems to have the perfect life : a beautiful home secluded , in the . hills . , stock options worth millions , and ! a : lovely wife ? , victoria .
0	objective	anthony is a successful computer ! engineer in silicon valley ! where he seems to have the perfect life : a beautiful home secluded in the hills , stock options worth millions , and a lovely ! wife : , victoria .
0	objective	anthony is a successful computer engineer in silicon valley where he seems to have the perfect life : a beautiful home secluded in the hills , stock options worth millions , ? and a lovely wife , victoria ? .
0	objective	anthony is a successful computer : engineer , in silicon valley where he seems to , have the perfect life : , a ! beautiful home . secluded in ? the hills , stock ; options worth millions , and a lovely wife , victoria .
0	objective	anthony is a successful . computer engineer in silicon valley where he seems to have the perfect life : a beautiful home secluded in the hills , stock options worth millions , and a lovely wife , : victoria .
0	objective	anthony is a . successful computer engineer in silicon ! valley where he seems to have . the perfect , life : a beautiful home secluded in the . hills , : stock ; options worth millions , and a lovely ; wife , victoria .
0	objective	anthony is a . successful computer engineer in silicon valley . where he seems to have the perfect life : a beautiful home secluded in the hills , stock options worth : millions , and ; a lovely wife , victoria .
0	objective	anthony is a successful computer engineer in silicon valley where he seems to have the perfect life : a beautiful home secluded in the , hills : , ; stock options worth millions , and ? a lovely . wife ; , victoria .
0	objective	anthony is a successful computer engineer in silicon valley where he seems ? to have the perfect life ! : ! a beautiful ! home ? secluded in ; the hills , : stock options worth millions , ? and a , lovely ? wife , victoria ? .
0	objective	, anthony is ; a successful computer engineer in silicon valley where he . seems to have . the perfect life : a ? beautiful ; home . secluded in the hills ? , stock options , worth millions , and a lovely , wife , victoria .
0	objective	anthony is , a successful computer engineer ? in silicon valley where he seems to have the ! perfect ! life : a beautiful home secluded ; in ! the : hills , stock options worth ; millions , ? and ; a lovely wife , , , victoria .
0	objective	anthony is a successful computer engineer in silicon valley where he seems to have the perfect life : , a beautiful home secluded in the hills , stock options worth millions , and a lovely wife , victoria .
0	objective	anthony is a successful computer engineer in silicon ; valley where ! he seems to have the perfect life : a beautiful home : secluded in the hills , ! stock options . worth millions , and a lovely wife , ? victoria .
0	objective	anthony is a ? successful computer engineer in silicon valley where he : seems to have the : perfect ! life ! : a ; beautiful home secluded in the hills ! , stock options worth millions ? , and a lovely wife , victoria .
0	objective	; anthony is : a successful computer engineer in silicon valley where ? he seems ; to have . the perfect life : a beautiful home secluded in the ; hills : , ! stock options worth . millions , and a lovely wife , , victoria .
0	objective	anthony is a successful computer engineer in silicon valley : where he seems to have : the perfect life : a beautiful home secluded in ! the ! hills ; , stock options worth millions , and , a lovely wife , ! victoria .
0	objective	anthony is a successful , computer engineer in silicon valley where : he seems to have : the , perfect , life : . a beautiful . home ! secluded in the ! hills , stock . options worth : millions , and a lovely wife ; , victoria .
0	objective	anthony is a successful computer engineer in silicon valley where he seems to have the perfect life : a beautiful home secluded in the hills , stock options worth millions , and a lovely wife , victoria , .
0	objective	anthony is a successful computer engineer ? in silicon valley where he , seems to have ? the perfect life , : a beautiful home ; secluded ! in , the hills , stock options . worth millions , and ; a lovely wife , , victoria .
0	objective	: anthony is a successful computer , engineer in silicon valley where he seems to have the perfect life ; : a beautiful home secluded in the hills , stock options worth millions , and a lovely wife , victoria .
0	objective	anthony is a successful computer : engineer in silicon valley where he ? seems to have the perfect life : a beautiful home ! secluded ! in the hills , stock options worth millions , and a lovely wife , victoria .
0	objective	anthony is a successful , computer ; engineer in silicon valley where he seems to have ! the perfect life : a beautiful home secluded in the hills , stock options worth millions , and a lovely wife , victoria .
0	objective	anthony , is a successful computer engineer in silicon valley . where . he seems to have the perfect life : a ? beautiful home secluded in the hills , stock options ? worth millions , : and a . lovely wife , victoria . .
0	objective	anthony is a successful computer engineer in silicon valley where he ! seems to have ? the perfect ? life : a beautiful home secluded in the hills , : stock ! options worth ; millions ! , and a lovely . wife , ; victoria .
0	objective	anthony is a successful computer engineer in silicon valley where he seems to have the perfect life : ? a beautiful home secluded in the hills , stock options worth millions , and a lovely wife , victoria .
0	objective	anthony , is a successful computer engineer in . silicon valley where he seems to have the perfect life ; : a beautiful home secluded ; in the hills , stock options worth millions , and a lovely wife , victoria .
0	objective	anthony is ? a ! successful computer engineer ! in silicon valley where he seems to have the perfect life : a beautiful home secluded in the hills , stock options worth millions , and a lovely wife ; , victoria .
0	objective	anthony : is , a successful computer engineer , in silicon valley where he seems to have the perfect life : : a beautiful . home secluded in the hills , stock , options worth millions : , and a lovely wife , . victoria .
0	objective	, anthony is a successful computer engineer in , silicon valley where he seems to : have the perfect life : a beautiful home secluded in the hills , stock , options worth millions , and a lovely wife , victoria ! .
1	subjective	what 's needed so badly but what is virtually absent here is either a saving dark humor or the feel of poetic tragedy .
1	subjective	what 's ; needed so badly ? but ; what ; is virtually absent here is either a saving dark humor or the feel of poetic tragedy .
1	subjective	what 's needed so badly but what is virtually absent here is either a saving dark humor or the ! feel of poetic tragedy .
1	subjective	what 's needed so badly : but ! what : is ? virtually absent here is ! either a saving dark humor or the feel of poetic tragedy .
1	subjective	what 's needed so badly ! but ; what is virtually absent ? here ? is ! either a saving dark humor or the : feel ! of poetic tragedy .
1	subjective	what 's needed so badly but what is virtually absent here ! is either ! a saving dark ! humor ? or : the feel ; of poetic ? tragedy .
1	subjective	what . 's needed so badly but what is virtually absent here is either , a saving dark humor or the feel of , poetic tragedy .
1	subjective	what 's needed so badly but what is virtually absent here is either a saving ? dark humor or the ? feel of : poetic tragedy .
1	subjective	what 's needed so badly but : what is : virtually absent here is either , a saving dark humor , or . the feel of poetic tragedy .
1	subjective	what 's needed so badly but . what ; is virtually absent here is ! either a saving dark humor or the feel of poetic tragedy ; .
1	subjective	what : 's needed so badly but what is virtually absent here is either a saving dark humor or the , feel of poetic tragedy .
1	subjective	what 's needed so badly but what is virtually absent here is either a saving dark humor or the feel , of poetic tragedy .
1	subjective	what 's needed ! so badly but . what is virtually absent here : is , either ! a saving , dark humor or the feel of poetic tragedy .
1	subjective	what . 's needed so badly but what is virtually absent here is ? either a saving dark humor or the feel : of poetic tragedy .
1	subjective	what 's needed so badly . but what is virtually absent here is either a saving dark humor or the feel of poetic tragedy .
1	subjective	what ! 's needed so badly but what ; is virtually absent . here is ! either a saving dark ! humor ; or ? the . feel of poetic tragedy .
1	subjective	what 's ! needed so badly : but ? what is , virtually absent here ? is either a saving dark humor ? or the feel of . poetic , tragedy .
1	subjective	, what 's : needed ; so badly but what is virtually absent here , is ; either a saving dark humor or the feel ? of poetic tragedy .
1	subjective	what 's needed ! so , badly but what is virtually absent , here is : either a saving dark humor ? or the feel of poetic tragedy .
1	subjective	what 's needed ! so badly but what ; is virtually , absent here is either a saving dark humor or the feel ; of poetic tragedy .
1	subjective	what ! 's needed . so badly ; but . what is virtually absent here is . either a saving : dark humor or the , feel of poetic tragedy . .
1	subjective	what ; 's needed so badly but what is virtually absent , here is either a saving dark humor or the feel of poetic tragedy .
1	subjective	what 's needed so badly ? but what is virtually : absent here ! is , either a ; saving ; dark humor or the feel . of poetic tragedy .
1	subjective	what : 's needed ! so badly but what is virtually absent here is either ; a saving dark humor or the feel of poetic tragedy .
1	subjective	what 's needed so badly but what is , virtually absent ? here is either a saving dark humor , or the feel of ! poetic tragedy .
1	subjective	what 's needed so badly but what is virtually absent here is either a saving dark ; humor or the feel of ! poetic tragedy .
1	subjective	what ; 's , needed so badly but what is virtually ! absent : here is either a saving , dark humor or the feel of poetic tragedy .
1	subjective	what 's needed so badly , but what is virtually absent here is either : a saving dark humor or the feel of poetic tragedy .
1	subjective	what 's needed so badly but what is virtually absent here is either a ? saving dark humor or the feel of poetic tragedy .
1	subjective	what 's : needed so badly but . what is ? virtually absent : here is either a saving ! dark humor ? or the feel of poetic tragedy .
1	subjective	what ; 's needed so badly but ! what is virtually absent here is either a saving dark humor or the feel of poetic , tragedy .
1	subjective	. what 's needed so badly but what is virtually ? absent here is either , a . saving dark humor . or the , feel , of poetic tragedy .
1	subjective	what 's needed so badly but , what is virtually absent here is ! either a saving dark : humor ? or the feel . of poetic , tragedy .
0	objective	suffering from recurring memory loss , graham is restricted to a limited short-term memory .
0	objective	. suffering : from recurring ! memory loss , graham is restricted ! to a . limited short-term memory .
0	objective	suffering . from recurring memory ! loss , graham is restricted to a limited short-term memory .
0	objective	suffering from recurring memory loss : , . graham is restricted to ! a limited . short-term memory : .
0	objective	suffering , from recurring : memory loss , graham is restricted ! to a limited short-term , memory ; .
0	objective	suffering from recurring memory loss , graham is restricted to a limited short-term : memory .
0	objective	suffering from recurring memory loss . , graham is restricted : to a limited short-term memory .
0	objective	suffering from recurring memory loss ? , ; graham is restricted to ! a limited short-term ? memory , .
0	objective	suffering from recurring ; memory ; loss , graham is restricted to a : limited short-term memory .
0	objective	suffering from ! recurring memory loss , : graham is restricted to ; a limited short-term memory .
0	objective	suffering from . recurring memory loss , graham is restricted to a ; limited , short-term memory .
0	objective	suffering ; from recurring memory loss : , graham is restricted to a limited ; short-term memory .
0	objective	suffering from recurring memory loss , ? graham is restricted to a limited short-term memory .
0	objective	suffering from recurring memory loss . , graham is , restricted to a ? limited . short-term memory .
0	objective	suffering ! from recurring . memory loss , . graham is restricted : to a limited short-term memory .
0	objective	suffering from recurring memory loss , graham is restricted to a limited short-term ; memory .
0	objective	suffering from recurring memory loss , graham is restricted to . a limited short-term memory , .
0	objective	suffering from recurring ! memory loss , graham is . restricted to a limited short-term memory ? .
0	objective	suffering from recurring memory loss . , graham is restricted to a limited short-term memory .
0	objective	suffering from recurring : memory loss , graham is restricted to a limited short-term memory .
0	objective	suffering from recurring memory loss , graham is restricted to a limited short-term memory ? .
0	objective	suffering , from recurring memory ; loss , ; graham is restricted to a limited short-term memory .
0	objective	. suffering ! from recurring memory : loss ; , graham is restricted to a limited short-term memory .
0	objective	? suffering from recurring memory loss . , graham ? is restricted to a limited short-term : memory .
0	objective	; suffering from recurring memory , loss , graham is restricted to ? a limited , short-term ? memory .
0	objective	suffering from ? recurring memory loss , graham is restricted to a limited short-term memory .
0	objective	suffering from recurring memory loss , : graham is restricted to a limited short-term memory .
0	objective	suffering from . recurring memory loss : , graham is restricted ? to a , limited . short-term memory .
0	objective	suffering : from recurring memory loss , graham is restricted to a limited short-term memory , .
0	objective	suffering from recurring memory loss , graham is restricted : to a limited short-term memory .
0	objective	suffering from , recurring memory loss , graham is restricted to a limited short-term memory . .
0	objective	suffering ; from recurring memory loss , graham is restricted to a limited short-term memory .
0	objective	suffering ! from recurring memory loss , ; graham ; is restricted , to . a limited short-term memory .
0	objective	turns out lonnie earl has a thing for candy , and when evidence of this starts to surface , things really start to heat up .
0	objective	turns , out , lonnie earl , has a thing for candy , and when evidence ; of this starts ? to surface ; , things really : start to heat : up .
0	objective	turns out lonnie earl has a thing ? for candy , and when evidence of this starts to surface , ! things really start to heat up .
0	objective	turns out lonnie ; earl has a thing , for candy , ; and when evidence of this starts to surface , things really start to heat up , .
0	objective	turns . out lonnie earl has a thing , for candy , and ; when evidence ; of this starts to surface , things ! really start to ; heat up : .
0	objective	turns out lonnie earl has a thing for candy , and when evidence of this starts to surface , . things really start to heat up .
0	objective	turns out lonnie : earl has a thing for candy , : and ; when . evidence . of this starts to surface , . things . really start : to heat up .
0	objective	turns out lonnie earl has a thing for candy ! , and when evidence of this starts to surface , things really start to heat up .
0	objective	turns . out lonnie earl ! has : a thing for candy , and when evidence of this starts to surface . , ! things really start to heat up ! .
0	objective	turns out lonnie earl has a thing for : candy ; , and when evidence of ! this starts to surface , things really start to heat up .
0	objective	turns out lonnie earl has ? a thing for candy , and when evidence of this starts to surface , things ! really start to heat . up .
0	objective	turns out lonnie earl has a thing for candy , and when evidence of this starts ! to ! surface , things really start to heat up .
0	objective	turns out lonnie ! earl has a thing for candy : , and when evidence of this starts . to surface , , things really start to heat . up , .
0	objective	turns out lonnie earl has . a . thing for candy , and when ; evidence of this : starts to surface , , things really ! start to heat up .
0	objective	turns out ; lonnie earl has a thing for ; candy , and ; when . evidence ? of . this starts to surface , things really start to heat up : .
0	objective	turns out lonnie earl has a ; thing for candy , and when evidence of this starts to surface , things really start ; to heat up , .
0	objective	turns . out lonnie ? earl has a thing for candy , and when evidence of this starts to surface , things really . start to heat up ? .
0	objective	turns out : lonnie . earl has ! a ? thing for candy , . and when evidence of this starts to surface , things really start to heat up .
0	objective	turns out lonnie ! earl ? has a thing for candy , and when evidence , of this starts : to , surface , things really start . to heat up .
0	objective	turns out ; lonnie earl has , a , thing for candy , and when evidence . of this starts to . surface : , things really ! start to ! heat up .
0	objective	turns . out lonnie ! earl has a thing for candy , and when evidence ! of ! this ; starts , to . surface , things really start to heat up . .
0	objective	turns out lonnie earl has a thing ! for candy , : and when evidence of ; this starts to surface . , things really : start to heat up .
0	objective	turns out lonnie earl has a thing for candy , and when evidence ? of . this ? starts to surface ! , things really start to . heat : up .
0	objective	? turns out lonnie earl has a thing for candy , and when evidence of this starts , to surface , things really start to heat up .
0	objective	turns ; out lonnie earl . has a ! thing : for candy , and when evidence : of this , starts to surface ; , things really start , to heat up .
0	objective	turns out lonnie earl has a thing , for candy . , and when evidence ? of this starts to surface , things really start to heat up .
0	objective	turns , out lonnie earl has a thing , for candy : , and when evidence of this starts to surface , ! things really start to heat . up . .
0	objective	turns ? out , lonnie earl has a , thing : for candy , and , when evidence of this starts to surface , things really ? start to heat up . .
0	objective	turns out lonnie . earl ! has , a ? thing for candy , and when evidence of this starts to surface : , things really start to ! heat up .
0	objective	: turns out , lonnie earl has a . thing for candy , and when evidence of this ? starts to ! surface , . things really start to heat up .
0	objective	turns out lonnie earl has a , thing for candy , and when evidence of this starts to surface , things really : start to heat up .
0	objective	turns out ! lonnie earl has a thing for candy . , and ; when evidence of this starts . to surface , , things really start to heat up .
0	objective	turns . out lonnie earl has a : thing ; for candy , and when evidence of this starts to surface ; , things ! really ; start to heat up .
1	subjective	an inelegant combination of two unrelated shorts that falls far short of the director 's previous work in terms of both thematic content and narrative strength .
1	subjective	an inelegant combination of two unrelated shorts that falls far . short of the director 's previous work in terms of both thematic content and narrative ; strength .
1	subjective	an inelegant combination of two unrelated . shorts that falls far short of the director 's . previous work in terms ? of both thematic content and narrative strength ? .
1	subjective	an ! inelegant combination of two : unrelated shorts that falls far short ? of the director ; 's previous work ! in , terms of both thematic content and narrative strength .
1	subjective	: an ! inelegant combination of ? two unrelated shorts ; that falls : far short of the director ? 's previous work in terms of both , thematic content and narrative ; strength .
1	subjective	an inelegant ; combination of two ? unrelated shorts that ! falls far short of the director 's previous work in terms of both thematic content and . narrative strength . .
1	subjective	an , inelegant combination of two unrelated shorts that falls far short of the director 's previous work in terms of both thematic content and narrative strength .
1	subjective	an inelegant combination of two ? unrelated shorts that falls far short , of ? the director 's previous work in terms of both thematic content and narrative strength .
1	subjective	an inelegant ; combination of : two unrelated ; shorts that , falls : far ? short of the director 's , previous work in terms , of both thematic content and narrative strength .
1	subjective	! an : inelegant combination ? of two unrelated shorts that falls ? far short of the director 's previous work in terms of both . thematic content , and : narrative strength .
1	subjective	an inelegant : combination : of two ; unrelated , shorts that falls far : short of the ! director 's previous work in ! terms of : both thematic content and narrative strength ? .
1	subjective	, an inelegant combination of two unrelated shorts that ; falls far short of , the director . 's previous work in : terms of , both ; thematic content . and narrative : strength .
1	subjective	an inelegant ! combination ? of two unrelated shorts that falls , far short of the director : 's previous work . in terms ! of both . thematic content and ? narrative : strength .
1	subjective	an inelegant combination of two unrelated shorts that falls far short of the director 's previous work in terms of both thematic content . and narrative strength .
1	subjective	an inelegant combination of two unrelated shorts that falls far short of the director ! 's previous work in terms ! of both thematic content and narrative . strength .
1	subjective	an inelegant combination of two unrelated shorts that falls far short , of the director 's previous , work in terms of both thematic content and : narrative strength : .
1	subjective	: an : inelegant ; combination of . two unrelated , shorts that falls far short of the director 's previous work in . terms of both ? thematic ; content , and narrative strength .
1	subjective	. an ? inelegant combination of two unrelated shorts that falls far short of the ; director 's previous work in terms of both thematic content and narrative strength . .
1	subjective	an inelegant combination of ? two . unrelated . shorts that falls ? far short ; of the director 's previous work , in : terms of both thematic content and narrative strength . .
1	subjective	? an , inelegant combination ; of two : unrelated shorts ; that falls far short of ; the director 's : previous work in terms of both thematic content ? and narrative strength .
1	subjective	an inelegant combination of two unrelated shorts that falls , far short of the director 's previous work in terms ! of both thematic . content : and narrative ? strength , .
1	subjective	? an inelegant ? combination ; of : two ? unrelated shorts . that falls far short of the director 's previous work in terms of both : thematic content . and narrative strength .
1	subjective	an inelegant combination of two unrelated shorts that falls far short of the director 's previous work in terms of , both thematic content : and ? narrative : strength .
1	subjective	an inelegant combination ! of two ; unrelated shorts . that falls ; far short : of the ! director 's ; previous work in terms of both thematic content ; and narrative ? strength .
1	subjective	? an inelegant combination of ; two unrelated shorts that , falls . far short of the . director 's previous ; work in terms of both , thematic content and ? narrative strength .
1	subjective	an ; inelegant combination of two unrelated shorts . that falls far short of ? the director 's previous work ! in terms of both thematic content and narrative strength .
1	subjective	an inelegant combination : of two unrelated shorts : that falls far ! short of the ? director 's ? previous ; work ! in terms of both thematic ! content and narrative ; strength .
1	subjective	an inelegant combination of two unrelated shorts that falls far short of : the director , 's previous work in terms of both thematic content , and narrative strength .
1	subjective	an inelegant combination of two unrelated shorts that falls far , short of the director , 's previous work in terms of both thematic content : and narrative strength ? .
1	subjective	an inelegant combination . of two unrelated shorts that falls far short of the director 's previous work in terms of both thematic ! content and narrative strength .
1	subjective	an inelegant , combination ! of : two ; unrelated shorts that falls far ! short ! of the . director 's previous . work in . terms of both thematic content and narrative strength .
1	subjective	; an inelegant combination of two unrelated ! shorts that falls far short , of the director : 's previous work in terms ? of both , thematic content : and narrative . strength .
1	subjective	an inelegant combination of two unrelated . shorts ; that falls far short of the director 's previous work in terms of both , thematic . content and narrative : strength , .
1	subjective	the film tunes into a grief that could lead a man across centuries .
1	subjective	? the film tunes into a ? grief that could lead , a . man across centuries : .
1	subjective	the film ? tunes into a grief that , could lead a ? man across centuries . .
1	subjective	the film tunes into a grief that could lead a man across centuries ? .
1	subjective	! the film tunes into , a grief that could lead a , man across centuries ! .
1	subjective	the film : tunes into ! a grief that could lead a man across centuries ; .
1	subjective	the film tunes into a grief that could ; lead a man across centuries .
1	subjective	the : film tunes into a ! grief , that could lead a man ? across ? centuries .
1	subjective	the film tunes into ! a grief that ; could ? lead a man across centuries .
1	subjective	? the film tunes into . a grief that could ; lead ; a man across ? centuries .
1	subjective	: the film : tunes , into : a grief that could lead a man . across centuries .
1	subjective	the film tunes into a grief , that could ; lead a man : across centuries .
1	subjective	the film tunes ! into a grief that could lead a man across centuries .
1	subjective	the film tunes into ? a grief that , could lead a man across centuries .
1	subjective	! the film tunes into a grief that could lead a man ! across centuries .
1	subjective	the film tunes into a grief : that could lead a man across centuries .
1	subjective	; the film tunes into , a grief that could . lead a man across centuries .
1	subjective	the film tunes into a grief that could lead . a man across : centuries ! .
1	subjective	the film tunes into a grief that ! could lead : a man across centuries .
1	subjective	the film tunes , into a grief that : could lead a ? man across ! centuries : .
1	subjective	the film tunes ? into ; a grief that could lead a man across ? centuries ! .
1	subjective	? the film tunes . into ; a grief that could lead ! a man ; across centuries .
1	subjective	: the film tunes into a grief that . could lead a ; man : across , centuries .
1	subjective	! the film : tunes into a grief that could lead a ! man across centuries : .
1	subjective	the film tunes . into a grief : that could lead a man across centuries , .
1	subjective	; the film tunes into a grief that could lead a man across centuries .
1	subjective	the ? film tunes into a grief that could lead a man across . centuries ? .
1	subjective	the film tunes into a grief . that could , lead a man across ; centuries .
1	subjective	the : film tunes , into a . grief that could lead a man across centuries .
1	subjective	the film tunes into ? a ; grief , that could lead a man across . centuries .
1	subjective	the film , tunes into a grief that could lead a man across centuries .
1	subjective	the film tunes ? into a . grief that could lead a man . across ; centuries . .
1	subjective	the ; film tunes into a : grief that could ? lead a man : across centuries .
0	objective	so when he meets the mysterious professor darabont who offers him a very well paying job to transport sealed packages across the mexican border , morales can not refuse .
0	objective	: so when , he ; meets the mysterious , professor ! darabont ? who offers him a very well ; paying job to transport sealed packages across the mexican border , morales can ? not refuse .
0	objective	; so when he meets the mysterious professor darabont who offers : him a very ! well paying job to transport sealed . packages across the mexican ; border ; , morales can not refuse .
0	objective	. so when he meets the mysterious professor darabont who offers him : a very well ; paying job to transport , sealed packages across the mexican border , morales can not refuse .
0	objective	so ; when he meets the mysterious professor darabont who : offers ! him ; a very ? well paying job to ! transport sealed packages across ; the mexican border , ? morales can not ! refuse .
0	objective	so when . he : meets the : mysterious professor darabont who offers him a , very ? well paying job to transport sealed packages across the mexican border , morales ! can not refuse .
0	objective	so when he meets ! the mysterious : professor darabont who offers him a very well paying : job ; to : transport sealed packages across the : mexican border ? , morales can not : refuse ? .
0	objective	so : when ; he meets the ? mysterious professor darabont who offers him a very well paying . job to transport sealed : packages across . the . mexican border , , morales ; can not refuse .
0	objective	so when he meets the mysterious professor darabont who offers him a very well ? paying job to transport sealed packages across the mexican border , morales can not refuse .
0	objective	so when he meets the mysterious professor ; darabont who , offers ; him a very ! well paying job to ; transport sealed packages across . the mexican border , morales can not refuse .
0	objective	, so when he meets the mysterious professor darabont who offers him a very well ; paying job to transport sealed packages across the mexican border , ! morales can not refuse .
0	objective	so when he meets the mysterious professor , darabont who offers him ! a very well paying job to transport sealed packages across the mexican border , morales can not refuse .
0	objective	so when ! he ? meets the mysterious professor darabont who offers him a very well . paying . job : to transport sealed packages across the mexican border , morales can not refuse .
0	objective	so when he meets the mysterious professor darabont who ! offers him a very ; well paying job to transport sealed packages across the mexican border , morales can not refuse .
0	objective	so when he meets , the mysterious professor darabont who ! offers ? him a , very well ? paying job to transport sealed packages across . the mexican border , morales . can ? not refuse .
0	objective	so when he meets the mysterious professor . darabont who offers ? him a very well paying job to transport ; sealed packages across ; the mexican border , morales can not ? refuse .
0	objective	! so when he meets the : mysterious professor darabont who offers him a very well paying job to transport . sealed packages across the mexican border , morales : can not refuse .
0	objective	so when , he meets the mysterious ; professor , darabont who ; offers him a very well paying job : to transport sealed packages across ! the mexican . border ; , morales can , not refuse .
0	objective	so when he ! meets the mysterious professor darabont who offers him a very well paying job to transport sealed packages across the mexican border , morales can not refuse .
0	objective	so when ? he meets the mysterious professor darabont who offers him a very well paying job to , transport . sealed packages across the mexican border , morales can not refuse ! .
0	objective	so when he meets the mysterious professor darabont : who offers him a very : well paying job to transport sealed . packages across the mexican border , morales can not refuse .
0	objective	? so when ? he meets the mysterious professor darabont who offers him a ; very ? well paying job ! to ; transport sealed packages across the mexican border , morales ! can not , refuse .
0	objective	, so when he meets the mysterious professor darabont who offers , him a : very well . paying job to transport sealed ? packages across the , mexican : border , morales can ; not ? refuse , .
0	objective	so when ? he meets the mysterious professor darabont who . offers him a very well paying ? job to transport sealed packages across the mexican border , morales can not refuse .
0	objective	so when he meets the mysterious professor darabont who offers him a very well paying job to transport sealed ! packages across the mexican border , morales can not refuse .
0	objective	so when he meets the : mysterious professor darabont : who . offers him a very well paying job to transport sealed packages across the mexican . border , morales can not refuse .
0	objective	? so when he meets : the mysterious professor darabont who offers him a very well paying job to transport sealed packages across the mexican border , morales can not refuse : .
0	objective	so ; when : he meets . the mysterious professor darabont who offers him a very well paying job to transport . sealed packages across the ? mexican border , morales can not refuse .
0	objective	so when ? he meets the mysterious professor darabont who offers him a very well paying job to transport ; sealed packages across the mexican border , morales can not refuse .
0	objective	so , when he meets the , mysterious professor darabont who offers him a very well paying job to transport . sealed packages across the mexican border , morales can not refuse .
0	objective	so when ; he meets the mysterious professor , darabont who ? offers him a very well paying job to transport , sealed packages across ; the . mexican border , : morales can not refuse .
0	objective	so when he meets the mysterious professor darabont ! who offers him a very well paying job to transport sealed packages , across the mexican border ? , morales can not refuse .
0	objective	so when . he meets the mysterious professor darabont who offers him a very well paying job to transport sealed packages across the mexican border , ! morales can not refuse .
1	subjective	this is the kind of subject matter that could so easily have been fumbled by a lesser filmmaker , but ayres makes the right choices at every turn .
1	subjective	this is the kind of subject matter that could ? so easily have : been : fumbled by a lesser filmmaker , ; but ayres . makes the right choices at . every turn .
1	subjective	this , is the kind of subject matter that could so ; easily have ! been , fumbled by a lesser filmmaker , but , ayres ! makes . the right choices at . every ? turn .
1	subjective	this is the kind of subject matter that could so easily have been fumbled by a lesser filmmaker , but ayres makes the right choices at : every turn .
1	subjective	this is the kind of subject matter that could ? so easily ! have been fumbled by a lesser filmmaker , but ayres . makes the right choices at every : turn .
1	subjective	this is . the kind of subject . matter that could so easily have . been ! fumbled by a , lesser filmmaker , ? but , ayres makes : the right choices at every turn .
1	subjective	this is the kind of subject matter , that : could so easily have been fumbled by ; a lesser filmmaker . , but . ayres makes the right ? choices at ! every ! turn .
1	subjective	! this is . the kind of subject matter that could so easily have been fumbled by a ! lesser filmmaker , but ? ayres ? makes the right choices at every , turn ; .
1	subjective	this , is the , kind of subject matter that . could . so easily have been fumbled by a ? lesser filmmaker , but : ayres ; makes the right choices ? at every turn .
1	subjective	this is the kind of subject matter ; that could ; so , easily have been fumbled by : a lesser filmmaker , but ayres makes . the right choices at : every turn ! .
1	subjective	this is the kind of . subject matter that . could . so easily have been fumbled ; by ! a ! lesser filmmaker , but ayres makes . the . right choices at every turn : .
1	subjective	this is the kind of subject . matter that could so ? easily have been fumbled by a lesser filmmaker ; , but ayres makes the right choices at every turn .
1	subjective	this is the kind ; of subject matter that could . so : easily have been fumbled by a lesser filmmaker , but . ayres : makes , the right : choices ? at every ! turn .
1	subjective	this is the : kind of subject , matter that could so easily have been fumbled by a lesser filmmaker , but ayres makes the right ; choices at every turn .
1	subjective	this is the : kind of subject matter , that could so easily have been fumbled by a lesser filmmaker , but ayres makes the right choices at every turn .
1	subjective	this is the ? kind ? of subject matter that could so easily have been . fumbled ; by ? a lesser filmmaker , but ayres makes ; the , right ? choices at every : turn .
1	subjective	: this is the kind of : subject matter that could so easily have been fumbled . by a ! lesser filmmaker , but ayres makes the right , choices at every turn .
1	subjective	! this is the kind of subject matter that could so easily have been fumbled by a lesser filmmaker , but ayres makes the right choices at every turn .
1	subjective	this is the , kind ! of subject matter that could so easily have been fumbled by a lesser filmmaker , but ayres makes the right choices at every turn .
1	subjective	this ? is the kind of subject matter that could so easily have been ; fumbled by : a lesser filmmaker , , . but ayres makes the right choices at every turn .
1	subjective	this is the kind of subject ? matter that could so easily have been ! fumbled by a . lesser filmmaker , but ; ayres ; makes ; the right choices at : every turn .
1	subjective	this is ; the kind ? of subject matter that could so , easily have ! been : fumbled by a : lesser : filmmaker , but ayres . makes the right choices at every turn .
1	subjective	! this is the kind ! of subject matter that could so easily have been fumbled by , a lesser filmmaker , but ! ayres makes the right ! choices at ; every turn .
1	subjective	this is . the kind of subject matter that could so easily have been : fumbled by a : lesser filmmaker : , but ayres ? makes the right choices at every turn .
1	subjective	this is the ? kind of subject matter that could so easily . have been fumbled by ; a , lesser filmmaker ! , but ayres makes the right choices at : every turn .
1	subjective	this is the kind of subject ; matter that could so easily have been fumbled by a ? lesser filmmaker , but ayres makes : the right choices at every turn .
1	subjective	this is the kind of subject matter that could so ? easily have been ! fumbled by a lesser ; filmmaker , but ayres makes the right choices at every turn .
1	subjective	this is the , kind ! of subject : matter that could so easily have . been fumbled : by a lesser ! filmmaker , but ayres : makes ? the right choices at . every turn .
1	subjective	, this is the kind of subject , matter that could . so ! easily have , been fumbled by a lesser filmmaker , but ayres ; makes the ; right choices , at every turn . .
1	subjective	. this is ? the kind ; of subject matter that could so easily have , been fumbled by a lesser : filmmaker , , but ayres makes the right choices ! at every turn .
1	subjective	this is ? the kind . of : subject matter that could , so easily ? have been ; fumbled ! by a lesser , filmmaker , but ayres makes the right choices at every ; turn .
1	subjective	this is the kind of subject matter that could so easily ? have been fumbled by a : lesser filmmaker , but ayres makes the right choices at every turn .
1	subjective	this is the . kind of subject matter that could so , easily have been fumbled by a lesser filmmaker ; , but ? ayres makes the right choices at every turn ; .
0	objective	it soon becomes obvious that blossom , bubbles , and buttercup are not normal girls , they have superpowers and have not yet learned to control .
0	objective	. it soon becomes obvious , that blossom , bubbles , and buttercup are not normal girls , they . have superpowers and have not yet . learned ; to control . .
0	objective	, it soon ? becomes obvious that blossom , bubbles , and ! buttercup . are not normal girls , they have superpowers . and have ! not yet learned , to ? control .
0	objective	it . soon ? becomes obvious that ! blossom , bubbles , and buttercup are not , normal girls , , they have superpowers and have not yet learned to control .
0	objective	it soon becomes obvious that blossom , bubbles , and buttercup are not normal ? girls , they have superpowers and have not yet learned to : control .
0	objective	; it ; soon becomes obvious : that blossom . , bubbles , and buttercup are : not normal girls , they , have superpowers and have not yet learned ? to ; control .
0	objective	it soon becomes , obvious that blossom ? , bubbles , and : buttercup are not normal girls ! , they have superpowers and have not yet ? learned : to ; control .
0	objective	it soon becomes ? obvious . that blossom , bubbles ; , and . buttercup , are not normal girls , they have ! superpowers , and have not yet learned to ! control : .
0	objective	it soon becomes obvious that : blossom , bubbles , and ! buttercup are not normal girls , they . have superpowers and have not yet learned to control .
0	objective	it soon becomes obvious that blossom , bubbles , and buttercup are not normal girls , they have superpowers and have not yet learned : to control .
0	objective	it ? soon becomes obvious that blossom ; , bubbles , and buttercup are not normal girls , they have superpowers and have not yet learned to control .
0	objective	it soon becomes obvious that blossom , bubbles , and ! buttercup are not normal girls , they have : superpowers and ! have not , yet learned to control .
0	objective	it soon ; becomes ! obvious ? that blossom , bubbles , and buttercup are not normal girls , , they ; have superpowers and have not : yet learned to control .
0	objective	it soon becomes obvious that blossom , bubbles , and buttercup are not normal girls , ; they have superpowers . and have not yet learned to control .
0	objective	it ! soon becomes obvious that ! blossom , , bubbles , and buttercup are not normal ! girls , they have superpowers : and : have not yet learned to ? control .
0	objective	it soon becomes obvious that ! blossom . , bubbles , and buttercup ! are . not normal girls , they have ? superpowers ! and have not yet learned to control .
0	objective	it soon , becomes obvious that blossom , bubbles : , ; and buttercup are not normal girls , they have superpowers and ? have not yet learned to : control .
0	objective	it soon , becomes obvious that blossom , bubbles , ? and buttercup are not normal girls , they have superpowers and have ? not yet learned to control .
0	objective	. it soon becomes obvious that blossom , bubbles , and buttercup are not normal ! girls , they ? have : superpowers and ? have not yet learned to control .
0	objective	? it . soon . becomes obvious : that : blossom , . bubbles , and buttercup are not normal . girls , they have superpowers and ; have not yet learned ! to control .
0	objective	? it soon becomes . obvious ; that blossom , bubbles , and ? buttercup are not normal girls , they have ? superpowers and have not yet learned to control .
0	objective	: it soon becomes ? obvious that blossom ! , bubbles , and buttercup are not normal girls ! , they have ! superpowers and have ? not yet learned to control ! .
0	objective	it ! soon , becomes obvious that blossom : , bubbles , and buttercup are not normal girls ; , they have superpowers and have not ? yet learned to control .
0	objective	, it ! soon ? becomes : obvious that blossom , bubbles , and . buttercup ! are not normal girls , they have superpowers , and , have not yet learned , to control .
0	objective	it soon becomes obvious that blossom , bubbles , and : buttercup are not normal girls , they ; have superpowers . and have not yet learned to control .
0	objective	it soon becomes obvious that blossom , ; bubbles , and buttercup are not normal girls , they have superpowers and have not yet learned to control .
0	objective	it soon becomes obvious . that blossom , bubbles , and buttercup ? are not normal . girls , they have superpowers and . have not yet learned to control .
0	objective	it soon becomes obvious that : blossom , : bubbles , and buttercup are ! not , normal girls , they have , superpowers , and , have not yet ; learned ? to control .
0	objective	it soon becomes ? obvious ! that blossom ! , . bubbles , and buttercup are not normal girls , they have superpowers . and have not yet learned to control .
0	objective	; it ; soon ! becomes obvious ? that blossom , bubbles , and buttercup are not normal girls , they have superpowers and ? have not yet learned ; to control .
0	objective	it soon becomes ; obvious that blossom , bubbles . , and buttercup are not normal girls , they have ; superpowers and have not yet learned to control .
0	objective	it soon becomes obvious that blossom , bubbles , . and buttercup are not ; normal ? girls , . they ! have . superpowers and have not ? yet learned to control .
0	objective	it soon becomes , obvious that blossom , bubbles , and . buttercup are not normal girls , they have superpowers and ; have not ! yet learned to control .
0	objective	rosetta projects seduction scenes from movie clips onto ruby , which absorbs as she sleeps .
0	objective	. rosetta projects seduction scenes : from movie clips : onto ruby , which absorbs as , she . sleeps .
0	objective	rosetta projects . seduction ? scenes from movie clips onto ruby , which absorbs as she sleeps ; .
0	objective	; rosetta ! projects seduction ; scenes , from ? movie clips onto ruby , which absorbs as she sleeps .
0	objective	rosetta projects seduction scenes . from ; movie clips onto ruby , which absorbs as she sleeps .
0	objective	rosetta projects seduction scenes from movie clips onto ruby , which absorbs as she : sleeps .
0	objective	; rosetta projects . seduction scenes from : movie clips onto ruby , which absorbs . as she sleeps .
0	objective	rosetta projects seduction scenes from movie : clips onto ruby ; , which absorbs as she sleeps .
0	objective	rosetta projects seduction scenes from movie clips onto ; ruby : , which absorbs as she sleeps .
0	objective	: rosetta projects . seduction ? scenes from movie clips ; onto ruby , which absorbs as she ! sleeps .
0	objective	rosetta projects seduction scenes . from movie clips onto ruby , which absorbs ; as : she sleeps .
0	objective	rosetta projects seduction ; scenes from . movie clips ! onto ruby , which absorbs as she sleeps .
0	objective	rosetta projects ? seduction ? scenes , from movie clips : onto ruby , which absorbs as ; she sleeps .
0	objective	rosetta projects seduction scenes from movie clips onto ruby , : which absorbs as she sleeps , .
0	objective	rosetta projects ? seduction scenes ! from movie : clips onto ruby , which absorbs , as she ! sleeps .
0	objective	rosetta projects seduction scenes from movie , clips ? onto ruby ? , which absorbs as she sleeps .
0	objective	rosetta projects : seduction scenes from ! movie clips onto ! ruby , : which absorbs as she sleeps , .
0	objective	rosetta projects seduction scenes from movie clips onto ruby , ? which absorbs as she , sleeps .
0	objective	rosetta projects ? seduction , scenes , from movie clips onto ruby , which absorbs as she sleeps .
0	objective	; rosetta . projects seduction scenes from movie clips onto ruby , ! which absorbs : as ; she sleeps .
0	objective	! rosetta projects seduction scenes from movie clips . onto ? ruby , which absorbs as ; she sleeps .
0	objective	rosetta projects seduction scenes from movie . clips onto ? ruby , , which absorbs as , she sleeps .
0	objective	rosetta projects . seduction scenes from movie ? clips onto ruby ! , : which absorbs as she sleeps ; .
0	objective	rosetta projects seduction scenes from movie clips onto ruby , which absorbs as she sleeps , .
0	objective	rosetta projects seduction scenes from movie : clips onto ruby , which absorbs as she sleeps .
0	objective	rosetta projects seduction scenes ? from movie ? clips . onto ruby , which absorbs ! as she , sleeps .
0	objective	rosetta projects seduction scenes . from movie clips . onto , ruby , which absorbs as she , sleeps : .
0	objective	rosetta projects seduction scenes from movie clips onto ruby , ? which absorbs as she sleeps .
0	objective	rosetta projects seduction scenes ! from movie ! clips onto ruby , which absorbs as she sleeps .
0	objective	rosetta projects seduction ! scenes from movie clips onto ruby , which absorbs , as she ! sleeps ! .
0	objective	rosetta projects seduction scenes from : movie clips onto ruby , which absorbs as she sleeps .
0	objective	rosetta projects seduction , scenes from movie clips onto ruby , which absorbs as she sleeps .
0	objective	rosetta , projects seduction scenes from movie clips onto ruby , : which absorbs as : she : sleeps .
0	objective	poets is essentially a travelogue of the british isles , juxtaposed with an anthology of classical and contemporary verse , macro-cosmic in scope , microcosmic in its singular intensity .
0	objective	poets is . essentially a travelogue of the british isles , juxtaposed with an anthology . of classical and contemporary verse , macro-cosmic in scope , ? microcosmic in its ? singular , intensity .
0	objective	poets is essentially a ! travelogue ! of the british isles ? , juxtaposed : with an anthology of classical and contemporary verse , macro-cosmic in scope , , microcosmic in its , singular intensity .
0	objective	poets is essentially a travelogue of the british isles , juxtaposed with an anthology of . classical and contemporary verse ; , macro-cosmic in scope , microcosmic in its singular intensity ; .
0	objective	poets is essentially a . travelogue of the ! british isles , : juxtaposed with an anthology of : classical and contemporary verse , macro-cosmic : in ; scope , microcosmic in its singular intensity .
0	objective	poets is essentially ? a . travelogue of the british isles , juxtaposed with an anthology ? of ; classical and contemporary verse : , macro-cosmic : in scope , ? microcosmic in its singular intensity .
0	objective	? poets is ! essentially . a travelogue of the british isles , , juxtaposed . with an ? anthology of classical and contemporary verse ! , macro-cosmic in scope , microcosmic in its ! singular intensity .
0	objective	. poets is essentially a travelogue . of the british isles , juxtaposed ; with an anthology of classical and contemporary verse , ! macro-cosmic in ; scope ; , microcosmic in its singular intensity .
0	objective	poets is ? essentially a travelogue of the british isles , juxtaposed ; with an anthology of classical ; and contemporary verse , macro-cosmic in scope , microcosmic in its singular intensity .
0	objective	; poets is ! essentially a travelogue of the british ! isles , juxtaposed with . an anthology ! of : classical and contemporary ; verse , ; macro-cosmic in scope , microcosmic in its singular . intensity . .
0	objective	; poets is essentially . a travelogue of the , british isles , juxtaposed with an anthology of , classical and contemporary : verse ; , macro-cosmic : in scope , microcosmic in its singular , intensity ; .
0	objective	poets is ! essentially a travelogue of ! the british isles , juxtaposed with an anthology of classical and contemporary verse , macro-cosmic ; in scope ; , microcosmic in its singular intensity .
0	objective	, poets is essentially a travelogue of the british isles , juxtaposed with an anthology of classical and contemporary verse , macro-cosmic in scope , microcosmic in its singular intensity .
0	objective	. poets ; is essentially . a travelogue of ; the british ! isles , juxtaposed with an anthology ! of classical and contemporary verse , macro-cosmic ! in ? scope , microcosmic in ; its singular intensity .
0	objective	poets is essentially a travelogue of the british . isles , juxtaposed ; with an anthology of classical and contemporary verse , macro-cosmic in scope ; , microcosmic in its singular intensity : .
0	objective	poets is essentially a travelogue of the ! british isles , : juxtaposed with an ; anthology of classical : and contemporary verse , : macro-cosmic in ? scope ! , microcosmic in ; its singular ? intensity .
0	objective	poets is essentially a travelogue of the british isles , juxtaposed with an anthology of classical and contemporary verse , macro-cosmic in scope , microcosmic in ; its singular ! intensity .
0	objective	? poets is : essentially . a travelogue of . the : british ! isles . , juxtaposed with an , anthology of classical and contemporary verse , macro-cosmic in scope , microcosmic in its singular intensity .
0	objective	poets , is essentially a travelogue of the british isles , juxtaposed with an anthology , of classical and contemporary verse , macro-cosmic in scope , microcosmic in its singular , intensity .
0	objective	poets is essentially a travelogue of the british isles , juxtaposed with an anthology of ? classical and contemporary verse , macro-cosmic ! in scope , microcosmic in its ; singular intensity .
0	objective	poets is ! essentially a travelogue ; of the british ? isles ; , juxtaposed with an anthology of classical and . contemporary verse , macro-cosmic : in scope ; , microcosmic ! in ; its singular intensity .
0	objective	poets is essentially a travelogue of the . british ! isles , ? juxtaposed , with an anthology of classical and contemporary : verse , ; macro-cosmic in scope , ; microcosmic in its ; singular intensity ? .
0	objective	poets is essentially a travelogue . of the british isles , juxtaposed with an anthology of classical and , contemporary verse , macro-cosmic in scope , microcosmic in its singular intensity .
0	objective	poets is essentially a travelogue of the : british isles , juxtaposed with ? an anthology of classical and contemporary verse , macro-cosmic in ! scope , : microcosmic in its singular intensity .
0	objective	poets is ; essentially a travelogue of the british : isles ? , . juxtaposed ! with an anthology ? of classical and contemporary verse , macro-cosmic in scope , microcosmic in its singular intensity .
0	objective	; poets is ; essentially . a travelogue . of the british : isles , juxtaposed with an anthology of classical and contemporary verse ? , ; macro-cosmic in scope , ? microcosmic in its singular intensity .
0	objective	poets is essentially . a ? travelogue of : the ? british isles , . juxtaposed with an anthology of ; classical and contemporary verse , . macro-cosmic , in scope , ? microcosmic in , its singular intensity .
0	objective	poets is ; essentially a travelogue ! of : the british ? isles , juxtaposed : with an anthology of classical and contemporary verse ! , macro-cosmic . in . scope , microcosmic in its singular intensity , .
0	objective	poets is ! essentially a travelogue of ; the british isles , . juxtaposed with an anthology of classical and . contemporary verse , macro-cosmic in scope , microcosmic in . its singular , intensity .
0	objective	poets . is essentially a ! travelogue of the . british isles , ? juxtaposed ! with an anthology of ! classical and contemporary , verse , ! macro-cosmic in scope , microcosmic in its , singular intensity .
0	objective	poets ? is essentially a travelogue of the british isles , juxtaposed with an anthology of classical and contemporary verse , macro-cosmic in : scope , microcosmic in , its , singular intensity .
0	objective	poets is essentially ? a travelogue of the ! british isles , juxtaposed with an ; anthology of classical and ; contemporary verse , macro-cosmic in ! scope ? , microcosmic . in its , singular intensity .
0	objective	poets is essentially a travelogue of the british isles ; , juxtaposed with an anthology of classical ; and contemporary verse , macro-cosmic ; in scope , microcosmic in its singular intensity .
0	objective	winslow had abandoned the experiments long ago , however ex-patient/caretaker , `` ernst `` ( michael zelnicker ) has developed a symbiotic , telepathic relationship with the rodents , and they thrive off of each other .
0	objective	; winslow had abandoned the experiments long ago , , however ex-patient/caretaker , `` , ernst ! `` ; ( ; michael zelnicker ! ) has developed a , symbiotic , telepathic ? relationship . with the rodents , and they thrive off of each ; other .
0	objective	winslow had abandoned the experiments long ago , however ex-patient/caretaker , `` ernst `` ( michael zelnicker ) has developed a symbiotic , telepathic relationship with : the rodents , and they thrive off of each : other .
0	objective	winslow ? had abandoned the experiments . long ago , however : ex-patient/caretaker , `` ernst `` ( michael zelnicker ) has developed ? a symbiotic , telepathic relationship with the rodents , : and ? they thrive off of each other ! .
0	objective	winslow ; had abandoned the . experiments ; long ago ! , however ? ex-patient/caretaker , `` ? ernst : `` ( michael zelnicker , ) has ? developed a symbiotic , telepathic relationship with the rodents , and they thrive ; off of each other .
0	objective	winslow had abandoned the , experiments : long ago : , however ex-patient/caretaker ; , `` ernst `` ( michael : zelnicker ? ) has developed ? a ? symbiotic , telepathic relationship with the rodents : , and they thrive off of , each . other .
0	objective	winslow had abandoned the experiments long ! ago . , however ex-patient/caretaker ? , `` ernst `` ( michael zelnicker ) has developed a symbiotic , , telepathic relationship with , the rodents , and they thrive ! off ; of each other .
0	objective	winslow had abandoned the experiments long ago , however ex-patient/caretaker , `` ernst `` ( michael zelnicker ) has developed a symbiotic , , telepathic relationship with the rodents , and they thrive off of each other .
0	objective	winslow had abandoned ; the experiments long ago , ? however ex-patient/caretaker , `` ernst `` ( michael zelnicker ) has developed . a symbiotic , telepathic relationship with the rodents , ? and they thrive off of each other .
0	objective	winslow had abandoned the experiments ; long ago , however ex-patient/caretaker , `` ernst , `` ( michael zelnicker ) has ; developed a symbiotic , telepathic relationship with the rodents , and they thrive : off of each other .
0	objective	winslow had abandoned the experiments long ago , however ex-patient/caretaker , `` ernst `` ( michael zelnicker ) has developed a symbiotic , telepathic relationship with the rodents , and they thrive off of each other ; .
0	objective	winslow had abandoned the experiments long ago , however ex-patient/caretaker , ; `` ernst `` ( michael zelnicker ) has developed ? a symbiotic , telepathic relationship with the . rodents , and they thrive off of each other .
0	objective	winslow had ; abandoned the . experiments long ! ago , however ex-patient/caretaker , `` ernst . `` : ( michael zelnicker ) has ! developed ; a symbiotic ; , telepathic relationship : with the rodents ; , and ? they thrive off of each other .
0	objective	winslow had abandoned the experiments long ago , however ex-patient/caretaker , `` ernst . `` ( michael zelnicker ) has developed a symbiotic , telepathic relationship with the rodents , and they thrive off of each other .
0	objective	winslow had abandoned the experiments long ago , however ex-patient/caretaker , `` ernst `` ( michael zelnicker ) has developed a symbiotic , telepathic relationship with the rodents , , and they thrive . off of each , other .
0	objective	winslow had ; abandoned ? the experiments long ago , however ? ex-patient/caretaker , `` ernst `` ( michael zelnicker ) has developed a symbiotic , telepathic relationship , with the rodents , and they thrive off of each other .
0	objective	winslow had ; abandoned the experiments long ago , however ? ex-patient/caretaker , `` ernst ; `` ( michael zelnicker ) has developed a symbiotic , telepathic relationship with the rodents , and they thrive : off of each other .
0	objective	winslow had abandoned the ! experiments long , ago , however ex-patient/caretaker , ; `` ernst `` ( : michael zelnicker . ) has developed a : symbiotic , telepathic relationship with the rodents , , and they . thrive off of ; each other .
0	objective	winslow had , abandoned the experiments long ! ago ! , however , ex-patient/caretaker , `` . ernst `` ( michael zelnicker ) has developed a symbiotic , : telepathic relationship with the rodents , and they thrive off of , each other .
0	objective	! winslow had , abandoned the experiments long ago , : however ex-patient/caretaker , `` ernst `` ( ; michael zelnicker ) has developed a symbiotic , telepathic relationship with the rodents , and ? they ; thrive off of each other .
0	objective	. winslow ? had abandoned the experiments ! long . ago ? , however , ex-patient/caretaker , : `` ernst ? `` ( michael zelnicker ) has developed a symbiotic , . telepathic relationship with the rodents , and they thrive : off ! of each other .
0	objective	? winslow had abandoned : the experiments ? long ago , , however ex-patient/caretaker , `` : ernst `` , ( : michael zelnicker ) has developed a ! symbiotic ; , telepathic relationship with the rodents ; , and they thrive off of each other ? .
0	objective	winslow had abandoned the experiments long ago , however ex-patient/caretaker ! , `` ernst `` ( michael ; zelnicker ) ; has . developed a symbiotic ; , telepathic relationship with ! the rodents , and they thrive off of each other .
0	objective	winslow had abandoned the experiments long ago , ! however ex-patient/caretaker , , `` ernst `` ( michael zelnicker ) ; has developed a symbiotic , telepathic relationship with the rodents ? , and they thrive off of each ! other .
0	objective	winslow had abandoned the experiments long ago , however ex-patient/caretaker , `` ernst `` ( michael zelnicker ) ! has developed a symbiotic , telepathic ! relationship , with the rodents , and they thrive off of each other ; .
0	objective	winslow had abandoned the experiments long ago , however ex-patient/caretaker , `` ernst `` ( michael ; zelnicker ) has developed a symbiotic , telepathic relationship with the rodents , and they thrive off of each other .
0	objective	winslow had ; abandoned ! the experiments long ago ? , , however ex-patient/caretaker , , `` ernst ! `` ( michael zelnicker ) . has ? developed , a symbiotic , telepathic relationship with the rodents , and they thrive off of each . other .
0	objective	winslow had abandoned the experiments long ago , , however ex-patient/caretaker , `` ernst `` ( ? michael zelnicker ) has developed : a symbiotic , telepathic relationship with the rodents , and they thrive off of each other .
0	objective	winslow had abandoned the experiments ; long ago , however ex-patient/caretaker , `` ! ernst `` ( . michael ! zelnicker ) has developed a symbiotic , telepathic relationship with the rodents , , and they thrive off of each other , .
0	objective	winslow . had abandoned the : experiments : long ago , however ex-patient/caretaker , `` ernst `` ( michael zelnicker ) has developed a symbiotic , telepathic relationship . with the rodents , and , they thrive off of each other .
0	objective	winslow had abandoned the experiments long : ago , however ex-patient/caretaker , `` ernst `` ( michael zelnicker ) has developed a symbiotic , telepathic relationship with the rodents , and they thrive off of each other .
0	objective	winslow had abandoned the ? experiments long ; ago , however ex-patient/caretaker , `` ernst ? `` ( michael zelnicker ! ) has developed a ! symbiotic , telepathic relationship ! with the rodents , and they , thrive off of ? each : other .
0	objective	winslow had abandoned the experiments long ago , however ex-patient/caretaker , `` ernst `` ? ( michael zelnicker ) has developed a . symbiotic ? , telepathic ? relationship with the rodents , and they thrive off of ; each other ; .
0	objective	his dreams seemingly become shattered as caroline is married and has a daughter .
0	objective	his dreams seemingly become . shattered as caroline is married and has a daughter .
0	objective	his dreams seemingly become shattered as . caroline is married and has a ? daughter .
0	objective	his dreams seemingly become shattered as caroline is married : and has a daughter .
0	objective	: his dreams : seemingly become ; shattered as caroline is married and has , a daughter .
0	objective	his dreams seemingly become : shattered ? as caroline is married and has ! a daughter .
0	objective	his dreams ? seemingly become , shattered as caroline is married and has a daughter .
0	objective	his ; dreams seemingly become , shattered as caroline is . married and has . a . daughter .
0	objective	his dreams seemingly become shattered , as caroline is married and has a daughter .
0	objective	his dreams seemingly become ? shattered as caroline is married and . has a daughter ! .
0	objective	his dreams seemingly become shattered : as caroline is married and has a daughter , .
0	objective	his dreams seemingly ; become shattered ! as caroline ? is married and has a daughter .
0	objective	his dreams seemingly : become , shattered as , caroline is married and ? has a daughter .
0	objective	! his dreams seemingly become shattered as caroline is married and : has ; a daughter , .
0	objective	his dreams seemingly ! become ; shattered as caroline is ! married and has , a daughter : .
0	objective	his ; dreams seemingly ? become shattered as ; caroline is married and has a : daughter , .
0	objective	, his : dreams , seemingly , become shattered as caroline is married and ; has a daughter .
0	objective	his dreams seemingly become shattered as caroline is married : and has a daughter .
0	objective	his . dreams : seemingly become ? shattered as caroline ? is married and has , a daughter .
0	objective	his dreams , seemingly ; become shattered ! as caroline is married and has a daughter .
0	objective	his dreams . seemingly become shattered as , caroline is married and , has a daughter .
0	objective	his ? dreams seemingly become shattered as caroline is married and has a daughter .
0	objective	! his dreams seemingly become ! shattered as caroline is ? married and ? has : a daughter .
0	objective	his dreams seemingly become shattered as caroline is married and has a daughter ; .
0	objective	his dreams seemingly become shattered as caroline ? is married and has a daughter : .
0	objective	his dreams seemingly become shattered as ? caroline is married and has a daughter .
0	objective	his dreams ! seemingly become , shattered ? as caroline is married and . has ! a daughter .
0	objective	his dreams seemingly become : shattered as caroline is married : and : has ? a daughter .
0	objective	his dreams seemingly . become shattered as caroline is married and has a . daughter .
0	objective	his dreams seemingly become shattered as , caroline ! is married and has a daughter .
0	objective	his dreams seemingly become shattered as caroline is married and has ! a daughter .
0	objective	his dreams seemingly : become shattered ; as ; caroline is married and , has a daughter .
0	objective	his dreams seemingly become ! shattered as caroline is married and has a daughter .
1	subjective	while general audiences might not come away with a greater knowledge of the facts of cuban music , they 'll be treated to an impressive and highly entertaining celebration of its sounds .
1	subjective	while general audiences ; might not come away with a greater knowledge of the facts of cuban music , they 'll be treated to an impressive and highly entertaining celebration of its sounds .
1	subjective	while general audiences might not come away with a , greater knowledge of the ? facts of ; cuban music ! , they 'll be treated to an impressive and highly entertaining celebration of its sounds .
1	subjective	, while general audiences might not come away with a greater knowledge of . the facts of , cuban music , , they ? 'll be treated to an impressive , and ! highly . entertaining : celebration of its . sounds .
1	subjective	while general : audiences might not come away with a greater knowledge of the facts of cuban music , they 'll be treated to an : impressive and highly entertaining celebration of its sounds .
1	subjective	while general audiences might not come away with a greater knowledge ! of the facts of cuban music , they 'll be treated to an impressive and highly entertaining celebration of its sounds .
1	subjective	while general audiences might not come away ? with a greater knowledge of the facts , of . cuban music ; , they : 'll be treated to . an impressive and highly . entertaining , celebration of its ; sounds .
1	subjective	! while general audiences might not come : away with a greater knowledge of the ! facts of cuban music , they 'll be : treated to an impressive and highly entertaining celebration of its . sounds .
1	subjective	while general audiences might not come away with a greater knowledge of the facts of cuban music , they 'll , be ; treated to an impressive and highly entertaining celebration of its sounds .
1	subjective	while general audiences : might ; not ! come away with a greater knowledge of the facts of cuban music , they 'll be treated ? to an impressive and highly ! entertaining celebration of its sounds .
1	subjective	while general audiences might ? not come away with a greater ? knowledge ? of the facts of cuban music , they 'll be treated to an ; impressive and highly , entertaining , celebration of its ; sounds .
1	subjective	while ? general ? audiences ! might not . come away with a greater knowledge of the facts of cuban music , they . 'll be treated to an . impressive and highly , entertaining celebration of ; its ! sounds .
1	subjective	: while general . audiences might ; not come away ; with a greater knowledge of ? the facts of cuban music , : they 'll be treated to an ; impressive ; and highly entertaining celebration ? of its sounds .
1	subjective	while , general , audiences might not come , away with ; a greater knowledge of the facts of cuban music , they 'll . be ? treated to an impressive and highly . entertaining celebration of ; its sounds ; .
1	subjective	while general audiences might , not come away with a greater knowledge , of the facts of cuban music , they 'll be treated to an : impressive and highly entertaining celebration of its sounds .
1	subjective	while ! general audiences might not come away with a greater knowledge ? of the ? facts ; of cuban music , they 'll be treated ! to an impressive and highly entertaining celebration of its sounds .
1	subjective	while general , audiences might not come away with a greater knowledge of the facts of cuban music , , , they 'll be treated to an ! impressive ; and highly entertaining celebration of its sounds , .
1	subjective	; while general , audiences might not come away with a greater knowledge of the facts of cuban music . , ; they 'll be treated : to an impressive and highly entertaining celebration : of its sounds .
1	subjective	while general audiences might not : come away , with a greater . knowledge of the facts : of cuban music , they 'll be treated ; to an impressive and ! highly entertaining celebration of its ; sounds .
1	subjective	while ! general ? audiences might , not come away ; with a , greater ? knowledge of , the facts of cuban music , they . 'll ; be treated to an impressive and highly entertaining : celebration of its sounds .
1	subjective	while general audiences . might not come away with ! a greater knowledge of the . facts of cuban ; music , they 'll be treated to an impressive : and highly entertaining celebration ; of its sounds ; .
1	subjective	while general audiences might ! not come away with a greater knowledge ; of ; the facts of cuban music , they 'll be ; treated to an impressive and ! highly entertaining celebration of its sounds .
1	subjective	while general audiences might not come away with a greater knowledge of the facts of cuban music , they 'll be treated ? to ? an impressive and highly ! entertaining celebration ! of its sounds .
1	subjective	while general audiences : might not come away with . a . greater knowledge of the facts of ; cuban music , they 'll be ? treated to ; an impressive and highly entertaining ? celebration of its sounds ! .
1	subjective	while general ; audiences might not come , away with a greater knowledge of : the facts of ! cuban music , , they 'll be treated to an impressive and highly entertaining celebration of its sounds ; .
1	subjective	while general audiences might not come away with a greater knowledge of the , facts , of cuban ! music , they 'll be ? treated to an impressive , and highly entertaining celebration of its sounds .
1	subjective	while general audiences might . not come away with a greater . knowledge of the ? facts of cuban music , they 'll be treated to an impressive and highly entertaining celebration of its sounds .
1	subjective	while general audiences . might not come , away with a greater ! knowledge : of ! the ? facts of cuban music , they ? 'll be treated to an impressive ? and highly entertaining ? celebration of its sounds .
1	subjective	while general audiences might not come away with a greater knowledge of the facts of cuban music , they 'll be treated to an impressive and highly entertaining . celebration of its sounds .
1	subjective	while general audiences might not come , away with a greater knowledge of the facts of cuban music , they 'll be treated to an impressive and highly entertaining celebration of its sounds .
1	subjective	while general audiences might not come away with , a ! greater knowledge of the facts of ? cuban music , they . 'll be treated to an impressive and highly entertaining . celebration of its sounds .
1	subjective	while general audiences ; might not come away with a greater knowledge of the facts of . cuban music , they 'll be treated to an impressive and highly entertaining : celebration of its . sounds .
1	subjective	while general audiences might not come away with a greater , knowledge of the facts of cuban music , they 'll be treated to . an ! impressive and highly entertaining celebration of its sounds : .
0	objective	then there is the unshakable guilt over his past .
0	objective	then : there is the unshakable ! guilt over his , past .
0	objective	then there is ? the unshakable guilt over his past .
0	objective	then there ? is the unshakable guilt over his past .
0	objective	then there is the unshakable ? guilt ? over ; his past ? .
0	objective	then : there is the unshakable guilt over his past ; .
0	objective	then there is ? the unshakable guilt over his past . .
0	objective	. then . there is the unshakable guilt : over his . past .
0	objective	then : there is , the ! unshakable guilt over his past .
0	objective	then . there is the ? unshakable guilt ! over : his past .
0	objective	then there . is the unshakable ! guilt over his past .
0	objective	then there , is the . unshakable guilt over his ? past ! .
0	objective	then there ? is the unshakable guilt over ! his past .
0	objective	then there is the unshakable guilt over his . past .
0	objective	then there is the unshakable guilt over ; his ! past ; .
0	objective	then there is the unshakable guilt ! over his past .
0	objective	then there , is the unshakable guilt ; over : his past .
0	objective	then ; there is the unshakable guilt over his past .
0	objective	; then there ! is the unshakable guilt over , his ! past .
0	objective	. then there is ! the unshakable guilt over . his ; past .
0	objective	, then there is the unshakable guilt ? over his ? past ; .
0	objective	then there is , the , unshakable . guilt ; over his past .
0	objective	then there ! is the unshakable guilt over ! his past .
0	objective	then ! there is , the unshakable guilt ; over , his past .
0	objective	then there is ? the ; unshakable guilt over ; his past ? .
0	objective	then there is , the unshakable ! guilt over : his past .
0	objective	then ? there is ! the unshakable , guilt over his past .
0	objective	? then there is the unshakable guilt , over ? his ! past .
0	objective	then ! there is . the ; unshakable ; guilt over his past .
0	objective	then ? there is the unshakable guilt over his past .
0	objective	then , there is ! the unshakable guilt . over his past ! .
0	objective	; then ? there ! is the unshakable guilt ! over his past .
0	objective	then there is the unshakable guilt , over , his past .
0	objective	he initially flounders in his new world , before realizing that it takes more than talent to reach the top .
0	objective	he initially flounders in : his new world , before realizing that it takes more than talent to reach the top ? .
0	objective	he initially : flounders : in ! his new world , before realizing ? that it takes . more than talent to reach the top .
0	objective	he initially flounders in his new world , before ? realizing that : it takes ? more than . talent to : reach the top .
0	objective	he initially flounders : in his new world , : before , realizing ; that it takes more ? than , talent to reach the top .
0	objective	he initially flounders in , his new ! world , before realizing that it takes more than talent to reach the top : .
0	objective	he initially flounders . in his . new world , before realizing ? that it takes more than talent to reach , the top .
0	objective	he initially flounders in his new world , ? before ! realizing that it takes more , than ? talent to reach the ; top .
0	objective	he initially flounders in his new world , before : realizing that it takes ; more than ; talent to reach the , top .
0	objective	he ? initially flounders in ? his , new world , : before realizing that it , takes more , than talent to reach the : top .
0	objective	, he initially ; flounders in his new world , : before realizing that it takes more than . talent : to reach the top .
0	objective	he initially flounders in his new world , before : realizing that it takes more than talent to reach ! the : top .
0	objective	he initially flounders in ; his new , world . , ; before ! realizing that it , takes ! more than talent to reach the top .
0	objective	, he initially flounders in his new world , before realizing that it takes more than talent to reach the top .
0	objective	he initially flounders in his ! new world , before realizing that it takes more ; than talent to reach the ; top .
0	objective	he initially ! flounders in : his new world , before realizing that : it takes more ? than talent ; to reach : the top .
0	objective	he initially flounders ? in his new world , . before realizing . that it takes ! more than ; talent to reach the ; top .
0	objective	he . initially . flounders in his ! new world ! , before realizing ; that it takes more than talent to : reach ? the top .
0	objective	? he initially flounders in his new world ? , ! before realizing that it takes more than ! talent to ? reach the top .
0	objective	he initially flounders ; in his new world , : before ! realizing that it . takes more than ? talent to reach the top .
0	objective	he ; initially flounders in his . new world , , before realizing that ? it takes more than talent ; to reach the top .
0	objective	? he initially flounders in his new world ; , before ! realizing ? that it : takes more : than talent to reach the top .
0	objective	he ; initially flounders in his ! new : world , , before , realizing that it takes more than , talent to ; reach the top .
0	objective	he initially flounders in his new ; world , . before realizing that it takes ; more than talent ! to reach ! the . top ? .
0	objective	he ? initially flounders : in his new world , before ? realizing that it takes more , than talent to reach ? the ; top .
0	objective	he initially : flounders . in his new world ? , before realizing that it ; takes , more than talent ; to reach the top .
0	objective	, he initially flounders in his : new , world , : before ? realizing that ! it takes more than talent to reach the top .
0	objective	. he initially flounders , in his : new world , before , realizing ! that it takes more : than talent . to reach the top .
0	objective	? he initially flounders in his new world , before realizing that ? it . takes more . than talent to ! reach the , top : .
0	objective	he initially flounders in his new ! world , before realizing that it takes more than talent to reach ? the top .
0	objective	he initially flounders in his new ; world , before realizing that it takes ! more than talent to reach the top .
0	objective	he initially flounders in his new world , before realizing that it takes more ? than . talent ; to reach the top .
0	objective	he . initially flounders in ? his new world , before , realizing that it ; takes more than talent to reach the top .
1	subjective	a rude black comedy about the catalytic effect a holy fool has upon those around him in the cutthroat world of children 's television .
1	subjective	a . rude black comedy about , the catalytic effect , a holy fool has upon ! those , around him in the cutthroat world , of children . 's television ? .
1	subjective	a ; rude ; black . comedy about , the catalytic effect a holy fool has upon those ; around him in the : cutthroat : world of children 's television .
1	subjective	a rude black comedy about the . catalytic effect a holy fool has upon those around him in the cutthroat world of children 's television .
1	subjective	a rude black comedy about the catalytic ! effect a holy fool has upon those around him in the cutthroat : world : of children 's television ? .
1	subjective	a rude ? black comedy about : the ! catalytic effect a holy fool has upon those around ; him in . the cutthroat world of children 's television .
1	subjective	a rude black comedy about the : catalytic ! effect a holy fool has upon those around him in the cutthroat world of children 's television .
1	subjective	: a rude black comedy about , the catalytic effect a holy fool ; has upon those around him in the cutthroat : world of children 's television .
1	subjective	: a rude black comedy about the ; catalytic effect a holy ! fool has ; upon those around ; him in the cutthroat , world of children 's television .
1	subjective	a rude black comedy about the catalytic effect a holy fool ; has , upon those : around him in the cutthroat world of children 's television .
1	subjective	a rude black comedy about the catalytic effect a holy fool has upon those around him in the cutthroat ; world of children 's ; television .
1	subjective	a rude ! black comedy about the catalytic effect ? a holy ; fool has upon . those around him in , the cutthroat world of children 's television .
1	subjective	a ? rude , black comedy . about the catalytic effect a holy fool has upon ? those around him ; in the cutthroat world of children 's television .
1	subjective	a rude black comedy , about the ; catalytic : effect a . holy fool has upon those : around him in the cutthroat ; world of children 's television .
1	subjective	a rude black comedy about the , catalytic effect a holy fool has upon those around him in the cutthroat world of children 's television .
1	subjective	a rude black comedy about the : catalytic effect ! a holy ! fool has upon those around ? him in ? the : cutthroat world of children ? 's television .
1	subjective	a rude black comedy about the : catalytic effect a holy fool has upon those around him in the cutthroat world of children 's television .
1	subjective	a rude black comedy about the . catalytic effect a holy , fool , has upon those ? around him in the ! cutthroat world of children 's television . .
1	subjective	a rude black comedy about the catalytic . effect a holy . fool has upon those around him in ! the cutthroat world of children 's television .
1	subjective	: a , rude black comedy about the catalytic effect a holy ? fool has , upon those around him in the ? cutthroat world of children 's television .
1	subjective	a rude black . comedy about the catalytic ; effect a holy , fool . has upon those around him ! in the cutthroat world of : children 's television .
1	subjective	a rude black comedy about the catalytic effect a holy fool has upon those around him . in the cutthroat world of children 's . television .
1	subjective	a rude black comedy about the catalytic effect a holy fool has upon those around : him in the cutthroat world of children 's television .
1	subjective	a rude black comedy about the ; catalytic effect a holy fool has upon those around him in the cutthroat world of children 's television .
1	subjective	a rude black comedy : about the catalytic effect a holy fool , has , upon those : around , him in the ? cutthroat world of children , 's ? television .
1	subjective	a rude black comedy about the catalytic effect a holy fool has upon those ; around . him in the cutthroat : world of children : 's television .
1	subjective	a ? rude ; black ? comedy about , the catalytic effect a holy fool : has upon those around him in ? the cutthroat world of children 's ! television .
1	subjective	a rude black comedy ; about the catalytic effect a holy ! fool has upon those around him in ; the cutthroat ? world of ; children ! 's television .
1	subjective	a ; rude black comedy about the catalytic effect a ! holy fool has upon ! those around , him in the cutthroat world of ? children 's television .
1	subjective	a rude black comedy about the catalytic effect a holy fool has upon those around him in the cutthroat world of children ? 's television .
1	subjective	a rude black comedy about the catalytic effect a ; holy fool , has upon ! those around him in , the ; cutthroat world of children 's television .
1	subjective	a ? rude black comedy about the , catalytic effect ; a holy fool has upon those around : him in ; the cutthroat . world of children 's : television .
1	subjective	a rude black comedy about the ? catalytic effect a holy fool has , upon those around him in the ! cutthroat ! world of children 's television .
1	subjective	it 's incredible the number of stories the holocaust has generated . just when you think that every possible angle has been exhausted by documentarians , another new film emerges with yet another remarkable yet shockingly little-known perspective .
1	subjective	it 's incredible the number : of stories the holocaust has generated , . . just when ? you : think . that every possible angle has been exhausted by ? documentarians , another new film emerges with yet ? another remarkable ; yet shockingly little-known ; perspective .
1	subjective	it 's ? incredible ; the number of : stories ? the ! holocaust has generated , . just when you think that every possible , angle has ! been ; exhausted by documentarians , another . new film ! emerges with yet ! another remarkable yet shockingly little-known perspective .
1	subjective	, it ; 's incredible the number of stories the : holocaust has generated . just when ! you think that every possible angle has been exhausted : by documentarians , another new film emerges with , yet , another remarkable yet shockingly little-known ; perspective .
1	subjective	it 's incredible the number , of stories the holocaust has generated . just when : you think ! that . every . possible angle has been exhausted by ; documentarians , another new film emerges with yet another remarkable yet shockingly little-known perspective .
1	subjective	it 's ! incredible the number of stories the holocaust has generated . ; just when you think that every possible angle has been exhausted by documentarians : , ? another new film emerges with yet another remarkable yet shockingly little-known perspective ; .
1	subjective	it 's incredible the ! number of stories the holocaust has generated . just when ! you : think that every ! possible angle has been exhausted ! by . documentarians , another new film emerges with , yet another remarkable yet shockingly little-known perspective .
1	subjective	it ? 's incredible the number of stories the holocaust has generated . just when you think that every possible angle has been exhausted by documentarians , another new film emerges with yet ; another remarkable yet shockingly . little-known perspective .
1	subjective	, it 's incredible the number of stories the holocaust has generated . just when you think that every possible angle has been . exhausted by documentarians , another new film : emerges with yet another remarkable yet . shockingly little-known perspective .
1	subjective	it 's incredible ; the number of stories the ; holocaust has generated . ! just when you think . that ! every possible angle has been ? exhausted by documentarians , another new film emerges with yet another remarkable yet shockingly little-known perspective .
1	subjective	it 's incredible the number of stories the holocaust has generated . just when you think that every possible angle has been exhausted . by documentarians , another new ! film emerges with yet another remarkable yet shockingly little-known perspective .
1	subjective	it 's incredible the number of stories . the holocaust has ; generated . just when you think that ! every possible angle has been exhausted by documentarians , another new film emerges with yet another remarkable yet shockingly little-known ; perspective . .
1	subjective	. it 's : incredible the ? number of stories ; the holocaust has generated . just when ! you : think that every possible angle has been exhausted by documentarians , another ? new film emerges . with , yet ? another remarkable ? yet shockingly ; little-known perspective .
1	subjective	, it 's incredible : the number of stories the . holocaust ? has ? generated . just when you think , that . every possible angle ! has been exhausted by documentarians , another new film emerges with yet another . remarkable yet shockingly little-known perspective ; .
1	subjective	it 's incredible , the number of stories the , holocaust ? has : generated . just when you think that every possible . angle has . been exhausted by . documentarians , another new film emerges with yet another remarkable yet shockingly little-known ; perspective .
1	subjective	it 's incredible the number of . stories the holocaust has generated . just . when you think that every possible angle has been exhausted by documentarians , another new film emerges with yet ; another remarkable yet shockingly little-known perspective .
1	subjective	it 's . incredible the number , of stories , the holocaust has generated . just when you think that every possible angle has ? been ; exhausted by documentarians : , another new film emerges with yet another remarkable yet shockingly little-known perspective .
1	subjective	it 's incredible the number of stories the holocaust has generated . just ? when you think that every possible angle has been exhausted by documentarians , another new film emerges with yet another remarkable yet shockingly little-known perspective .
1	subjective	it 's incredible . the : number ? of stories the ? holocaust ? has generated . just when you think that every possible angle has ; been exhausted by documentarians , another new film emerges with yet another remarkable : yet shockingly little-known perspective .
1	subjective	it 's ! incredible the number of stories the holocaust has generated . just when you think that every possible angle has been exhausted by ; documentarians , another new film . emerges with yet another remarkable yet shockingly little-known perspective .
1	subjective	; it : 's incredible the number of stories . the holocaust has generated ? . just when ! you think : that every , possible angle ! has been ; exhausted ; by documentarians , another new film emerges with yet , another remarkable yet shockingly little-known perspective .
1	subjective	it 's incredible the : number of stories the holocaust has generated . just when you think that every possible angle ? has been ; exhausted by documentarians , another new film emerges with yet another remarkable yet shockingly little-known perspective .
1	subjective	it 's incredible the number of stories the , holocaust has generated . just when you think that every possible angle has been exhausted by documentarians , another new film emerges with yet another remarkable yet shockingly little-known perspective .
1	subjective	? it 's incredible the number of stories the holocaust has generated . just when you think ! that every possible angle has been exhausted by documentarians , another new film emerges with yet another remarkable yet shockingly little-known perspective .
1	subjective	it 's incredible the number of stories the holocaust has generated . just when you ; think that every possible angle ! has been exhausted by documentarians , another new film ? emerges with yet another remarkable yet shockingly little-known . perspective .
1	subjective	it 's incredible the number of stories the holocaust has generated . just when you think that every possible angle has been exhausted by documentarians , another new film emerges : with yet another remarkable yet shockingly little-known perspective .
1	subjective	it 's incredible , the . number of ; stories ? the holocaust has generated . ! just when you think that every . possible : angle has been exhausted by . documentarians . , another new film emerges with . yet another remarkable : yet shockingly . little-known perspective .
1	subjective	it 's ! incredible the number of stories the holocaust ? has generated . . just when you think ? that every possible angle : has : been exhausted by documentarians , . another new ? film emerges with yet another remarkable yet shockingly : little-known perspective : .
1	subjective	; it 's incredible the number of stories the holocaust has generated . just when you think that ? every possible . angle has been exhausted by documentarians , another new film emerges with yet another remarkable ! yet shockingly little-known perspective .
1	subjective	, it 's incredible the number of stories the holocaust ! has generated . . just when you think that every possible angle has been exhausted ? by documentarians , another new ! film emerges with ! yet another remarkable yet shockingly little-known ; perspective .
1	subjective	it 's incredible the number of stories the holocaust , has generated . just when : you think ! that every possible angle has , been exhausted by documentarians . , another new film emerges with yet another remarkable yet shockingly little-known perspective ! .
1	subjective	it 's incredible the number of stories the holocaust has generated . : just when . you think that every possible angle has been exhausted by documentarians ? , another new film emerges with yet another remarkable yet shockingly little-known perspective .
1	subjective	it 's incredible the number of stories the holocaust has , generated . ; just when you ; think that every possible . angle has been exhausted by documentarians , , another new film emerges with yet , another remarkable yet shockingly little-known perspective .
0	objective	the plot thickens further with the death of rachel 's best friend annie and the discovery that dennis betts is actually a policeman , with his own very personal reasons for pursuing rachel .
0	objective	the plot . thickens ; further with the death . of rachel 's . best friend annie . and the discovery . that dennis betts is actually a policeman , , with his own very personal ? reasons : for ! pursuing rachel .
0	objective	the plot thickens further with the death of rachel . 's best friend annie and the discovery that dennis betts is actually a policeman , . with his own very , personal reasons for : pursuing ? rachel .
0	objective	the plot thickens , further , with the death of ! rachel 's best friend annie , and the discovery that dennis betts ? is actually a ! policeman , ! with his ; own very ; personal reasons . for pursuing rachel .
0	objective	the plot thickens further ! with the death of rachel 's best . friend annie and . the discovery that ? dennis betts , is , actually a policeman , with , his own very personal reasons for ; pursuing rachel : .
0	objective	the plot thickens further . with the death of : rachel 's ? best friend annie and the discovery that dennis betts is actually ; a policeman , with his own very personal reasons for pursuing rachel ; .
0	objective	! the plot thickens further , with the death of ! rachel 's best ? friend annie ? and the discovery that dennis ! betts is . actually a policeman , , with his own ! very personal : reasons for pursuing rachel .
0	objective	the . plot thickens further with the death of rachel 's ? best friend annie ; and the discovery that dennis betts is actually a . policeman , with . his own very ! personal reasons for pursuing rachel : .
0	objective	the plot thickens ! further with the death of rachel 's best friend annie and the discovery that dennis betts is actually a policeman , with his own very personal reasons for pursuing rachel . .
0	objective	the plot thickens further with the death of rachel ; 's best friend annie ? and ; the discovery that dennis betts is actually a policeman , . with his ; own very personal reasons for : pursuing rachel .
0	objective	the ! plot thickens further with the death ; of rachel , 's best friend annie and the discovery that dennis , betts ! is actually a policeman , . with his own very personal reasons for pursuing rachel .
0	objective	, the : plot thickens further with , the death of ; rachel 's best friend annie and the discovery . that dennis ? betts is actually . a ? policeman , ! with ? his own very personal reasons for pursuing rachel .
0	objective	the plot thickens further with the death of ? rachel 's : best friend annie and the ! discovery that : dennis betts is ! actually a policeman , with his own very , personal , reasons for pursuing ? rachel .
0	objective	the . plot thickens further , with the : death of rachel : 's best : friend ! annie ! and the discovery that dennis : betts is actually a policeman , with his own very personal ! reasons for pursuing rachel .
0	objective	the plot thickens further with the death of : rachel 's best friend annie and the discovery that dennis betts is actually a policeman , with his own very personal reasons for pursuing rachel .
0	objective	the plot thickens further with the death of rachel 's best friend annie and ; the discovery that dennis betts is actually . a policeman , with : his own ; very personal reasons for pursuing rachel .
0	objective	the plot thickens further with the death of rachel ? 's best ? friend annie and the discovery that : dennis betts ; is actually a policeman , with his own very personal reasons . for , pursuing ? rachel . .
0	objective	the plot thickens further ; with the death . of rachel 's best : friend , annie and the discovery : that dennis betts is actually a policeman , with his own ? very : personal reasons ; for pursuing rachel .
0	objective	the . plot thickens further with the death of rachel 's best friend annie and the discovery : that . dennis betts is actually , a : policeman , with his own very personal , reasons for ; pursuing rachel .
0	objective	the plot thickens further with the ; death of rachel 's best friend , annie and ! the discovery that dennis ! betts is ? actually ! a policeman , with his own very personal reasons for : pursuing rachel ; .
0	objective	? the plot thickens further ; with the ; death of rachel : 's best friend annie and the discovery that dennis betts . is actually a policeman , with his own very personal reasons for pursuing rachel .
0	objective	the ? plot thickens ! further with the death ? of rachel , 's best friend annie and the ; discovery : that dennis betts is actually ? a policeman . , with his own ; very personal reasons for pursuing ? rachel .
0	objective	the plot thickens further with , the . death of rachel 's best ! friend annie ! and . the discovery that . dennis , betts is actually ; a policeman . , with his own very : personal reasons , for pursuing rachel .
0	objective	the plot , thickens further with the death of rachel 's best , friend annie and the discovery : that dennis betts is ! actually a policeman , ! with his own very personal reasons for pursuing rachel .
0	objective	the ? plot thickens ; further with the death ! of rachel 's best ! friend ? annie and the , discovery that dennis betts is ? actually a policeman ? , with his own very personal , reasons for pursuing rachel .
0	objective	the plot thickens further with the death of rachel 's best friend annie ! and the discovery that dennis betts is actually a policeman , with his own very personal reasons for pursuing rachel .
0	objective	the plot thickens : further with , the death of rachel . 's best ; friend annie ! and the discovery : that dennis . betts is ? actually a policeman , with his own very personal , reasons for ; pursuing rachel .
0	objective	the plot thickens further with the death of rachel 's best friend annie and the discovery that dennis betts is actually a ? policeman , with his own very personal reasons for pursuing rachel .
0	objective	the plot thickens further with the ? death of rachel 's best friend annie and the discovery that dennis betts is actually a policeman , with his own very personal reasons for ; pursuing rachel .
0	objective	the ; plot : thickens further with the death of rachel ! 's best friend annie and the discovery that dennis betts . is actually a policeman , with his own very personal reasons for pursuing rachel .
0	objective	the : plot thickens further with the death of rachel 's best friend annie and the discovery that dennis betts is actually . a policeman , with his own very personal reasons for . pursuing ? rachel .
0	objective	the plot thickens further with the death of rachel ; 's ! best friend annie and the discovery that dennis betts is , actually a policeman , with : his own very personal reasons for pursuing rachel .
0	objective	the . plot thickens further with ; the death of ? rachel 's best friend annie and the discovery that dennis betts ; is actually a policeman , with his own very ; personal reasons for pursuing : rachel .
1	subjective	a zombie movie in every sense of the word -- mindless , lifeless , meandering , loud , painful , obnoxious .
1	subjective	a zombie ; movie ; in every sense of the word ! -- mindless , lifeless , ? meandering , loud , , : painful , obnoxious .
1	subjective	a zombie , movie in ; every sense of ; the word -- mindless , lifeless , meandering : , loud , . painful ! , ? obnoxious .
1	subjective	a zombie movie in ? every . sense of the word : -- mindless , . lifeless , meandering , loud , painful , : obnoxious .
1	subjective	a zombie movie in every sense of the : word -- ; mindless , lifeless ? , meandering , ! loud ; , painful , obnoxious . .
1	subjective	a , zombie ; movie in every sense of the word -- mindless : , lifeless , meandering , loud , painful , obnoxious .
1	subjective	a zombie : movie in every sense . of the word -- mindless , lifeless : , meandering , . loud , painful . , obnoxious ; .
1	subjective	a zombie movie in every sense of the word ? -- mindless , lifeless , . meandering , loud , painful , obnoxious . .
1	subjective	a zombie movie in every sense of the word -- mindless ? , lifeless , meandering , loud , painful , obnoxious .
1	subjective	a zombie movie in every sense of the word -- mindless , lifeless , meandering , loud , painful , obnoxious , .
1	subjective	a zombie movie in every sense ? of the word -- mindless , lifeless , meandering , ? loud , painful , obnoxious .
1	subjective	a ; zombie movie . in every ! sense of the ? word : -- mindless , lifeless ? , meandering , loud , painful , , obnoxious .
1	subjective	a ! zombie movie in , every ? sense of the word -- mindless ; , lifeless , ; meandering , loud , painful , ; obnoxious , .
1	subjective	a zombie movie in every sense of the , word -- mindless , lifeless , meandering , loud , painful , obnoxious .
1	subjective	a zombie ! movie in . every ! sense of the word -- ; mindless , ! lifeless , meandering , loud ! , ! painful , obnoxious .
1	subjective	? a zombie movie in every ? sense , of : the word -- ! mindless , lifeless : , meandering , loud ; , painful , obnoxious .
1	subjective	a zombie movie in every sense of the word -- mindless , lifeless , meandering ! , loud , painful , obnoxious .
1	subjective	a ; zombie movie ? in every sense of the . word -- mindless , lifeless , meandering , loud ? , painful , obnoxious .
1	subjective	! a zombie movie in every sense of the word -- mindless , . lifeless , meandering , loud , painful , obnoxious .
1	subjective	a , zombie movie in : every ; sense of the word , -- ; mindless , lifeless , meandering , loud , ; painful , obnoxious .
1	subjective	a : zombie . movie in every sense of the word -- ? mindless , lifeless , meandering , loud : , painful , : obnoxious .
1	subjective	: a zombie movie in every sense of the word ; -- mindless , lifeless , meandering : , loud , painful , , obnoxious .
1	subjective	a ; zombie movie ! in every sense of the . word -- mindless , lifeless , ! meandering , loud , painful , , obnoxious .
1	subjective	a zombie movie in every sense of the word -- mindless , lifeless , meandering . , loud , , painful , obnoxious .
1	subjective	? a zombie movie , in every : sense of ! the word -- mindless , ! lifeless , meandering , loud , painful , obnoxious .
1	subjective	a zombie ! movie in , every sense of the word : -- mindless , ; lifeless , meandering ? , loud , . painful ? , obnoxious .
1	subjective	! a zombie , movie in every sense of the word -- mindless , ; lifeless , meandering , loud , painful , obnoxious .
1	subjective	a zombie movie in every sense : of the word -- mindless . , lifeless , meandering , loud . , painful , obnoxious .
1	subjective	a zombie movie in ; every sense , of the word -- mindless , lifeless , meandering , ; loud , painful , , obnoxious . .
1	subjective	a zombie movie in every sense of : the word -- mindless , lifeless , . meandering , ; loud , ; painful , , obnoxious .
1	subjective	. a zombie movie in every ! sense of the word -- mindless , lifeless , meandering , loud ; , painful , obnoxious .
1	subjective	a zombie movie in every sense of ? the word -- mindless . , lifeless : , meandering , loud ? , painful , . obnoxious .
1	subjective	: a zombie , movie in every sense of the : word -- mindless , : lifeless , meandering . , loud , painful , . obnoxious .
0	objective	burning clean follows johnny , a young man caught between the grinding poverty of the urban ghetto and a con artist mother who depends on him for survival , on the day he must forsake her to save himself .
0	objective	burning clean follows johnny . , a young man caught between the grinding poverty of the . urban ; ghetto and a con ! artist mother who : depends ! on him for survival , on the ; day : he must forsake her to save himself .
0	objective	burning clean follows johnny : , , a young . man ? caught between the grinding ! poverty of the urban ! ghetto and a con artist mother who depends on him for ; survival , on the day he must forsake her to save . himself .
0	objective	burning clean follows johnny , a young : man caught between the grinding poverty of the urban ghetto and a con artist mother who depends ; on him for survival , on the day he must forsake her to save himself .
0	objective	, burning ; clean ! follows johnny , a young man caught between : the grinding poverty , of the urban ghetto . and a con . artist mother who : depends on him for , survival ? , on the , day he must forsake her to . save himself .
0	objective	burning clean follows , johnny , ; a young man : caught , between the grinding poverty ? of the ; urban ghetto . and a con artist . mother who depends ! on him for survival , on the ! day ? he must forsake her . to . save himself .
0	objective	burning clean follows johnny , a young man caught between the grinding poverty of the urban ghetto and a con artist , mother who depends on him for survival , on . the day he must forsake her to save himself .
0	objective	burning clean follows ? johnny , a . young man caught between the grinding poverty of the urban ghetto and a con artist mother who depends . on him for survival , , on the . day he must forsake her to save himself .
0	objective	? burning clean follows johnny . , a young man caught between the grinding poverty of the urban , ghetto and ; a con artist ! mother who depends on him for survival , : on the day he must forsake her to save himself .
0	objective	burning clean : follows johnny , ? a young man caught , between , the grinding poverty of the urban ghetto ! and a con artist mother ! who depends on him for survival , on the day he ! must forsake her ! to save himself .
0	objective	burning clean ? follows johnny , a young man ! caught between the grinding poverty of the urban ghetto : and . a ! con artist ! mother who ? depends ? on him for ; survival , on the ? day ! he must : forsake her to save himself .
0	objective	burning clean follows johnny , a young man ; caught between the grinding poverty of the : urban ? ghetto and a . con artist mother who depends on him : for survival ? , . on the ? day ? he must , forsake her to : save . himself .
0	objective	burning clean follows johnny , a young man ; caught between the grinding poverty ! of the , urban ghetto ? and a con artist mother ? who depends on , him for ! survival , , on the day he must forsake her to save himself .
0	objective	burning clean follows johnny , a young man caught between the grinding poverty of the urban ghetto and a con artist mother ? who depends on him for survival , on ? the day he must forsake her to ? save himself .
0	objective	burning clean follows johnny , a young man caught between the grinding poverty of ! the : urban ghetto and a con artist mother who depends on him for survival , on the day he must forsake her to save himself .
0	objective	burning clean follows johnny , , a , young man caught between the grinding poverty ? of the urban ghetto and a con artist mother who depends on him for survival , on the day he , must forsake her to save himself .
0	objective	burning clean follows johnny , a young man caught between the grinding poverty of the urban ghetto and a con artist mother who depends on : him for survival , on the day , he must ? forsake her to save himself .
0	objective	burning clean ; follows johnny , . a young man caught . between the grinding poverty of the : urban ghetto and a con artist . mother who depends ! on him for survival , on the day he must forsake her : to ! save himself .
0	objective	burning clean follows johnny , a young man caught between the grinding poverty of the urban ghetto and a con artist mother who depends on him for survival , on the : day he must forsake her to save himself .
0	objective	burning clean follows johnny , a young man caught between the grinding poverty of the ; urban ghetto and a con artist ; mother who depends on him for survival , on the day he must forsake her to save himself .
0	objective	, burning clean follows johnny , a : young man caught . between the grinding poverty ! of the urban ghetto and a con artist mother who depends ! on him ? for survival , on the day ; he must forsake her to save himself .
0	objective	! burning clean follows : johnny , a young man caught between the grinding poverty : of the urban ghetto and ! a con : artist mother . who depends on ; him for survival , on the : day he . must forsake her ; to save himself .
0	objective	, burning clean follows ; johnny , , a young man ? caught between the grinding , poverty of the urban ghetto and a , con artist mother : who ? depends on him for ! survival , on the day he : must ! forsake her : to save himself .
0	objective	burning clean follows johnny , , a young man caught ! between the grinding poverty of ? the , urban ghetto and ? a con artist mother who depends on him for . survival , on the day , he must forsake her to save himself .
0	objective	burning clean follows . johnny , a ! young man caught between the ; grinding ; poverty of the urban ghetto . and a . con , artist ! mother who ! depends on ; him ; for ! survival , on the day he ; must forsake her to save himself .
0	objective	burning clean follows johnny ; , a young ! man caught between ! the , grinding poverty of the urban ghetto , and a con artist mother . who depends on him for , survival , on the day he must forsake her to save himself .
0	objective	burning clean follows johnny , a young man caught between the grinding ! poverty of the urban ghetto and a con artist mother . who depends , on him for survival , on the day he must forsake her to save himself .
0	objective	burning clean ! follows ; johnny , a : young man caught between the ! grinding poverty of the . urban ghetto and . a con artist mother who depends on him for survival , on the day : he ; must ; forsake her ! to , save himself .
0	objective	burning clean ! follows ? johnny , , a young man caught ! between the : grinding poverty of . the urban ghetto and a con artist : mother ; who ! depends on him ! for . survival , , on the day he must forsake her to save himself .
0	objective	burning clean follows johnny , a young man caught between the grinding poverty of the urban ghetto and a con artist mother who depends on him for survival , on the day . he must forsake her to save himself .
0	objective	burning clean follows ? johnny , a young man caught between the grinding . poverty of , the urban ghetto and a con , artist mother , who depends . on ! him ! for survival , on : the day he must forsake her to : save ? himself ? .
0	objective	burning clean follows johnny , a young man caught between the grinding poverty of the urban ghetto and a con artist mother who depends on him for : survival , on the day he must forsake her to save himself .
0	objective	burning clean follows johnny , a young man caught between the grinding poverty of the urban ghetto and a con artist mother who depends on him for survival , on the day he ; must ! forsake her to save himself .
1	subjective	the surprising skill and compassion that group 's makers exhibit turns what could have been an uninvolving actor 's exercise into a compelling and complicated emotional stew .
1	subjective	the surprising skill . and compassion that group 's : makers , exhibit ! turns what could have been an uninvolving actor 's exercise into a compelling and complicated emotional stew .
1	subjective	the surprising ! skill and compassion that group 's . makers exhibit turns : what : could have been ? an uninvolving actor ? 's . exercise , into a compelling and complicated , emotional stew .
1	subjective	the surprising skill and compassion that , group 's : makers exhibit turns what could have been an : uninvolving actor 's exercise into a ! compelling and ? complicated emotional stew .
1	subjective	the surprising skill and compassion , that ; group 's . makers exhibit turns what could have been an uninvolving actor 's exercise into a compelling and complicated emotional ! stew .
1	subjective	the surprising skill and compassion that group 's makers exhibit , turns what could have : been an uninvolving actor 's exercise into . a compelling and complicated emotional . stew .
1	subjective	! the surprising skill and compassion that ! group 's ; makers exhibit ? turns what could : have . been an uninvolving actor 's ; exercise into a compelling ; and complicated . emotional stew .
1	subjective	, the , surprising skill : and : compassion that group 's makers exhibit ? turns what ; could have been an uninvolving actor 's exercise into : a compelling . and complicated emotional stew , .
1	subjective	the surprising skill and compassion that group 's makers exhibit : turns what ; could have : been an uninvolving ? actor 's exercise : into a ; compelling and , complicated emotional stew .
1	subjective	the surprising skill and ! compassion that group 's , makers exhibit turns what could have been an uninvolving actor 's exercise into ! a : compelling and complicated emotional stew .
1	subjective	the surprising skill ; and compassion that group 's makers exhibit turns ! what could have been : an uninvolving actor ! 's ! exercise into a compelling : and complicated emotional stew .
1	subjective	the surprising skill and compassion that group 's ; makers exhibit turns what could have been an uninvolving actor 's exercise into a compelling and complicated emotional stew .
1	subjective	the surprising skill and compassion that : group 's makers exhibit ! turns what . could have been an ; uninvolving actor 's exercise into : a compelling and complicated emotional stew .
1	subjective	the surprising skill and compassion that group ? 's makers exhibit turns ! what could have been an uninvolving actor 's exercise into a compelling and complicated emotional stew .
1	subjective	the surprising skill . and compassion that group ? 's makers exhibit turns what could have been an uninvolving actor 's exercise into a compelling and complicated emotional stew .
1	subjective	; the surprising skill and compassion that group 's makers exhibit turns what could have been an uninvolving actor 's exercise into a compelling and complicated emotional ! stew .
1	subjective	, the , surprising skill ; and compassion that group 's . makers : exhibit ? turns what could ! have been an uninvolving actor 's exercise , into a compelling and complicated emotional stew .
1	subjective	the surprising skill and compassion . that group 's makers exhibit turns what could have been , an uninvolving actor 's exercise into a compelling and complicated emotional stew .
1	subjective	the surprising . skill and compassion that group : 's makers exhibit turns ! what could have been an uninvolving actor 's exercise into , a ! compelling and complicated emotional stew .
1	subjective	the surprising : skill and . compassion ! that group 's , makers , exhibit turns : what could have been ! an uninvolving ? actor ! 's exercise into a compelling and complicated emotional stew .
1	subjective	the surprising ; skill . and , compassion that group : 's makers exhibit turns ! what could have , been , an uninvolving actor 's exercise into , a compelling and complicated emotional : stew .
1	subjective	the surprising skill ; and compassion that group 's ! makers exhibit turns what could have ! been an uninvolving actor 's ; exercise into , a compelling and complicated emotional stew .
1	subjective	the surprising skill and compassion , that . group 's , makers exhibit turns what . could have been an ; uninvolving ? actor . 's exercise into a , compelling and complicated emotional stew .
1	subjective	the surprising skill and , compassion that group . 's makers exhibit turns what could have been an uninvolving actor ! 's exercise into a compelling and complicated emotional stew .
1	subjective	the surprising skill and compassion that group 's makers exhibit turns what could have been an uninvolving actor 's exercise ! into a compelling and complicated emotional stew .
1	subjective	the surprising ? skill and : compassion that group 's makers ! exhibit : turns ? what could have been an uninvolving actor 's exercise into a compelling ! and complicated emotional stew .
1	subjective	the surprising skill and compassion , that group 's makers exhibit turns what could have been an ? uninvolving actor ; 's exercise into . a , compelling and complicated emotional stew .
1	subjective	the surprising skill and compassion that ! group ; 's makers exhibit turns what could have been an , uninvolving actor , 's exercise , into a ? compelling and complicated emotional stew .
1	subjective	the surprising skill and compassion that group 's makers exhibit turns what could have been an uninvolving actor 's exercise into a compelling and complicated emotional stew , .
1	subjective	the surprising skill ! and compassion that , group 's makers exhibit turns ? what could ? have been an uninvolving actor 's exercise into a compelling and complicated emotional stew .
1	subjective	the ! surprising ? skill and ? compassion ; that ; group ? 's makers exhibit turns what could , have ! been an uninvolving actor 's exercise into a compelling . and complicated emotional stew .
1	subjective	; the surprising skill and compassion that group 's makers , exhibit turns what could have been an uninvolving ! actor 's exercise ; into a compelling ; and complicated emotional : stew .
1	subjective	the surprising skill , and : compassion , that group 's makers exhibit turns what could have ? been ! an ; uninvolving actor , 's exercise into a . compelling ? and complicated emotional stew .
0	objective	it is marta 's simple video that proves to be the most compelling , triggering a series of events that effects all five students and forces them to re-evaluate their own belief in the power of motion pictures .
0	objective	it is marta 's simple ! video that proves : to . be the most ; compelling , triggering a series : of events ! that effects . all five students ; and forces them to re-evaluate ! their own belief in ? the , power of , motion pictures .
0	objective	it is marta 's simple ; video ; that proves to be the most compelling , triggering ! a , series of events ; that effects all ; five students . and forces ; them to re-evaluate their . own belief : in the power of ? motion , pictures .
0	objective	it is marta 's simple video : that ; proves to be , the most compelling , triggering a series of events that effects all five students ; and forces them to re-evaluate their own belief in : the power of motion pictures .
0	objective	: it is marta 's simple video that proves to be the most compelling ! , triggering a series ! of events that effects all five students . and forces them to re-evaluate their : own belief in the power of . motion ! pictures .
0	objective	it is marta 's simple video that proves to be the most compelling , triggering ! a series of events , that effects all . five students and forces ? them to re-evaluate their : own ; belief in ? the power of motion pictures .
0	objective	it is ! marta 's simple video that proves to be the most compelling , triggering a series of events that effects all five students and forces ! them to re-evaluate their own belief in the power of motion pictures .
0	objective	it is marta ? 's simple video : that proves to be the most : compelling , triggering a series of events . that effects . all five students and forces ; them to : re-evaluate their own belief in the power of . motion pictures .
0	objective	it is marta 's simple video that proves to be the most compelling , triggering . a series of ! events that effects . all five students ! and forces them to re-evaluate their own belief in : the power ; of motion pictures .
0	objective	it is marta 's : simple video that proves to be the most compelling , triggering a series ; of events that effects all five students and forces them to re-evaluate their own belief in the power of motion pictures .
0	objective	it is ! marta , 's simple video that proves to be the : most ! compelling , ? triggering ? a series of ! events that : effects all five students ; and forces them to re-evaluate their , own belief in . the power of motion pictures .
0	objective	it is marta 's simple . video that ? proves ! to . be the . most ? compelling . , triggering , a series of ! events that effects all five students and forces them to : re-evaluate their own belief in the power ; of motion pictures .
0	objective	? it is : marta : 's simple video . that proves to be the most compelling ! , ! triggering a series of events that effects all five : students and forces them to re-evaluate their own belief in the power of ; motion pictures .
0	objective	it is marta ! 's simple , video that proves to be the most compelling , triggering a ! series of events that ; effects all : five students , and forces them to re-evaluate . their own belief in the power of motion pictures .
0	objective	it is marta 's simple video that proves to be ! the most compelling , triggering a series of events that effects all five students and forces , them to re-evaluate their own belief in ? the power of motion pictures .
0	objective	it is : marta 's simple video that : proves to : be ? the most compelling , triggering a ? series of events that effects all five . students and forces them to re-evaluate their own belief : in the ? power of motion : pictures ? .
0	objective	it is marta 's simple video that proves to be the most compelling , triggering a series of events that effects all five students and forces them to ! re-evaluate their own belief in the power of motion pictures .
0	objective	it is marta 's : simple video that proves to be the most compelling , triggering a series of events that effects all , five students and forces them to re-evaluate their own belief in the power of motion pictures .
0	objective	it is marta 's simple video that proves to be the most compelling , ? triggering a series of events that effects all . five students and forces them ! to re-evaluate their : own belief in the power of motion pictures .
0	objective	it is marta 's simple video that ? proves to be , the most compelling , triggering ! a series of events that effects all five students ! and . forces them to re-evaluate their own belief in the power of motion pictures .
0	objective	it : is marta : 's simple video that ; proves to be the most , compelling , triggering . a series of events ; that effects all five students ; and forces them to re-evaluate their own : belief in the power of motion pictures .
0	objective	, it . is marta 's simple ; video that proves , to ! be the most compelling , triggering a series of , events that effects all five students ; and forces ; them : to re-evaluate their own belief , in the , power . of motion pictures .
0	objective	it is marta 's simple video that ; proves to ? be ; the most compelling ? , triggering a series of events that effects all five students and forces . them to re-evaluate their own ? belief ! in the power of ! motion pictures ; .
0	objective	it is : marta 's simple video that . proves to be the most ! compelling , triggering a ; series of events ? that effects all five ? students and ! forces them : to re-evaluate their own belief ? in the power of motion ? pictures , .
0	objective	; it is marta 's simple video that proves to be the most compelling , triggering a : series of events that effects all five students and forces them to re-evaluate ! their . own belief in the power of motion pictures .
0	objective	it , is marta 's simple video that ! proves . to be the : most compelling , ? triggering a series of events that ! effects all five students ? and forces them to re-evaluate their own belief in the power of ? motion pictures .
0	objective	it is marta 's ! simple video that : proves to ? be the most compelling , , triggering ! a series ! of events . that effects all five . students ! and forces them to re-evaluate their own ; belief in , the , power of motion pictures .
0	objective	it is ! marta 's ? simple video that proves ? to be the . most : compelling , triggering ! a ! series of events that effects all . five students ; and forces them to re-evaluate ? their own belief . in the power of motion pictures .
0	objective	it is marta ! 's simple video that proves to be the most compelling , triggering a series of events that effects ! all five students and forces , them to re-evaluate their own ? belief in the ; power of motion pictures .
0	objective	it is marta 's simple video that proves to be : the most ; compelling , triggering a series of events that effects all five students and forces them to , re-evaluate their own belief in the power of motion pictures .
0	objective	it is : marta . 's simple video that proves to be the most . compelling , triggering a series of events : that effects all five ; students . and forces them to ; re-evaluate their own ; belief in the power of motion ! pictures .
0	objective	it is marta 's simple video that proves : to : be the most compelling , triggering ? a series ? of : events that effects all five students and forces them to re-evaluate their own belief in the power of motion pictures . .
0	objective	it is marta 's simple video that proves to be the most compelling , triggering a series of events that effects all five students and forces them to re-evaluate their own belief in the power of motion pictures : .
1	subjective	julia is played with exasperating blandness by laura regan .
1	subjective	julia is . played ? with exasperating blandness by laura regan .
1	subjective	julia is played , with exasperating blandness by : laura regan ? .
1	subjective	julia is played with exasperating blandness by laura regan : .
1	subjective	julia . is played with exasperating blandness by laura , regan ! .
1	subjective	julia is played with : exasperating : blandness ! by . laura regan .
1	subjective	julia ? is played with , exasperating blandness by laura regan .
1	subjective	julia is played with exasperating ! blandness by . laura regan , .
1	subjective	julia is played with exasperating blandness by ? laura . regan .
1	subjective	: julia is ! played with exasperating , blandness by laura . regan .
1	subjective	julia is played with : exasperating blandness by laura regan .
1	subjective	julia is played with exasperating blandness ; by laura regan .
1	subjective	julia ; is ? played with ! exasperating blandness by laura . regan .
1	subjective	julia is played with , exasperating blandness by ! laura regan ; .
1	subjective	julia , is played : with exasperating blandness . by . laura regan .
1	subjective	julia is played ; with exasperating . blandness by laura regan .
1	subjective	julia is played with exasperating blandness by . laura regan .
1	subjective	julia is played with : exasperating ! blandness ? by laura regan ! .
1	subjective	? julia ; is played with ? exasperating blandness by laura regan . .
1	subjective	? julia is played with exasperating blandness : by laura regan .
1	subjective	julia is played with . exasperating blandness by laura regan .
1	subjective	julia is played with exasperating blandness by ; laura regan .
1	subjective	julia is played with exasperating blandness by . laura regan .
1	subjective	! julia is . played with exasperating blandness ! by . laura regan .
1	subjective	julia is played ? with exasperating ! blandness by laura regan .
1	subjective	julia is played with exasperating blandness ! by laura regan .
1	subjective	julia is played with ; exasperating ; blandness by laura : regan .
1	subjective	: julia is played with exasperating blandness by laura regan .
1	subjective	julia is played with : exasperating blandness by ! laura regan .
1	subjective	julia is , played with : exasperating : blandness , by laura regan .
1	subjective	julia is played with exasperating blandness . by laura regan .
1	subjective	julia is played ; with exasperating blandness by laura regan . .
1	subjective	julia is , played with exasperating blandness : by , laura regan .
0	objective	her plan is to control the information infrastructure of the world .
0	objective	her , plan is to control the information ; infrastructure of ! the ; world .
0	objective	her plan is to control the information ! infrastructure of the world .
0	objective	her plan is to ! control the ! information infrastructure of the world .
0	objective	her , plan is ; to control the information infrastructure of the world .
0	objective	her plan is to control ! the : information infrastructure of the world .
0	objective	. her plan ! is to control the information , infrastructure ; of the world .
0	objective	? her plan is ! to control the . information : infrastructure of the world .
0	objective	her plan is to control the , information ! infrastructure . of , the world .
0	objective	! her plan is to : control the ? information infrastructure ! of the world .
0	objective	her plan is to control the . information infrastructure of , the , world .
0	objective	her plan is . to control , the information ? infrastructure of : the world .
0	objective	her plan is to control the information infrastructure of the ? world .
0	objective	her plan is to control the information . infrastructure of the ? world .
0	objective	. her . plan is to control ; the information infrastructure of the , world .
0	objective	her plan . is to control the information infrastructure of ! the : world .
0	objective	her plan is to : control : the , information infrastructure of the world .
0	objective	her ; plan is . to ? control the ? information infrastructure of the world .
0	objective	her . plan is to control , the information infrastructure : of : the world .
0	objective	her plan is to control the ? information , infrastructure of . the world ! .
0	objective	her ! plan is to control the information : infrastructure of the world .
0	objective	her plan ? is to control the information infrastructure ! of the world .
0	objective	her plan is to control ; the information infrastructure of the world .
0	objective	her ; plan is to ; control ; the information infrastructure of . the world .
0	objective	her plan is to control ; the information infrastructure of the world .
0	objective	? her plan is to control , the ? information infrastructure of : the world .
0	objective	her plan is . to control the information infrastructure of the world , .
0	objective	her plan is to control , the information , infrastructure of the world . .
0	objective	her plan is to control the information infrastructure ? of the . world .
0	objective	her plan . is to control the . information infrastructure of . the world .
0	objective	. her ! plan : is to control the information infrastructure of the world , .
0	objective	: her : plan is to control the information infrastructure of the : world ! .
0	objective	; her plan is to control the ! information ; infrastructure of the , world .
0	objective	eric , of course , deep down , wants to do it .
0	objective	. eric , of course , deep : down , wants ! to do it .
0	objective	eric , of ! course ? , deep down , ! wants to do it .
0	objective	eric , of course , deep down , wants . to , do it .
0	objective	eric , of . course , deep down , wants to do ? it .
0	objective	eric , of course , deep down , wants . to do ! it .
0	objective	: eric , of course , deep ; down , ? wants to do it .
0	objective	eric , of course , deep down : , ; wants to do it .
0	objective	eric , of course , deep down , : wants to do it .
0	objective	. eric , of course , deep down . , wants to do it .
0	objective	: eric , of course , deep down , wants to do it .
0	objective	; eric , of course , deep down , : wants to ? do ; it .
0	objective	eric , of course ; , deep ? down ? , . wants to do it .
0	objective	eric , ? of . course , deep ! down , wants to do it , .
0	objective	eric , of course , deep down , ; wants to do it .
0	objective	eric , of course , deep down , wants to do . it .
0	objective	eric , of course , . deep down , wants to do it .
0	objective	eric , of course , deep . down , wants ? to do it .
0	objective	; eric , of , course , deep . down ? , wants to do it .
0	objective	, eric , of course , deep ? down , wants to do it . .
0	objective	eric ; , of course , . deep down ? , wants to ? do it .
0	objective	eric , of course , ? deep down , wants to do it .
0	objective	eric , of course , deep down , wants to ? do it .
0	objective	eric , of ? course ? , deep down , wants to do it , .
0	objective	eric , , of , course , deep down , wants to do it , .
0	objective	eric , ! of : course , deep down , wants to . do it .
0	objective	eric , ! of . course , deep down : , wants to do . it .
0	objective	eric ? , ? of course , deep down , , wants to do it : .
0	objective	eric , of course , deep down , wants to . do it .
0	objective	. eric , of course , deep : down , wants to do it .
0	objective	eric , ! of course , deep : down , wants to do . it .
0	objective	eric : , ; of course , : deep down , wants to do it .
0	objective	eric ? , of course , deep down , , wants to do it .
1	subjective	nachtwey clears the cynicism right out of you . he makes you realize that deep inside righteousness can be found a tough beauty .
1	subjective	nachtwey clears the cynicism . right ? out of you . , he makes you realize , that deep : inside . righteousness can be found . a tough beauty ; .
1	subjective	nachtwey clears the ! cynicism right out of : you . he : makes you realize that deep inside ! righteousness can ? be : found a ; tough beauty .
1	subjective	nachtwey ? clears the cynicism right out of you . he makes you realize that deep inside righteousness can be found a tough beauty .
1	subjective	nachtwey clears the cynicism right out of you . he makes you realize : that deep inside righteousness can be found a tough beauty .
1	subjective	nachtwey clears the cynicism , right out : of you ! . he , makes you realize , that deep inside ; righteousness can be found a tough beauty .
1	subjective	nachtwey clears the cynicism right out ; of you . he makes you realize that deep inside righteousness can be found a tough beauty .
1	subjective	nachtwey ! clears the , cynicism right out of you . . he : makes you realize that deep ; inside righteousness can ; be found , a tough , beauty .
1	subjective	nachtwey clears the cynicism , right out ? of you : . he makes , you realize that deep inside righteousness can be found a ! tough beauty .
1	subjective	nachtwey clears the cynicism right out of you . he makes you realize that deep inside : righteousness can be found a tough , beauty .
1	subjective	nachtwey clears the cynicism right out of you . he makes you realize ! that ; deep inside righteousness can be found a tough beauty .
1	subjective	nachtwey clears the cynicism right out of you . he makes you realize that deep inside righteousness can be found a tough ; beauty .
1	subjective	nachtwey clears the cynicism right ? out ! of you . he makes you ; realize , that deep inside ? righteousness can be . found a tough beauty .
1	subjective	nachtwey clears the cynicism right out of you ! . ; he . makes you realize ? that deep inside ! righteousness ; can be found ! a tough beauty .
1	subjective	. nachtwey clears the cynicism right out of you . he makes you realize that , deep inside righteousness ; can be found a ; tough beauty .
1	subjective	nachtwey clears the cynicism right out of you . : he makes you realize that deep inside righteousness can be found ? a tough beauty . .
1	subjective	nachtwey clears the cynicism right out of you . he ? makes you realize that deep inside righteousness can be found a tough beauty , .
1	subjective	nachtwey clears the : cynicism : right out of you . he makes ! you realize ? that ? deep inside righteousness can be found ! a ? tough beauty .
1	subjective	nachtwey clears the , cynicism right out of you . he makes you realize that deep inside righteousness can be found a tough beauty .
1	subjective	nachtwey clears the cynicism right out of you . he makes you ? realize that deep inside righteousness can be found a ? tough beauty . .
1	subjective	nachtwey , clears ? the ? cynicism right ? out of you ; . he makes you realize that deep inside ; righteousness can be found a tough beauty ! .
1	subjective	nachtwey , clears the cynicism right out of you . he makes you ; realize that deep inside ; righteousness . can . be found a tough beauty .
1	subjective	: nachtwey clears the cynicism right out of you ? . he makes you realize that deep , inside righteousness can , be , found a tough beauty .
1	subjective	nachtwey clears the cynicism right ? out of you . ! he makes you realize that deep inside righteousness can be found a tough ! beauty .
1	subjective	nachtwey clears the cynicism right out of you . he makes you ; realize that deep inside righteousness can ! be found a tough ! beauty .
1	subjective	, nachtwey clears the cynicism right ! out of you . he ; makes you realize that deep ? inside righteousness can , be found a , tough beauty .
1	subjective	nachtwey clears the cynicism right out of you . he makes you realize that deep inside righteousness can be found a tough beauty , .
1	subjective	nachtwey clears the cynicism right out of you . he makes you realize that deep inside righteousness can be : found a tough beauty .
1	subjective	, nachtwey clears the cynicism right out of you . he makes you realize that deep inside righteousness can be found ; a . tough beauty . .
1	subjective	. nachtwey clears the cynicism : right out ; of you . , he makes you realize , that deep inside righteousness can be found . a tough ? beauty , .
1	subjective	. nachtwey ! clears the cynicism right ! out of you . ! he makes ? you realize that , deep inside righteousness can be , found a tough beauty .
1	subjective	nachtwey ! clears the ! cynicism right out of you . he makes you realize . that deep ! inside righteousness can be found a tough beauty .
1	subjective	nachtwey clears the cynicism right out : of you . he ; makes you realize that deep inside . righteousness can ? be found a ? tough beauty .
0	objective	chapman is on trial for a murder of latin american villagers while he was in the marines .
0	objective	chapman is on trial . for a murder , of latin american villagers ; while he ? was ? in the marines ? .
0	objective	chapman is on trial for : a murder of latin american villagers while he was in the ? marines .
0	objective	chapman is on trial for a murder of latin . american ? villagers while he was in the marines ! .
0	objective	chapman is on trial for a murder ; of latin american villagers while . he was , in : the marines .
0	objective	chapman is on trial for a murder of . latin ? american villagers while he was in the marines .
0	objective	chapman is on ; trial for a . murder of latin ! american villagers : while he was in the marines ? .
0	objective	, chapman is on trial for a murder of latin american villagers : while he ; was in the marines .
0	objective	: chapman is on trial for a : murder of latin american villagers while ? he was . in the marines .
0	objective	. chapman is , on trial for a murder ? of latin american villagers ? while he was in the marines .
0	objective	chapman is on trial for a , murder , of latin ! american villagers while he . was in the . marines .
0	objective	chapman is on ! trial ? for ; a murder of ; latin american villagers . while he was in the marines .
0	objective	chapman is on trial ? for a ! murder of latin american villagers while he was in , the marines .
0	objective	chapman is on trial for a murder of latin ; american villagers . while he was in the marines .
0	objective	chapman is , on trial for a murder of latin american villagers , while he was in the marines .
0	objective	chapman is : on trial for a murder ; of latin american villagers while he was in the marines . .
0	objective	! chapman . is on trial for a murder of . latin american . villagers while , he ! was in the marines .
0	objective	, chapman is . on trial for a murder ? of latin american villagers , while he was in the marines .
0	objective	! chapman is on trial for a murder of latin american villagers while he was in the marines .
0	objective	chapman is on trial for a murder ; of ; latin american villagers while he was in , the marines : .
0	objective	; chapman is on trial for a ? murder of latin american villagers while . he ; was in the marines .
0	objective	chapman is on trial for a murder of latin american . villagers while he was in the marines .
0	objective	chapman is on trial for a : murder of latin american villagers while he was in the marines .
0	objective	chapman is : on : trial for a , murder ? of latin american villagers while ! he was in the marines .
0	objective	chapman is on trial for a murder of : latin american : villagers while he was , in the marines . .
0	objective	chapman is on trial for a murder of latin american villagers while he was in the . marines .
0	objective	chapman . is on trial for : a murder of latin american villagers ! while he was in : the marines ? .
0	objective	chapman is on , trial for a murder , of latin , american villagers : while he was in the ; marines : .
0	objective	, chapman ; is on ? trial for a murder of . latin american , villagers while he : was in the marines .
0	objective	chapman ! is on trial ? for a murder . of latin american villagers while , he : was in the marines .
0	objective	: chapman is on trial . for a murder of latin american villagers while he was in ! the ! marines .
0	objective	chapman is on trial for a murder of latin american villagers while he was in the : marines .
0	objective	chapman is on : trial for a murder of latin american villagers while he was in the marines .
1	subjective	the story is a rather simplistic one : grief drives her , love drives him , and a second chance to find love in the most unlikely place - it struck a chord in me .
1	subjective	the story is , a rather simplistic one : grief drives her , love drives him , and a second chance to find love in the most unlikely ? place - it struck a chord in me .
1	subjective	the story : is a rather simplistic one : grief drives her , love drives him , and a second chance to find love in the most unlikely place , - it struck a chord in me .
1	subjective	the ; story is a rather ; simplistic one : grief drives her , love drives him , and ! a second chance to . find love in the most unlikely place - it struck a chord in me .
1	subjective	the story is a rather simplistic one : grief drives her , love drives him , and a second chance to . find love in the most unlikely place - it struck a chord in me .
1	subjective	the story is a rather ; simplistic one : . grief ; drives ; her , love , drives . him ; , and a second chance : to find . love , in ! the most unlikely place - it struck a chord in me .
1	subjective	the story ? is a rather . simplistic one : grief drives ! her , love drives him , : and a second chance to find love ; in the . most unlikely : place - it struck a chord in , me .
1	subjective	the story is a rather . simplistic : one : : grief , drives her , , love drives him , and ; a second chance to , find ; love in : the most unlikely place - it struck a chord in me .
1	subjective	the story is a rather simplistic one : grief drives her , love ; drives him , and a second chance ; to find love in the most unlikely place - , it struck a chord in me .
1	subjective	the ; story is a rather simplistic one : grief drives her , love drives him , and a second chance to find love in the most unlikely place - it struck a chord in me .
1	subjective	the story is : a rather simplistic one : grief drives her , , love drives him , and a second chance to find love in the most unlikely place - it struck a chord in me .
1	subjective	the story is a rather simplistic . one . : grief drives her , love drives . him , and a . second chance to find . love in the most unlikely place - it struck a chord in . me .
1	subjective	the ! story ; is a rather , simplistic one : grief drives : her , love drives him , and a second chance to find , love in : the most unlikely ! place ? - it struck a chord in me .
1	subjective	the story is a rather simplistic , one : grief drives ! her , love drives ! him ! , . and ! a ! second chance to find , love in the . most unlikely place ! - . it struck a chord in me .
1	subjective	the : story ; is ; a , rather simplistic ? one : . grief drives . her , love drives him , and , a second chance to find , love in the ; most unlikely place - it struck a chord in me .
1	subjective	the story is a rather simplistic one : grief . drives her , love drives him , . and a , second ; chance ? to find love in the most unlikely place - it struck a chord in me .
1	subjective	the story is a ? rather simplistic one : grief : drives her , love drives him , and : a second chance to find love in the ? most . unlikely place - it struck a chord in me .
1	subjective	! the ; story is a rather simplistic one : grief drives her , love drives him , and ; a second chance to find love in the most unlikely place - it struck a chord in me .
1	subjective	the story is a rather simplistic ; one ! : grief drives her , love drives him , , and a second ! chance ! to find love in the most unlikely place . - it struck a chord in me .
1	subjective	the story : is a rather simplistic one : grief drives ; her , love drives him , and a second , chance , to find love in , the most ; unlikely place - it struck a chord in me .
1	subjective	the story is a rather simplistic one : ; grief drives her , love drives him , and a second chance to find love in the most unlikely place - it struck a chord ; in me .
1	subjective	the story is a ? rather simplistic , one : grief drives her , love drives him , and a second chance to find love : in the most ? unlikely place ; - it struck a chord in me .
1	subjective	! the story , is a ! rather simplistic one : grief drives her . , ; love drives him , and ? a ? second chance to ? find love in the most unlikely ? place - it struck ? a : chord in me .
1	subjective	the story is ? a rather ! simplistic one : grief drives her , love drives him , and a ! second chance to find love ? in the most unlikely place . - it struck a chord in ? me .
1	subjective	the story is : a rather ! simplistic one : grief drives her , love drives ; him ; , and a second chance to . find love ; in the most unlikely place - it struck a chord , in me .
1	subjective	the story is a rather simplistic one : grief drives her , love drives him , and a second chance to find love in the most unlikely place : - it struck . a chord in me .
1	subjective	the story is a rather simplistic one : grief , drives her , love drives him , and a second chance to find love in the most unlikely place - it struck a chord in me , .
1	subjective	the : story is a ? rather simplistic one : grief drives ? her . , love , drives him , and a second chance to ? find love in the most ? unlikely place - ! it struck a . chord in me .
1	subjective	the story is a rather : simplistic one : grief drives her , love drives , him , ; and ! a second chance to find love in the most unlikely place - it struck a chord in me .
1	subjective	? the story is a rather simplistic one : grief : drives her , love . drives him , and a second chance to find love ! in the most unlikely place - it struck a chord in me .
1	subjective	the ! story is a rather simplistic one : grief drives her , love ? drives him , and , a second : chance : to , find love in ! the most unlikely ! place - it struck a chord in me .
1	subjective	the ; story is a rather . simplistic one : grief drives her , , love drives him , and a second chance to find love : in the most unlikely place - it struck ! a chord in me .
1	subjective	the story is a rather : simplistic one : grief drives her , love drives him , and a second chance to find love : in the most unlikely place - it struck ! a chord in me .
0	objective	it is the height of the festive holiday season and merry shoppers have begun their yearly pilgrimages to their local malls .
0	objective	: it ? is the height of the festive , holiday season and merry shoppers . have begun ! their yearly pilgrimages to their local ! malls .
0	objective	it is the height , of ? the festive : holiday season and ? merry : shoppers have begun ! their yearly ; pilgrimages to their local malls .
0	objective	it is the height of the festive holiday season and merry shoppers have begun their yearly pilgrimages . to their local malls .
0	objective	; it is the height of : the ! festive holiday season and merry shoppers have begun their yearly pilgrimages to their local : malls .
0	objective	it ; is : the , height of : the ! festive : holiday season ? and merry shoppers have begun their yearly pilgrimages to their local malls .
0	objective	it is , the height of the festive holiday season and merry : shoppers have begun their yearly : pilgrimages to their local malls .
0	objective	it ? is ; the height : of the . festive holiday season and . merry . shoppers have begun their yearly pilgrimages , to their local malls .
0	objective	it is the : height . of , the . festive holiday season and merry : shoppers have begun their yearly pilgrimages to their local malls .
0	objective	it is the height of the festive ! holiday : season and merry shoppers have begun their ? yearly pilgrimages to their local malls .
0	objective	it is the ; height , of the festive holiday : season and merry shoppers . have ! begun their ; yearly pilgrimages to their local ! malls .
0	objective	it is ; the height of the festive holiday season and merry shoppers have ? begun their yearly pilgrimages to their local malls .
0	objective	it is the height of the festive holiday season and merry ? shoppers have ! begun their yearly pilgrimages to their local malls : .
0	objective	it is the , height of the festive holiday season and merry shoppers ? have begun ? their , yearly pilgrimages to ! their local malls , .
0	objective	? it is the height of ! the ; festive holiday season and merry shoppers ; have begun their yearly pilgrimages to their local : malls .
0	objective	it is the height of the festive ! holiday ? season and merry shoppers have begun their yearly ? pilgrimages to ? their ; local : malls .
0	objective	it . is the : height ? of the festive holiday season and merry ! shoppers , have begun their ? yearly pilgrimages to their local malls .
0	objective	it is the height of the festive ; holiday season and merry shoppers have begun their yearly pilgrimages : to their local malls .
0	objective	! it is the height of the festive holiday : season and merry : shoppers ? have begun their , yearly pilgrimages to ? their local ? malls .
0	objective	it ? is the ; height ? of the festive holiday season and merry shoppers ! have begun ; their yearly pilgrimages to their local malls .
0	objective	; it is the height of the ; festive holiday season and , merry . shoppers have begun their ! yearly pilgrimages to : their , local malls .
0	objective	? it is ; the ? height ! of the festive : holiday season and merry shoppers have begun their yearly ! pilgrimages to their . local malls .
0	objective	it is the height of the festive holiday season and merry shoppers have begun their yearly pilgrimages : to their local malls .
0	objective	it is the , height of the festive holiday season , and merry shoppers ; have begun their yearly pilgrimages to . their local malls ; .
0	objective	it is the height of the festive holiday season ? and merry shoppers have begun their yearly pilgrimages to their local malls ; .
0	objective	it is the height of the ? festive holiday season and . merry shoppers . have begun their yearly pilgrimages to their local malls .
0	objective	it is the height of the festive holiday . season . and merry shoppers have begun their yearly pilgrimages to their local malls .
0	objective	it is the ! height of the festive holiday season and merry shoppers have begun , their yearly pilgrimages to their local malls . .
0	objective	it is the height of . the festive ? holiday season . and merry shoppers have begun their : yearly pilgrimages ; to their ; local ? malls .
0	objective	it is the height of the festive holiday season and merry shoppers have begun their : yearly pilgrimages to their local malls .
0	objective	! it is the height of the festive holiday ; season and merry shoppers ; have begun their , yearly ? pilgrimages to their local malls .
0	objective	it is the height of the , festive holiday season and merry shoppers ; have begun their yearly pilgrimages to . their local malls .
0	objective	it is the height of the , festive , holiday season and ; merry shoppers ! have , begun their yearly pilgrimages to their ; local , malls .
0	objective	whip smart , alluring as hell , dynamic , and sexually predatory .
0	objective	whip smart , alluring as hell : , dynamic , and sexually predatory .
0	objective	whip smart , , alluring as hell , ; dynamic , ; and sexually predatory : .
0	objective	whip smart , alluring as hell , dynamic : , and sexually predatory .
0	objective	whip ! smart , alluring as hell , dynamic , and sexually : predatory , .
0	objective	whip smart , alluring as ? hell ! , dynamic , and , sexually predatory .
0	objective	whip smart , alluring as , hell , dynamic , and sexually predatory .
0	objective	whip smart , alluring as hell . , dynamic , and sexually predatory .
0	objective	whip smart , . alluring as hell , . dynamic , ? and sexually predatory ! .
0	objective	whip smart , , alluring as hell , dynamic , and sexually predatory .
0	objective	, whip smart , alluring as hell , dynamic , . and sexually : predatory .
0	objective	. whip smart , alluring as hell ? , dynamic . , and sexually predatory ? .
0	objective	whip smart , : alluring as hell , dynamic , . and sexually predatory .
0	objective	whip smart , alluring as hell , : dynamic , and ; sexually : predatory .
0	objective	whip smart , alluring as ? hell , dynamic , ; and sexually predatory .
0	objective	whip , smart , , alluring as hell , dynamic , and ? sexually predatory .
0	objective	? whip smart , alluring as hell , dynamic , and sexually predatory .
0	objective	whip smart , , alluring as hell , dynamic , and sexually predatory .
0	objective	whip smart , alluring as ? hell , , dynamic , and sexually predatory .
0	objective	whip ; smart , alluring as hell , dynamic , and sexually predatory .
0	objective	: whip smart , ? alluring as hell , dynamic , and ? sexually predatory .
0	objective	? whip . smart , alluring as hell , : dynamic , and sexually predatory .
0	objective	whip smart , alluring : as hell , dynamic , and . sexually ? predatory : .
0	objective	! whip ? smart , ? alluring as ? hell , dynamic , and sexually predatory .
0	objective	: whip ? smart , alluring as : hell , dynamic , and ? sexually predatory .
0	objective	whip smart , alluring as hell ! , dynamic , and sexually predatory .
0	objective	whip smart , , alluring as hell ! , dynamic , and sexually predatory .
0	objective	whip smart , ; alluring as hell , dynamic ? , and sexually ? predatory . .
0	objective	whip smart , alluring as hell , dynamic , and sexually ? predatory .
0	objective	whip smart , alluring . as hell ! , ! dynamic , and sexually predatory .
0	objective	whip smart , alluring as hell , dynamic , and sexually . predatory : .
0	objective	whip : smart , alluring as hell , dynamic , and : sexually predatory .
0	objective	whip smart , alluring as hell , dynamic , ? and sexually predatory .
0	objective	stalked by a hulking , disfigured mutant , the students and their chaperone are in for the most harrowing time of their young lives .
0	objective	! stalked ! by a hulking , disfigured mutant , ; the students and their chaperone are , in for the . most . harrowing time . of ; their young lives .
0	objective	stalked by a hulking ; , disfigured mutant , , the students and their . chaperone are in for ! the most . harrowing : time : of : their young lives .
0	objective	: stalked ! by a hulking , : disfigured mutant ; , the students and their chaperone are in for the ; most harrowing time of their young : lives , .
0	objective	; stalked by : a hulking ; , disfigured ! mutant , the students and their chaperone are in , for the most harrowing time of ? their ! young lives .
0	objective	stalked by a , hulking , disfigured : mutant ; , ! the students ! and their chaperone are in for the most harrowing time of their young lives , .
0	objective	stalked ! by a hulking , disfigured mutant , the students and . their ; chaperone . are in ; for ! the most ; harrowing time of their , young lives .
0	objective	stalked by a hulking , disfigured mutant , : the students . and their chaperone ! are in : for the . most , harrowing time . of their ! young lives .
0	objective	, stalked by a ? hulking , disfigured ; mutant , the students . and their chaperone are in . for the most harrowing time of their young lives .
0	objective	? stalked by a hulking ! , disfigured ? mutant , the students and their chaperone are in for the most harrowing time of their young ; lives .
0	objective	stalked by a hulking ; , disfigured mutant , , ; the students and their chaperone are in , for the most harrowing time of their young lives . .
0	objective	stalked by a hulking : , disfigured ! mutant : , , the students and ; their chaperone ? are ; in ; for the most harrowing time of their young lives .
0	objective	; stalked ? by a hulking , . disfigured mutant , the students ; and their chaperone are ? in . for the most harrowing time of their young lives ! .
0	objective	stalked by a hulking , disfigured mutant , ; the students and their chaperone are in for the most harrowing time of their young lives .
0	objective	stalked by a hulking , disfigured mutant , the students and their chaperone are in for the , most harrowing time ; of their young lives .
0	objective	stalked , by a hulking , ; disfigured mutant , the students and their , chaperone : are in for the : most , harrowing time : of their young lives .
0	objective	stalked by a hulking , disfigured mutant , the students and their chaperone are in for the ? most harrowing time of : their young lives .
0	objective	stalked ! by a hulking , disfigured mutant , : the students and their chaperone : are in for the most harrowing time of their young lives .
0	objective	stalked by a hulking , disfigured mutant , the students and . their chaperone are in for the most harrowing time of their young lives ! .
0	objective	stalked by , a hulking , disfigured , mutant , . the students and their : chaperone ! are in for the most harrowing time of their young . lives .
0	objective	stalked by a hulking , disfigured mutant , the students and their chaperone ; are in for the most harrowing time of their young lives .
0	objective	stalked by a hulking ! , : disfigured mutant , the students and ! their chaperone : are in for the most harrowing time of their young lives .
0	objective	. stalked by a : hulking , disfigured ; mutant , the students and their chaperone are in for the most ! harrowing time of their young lives .
0	objective	stalked by a hulking , disfigured mutant , , the students and their chaperone are in for the most harrowing time of their young lives ? .
0	objective	stalked by a hulking , ; disfigured : mutant ? , the students and their chaperone are . in ; for the most harrowing ? time . of their , young lives .
0	objective	stalked by a hulking , disfigured mutant , the students and their chaperone are in for the most harrowing . time of their young lives .
0	objective	; stalked by ; a hulking , disfigured mutant , , the students and their chaperone ! are in ; for the most harrowing time of their . young ? lives .
0	objective	stalked ; by . a hulking , disfigured : mutant , the students and their chaperone are in for the most harrowing ? time of their ? young lives .
0	objective	? stalked by a hulking , disfigured ? mutant , , the students ! and their chaperone are in for the most harrowing ? time of their young lives , .
0	objective	stalked by a hulking , disfigured mutant , the students and their chaperone are in for the most harrowing time of their young lives ! .
0	objective	stalked by a hulking , disfigured mutant , the students and their chaperone are in for the most : harrowing time of their young lives : .
0	objective	stalked by a hulking , disfigured ? mutant ! , ? the ; students and their chaperone . are in for the most harrowing ! time of their young lives , .
0	objective	stalked by a hulking , : disfigured mutant , the students and their chaperone . are in for the most harrowing time of their ! young lives .
0	objective	when the general he 's sent to kill delays his return to the country , john passes the time with manuela , a beautiful dancer who becomes his teacher and guide into argentina 's sensual world of the tango .
0	objective	when the general he 's sent to kill delays his return to . the country , john passes the time with manuela , a ? beautiful dancer who becomes his teacher ? and . guide into argentina 's sensual world : of the tango .
0	objective	when the general he 's . sent to kill ; delays his return to the country , john passes ; the time with manuela ; , a : beautiful dancer who becomes his teacher and guide into : argentina 's sensual world of the ? tango .
0	objective	! when the general he 's sent ! to kill delays his return . to the ! country , ? john passes the time with manuela , , a ! beautiful dancer who ; becomes : his teacher and guide into argentina 's sensual . world of ! the tango .
0	objective	! when . the general he 's sent , to , kill . delays his return ; to ; the country , john passes the ; time with manuela ! , a ! beautiful dancer who becomes his teacher and guide into argentina , 's sensual : world of , the tango .
0	objective	when the general he 's sent to kill delays his return to the ; country , john , passes the time ! with . manuela , a ; beautiful dancer who becomes his : teacher and ? guide into argentina 's sensual world ; of the tango .
0	objective	when : the general he 's ? sent to kill delays his return to the country , john passes the time with manuela , , a beautiful dancer who becomes his ! teacher , and guide into argentina 's sensual world ; of the tango .
0	objective	. when the general he 's sent ! to kill . delays his return to the country , john passes the time , with manuela , a beautiful dancer ; who becomes his teacher and guide into ? argentina 's sensual world of the tango .
0	objective	when the general he 's . sent to kill ! delays his return to the country , john passes the time with manuela , a beautiful dancer who becomes , his teacher and guide into argentina 's sensual world of the : tango ? .
0	objective	when the general he 's sent to kill delays his return to the country , john passes the , time with manuela ; , a beautiful dancer who becomes ? his teacher and guide into . argentina 's . sensual world of , the tango .
0	objective	when the general he 's sent to kill delays his return ; to the country , john passes the time with manuela , a beautiful dancer who ? becomes his teacher and guide into argentina 's sensual world . of the tango .
0	objective	. when the general he 's sent to kill ? delays . his return to the country ; , : john ! passes the time with . manuela ; , a beautiful dancer who . becomes his teacher and guide into argentina 's sensual world of ! the tango : .
0	objective	when ? the general . he 's sent ? to kill delays his return ? to : the country , ; john . passes the ? time with manuela , a . beautiful dancer who becomes his teacher and guide into argentina . 's ; sensual world : of the ? tango .
0	objective	when the general he 's , sent to kill delays his return to the country , john passes the : time , with manuela : , ; a beautiful . dancer who becomes ? his ; teacher and ; guide into argentina ? 's . sensual world of the tango .
0	objective	! when the general he 's ; sent ? to kill delays his return to ; the ; country , john passes the time with manuela : , a ; beautiful dancer who becomes his , teacher and guide ? into argentina 's sensual world ? of the tango ! .
0	objective	when : the general he ! 's ! sent to kill delays : his return to the country , john passes the time with manuela , ? a , beautiful dancer who becomes his teacher ! and ! guide ? into argentina 's sensual world of the tango .
0	objective	when the general he 's : sent to , kill delays his return to the country , ! john ; passes the time with ! manuela , , a beautiful dancer who becomes : his teacher and guide into argentina 's sensual world of the , tango .
0	objective	when the general he 's sent to ? kill delays . his return , to ! the country , john passes the time with manuela , ; a beautiful dancer who becomes his teacher and guide into argentina 's sensual world of the tango .
0	objective	when the general he 's sent to kill ! delays his return to the country , john passes the time with manuela , . a beautiful dancer who becomes his teacher and guide into argentina 's sensual world of the tango .
0	objective	when the general he 's sent to kill delays his return to . the country , john passes , the ? time ! with manuela , a , beautiful dancer : who becomes his teacher and ! guide into argentina 's sensual world of the tango .
0	objective	when the general he 's sent to kill delays his return to the country , john passes the time with manuela , a beautiful dancer who becomes his teacher and guide into argentina . 's : sensual world of the tango ! .
0	objective	when the general : he 's sent to . kill delays his return to the country , john passes the time with manuela , a beautiful dancer who becomes his teacher and guide into argentina 's sensual world of the tango .
0	objective	when the general he 's sent to kill delays his ? return ! to ! the country ; , john passes the time with ; manuela , a beautiful dancer : who . becomes his ; teacher , and guide ? into argentina 's sensual world of the tango .
0	objective	when the general ; he : 's sent to , kill delays , his return to the country : , john passes the time . with manuela . , a : beautiful dancer who : becomes his teacher and guide into argentina ! 's sensual world ! of the tango : .
0	objective	: when : the general he . 's sent : to kill delays his return to the country ; , john passes the time with manuela , a ; beautiful : dancer who becomes his teacher and guide into ; argentina 's ; sensual world of the tango .
0	objective	when , the general he ; 's sent to kill ? delays his return to the ; country , . john passes , the : time ? with manuela ; , ; a beautiful dancer who becomes his teacher and guide into argentina . 's sensual world of the tango .
0	objective	when the general he 's sent to kill delays his return to the country , john passes the time with ; manuela , a beautiful dancer ! who becomes his teacher , and guide into argentina 's sensual world of the tango .
0	objective	! when the general he 's sent to kill delays his return to the country , john passes the time with ; manuela , a beautiful dancer who ; becomes his . teacher and . guide , into argentina 's sensual world of the tango .
0	objective	when the general ? he 's sent to , kill delays his : return to the ? country , john passes ; the time ! with manuela ? , a ; beautiful dancer who becomes his ! teacher and guide into argentina , 's sensual ? world of the tango .
0	objective	when the general he 's sent ; to kill delays his return to the country , john passes the : time with : manuela , a beautiful dancer who becomes ? his . teacher and guide into argentina 's sensual world of , the tango .
0	objective	when the ; general he 's sent to ; kill delays his return to the country , john passes the time with manuela , a beautiful ! dancer who becomes his teacher , and guide into argentina 's sensual world of the tango .
0	objective	when the general he 's sent to kill delays his return to the country ? , john passes the time with manuela , a beautiful dancer who becomes his teacher . and guide into argentina 's sensual world of the tango .
0	objective	when the general ! he 's sent ; to . kill delays his : return to the country , john passes the time . with manuela , a ! beautiful dancer who becomes his : teacher : and , guide into argentina 's sensual world of the tango .
0	objective	two members of a private organization , cupic ( central unidentified phenomenon investigation committee ) and a local psychiatrist investigate , in an effort to solve this mystery .
0	objective	; two members of a private organization , cupic ( central unidentified phenomenon investigation committee ) and a local psychiatrist investigate , in an effort to solve this mystery .
0	objective	two members of a private organization , cupic ( central unidentified phenomenon investigation committee ) and . a local psychiatrist investigate , in , an effort ? to solve this mystery .
0	objective	two : members of a private organization , cupic ( , central unidentified , phenomenon investigation committee ) and a local . psychiatrist investigate , , in an effort to solve this mystery .
0	objective	two members . of a ! private organization , cupic ( central unidentified ? phenomenon investigation committee ) and , a local psychiatrist investigate , ? in an effort to solve this mystery .
0	objective	two members of a private organization , ! cupic ( central unidentified phenomenon investigation committee : ) and a local psychiatrist . investigate , , in an ? effort to solve : this mystery .
0	objective	! two ? members of a private organization , , cupic ( central unidentified phenomenon investigation committee ) and : a local ? psychiatrist investigate , , . in an effort ; to solve this mystery .
0	objective	two members of a private organization , cupic , ( central unidentified phenomenon investigation committee ) and a local psychiatrist investigate , , in an effort to solve this mystery .
0	objective	two members of a private organization , . cupic : ( central unidentified phenomenon investigation committee ) and a local psychiatrist investigate , in an effort to solve : this mystery .
0	objective	two members of a private ; organization ; , , cupic ( central : unidentified phenomenon investigation committee ) ! and , a local psychiatrist investigate , in ! an . effort to solve this ! mystery .
0	objective	two members of a private ? organization , cupic ! ( : central unidentified phenomenon ? investigation committee ) and a local ; psychiatrist ? investigate , in an effort to solve this mystery .
0	objective	two members of a private organization ; , cupic ( ! central unidentified phenomenon investigation ! committee ) : and a local , psychiatrist investigate , in an ? effort to solve this mystery ? .
0	objective	two members of a private ! organization , cupic ( central unidentified phenomenon investigation : committee ) and a local psychiatrist investigate , in an effort to solve this mystery .
0	objective	two members of a private organization , cupic ( central unidentified phenomenon investigation committee ) ? and a local psychiatrist investigate , in an effort to solve this mystery .
0	objective	two members of , a ; private organization . , cupic ( central unidentified phenomenon investigation , committee : ) and ? a local psychiatrist ? investigate , ? in ? an effort to solve this mystery .
0	objective	two members of : a private : organization , cupic ( central unidentified phenomenon investigation committee ) and a local psychiatrist investigate , in an effort , to solve this : mystery .
0	objective	two members of ; a private organization ; , cupic . ( central unidentified phenomenon investigation committee ) . and a : local : psychiatrist investigate , . in ; an effort , to solve this mystery .
0	objective	two members of a private organization , cupic ( central unidentified phenomenon investigation committee ) and a , local psychiatrist investigate , in an effort to solve this mystery .
0	objective	; two members : of a private organization , cupic ( central unidentified phenomenon investigation committee ) and a local psychiatrist investigate , , in an effort to solve this mystery ; .
0	objective	? two members of ; a private organization , ? cupic . ( central unidentified ! phenomenon investigation ? committee ) and a local . psychiatrist investigate , in an effort to solve this , mystery .
0	objective	two members ! of a private , organization , cupic ( ? central unidentified phenomenon investigation committee ) and a local . psychiatrist investigate ; , : in an effort to , solve this mystery .
0	objective	two members of a private organization ! , cupic ( central unidentified ; phenomenon investigation committee ) and a local : psychiatrist investigate ! , in an effort ! to solve this mystery .
0	objective	two members of a private organization , cupic ( ; central unidentified . phenomenon investigation committee ) and a . local : psychiatrist investigate , ! in ; an effort to ; solve ! this mystery ! .
0	objective	two members of ; a private : organization , cupic ( central ? unidentified phenomenon investigation committee ) , and a local psychiatrist investigate , in an effort to solve this mystery .
0	objective	two ; members of a private : organization , cupic ? ( . central unidentified phenomenon investigation committee ) ; and a local psychiatrist investigate , in an effort to solve this mystery .
0	objective	two members ; of a private organization , cupic ( central unidentified phenomenon ? investigation committee ) and a local psychiatrist investigate , in an effort to solve this mystery .
0	objective	two ! members of a private organization , cupic ( ; central . unidentified phenomenon investigation committee ) and a local psychiatrist investigate , in an effort to solve this mystery .
0	objective	two members of a private organization , cupic ( central unidentified phenomenon investigation committee ) and ? a ! local psychiatrist investigate , in an effort to ! solve ; this mystery .
0	objective	two members of ! a private organization : , : cupic ( central unidentified phenomenon investigation committee : ) , and a local psychiatrist investigate , in ; an effort to . solve this , mystery .
0	objective	two members of a ; private organization , cupic ( central unidentified phenomenon investigation committee ) and a local psychiatrist investigate : , in an effort to solve this mystery ? .
0	objective	two members of a private organization , cupic ( central unidentified phenomenon investigation ! committee ) and a local psychiatrist investigate , in an effort to solve this mystery .
0	objective	two members of ? a : private organization ! , cupic : ( central ! unidentified phenomenon investigation committee ) and a local psychiatrist : investigate , in an effort ; to solve this ; mystery ? .
0	objective	two : members of a private organization , cupic ! ( central unidentified phenomenon investigation ; committee ) and a local psychiatrist investigate , in an effort to solve this mystery .
0	objective	a seemingly inconistent game of `` taboo `` brings out the vile secrets and sexual desires from a group of six college graduates at a remote mansion where one of them flips out and proceeds to kill the rest in the manner of their secrets .
0	objective	. a seemingly ! inconistent game of ? `` taboo `` brings out , the vile : secrets and ! sexual desires ! from ; a group of six college ? graduates at a remote mansion where one ? of ; them flips out and ; proceeds to kill the rest in the ; manner : of their secrets .
0	objective	a seemingly inconistent game of `` taboo `` brings out the vile , secrets and ? sexual ! desires from a ? group of six college : graduates ; at a remote mansion where one of them ! flips out and proceeds to kill the rest in the , manner ? of their secrets .
0	objective	a seemingly inconistent game of `` taboo `` brings out the vile secrets : and sexual desires from a group of six college graduates at a remote mansion where one of , them flips out and proceeds to ! kill the rest in the manner of ? their ? secrets .
0	objective	a seemingly inconistent : game of `` taboo `` brings out the vile secrets and : sexual desires from a group of six college graduates at a remote mansion where one of them flips out and proceeds to kill . the rest in ? the manner of their secrets .
0	objective	a . seemingly inconistent game , of `` . taboo . `` brings out the vile secrets . and sexual desires from a group of six ! college ! graduates at a remote mansion where one of them flips ! out and proceeds to kill : the rest in the ; manner : of ; their , secrets ; .
0	objective	a seemingly inconistent game of `` taboo `` : brings out the ! vile secrets and sexual desires ? from a group of six college graduates at ! a ; remote mansion where one of them ! flips out and , proceeds to kill the , rest in the manner of their secrets .
0	objective	a seemingly inconistent game of `` taboo `` brings . out the vile secrets and sexual desires from a ! group , of , six college graduates at : a remote mansion ? where : one of them flips out and proceeds to kill the rest in the manner of their ; secrets .
0	objective	! a seemingly inconistent game of `` taboo `` brings out the ! vile secrets and sexual . desires from a group of six college graduates , at a remote ! mansion where one of : them flips , out and proceeds to ! kill the ? rest , in : the manner of ! their secrets .
0	objective	, a seemingly inconistent game : of `` taboo : `` brings out the vile secrets and sexual desires ! from a ! group of six college graduates at : a remote mansion where one of them flips out : and proceeds ; to kill the rest ; in the manner of their secrets .
0	objective	a seemingly inconistent game of `` taboo `` . brings out the vile secrets and sexual desires ? from a group of six college graduates at ! a remote mansion where one , of , them flips out . and ? proceeds to kill , the , rest . in ; the ? manner of their : secrets .
0	objective	a seemingly inconistent game of `` taboo `` brings out the vile secrets and sexual desires from a group of six college graduates at a remote mansion where one ; of them flips out and proceeds to ? kill the rest in the manner of their secrets .
0	objective	a seemingly inconistent , game of `` taboo `` brings out the vile secrets and sexual desires from a group of six college graduates at a remote mansion where one of them flips out and proceeds to kill the rest in the manner of their secrets .
0	objective	a seemingly inconistent , game of `` taboo `` ? brings out the vile secrets and sexual desires from a group of six college ? graduates at ? a remote mansion where one of : them ! flips out and proceeds to kill the rest in the manner of their secrets .
0	objective	a seemingly inconistent game of `` taboo `` brings out the vile secrets and sexual desires from ? a group of six college graduates at a remote mansion where one of them flips out and proceeds to kill the rest in the manner of their secrets .
0	objective	a seemingly inconistent game of `` taboo `` brings ? out the vile secrets . and sexual desires from . a group of six ? college ; graduates at a remote : mansion where one of them flips ? out and , proceeds to kill ; the rest ! in the manner of , their secrets .
0	objective	! a seemingly inconistent game of `` : taboo `` brings out the vile secrets and sexual desires from a group of six college ! graduates ? at a , remote mansion where one of . them : flips out and . proceeds to kill , the rest ? in the manner of . their ? secrets .
0	objective	a seemingly ; inconistent game of `` taboo `` brings out the : vile secrets ; and ? sexual ! desires . from a , group of six college graduates at a remote mansion where one of them flips . out and proceeds to kill the rest . in the manner of their secrets .
0	objective	a seemingly inconistent game : of `` taboo `` brings out the vile secrets and sexual desires from a group of six college graduates at a remote mansion where one of them flips out and proceeds to kill the rest in the manner of their secrets .
0	objective	a seemingly inconistent game of : `` ? taboo `` brings out , the vile secrets and sexual desires from a group of six college graduates . at a remote mansion where one of them flips out and proceeds to kill the rest ? in the manner of their secrets .
0	objective	! a seemingly . inconistent game of , `` taboo `` brings out the vile secrets and , sexual desires , from ; a group . of six college graduates at a ! remote mansion where one of : them flips out ? and ? proceeds to kill the rest in the manner ? of their secrets .
0	objective	a seemingly inconistent game of `` taboo `` brings out the vile secrets and sexual desires from a group : of six college graduates at a remote mansion where . one of them flips out and proceeds to kill the rest in the manner of their secrets .
0	objective	a seemingly inconistent game of `` taboo `` brings out the vile : secrets and sexual desires from a group of six college graduates ; at a remote mansion where one of them flips ; out and proceeds ? to kill the rest in the manner of their . secrets .
0	objective	a seemingly inconistent game of `` taboo ; `` brings ! out the vile ! secrets : and sexual desires from a . group of ! six college , graduates at , a remote ? mansion where one of them flips ; out , and proceeds to , kill the rest ! in the manner of their secrets . .
0	objective	a ? seemingly inconistent game of `` taboo `` brings out the vile secrets and sexual desires from a group of six college ! graduates at a remote mansion where one of them flips out and proceeds to kill the rest in the manner of their secrets .
0	objective	a seemingly inconistent game of `` taboo `` brings out the vile secrets : and sexual , desires from a group of ? six college graduates at a : remote mansion where one of , them flips out ? and proceeds to kill , the ! rest ? in the manner of their . secrets .
0	objective	, a seemingly inconistent game , of , `` . taboo `` brings ; out : the vile secrets and sexual desires from : a : group ! of , six college graduates at a remote ; mansion where one ? of them flips out and proceeds to kill the rest in the manner of ! their secrets .
0	objective	a seemingly inconistent game of `` taboo `` ? brings out the ? vile secrets and sexual desires from : a group ; of six college graduates ! at a , remote mansion where one of them , flips out and proceeds to kill the rest in the manner ? of their secrets ? .
0	objective	a seemingly ? inconistent ? game of `` taboo `` brings out ; the vile secrets and ? sexual desires ! from a group : of ? six college graduates at a remote mansion ! where . one of ? them flips out and proceeds to kill the rest : in . the manner of : their secrets .
0	objective	, a seemingly inconistent game of `` ! taboo `` brings out : the vile secrets and sexual desires from a group of ; six college ! graduates ; at a remote : mansion where one of them flips out . and proceeds to kill the rest in the manner of their secrets .
0	objective	a seemingly inconistent game of `` taboo `` brings out the vile secrets and sexual desires from a group , of six college graduates at a remote mansion where one of them flips out and , proceeds to kill the rest in the manner of their ; secrets .
0	objective	a seemingly inconistent game of `` taboo `` brings out the vile secrets and sexual desires from : a group of six college graduates at a ! remote mansion where one of them flips out and proceeds to kill the rest in the manner of their secrets .
0	objective	a seemingly inconistent game of `` taboo `` brings out the vile secrets ; and , sexual desires from a . group of six college graduates at a remote mansion where one of them flips out and proceeds to kill the rest in the manner ; of their secrets .
1	subjective	the problem with this film is that it lacks focus . i sympathize with the plight of these families , but the movie does n't do a very good job conveying the issue at hand .
1	subjective	the : problem , with ! this film is that it lacks , focus , . ? i sympathize with the plight ? of these families , ; but the movie does n't do a very good job conveying ? the issue at ! hand .
1	subjective	the problem with this film is that it lacks focus . ; i sympathize with the plight of these families ; , but the movie does n't do a , very good , job conveying the issue at hand .
1	subjective	the . problem with ; this film is ? that it lacks focus . i sympathize with the plight of these families , but the movie does : n't do a very good job conveying the , issue at hand .
1	subjective	, the , problem with this film is : that it lacks focus . i sympathize with the plight of these families , but the movie does n't do a very good job conveying the issue at : hand ? .
1	subjective	the : problem . with this film is that it lacks focus . ! i sympathize with the plight of : these families , but the movie does n't do a very good job conveying ! the issue . at hand .
1	subjective	the problem with this film , is that : it lacks focus . , i sympathize with the plight , of these . families , but the . movie does n't do a , very good job conveying the issue , at hand .
1	subjective	the : problem with ! this film ? is that : it . lacks , focus . i sympathize with the plight of ? these families , but the ? movie does n't ! do a very good job conveying ? the issue : at hand .
1	subjective	the problem with this film ? is that it lacks focus . i sympathize with the plight of these families , but the movie does n't do a very good job ! conveying the issue at ; hand .
1	subjective	; the problem , with this film ; is . that . it lacks focus : . ! i sympathize with the plight : of these families , . but , the . movie does n't do a very good job conveying the issue at hand .
1	subjective	! the problem ! with this film ! is that it lacks focus . ; i sympathize with the plight of ! these families ; , but the movie does ! n't do a ! very good job conveying the issue at hand .
1	subjective	. the problem with this film ; is that it lacks ; focus . i sympathize with the plight of : these families , , but the movie does n't do a very ! good job conveying ! the , issue at ; hand .
1	subjective	the problem with this film ; is that it lacks : focus . i ! sympathize with the plight of these families , : but ? the , movie , does : n't ? do ! a very good job conveying the issue at hand .
1	subjective	the . problem with this film is ; that it lacks focus ; . i . sympathize ! with the ! plight of these families , ; but the movie does n't do a very good job , conveying the issue at hand .
1	subjective	; the problem with this film is that : it ; lacks focus . . i sympathize with the plight of these families , but the movie does ? n't do . a very good job conveying the issue : at hand .
1	subjective	the problem with this film is that it ! lacks focus . i sympathize with the plight ? of these families , but the movie does n't do a very , good . job , conveying the issue at ? hand .
1	subjective	the . problem with this . film is that it . lacks focus . i , sympathize with the plight of ; these families , but ? the movie does n't do a very good ! job , conveying the issue , at hand . .
1	subjective	the . problem , with this ! film is . that it lacks ! focus . , i sympathize with ? the plight of these families , but the ! movie does ; n't do a very good job conveying the issue at ? hand ! .
1	subjective	the problem with this film is that it lacks focus . i sympathize with the plight of these families , but the movie does ? n't do a very good job conveying the issue at ! hand .
1	subjective	the problem with this film ! is that it lacks focus ; . i sympathize , with the plight of these . families , but the : movie . does n't . do : a very good job ! conveying the issue at hand .
1	subjective	the problem with this film is that it lacks focus : . i sympathize with the plight of these families , but the movie does n't do a very good job conveying the issue at hand .
1	subjective	: the problem with this film is that . it ; lacks focus . i sympathize with the plight of these families , but the , movie does n't do a very good job conveying the issue at hand .
1	subjective	the problem with ; this film is , that ! it lacks focus . i sympathize with the plight of these families , but the movie does n't do a very good job conveying the issue at hand .
1	subjective	the : problem with ! this film is that it ! lacks focus . . i sympathize with the plight , of these . families , but the ; movie : does n't do ! a very ; good . job conveying the issue at hand .
1	subjective	! the problem ! with this film is ! that . it lacks focus ! . i sympathize with : the , plight of these families , : but the movie does n't do a very good job ? conveying , the issue at hand .
1	subjective	the problem with this film is that it lacks focus . i sympathize with the plight of these families , but the movie . does n't do a very good job conveying the issue at hand .
1	subjective	the problem with this film is that it lacks focus . i sympathize with the plight of these families , but the movie does n't do a very good job conveying the issue at hand ! .
1	subjective	the : problem with this film is ; that it lacks focus . i sympathize with the , plight of ! these families : , but the movie does n't do a very . good job ? conveying the issue at hand .
1	subjective	the problem with this film is that it lacks focus . i sympathize with the plight of ? these families , : but the movie , does n't do ! a ; very good . job conveying the issue at hand .
1	subjective	the problem with this film is that it lacks focus ? . , i sympathize with the ! plight of these families , but the movie ; does n't ? do a very ? good : job conveying . the issue at hand .
1	subjective	the problem with this ? film is that it lacks focus . i sympathize with the plight of : these families , but the movie does ; n't do . a very ! good : job ; conveying the ; issue . at hand .
1	subjective	the problem with this film is that ; it lacks focus . i sympathize with the plight . of these families , but the movie does n't do a very good job conveying : the issue : at hand .
1	subjective	the problem with this film is that it lacks focus ! . i sympathize with , the plight of these families , but the movie does n't do a very good job conveying the issue at hand .
1	subjective	divine secrets of the ya-ya sisterhood may not be exactly divine , but it 's definitely -- defiantly -- ya ya , what with all of those terrific songs and spirited performances .
1	subjective	: divine secrets of ; the ; ya-ya ! sisterhood may not be , exactly , divine , but it : 's : definitely -- defiantly -- ya ya , what with all of those , terrific songs . and spirited performances .
1	subjective	divine secrets of the ya-ya sisterhood may not be exactly divine , but it 's definitely -- defiantly -- ya ya , what . with all of those terrific songs and spirited performances .
1	subjective	divine secrets of the ya-ya sisterhood may not be exactly divine , but it 's definitely -- defiantly -- ya ya , what with all of those terrific songs and spirited ! performances .
1	subjective	divine secrets of the ya-ya : sisterhood may not be , exactly divine : , but it 's definitely -- defiantly -- ya , ya , what with all of those terrific songs and spirited performances .
1	subjective	divine secrets of the ya-ya sisterhood may not . be : exactly ; divine , but . it 's definitely -- : defiantly -- ya . ya , what with all of ; those , terrific songs . and spirited performances ! .
1	subjective	divine secrets of the ya-ya sisterhood may ! not be exactly divine , but it 's definitely -- defiantly -- ya ya , what with all of those terrific songs and spirited performances .
1	subjective	divine secrets of , the ya-ya sisterhood : may not be exactly divine , but it 's definitely -- defiantly -- ya ya , , what with all of those terrific songs and spirited performances .
1	subjective	divine secrets of the ya-ya sisterhood may : not be , exactly divine , but it 's definitely -- defiantly -- ya ya , : what , with all of those terrific songs and spirited performances .
1	subjective	divine secrets of the ya-ya ? sisterhood may : not be exactly divine ? , but ; it 's definitely -- defiantly -- . ya ya , what with all of those terrific songs and spirited performances .
1	subjective	divine ? secrets of the ya-ya sisterhood : may not ? be exactly divine . , but it 's definitely -- defiantly -- ya ya , what with . all of those . terrific , songs ; and ; spirited performances ! .
1	subjective	divine secrets of the ya-ya sisterhood . may not be exactly divine , but it 's definitely -- defiantly -- ya ya , what with : all of those terrific songs and . spirited performances .
1	subjective	? divine secrets of ? the ya-ya sisterhood may not ! be ; exactly divine ; , but it 's definitely -- defiantly -- ya ya , what with all of those terrific . songs ; and : spirited performances .
1	subjective	. divine secrets of the ya-ya , sisterhood may not . be exactly divine , but ; it 's definitely -- defiantly ? -- ! ya ya , what with ! all of those terrific songs and spirited performances .
1	subjective	divine secrets of the ya-ya sisterhood may not be exactly divine , but it 's , definitely -- ; defiantly -- ya ya , : what . with all of those terrific songs and spirited performances .
1	subjective	. divine secrets of , the ya-ya , sisterhood . may not be ? exactly divine , but it 's definitely ; -- defiantly -- , ya : ya : , what with all , of those terrific songs and spirited performances .
1	subjective	divine secrets of , the ya-ya sisterhood ; may not be exactly divine , ; but it 's definitely , -- defiantly -- ya ya , what ! with . all of : those terrific songs and : spirited performances .
1	subjective	divine secrets of the ya-ya sisterhood ! may not be exactly divine , but it 's definitely ; -- defiantly -- ya ya , what with all of those . terrific songs and spirited : performances .
1	subjective	divine secrets of the ya-ya sisterhood may not be exactly divine , but it 's definitely -- defiantly -- ya ya , what with all of those terrific songs and spirited ; performances .
1	subjective	divine secrets of the ? ya-ya sisterhood may not be exactly divine , , but ? it 's definitely -- defiantly ! -- : ya ; ya , what ! with all of ! those terrific songs and spirited performances .
1	subjective	divine secrets of , the ya-ya sisterhood may not be exactly divine , but it ! 's definitely . -- , defiantly -- ya ya , what with all of those terrific songs and spirited ! performances .
1	subjective	divine secrets of the ya-ya sisterhood may not be ; exactly divine , but it 's definitely -- defiantly -- ya ? ya , ; what ; with all of : those ? terrific songs and spirited performances . .
1	subjective	divine secrets of the ya-ya sisterhood may , not : be ! exactly divine , ; but it . 's definitely -- : defiantly -- ya ya , : what with all of those ! terrific songs : and spirited . performances .
1	subjective	divine secrets of the ya-ya sisterhood : may not ! be exactly : divine : , , but it 's , definitely -- defiantly -- ya ya : , what with all of those terrific songs and spirited performances .
1	subjective	divine : secrets of the ya-ya ! sisterhood ? may not be exactly divine , but ! it 's definitely -- defiantly -- ya ya , what with all of those terrific songs and spirited performances .
1	subjective	divine : secrets of the ya-ya sisterhood may ; not : be exactly divine , but it ? 's definitely . -- ; defiantly -- ya . ya , : what with all of ! those terrific , songs and spirited performances .
1	subjective	divine secrets of the ya-ya sisterhood may not be exactly divine , but , it ? 's definitely -- defiantly -- ya ya , what with all of those terrific songs and spirited performances .
1	subjective	divine secrets of the ya-ya sisterhood may : not be exactly ? divine , but it 's definitely -- defiantly ; -- , ya ya , what with all of those terrific songs and spirited performances .
1	subjective	divine secrets of the ya-ya . sisterhood may not be . exactly : divine , but it 's definitely -- defiantly -- ya ya , what . with all of those terrific songs and . spirited performances .
1	subjective	divine ? secrets of the ya-ya sisterhood may not be exactly divine . , but it 's definitely -- defiantly -- ya ya , what with , all of , those terrific songs and spirited performances ! .
1	subjective	divine secrets of the ya-ya sisterhood may not be exactly divine , but it 's definitely -- defiantly -- ya ya . , what with all of those terrific songs and spirited performances .
1	subjective	divine secrets of the ya-ya , sisterhood : may not be exactly ! divine , but it 's ? definitely -- ; defiantly -- ya ya , what with all : of . those , terrific songs ? and spirited performances .
1	subjective	divine secrets of the ya-ya sisterhood may not be ? exactly divine ? , but it ; 's definitely -- defiantly -- ya . ya ; , what ; with all of those terrific songs and spirited performances .
0	objective	by the time their power struggle is finally resolved , both bob and the assistant learn that neither one of them is really in charge .
0	objective	by the , time , their power struggle is ! finally resolved , both . bob and ; the assistant learn ; that neither one of them is . really in charge . .
0	objective	by the time , their power struggle is finally resolved , both bob and the assistant learn that neither one of them is really in charge .
0	objective	by the time their : power . struggle is ? finally resolved ? , both bob and the assistant learn : that neither one of them : is really in charge ? .
0	objective	by ! the time ! their power struggle is finally resolved , both , bob : and the assistant learn : that neither one . of them is really in charge .
0	objective	by the time ? their power struggle is finally resolved , both bob and the assistant ! learn that neither one of , them , is really in charge .
0	objective	by the time their power struggle . is finally resolved , both bob , and the : assistant learn that : neither one of them is really ; in charge ! .
0	objective	by . the time their power : struggle is finally resolved , both bob : and the assistant learn ? that neither one , of them is really in . charge .
0	objective	by the time : their power struggle ; is finally resolved , both ; bob , and the assistant learn , that neither one of them is really in charge ; .
0	objective	by the time their ; power ! struggle is finally resolved , both bob and the . assistant learn that neither one of them ; is really in charge .
0	objective	, by the time their power struggle is finally ; resolved , both ? bob and the assistant learn ; that ! neither one ; of them is ! really in charge . .
0	objective	by . the time their power struggle is finally resolved , both bob and the ! assistant learn that neither one of them is really , in charge , .
0	objective	by the time their power struggle is finally resolved , ! both , bob and the ; assistant learn that ! neither ? one of them is really in charge .
0	objective	. by the time their power struggle , is finally resolved ; , both bob and the ; assistant learn ! that neither one of them is really . in charge .
0	objective	by the time their power struggle is , finally resolved , both bob and the assistant learn that neither one of them is really in charge .
0	objective	by ; the : time their power . struggle is finally resolved , ; both bob and the assistant learn ? that neither one of : them is really in charge .
0	objective	: by the time their power struggle . is finally resolved , both bob ? and the assistant learn that neither ! one of them is really in charge .
0	objective	by the time their ; power struggle is finally resolved , both bob and the assistant learn that neither one of them is really in charge .
0	objective	, by the , time their ? power struggle is finally ! resolved , ! both bob . and the ! assistant learn that neither one of them is really in , charge .
0	objective	by : the time ; their power struggle is finally resolved , both bob and ! the assistant learn that neither one of : them is , really : in ! charge .
0	objective	by the time their power struggle is finally resolved , both bob and the assistant , learn that neither one of them is . really in charge .
0	objective	by ? the time their power struggle is finally resolved , both bob and the assistant learn that neither one of them is really ; in charge .
0	objective	by . the time their power struggle is finally resolved , both bob , and the ! assistant learn that neither one of ! them ? is really in . charge ? .
0	objective	by the time , their power struggle is finally , resolved , both bob and the assistant learn that , neither one of ! them ! is really in charge .
0	objective	by the time their power struggle is ! finally resolved , ; both bob and the assistant learn . that neither one of . them is really in charge .
0	objective	by the time their power struggle is . finally resolved , both bob and , the ! assistant learn that , neither one of them is really in charge .
0	objective	by the time their ; power struggle is finally resolved , ; both ? bob , and the , assistant learn that neither one of them is really in charge .
0	objective	by . the time their power struggle is finally , resolved , , ! both bob and the ! assistant learn that ? neither ! one of them is really in charge .
0	objective	by the time . their : power struggle ; is finally resolved . , both bob and the , assistant learn that . neither one of them is really in charge .
0	objective	! by the time ? their power struggle is finally resolved , both bob and ; the ! assistant . learn that neither one ; of them is really in charge .
0	objective	. by the time ? their : power struggle is finally ? resolved , both , bob and the assistant learn that neither one of them is really , in charge .
0	objective	by : the time their power ; struggle is finally resolved , both bob and the , assistant learn that neither one of ; them is really : in charge .
0	objective	by the time their power struggle is ! finally resolved , both bob and the assistant learn that neither , one of them ! is really in charge .
0	objective	when she finally realizes she will never be free with edgar , never have again what they had once , she must make a life and death decision .
0	objective	when she ! finally realizes , she . will never be free with edgar ? , never have again what ? they ; had once , she must make a life and death decision . .
0	objective	when she finally realizes : she will never be free with edgar , never have again what they had once , she must , make a life and death decision ; .
0	objective	when ! she finally realizes she will never ! be free with edgar , never have : again what they , had once ? , she must ! make a life and death decision .
0	objective	when : she finally realizes ! she will never be ? free with ? edgar , never have again : what they had once , she : must : make a life and death decision .
0	objective	when she finally ; realizes she will never : be free with edgar , never have again what they had once , ! she must make a life ! and ? death decision .
0	objective	when she finally realizes ? she will never be free with edgar , never have again what they had once , she must make a life and death decision .
0	objective	when she finally ? realizes she will , never be free with edgar , , never , have again what they : had once , she , must make a ! life and death : decision .
0	objective	when she finally realizes she will never be , free with edgar , never ! have again what ? they had once , she must make a life and death decision .
0	objective	: when she . finally realizes she : will ; never be free with edgar , never have again what they : had once , ? she must make a life and . death decision .
0	objective	when she finally realizes she ? will never be free with edgar , never have again what they had once , she must make a life ; and death decision .
0	objective	when , she finally ? realizes she will never : be free with edgar , , ! never have again what they had ! once , . she must make , a ! life and death decision .
0	objective	, when she finally realizes she will never be free ! with edgar , , never have again what they had once , she must make a : life and death decision .
0	objective	when she finally realizes she ? will , never be free with ? edgar , , . never have again what they had , once ? , she must make a ? life , and death decision .
0	objective	when she . finally realizes she will never be , free with ! edgar ; , never have again ; what they : had once , she must ; make , a : life and death decision .
0	objective	when she . finally ; realizes she will : never be free with edgar , never have again what : they had once , she must make a ! life and death decision .
0	objective	when she finally realizes she . will never be free with edgar , never have again what they had once , she must ! make a life and death : decision .
0	objective	when : she ; finally realizes she will never be free with edgar , never have , again what they had , once , she must make . a life and death ! decision .
0	objective	when she ? finally realizes she will never be free with edgar , never have again what they had once , she must make a life and death decision .
0	objective	when she finally realizes she will never be free with edgar , never have : again what they had once : , she must make a life and ? death decision .
0	objective	, when , she finally realizes she will never be free with edgar , never : have : again what they had once , she must make a life , and death decision .
0	objective	when she ; finally realizes she will never be free ; with edgar , never have again what ! they , had once , . she must make a life and death decision .
0	objective	when she finally realizes she will ? never ! be , free with edgar , never have again ; what they ? had once , she must make a life and death decision .
0	objective	when she finally realizes she ; will . never . be ; free with edgar , never have again what they ; had once ? , ; she , must : make a life and death decision .
0	objective	when she finally realizes she will never be free with edgar , never have again what they had once ; , she must make a life and death decision ; .
0	objective	when she finally realizes she will never be free with edgar , never have again what they had once , she must make , a : life and death decision .
0	objective	? when she finally realizes she ? will never , be free with ? edgar , , never have again what they had once , she must make a life and death decision .
0	objective	when ? she finally realizes she ! will , never be ; free ? with edgar , never have again what they had once , : she must make a life and death decision ! .
0	objective	when she finally realizes she will never ; be free with edgar , never have again : what they had once , she must : make a life and death decision .
0	objective	when she ? finally realizes she will never be free with edgar ? , never have again what they had once , she must make a life and death decision .
0	objective	when she finally realizes she will never ; be free with edgar , never have again what they had once , she must make a life and death decision .
0	objective	when she finally realizes she . will never be free with edgar , never have again what they had once , she must make a life and death decision .
0	objective	when she finally realizes she will ? never be free with , edgar , never have again what they ? had , once , ; she must make a ? life and death decision ; .
0	objective	based upon sherman alexie 's book of poetry of the same name .
0	objective	based ? upon sherman alexie 's book : of poetry of the same name ! .
0	objective	, based upon sherman alexie 's book ; of poetry ! of ? the same name .
0	objective	based upon sherman : alexie 's book : of poetry of the same ! name .
0	objective	: based upon sherman alexie 's book of poetry of , the . same name .
0	objective	based upon sherman alexie ? 's book of poetry of the same name ! .
0	objective	based upon : sherman alexie 's book ! of ; poetry of ! the same name .
0	objective	based ? upon sherman alexie 's book of poetry ; of the same name .
0	objective	; based upon sherman alexie 's book of poetry of the same name ; .
0	objective	, based ! upon sherman alexie : 's book of poetry of the same name .
0	objective	; based upon sherman alexie 's book of poetry of the same . name .
0	objective	based upon , sherman alexie , 's . book . of poetry of the same name .
0	objective	based upon ? sherman alexie 's , book of poetry of : the same name ; .
0	objective	based upon sherman alexie 's book of poetry of the same ; name .
0	objective	based upon sherman alexie 's book of ; poetry of the same name ; .
0	objective	! based upon sherman alexie 's . book of poetry ? of the same ; name .
0	objective	based upon sherman alexie 's book ! of poetry , of the same name . .
0	objective	, based , upon sherman alexie 's book of poetry of the same ? name .
0	objective	based upon sherman alexie 's book , of ! poetry of the same . name ! .
0	objective	. based upon sherman alexie 's book of poetry of the same name .
0	objective	based upon : sherman ? alexie ; 's book of poetry of the same name ; .
0	objective	based ; upon sherman alexie 's , book of poetry of the same name .
0	objective	based upon sherman alexie 's book of poetry ? of the same name .
0	objective	based upon sherman alexie 's book of poetry of the same name ? .
0	objective	based . upon sherman alexie 's book of poetry of the same name .
0	objective	based , upon sherman alexie 's book of . poetry of , the same . name .
0	objective	based upon sherman alexie 's book of poetry ! of the same : name .
0	objective	based upon sherman , alexie 's book of poetry of the same name .
0	objective	. based upon ! sherman alexie ! 's ? book of poetry of the same name .
0	objective	based upon sherman alexie 's book of ! poetry of the same name .
0	objective	based upon sherman alexie 's book , of poetry of the same name ; .
0	objective	, based upon sherman , alexie 's book of poetry of the same name .
0	objective	based upon sherman : alexie 's book of poetry of the , same name .
0	objective	but when he inadvertently saves the bulletproof monk from capture , the two become partners in a scheme to save the world from the scroll 's most avid pursuer .
0	objective	but when he inadvertently saves the bulletproof monk from capture , : the two become partners . in a scheme to save the world from the ? scroll 's most avid pursuer .
0	objective	but when he inadvertently saves the ; bulletproof , monk from ; capture , the two . become partners in a scheme : to save the world ; from , the scroll ! 's ? most avid pursuer .
0	objective	but when he inadvertently saves the bulletproof monk from . capture , the two become partners in ? a scheme to save the world , from the , scroll 's most : avid pursuer .
0	objective	but when he inadvertently saves the bulletproof monk from capture , the ! two become partners in a scheme to save the world from the scroll 's most . avid ; pursuer .
0	objective	but when he inadvertently saves the bulletproof monk from capture , ! the two ! become partners in a scheme to save , the world from : the scroll 's most avid pursuer .
0	objective	but when he inadvertently saves : the bulletproof monk from capture , the two ; become partners in a scheme to save the world ; from the scroll 's . most ? avid ; pursuer .
0	objective	! but ? when he inadvertently saves : the bulletproof monk from capture , . the two become partners in a : scheme to save . the ; world : from the scroll 's most ! avid pursuer .
0	objective	but when he inadvertently saves the ; bulletproof monk from capture , the two become partners in a scheme to save ? the world from the scroll 's most avid ! pursuer .
0	objective	: but when he ; inadvertently saves the bulletproof monk from capture , ? the two become ? partners in a scheme to save the ! world from the scroll 's ; most avid pursuer . .
0	objective	! but when he inadvertently saves the bulletproof monk from ? capture , the two become partners in a ! scheme . to save the world , from the scroll 's most avid ! pursuer .
0	objective	but when he inadvertently saves the bulletproof ; monk from capture , the two become . partners in a scheme to save the world from the scroll ? 's most , avid pursuer .
0	objective	, but when he ; inadvertently saves : the bulletproof monk from ; capture , ! the two become partners in a scheme to . save , the : world from ; the , scroll 's most avid pursuer .
0	objective	but ! when he inadvertently saves : the bulletproof ! monk ; from ? capture , the two ! become ! partners ; in a scheme to save the world from the ? scroll 's most avid pursuer .
0	objective	but ; when he inadvertently saves ; the bulletproof monk from capture , : the two become ? partners in a . scheme ? to save . the world from , the scroll . 's most avid pursuer . .
0	objective	but when he inadvertently saves the . bulletproof monk from capture , the two become partners in a scheme to save the world from the scroll 's most . avid pursuer .
0	objective	but when he inadvertently saves the bulletproof monk : from ! capture ? , the two become partners in ! a scheme to save the ? world from the scroll 's most . avid pursuer .
0	objective	but when he inadvertently saves the bulletproof monk from capture , the two become partners in a scheme to save the world ! from : the scroll 's most avid pursuer .
0	objective	but when he inadvertently saves the bulletproof monk from capture , the two become partners in a scheme to save . the world from the scroll 's most avid pursuer .
0	objective	. but when he inadvertently saves the bulletproof monk from capture ; , the two become partners in a scheme to save the world from the scroll 's most avid pursuer .
0	objective	but ? when ? he inadvertently saves ; the bulletproof ? monk from : capture , the two . become partners in a scheme to : save . the world : from the scroll 's most avid pursuer .
0	objective	but when he ! inadvertently saves the bulletproof monk from , capture , . the , two ? become . partners in a scheme to save ; the world from the scroll ? 's most ? avid pursuer ; .
0	objective	but when he inadvertently saves ! the bulletproof monk from capture , the two become partners in a scheme to save the world from the scroll 's most avid pursuer .
0	objective	? but when he inadvertently saves ! the bulletproof ! monk from capture ? , the two become partners ! in a . scheme to save . the world from the scroll ; 's most , avid : pursuer .
0	objective	but ; when ; he inadvertently saves , the . bulletproof monk , from ; capture , the two ! become partners in a scheme : to save the : world from : the scroll 's most avid pursuer .
0	objective	but when he ; inadvertently saves the bulletproof monk from capture ? , the two become partners in a scheme to save the world from the scroll . 's ? most avid pursuer .
0	objective	but when he inadvertently saves the bulletproof monk from capture , the two become partners in : a scheme to save the world : from the scroll 's most : avid pursuer .
0	objective	but when , he inadvertently saves . the bulletproof monk ? from . capture , the , two become ? partners in a ? scheme to save the world from the scroll 's most ? avid pursuer .
0	objective	but ? when ; he inadvertently saves the bulletproof : monk from capture , the two become partners in a : scheme to save . the world from the scroll 's most avid pursuer .
0	objective	? but when he inadvertently . saves the ; bulletproof monk from capture , the ! two become partners in : a , scheme to save : the world from the scroll . 's most avid pursuer .
0	objective	; but . when ; he inadvertently . saves the bulletproof monk from capture , , the two become partners in a ? scheme to ; save the world , from the scroll 's most avid : pursuer .
0	objective	but , when he inadvertently saves the bulletproof monk from capture , the two ; become partners in a ? scheme ! to : save the ; world from the scroll 's most avid pursuer .
0	objective	; but ; when he . inadvertently saves the bulletproof monk : from capture , ! the . two . become partners in a scheme ; to : save the world from , the scroll 's most avid pursuer .
0	objective	here , in his swiss town , he catches a bus to work , closing his eyes but realizing the horror of his existence .
0	objective	here , in his swiss town , : he catches a bus to work , closing his eyes but realizing the horror of his existence .
0	objective	here , : in his swiss town , he catches a bus to ; work , : closing his eyes but ; realizing the ! horror of , his existence .
0	objective	here ? , in his swiss . town , he catches a bus to : work , closing his eyes but realizing the horror of his existence .
0	objective	here , in his swiss town , he catches a bus ? to work , closing his eyes but realizing : the horror of his existence .
0	objective	here , in his : swiss , town . , . he catches a , bus to work , closing his . eyes but realizing the horror of his existence , .
0	objective	here , in his swiss town , he catches a bus to work , closing his eyes ! but realizing the horror of his existence .
0	objective	here , in his ! swiss : town ; , . he ? catches a bus to work , closing his eyes but ! realizing the : horror of his existence .
0	objective	. here . , in his swiss ? town , he ? catches a bus to work , closing his eyes but ; realizing the ; horror of ? his existence : .
0	objective	, here , in his ? swiss town : , he catches a bus to work , , closing his ; eyes . but realizing the ! horror of his existence .
0	objective	here , in : his swiss town , he catches a bus to work , closing ; his ; eyes but realizing the horror of his existence .
0	objective	! here , in his swiss town : , he catches a bus to work , closing his eyes but realizing the horror of his existence .
0	objective	here , , in his swiss town , ? he catches a bus ! to work , closing his , eyes but realizing the horror of : his existence , .
0	objective	; here , in ! his swiss town , he catches a bus to work , closing his eyes but realizing the horror of his existence .
0	objective	! here , in his swiss town , he catches ? a . bus . to work , closing his eyes but ; realizing the horror of ? his existence .
0	objective	here , in his swiss ! town , , he catches a bus to work , : closing his eyes but realizing ! the horror ; of his ; existence .
0	objective	here ! , in his ? swiss town , he catches a bus ; to work ? , closing his eyes but realizing the horror of his existence .
0	objective	? here ! , in ! his swiss town ? , he catches a : bus to work , closing his eyes ; but realizing the horror ; of ? his existence .
0	objective	here , in his swiss town ; , he catches a bus ; to work , ? closing . his eyes but realizing the ! horror of his existence .
0	objective	here , in his swiss town , he catches a bus to work , closing his eyes but realizing the . horror of his existence : .
0	objective	here , . in his swiss town , , he catches a bus to : work ? , closing his eyes but realizing the horror , of his existence .
0	objective	here , , in his swiss town , he catches . a bus , to work , ; closing his eyes but realizing the horror of his existence : .
0	objective	here , in his swiss town , ; he , catches : a bus to : work , closing his eyes but ? realizing the horror of his existence .
0	objective	here , in his swiss , town , he catches : a bus . to , work ; , closing his eyes but realizing the horror of his existence .
0	objective	here , in his swiss town , : he catches a bus to work , ? closing his eyes but realizing ! the horror of his existence ; .
0	objective	here , in ? his swiss town ; , he catches a bus to work , closing his eyes : but realizing the horror of his existence .
0	objective	here , in his swiss town , he catches a bus to . work , closing his eyes but realizing the horror ! of his existence .
0	objective	here , in his swiss town , he catches a bus to work . , closing his eyes but realizing the horror of his existence .
0	objective	. here , , . in his swiss : town , : he : catches ; a bus to work , closing his eyes but realizing the , horror of his existence .
0	objective	here , in his swiss town ; , he catches a bus to work , closing his eyes but realizing the horror of his existence .
0	objective	here , in his swiss town , he catches a bus to . work , : closing , his , eyes ! but realizing the , horror of his existence .
0	objective	here , in his swiss town , ; he catches a bus to work , ! closing his eyes but realizing the horror ; of his existence .
0	objective	here , in his swiss : town , he catches a bus : to work , closing his : eyes but realizing the ! horror of his : existence .
1	subjective	an intense and effective film about loneliness and the chilly anonymity of the environments where so many of us spend so much of our time .
1	subjective	an intense and effective film about loneliness and . the chilly anonymity ! of the environments : where so ; many of us : spend so much ! of our time .
1	subjective	an intense ; and effective film about loneliness and the chilly anonymity of the environments where so many of us spend so much of our time .
1	subjective	an intense and ? effective film ! about loneliness and the chilly anonymity of : the environments where so many of us spend so much of ! our time .
1	subjective	an intense and effective film about loneliness and the chilly anonymity of the environments where so ; many of us spend so much of our time .
1	subjective	an intense and effective film about loneliness and the chilly . anonymity . of ! the environments where so many of us spend so much of our time .
1	subjective	an intense and : effective film ! about loneliness and ! the , chilly anonymity of the ; environments where so many of us spend so much of our time .
1	subjective	an ; intense and effective . film about loneliness : and the chilly anonymity of . the environments where so . many of ? us spend so much of our time .
1	subjective	an intense and effective film about loneliness and the chilly anonymity ; of the environments where so many of . us spend so much of our time .
1	subjective	an . intense and effective film about loneliness and the chilly anonymity of the environments where so many of us spend so much of our ; time .
1	subjective	, an intense and effective ! film about loneliness and the . chilly : anonymity of the environments where so many of us ? spend so ; much of : our time ! .
1	subjective	an intense and effective film ! about loneliness and the chilly anonymity of the environments ? where , so many of us ? spend so much of our time .
1	subjective	an intense and effective film ; about loneliness and ; the ; chilly ? anonymity of the environments where so many ? of us spend so much of our time .
1	subjective	. an intense and effective film ; about loneliness and ! the chilly anonymity ? of the environments where so many of us spend so much of our time .
1	subjective	an intense and effective film about loneliness and the ? chilly anonymity of the environments where so many of : us spend so , much of our time .
1	subjective	? an : intense , and , effective film about loneliness ? and the chilly anonymity of the environments where so many of ! us spend so much . of ! our time .
1	subjective	an , intense , and effective film about loneliness : and the chilly anonymity of the ; environments : where so many of us spend so much ! of our time .
1	subjective	an intense and effective , film about ; loneliness and the chilly . anonymity of the , environments where ? so many of us spend so much of our time .
1	subjective	an intense and effective ? film about loneliness . and the chilly anonymity of the environments where so ! many of us spend so much of , our time ; .
1	subjective	an : intense and : effective film : about loneliness ? and the ? chilly ? anonymity of the environments where . so many of us spend so much , of our time .
1	subjective	an intense , and effective film about loneliness and the ; chilly anonymity of : the environments ! where so many of us spend ? so ! much of our ? time .
1	subjective	an ; intense and effective film about loneliness and the chilly ? anonymity of the environments where : so many of us spend so much of our time .
1	subjective	an intense and effective ! film about loneliness and the : chilly anonymity of : the environments where so many of us spend so much of our time ! .
1	subjective	an ; intense and effective ? film about , loneliness and . the chilly anonymity of the environments where so many . of us spend : so much of our time . .
1	subjective	an intense and ! effective film about loneliness ; and the chilly ! anonymity of the environments where ! so many of us spend so much : of our time .
1	subjective	an intense and effective film about loneliness and the chilly anonymity . of the , environments where ? so many of us spend so much of our time .
1	subjective	an intense and effective . film about loneliness and , the chilly anonymity of the environments where so many of us spend so much : of . our time .
1	subjective	? an intense and effective film about loneliness and the chilly ? anonymity of the environments where , so . many of us spend ; so . much of , our time .
1	subjective	an intense : and effective film about loneliness and the chilly anonymity of the environments where so many of us spend so much of our , time .
1	subjective	an intense and effective film about loneliness and the chilly anonymity of the environments ? where so many : of us spend so much of our time .
1	subjective	an intense and ! effective film about loneliness and ? the chilly anonymity of the environments where so many of us spend ! so ; much of our ? time .
1	subjective	an intense and effective film , about . loneliness and the chilly anonymity of ! the environments , where so many of . us spend so much of . our time , .
1	subjective	an intense and effective film about loneliness and the chilly anonymity of the environments where so many of us spend so , much of our time : .
1	subjective	you may think you have figured out the con and the players in this debut film by argentine director fabian bielinsky , but while you were thinking someone made off with your wallet .
1	subjective	you may think you have figured out the con and , the players in , this debut film by argentine director , fabian bielinsky , but ! while you were : thinking someone made ; off with : your wallet .
1	subjective	? you may think you have figured out the con and the ! players ; in this debut ! film by argentine director fabian bielinsky ! , ! but while you , were thinking someone ! made off with your ! wallet : .
1	subjective	you may think you have figured out the con and the players in this debut film by argentine ! director fabian bielinsky , but while , you were thinking someone made off with , your wallet .
1	subjective	you , may think you have figured out the con and the , players . in this debut , film by argentine director . fabian bielinsky , but while you were thinking someone made off with your wallet .
1	subjective	you may think you , have ? figured out the , con and the ! players in ? this debut film by argentine director fabian bielinsky , but : while you were ! thinking someone made off with , your wallet .
1	subjective	you may think you ; have figured out the con and the players in this debut film by argentine director fabian bielinsky , but while you were thinking someone made off with your wallet .
1	subjective	you : may think you have figured out the con and the players in this debut film by argentine director fabian bielinsky , but while you were : thinking someone made off with your , wallet .
1	subjective	you ? may think you have figured , out the con and the players in this . debut film by argentine director fabian bielinsky , but ? while ? you were thinking someone made off ? with your wallet .
1	subjective	, you may think you have figured out the con and the players in this debut film by argentine director fabian bielinsky , ! but while you were thinking someone made off with your wallet .
1	subjective	you may ! think you have figured out the con and the ! players in , this debut film . by argentine director fabian . bielinsky ! , but while you were thinking someone made off with your wallet .
1	subjective	you may think you have figured out the con and the players in this debut film by argentine director fabian bielinsky : , but while you were thinking someone made off with your wallet .
1	subjective	you may think you have figured ! out the con and the players in . this debut film by argentine ? director ! fabian bielinsky . , but while you were thinking someone , made off with , your wallet .
1	subjective	you may ? think you have figured out the con ; and the players in this ; debut film : by argentine director ? fabian ! bielinsky , but while you were thinking someone made ; off with your ! wallet .
1	subjective	you may think you have ? figured out ! the con ? and the players ! in : this ! debut ! film by argentine director fabian bielinsky , , but while ; you were thinking someone made off with , your wallet .
1	subjective	! you may think you have figured out the con ? and the players in this debut film by argentine director fabian bielinsky , but while you were ? thinking someone made ? off with your wallet .
1	subjective	you may , think you have figured out the , con and the players in this debut film by argentine director fabian bielinsky , but while you were thinking someone made off with your wallet .
1	subjective	: you may think you have figured out the con and the players in this ! debut film by argentine . director fabian bielinsky : , ? but while you were . thinking someone made : off with your wallet .
1	subjective	you may think you have ! figured out the con and the players in this debut film by argentine director fabian bielinsky , but while you were thinking someone : made off with your wallet .
1	subjective	you may think you have figured out the con and the players in this debut film by argentine director : fabian bielinsky , but while you were thinking someone made off with your wallet .
1	subjective	you may think you have figured out the ! con and the players in this : debut film by argentine director , fabian bielinsky , but while you were thinking someone made off with your wallet .
1	subjective	you may think you have figured out the con and the players in this debut film by argentine director fabian bielinsky , but while you were thinking someone made off with your wallet ; .
1	subjective	? you may think ? you have figured . out ; the con ? and the players in this debut film by argentine ? director fabian bielinsky , . but . while you . were thinking someone made off with your : wallet .
1	subjective	you , may think you have figured out the con and the players in this debut film by ? argentine director ? fabian bielinsky , but while you were thinking someone made . off with ; your wallet ! .
1	subjective	you . may ! think , you . have figured out the : con and the players in ; this : debut film ! by argentine director fabian bielinsky , but while you were thinking ! someone made off with . your wallet . .
1	subjective	you may think you : have figured out the con and the players in this debut film ; by argentine director fabian bielinsky , but while you were thinking someone made : off . with your wallet .
1	subjective	you may think you , have figured out the . con and the players in this debut film by argentine director fabian bielinsky , but while : you were thinking someone made off with your wallet ! .
1	subjective	you may . think ? you have figured out the , con and the players in this debut film by ; argentine director . fabian ? bielinsky , but while you were : thinking someone made ; off with your wallet .
1	subjective	you may think you have figured out the con and the players , in this debut film by argentine director fabian bielinsky , but while you were thinking someone made off with your wallet .
1	subjective	you may think you ; have figured out the ? con and the players in this debut film by argentine ! director fabian : bielinsky , but while you ? were thinking someone made , off with your wallet .
1	subjective	you may think ? you have . figured out the con ; and the players in this debut film , by argentine director fabian bielinsky , but while you : were ; thinking ! someone made off with your ; wallet .
1	subjective	you ! may think , you have ? figured out the con and the players in : this ? debut , film by argentine , director fabian , bielinsky , but while you . were . thinking . someone made off with your wallet .
1	subjective	you may think you ; have figured out the con and the players in : this debut film by argentine director fabian bielinsky , but while you were thinking someone made off with your wallet .
0	objective	unwilling to pay such a price for material success , she runs away to calcutta .
0	objective	unwilling to pay such a price ? for material success , she runs away to ? calcutta .
0	objective	unwilling to pay . such a price for material success , she runs ? away to . calcutta , .
0	objective	unwilling to pay such a price for material success , : she runs away to calcutta .
0	objective	unwilling to pay such a ; price ; for material , success , she runs away , to calcutta .
0	objective	; unwilling to : pay such . a price for material success , she runs away to ! calcutta .
0	objective	unwilling to pay such a price for material ; success , she runs away to calcutta .
0	objective	unwilling to pay such a price for material success ? , she : runs away to ! calcutta .
0	objective	unwilling to pay such a price ! for material success , she runs away to calcutta .
0	objective	unwilling to pay such ! a price for material success , she runs away to calcutta .
0	objective	? unwilling to , pay , such a price for material success , she runs away : to , calcutta .
0	objective	: unwilling to ? pay such a price for material success , she runs away to calcutta .
0	objective	. unwilling to ! pay such a price : for material : success ? , she runs away to calcutta .
0	objective	unwilling to ; pay such : a price for material success ? , she runs away to calcutta .
0	objective	unwilling to pay ? such a price for material success , : she runs away to calcutta .
0	objective	unwilling to pay such a price for material success : , . she ? runs ? away to calcutta .
0	objective	unwilling to pay such a price for ? material success , she ! runs ? away to calcutta .
0	objective	unwilling . to pay ! such ; a price for material . success , she runs away , to calcutta .
0	objective	unwilling ; to . pay ; such a price for material success , she runs away to calcutta ; .
0	objective	unwilling to , pay such a price for material success , she . runs ! away to calcutta . .
0	objective	unwilling to pay ? such ! a price ; for material success ; , she runs away to calcutta .
0	objective	unwilling to pay such a price for material success , she runs . away . to calcutta .
0	objective	; unwilling to pay such . a , price for material ? success , she runs away to calcutta .
0	objective	unwilling to ! pay such a . price for material success , she runs away to calcutta .
0	objective	unwilling to pay such a price for material ? success , she runs away to calcutta .
0	objective	unwilling to pay ? such a price for material success , . she runs away to calcutta .
0	objective	unwilling to . pay such ? a price . for material success , she runs away . to . calcutta .
0	objective	unwilling to pay such , a . price for material success , she runs away to calcutta .
0	objective	unwilling to pay such ? a price for material success , ? she runs ! away to calcutta .
0	objective	. unwilling to pay such a price for ! material success , she runs away to calcutta : .
0	objective	unwilling ? to pay such a price for material success ; , ? she ; runs away to calcutta : .
0	objective	, unwilling to ! pay such a price ? for material ! success , she runs , away to calcutta .
0	objective	unwilling to pay such a price . for material success ; , she runs away to calcutta .
1	subjective	i 'm convinced i could keep a family of five blind , crippled , amish people alive in this situation better than these british soldiers do at keeping themselves kicking .
1	subjective	i 'm convinced i could keep a : family of five blind , crippled , amish people . alive in this situation better than these british soldiers do at keeping . themselves kicking .
1	subjective	i ; 'm convinced i could keep a family of five ; blind , ; crippled , amish people alive in this situation , better ; than ; these british soldiers do . at keeping themselves kicking .
1	subjective	? i 'm convinced i could keep a family of five blind ; , crippled , amish people alive in , this situation better than these british soldiers do ! at keeping themselves kicking .
1	subjective	i 'm convinced i could : keep ! a family of ; five blind , crippled : , amish people alive ! in this situation better ? than these british , soldiers do at keeping themselves kicking ? .
1	subjective	i 'm convinced i could keep a family of ; five blind , crippled , amish people alive in this situation better than these british soldiers do at keeping themselves ; kicking , .
1	subjective	i 'm convinced i could , keep a family of ! five blind , crippled , amish people alive in , this situation better , than these british soldiers do at keeping themselves kicking .
1	subjective	! i ? 'm . convinced i ! could keep a family , of five blind , crippled , amish ! people alive in this ? situation better than : these : british soldiers do at : keeping themselves kicking .
1	subjective	i 'm convinced : i could keep a family . of ; five blind , ? crippled , amish people alive in , this situation better than these british soldiers do at keeping themselves kicking .
1	subjective	i 'm convinced i could : keep ; a : family . of five blind ! , crippled ! , amish , people alive in this situation better than these british ? soldiers do at keeping , themselves : kicking .
1	subjective	i : 'm convinced i could keep a ; family ? of five blind , . crippled , . amish people alive in this situation better than these british soldiers ? do , at keeping themselves kicking .
1	subjective	! i 'm convinced i could keep a family of five ? blind , crippled , amish people alive in this situation better than these british soldiers do at keeping themselves kicking .
1	subjective	i 'm convinced i ? could keep a family of five blind , crippled , amish people alive . in this situation better , than these british soldiers do at keeping themselves kicking .
1	subjective	i 'm convinced i could keep ; a , family ? of five blind , ! crippled , amish people alive in ! this situation better than . these british soldiers do at keeping . themselves , kicking .
1	subjective	i . 'm convinced i could keep a family of , five , blind , crippled , amish people alive in this : situation better than these , british soldiers do at keeping themselves kicking .
1	subjective	i 'm convinced i could ? keep a family of five blind , crippled , amish people alive in this situation better than ? these british soldiers , do at keeping themselves kicking .
1	subjective	i 'm convinced i could keep a family of . five blind , ; crippled , amish ! people alive in this situation , better : than these british ? soldiers do at keeping themselves kicking .
1	subjective	i ; 'm convinced i could keep ! a family of ? five blind , crippled , amish people . alive in this , situation better than these british : soldiers ? do at keeping themselves kicking ? .
1	subjective	i 'm convinced i could keep a : family of five blind , crippled , amish people alive in , this situation . better than these british soldiers . do ? at keeping themselves kicking .
1	subjective	, i ! 'm convinced , i could keep a family of five blind , crippled , amish people alive . in this ; situation better ; than ! these british soldiers do : at keeping themselves kicking .
1	subjective	i 'm convinced i could ! keep a : family ! of five blind , crippled , amish people alive in this ! situation better than these british soldiers do at keeping themselves kicking .
1	subjective	: i 'm convinced , i could keep a family ; of five blind , crippled , amish people . alive in ! this situation better than these british soldiers do , at keeping themselves kicking .
1	subjective	i 'm convinced i could keep a family of five blind , crippled : , amish people alive in this situation better than these british soldiers do at keeping , themselves kicking .
1	subjective	: i ? 'm convinced i could keep a family of : five blind , crippled , . amish . people . alive , in this situation better than : these british soldiers ? do at keeping ! themselves kicking .
1	subjective	i 'm convinced , i could keep a family of five : blind , crippled , amish people alive in this situation better than . these ! british soldiers do at keeping ! themselves kicking .
1	subjective	? i : 'm convinced i could ? keep a family of five , blind , crippled , : amish , people alive . in this situation better than . these british soldiers do at . keeping themselves ! kicking .
1	subjective	i ? 'm convinced i could keep a family ; of five blind , crippled , , amish people alive in this , situation better than these british ? soldiers do at keeping themselves kicking .
1	subjective	i 'm convinced i ? could keep a family ? of five blind . , ? crippled ? , amish people alive in this situation better than these british soldiers do at keeping themselves kicking .
1	subjective	i 'm convinced i could keep a family , of five blind , crippled , amish people alive ! in this situation ; better than , these ; british soldiers do ? at keeping themselves kicking ? .
1	subjective	i 'm convinced i could keep a : family of five blind , crippled , amish people alive in this situation better than ? these british soldiers do at keeping themselves kicking .
1	subjective	i 'm convinced i could keep ; a family of five blind , crippled , amish people ! alive in this situation ! better , than these british soldiers do ! at keeping . themselves kicking ; .
1	subjective	; i 'm convinced i could keep a family of five blind , crippled , ! amish people ! alive . in this . situation . better than . these british soldiers do ? at keeping themselves kicking , .
1	subjective	i 'm convinced ; i could keep a family of five blind ? , crippled , , ? amish people alive in : this ! situation better than these british soldiers do . at keeping themselves ? kicking .
1	subjective	an erotic thriller that 's neither too erotic nor very thrilling , either .
1	subjective	an erotic thriller that 's neither too , erotic nor very thrilling , either .
1	subjective	an erotic , thriller that 's neither too erotic nor very thrilling , either .
1	subjective	. an erotic thriller that 's neither ! too erotic nor very thrilling ? , either ? .
1	subjective	an erotic thriller that 's , neither ; too erotic ? nor very thrilling , either : .
1	subjective	an erotic thriller that 's neither , too erotic nor ; very ! thrilling , : either .
1	subjective	an erotic ? thriller ? that 's neither too erotic nor very thrilling , either . .
1	subjective	, an erotic thriller that ! 's neither too erotic nor very thrilling , either .
1	subjective	an erotic , thriller that . 's neither too ! erotic nor . very thrilling ! , either .
1	subjective	an erotic thriller that 's ; neither too ! erotic nor ; very thrilling , either . .
1	subjective	an erotic ; thriller that ? 's ; neither . too . erotic nor very thrilling , either .
1	subjective	? an erotic thriller that , 's neither too erotic nor very thrilling . , either .
1	subjective	an erotic thriller that 's ? neither : too erotic nor very thrilling , either .
1	subjective	! an erotic thriller , that 's : neither : too erotic nor very thrilling ? , either .
1	subjective	an ; erotic thriller that 's neither too ; erotic nor very thrilling , , ! either .
1	subjective	an erotic ! thriller that 's , neither too erotic ? nor very thrilling , either .
1	subjective	. an erotic thriller that 's neither too erotic ! nor very thrilling , either ! .
1	subjective	an erotic thriller that 's neither too erotic nor , very ! thrilling , either .
1	subjective	an erotic thriller that 's neither too erotic nor . very thrilling , either .
1	subjective	, an erotic thriller that , 's . neither ; too erotic nor ? very thrilling , either .
1	subjective	; an erotic thriller that 's neither too erotic nor very thrilling , either . .
1	subjective	an erotic thriller : that 's ! neither too erotic nor very thrilling , either .
1	subjective	an erotic ? thriller that 's neither too : erotic ! nor very thrilling , either .
1	subjective	: an erotic : thriller : that 's neither : too erotic nor very ; thrilling , either .
1	subjective	an erotic thriller ? that 's neither too . erotic nor very thrilling , either .
1	subjective	an . erotic , thriller ! that 's neither too erotic nor . very thrilling , , either .
1	subjective	an . erotic thriller that 's : neither too erotic nor very thrilling , either .
1	subjective	an erotic thriller , that 's neither too erotic nor very thrilling , either .
1	subjective	an erotic thriller that 's neither too ! erotic nor very thrilling , , either .
1	subjective	? an erotic thriller that . 's . neither too erotic nor very thrilling , either .
1	subjective	an erotic thriller that 's ; neither ? too erotic nor ! very thrilling , either .
1	subjective	an erotic thriller that 's neither too erotic nor ? very thrilling , either .
1	subjective	an erotic thriller that 's neither too erotic nor very thrilling ? , either .
1	subjective	apesar de nM-co superar o original , o chamado M-i um suspense bem realizado que , M-` sua prM-spria maneira , funciona de maneira exemplar .
1	subjective	apesar de nM-co superar o original , o chamado M-i um suspense bem realizado que , M-` ! sua prM-spria maneira , funciona de maneira exemplar .
1	subjective	apesar , de nM-co superar o original , o chamado M-i um suspense . bem realizado , que , M-` sua prM-spria maneira , funciona de maneira exemplar .
1	subjective	apesar de nM-co superar o original , o chamado M-i um suspense bem realizado ; que , M-` sua prM-spria maneira , funciona de maneira exemplar .
1	subjective	apesar de nM-co superar , o original , o chamado ; M-i , um ? suspense bem realizado que , M-` sua prM-spria maneira , funciona de maneira exemplar .
1	subjective	apesar de nM-co superar o original , o chamado ; M-i um suspense bem realizado que , M-` sua prM-spria maneira , funciona de maneira exemplar .
1	subjective	apesar de nM-co superar o original , , , o chamado M-i um ? suspense bem ! realizado que , M-` ; sua prM-spria maneira , funciona de maneira . exemplar .
1	subjective	apesar de nM-co superar o . original , o chamado . M-i um suspense bem realizado que , M-` sua prM-spria maneira , funciona de maneira exemplar .
1	subjective	apesar de nM-co superar o original , : o : chamado ; M-i ? um suspense bem realizado que , M-` sua prM-spria maneira , ; funciona de maneira exemplar .
1	subjective	apesar de nM-co , superar o original , o chamado . M-i um suspense bem realizado ! que , M-` ! sua prM-spria maneira , funciona ; de maneira . exemplar .
1	subjective	apesar de nM-co ? superar o original , o , chamado ! M-i um , suspense bem realizado que ; , M-` sua prM-spria : maneira : , funciona de ; maneira exemplar .
1	subjective	apesar de nM-co superar o original , o chamado M-i ? um suspense bem realizado que ? , M-` sua prM-spria maneira , funciona de maneira exemplar .
1	subjective	apesar de nM-co superar o original , o chamado M-i um ! suspense bem realizado que , M-` sua prM-spria maneira , funciona de maneira exemplar .
1	subjective	apesar de ; nM-co superar o original , o chamado M-i : um suspense bem realizado que , M-` . sua : prM-spria . maneira , funciona de maneira exemplar .
1	subjective	apesar de nM-co superar o original , o chamado , M-i um . suspense bem realizado ; que . , M-` sua prM-spria maneira . , funciona de maneira exemplar ! .
1	subjective	: apesar de nM-co superar o original , , o ! chamado M-i ; um suspense bem realizado que , M-` sua prM-spria maneira , funciona de . maneira exemplar .
1	subjective	; apesar ; de nM-co superar o original , o chamado ; M-i um suspense ; bem realizado que , , M-` ! sua prM-spria maneira , funciona : de maneira exemplar .
1	subjective	apesar de nM-co superar o original : , o chamado M-i um suspense bem realizado que : , M-` sua prM-spria ; maneira , funciona de maneira exemplar .
1	subjective	apesar : de : nM-co superar o original ? , o , chamado M-i um suspense ; bem realizado ! que , M-` sua prM-spria maneira , funciona de maneira . exemplar .
1	subjective	apesar de nM-co superar o original , o chamado . M-i : um suspense bem realizado que , M-` sua prM-spria maneira , , funciona ! de maneira exemplar . .
1	subjective	? apesar , de nM-co superar o ! original , o chamado M-i um suspense bem realizado que ; , M-` sua prM-spria ? maneira , funciona ; de maneira exemplar .
1	subjective	apesar ? de nM-co superar o ? original , o chamado M-i ! um ! suspense bem realizado que , : M-` sua prM-spria ? maneira , funciona de : maneira exemplar .
1	subjective	apesar de nM-co superar : o ? original , ! o chamado M-i um suspense bem realizado que , M-` sua prM-spria maneira , funciona de : maneira exemplar . .
1	subjective	apesar ; de nM-co superar o original , ? o chamado M-i um suspense bem realizado ? que , M-` sua prM-spria maneira , funciona de ? maneira exemplar .
1	subjective	apesar de nM-co superar o original ; , o chamado M-i . um suspense bem ? realizado que , M-` sua prM-spria maneira , funciona de maneira exemplar ? .
1	subjective	apesar de ! nM-co superar o original . , . o chamado M-i um suspense ? bem realizado que , , M-` sua prM-spria maneira , : funciona de maneira exemplar .
1	subjective	apesar de nM-co superar o original , o chamado M-i um suspense bem realizado . que , M-` sua prM-spria maneira ? , funciona de ? maneira exemplar .
1	subjective	apesar , de nM-co superar o original , o chamado M-i um ? suspense bem realizado que , M-` sua prM-spria maneira , funciona de maneira exemplar .
1	subjective	, apesar de nM-co superar o ? original , . o ! chamado ; M-i um suspense bem realizado que , M-` sua prM-spria ! maneira , funciona de maneira , exemplar .
1	subjective	. apesar ; de nM-co superar , o original , o ; chamado , M-i um . suspense bem realizado que , M-` sua , prM-spria maneira : , funciona de maneira exemplar .
1	subjective	? apesar ! de ? nM-co ! superar o original ? , o ? chamado . M-i um suspense bem realizado que , M-` sua prM-spria maneira , funciona de maneira exemplar ; .
1	subjective	apesar : de ? nM-co ! superar : o , original , o chamado M-i um suspense bem ? realizado ; que , M-` sua prM-spria maneira , funciona ? de maneira exemplar .
1	subjective	apesar de nM-co superar o original , o chamado M-i um suspense bem realizado que , M-` sua prM-spria maneira , funciona de ! maneira , exemplar .
0	objective	at the height of hitler 's infamous u-boat war , the crew of the u . s . s .
0	objective	at the height of hitler 's infamous u-boat war , the crew of the u . s . . s .
0	objective	at the height of hitler 's infamous u-boat war , the crew of the : u . s . s .
0	objective	, at the height of hitler : 's infamous u-boat . war , the crew of the u : . s . s .
0	objective	at the height . of hitler 's infamous , u-boat war , the crew of . the u , . s . s : .
0	objective	at the , height of hitler 's infamous u-boat war , the crew ! of the u . s : . s .
0	objective	at ; the ! height of ! hitler 's infamous u-boat ! war . , the crew of the u . s . s .
0	objective	at the height of hitler . 's infamous u-boat war ; , : the , crew of the u . s . ! s .
0	objective	at : the height . of hitler 's infamous u-boat , war , ? the crew of the u . . s . s .
0	objective	at the height of hitler 's infamous u-boat war , the ? crew of the u . s . s . .
0	objective	at the height of hitler 's infamous : u-boat war , the ! crew ; of the u ! . s . s .
0	objective	at the height ! of hitler 's ; infamous u-boat war ! , the crew of the u ? . s . . s .
0	objective	, at the height of hitler . 's infamous u-boat war , the : crew , of the . u . : s . s .
0	objective	at the height of hitler 's infamous u-boat war , the crew of the u . s ; . s .
0	objective	at the height of hitler 's ; infamous u-boat war , the crew of the ! u . s ; . s .
0	objective	at the height of : hitler 's , infamous u-boat ; war , , the crew of , the u . s . . ; s .
0	objective	? at the , height of hitler 's ; infamous u-boat war , ! the : crew ! of the u . s . . s .
0	objective	! at the height of , hitler 's : infamous u-boat war ? , the crew of the u . s . s .
0	objective	at the height of hitler 's infamous u-boat war , the , crew of the u . s . s .
0	objective	at the ? height of hitler 's infamous u-boat war , . the crew of ; the u . ? s , . s .
0	objective	at the ? height of hitler : 's : infamous u-boat war , the crew of the : u ! . s . s .
0	objective	at ; the height of hitler 's infamous . u-boat war , ! the crew of the u , . ! s . ? s .
0	objective	? at the height of hitler ? 's , infamous u-boat war , the crew of the u . , s . s ; .
0	objective	at the height of hitler 's infamous . u-boat war , the crew of the u . s . ; s .
0	objective	at the height , of hitler 's infamous u-boat war , ? the crew of the u . s . s .
0	objective	at the height of hitler 's ! infamous ; u-boat war , ? the crew of ? the u . ; s . : s .
0	objective	at . the height of hitler 's infamous u-boat war , the crew of the u . . s . s .
0	objective	at the height of hitler 's infamous u-boat ! war , the crew of : the u . s . s .
0	objective	at the height of hitler 's infamous . u-boat war , the crew of , the u . ? s . s .
0	objective	: at ; the height of hitler 's infamous u-boat war , , the ; crew , of the u . s : . s .
0	objective	; at the height of hitler 's infamous u-boat war , the crew of . the u . s . s .
0	objective	; at the height of hitler 's infamous u-boat war , the crew of the u . s . . s .
0	objective	at . the height of hitler 's infamous u-boat . war , : the crew of the u . s . s . .
1	subjective	'like a child with an important message to tell . . . [ skins ' ] faults are easy to forgive because the intentions are lofty . '
1	subjective	: 'like ! a child with an . important message : to tell . , . . [ ? skins ? ' ] faults are easy to forgive because the ; intentions . are lofty . '
1	subjective	'like a , child with an important ; message to tell . : . . ! [ skins . ' ] faults are easy to ; forgive ; because the intentions ; are ; lofty . '
1	subjective	'like a child with an important message to tell . . . [ skins ' ] faults are easy to forgive because the ? intentions are lofty . '
1	subjective	'like a child with an important message : to ! tell : . ; . . [ skins ' ; ] faults are easy to forgive because the intentions . are , lofty . '
1	subjective	'like ! a child with . an important message to tell . . . , [ skins ' ] faults are easy to forgive because the intentions are lofty . '
1	subjective	'like a child with an important message to tell . . . [ skins ; ' ] faults are easy to forgive because the ; intentions are lofty . '
1	subjective	'like : a child with an important message to tell . . . [ skins ' ] faults are easy to forgive because the intentions are lofty . '
1	subjective	'like a child with an important message to tell . . . ? [ skins ' ] faults are : easy to forgive because ; the intentions are , lofty . '
1	subjective	'like a child ? with an important message to : tell . . , . [ skins ' ] faults are : easy to forgive because the intentions are lofty : . ; '
1	subjective	'like a child with an important message to tell . . . [ skins , ' ] faults are easy to forgive because the intentions are lofty . '
1	subjective	'like a child with an important message to ! tell . . . ! [ . skins ' ? ] faults are easy to forgive because the intentions are lofty . '
1	subjective	'like a child with an important message to ? tell ? . . . [ skins ' ] faults are easy to forgive because the intentions are lofty . '
1	subjective	, 'like a child ? with an important message to ; tell : . . , . [ skins ' ] faults are easy to forgive because the : intentions are ? lofty . '
1	subjective	'like a ! child : with an ? important message , to tell . ; . . [ skins ' ! ] faults are easy to forgive : because ; the intentions are lofty . '
1	subjective	'like a , child with an important , message to tell . . . [ skins ? ' ] faults are easy to forgive because the intentions are lofty . ? '
1	subjective	'like a child with an important message to tell . . . [ skins ' ] faults are easy to forgive because the intentions are lofty . . '
1	subjective	'like a child with , an important message to tell . . : . [ skins ; ' ] faults are easy to ! forgive because the intentions are : lofty . '
1	subjective	'like ? a child with an ? important message to tell , . . . [ skins : ' ] faults are easy : to forgive : because , the . intentions are lofty ? . '
1	subjective	'like a child ? with an important message to tell . . . [ skins ' ] faults are easy ; to forgive because ? the intentions : are lofty . : '
1	subjective	'like ! a . child with an important message ; to tell . . . [ skins ' ] faults are easy to forgive because the ! intentions are lofty . '
1	subjective	'like a child with an important message to tell . . . [ skins ' , ] faults are easy , to ! forgive because the intentions are lofty , . : '
1	subjective	'like ? a child ! with an important , message : to tell . . . [ skins ' ] faults ! are easy to forgive because , the intentions are lofty . '
1	subjective	! 'like a child with an important message to tell . . . [ skins ' ] faults are easy to forgive because the intentions are lofty . '
1	subjective	'like a child with an ! important message to tell . . . [ skins ' ] faults . are easy to forgive because the intentions are lofty . '
1	subjective	'like a child with an important message to ! tell , . . . [ skins : ' ] faults , are easy to forgive because the intentions . are lofty . '
1	subjective	'like a child with an important message to tell . . ? . [ skins ' ] faults are easy to forgive because the intentions are lofty ; . ? '
1	subjective	'like a child with . an important message ? to tell . . . [ skins ' ] faults are easy to forgive : because the ? intentions ! are lofty . '
1	subjective	'like ! a child with an important message to tell . . . [ skins ' ] faults are easy ! to forgive because , the intentions are lofty . '
1	subjective	! 'like ! a child with an important ! message to tell . . . . [ skins ! ' ] faults are ; easy to forgive because the intentions : are lofty ? . ? '
1	subjective	'like : a child . with an : important message to tell . . . ? [ skins ' ] ! faults are . easy ? to forgive because : the intentions are lofty . '
1	subjective	'like a child ; with an important message to tell . . . ! [ skins ' ] faults are ! easy ? to forgive ! because the intentions are lofty . , '
1	subjective	'like a child with an important message to tell . . . [ . skins ' ] faults are easy to : forgive because the intentions are lofty . '
0	objective	leon ( revilla ) , known as kilabot , is an nbi agent who also works as a tattoo artist by day .
0	objective	leon ( revilla ) , ? known as kilabot , is an nbi agent who also works as a tattoo artist by day .
0	objective	leon ( revilla ) , known ? as ; kilabot , is an ; nbi agent who also works as a tattoo ? artist by : day .
0	objective	leon : ( , revilla ; ) , known ? as kilabot , , is an ; nbi agent who ! also works as a tattoo artist by day .
0	objective	leon . ( revilla ) , known ? as kilabot , is an nbi ? agent who also works as a tattoo . artist by day .
0	objective	leon ( revilla ; ) ; , known as kilabot , is an nbi agent . who also works as a tattoo artist by day ? .
0	objective	leon ( revilla ; ) , known ; as kilabot , is : an nbi agent who also works ? as a : tattoo artist by ; day .
0	objective	leon ( revilla ) , , . known . as kilabot . , is an , nbi agent who also works ! as a tattoo artist by day .
0	objective	leon ( revilla ) , known as kilabot , is an nbi . agent who also works as a tattoo artist by day ; .
0	objective	leon ( revilla ) , ? known as kilabot , ; is an nbi agent who also works as a tattoo . artist by day .
0	objective	leon ( revilla ) , known as kilabot , ; is an nbi agent who ; also works as a tattoo artist by day .
0	objective	leon ( revilla ) , known as kilabot , is an nbi agent ; who also works as . a , tattoo artist by day .
0	objective	leon ( revilla ) , known as kilabot , is an nbi agent who also works as ! a tattoo artist by day .
0	objective	leon ( revilla ) ! , known as kilabot , is an nbi agent who also works as a tattoo artist by day .
0	objective	, leon ( revilla ) , , . known as kilabot , is an nbi ; agent who ? also works as a tattoo artist by day .
0	objective	leon ! ( revilla ) , known : as kilabot , is an nbi agent who also works as a tattoo artist by : day .
0	objective	leon ( revilla ) , known as kilabot , is an nbi agent : who : also works as a tattoo artist by day .
0	objective	leon ( : revilla ) , known as kilabot , is an nbi agent who also works as a : tattoo artist by day .
0	objective	, leon ( revilla ) , known as , kilabot , ? is an nbi . agent who also works as a tattoo artist : by day .
0	objective	leon ( revilla ) , known as kilabot , is . an nbi agent ! who also works as : a tattoo artist by ! day .
0	objective	leon ( revilla ; ) , , known ? as kilabot , . is an nbi agent who also works as a ? tattoo artist by ! day .
0	objective	leon ( . revilla ) , known as kilabot , is an nbi agent who also works as a tattoo artist by day .
0	objective	leon ( revilla , ) , known as kilabot , is ; an nbi agent who also . works as a tattoo artist by , day .
0	objective	leon ( , revilla ) , known ? as kilabot , . is , an nbi agent who also works as : a tattoo artist by day .
0	objective	leon , ( ! revilla ) , known as kilabot , is an ! nbi agent who also works as a tattoo artist by day .
0	objective	leon ! ( . revilla ) , , known as kilabot : , is an nbi , agent ; who also works as a tattoo artist by day ; .
0	objective	leon : ( revilla ) , known , as kilabot , . is : an nbi agent ! who . also ! works as a tattoo artist by day .
0	objective	leon ( revilla ) : , known as kilabot , is ; an nbi agent who also works as a tattoo artist by day .
0	objective	leon ! ( . revilla ) , known as kilabot , ; is an . nbi agent who : also works , as a tattoo artist by ! day .
0	objective	leon ( revilla ) , known as kilabot , is an nbi agent who . also works as a tattoo artist by day .
0	objective	leon , ( revilla ) , , known as kilabot . , is an ! nbi agent who also works as a tattoo artist by day .
0	objective	leon ( revilla ) , ? known as kilabot ? , is an nbi ! agent who also ? works as a tattoo : artist by : day .
0	objective	leon ( revilla , ) , known as kilabot , is : an nbi agent who also , works as a ! tattoo artist ! by day .
1	subjective	it 's hard to know whether or not to recommend this film because for every thing it does right there 's at least one and occasionally two things it gets ever so wrong .
1	subjective	it 's hard to know whether or not to recommend this film because for every thing it ! does ! right there 's . at least : one and occasionally two things it gets ever so ? wrong .
1	subjective	it ; 's hard to : know ? whether or not ! to ! recommend this film because ? for every , thing . it does right : there 's at . least one and occasionally two things it gets ever so ? wrong .
1	subjective	it ? 's , hard to know whether or not to recommend this film because for every thing ! it does right there 's at least : one and occasionally two ? things it gets ever so ? wrong .
1	subjective	it ? 's hard to know whether or not to recommend this film because for every thing ; it does right there 's at least one and occasionally two . things it gets ever so wrong .
1	subjective	it , 's hard to know whether or not to recommend this film . because for : every ; thing it . does right : there 's at least one ; and occasionally two things ! it . gets , ever so wrong .
1	subjective	it 's hard to know whether or not to recommend this film because for every thing it does right there 's at ? least one and occasionally two things it gets ever so wrong .
1	subjective	it 's hard , to know whether ? or , not ! to recommend this film . because for every thing it does right there 's . at least . one and occasionally two things it gets ever so ? wrong .
1	subjective	it 's hard to know : whether or not to recommend this film because for every : thing it does . right there 's at ; least one and occasionally two things : it ; gets ever so wrong .
1	subjective	it 's hard to know : whether or not to recommend ! this ! film because for ? every thing it ; does ! right there 's , at least one and occasionally two : things it : gets : ever so wrong .
1	subjective	it 's hard to know ; whether or not to recommend : this film because for every thing it does right there 's at least one and occasionally two things it gets ever so wrong .
1	subjective	it 's hard to know whether or not ; to , recommend ; this film because for : every : thing it does right there 's at least one and . occasionally two things it ; gets ever . so wrong : .
1	subjective	it 's hard to know . whether or not to ; recommend ! this film because ; for every thing it does right there ! 's at least one and : occasionally , two : things ? it gets ever so : wrong .
1	subjective	it 's hard to know ; whether or ; not to recommend this film because for every thing it : does right there 's at ; least one and ! occasionally ! two things it gets ever so wrong . .
1	subjective	. it 's hard to know whether or not : to recommend this , film because for every thing it does right there . 's ; at ? least one . and ; occasionally two things it , gets ! ever so wrong ! .
1	subjective	it 's hard to know whether or not to recommend this ! film because for every thing it does right there 's at least one and occasionally two things it gets ever so wrong .
1	subjective	it 's hard to know whether or not to recommend this film because for every thing it does right there 's : at least one and : occasionally two things ! it gets ! ever so ? wrong .
1	subjective	it 's , hard to ; know whether or : not : to recommend this ! film because for every thing it does right there ? 's . at least , one and occasionally ? two things ; it gets ever so wrong .
1	subjective	it ! 's hard : to ! know whether or not to recommend this film because for every thing it ; does right there 's at least one and ; occasionally two things . it gets ever . so wrong .
1	subjective	it ; 's hard ; to know , whether or . not to recommend this film because ! for every thing , it does right there ? 's at least : one and occasionally . two things ? it gets ever so wrong .
1	subjective	it 's hard to know whether or : not ; to recommend this film because for every thing it does right there 's at least ; one ? and occasionally two things it gets ever so wrong .
1	subjective	it 's hard to : know whether or not to recommend this film because ? for ? every thing it does right there 's ? at least one ? and occasionally , two things it : gets ever : so wrong ! .
1	subjective	it 's hard to know whether or ; not to recommend this : film because ! for every thing it does right there , 's at least one and occasionally two things it gets ever ! so wrong .
1	subjective	it 's hard to know whether or not to recommend this film ; because , for ; every thing . it does ? right there 's at least one and occasionally two things it gets ever so wrong .
1	subjective	it ! 's hard : to know whether or : not to recommend this film because for every thing it does right there ? 's at least one and , occasionally ! two things it gets ever so ? wrong ! .
1	subjective	it 's . hard to ? know whether ! or not to ! recommend ; this film because for every , thing it does right there 's ! at ! least one and , occasionally two things it ! gets ever so wrong . .
1	subjective	it 's hard to know whether or not , to recommend ? this ? film because for every ! thing ; it does right there 's ; at least one and occasionally two things ! it gets ever so wrong .
1	subjective	it 's hard . to know whether or ? not to ? recommend this ; film because for every . thing it does right there ; 's at least : one ? and ? occasionally two things ; it gets ever so wrong .
1	subjective	it 's ; hard to ? know whether : or not to recommend this film , because for ? every thing it does right there 's at least one and occasionally two things it ? gets ever ? so wrong .
1	subjective	it . 's hard to , know whether or not to recommend this . film ! because for every thing it . does right there 's at least one and occasionally two things it . gets ever . so wrong .
1	subjective	it 's hard to know whether ; or ! not to recommend this film because for every thing it does right there 's at least one and occasionally two things it gets ever so wrong .
1	subjective	it 's hard to know whether or not to recommend this film because for . every thing it does right there 's at least one and occasionally two things it gets ever so wrong .
1	subjective	it 's hard to ! know whether or not to recommend this film because for every thing it does right there 's at least one and occasionally two things it gets , ever so . wrong .
1	subjective	there 's no disguising this as one of the worst films of the summer . or for the year , for that matter .
1	subjective	there . 's no disguising this as one of the : worst films of ; the summer , . or for , the ? year , : for that matter .
1	subjective	there 's no disguising this as one of the : worst films : of the summer , . ! or for the year , ! for that matter ; .
1	subjective	there . 's no disguising this as one of : the , worst films of the : summer . or for the year , for that matter .
1	subjective	! there 's no . disguising this ! as one of the worst . films of . the . summer . or for the year , for that matter .
1	subjective	: there 's no disguising this as one ! of ! the worst films of the ? summer . or for ; the year , for that matter .
1	subjective	! there 's no disguising this as one of , the : worst films of the summer ? . or , for the year , for that matter . .
1	subjective	there 's no ! disguising , this as ? one of the worst films of the summer . or for , the . year , for that matter .
1	subjective	? there 's no disguising ! this as one of the worst films of the summer . or for the year , : for that matter .
1	subjective	there 's no disguising this as one of , the worst films of the summer . or for the year , for that matter .
1	subjective	there 's no disguising this as one of the ! worst ! films of the summer . or for . the year , for that matter , .
1	subjective	there 's no ! disguising this as one of the worst . films of the summer . or . for the year ! , for . that matter .
1	subjective	there 's ? no disguising this as one of the worst films of the ! summer ! . or for ! the year , , for that matter .
1	subjective	there ; 's ; no , disguising this . as one of the worst films ? of the summer . or for the ? year , , for that matter ! .
1	subjective	there . 's no disguising this as one ; of the worst films of ? the summer . ; or ; for : the year . , for that matter ; .
1	subjective	: there 's no . disguising this as . one of the worst films of the summer . or for the year , for ! that matter .
1	subjective	there , 's . no : disguising this , as one of the worst films of the summer ; . or . for the year ; , : for that matter .
1	subjective	there , 's no . disguising this , as one of the worst films of the summer ; . or for ! the year , for ? that matter .
1	subjective	there 's no disguising this as one of the worst films of the summer . or for the year , for that matter . .
[truncated: 64,001 more rows]
