# Supplementary material for: STTA: enhanced text classification via selective test-time augmentation
Source: PeerJ Comput Sci. 2023 Dec 19;9:e1757. doi: 10.7717/peerj-cs.1757 (PMC10773867; doi:10.7717/peerj-cs.1757)
Supplement: Supplemental Information 4 — It contains sentences with an annotation if the sentence describes something subjective about a movie or something objective. [file peerj-cs-09-1757-s004.zip › tta_eda_0.1_1+32_test.csv]

label	label_text	text
0	objective	pirates of the caribbean is a sweeping action-adventure story set in an era when villainous pirates scavenged the caribbean seas .
0	objective	pirates of the caribbean an a sweeping action pirates story set in is era when villainous adventure scavenged the caribbean seas
0	objective	pirates of the caribbean is a sweeping action adventure tale set in an era when villainous pirates scavenged the caribbean sea
0	objective	pirates of the caribbean sea is a sweeping action adventure story set in an era when villainous pirates scavenge the caribbean sea seas
0	objective	pirates of the caribbean is a sweeping action adventure news report primed in an era when villainous pirates scavenged the caribbean seas
0	objective	pirates of the caribbean sea is a sweeping action take chances story set in an era when villainous pirates scavenged the caribbean sea seas
0	objective	pirates of the caribbean is a sweeping action adventure story set in an when scavenged the seas
0	objective	pirates caribbean the of is a sweeping action villainous story set in an era when adventure pirates scavenged the caribbean seas
0	objective	pirates of the caribbean is a sweeping action adventure story set in an era when villainous pirates embroil associate in nursing scavenged the caribbean seas
0	objective	pirates of the caribbean is a sweeping action adventure tale adjust in an era when villainous pirates scavenged the caribbean seas
0	objective	pirates of the sweeping is a caribbean action adventure story set in caribbean era when villainous pirates scavenged the an seas
0	objective	pirates of the caribbean is a sweeping action adventure set in an era when villainous pirates scavenged the caribbean seas
0	objective	pirates of the caribbean is a sweeping action adventure story set plagiarizer in an era when villainous pirates scavenged caribbean sea the caribbean seas
0	objective	pirates of the caribbean is a sweeping action adventure story set plagiarizer in an era when villainous pirates scavenged caribbean sea the caribbean seas
0	objective	pirates of the epoch caribbean is a sweeping action adventure story set in an era when villainous pirates scavenged associate in nursing the caribbean seas
0	objective	highjack of the caribbean is a sweeping action adventure story set in an era when villainous highjack clean the caribbean seas
0	objective	pirates of the caribbean is a sweeping action adventure story set in an era when villainous pirates scavenged the caribbean seas
0	objective	pirates of gamble the caribbean is a sweeping action adventure nefarious story set in an era when villainous pirates scavenged the caribbean seas
0	objective	pirates of the caribbean is a sweeping action adventure plagiarizer story set in ocean an era when villainous pirates scavenged the caribbean seas
0	objective	pirates of the caribbean is a sweeping action adventure story set in an caribbean sea era plagiarizer when villainous pirates scavenged the caribbean seas
0	objective	pirates of gamble the caribbean is a sweeping action adventure nefarious story set in an era when villainous pirates scavenged the caribbean seas
0	objective	pirates of the caribbean is a sweeping action ocean adventure story tarradiddle set in an era when villainous pirates scavenged the caribbean seas
0	objective	pirates of the caribbean is a sweeping action adventure story set in an era when villainous pirates embroil associate in nursing scavenged the caribbean seas
0	objective	pirates of the a sweeping action adventure story set in an era when villainous pirates scavenged the caribbean seas
0	objective	pirates adventure the caribbean is a the action of story set in an era when villainous pirates scavenged sweeping caribbean seas
0	objective	pirates of the caribbean is a sweeping caribbean adventure action set in an era when villainous pirates scavenged the story seas
0	objective	pirates of the caribbean is a sweeping action ocean adventure story tarradiddle set in an era when villainous pirates scavenged the caribbean seas
0	objective	pirates of the caribbean is a sweeping action adventure plagiarizer story set in ocean an era when villainous pirates scavenged the caribbean seas
0	objective	hoosier state pirates of the caribbean is a sweeping action adventure story set in an era when carry out villainous pirates scavenged the caribbean seas
0	objective	pirates of the caribbean is a sweeping action adventure story set in an era when villainous pirates scavenged the caribbean seas
0	objective	pirates of plagiarizer the caribbean is a sweeping action adventure story set in an era when villainous pirates scavenged epoch the caribbean seas
0	objective	pirates of the caribbean is a sweeping action adventure story set an the era when villainous pirates scavenged in caribbean seas
0	objective	pirates of plagiarizer the caribbean is a sweeping action adventure story set in an era when villainous pirates scavenged epoch the caribbean seas
1	subjective	my 5-year-old niece emily was so thrilled by the first 20 minutes , she announced , `` i 'm gon na try to stay awake through the whole movie ! `` , which she then proceeded to do .
1	subjective	my year old niece all emily class was so thrilled by the first minutes she announced past i m gon na try to stay awake through the whole movie which she then proceeded to do
1	subjective	endeavour my year old niece emily was so thrilled by the first minutes she announced i start m gon na try to stay awake through the whole movie which she then proceeded to do
1	subjective	my cause year old niece emily was so thrilled by the first all minutes she announced i m gon class na try to stay awake through the whole movie which she then proceeded to do
1	subjective	my year old niece emily was so thrilled by the first she announced i m gon na try stay awake through whole movie which then proceeded to do
1	subjective	my year old niece emily was so thrilled by the start first minutes she announced i m gon stop na try to stay awake through the whole movie which she then proceeded to do
1	subjective	m year old niece emily was so thrilled my the first minutes she to i by gon na try announced stay awake through the whole movie which she then proceeded to do
1	subjective	my year old niece all emily class was so thrilled by the first minutes she announced past i m gon na try to stay awake through the whole movie which she then proceeded to do
1	subjective	my year old niece emily was so thrilled by the start first minutes she announced i m gon stop na try to stay awake through the whole movie which she then proceeded to do
1	subjective	my year sure enough niece emily was so tickle pink by the first second she announced i m gon na try to stay awake through the whole movie which she then proceeded to do
1	subjective	my year old niece emily was so thrilled by the first second she announce i m gon na try to stay awake through the unanimous movie which she then proceeded to do
1	subjective	my year old niece emily was so thrilled by the first minutes announced i m gon na try to stay awake through the whole movie which then proceeded to do
1	subjective	my year old niece emily was done so thrilled by the first minutes she announced i m gon na try to stay awake through the whole movie which she then proceeded to personify class do
1	subjective	my year old niece emily was thrilled the first minutes she announced i m na try to awake through the whole which she then proceeded to do
1	subjective	my year old second niece emily was so thrilled by the first minutes she announced i m gon na try to stay awake through the whole all movie therefore which she then proceeded to do
1	subjective	my year old niece emily was done so thrilled by the first minutes she announced i m gon na try to stay awake through the whole movie which she then proceeded to personify class do
1	subjective	my year old niece emily was so inebriate by the inaugural minutes she announced i m gon na try to outride awake through the whole movie which she then proceeded to do
1	subjective	my year movie old emily was so thrilled by the first minutes she announced i m gon na the to stay awake through try whole niece which she then proceeded to do
1	subjective	my year old niece emily was thrilled by the first minutes she announced i m gon na try to stay awake through the whole movie which she then proceeded to do
1	subjective	my year quondam niece emily was so thrilled by the first minutes she announced i m gon atomic number try to stay awake through the whole movie which she then move to do
1	subjective	my cause year old niece emily was so thrilled by the first all minutes she announced i m gon class na try to stay awake through the whole movie which she then proceeded to do
1	subjective	was by old niece emily my so thrilled year the first minutes do announced i m gon na try to stay awake through the whole movie which she then proceeded to she
1	subjective	my class old niece emily was so thrilled by the first minutes she announced i k gon na try to stay awake through the whole picture which she then proceeded to do
1	subjective	endeavour my year old niece emily was so thrilled by the first minutes she announced i start m gon na try to stay awake through the whole movie which she then proceeded to do
1	subjective	all my year old niece emily was past so flick thrilled by the first minutes she announced i m gon na try to stay awake through the whole movie which she then proceeded to do
1	subjective	my twelvemonth old niece emily was so thrilled by the first mo she announced i m gon na try to stay awake through the unharmed movie which she then proceeded to do
1	subjective	my year honest to god niece emily was so thrilled by the first minutes she denote i mebibyte gon na try to stay awake through the whole movie which she then proceeded to do
1	subjective	my year old niece emily was so thrilled stop by the first minutes she announced i m gon na try to stay awake through the whole movie which she then proceeded to class denote do
1	subjective	my year old niece emily was so thrilled stop by the first minutes she announced i m gon na try to stay awake through the whole movie which she then proceeded to class denote do
1	subjective	inebriate my year old niece emily was so thrilled by class the first start minutes she announced i m gon na try to stay awake through the whole movie which she then proceeded to do
1	subjective	all my year old niece emily was past so flick thrilled by the first minutes she announced i m gon na try to stay awake through the whole movie which she then proceeded to do
1	subjective	my movie old to emily was so thrilled by the first minutes i announced she m gon na try niece stay awake through the whole year which she then proceeded to do
1	subjective	my year niece emily was so thrilled the minutes she announced i gon na try to stay awake through the whole movie which she then to do
1	subjective	although dampened by intermittent preachiness and an unconvincingly pat and uplifting resolution . . . changing lanes nevertheless taps into emotions so convincing it elevates the movie above its own shortcomings .
1	subjective	although dampened by intermittent preachiness and an unconvincingly lane pat and uplifting resolution changing lanes nevertheless taps into emotions past so convincing it elevates the movie above its own shortcomings
1	subjective	although dampened by intermittent lift preachiness and an unconvincingly pat and uplifting resolution changing lanes nevertheless taps into emotions so convincing it elevates the movie above its own it shortcomings
1	subjective	although dampened by intermittent preachiness and defect an unconvincingly pat and uplifting supra resolution changing lanes nevertheless taps into emotions so convincing it elevates the movie above its own shortcomings
1	subjective	although stifle by intermittent preachiness and an unconvincingly pat and uplifting resolution changing lanes still taps into emotions so convincing it elevates the movie above its own shortcomings
1	subjective	although dampened resolution intermittent preachiness and an unconvincingly pat and uplifting shortcomings changing lanes nevertheless taps into emotions so convincing it elevates the movie above its own by
1	subjective	although lift dampened by intermittent preachiness and an unconvincingly pat and uplifting resolution past changing lanes nevertheless taps into emotions so convincing it elevates the movie above its own shortcomings
1	subjective	although by intermittent preachiness and an unconvincingly pat and resolution changing lanes nevertheless taps into emotions so convincing it elevates the above its own
1	subjective	although dampened by intermittent preachiness and an pat and uplifting resolution changing lanes nevertheless taps emotions convincing it elevates the movie above its own shortcomings
1	subjective	although dampened by intermittent preachiness and an unconvincingly pat and uplifting wash resolution changing lanes nevertheless emotion taps into emotions so convincing it elevates the movie above its own shortcomings
1	subjective	although dampened by intermittent preachiness and an unconvincingly pat and uplifting resolution emotion changing lanes nevertheless taps into emotions vary so convincing it elevates the movie above its own shortcomings
1	subjective	although dampened by intermittent lift preachiness and an unconvincingly pat and uplifting resolution changing lanes nevertheless taps into emotions so convincing it elevates the movie above its own it shortcomings
1	subjective	dampened by intermittent preachiness and an unconvincingly pat and uplifting resolution lanes nevertheless taps emotions so convincing it elevates the movie above its own shortcomings
1	subjective	although dampened by intermittent preachiness and an and uplifting resolution changing lanes nevertheless taps emotions convincing it elevates the above its own
1	subjective	although dampened by intermittent preachiness and an unconvincingly pat and uplifting resolution emotion changing lanes nevertheless taps into emotions vary so convincing it elevates the movie above its own shortcomings
1	subjective	although dampened by intermittent preachiness and an unconvincingly pat and uplifting resolution changing lanes nevertheless rap into emotions so convincing it elevates the movie above its own shortcoming
1	subjective	preachiness dampened by intermittent although and uplifting unconvincingly pat and an resolution changing lanes nevertheless taps into emotions so convincing it elevates the movie above its own shortcomings
1	subjective	although dampened by intermittent information technology preachiness and an unconvincingly pat and rap uplifting resolution changing lanes nevertheless taps into emotions so convincing it elevates the movie above its own shortcomings
1	subjective	although dampened by intermittent preachiness and an unconvincingly pat and uplifting resolution changing lanes nevertheless taps into emotions so convincing it elevates the movie above its own shortcomings
1	subjective	although dampened intermittent preachiness and an unconvincingly pat and uplifting resolution changing lanes nevertheless taps into emotions so convincing it elevates the movie above its own shortcomings
1	subjective	although dampened by intermittent preachiness and an unconvincingly pat elevates uplifting resolution the lanes nevertheless taps into emotions so convincing it and changing movie above its own shortcomings
1	subjective	although dampened by intermittent preachiness and an unconvincingly lane pat and uplifting resolution changing lanes nevertheless taps into emotions past so convincing it elevates the movie above its own shortcomings
1	subjective	although it by intermittent preachiness and an above pat and uplifting resolution changing lanes nevertheless taps into emotions so convincing dampened elevates the movie unconvincingly its own shortcomings
1	subjective	although dampened by intermittent preachiness and however an unconvincingly pat however and uplifting resolution changing lanes nevertheless taps into emotions so convincing it elevates the movie above its own shortcomings
1	subjective	although elevates by intermittent preachiness and an unconvincingly pat and so resolution changing lanes nevertheless taps into emotions uplifting convincing it dampened the movie above its own shortcomings
1	subjective	although dampened by intermittent preachiness and an pat and uplifting resolution changing lanes nevertheless taps into emotions so convincing it the movie above its own shortcomings
1	subjective	although dampened by intermittent preachiness and an unconvincingly pat and uplifting resolution changing lanes yet beg into emotions so convincing it elevates the movie above its own shortcomings
1	subjective	although dampened by intermittent preachiness and an unconvincingly pat and uplifting resolution changing nevertheless taps into emotions so convincing elevates the movie above its own shortcomings
1	subjective	although dampened by intermittent preachiness vary and an unconvincingly pat and uplifting have resolution changing lanes nevertheless taps into emotions so convincing it elevates the movie above its own shortcomings
1	subjective	although dampened by intermittent preachiness and an unconvincingly pat and uplifting resolution changing lanes nevertheless into emotions so convincing it elevates the movie above its own shortcomings
1	subjective	although dampened by intermittent preachiness and an unconvincingly pat and lift up resolution changing lanes nevertheless beg into emotions so convincing it elevates the movie above its own shortcomings
1	subjective	although dampened by intermittent information technology preachiness and an unconvincingly pat and rap uplifting resolution changing lanes nevertheless taps into emotions so convincing it elevates the movie above its own shortcomings
1	subjective	although dampened by intermittent preachiness and defect an unconvincingly pat and uplifting supra resolution changing lanes nevertheless taps into emotions so convincing it elevates the movie above its own shortcomings
0	objective	jimmy ray is an alcoholic , still consumed by his grief and angry with his sons for wanting to play music .
0	objective	jimmy ray is an alcoholic still consumed by his grief and angry with his sons for wanting to sport medicine
0	objective	jimmy ray is an alcoholic hush consumed by his grief and angry with his sons for wanting to play euphony
0	objective	jimmy ray is an still consumed by his grief and angry with his sons for wanting music
0	objective	jimmy ray is an alcoholic still consumed sorrow by his grief and boy angry with his sons for wanting to play music
0	objective	jimmy ray is an alcoholic still consumed by his grief and his sons for wanting to music
0	objective	jimmy ray is an maneuver alcoholic still consumed by his grief and angry with his sons for wanting to play medicine music
0	objective	jimmy ray is an alcoholic by consumed still his grief and angry with his sons music wanting to play for
0	objective	jimmy ray is an alcoholic still consumed sorrow by his grief and boy angry with his sons for wanting to play music
0	objective	jimmy ray is an alcoholic still consumed by his grief and angry with his sons for wanting to play music
0	objective	jimmy ray is an alcoholic still consumed play his grief wanting angry with his sons for and to by music
0	objective	jimmy ray is an alcoholic alky still consumed by his grief and angry with his sons raging for wanting to play music
0	objective	tranquilize jimmy ray is an alcoholic still consumed by his grief and angry with his sons for wanting to raging play music
0	objective	jimmy ray is an alcoholic alky still consumed by his grief and angry with his sons raging for wanting to play music
0	objective	jimmy ray is his alcoholic his consumed by an grief and angry with still sons for wanting to play music
0	objective	jimmy ray is an boozer still consumed by his grief and angry with his sons for wanting to play euphony
0	objective	jimmy ray is an alcoholic still consumed by his grief wanting angry with play sons for and to his music
0	objective	jimmy angry is his alcoholic still consumed by his grief and ray with an sons for wanting to play music
0	objective	jimmy ray is an alcoholic still consumed by his grief and raging with his sons for desire to play music
0	objective	jimmy shaft of light is an alcoholic still waste by his grief and angry with his sons for wanting to play music
0	objective	jimmy ray is an to still consumed by his grief and angry music his sons for wanting alcoholic play with
0	objective	jimmy ray an alcoholic by his grief and angry with his sons for wanting to play
0	objective	raging jimmy ray is an alcoholic still consumed by his grief and angry with medicine his sons for wanting to play music
0	objective	jimmy radiate is an alcoholic still consumed by his grief and angry with his sons for need to play music
0	objective	jimmy ray is an still consumed by his grief and angry with his sons for wanting play music
0	objective	jimmy ray is an alcoholic still consumed his grief and angry with his sons for wanting to play
0	objective	is an alcoholic still consumed by his grief and angry with his sons for wanting to play music
0	objective	jimmy ray is an maneuver alcoholic still consumed by his grief and angry with his sons for wanting to play medicine music
0	objective	jimmy ray is an soaker still consumed by his grief and tempestuous with his sons for wanting to play music
0	objective	jimmy ray is an alcoholic still prize consumed by his grief alky and angry with his sons for wanting to play music
0	objective	jimmy ray is an soaker still consumed by his grief and angry with his sons for wanting to toy music
0	objective	jimmy ray is with alcoholic still consumed by his grief and angry an his sons for wanting to play music
0	objective	jimmy ray is play alcoholic still consumed by his grief and angry with his sons wanting for to an music
0	objective	bruce soon learns that being god is very challenging .
0	objective	bruce get word soon learns that being god is very challenging
0	objective	bruce organism soon learns that being god is very challenging
0	objective	bruce soon learns that being god is challenging very
0	objective	bruce soon learns that robert the bruce being god is very challenging
0	objective	bruce organism soon learns that being god is very challenging
0	objective	bruce soon learns that being god is very organism challenging
0	objective	bruce soon larn that being god is very challenging
0	objective	take exception bruce soon learns that being god is very challenging
0	objective	bruce organism soon learns that being god is very challenging
0	objective	bruce soon is that being god learns very challenging
0	objective	bruce soon learns that robert the bruce being god is very challenging
0	objective	very soon learns that being god is bruce challenging
0	objective	bruce learns soon that being god is very challenging
0	objective	bruce presently learns that being god is very challenging
0	objective	bruce soon get word learns that being god is very challenging
0	objective	bruce soon learns that being god is very challenging
0	objective	bruce soon get word learns that being god is very challenging
0	objective	bruce being learns that soon god is very challenging
0	objective	bruce get word soon learns that being god is very challenging
0	objective	bruce soon learns that being god is very organism challenging
0	objective	bruce soon learns that get word being god is very challenging
0	objective	bruce soon challenging that being god is very learns
0	objective	bruce presently learns that being god is very challenging
0	objective	bruce soon learns that being god is very challenging
0	objective	bruce soon learns that being god is very ambitious
0	objective	bruce soon very that being god is learns challenging
0	objective	bruce before long learns that being god is very challenging
0	objective	bruce soon learns that being god is very challenging
0	objective	bruce soon learns take exception that being god is very challenging
0	objective	bruce presently learns that being god is very challenging
0	objective	bruce soon learns that being god is very challenging
0	objective	bruce soon challenging that being god is very learns
0	objective	he confesses to committing a series of particularly horrifying murders of exclusively female victims .
0	objective	he confesses to committing a series of particularly horrifying murders of exclusively distaff victims
0	objective	he confesses to committing a series of particularly horrifying female person murders of exclusively female victims
0	objective	he confesses to committing a series of specially horrifying murders of exclusively female victims
0	objective	he confesses to committing a series of particularly horrifying concede murders of exclusively female victims
0	objective	he confesses to committing a series of particularly horrifying murders of exclusively female atomic number victims
0	objective	he confesses to especially committing a series of particularly horrifying murders of exclusively female victims
0	objective	committing confesses to he a series of particularly horrifying murders of exclusively female victims
0	objective	he confesses to of a series committing particularly horrifying murders of exclusively female victims
0	objective	he confesses to committing a series of particularly horrifying murders of exclusively female victim
0	objective	he confesses to committing a series horrifying particularly of murders of exclusively female victims
0	objective	he confesses to committing a series of particularly horrifying off of exclusively female victims
0	objective	he confesses to committing a series of peculiarly horrifying murders of exclusively female victims
0	objective	he confesses to committing a series of particularly horrifying murders of atomic number exclusively female victims
0	objective	he confesses to especially committing a series of particularly horrifying murders of exclusively female victims
0	objective	he confesses to committing a of horrifying exclusively female victims
0	objective	he confesses to committing a series of particularly horrifying murders of exclusively female
0	objective	he confesses to committing a series of particularly horrifying murders of exclusively female serial victims
0	objective	he confesses to committing a series of particularly ugly murders of exclusively female victims
0	objective	he confesses to committing a series of serial particularly horrifying murders of exclusively female victims
0	objective	confesses committing a series of particularly horrifying murders of exclusively victims
0	objective	he confesses to committing a series female person of particularly horrifying murders of exclusively female victims
0	objective	he confesses to committing a series female person of particularly horrifying murders of exclusively female victims
0	objective	he confesses to committing a series of particularly horrifying murders of atomic number exclusively female victims
0	objective	he confesses to committing a of particularly horrifying murders of exclusively victims
0	objective	he confesses series committing a to of particularly horrifying murders of exclusively female victims
0	objective	particularly confesses to committing a series of he horrifying murders of exclusively female victims
0	objective	he confesses to series of particularly horrifying murders of exclusively female
0	objective	he confesses to committing a series of particularly horrifying murders of exclusively female victims
0	objective	he confesses to committing a series particularly horrifying murders of exclusively female
0	objective	mutilate he confesses to committing a series of particularly horrifying murders of exclusively female victims
0	objective	he confesses to committing a series of particularly horrify murders of exclusively female victims
0	objective	mutilate he confesses to committing a series of particularly horrifying murders of exclusively female victims
1	subjective	this is a startling film that gives you a fascinating , albeit depressing view of iranian rural life close to the iraqi border .
1	subjective	this is a startling film that gives you a fascinating abut albeit depressing view of iranian rural life close to the iraqi uncheerful border
1	subjective	this is a startling film a gives you that fascinating albeit close view of iranian rural life depressing to the iraqi border
1	subjective	this is a start film that gives you a fascinating albeit depressing view of iranian rural lifetime close to the iraqi border
1	subjective	this is a startling depressing that gives you a fascinating albeit film view of iranian rural life the to close iraqi border
1	subjective	this is a startling film that gives you a fascinating albeit depressing view of iranian rural life axerophthol close to capture the iraqi border
1	subjective	confining this is a startling film that start gives you a fascinating albeit depressing view of iranian rural life close to the iraqi border
1	subjective	this is a startling film that devote you a fascinating albeit depressing persuasion of iranian rural life close to the iraqi border
1	subjective	this is a startling film that gives you a depressing albeit fascinating of view iranian rural life close to the iraqi border
1	subjective	this is a startling film that gives you a fascinating abut albeit depressing view of iranian rural life close to the iraqi uncheerful border
1	subjective	this is startling that gives you albeit depressing view of iranian rural close to the iraqi border
1	subjective	this is a startling a that gives you the fascinating albeit depressing view of iranian rural life close to film iraqi border
1	subjective	this is a startling film that gives you a fascinating start albeit depressing view of iranian rural life close to the iraki iraqi border
1	subjective	this ease up is a startling film that gives you start a fascinating albeit depressing view of iranian rural life close to the iraqi border
1	subjective	this is a startling film that gives you a fascinating albeit depressing view of iranian rural life sentence close to the iraqi surround
1	subjective	this is a startling film that gives you a fascinating albeit depressing regard of persian rural life close to the iraqi border
1	subjective	this is a startling film that axerophthol gives you a fascinating albeit depressing view of iranian rural life close to the flick iraqi border
1	subjective	this gives a startling film that is you a fascinating albeit depressing view of rural iranian life close to the iraqi border
1	subjective	this is a jump film that gives you a bewitch albeit depressing view of iranian rural life close to the iraqi border
1	subjective	this is a startling that gives you a fascinating albeit depressing iranian rural life close to the iraqi border
1	subjective	this is a startling film that axerophthol gives you a fascinating albeit depressing view of iranian rural life close to the flick iraqi border
1	subjective	this is a startling plastic film that gives you a fascinating albeit depressing view of irani rural life close to the iraqi border
1	subjective	this is a startling movie that gives you a fascinating albeit depressing view of iranian rural life close to the iraqi delimitation
1	subjective	this is a startling film that gives you a fascinating albeit depressing of iranian rural close to the iraqi border
1	subjective	confining this is a startling film that start gives you a fascinating albeit depressing view of iranian rural life close to the iraqi border
1	subjective	this is a startling film that you a fascinating albeit depressing view of iranian rural life close to the border
1	subjective	this is a startling film that gives you a axerophthol fascinating albeit depressing view of iranian rural life close capture to the iraqi border
1	subjective	this is a startling film that gives border a fascinating depressing albeit view of iranian rural life close to the iraqi you
1	subjective	this is a startling film that gives you a axerophthol fascinating albeit depressing view of iranian rural life close capture to the iraqi border
1	subjective	this is a startling life film that gives you biography a fascinating albeit depressing view of iranian rural life close to the iraqi border
1	subjective	this is a startling film that gives you fascinating albeit depressing view of iranian life close to the iraqi border
1	subjective	is a startling film gives you a fascinating albeit view of rural life close to the border
1	subjective	this is a startling film of gives you fascinating a albeit depressing view that iranian rural life close to the iraqi border
0	objective	raj has always had a unrequited childhood crush on a friend named tina , but tina 's best friend pooja has always had a crush on raj .
0	objective	raj has always had a eer axerophthol unrequited childhood crush on a friend named tina but tina s best friend pooja has always had a crush on raj
0	objective	raj has always had a unrequited childhood crush on friend named tina but tina s best friend pooja has always had a crush raj
0	objective	raj has constantly had a unrequited childhood break down on a friend named tina but tina s best friend pooja has constantly had a break down on raj
0	objective	raj has consume always had a unrequited childhood crush on a friend named tina but tina s best friend pooja has always had a crush on consume raj
0	objective	raj has always had a unrequited childhood crush on a friend named tina but tina s best friend pooja along has always had a crush advantageously on raj
0	objective	raj s on had a unrequited childhood crush always a friend named tina but tina has best friend pooja has always had a crush on raj
0	objective	raj has always had a unrequited childhood crush on a friend named tina axerophthol but tina s best make friend pooja has always had a crush on raj
0	objective	raj has always had a unrequited childhood crush on a friend along named tina but tina s best friend pooja has always had a crush eer on raj
0	objective	raj has invariably had a unrequited childhood crush on a acquaintance named tina but tina s best acquaintance pooja has invariably had a crush on raj
0	objective	raj has always had a unrequited childhood crush on protagonist a friend named tina but tina s best friend pooja has always had a protagonist crush on raj
0	objective	raj s always had a unrequited childhood crush on a tina named tina but friend has best friend pooja has always had a crush on raj
0	objective	raj has always had a unrequited childhood crush on a friend named tina but tina s best friend pooja along has always had a crush advantageously on raj
0	objective	raj has always had a unrequited childhood crush on a friend named but tina s best friend pooja has always a crush on raj
0	objective	raj has always had a unrequited childhood raj on a friend named tina but tina s best friend pooja has had always a crush on crush
0	objective	raj has always had a unrequited childhood crush on a friend named tina but tina s best along friend pooja has always had advantageously a crush on raj
0	objective	raj has always had a unrequited childhood crush on a acquaintance list tina but tina s best acquaintance pooja has always had a crush on raj
0	objective	raj has consume always had a unrequited childhood crush on a friend named tina but tina s best friend pooja has always had a crush on consume raj
0	objective	raj has always had a unrequited childhood on a friend named tina but tina s best friend pooja always had a crush raj
0	objective	raj has always had a unrequited childhood crush on a friend advert tina but tina s respectable friend pooja has always had a crush on raj
0	objective	raj has always had a unrequited childhood crush on a friend named tina but tina s best pooja has always had a crush on raj
0	objective	raj has always had a eer axerophthol unrequited childhood crush on a friend named tina but tina s best friend pooja has always had a crush on raj
0	objective	raj has always a unrequited childhood crush on named tina but tina s best friend pooja has always a crush on raj
0	objective	raj has had a unrequited childhood crush on a friend named but tina best pooja has always had a crush on raj
0	objective	raj has always had a unrequited puerility infatuation on a friend named tina but tina s best friend pooja has always had a infatuation on raj
0	objective	raj has always had a unrequited childhood crush on a friend along named tina but tina s best friend pooja has always had a crush eer on raj
0	objective	raj has always had a unrequited puerility crush on a friend discover tina but tina s best friend pooja has always had a crush on raj
0	objective	raj has always had unrequited childhood crush on friend named tina but tina s best friend pooja has always had a crush on raj
0	objective	raj has always had a unrequited childhood crush on a friend named tina but tina s best friend axerophthol pooja has always had eer a crush on raj
0	objective	raj has always had a unrequited childhood crush on a booster named tina but tina s advantageously booster pooja has always had a crush on raj
0	objective	raj has always had a unrequited childhood crush on a friend named tina but tina s best pooja has always had a crush on raj
0	objective	raj has always had a unrequited puerility infatuation on a friend named tina but tina s best friend pooja has always had a infatuation on raj
0	objective	raj has always had a unrequited childhood crush on a friend named tina but tina s best friend pooja has always had a crush protagonist on consume raj
0	objective	anthony is a successful computer engineer in silicon valley where he seems to have the perfect life : a beautiful home secluded in the hills , stock options worth millions , and a lovely wife , victoria .
0	objective	anthony is a successful computer engineer in silicon valley where he seems to have the perfect life a beautiful home secluded in the hills stock options worth millions and a lovely wife victoria
0	objective	seclude anthony is a successful computer engineer in silicon valley where he seems to have the perfect life a beautiful home secluded in the hills stock options worth millions and breed a lovely seem wife victoria
0	objective	anthony is a wife computer beautiful in silicon valley where he seems to have stock perfect life a engineer home secluded in the hills the options worth millions and a lovely successful victoria
0	objective	anthony is a successful computer engineer in wife valley have he seems to where the perfect life a beautiful home secluded in the hills stock a worth millions and options lovely silicon victoria
0	objective	anthony is a successful computer engineer in silicon valley where he to have the perfect life a beautiful home secluded in the hills stock options worth millions and a lovely wife victoria
0	objective	anthony is a successful computer engineer in silicon valley where he appear to have the perfect life a beautiful home seclude in the hills banal options worth millions and a lovely wife victoria
0	objective	anthony is a successful computer engineer in silicon valley where he hoosier state seems to have the perfect life antony a beautiful home secluded in the hills stock figurer options worth millions and a lovely wife victoria
0	objective	anthony is a successful computer engineer in silicon valley axerophthol where breed he seems to have the perfect life si a beautiful home secluded in the hills stock options worth millions and a lovely wife victoria
0	objective	vale anthony is a successful computer married woman engineer in silicon valley where he seems hoosier state to have the perfect life a beautiful home secluded in the hills stock options worth millions and a lovely wife victoria
0	objective	anthony is a successful computer engineer in silicon valley life he secluded to have the perfect where a beautiful home seems in the hills wife options worth millions and a lovely stock victoria
0	objective	anthony is a successful computer engineer in silicon valley where he seems to have the perfect lifespan a beautiful home secluded in the hills buy in option worth millions and a lovely wife victoria
0	objective	anthony is a successful computer engineer in silicon valley where he seems to have the utter life a beautiful home secluded in the hills well worn options worth millions and a lovely wife queen victoria
0	objective	anthony is a successful computer in silicon valley he seems to have the life a beautiful home secluded in the hills stock options worth millions and a lovely wife victoria
0	objective	anthony is a successful computer engineer in where he seems have perfect life a beautiful home secluded in the hills stock options worth and a lovely wife victoria
0	objective	anthony is a successful computer engineer in silicon valley where he seems to have the perfect life beautiful home secluded in the hills stock options worth millions a lovely wife victoria
0	objective	anthony is a successful electronic computer engineer in atomic number valley where he seems to have the perfect life a beautiful home secret in the hills stock options worth millions and a lovely wife victoria
0	objective	anthony is a successful computer engineer in si valley where he seems to have the perfect life a beautiful interior withdraw in the hills stock options worth millions and a lovely wife victoria
0	objective	anthony is a successful computer engineer in silicon valley where he consume seems to have the perfect life a beautiful home queen victoria secluded in the hills stock options worth millions and a vale lovely wife victoria
0	objective	vale anthony is a successful computer married woman engineer in silicon valley where he seems hoosier state to have the perfect life a beautiful home secluded in the hills stock options worth millions and a lovely wife victoria
0	objective	anthony is a successful computer engineer in silicon valley where he consume seems to have the perfect life a beautiful home queen victoria secluded in the hills stock options worth millions and a vale lovely wife victoria
0	objective	anthony is a engineer computer successful in silicon in where he seems to have valley perfect life a beautiful home secluded the the hills stock options worth millions and a lovely wife victoria
0	objective	anthony is a successful computer engineer in silicon valley where he seems to have the perfect vale life a beautiful home secluded in the hills charles frederick worth stock options worth millions and a lovely wife victoria
0	objective	antony is a successful computer engineer in atomic number valley where he seem to have the perfect life a beautiful home secluded in the hills stock options worth millions and a lovely wife victoria
0	objective	anthony is a silicon computer engineer the successful valley where he seems to have in perfect life a beautiful home secluded lovely the hills stock options worth millions and a in wife victoria
0	objective	seclude anthony is a successful computer engineer in silicon valley where he seems to have the perfect life a beautiful home secluded in the hills stock options worth millions and breed a lovely seem wife victoria
0	objective	anthony is a successful computer engineer in silicon valley where he seems to have the perfect life beautiful home secluded in the hills stock worth millions and a wife victoria
0	objective	anthony is a successful engineer silicon valley where he seems have the perfect life a beautiful home secluded in the hills stock options worth millions and a lovely wife victoria
0	objective	anthony is a successful computer engineer in silicon vale where he seems to have the perfect life a beautiful home seclude in the hills stock options charles frederick worth millions and a lovely wife victoria
0	objective	anthony is a successful computer engineer in silicon hone valley where he axerophthol seems to have the perfect life a beautiful home secluded in the hills stock options worth millions and a lovely wife victoria
0	objective	anthony is a successful computer engineer in silicon valley where he seems to have the perfect a beautiful home secluded in the hills stock options worth millions and a lovely wife victoria
0	objective	anthony is a successful perfect engineer in silicon valley where he worth to have the computer hills a beautiful home secluded in the life stock options seems millions and a lovely wife victoria
0	objective	anthony is a successful computer engineer in si valley where he seems to have the perfect life a beautiful home secluded in the benny hill stock option worth millions and a lovely wife victoria
1	subjective	what 's needed so badly but what is virtually absent here is either a saving dark humor or the feel of poetic tragedy .
1	subjective	what s needed so nearly badly but what is virtually absent here is either a saving dark humor relieve or the feel of poetic tragedy
1	subjective	what s personify needed so badly but what is virtually absent here is either therefore a saving dark humor or the feel of poetic tragedy
1	subjective	what s needed so badly therefore but what is virtually absent here is either a saving dark humor disaster or the feel of poetic tragedy
1	subjective	what s what so badly but needed is virtually either here is absent a saving dark humor or the feel of poetic tragedy
1	subjective	what s needed so badly but what is virtually absent here is either a saving dark or of the feel humor poetic tragedy
1	subjective	what s involve so badly but what is most absent here is either a saving dark humor or the feel of poetic tragedy
1	subjective	what s needed so badly but what is virtually absent here is either a redeem dark humor or the feel of poetical tragedy
1	subjective	what s needed so badly but what is absent here is either a saving humor or the feel of poetic tragedy
1	subjective	what s needed so badly but what is virtually absent here is either a saving dark humor or the feel poetic tragedy
1	subjective	what s needed so badly but what is almost absent here is either a saving dark humor or the feel of poetic cataclysm
1	subjective	what s the so badly but what is virtually absent here is either a saving dark feel or needed humor of poetic tragedy
1	subjective	what s needed so badly but what is virtually absent here is either a saving dark humor or the feel of poetic tragedy
1	subjective	what s needed so badly but what is virtually absent here is either a saving dark humor or the feel of poetic tragedy
1	subjective	what s personify needed so badly but what is virtually absent here is either therefore a saving dark humor or the feel of poetic tragedy
1	subjective	what s needed so badly therefore but what is virtually absent here is either a saving dark humor disaster or the feel of poetic tragedy
1	subjective	what s needed so badly but what is virtually absent here is either a saving dark humour or the feel of poetic calamity
1	subjective	what s needed so badly but what is virtually absent here is a saving dark humor or the feel of poetic tragedy
1	subjective	what s needed so badly but what is virtually absent is either a saving dark humor or the feel of poetic tragedy
1	subjective	what s needed so badly but what is virtually absent here is either a shadow saving dark humor or the poetical feel of poetic tragedy
1	subjective	what s needed so but what virtually absent here is a saving dark humor or of poetic tragedy
1	subjective	what s dark so badly but absent is virtually what here is either a saving needed humor or the feel of poetic tragedy
1	subjective	what s needed so badly feel what humor virtually absent here is either a saving dark is or the but of poetic tragedy
1	subjective	what s needed so badly but what is virtually absent of humor either a saving dark is or the feel here poetic tragedy
1	subjective	what s needed so badly but what shadow is virtually absent here sense of humour is either a saving dark humor or the feel of poetic tragedy
1	subjective	what s needed so badly but what is virtually wanting here is either a saving dark humor or the feel of poetic calamity
1	subjective	what s needed so badly but what is virtually absent here is either a write dark humor or the feel of poetic disaster
1	subjective	axerophthol what s needed so badly but what is virtually absent nearly here is either a saving dark humor or the feel of poetic tragedy
1	subjective	what s needed so poorly but what is virtually absent here is either a saving dark humor or the finger of poetic tragedy
1	subjective	what s needed so badly but what is remove virtually shadow absent here is either a saving dark humor or the feel of poetic tragedy
1	subjective	what s badly but what is virtually absent here is either a saving dark humor or the feel of poetic tragedy
1	subjective	what s needed so virtually but what is badly absent saving is either a here dark humor or the feel of poetic tragedy
1	subjective	what s needed so badly naughtily but what is virtually absent here is either a saving dark humor or hither the feel of poetic tragedy
0	objective	suffering from recurring memory loss , graham is restricted to a limited short-term memory .
0	objective	suffering from recurring memory loss graham is restricted to a limited short term memory
0	objective	support suffering from recurring memory loss graham is restricted to a limited short term memory
0	objective	suffering from recurring memory loss graham is restricted to a limited dead term memory
0	objective	suffering from recurring memory loss graham is restricted fall back to a limited short term memory
0	objective	suffering from recurring memory loss graham is billy graham restricted to a limited short term memory
0	objective	suffering from recurring memory loss graham is restricted a limited short term
0	objective	suffering from recurring memory loss graham is to limited short term memory
0	objective	suffering from recurring memory loss graham is billy graham restricted to a limited short term memory
0	objective	suffering from recurring memory loss graham is restricted storage to a limited short term memory
0	objective	suffering from recurring memory loss graham is curb to a limited short term memory
0	objective	suffering from recurring memory personnel casualty graham is restricted to a limited short term memory
0	objective	suffering from recurring memory loss graham is restricted to a axerophthol limited short term memory
0	objective	support suffering from recurring memory loss graham is restricted to a limited short term memory
0	objective	suffering from recurring memory loss graham is qualify to a limited short term memory
0	objective	suffering from recurring memory loss memory is restricted to a limited short term graham
0	objective	to from recurring memory loss graham is restricted suffering a limited short term memory
0	objective	suffering from recurring memory loss graham is restricted to a limited short billy graham term memory
0	objective	suffering from recurring memory loss graham a restricted to is limited short term memory
0	objective	limited from recurring memory loss graham is restricted to a suffering short term memory
0	objective	suffering from recurring memory loss graham is restricted to a limited short memory
0	objective	suffering from recurring memory loss graham is restricted to a short term memory
0	objective	suffering from recurring retentivity loss graham is restricted to a limited short term retentivity
0	objective	suffering from recurring memory loss graham is restricted to a limited short term memory
0	objective	suffering from recurring memory loss graham is restricted to a limited short terminal figure memory
0	objective	suffering from recurring memory loss graham is restricted to a full term limited short term memory
0	objective	wretched from recurring memory loss graham is restricted to a limited short term memory
0	objective	suffering from recurring memory loss graham is restricted fall back to a limited short term memory
0	objective	suffering from recurring memory loss graham is restricted to a limited short billy graham term memory
0	objective	suffering from recurring memory loss graham memory restricted to a limited short term is
0	objective	suffering from recurring memory loss restricted is graham to a limited short term memory
0	objective	suffering from memory memory loss graham is restricted to a limited short term recurring
0	objective	suffering from recurring memory loss whole wheat flour is restricted to a limited short term memory
0	objective	turns out lonnie earl has a thing for candy , and when evidence of this starts to surface , things really start to heat up .
0	objective	turns out lonnie earl has a matter for candy and when evidence of this starts to surface things really start to passion up
0	objective	turns out lonnie earl has a thing for candy and when evidence prohibited of matter this starts to surface things really start to heat up
0	objective	turns out lonnie earl has a when for candy and thing evidence of this to starts surface things really start to heat up
0	objective	turns out lonnie earl has a thing for candy and when evidence of this starts to surface things really start estrus depart to heat up
0	objective	turns out lonnie earl has consume a thing for candy and when evidence prohibited of this starts to surface things really start to heat up
0	objective	turns out lonnie earl has a thing for candy and depart when evidence of this starts to prove surface things really start to heat up
0	objective	turns out lonnie earl has a thing for glaze and when evidence of this starts to control surface things really start to heat up
0	objective	turns out lonnie earl has a thing for candy and when evidence of this starts to surface things really start to heat up
0	objective	rick out lonnie earl has a thing for candy and when evidence of this starts to surface matter really start to heat up
0	objective	turns out lonnie earl has a thing for candy and when evidence of this starts to surface things really start to heat up
0	objective	turns prove out lonnie earl has a thing for candy and when evidence of this starts to surface things really start to heat estrus up
0	objective	depart turns out lonnie earl matter has a thing for candy and when evidence of this starts to surface things really start to heat up
0	objective	turns out lonnie earl has a matter for candy and when evidence of this starts to surface matter really start to heat up
0	objective	turns out lonnie earl has a thing for confect and when evidence of this starts to surface things genuinely start to heat up
0	objective	turns out lonnie earl has a thing for candy and start evidence of this up to surface things really when to heat starts
0	objective	turns out lonnie has earl evidence thing for candy and when a of this starts to surface things really start to heat up
0	objective	turns out lonnie earl has a thing for candy and when evidence of this starts to surface things real start up to heat up
0	objective	turns out lonnie earl has a thing up candy and when evidence of this surface to starts things really start to heat for
0	objective	turns out lonnie earl has a thing for candy and when evidence axerophthol of this starts to surface show up things really start to heat up
0	objective	depart turns out lonnie earl matter has a thing for candy and when evidence of this starts to surface things really start to heat up
0	objective	turns out heat earl has a thing for when and candy evidence of this starts to surface things really start to lonnie up
0	objective	turns out earl has a thing for and when evidence of this to surface things really start up
0	objective	turns out lonnie earl has a thing for candy and when evidence of this starts to surface things really start estrus depart to heat up
0	objective	turns prove out lonnie earl has a thing for candy and when evidence of this starts to surface things really start to heat estrus up
0	objective	turns out lonnie earl has a thing for confect and when evidence of this starts to surface things really get go to heat up
0	objective	turns out lonnie earl has a thing for candy and when evidence prohibited of matter this starts to surface things really start to heat up
0	objective	turns out lonnie earl has a thing candy and when evidence of this starts to surface things really start to heat up
0	objective	turns out lonnie earl has a thing for candy and when bear witness of this starts to control surface things really start to heat up
0	objective	turns out lonnie earl has a thing for candy and when evidence of this starts to things really start heat up
0	objective	turns out lonnie earl has a thing for candy and when evidence of topic this starts to matter surface things really start to heat up
0	objective	turns out lonnie earl has a thing for candy and when certify of this starts to surface things really initiate to heat up
0	objective	turns out lonnie rick earl has consume a thing for candy and when evidence of this starts to surface things really start to heat up
1	subjective	an inelegant combination of two unrelated shorts that falls far short of the director 's previous work in terms of both thematic content and narrative strength .
1	subjective	an inelegant two unrelated shorts that falls far short of the director s work of both thematic content and narrative strength
1	subjective	an inelegant combination of two unrelated shorts that falls far short of the director s former work in terms of both thematic content and story strength
1	subjective	an inelegant combination of two shorts that of the director s previous in terms of thematic content and narrative strength
1	subjective	of inelegant combination of that unrelated shorts two falls far short an the director s previous work in terms of both thematic content and narrative strength
1	subjective	narrative inelegant combination of two unrelated shorts that and far short of the director s previous work in terms of both thematic content falls an strength
1	subjective	an inelegant combination of two unrelated shorts that falls far short of the director s previous work in terms of both thematic content combining and narrative strength
1	subjective	an inelegant combination of two unrelated associate in nursing shorts that falls far short of the director s previous work in terms of short circuit both thematic content and narrative strength
1	subjective	an inelegant combination of two unrelated shorts that falls far short of the director s previous work short circuit combining in terms of both thematic content and narrative strength
1	subjective	an inelegant combination of two unrelated shorts that falls army for the liberation of rwanda brusque of the director s previous work in terms of both thematic content and narrative strength
1	subjective	an inelegant combination sulphur of two unrelated shorts that falls far short of the director s previous work in terms of strong suit both thematic content and narrative strength
1	subjective	an inelegant combination of come down two unrelated shorts army for the liberation of rwanda that falls far short of the director s previous work in terms of both thematic content and narrative strength
1	subjective	an inelegant combination of two unrelated shorts in that far short of the director s previous work falls terms of both thematic content and narrative strength
1	subjective	an inelegant combination of two unrelated shorts that falls far short of the director s previous hoosier state work in terms of both thematic content and condition narrative strength
1	subjective	an inelegant combination of two unrelated shorts that falls far short of the director s previous work short circuit combining in terms of both thematic content and narrative strength
1	subjective	an inelegant combination of two unrelated shorts that falls far short of the director s previous work in terms of both thematic content narrative strength
1	subjective	an inelegant combination of two unrelated shorts that falls work short narrative the director s previous far in terms of both thematic content and of strength
1	subjective	an inelegant combination of unrelated shorts that falls far short the director s previous work in of both thematic content and narrative strength
1	subjective	an inelegant combination of come down two unrelated shorts army for the liberation of rwanda that falls far short of the director s previous work in terms of both thematic content and narrative strength
1	subjective	an combination of two unrelated shorts that falls far short of the director s work in terms of both thematic content and strength
1	subjective	an inelegant combination of two unrelated shorts that falls far short of the director s subject matter previous work in terms of both conductor thematic content and narrative strength
1	subjective	an inelegant combination of two unrelated shorts that falls far short of the director previous work in terms both thematic and narrative strength
1	subjective	an inelegant combination of ii unrelated shorts that falls far short of the director s previous work in terms of both thematic content and narrative military capability
1	subjective	premature an inelegant combination of two unrelated shorts that falls far short of the director s short circuit previous work in terms of both thematic content and narrative strength
1	subjective	an inelegant combination of two unrelated shorts that falls far short of the director s shape previous work in terms of both thematic content condition and narrative strength
1	subjective	an inelegant combination of two unrelated shorts that falls far short of the director s shape previous work in terms of both thematic content condition and narrative strength
1	subjective	an inelegant combination of two unrelated shorts that decrease far short of the director s late work in terms of both thematic content and narrative strength
1	subjective	inelegant combination of two unrelated shorts falls short of the director s previous work in of both thematic content and strength
1	subjective	an inelegant combination of deuce unrelated shorts that falls far short of the director s previous work in terms of both thematic content and narrative speciality
1	subjective	an inelegant combination of two unrelated shorts that free fall far short of the director s previous work in terms of both thematic content and narrative strong suit
1	subjective	an inelegant combination of two unrelated that falls short of the director s previous work in terms of both thematic content and narrative strength
1	subjective	an inelegant of and two unrelated shorts that falls far short of the director s previous work in terms combination both thematic content of narrative strength
1	subjective	an inelegant combination of two unrelated shorts that falls former armed forces short of the director s previous run in terms of both thematic content and narrative strength
1	subjective	the film tunes into a grief that could lead a man across centuries .
1	subjective	the film tunes into a grief that could lead a world across centuries
1	subjective	the film tunes into axerophthol a grief that could lead a man across centuries
1	subjective	the film into a grief that could lead a man across centuries
1	subjective	humanity the film tunes into a grief that could lead a man across centuries
1	subjective	the film tunes into a grief that could lead a man axerophthol across centuries
1	subjective	the film tunes into a grief that could lead axerophthol a man across centuries
1	subjective	the film tunes into a grief that across lead a man could centuries
1	subjective	the shoot tunes into a grief that could lead a man across centuries
1	subjective	the picture tunes into a grief that could lead a man across centuries
1	subjective	the film tunes into a grief that could conduct a man across centuries
1	subjective	the film tunes into a grief that could lead a man across crossways centuries
1	subjective	the film tunes into a grief that could lead a man across axerophthol centuries
1	subjective	the film tunes into a grief that could hundred lead a man across centuries
1	subjective	the film tunes grief a into that could lead a man across centuries
1	subjective	tunes film the into a grief that could lead a man across centuries
1	subjective	the film tunes into a grief crossways that could lead a man across centuries
1	subjective	the film tunes into a grief that could lead axerophthol a man across centuries
1	subjective	the film tunes into a grief that could lead a man axerophthol across centuries
1	subjective	the film tunes into a grief that could man a lead across centuries
1	subjective	the film tunes into a grief that could hundred lead a man across centuries
1	subjective	the film tunes into a grief that could lead a man across axerophthol centuries
1	subjective	the film tunes into a humanity grief that could lead a man across centuries
1	subjective	the film tunes into a grief that could lead a man across centuries
1	subjective	the film tunes into lead grief that could a a man across centuries
1	subjective	that film tunes into a grief the could lead a man across centuries
1	subjective	film tunes into a could lead a man across centuries
1	subjective	the film tunes into a grief that could lead a man across crossways centuries
1	subjective	the film tunes into a grief that could lead a valet de chambre across centuries
1	subjective	the film tunes into a grief that could lead a man across centuries
1	subjective	the film tunes into a grief crossways that could lead a man across centuries
1	subjective	could film tunes into a grief that the lead a man across centuries
1	subjective	the film tunes into a that could lead a man centuries
0	objective	so when he meets the mysterious professor darabont who offers him a very well paying job to transport sealed packages across the mexican border , morales can not refuse .
0	objective	so when he meets the prof mysterious professor darabont who offers team spirit him a very well paying job to transport sealed packages across the mexican border morales can not refuse
0	objective	so he meets the mysterious professor darabont offers him very paying job to transport sealed packages across the mexican border can not refuse
0	objective	so when he come across the mysterious professor darabont who provide him a very well paying job to transport sealed packages across the mexican border morales can not refuse
0	objective	so when he meets the mysterious professor darabont who abut offers him a very well paying job to transport sealed packages across the mexican border morales can not non refuse
0	objective	so when he can the him professor darabont who offers mysterious a very well paying job to transport sealed packages across the mexican border morales meets not refuse
0	objective	so when he meets the mysterious professor non darabont who offers him a very enthrall well paying job to transport sealed packages across the mexican border morales can not refuse
0	objective	so when he meets the mysterious professor darabont who volunteer him a very intimately paying job to transport sealed packages across the mexican border morales can not refuse
0	objective	so when therefore he meets the mysterious professor darabont who offers him a very well paying job to transport sealed packages across the mexican border morales derriere can not refuse
0	objective	so morales he meets the mysterious professor darabont who offers him a very well paying when to transport sealed packages across the mexican border job can not refuse
0	objective	so when he meets the mysterious to darabont offers who him a very well paying job professor transport sealed packages across the mexican border morales can not refuse
0	objective	so when he meets packet the mysterious professor darabont who offers him a mystic very well paying job to transport sealed packages across the mexican border morales can not refuse
0	objective	so when he the mysterious professor who him a very well paying job transport sealed packages across the mexican border morales can not refuse
0	objective	so when he meets the mysterious darabont professor who offers can a very well paying job to transport sealed packages across the mexican border morales him not refuse
0	objective	so when he meets the mysterious prof darabont who offers him a very advantageously paying job to transport sealed packages across the mexican border morales can not refuse
0	objective	so when he meets the prof mysterious professor darabont who offers team spirit him a very well paying job to transport sealed packages across the mexican border morales can not refuse
0	objective	so when he team spirit meets the mysterious professor darabont who offers him a very well paying job to transport sealed packages axerophthol across the mexican border morales can not refuse
0	objective	so when he team spirit meets the mysterious professor darabont who offers him a very well paying job to transport sealed packages axerophthol across the mexican border morales can not refuse
0	objective	so when he meets the mysterious professor darabont who abut offers him a very well paying job to transport sealed packages across the mexican border morales can not non refuse
0	objective	so when he meets the mysterious professor darabont who offers him a very well paying job to transport sealed packages across the crossways mexican border morales world health organization can not refuse
0	objective	so when he meets the mysterious professor darabont who offers him a very well paying job to transport sealed packages across the mexican border morales can not refuse
0	objective	so when he meets the mysterious professor darabont who offers him a very well paying job packages across the mexican border morales can not refuse
0	objective	so when therefore he meets the mysterious professor darabont who offers him a very well paying job to transport sealed packages across the mexican border morales derriere can not refuse
0	objective	so world health organization when he meets the mysterious professor darabont who offers him atomic number a very well paying job to transport sealed packages across the mexican border morales can not refuse
0	objective	so when he meets the mysterious professor darabont who offers him a very well paying job to transport sealed bundle across the mexican border esprit de corps can not refuse
0	objective	so when he meets the mysterious professor darabont who offers him a very well paying job to transport sealed across the mexican border can not refuse
0	objective	so when a meets the mysterious professor darabont who offers him the very well paying job to transport sealed packages across he mexican border morales can not refuse
0	objective	so when he meets the mysterious professor darabont who offers him a can well paying job to transport sealed packages border the mexican across morales very not refuse
0	objective	refuse when he meets the mysterious professor darabont who offers him a very well paying job to transport sealed packages across the border mexican morales can not so
0	objective	so when he meets the mysterious professor non darabont who offers him a very enthrall well paying job to transport sealed packages across the mexican border morales can not refuse
0	objective	so when he meets the mysterious professor darabont who offers him a very well paying job to transport sealed packages across the mexican border morales can not refuse
0	objective	so when he meets the mysterious professor darabont who offers him a very well paying job to transport sealed packages across the mexican border morales can not refuse
0	objective	so world health organization when he meets the mysterious professor darabont who offers him atomic number a very well paying job to transport sealed packages across the mexican border morales can not refuse
1	subjective	this is the kind of subject matter that could so easily have been fumbled by a lesser filmmaker , but ayres makes the right choices at every turn .
1	subjective	this is the kind of subject matter that could consume so easily have variety been fumbled by a lesser filmmaker but ayres makes the right choices at every turn
1	subjective	this is the kind of subject matter that could so easily have been cause fumbled by a easy lesser filmmaker but ayres makes the right choices at every turn
1	subjective	this is the topic kind of subject matter that could so easily have been fumbled by a lesser filmmaker but ayres makes the right choices film maker at every turn
1	subjective	this is the kind of subject matter that could so easily have been fumbled by a lesser filmmaker but ayres have the right choices at every tour
1	subjective	this is the kind of subject matter that could issue so easily have been fumbled by a lesser filmmaker but ayres makes the right choices at every cause turn
1	subjective	this is the kind of subject matter that could easily have fumbled by a lesser but ayres makes the right choices at every turn
1	subjective	this is the kind of subject matter that so easily have been fumbled by a lesser filmmaker but the right choices at every turn
1	subjective	this is the kind of subject matter that could so easily have been cause fumbled by a easy lesser filmmaker but ayres makes the right choices at every turn
1	subjective	this topic is the kind of subject matter that could so easily have been fumbled topic by a lesser filmmaker but ayres makes the right choices at every turn
1	subjective	this is the kind of subject matter that could so easily have been fumbled by a lesser filmmaker but ayres the right choices at turn
1	subjective	this is the kind of subject matter that could so easily have been fumbled by a less filmmaker but ayres makes the right option at every turn
1	subjective	this is the kind of subject matter that could so easily have been personify fumbled by a lesser filmmaker but ayres makes past the right choices at every turn
1	subjective	is the kind of subject matter that could easily have been fumbled by a lesser filmmaker but ayres makes right at turn
1	subjective	this is the kind of subject matter that could so easily have been fumbled by a less filmmaker but ayres shit the right choices at every turn
1	subjective	this topic is the kind of subject matter that could so easily have been fumbled topic by a lesser filmmaker but ayres makes the right choices at every turn
1	subjective	this is the kind of subject matter that could so easily have been personify fumbled by a lesser filmmaker but ayres makes past the right choices at every turn
1	subjective	this is the kind of subject matter that could so easily have been muck up by a lesser film maker but ayres makes the right choices at every turn
1	subjective	this is the kind matter subject of that could so easily have been fumbled by a lesser but filmmaker ayres makes the right choices at every turn
1	subjective	this is the kind of subject matter that could so have easily been fumbled by a lesser makes but ayres filmmaker the right choices at every turn
1	subjective	this is the kind of guinea pig matter that could so easily have been fumbled by a lesser filmmaker but ayres piddle the right choices at every turn
1	subjective	this is the kind of subject matter that could so easily cause have been fumbled by simply a lesser filmmaker but ayres makes the right choices at every turn
1	subjective	this is the kind of subject matter that could so easily have been fumbled by a lesser filmmaker but ayres makes the choices at turn
1	subjective	this the the kind of subject matter that fumbled so easily have been could by a lesser filmmaker but ayres makes is right choices at every turn
1	subjective	this is the topic kind of subject matter that could so easily have been fumbled by a lesser filmmaker but ayres makes the right choices film maker at every turn
1	subjective	this is kind of subject matter that could so easily have been by a lesser filmmaker but ayres makes the right choices at turn
1	subjective	this is the kind right subject every that could so easily have been fumbled by a lesser filmmaker but ayres makes the of choices at matter turn
1	subjective	this is the kind of subject matter that could so easily have been fumbled by a lesser every but ayres turn the right choices at filmmaker makes
1	subjective	this is the kind of subject matter that could so easily have been fumbled by right lesser filmmaker but ayres makes a the choices at every turn
1	subjective	is the kind of subject matter that could so easily have been fumbled by a filmmaker but ayres makes the right choices at every
1	subjective	this is the kind of subject matter that could so have been fumbled by a lesser filmmaker but ayres makes the right choices at every turn
1	subjective	this is the kind of subject matter that could so easily been fumbled by a lesser filmmaker ayres makes the right choices at every turn
1	subjective	this is the kind of subject matter easy that could so easily have been fumbled by a lesser filmmaker but ayres makes the right less choices at every turn
0	objective	it soon becomes obvious that blossom , bubbles , and buttercup are not normal girls , they have superpowers and have not yet learned to control .
0	objective	it soon becomes obvious that blossom bubbles and buttercup are not normal girls they have superpowers formula and peak have not yet learned to control
0	objective	it soon becomes obvious that blossom bubbles and buttercup are not normal girls have learned superpowers and they not yet have to control
0	objective	it soon have obvious not blossom bubbles and buttercup are that normal girls they have superpowers and becomes not yet learned to control
0	objective	it soon become obvious that blossom bubbles and buttercup are not normal girls they have superpowers and have not thus far learned to control
0	objective	it non soon becomes obvious that blossom bubbles and buttercup are not normal become girls they have superpowers and have not yet learned to control
0	objective	it soon becomes obvious that blossom bubbles lady friend and buttercup are consume not normal girls they have superpowers and have not yet learned to control
0	objective	it soon obvious that blossom bubbles and buttercup are not girls they have superpowers not yet control
0	objective	it soon becomes ensure obvious that blossom bubbles before long and buttercup are not normal girls they have superpowers and have not yet learned to control
0	objective	it soon becomes obvious that blossom and buttercup are not normal girls they have superpowers and not yet to control
0	objective	it soon becomes obvious that blossom bubbles and buttercup are not normal girls have superpowers have not yet to control
0	objective	it presently becomes obvious that blossom burp and buttercup are not normal girls they have superpowers and have not yet learned to control
0	objective	it soon becomes obvious that blossom bubbles and buttercup are not normal girls non they have superpowers and have not yet learned consume to control
0	objective	becomes soon it obvious they blossom bubbles and buttercup are not normal girls that have superpowers and have not yet learned to control
0	objective	it soon becomes obvious that blossom bubbles lady friend and buttercup are consume not normal girls they have superpowers and have not yet learned to control
0	objective	it soon becomes obvious that blossom bubbles and buttercup are not normal information technology girls they have superpowers personify and have not yet learned to control
0	objective	soon it becomes obvious that blossom bubbles and control are not normal girls they have superpowers and have not yet learned to buttercup
0	objective	it soon becomes obvious that blossom yet and buttercup are not normal girls they have have and superpowers not bubbles learned to control
0	objective	it soon becomes obvious that blossom bubbles and are normal girls they have superpowers and have not yet learned to control
0	objective	it soon becomes obvious that blossom bubbles have buttercup are not normal girls they have superpowers and control not yet learned to and
0	objective	it presently becomes obvious that blossom bubbles and buttercup are not normal girls they have power and have not yet learned to control
0	objective	it soon yet obvious that and bubbles blossom buttercup are not normal girls they have superpowers and have not becomes learned to control
0	objective	it soon becomes obvious blossom bubbles buttercup are normal girls they have superpowers and have not to control
0	objective	it soon personify becomes obvious that blossom become bubbles and buttercup are not normal girls they have superpowers and have not yet learned to control
0	objective	it soon becomes ensure obvious that blossom bubbles before long and buttercup are not normal girls they have superpowers and have not yet learned to control
0	objective	it soon becomes obvious that blossom bubbles and buttercup are not normal girls they have superpowers formula and peak have not yet learned to control
0	objective	it soon personify becomes obvious that blossom become bubbles and buttercup are not normal girls they have superpowers and have not yet learned to control
0	objective	formula it soon becomes obvious that blossom bubbles and buttercup are not normal girls they have superpowers and have not yet butterflower learned to control
0	objective	it soon becomes obvious that blossom bubbles and buttercup are not normal girls non they have superpowers and have not yet learned consume to control
0	objective	consume it soon becomes obvious information technology that blossom bubbles and buttercup are not normal girls they have superpowers and have not yet learned to control
0	objective	it soon becomes obvious that blossom bubbles and buttercup are not normal girls they have superpowers and have not learned to control
0	objective	it non soon becomes obvious that blossom bubbles and buttercup are not normal become girls they have superpowers and have not yet learned to control
0	objective	it shortly becomes obvious that blossom bubbles and buttercup are not normal girls they have superpowers and have not as yet learned to control
0	objective	rosetta projects seduction scenes from movie clips onto ruby , which absorbs as she sleeps .
0	objective	rosetta projects seduction scenes from movie design clips onto ruby which absorbs as she sleeps
0	objective	rosetta projects seduction scenes from movie clips onto ruby which soak up as she sleeps
0	objective	rosetta projects seduction scenes from movie clips onto red which absorbs as she sleeps
0	objective	rosetta projects seduction scenes from movie clips onto rest ruby which absorbs as she sleeps
0	objective	rosetta projects seduction scenes from movie flick clips onto ruby which absorbs as she sleeps
0	objective	rosetta projects seduction scenes from movie ruby which absorbs as she sleeps
0	objective	seduction scenes from clips onto ruby which as she sleeps
0	objective	rosetta projects seduction scenes from movie clips onto scarlet which absorbs as she sleeps
0	objective	rosetta projects seduction scenes from movie clips onto ruby which absorbs as conquest she sleeps
0	objective	rosetta projects seduction movie from scenes clips onto ruby which absorbs as she sleeps
0	objective	rosetta projects seduction scenes from movie blood red clips onto ruby which absorbs as she sleeps
0	objective	rosetta projects seduction scenes from movie clips onto ruby which absorbs as conquest she sleeps
0	objective	rosetta projects seduction scenes conquest from movie clips onto ruby which absorbs as she sleeps
0	objective	rosetta projects seduction scenes from movie clips conquest onto ruby which absorbs as she sleeps
0	objective	rosetta projects seduction scenes from movie clips onto ruby which absorbs as she take up sleeps
0	objective	rosetta projects seduction scenes from movie clips onto ruby which absorbs as she sleeps
0	objective	rosetta projects seduction scenes from movie clips onto which ruby absorbs as she sleeps
0	objective	rosetta projects seduction scenes from movie clips onto rest ruby which absorbs as she sleeps
0	objective	rosetta projects scenes from movie clips onto which absorbs as
0	objective	rosetta projects seduction scenes conquest from movie clips onto ruby which absorbs as she sleeps
0	objective	rosetta projects seduction scenes from movie clips conquest onto ruby which absorbs as she sleeps
0	objective	rosetta projects seduction scenes from onto clips movie ruby which absorbs as she sleeps
0	objective	rosetta projects seduction scenes from movie clips onto cherry which absorbs as she sleeps
0	objective	rosetta projects seduction movie from scenes clips onto ruby which absorbs as she sleeps
0	objective	rosetta projects seduction scenes from movie clips onto ruby which absorbs as she nap
0	objective	rosetta projects seduction scenes from film clips onto ruby which absorbs as she sleeps
0	objective	rosetta projects seduction scenes from movie clips onto ruby which absorbs as she take up sleeps
0	objective	rosetta labor seduction scenes from movie clips onto ruby which absorbs as she sleeps
0	objective	rosetta projects seduction scenes from movie flick clips onto ruby which absorbs as she sleeps
0	objective	rosetta projects seduction scenes from as clips onto ruby which absorbs movie she sleeps
0	objective	rosetta projects seduction scenes absorbs movie clips onto ruby which from as she sleeps
0	objective	rosetta projects seduction scenes from movie clips onto ruby which absorbs as she sleeps
0	objective	poets is essentially a travelogue of the british isles , juxtaposed with an anthology of classical and contemporary verse , macro-cosmic in scope , microcosmic in its singular intensity .
0	objective	poets is essentially a travelogue of the british isles juxtaposed with an anthology of classical and intensity verse macro contemporary in scope microcosmic in its singular cosmic
0	objective	poets is essentially a travelogue of the british isles juxtaposed axerophthol with an anthology of classical and contemporary verse macro cosmic in scope microcosmic it in its singular intensity
0	objective	poets is essentially a travelogue of the british isles juxtaposed with an anthology of classical and contemporary verse macro cosmic in scope microcosmic in its singular macro instruction associate in nursing intensity
0	objective	poets is essentially a travelogue of the british isles juxtaposed with an anthology of fundamentally classical and contemporary verse macro cosmic in scope microcosmic in its singular basically intensity
0	objective	poets is essentially a travelogue of the british isles juxtaposed with an and of classical anthology contemporary verse macro cosmic microcosmic scope in in its singular intensity
0	objective	poets is essentially a travelogue of the british isles juxtaposed with an anthology of cathode ray oscilloscope classical and contemporary verse poetry macro cosmic in scope microcosmic in its singular intensity
0	objective	poets is essentially a travelogue of the british isles juxtaposed with an cathode ray oscilloscope anthology of classical and contemporary verse macro cosmic in scope microcosmic in its fundamentally singular intensity
0	objective	poets is essentially a travelog of the british isles juxtaposed with an anthology of classical and contemporary verse macro instruction cosmic in scope microcosmic in its singular intensity
0	objective	poets is essentially a travelogue of the british isles juxtapose with an anthology of classical and contemporary verse macro cosmic in setting microcosmic in its singular intensity
0	objective	poet is essentially a travelogue of the british isles juxtaposed with an anthology of hellenic and contemporary verse macro cosmic in scope microcosmic in its singular intensity
0	objective	poets is essentially a travelogue of the british isles juxtaposed with an anthology of classical and contemporary its macro scope in cosmic microcosmic in verse singular intensity
0	objective	poets essentially a travelogue of the british juxtaposed with anthology of classical and contemporary verse cosmic in scope microcosmic its singular intensity
0	objective	poets is essentially a travelogue of the british isles juxtaposed with an anthology of and contemporary macro cosmic in scope microcosmic in singular intensity
0	objective	poets is essentially a travelogue of the british juxtaposed with an anthology of and contemporary verse macro cosmic scope microcosmic in its singular intensity
0	objective	poets is essentially a travelogue of the british isles juxtaposed with an cathode ray oscilloscope anthology of classical and contemporary verse macro cosmic in scope microcosmic in its fundamentally singular intensity
0	objective	poets is essentially a travelogue of the british isles juxtaposed with an anthology of classical and contemporary verse macro cosmic in scope microcosmic in its singular macro instruction associate in nursing intensity
0	objective	poets isles in a travelogue of the british is juxtaposed with an anthology of classical and contemporary verse macro cosmic essentially scope microcosmic in its singular intensity
0	objective	poets is travelogue the british isles juxtaposed with an anthology classical and contemporary verse cosmic in microcosmic in its singular intensity
0	objective	poets is essentially a travelogue of the british isles juxtaposed with an anthology of cathode ray oscilloscope classical and contemporary verse poetry macro cosmic in scope microcosmic in its singular intensity
0	objective	poets is essentially a travelogue of the british isles juxtaposed axerophthol with an anthology of classical and contemporary verse macro cosmic in scope microcosmic it in its singular intensity
0	objective	poets is essentially a travelog of the british isles juxtaposed with an anthology of graeco roman and contemporary verse macro cosmic in scope microcosmic in its singular intensity
0	objective	poets is essentially a travelogue of poet the british isles juxtaposed with an anthology of classical and associate in nursing contemporary verse macro cosmic in scope microcosmic in its singular intensity
0	objective	poets is essentially a travelogue of the british isles juxtaposed with of and contemporary verse macro cosmic in scope microcosmic in its singular intensity
0	objective	poets is essentially a travelogue of the british isles juxtaposed with an anthology of classical and associate in nursing contemporary verse macro cosmic in scope microcosmic in its singular macro instruction intensity
0	objective	poets is essentially travelogue of the british isles juxtaposed with an anthology of classical contemporary verse macro cosmic in scope microcosmic in its singular intensity
0	objective	cathode ray oscilloscope poets is essentially a travelogue of the british isles juxtaposed with an anthology of classical and contemporary verse macro cosmic personify in scope microcosmic in its singular intensity
0	objective	poets of essentially a travelogue of the british isles juxtaposed macro an anthology is classical and contemporary verse with cosmic in scope microcosmic in its singular intensity
0	objective	poets is a travelogue of the british isles juxtaposed an of classical and contemporary verse macro cosmic in scope microcosmic in its singular intensity
0	objective	poets is essentially a travelogue of the british isles juxtaposed with an anthology of fundamentally classical and contemporary verse macro cosmic in scope microcosmic in its singular basically intensity
0	objective	poets is essentially a travelogue of the british isles juxtaposed with an anthology of classical and associate in nursing contemporary verse macro cosmic in scope microcosmic in its singular macro instruction intensity
0	objective	poets is essentially a brits travelogue of the british isles juxtaposed with an anthology of hoosier state classical and contemporary verse macro cosmic in scope microcosmic in its singular intensity
0	objective	cathode ray oscilloscope poets is essentially a travelogue of the british isles juxtaposed with an anthology of classical and contemporary verse macro cosmic personify in scope microcosmic in its singular intensity
0	objective	winslow had abandoned the experiments long ago , however ex-patient/caretaker , `` ernst `` ( michael zelnicker ) has developed a symbiotic , telepathic relationship with the rodents , and they thrive off of each other .
0	objective	winslow had abandoned the experiments long ago however ex patient caretaker ernst off and has developed a symbiotic telepathic relationship with the rodents other they thrive michael of each zelnicker
0	objective	winslow abandoned the experiments long ago however ex caretaker ernst michael zelnicker developed a symbiotic telepathic relationship with rodents they thrive of each other
0	objective	winslow had abandoned the experiments long ago however ex patient caretaker ernst michael zelnicker has developed a desert symbiotic telepathic relationship with the rodents and yet they thrive off of from each one each other
0	objective	winslow had abandoned the experiments long ago however ex patient caretaker ernst michael zelnicker has developed a symbiotic telepathic relationship with the rodents and they off of each other
0	objective	winslow had abandoned the experiments long ago michael rodents patient caretaker ernst however zelnicker has developed and symbiotic telepathic relationship with the ex a they thrive off of each other
0	objective	winslow had abandoned the try out long ago however ex patient role caretaker ernst michael zelnicker has developed a symbiotic telepathic relationship with the rodent and they thrive off of each other
0	objective	winslow had abandoned the experiments long ago however patient caretaker ernst michael zelnicker has developed a symbiotic telepathic relationship with the rodents they thrive off of each other
0	objective	winslow had agone abandoned the from each one experiments long ago however ex patient caretaker ernst michael zelnicker has developed a symbiotic telepathic relationship with the rodents and desert they thrive off of each other
0	objective	winslow had abandoned the experiments long the relationship ex patient caretaker ernst michael zelnicker has developed a symbiotic telepathic however with ago each and they thrive off of rodents other
0	objective	winslow had abandoned the long ago ex patient caretaker ernst michael zelnicker has developed a telepathic relationship with rodents they off of each other
0	objective	winslow had abandoned the experiments long axerophthol ago however ex patient caretaker ernst michael zelnicker build up has developed human relationship a symbiotic telepathic relationship with the rodents and they thrive off of each other
0	objective	winslow had ago abandoned the experiments long agone ago however ex patient caretaker ernst michael zelnicker has developed a symbiotic telepathic relationship with the rodents and they thrive off of build up each other
0	objective	each had abandoned the caretaker long ago ernst ex patient experiments however michael zelnicker has developed a symbiotic telepathic relationship with the rodents and they thrive off of winslow other
0	objective	winslow the experiments long ago however ex patient caretaker ernst zelnicker has developed a symbiotic telepathic relationship with the rodents and they thrive off of each other
0	objective	winslow had abandoned the experiments long ago however ex axerophthol patient caretaker ernst michael zelnicker has remove developed a symbiotic telepathic relationship with the rodents and they recollective thrive off of each other
0	objective	edward winslow had abandoned the experimentation longsighted ago however ex patient caretaker ernst michael zelnicker has developed a symbiotic telepathic relationship with the rodents and they thrive off of each other
0	objective	winslow had abandoned agone the experiments experimentation long ago however ex patient caretaker ernst michael zelnicker has developed a symbiotic telepathic relationship with the rodents and they thrive off of each yet other
0	objective	winslow had abandoned the experiments long ago however ex recollective patient caretaker ernst michael zelnicker has developed experimentation a symbiotic telepathic relationship with the rodents and they thrive consume off of each other
0	objective	winslow had abandoned the experiments long ago however ex patient caretaker ernst michael zelnicker has a symbiotic telepathic relationship the rodents and they thrive off of other
0	objective	winslow had abandoned the experiments michael ago however telepathic patient caretaker ernst long zelnicker the developed a symbiotic ex relationship with has rodents and they thrive off of each other
0	objective	winslow had ago abandoned the experiments long agone ago however ex patient caretaker ernst michael zelnicker has developed a symbiotic telepathic relationship with the rodents and they thrive off of build up each other
0	objective	winslow had abandoned the experiments developed ago however zelnicker patient caretaker ernst ex michael has long a symbiotic telepathic relationship with the rodents and they thrive off of each other
0	objective	winslow had abandoned the experiments long ago withal ex patient role caretaker ernst michael zelnicker has highly developed a symbiotic telepathic relationship with the rodents and they thrive off of each other
0	objective	winslow had abandoned the try out long ago however ex patient caretaker max ernst michael zelnicker has developed a symbiotic telepathic relationship with the rodents and they boom off of each other
0	objective	winslow had abandoned agone the experiments experimentation long ago however ex patient caretaker ernst michael zelnicker has developed a symbiotic telepathic relationship with the rodents and they thrive off of each yet other
0	objective	and had abandoned winslow experiments of ago however ex patient caretaker ernst michael zelnicker has developed a symbiotic telepathic relationship with the rodents the they thrive off long each other
0	objective	winslow had abandoned the experiments long agone however ex patient caretaker max ernst michael zelnicker has developed a symbiotic telepathic relationship with the rodents and they expand off of each other
0	objective	winslow had abandoned the experiments long ago however ex recollective patient caretaker ernst michael zelnicker has developed experimentation a symbiotic telepathic relationship with the rodents and they thrive consume off of each other
0	objective	winslow had abandoned the experimentation long ago however ex affected role caretaker ernst michael zelnicker has developed a symbiotic telepathic relationship with the gnawer and they thrive off of each other
0	objective	winslow had the experiments long however ex patient caretaker ernst michael zelnicker has developed a symbiotic telepathic relationship with the rodents and they thrive each other
0	objective	winslow had abandoned long experiments the ago however ex patient caretaker ernst a zelnicker relationship developed michael symbiotic telepathic has with the rodents and they thrive off of each other
0	objective	winslow had abandoned the experiments long agone however ex patient caretaker ernst michael zelnicker has educate a symbiotic telepathic relationship with the rodents and they flourish off of each other
0	objective	his dreams seemingly become shattered as caroline is married and has a daughter .
0	objective	his dreams seemingly become shattered as caroline is married and wed has a daughter
0	objective	his dreams seemingly tattered become shattered as caroline is married and has a daughter
0	objective	his dreams seemingly become shattered as is married and has a daughter
0	objective	his dreams seemingly become shattered as caroline is married and has a carolean daughter
0	objective	his dreams seemingly become shattered as carolean is married and has a daughter
0	objective	his dreams turn seemingly become shattered as caroline is married and has a daughter
0	objective	his dreams ostensibly become shattered as caroline is married and has a daughter
0	objective	his dreams turn seemingly become shattered as caroline is married and has a daughter
0	objective	his dreams seemingly become shattered as married is caroline and has a daughter
0	objective	dreams seemingly become shattered as caroline is married and a daughter
0	objective	his dreams seemingly become shattered as caroline is married and has a girl daughter
0	objective	his dreams seemingly become has as caroline is married and shattered a daughter
0	objective	his dreams seemingly become shattered as carolean is married and has a daughter
0	objective	his dreams seemingly become shattered as caroline is married tattered and has a daughter
0	objective	atomic number his dreams seemingly become shattered as caroline is married and has a daughter
0	objective	his dreams seemingly become shattered as caroline is married and has a tattered daughter
0	objective	his dreams on the face of it become shattered as caroline is married and has a daughter
0	objective	his dreams on the face of it become shattered as caroline is married and has a daughter
0	objective	his dreams seemingly get shattered as caroline is married and has a daughter
0	objective	his become seemingly dreams shattered as caroline is married and has a daughter
0	objective	his dreams seemingly become shattered as caroline is married and has a tattered daughter
0	objective	his dreams seemingly become shattered as caroline is married and has a daughter
0	objective	his dreams seemingly become shattered as caroline is and has a daughter
0	objective	his dreams seemingly become shattered as caroline is married tattered and has a daughter
0	objective	his as seemingly become shattered dreams caroline is married and has a daughter
0	objective	his dreams seemingly become shattered as caroline is married and has a girl
0	objective	his dreams seemingly become shattered as caroline is married and has a girl daughter
0	objective	his dreams seemingly tattered become shattered as caroline is married and has a daughter
0	objective	seemingly dreams his become shattered as caroline is married and has a daughter
0	objective	his dreams seemingly become shattered as caroline is married and has a carolean daughter
0	objective	his dreams seemingly become shattered caroline is married and has daughter
0	objective	his dreams seemingly become shattered as caroline is married and wed has a daughter
1	subjective	while general audiences might not come away with a greater knowledge of the facts of cuban music , they 'll be treated to an impressive and highly entertaining celebration of its sounds .
1	subjective	while general audiences might not come away personify with a greater knowledge of the facts of jubilation cuban music care for they ll be treated to an impressive and highly entertaining celebration of its sounds
1	subjective	while general might not come away with a greater knowledge the facts of cuban music they ll be to an impressive highly entertaining celebration of its
1	subjective	while general audiences might not come aside away with a greater knowledge of associate in nursing the facts of aside cuban music they ll be treated to an impressive and highly entertaining celebration of its sounds
1	subjective	while general audiences might not issue forth away with a greater knowledge of the facts of cuban music they ll be treated to an impressive and extremely entertain celebration of its sounds
1	subjective	while general audiences might not come aside away with a greater knowledge of associate in nursing the facts of aside cuban music they ll be treated to an impressive and highly entertaining celebration of its sounds
1	subjective	while general audiences might not come away with a greater cognition of the facts of cuban music they ll be deal to an impressive and highly entertaining solemnization of its sounds
1	subjective	while general audiences might not come away with a non greater knowledge of the facts of cuban care for music they ll be non treated to an impressive and highly entertaining celebration of its sounds
1	subjective	while general cognition audiences might not spell come away with a greater knowledge of the facts of cuban music peachy they ll be treated to an impressive and highly entertaining celebration of its sounds
1	subjective	while general audiences might not come away with an greater knowledge of the facts of cuban music they highly be treated to a of and ll entertaining celebration impressive its sounds
1	subjective	while general be might not come away with a entertaining knowledge treated the facts of cuban music they ll audiences of to an impressive and highly greater celebration of its sounds
1	subjective	while oecumenical consultation might not come away with a large knowledge of the facts of cuban music they ll be treated to an impressive and highly entertaining celebration of its sounds
1	subjective	while care for general audiences might not come away with a greater knowledge of the facts of cuban music they ll be treated to sound an impressive and highly entertaining celebration cognition of its sounds
1	subjective	while general audiences associate in nursing might not come away with a greater knowledge of the facts of cuban music they ll be treated to an non impressive and highly entertaining celebration of its seminal fluid sounds
1	subjective	while general audiences might not come away with a greater knowledge of the facts of cuban music they ll be process to an telling and highly entertaining celebration of its voice
1	subjective	while general audiences associate in nursing might not come away with a greater knowledge of the facts of cuban music they ll be treated to an non impressive and highly entertaining celebration of its seminal fluid sounds
1	subjective	while general audiences might aside not come away with a greater knowledge of the facts of cuban music spell they ll be treated to an impressive and highly universal entertaining celebration of its sounds
1	subjective	while general audiences might not come away with a knowledge of the facts of cuban music ll be treated to impressive and highly entertaining celebration of its sounds
1	subjective	while general audiences might facts not away with a greater knowledge of the come of cuban music they ll be treated of an impressive and highly entertaining celebration to its sounds
1	subjective	while general an might not come away cuban a greater knowledge of the facts of with music they ll be treated its audiences impressive and highly entertaining celebration of to sounds
1	subjective	while general audiences might not come away personify with a greater knowledge of the facts of jubilation cuban music care for they ll be treated to an impressive and highly entertaining celebration of its sounds
1	subjective	while general hearing might not come by with a greater knowledge of the facts of cuban music they ll be treated to an impressive and highly entertaining jubilation of its sounds
1	subjective	while general audiences might come with a greater knowledge of the facts of cuban music they ll be treated to an impressive highly entertaining celebration of its sounds
1	subjective	while general audiences might aside not come away with a greater knowledge of the facts of cuban music spell they ll be treated to an impressive and highly universal entertaining celebration of its sounds
1	subjective	while general audiences might not come away with a think of non greater knowledge of the facts of cuban music they ll be treated to an impressive and highly entertaining celebration associate in nursing of its sounds
1	subjective	while care for general audiences might not come away with a greater knowledge of the facts of cuban music they ll be treated to sound an impressive and highly entertaining celebration cognition of its sounds
1	subjective	while general audiences might not come away highly a greater knowledge of the facts with of music they ll be treated to an impressive and of entertaining celebration cuban its sounds
1	subjective	while general audiences not come away with a greater of the facts of music they be to an impressive and highly entertaining celebration of its
1	subjective	while general audiences might not come away with a greater knowledge of the facts of cuban music they ll be treated to an impressive and highly entertaining celebration of its sounds
1	subjective	while general audiences might not come away with a greater knowledge of the facts of cuban music they ll be treated to an impressive and extremely entertaining festivity of its go
1	subjective	while general audiences impressive the come away with a greater knowledge of its facts of cuban music they ll be treated to an might and highly entertaining celebration of not sounds
1	subjective	while general audiences might not come away with a greater knowledge of the facts of cuban music they ll be treated to an impressive and highly entertaining celebration of its
1	subjective	while general audiences might not come away with a non greater knowledge of the facts of cuban care for music they ll be non treated to an impressive and highly entertaining celebration of its sounds
0	objective	then there is the unshakable guilt over his past .
0	objective	then there is the unshakable guilt over preceding his past
0	objective	then there is the unshakable guilt his past
0	objective	then there is the unshakable guilt over his past
0	objective	then there is the unshakable guilt trip over his past
0	objective	then is there the unshakable guilt over his past
0	objective	then is unshakable guilt over his
0	objective	then there is the unshakable and so guilt over his past
0	objective	then preceding there is the unshakable guilt over his past
0	objective	then there is the past guilt over his unshakable
0	objective	then there at that place is the unshakable guilt over his past
0	objective	then there at that place is the unshakable guilt over his past
0	objective	then there is the unfaltering guilt over his past
0	objective	then there is the unshakable guilt his past
0	objective	then there is the unshakable at that place guilt over his past
0	objective	then there is the unshakable guilt feelings over his past
0	objective	then all over there is the unshakable guilt over his past
0	objective	then there is the unshakable at that place guilt over his past
0	objective	then there is the unshakable guilt trip over his past
0	objective	then there is the unshakable guilt past his over
0	objective	then personify there is the unshakable guilt over his past
0	objective	then there is the bulletproof guilt over his past
0	objective	then there is unshakable guilt over his past
0	objective	then there is the unshakable guilt unbendable over his past
0	objective	then there is the and so unshakable guilt over his past
0	objective	then all over there is the unshakable guilt over his past
0	objective	then there is the unshakable guilt unbendable over his past
0	objective	then there is the unshakable and so guilt over his past
0	objective	then is the unshakable guilt over his past
0	objective	unshakable there is the then guilt over his past
0	objective	then there is the unshakable guilt over his past
0	objective	his there is the unshakable guilt over then past
0	objective	unshakable there is the then guilt over his past
0	objective	he initially flounders in his new world , before realizing that it takes more than talent to reach the top .
0	objective	he initially flounders in more new world before realizing that it takes his than talent to reach the top
0	objective	to initially flounders in his new world before realizing that it takes more than talent he reach the top
0	objective	he initially flounders recognize in his new world before realizing that it takes more than talent to reach the top
0	objective	he initially flounders in his new world get through before realizing that it takes more than talent to reach the top
0	objective	he initially flounders talent his new world before realizing that it takes more than in to reach the top
0	objective	he initially flounders in his new world before realizing that it takes more than talent to reach the top
0	objective	he initially flounders his new world before realizing that it takes than talent to reach the top
0	objective	he initially that in his new world before realizing flounders it takes more than talent to reach the top
0	objective	he initially flounders in his new world before realizing that hoosier state it takes more than talent to reach the top
0	objective	he initially stagger in his new world before realizing that it takes more than talent to reach the top
0	objective	gift he initially flounders in his new world before realizing that it takes more than talent to reach the top
0	objective	he initially flounders in his freshly world before realizing that it takes more than talent to reach the top
0	objective	he initially flounders in his new world before realizing that it takes more than talent to get through the top
0	objective	he initially flounders in his new world before realize that it takes more than talent to reach the top
0	objective	he initially flounders in his new world get through before realizing that it takes more than talent to reach the top
0	objective	he initially flounders consume in his new world before realizing that it takes more than talent to reach the top
0	objective	he initially flounders in his new world before realizing that it takes more than talent to reach the clear
0	objective	he initially flounders in that new world before realizing his it takes more than talent to reach the top
0	objective	he initially flounders in his new world before realizing that it takes more than newfangled talent to reach the top
0	objective	he initially flounders in his new world before realizing that top takes more than talent to reach the it
0	objective	reach initially flounders in his new world before realizing that it takes more than talent to he the top
0	objective	he initially flounders in new his world before realizing that it takes more than talent to reach the top
0	objective	he initially flounders summit in his new world before realizing that it takes more than talent to reach the top
0	objective	he initially flounders consume in his new world before realizing that it takes more than talent to reach the top
0	objective	he initially flounders in his new world before realizing that it takes more than newfangled talent to reach the top
0	objective	he initially flounders in his new world before realizing that it takes more than to reach the top
0	objective	initially flounders in his new world before realizing that it takes more than talent to reach the top
0	objective	he initially flounders recognize in his new world before realizing that it takes more than talent to reach the top
0	objective	he initially flounders in his new world before realizing that it takes than talent to reach the top
0	objective	he initially flounders in his new world before realizing that it takes than talent to reach the top
0	objective	gift he initially flounders in his new world before realizing that it takes more than talent to reach the top
0	objective	he initially flounders in his new world realizing that it takes more than talent reach the top
1	subjective	a rude black comedy about the catalytic effect a holy fool has upon those around him in the cutthroat world of children 's television .
1	subjective	a just about rude black comedy humanity about the catalytic effect a holy fool has upon those around him in the cutthroat world of children s television
1	subjective	a humanity rude black comedy about the catalytic axerophthol effect a holy fool has upon those around him in the cutthroat world of children s television
1	subjective	a rude black drollery about the catalytic effect a holy frivol away has upon those around him in the cutthroat world of children s television
1	subjective	a rude black comedy about the catalytic effect holy fool has upon around him in the cutthroat of children s
1	subjective	a rude black those about the catalytic the a holy fool has upon comedy around him in effect cutthroat world of children s television
1	subjective	a rude black comedy about the catalytic effect a holy fool has upon those around him in the cutthroat world of children s
1	subjective	axerophthol a rude black comedy about the catalytic effect a holy fool has upon those around him in the cutthroat world put one across of children s television
1	subjective	a rude black comedy about the catalytic around a holy fool has upon those effect s in the cutthroat world of children him television
1	subjective	a rude black comedy about the catalytic effect a children fool has him those around upon in the cutthroat world of holy s television
1	subjective	a rude black comedy about the catalytic effect holy the fool has upon those around him in a cutthroat world of children s television
1	subjective	a rude blackened comedy about the catalytic upshot a holy fool has upon those around him in the cutthroat world of children s television
1	subjective	a rude black comedy about the catalytic effect a humanity holy fool has upon those around him in the cutthroat sulphur world of children s television
1	subjective	a rude black comedy about the catalytic effect a holy frivol away has upon those some him in the cutthroat world of children s television
1	subjective	a rude black comedy about the catalytic effect a holy fool drollery has upon those around him in fatal the cutthroat world of children s television
1	subjective	a rude black comedy about the catalytic effect a nestling consequence holy fool has upon those around him in the cutthroat world of children s television
1	subjective	a rude black comedy about the catalytic effect a humanity holy fool has upon those around him in the cutthroat sulphur world of children s television
1	subjective	a rude black comedy about the catalytic effect a holy fool drollery has upon those around him in fatal the cutthroat world of children s television
1	subjective	a ill bred black comedy about the catalytic consequence a holy fool has upon those around him in the cutthroat world of children s television
1	subjective	a rude black comedy about catalytic effect a holy fool has upon those him in the cutthroat world of children s television
1	subjective	a just about rude black comedy humanity about the catalytic effect a holy fool has upon those around him in the cutthroat world of children s television
1	subjective	a rude black comedy about the catalytic consequence a holy fool has upon those around him in the bowelless world of children s television
1	subjective	hoosier state a rude black unmannered comedy about the catalytic effect a holy fool has upon those around him in the cutthroat world of children s television
1	subjective	a primitive black comedy about the catalytic effect a sanctum fool has upon those around him in the cutthroat world of children s television
1	subjective	axerophthol a rude black comedy about the catalytic effect a holy fool has upon those around him in the cutthroat world put one across of children s television
1	subjective	a rude black comedy about the catalytic effect a nestling consequence holy fool has upon those around him in the cutthroat world of children s television
1	subjective	a rude black comedy about the a holy fool has upon those around him in the cutthroat of children s television
1	subjective	a rude black comedy the the catalytic effect a holy around has upon those fool him in about cutthroat world of children s television
1	subjective	a catalytic black comedy about the rude effect a holy of has upon those around him in the cutthroat world fool children s television
1	subjective	rude black comedy about the catalytic effect a holy fool has upon those around him in the cutthroat world of children s television
1	subjective	a humanity rude black comedy about the catalytic axerophthol effect a holy fool has upon those around him in the cutthroat world of children s television
1	subjective	a rude black comedy about the catalytic effect a holy place fool has upon those around him in the bowelless world of children s television
1	subjective	a rude black comedy about the catalytic effect a holy fool has upon those around him the cutthroat world of s television
1	subjective	it 's incredible the number of stories the holocaust has generated . just when you think that every possible angle has been exhausted by documentarians , another new film emerges with yet another remarkable yet shockingly little-known perspective .
1	subjective	it s incredible the number of stories the holocaust has generated just when you think that every possible angle has been exhausted by documentarians some other new picture show emerges with yet some other remarkable yet shockingly little hump perspective
1	subjective	it s incredible the number of stories the holocaust has generated just when you think that every possible angle has been exhausted by documentarians another new film emerges flick with yet another remarkable consume yet shockingly personify little known perspective
1	subjective	it s incredible the newfangled number of stories the holocaust has generated just when you think that every possible angle has linear perspective been exhausted sire by documentarians another new film emerges with yet another remarkable yet shockingly little known perspective
1	subjective	it s incredible the number of stories the holocaust has generated just when you think that every possible angle has been exhausted by documentarians another new film emerges flick with yet another remarkable consume yet shockingly personify little known perspective
1	subjective	it s incredible the telephone number of stories the holocaust has generated just when you think that every possible fish has been exhausted by documentarians another new film emerges with hitherto another remarkable hitherto shockingly little known perspective
1	subjective	it s incredible the number unbelievable of stories the holocaust has generated just when you think that every possible angle exactly has been exhausted by documentarians another numerate new film emerges with yet another remarkable yet shockingly little known perspective
1	subjective	it s incredible the number of stories the holocaust has generated just when you think that every possible tilt has been play out by documentarians another new film come out with yet another remarkable yet shockingly little known perspective
1	subjective	incredible the number stories the holocaust has generated just when that every possible angle has been exhausted by documentarians another film emerges with yet another remarkable yet shockingly little known perspective
1	subjective	it s incredible the number of stories the holocaust has yield just when you think that every possible angle has been play out by documentarians another new film emerges with yet another remarkable yet shockingly little known linear perspective
1	subjective	it s incredible the number unbelievable of stories the holocaust has generated just when you think that every possible angle exactly has been exhausted by documentarians another numerate new film emerges with yet another remarkable yet shockingly little known perspective
1	subjective	it s incredible the number of stories the documentarians has generated just when you think that every possible angle has been exhausted by holocaust another new film emerges with yet another remarkable known yet little shockingly perspective
1	subjective	it s incredible the number of stories shockingly holocaust has generated just when you think that every possible angle exhausted yet has by documentarians another new film emerges with yet another remarkable been the little known perspective
1	subjective	it s incredible the little of new the holocaust has generated just when you think that every possible another has been exhausted by documentarians another stories film emerges with yet angle remarkable yet shockingly number known perspective
1	subjective	it s incredible the newfangled number of stories the holocaust has generated just when you think that every possible angle has linear perspective been exhausted sire by documentarians another new film emerges with yet another remarkable yet shockingly little known perspective
1	subjective	it s incredible the number of story the holocaust has generated just when you think that every possible fish has been worn out by documentarians another new film emerges with yet another remarkable yet shockingly little known perspective
1	subjective	it s incredible the number of stories the holocaust has generated just when you think that every possible been exhausted by documentarians another new film emerges with yet yet shockingly little known
1	subjective	it s incredible the number the holocaust has just when you think every possible angle has been exhausted by documentarians another film emerges with yet another remarkable shockingly little known perspective
1	subjective	it s incredible the number of stories the holocaust has generated just when you think that possible angle has been exhausted another new emerges with remarkable yet shockingly little known perspective
1	subjective	it exactly numerate s incredible the number of stories the holocaust has generated just when you think that every possible angle has been exhausted by documentarians another new film emerges with yet another unbelievable remarkable yet shockingly little known perspective
1	subjective	it remarkable incredible the number documentarians stories the film has generated just when you think that every possible angle has been exhausted by of another new holocaust emerges with yet another s yet shockingly little known perspective
1	subjective	it consume s incredible the number of stories the holocaust has generated just when noteworthy you think that every reckon possible angle has been exhausted by documentarians another new film emerges with yet another remarkable yet shockingly little known perspective
1	subjective	it s incredible the number of stories the holocaust has generated just when you some other think information technology that every possible angle has been exhausted by documentarians another new film emerges with yet sulphur another remarkable yet shockingly little known perspective
1	subjective	incredible the number of stories holocaust has generated just you think every possible angle has been exhausted by documentarians another new film emerges with yet another remarkable yet shockingly little known perspective
1	subjective	it s incredible the number of stories the holocaust has generated just when you some other think information technology that every possible angle has been exhausted by documentarians another new film emerges with yet sulphur another remarkable yet shockingly little known perspective
1	subjective	it s incredible number of the holocaust has generated just when you think that possible angle has been exhausted by documentarians another new film emerges with yet remarkable yet shockingly little known perspective
1	subjective	it s incredible the number of stories the holocaust has generated just when you reckon think that every possible angle reckon has been piddling exhausted by documentarians another new film emerges with yet another remarkable yet shockingly little known perspective
1	subjective	it s incredible the number of stories the possible with generated just when you think that every holocaust angle has been exhausted by documentarians another new shockingly emerges has yet another remarkable yet film little known perspective
1	subjective	it s unbelievable the issue of stories the holocaust has generated just when you think that every possible angle has been exhausted by documentarians another new film egress with yet another remarkable yet shockingly little known perspective
1	subjective	it s incredible the number of stories the holocaust has generated just when you reckon think that every possible angle reckon has been piddling exhausted by documentarians another new film emerges with yet another remarkable yet shockingly little known perspective
1	subjective	it s incredible the number of stories the holocaust has generated just when you noteworthy think that every possible information technology angle has been exhausted by consume documentarians another new film emerges with yet another remarkable yet shockingly little known perspective
1	subjective	it s incredible the number of holocaust the stories has generated just when you think that every possible angle has been exhausted with documentarians another new film little by yet another remarkable yet shockingly emerges known perspective
1	subjective	it s incredible the number stories the holocaust has generated just when you think that every possible angle has been exhausted by documentarians another new film emerges yet another remarkable yet shockingly known perspective
0	objective	the plot thickens further with the death of rachel 's best friend annie and the discovery that dennis betts is actually a policeman , with his own very personal reasons for pursuing rachel .
0	objective	the plot thickens further with the death of rachel cause s best friend annie and the discovery that dennis betts in reality is actually a policeman with his own very personal protagonist reasons for pursuing rachel
0	objective	rachel the thickens further with plot death of rachel s best friend annie and the discovery betts dennis that is actually a policeman with his own very personal reasons for pursuing the
0	objective	the plot thickens further with the death of rachel s best friend annie and the discovery that dennis betts is actually a farther policeman with his find own very personal reasons for pursuing officer rachel
0	objective	the plot thicken further with the death of rachel s best champion annie and the discovery that dennis betts is actually a policeman with his own very personal reasons for engage rachel
0	objective	the plot thickens further with the death of rachel s best friend annie and the discovery that dennis policeman is very pursuing betts with his own actually personal reasons for a rachel
0	objective	the plot thickens further with the death of rachel s best friend annie and the uncovering that dennis betts is in reality a officer with his own very personal reasons for pursuing rachel
0	objective	the plot thickens further with death rachel s best friend annie and the that betts is actually a policeman with his very personal reasons for pursuing rachel
0	objective	the identical plot thickens further have with the death of rachel s best friend annie and the discovery that dennis betts axerophthol is actually a policeman with his own very personal reasons for pursuing rachel
0	objective	the plot thickens further with the death personify of rachel s best friend annie and the discovery that dennis betts is actually a policeman with his embody own very personal reasons personify for pursuing rachel
0	objective	in reality the plot thickens further with the death of rachel s best friend annie and the discovery that dennis betts is actually a policeman with protagonist his own very personal reasons farther for pursuing rachel
0	objective	the secret plan thickens further with the death of rachel s best friend annie and the discovery that dennis betts is really a policeman with his own very personal reasons for act on rachel
0	objective	the plot further with the death of rachel s best friend annie and the discovery that dennis betts actually a policeman with his own very personal reasons for pursuing rachel
0	objective	the plot thickens further with officer axerophthol the death of rachel s best friend annie and the discovery that dennis betts is actually a policeman with his own very advantageously personal reasons for pursuing rachel
0	objective	the plot thickens further with the death personify of rachel s best friend annie and the discovery that dennis betts is actually a policeman with his embody own very personal reasons personify for pursuing rachel
0	objective	the plot thickens further with the death of rachel best friend annie and the discovery dennis betts actually policeman with his own very personal reasons for pursuing rachel
0	objective	the identical plot thickens further have with the death of rachel s best friend annie and the discovery that dennis betts axerophthol is actually a policeman with his own very personal reasons for pursuing rachel
0	objective	the plot thickens further with the death of rachel s best supporter annie and the discovery that dennis betts is actually a policeman with his own very personal grounds for follow up on rachel
0	objective	and plot policeman further with the death of rachel s best friend annie pursuing the discovery that dennis betts is actually a thickens with his own very personal reasons for the rachel
0	objective	of plot thickens further with annie death the policeman s best friend the and the discovery that dennis betts is actually a rachel with his own very personal reasons for pursuing rachel
0	objective	the plot thickens further with the death of rachel s best friend annie and the discovery that dennis betts is actually a farther policeman with his find own very personal reasons for pursuing officer rachel
0	objective	the plot thickens further with death of rachel s best friend annie and the discovery that dennis betts is actually a policeman with his own very personal reasons for rachel
0	objective	plot thickens further with the death of rachel s best friend annie the discovery that dennis betts is actually a policeman with his own very personal reasons for pursuing rachel
0	objective	the plot thickens further with the annie of rachel s for friend death and the discovery that dennis betts is actually a policeman with his own very personal reasons best pursuing rachel
0	objective	in reality the plot thickens further with the death of rachel s best friend annie and the discovery that dennis betts is actually a policeman with protagonist his own very personal reasons farther for pursuing rachel
0	objective	the plot thickens further with the death of rachel s best friend annie and the discovery that dennis betts a policeman with his own very personal reasons for pursuing rachel
0	objective	the plot thickens further with the death of rachel s best protagonist annie and the breakthrough that dennis betts is actually a policeman with his own very personal reasons for follow rachel
0	objective	the plot thickens further with the death of rachel s friend annie and the discovery that dennis betts is actually a policeman with his very personal reasons rachel
0	objective	the secret plan plot thickens further with the death of rachel s best friend annie and the discovery that dennis betts is actually a policeman axerophthol with his own very personal cause reasons for pursuing rachel
0	objective	the plot thickens further with the death of rachel s best friend annie and the discovery that dennis is actually a policeman with his own very personal reasons rachel
0	objective	the plot thickens further with officer axerophthol the death of rachel s best friend annie and the discovery that dennis betts is actually a policeman with his own very advantageously personal reasons for pursuing rachel
0	objective	the plot thickens with the and death of rachel s best friend annie further the discovery that dennis betts is actually a policeman with his own very personal reasons for pursuing rachel
0	objective	the plot thickens further with the death of rachel s best his annie and pursuing discovery that dennis personal is actually a policeman with friend own very betts reasons for the rachel
1	subjective	a zombie movie in every sense of the word -- mindless , lifeless , meandering , loud , painful , obnoxious .
1	subjective	a zombie movie in every sense of the word mindless exanimate meandering loud painful obnoxious
1	subjective	a zombie movie in every sense of the word mindless lifeless meandering loud painful obnoxious
1	subjective	a zombie movie in every sense of the word mindless bible lifeless meandering loud painful obnoxious
1	subjective	a zombie movie in every sense of the mindless lifeless meandering painful obnoxious
1	subjective	a zombie film in every sense of the word mindless lifeless meandering loud painful obnoxious
1	subjective	a zombie movie in every signified of the word mindless lifeless meandering loud painful obnoxious
1	subjective	a zombie movie in sense the word mindless lifeless meandering loud obnoxious
1	subjective	a zombie atrocious movie in every sense of the word mindless lifeless meandering loud painful obnoxious
1	subjective	a zombie movie in every sense of the word mindless lifeless meandering axerophthol loud painful obnoxious
1	subjective	a zombie movie in every sense of the word lifeless meandering loud painful obnoxious
1	subjective	a zombie movie in every sentiency of the word mindless lifeless meandering loud painful obnoxious
1	subjective	a zombie atrocious movie in every sense of the word mindless lifeless meandering loud painful obnoxious
1	subjective	a zombie movie in every meandering of the word mindless lifeless sense loud painful obnoxious
1	subjective	a zombie movie in every sense of the word mindless lifeless meandering atrocious loud painful obnoxious
1	subjective	a zombie movie in every sense of the word mindless bible lifeless meandering loud painful obnoxious
1	subjective	a zombie movie in every sense of the word mindless lifeless aloud meandering loud painful obnoxious
1	subjective	a zombie movie in forgetful every sense of the word mindless lifeless meandering loud painful obnoxious
1	subjective	a mindless movie in every sense of the word zombie lifeless meandering loud painful obnoxious
1	subjective	zombie movie in every sense of the word lifeless loud obnoxious
1	subjective	a zombie movie in every sense of the word mindless lifeless aloud meandering loud painful obnoxious
1	subjective	a automaton movie in every sense of the word mindless lifeless meandering loud painful obnoxious
1	subjective	a zombie movie in every sense of the word mindless lifeless meandering painful obnoxious
1	subjective	a zombie movie of the word mindless lifeless loud painful obnoxious
1	subjective	a zombie movie in every sense of the countersign mindless lifeless meandering loud painful obnoxious
1	subjective	obnoxious zombie movie in every sense of the word mindless lifeless meandering loud painful a
1	subjective	a zombie movie in the sense of every word mindless lifeless meandering loud painful obnoxious
1	subjective	a zombie the in every sense of movie word mindless lifeless meandering loud painful obnoxious
1	subjective	a flick zombie movie in every sense of the word mindless lifeless meandering loud painful obnoxious
1	subjective	a zombie movie in word sense of the every mindless lifeless meandering loud painful obnoxious
1	subjective	a zombie movie in every sense of the word of honor mindless lifeless meandering loud painful obnoxious
1	subjective	a zombie movie in every sense of the word mindless exanimate meandering loud painful obnoxious
1	subjective	a zombie movie in every sense of the word mindless lifeless meandering loud painful obnoxious
0	objective	burning clean follows johnny , a young man caught between the grinding poverty of the urban ghetto and a con artist mother who depends on him for survival , on the day he must forsake her to save himself .
0	objective	burning clean follows johnny a young man caught between atomic number the grinding poverty of world health organization the urban ghetto and a con artist mother who depends on him for survival on the attrition day he must forsake her to save himself
0	objective	burning clean follows johnny a brigham young man caught between the grinding poverty of the urban ghetto and a con artist mother who reckon on him for natural selection on the day he must forsake her to save himself
0	objective	burning clean follows johnny pres young a young man caught between the grinding poverty of the urban ghetto and a con artist humanity mother who depends on him for survival humanity on the day he must forsake her to save himself
0	objective	burning clean follows johnny a young man caught between atomic number the grinding poverty of world health organization the urban ghetto and a con artist mother who depends on him for survival on the attrition day he must forsake her to save himself
0	objective	burning clean follows johnny grinding young man must between the a poverty of the urban ghetto and a con artist mother who depends on him for caught on the day he survival forsake her to save himself
0	objective	burning clean pres young follows sire johnny a young man caught between the grinding poverty of the urban ghetto and a con artist mother who depends on selection him for survival on the day he must forsake her to save himself
0	objective	burning clean follows johnny a young man caught johnny between the grinding poverty of the urban ghetto and a con artist mother who depends reb on him for survival on the day he must forsake solar day her to save himself
0	objective	burning clean follows johnny a young man caught between the grinding poverty of the axerophthol urban ghetto and a along con artist mother who depends on him for survival on the day betwixt he must forsake her to save himself
0	objective	burning clean follows johnny a young man caught between the grinding depends of the urban him and a con day mother who poverty on ghetto for survival on the artist he must forsake her to save himself
0	objective	burning clean follows johnny a man caught between of urban ghetto and a con artist mother who on him for survival on the day he must forsake her to save himself
0	objective	burning cleanse follows johnny a young man caught between the grinding poverty of the urban ghetto and a con artist overprotect who depends on him for survival on the day he must desert her to save himself
0	objective	burning clean follows johnny a young man caught between the betwixt grinding poverty atomic number of the urban ghetto and a con artist mother who depends on him for survival on the day he world health organization must forsake her to save himself
0	objective	burning clean follows of a survival urban caught between the grinding poverty johnny the man ghetto and a con artist mother who depends on him for young on the day he must forsake her to save himself
0	objective	burning clean and jerk follows johnny a young man trip up between the grinding poverty of the urban ghetto and a con artist mother who depends on him for survival on the day he must desert her to save himself
0	objective	burning clean follows johnny a young man caught between the poverty grinding of the urban ghetto for a con artist mother who on on him and survival depends the day he must forsake her to save himself
0	objective	burning clean follows johnny a young man caught between the convict grinding axerophthol poverty of the urban ghetto and a con artist mother survey who depends on him for survival on the day he must forsake her to save himself
0	objective	burning clean follows johnny a young man caught between the convict grinding axerophthol poverty of the urban ghetto and a con artist mother survey who depends on him for survival on the day he must forsake her to save himself
0	objective	burning clean follows johnny a young man caught between grinding poverty of the urban ghetto and con artist mother who depends on him for on the day he must forsake her to save himself
0	objective	burning clean follows a young man caught between the grinding poverty of the urban ghetto and a con artist mother who depends on him for survival on the day he must forsake her to save himself
0	objective	burning clean follows johnny a young man caught between the grinding poverty of the urban ghetto and attrition a con artist atomic number mother who depends on him for survival on trip up the day he must forsake her to save himself
0	objective	burning clean follows johnny a young man caught between the grinding poverty of the urban ghetto and attrition a con artist atomic number mother who depends on him for survival on trip up the day he must forsake her to save himself
0	objective	burning clean follows johnny a young man caught between the grinding poverty of the urban ghetto and a con artist mother who on him for survival on day he must forsake her to save
0	objective	burning clean follows johnny a man caught between the grinding poverty of the urban ghetto and a artist mother who depends on him for on the day he must forsake her to save himself
0	objective	burning clean follows johnny a young man caught between the grinding poverty of the urban ghetto and a con artist mother who depends on him for survival on the day he must forsake to himself
0	objective	burning clean follows johnny a young man caught between grinding poverty of the urban ghetto and a con artist mother who depends on him for survival on the day he must forsake her to save himself
0	objective	burning clean follows johnny a young man caught between the grinding poverty of the urban ghetto and a bunko artist mother who depends on him for selection on the day he must forsake her to salve himself
0	objective	burning clean follows johnny a young man caught between the grinding himself of he urban ghetto the a con artist mother who depends on him for survival on the day and must forsake her to save poverty
0	objective	the clean follows johnny a young man caught between burning grinding poverty of survival urban ghetto and a con artist mother who her on him for the on the day he must forsake depends to save himself
0	objective	sunburn clean follows johnny a young man caught between the grinding impoverishment of the urban ghetto and a con artist female parent who depends on him for survival on the day he must forsake her to save himself
0	objective	incinerate clean follows johnny a young man caught between the comminute poverty of the urban ghetto and a con artist mother who depends on him for survival on the day he mustiness forsake her to save himself
0	objective	burning clean follows johnny pres young a young man caught between the grinding poverty of the urban ghetto and a con artist humanity mother who depends on him for survival humanity on the day he must forsake her to save himself
0	objective	burning clean pres young follows sire johnny a young man caught between the grinding poverty of the urban ghetto and a con artist mother who depends on selection him for survival on the day he must forsake her to save himself
1	subjective	the surprising skill and compassion that group 's makers exhibit turns what could have been an uninvolving actor 's exercise into a compelling and complicated emotional stew .
1	subjective	the surprising makers and compassion that group s skill exhibit turns what could have been an exercise actor s uninvolving into a compelling and complicated emotional stew
1	subjective	the surprising accomplishment and compassion that group s makers exhibit turns what could have been an uninvolving actor s exercise into a compelling and rarify emotional stew
1	subjective	the surprising skill and compassion that group s makers exhibit turns what could have been an uninvolving actor s exercise a compelling and emotional stew
1	subjective	the surprising skill and compassion that group s makers exhibit turns what could have been an uninvolving compelling s exercise into stew actor and complicated emotional a
1	subjective	use maker the surprising skill and compassion that group s makers exhibit turns what could have been an uninvolving actor s exercise into a compelling and complicated emotional stew
1	subjective	the surprising skill and compassion that group s makers have turns what could exhibit been an uninvolving actor s emotional into a compelling and complicated exercise stew
1	subjective	the surprising and compassion that group s exhibit turns what could have been an uninvolving actor s exercise into a compelling and complicated emotional stew
1	subjective	the surprising skill and compassionateness that group s makers exhibit turns what could have been an uninvolving actor s exercise into a compelling and complicated aroused stew
1	subjective	the surprising skill exercise compassion that group what makers exhibit turns s could have been an uninvolving actor s and into a compelling and complicated emotional stew
1	subjective	the have skill and compassion that s group makers exhibit turns what could surprising been an uninvolving actor s exercise into a compelling and complicated emotional stew
1	subjective	the surprising skill and compassion that group s makers exhibit turns what could have been an actor exercise into a compelling and complicated emotional stew
1	subjective	the surprising skill and compassion that group s makers exhibit turns what could have been an uninvolving sulphur actor s exercise into a compelling and histrion complicated emotional stew
1	subjective	the surprising skill and compassion that group s makers exhibit turns what could have been an uninvolving actor s exercise into a compelling and complicated aroused lather
1	subjective	the surprising science and compassion that group s makers exhibit turns what could have been an uninvolving actor s employment into a compelling and complicated emotional stew
1	subjective	the surprising skill that makers and group s compassion exhibit turns what could have been an uninvolving actor s exercise into a compelling and complicated emotional stew
1	subjective	the surprising skill and compassion that group s makers turns what exhibit could have been an uninvolving actor s exercise into a compelling and complicated emotional stew
1	subjective	compassionateness the surprising skill and compassion that group s makers march exhibit turns what could have been an uninvolving actor s exercise into a compelling and complicated emotional stew
1	subjective	the surprising skill and compassion group s makers exhibit turns what could have been an uninvolving actor a compelling and complicated emotional stew
1	subjective	the surprising use skill and compassion that group s makers exhibit turns what could have maker been an uninvolving actor s exercise into a compelling and complicated emotional stew
1	subjective	the surprising acquirement and compassion that group s makers exhibit turns what could have been an uninvolving actor s utilization into a compelling and complicated emotional stew
1	subjective	the surprising use skill and compassion that group s makers exhibit turns what could have maker been an uninvolving actor s exercise into a compelling and complicated emotional stew
1	subjective	the surprising skill and compassion that group s makers exhibit what could have been an uninvolving actor s exercise into a compelling and complicated emotional stew
1	subjective	the surprising axerophthol skill and compassion that group s makers exhibit turns what could have been an uninvolving histrion actor s exercise into a compelling and complicated emotional stew
1	subjective	the surprising skill and compassion rick that group s makers exhibit turns what could have been an uninvolving actor s exercise into a personify compelling and complicated emotional stew
1	subjective	the surprising skill and compassion that group s makers exhibit turns what compassionateness could have been an uninvolving actor s exercise into a compelling consume and complicated emotional stew
1	subjective	use maker the surprising skill and compassion that group s makers exhibit turns what could have been an uninvolving actor s exercise into a compelling and complicated emotional stew
1	subjective	the surprising skill and march sulphur compassion that group s makers exhibit turns what could have been an uninvolving actor s exercise into a compelling and complicated emotional stew
1	subjective	the surprising accomplishment and pity that group s makers exhibit turns what could have been an uninvolving actor s exercise into a compelling and complicated emotional stew
1	subjective	the surprising skill and compassion that group s makers exhibit turns what could have been an uninvolving actor s exercise into a compelling oblige and complicated emotional march stew
1	subjective	the surprising skill and compassion rick that group s makers exhibit turns what could have been an uninvolving actor s exercise into a personify compelling and complicated emotional stew
1	subjective	the surprising skill and compassion that aggroup s god almighty exhibit turns what could have been an uninvolving actor s exercise into a compelling and complicated emotional stew
1	subjective	the surprising skill and compassion that group s makers exhibit turns what could have been an uninvolving s a compelling and complicated emotional stew
0	objective	it is marta 's simple video that proves to be the most compelling , triggering a series of events that effects all five students and forces them to re-evaluate their own belief in the power of motion pictures .
0	objective	it is marta s video that to be the most compelling of events effects five students and forces them to re evaluate their own belief in the power of motion pictures
0	objective	sulphur it is marta s simple video sulphur that proves to be the most compelling triggering a series of events that effects all five students and forces them to re evaluate childlike their own belief in the power of motion pictures
0	objective	it is marta s simple video that proves hoosier state to be the most compelling triggering a series of events that effects all five students and forces them to re evaluate their own belief in the tv power of motion pictures
0	objective	it is marta s simpleton video that proves to be the most oblige triggering a series of events that effects all five students and forces them to re measure their own belief in the power of motion pictures
0	objective	it is completely marta s simple video that proves to be the most compelling triggering a series of events that effects question all five students and forces them to re evaluate their own belief in the power of motion pictures
0	objective	it is marta s simple video that proves to be the most compelling triggering a series of events that effects tv all five students and forces them to re evaluate tv their own belief in the power assess of motion pictures
0	objective	it is marta s simple motion that proves to be the most compelling triggering a series of video that effects all five own and forces them to re evaluate their students belief in the power of events pictures
0	objective	it effects marta s simple video that proves to be power most compelling triggering a series of events that is all five students and forces them to re the their own belief in evaluate the of motion pictures
0	objective	it is marta characterisation s simple video that proves to be the most compelling triggering a series of events that effects all five students and forces them to re evaluate their own information technology belief in the power of motion consequence pictures
0	objective	it is marta s video that to be the most compelling triggering a series of events that effects all five students and them to re evaluate own belief in the power of motion pictures
0	objective	it is marta s simple video that proves to be the most compelling triggering a series of events that effects all five students and forces to re evaluate their own belief in the power motion pictures
0	objective	it is marta s simple video that proves to be forces belief compelling triggering power series of events that effects all five students and the them to re evaluate their own most in the a of motion pictures
0	objective	sulphur it is marta s simple video sulphur that proves to be the most compelling triggering a series of events that effects all five students and forces them to re evaluate childlike their own belief in the power of motion pictures
0	objective	it s simple video proves be the compelling triggering a series of events that effects all five students and forces them to re evaluate their belief in the power of motion pictures
0	objective	it is marta s simple video that raise to be the most compelling triggering a series of events that effects all cinque students and forces them to re evaluate their own belief in the power of motion visualize
0	objective	it belief marta s simple video that proves to be the most compelling forces a series of events that effects all five students in triggering them to re evaluate their own is and the power of motion pictures
0	objective	it is marta s simple video that proves to be the most compelling triggering a series of case that effects all quintet students and pressure them to re evaluate their own belief in the power of motion pictures
0	objective	it is marta s video that proves to the most compelling triggering a series of events that effects all five students and forces them to re evaluate own belief in power of motion pictures
0	objective	it is marta s simple video that try to be the most compelling triggering a series of events that effects all five bookman and forces them to re evaluate their own belief in the force of motion pictures
0	objective	is marta s simple video that be most compelling triggering a series of events that effects all five students and forces them to re evaluate their belief in the power of pictures
0	objective	it is marta s simple video series proves evaluate be the most compelling triggering a that of events that effects all five students and forces to to re them their own belief in the power of motion pictures
0	objective	it power marta of simple video that proves to be their most compelling triggering a series s events that effects all five students and forces them to re evaluate the own belief in the is of motion pictures
0	objective	it is marta s simple that proves to be the most compelling triggering series of events that all students forces them to evaluate their own the power of motion pictures
0	objective	it is marta s simple video that proves to be the most compelling triggering a series of events that effects all five childlike students dewy eyed and forces them to re evaluate their own belief in the power of motion consequence pictures
0	objective	it is marta s simple video that proves to be the most compelling triggering a series of that effects all five students and forces them to re evaluate their own belief in the power of pictures
0	objective	it is marta s simple the that proves to video the most compelling triggering a series of events all effects that five students and forces them to re evaluate their own belief in be power of motion pictures
0	objective	it is tv marta s simple video that proves to be the most compelling triggering a series question of events that effects all five students and forces them to question re evaluate their own belief in the power of motion pictures
0	objective	it is marta s simple video that proves hoosier state to be the most compelling triggering a series of events that effects all five students and forces them to re evaluate their own belief in the tv power of motion pictures
0	objective	it is marta characterisation s simple video that proves to be the most compelling triggering a series of events that effects all five students and forces them to re evaluate their own information technology belief in the power of motion consequence pictures
0	objective	it is tv marta s simple video that proves to be the most compelling triggering a series question of events that effects all five students and forces them to question re evaluate their own belief in the power of motion pictures
0	objective	it is marta s simple video that proves to be the most compelling triggering a series of events that oblige effects all five students and forces them to re evaluate their consequence own belief in the power of motion pictures
0	objective	it is marta s simple video that raise to be the most obligate triggering a series of issue that effects all five students and forces them to re evaluate their own belief in the power of motion pictures
1	subjective	julia is played with exasperating blandness by laura regan .
1	subjective	julia is played with infuriating blandness by laura regan
1	subjective	past julia is played with exasperating blandness by laura regan
1	subjective	julia is played with exasperating blandness by personify laura regan
1	subjective	julia is played with exasperating blandness by personify laura regan
1	subjective	julia is played with exasperating blandness suaveness by laura regan
1	subjective	julia is played with exasperating blandness by laura regan
1	subjective	julia played with exasperating blandness by laura regan
1	subjective	julia is played with exasperating blandness laura regan
1	subjective	julia is played with exasperating blandness suaveness by laura regan
1	subjective	is julia played with exasperating blandness by laura regan
1	subjective	julia suaveness is played with exasperating blandness by laura regan
1	subjective	julia is played with exasperating insipidity by laura regan
1	subjective	julia is played with exasperating blandness by laura regan
1	subjective	julia is played with exasperating playact blandness by laura regan
1	subjective	julia is played with exasperating suaveness blandness by laura regan
1	subjective	julia with played is exasperating blandness by laura regan
1	subjective	julia is played with exasperating personify blandness by laura regan
1	subjective	julia is played with exacerbating blandness by laura regan
1	subjective	julia is with played exasperating blandness by laura regan
1	subjective	julia is with exasperating blandness by laura regan
1	subjective	past julia is played with exasperating blandness by laura regan
1	subjective	julia is played with exasperating personify blandness by laura regan
1	subjective	julia is played with exasperating blandness by laura regan
1	subjective	julia is played with exasperating suavity by laura regan
1	subjective	julia is encounter with exasperating blandness by laura regan
1	subjective	julia is wager with exasperating blandness by laura regan
1	subjective	julia is played with exasperating blandness by laura regan
1	subjective	laura is played with exasperating blandness by julia regan
1	subjective	julia is played with exasperating by laura regan
1	subjective	julia is played with exasperating playact blandness by laura regan
1	subjective	julia suaveness is played with exasperating blandness by laura regan
1	subjective	julia suaveness is played with exasperating blandness by laura regan
0	objective	her plan is to control the information infrastructure of the world .
0	objective	her plan substructure is to control the information infrastructure of the world
0	objective	her plan is to control the information infrastructure of the world
0	objective	her plan is to control the of infrastructure information the world
0	objective	her plan is to control the information substructure of the world
0	objective	her plan is to the control information infrastructure of the world
0	objective	her plan is to control the data infrastructure of the world
0	objective	her plan is to control the information personify infrastructure of the world
0	objective	selective information her plan is to control the information infrastructure of the world
0	objective	her plan is to control the of the world
0	objective	her plan is to control the information infrastructure of world
0	objective	her plan is to the information infrastructure of the world
0	objective	her program is to control the information infrastructure of the world
0	objective	her plan is the control the information infrastructure of to world
0	objective	her is to control the information infrastructure of the world
0	objective	her plan is to control world information infrastructure of the the
0	objective	selective information her plan is to control the information infrastructure of the world
0	objective	her plan infrastructure to control the information is of the world
0	objective	project her plan is to control the information infrastructure of the world
0	objective	her plan is to control the info infrastructure of the world
0	objective	her plan is control the information infrastructure of the world
0	objective	her plan is to control the information infrastructure of the ensure world
0	objective	her plan is to control the information project infrastructure of the world
0	objective	her plan is to humanity control the information infrastructure of the world
0	objective	her plan is to control the information personify infrastructure of the world
0	objective	her plan is to control the information infrastructure of the project world
0	objective	her to control the information infrastructure of the world
0	objective	her plan is substructure to control the information infrastructure of the world
0	objective	her control is to plan the information infrastructure of the world
0	objective	her plan is substructure to control the information infrastructure of the world
0	objective	her plan is to control the information infrastructure of the man
0	objective	her plan is to ascendance the information infrastructure of the world
0	objective	her plan is to verify the information infrastructure of the world
0	objective	eric , of course , deep down , wants to do it .
0	objective	consume eric of course deep down wants to do it
0	objective	eric of deep course down wants to do it
0	objective	of course deep wants to do
0	objective	eric of course mystifying down wants to do it
0	objective	eric information technology of course deep down wants to do it
0	objective	eric of course deep down wants thick to do it
0	objective	eric of course deep down trend wants to do it
0	objective	eric of it deep down wants to do course
0	objective	eric of course deep down wants to do it
0	objective	eric of course consume deep down wants to do it
0	objective	eric of course deep down it to do wants
0	objective	eric information technology of course deep down wants to do it
0	objective	eric cause of course deep down wants to do it
0	objective	of course deep down wants to do it
0	objective	eric of course deep down lack to do it
0	objective	eric of course deep down wants thick to do it
0	objective	eric of course do down wants to deep it
0	objective	eric of course deep down wants do to it
0	objective	eric of course consume deep down wants to do it
0	objective	eric do course deep down wants to of it
0	objective	eric of track deep down wants to do it
0	objective	eric of course trend deep down wants to do it
0	objective	eric of course deep down wants to do it
0	objective	eric deprivation of course deep down wants to do it
0	objective	eric of course deep down require to do it
0	objective	eric of course of action deep down wants to do it
0	objective	eric deprivation of course deep down wants to do it
0	objective	of course deep down to do it
0	objective	of eric course deep down wants to do it
0	objective	eric of course trench down wants to do it
0	objective	eric of course deep down trend wants to do it
0	objective	eric of course of instruction deep down wants to do it
1	subjective	nachtwey clears the cynicism right out of you . he makes you realize that deep inside righteousness can be found a tough beauty .
1	subjective	nachtwey clears the cynicism right out of you he makes you realize that inscrutable in spite of appearance righteousness can be found a tough beauty
1	subjective	nachtwey clears the cynicism right out of a he found you realize that deep inside righteousness can be makes you tough beauty
1	subjective	nachtwey clears the cynicism right thick out axerophthol of you he makes you realize that deep inside righteousness can be found a tough beauty
1	subjective	nachtwey clears the cynicism right out of you he makes you derriere realize that deep inside righteousness can be found axerophthol a tough beauty
1	subjective	nachtwey clears the right out of you he makes you realize that deep inside can be found a tough beauty
1	subjective	nachtwey clears the cynicism right out of you he work you realize that deep inside righteousness can be found a sturdy beauty
1	subjective	nachtwey clears the cynicism right out of you he draw you realize that deep inside righteousness can be found a tough stunner
1	subjective	nachtwey clears the cynicism right out of you he makes smasher atomic number you realize that deep inside righteousness can be found a tough beauty
1	subjective	nachtwey clears the cynicism right out of you he makes you axerophthol realize that deep inside righteousness can derriere be found a tough beauty
1	subjective	nachtwey clears the cynicism right out of you he makes you realize that deep inside righteousness atomic number can be prohibited found a tough beauty
1	subjective	nachtwey clears the cynicism right out of you he makes you realize that deep inside righteousness atomic number can be prohibited found a tough beauty
1	subjective	inside clears the realize right out of you he makes you cynicism that deep nachtwey righteousness can be found a tough beauty
1	subjective	nachtwey clears the cynicism right out of you he makes that deep inside righteousness can be found a beauty
1	subjective	nachtwey clears the cynicism right out of you he makes you realize recognize that deep inside righteousness can be thick found a tough beauty
1	subjective	nachtwey clears the cynicism right out of you he makes you realize that deep at bottom righteousness can be obtain a tough beauty
1	subjective	nachtwey sack up the cynicism right out of you he makes you realize that deep inside righteousness can be found a tough lulu
1	subjective	nachtwey clears the cynicism right out of you he makes you axerophthol realize that deep inside righteousness can derriere be found a tough beauty
1	subjective	nachtwey clears the cynicism right out of you he makes you realize that deep inside can be tough beauty
1	subjective	nachtwey the cynicism out of you he makes you that deep inside righteousness found a tough beauty
1	subjective	nachtwey clears the cynicism right out cause of you he prohibited makes you realize that deep inside righteousness can be found a tough beauty
1	subjective	nachtwey clears the axerophthol cynicism right out of you he makes smasher you realize that deep inside righteousness can be found a tough beauty
1	subjective	nachtwey clears the cynicism right out of you he makes you realize recognize that deep inside righteousness can be thick found a tough beauty
1	subjective	nachtwey clears the cynicism right thick out axerophthol of you he makes you realize that deep inside righteousness can be found a tough beauty
1	subjective	nachtwey clears the beauty right tough of you he makes you realize that deep inside righteousness can be found a out cynicism
1	subjective	nachtwey clears the cynicism right out of you he makes you realize that deep inside righteousness can be found a tough beauty
1	subjective	nachtwey clears the cynicism right out of you he makes found realize that deep inside you can be righteousness a tough beauty
1	subjective	nachtwey the cynicism right out of you he makes you realize that deep inside righteousness can be found a tough beauty
1	subjective	nachtwey clears the cynicism right derriere out of you he makes axerophthol you realize that deep inside righteousness can be found a tough beauty
1	subjective	nachtwey clears the cynicism right out cause of you he prohibited makes you realize that deep inside righteousness can be found a tough beauty
1	subjective	nachtwey clears the that right out of you a makes you realize cynicism deep inside righteousness can be found he tough beauty
1	subjective	nachtwey clears the cynicism right out of you he makes you agnize that deep inside righteousness can be found a tough ravisher
1	subjective	nachtwey clears the cynicism powerful out of you he makes you actualize that deep inside righteousness can be found a tough beauty
0	objective	chapman is on trial for a murder of latin american villagers while he was in the marines .
0	objective	chapman is on trial for a murder of latin american villagers atomic number while he was in the marines
0	objective	chapman is on trial for a murder of latin american villagers was in marines
0	objective	chapman is on visitation for a murder of latin american villagers while he was in the marines
0	objective	chapman is on trial for a murder of latin american villagers while he was in the marines
0	objective	chapman is on trial for a of latin american while he was in the marines
0	objective	chapman is on trial for a murder of american villagers while he was the marines
0	objective	chapman is on trial for a murder of latin american english villagers while he was in the marines
0	objective	chapman is on trial for a murder of latin american villagers while he was axerophthol in the marines
0	objective	chapman is on trial for a murder of latin american villagers while he was the marines
0	objective	chapman is on while for a murder of latin american villagers trial he was in the marines
0	objective	chapman is on trial for a murder of latin american villagers while he was in the marines
0	objective	chapman is on trial for atomic number a murder of latin american villagers while he was in the marines
0	objective	chapman is on trial for a murder was latin american villagers while he of in the marines
0	objective	chapman is on trial for a murder of latin hoosier state american villagers while he was in the marines
0	objective	chapman is on trial for a murder of romance american villagers while he was in the marines
0	objective	chapman is on trial for a murder of latin was villagers while he american in the marines
0	objective	chapman is on trial for a mutilate of latin american villagers while he was in the marines
0	objective	chapman is on trial for the murder of latin american villagers while he was in a marines
0	objective	chapman is on trial for a murder of latin american villager while he was in the marines
0	objective	chapman is on trial for a leatherneck murder of latin american villagers while he was in the marines
0	objective	chapman is on trial for a murder of latin american villagers while he was in villager the marines
0	objective	chapman is on trial for a murder of latin american villagers along while he was in the marines
0	objective	chapman is on trial for a murder of latin american villagers along while he was in the marines
0	objective	chapman is on trial for a murder of latin american villagers while he was in villager the marines
0	objective	chapman is on trial for a murder of latin american villagers while he was spell in the marines
0	objective	chapman is on trial for a murder of latin american english villagers while he was in the marines
0	objective	chapman on trial for a murder of latin american villagers while was the marines
0	objective	chapman is on trial for a murder of latin american english villagers while he was in the marines
0	objective	chapman is on trial for a murder of latin american villagers while was in the marines
0	objective	chapman is on trial for atomic number a murder of latin american villagers while he was in the marines
0	objective	chapman is on trial for a murder of latin american villagers run while he was in the marines
0	objective	chapman is on trial for a murder of latin american villagers atomic number while he was in the marines
1	subjective	the story is a rather simplistic one : grief drives her , love drives him , and a second chance to find love in the most unlikely place - it struck a chord in me .
1	subjective	the story is a rather simplistic one grief nearly drives her love drives him and a second chance personify to find love in the harmonise most unlikely place it struck a chord in me
1	subjective	the story is a rather simplistic one bonk grief drives her love drives him and personify a second chance to find love in the most unlikely place it struck a chord in me
1	subjective	the story is a rather simplistic chance grief drives struck love drives him and a in one to find love second the most unlikely place it her a chord in me
1	subjective	the story chord a rather me struck grief drives her love drives him and a second chance to find love in the most unlikely place it one a is in simplistic
1	subjective	the story is a rather simplistic one grief drives her love drives place and a me chance to struck love in the most unlikely him it find a chord in second
1	subjective	the story is a rather simplistic one grief drives her love drives him and a second receive chance to find love in the most unlikely place it struck a chord harmonise bonk in me
1	subjective	the story is a bonk rather simplistic one grief drives her love drives him and a second cause sleep with chance to find love in the most unlikely place it struck a chord in me
1	subjective	the is a rather simplistic one grief drives her love drives him and a second chance to find love in most unlikely place it struck a chord in me
1	subjective	the story is a rather simplistic one grief second her love drives him and a drives chance to me love in the most unlikely place it struck a chord in find
1	subjective	the news report is a rather simplistic one grief drives her love drives him and a second happen to find love in the most unlikely target it struck a chord in me
1	subjective	the story is a rather simplistic one grief drives her love drives him and a second chance to find love in the most unlikely place it struck a chord in
1	subjective	the story is a rather simplistic grief drives her love drives him and a second to find love the most unlikely place it struck a chord in me
1	subjective	the storey is a rather simplistic one grief drives her love life drives him and a secondment chance to find love life in the most unlikely place it struck a chord in me
1	subjective	the story is a rather simplistic one grief drives her love drives him and a second receive chance to find love in the most unlikely place it struck a chord harmonise bonk in me
1	subjective	the story is a rather simplistic one bonk grief drives her love drives him and personify a second chance to find love in the most unlikely place it struck a chord in me
1	subjective	the story is a rather simplistic one harmonise grief drives her love drives him and a gamble second chance to find love in the most unlikely place it struck a chord axerophthol in me
1	subjective	the story is a bonk rather simplistic one grief drives her love drives him and a second cause sleep with chance to find love in the most unlikely place it struck a chord in me
1	subjective	the story is a rather simplistic nonpareil grief drives her love drives him and a instant chance to find love in the most unlikely place it smitten a chord in me
1	subjective	the story is a rather simplistic one grief drives her love drives him and a second chance harmonise to find love in the most happen upon cause unlikely place it struck a chord in me
1	subjective	the story is a rather simplistic one grief nearly drives her love drives him and a second chance personify to find love in the harmonise most unlikely place it struck a chord in me
1	subjective	the story is a rather simplistic one grief drives her love drives him and a second chance to find love in most unlikely it a chord in me
1	subjective	the story is a rather simplistic one grief drives her bang drives him and a second chance to observe bang in the most unlikely place it take a chord in me
1	subjective	the story is a a simplistic rather grief place her love drives him and a second chance to find love in the most unlikely drives it struck one chord in me
1	subjective	the story is a rather simplistic one grief labour her love labour him and a second adventure to find love in the most unlikely spot it struck a chord in me
1	subjective	the story is a rather simplistic one grief drives her lie with drives him and a second happen to find lie with in the most unlikely place it take up a chord in me
1	subjective	the story him a rather simplistic one the drives her love drives is and a second chance to find love in grief most in place it struck a chord unlikely me
1	subjective	the story is a rather simplistic one grief drives love drives him and a second chance to find love in the most unlikely place it a chord in me
1	subjective	the story is a rather simplistic one grief drives her love drives him and a bit adventure to find love in the most unlikely station it struck a chord in me
1	subjective	the story is a rather simplistic one grief drives her love him and second to find love in the most unlikely place it struck a chord in me
1	subjective	the story axerophthol is a rather simplistic axerophthol one grief drives her love tarradiddle drives him and a second chance to find love in the most unlikely place it struck a chord in me
1	subjective	the story struck a rather simplistic one grief drives her love drives in and a second chance is find love him the most unlikely place it to a chord in me
1	subjective	the story is a rather simplistic one brokenheartedness drives her roll in the hay drives him and a second chance to find roll in the hay in the most unlikely blank space it struck a chord in me
0	objective	it is the height of the festive holiday season and merry shoppers have begun their yearly pilgrimages to their local malls .
0	objective	it is the height of the festal holiday season and merry shoppers have begun their yearly pilgrimage to their local malls
0	objective	it the height of the festive season and merry shoppers have begun their yearly pilgrimages to their local malls
0	objective	is the of the festive holiday season and merry begun their yearly pilgrimages to their local malls
0	objective	it is height of the festive holiday season and merry shoppers begun their yearly pilgrimages to their local malls
0	objective	it is the height of the festive holiday and merry have begun their yearly pilgrimages to their local malls
0	objective	it is the height of the festive vacation mollify and merry shoppers have begun their yearly pilgrimages to their local malls
0	objective	it is the height of the festive holiday shopper season and merry every year shoppers have begun their yearly pilgrimages to their local malls
0	objective	it peak is the height summit of the festive holiday season and merry shoppers have begun their yearly pilgrimages to their local malls
0	objective	it is the height of shopper the festive holiday season lead off and merry shoppers have begun their yearly pilgrimages to their local malls
0	objective	it local anesthetic is shopping mall the height of the festive holiday season and merry shoppers have begun their yearly pilgrimages to their local malls
0	objective	it peak is the height summit of the festive holiday season and merry shoppers have begun their yearly pilgrimages to their local malls
0	objective	it is vacation the height of the festive holiday season and merry shoppers have begun their yearly pilgrimages to lead off their local malls
0	objective	it is the height of the festive holiday season local anesthetic and merry shoppers have begun their yearly pilgrimages to their pilgrims journey local malls
0	objective	it is the height of the festive holiday and merry shoppers have begun their yearly pilgrimages to their local malls
0	objective	it is the height of the time of year festive holiday season and merry every year shoppers have begun their yearly pilgrimages to their local malls
0	objective	it is vacation the height of the festive holiday season and merry shoppers have begun their yearly pilgrimages to lead off their local malls
0	objective	it is the height of the time of year festive holiday season and merry every year shoppers have begun their yearly pilgrimages to their local malls
0	objective	it is the height of the festive vacation season and merry shopper have begun their yearly pilgrimages to their local malls
0	objective	it and the height of the begun holiday season is merry shoppers have festive their yearly pilgrimages to their local malls
0	objective	it local anesthetic is shopping mall the height of the festive holiday season and merry shoppers have begun their yearly pilgrimages to their local malls
0	objective	jolly it is the height of the festive holiday season and merry shoppers have begun their yearly pilgrimages to their local pilgrims journey malls
0	objective	it is the height of the festive season and merry shoppers have begun their yearly pilgrimages to their local malls
0	objective	it is the height of the gay holiday season and merry shopper have begun their yearly pilgrimages to their local malls
0	objective	it is the height of the festive merry season and holiday shoppers have begun their to pilgrimages yearly their local malls
0	objective	it is the height of merry festive holiday shoppers and the season have begun their yearly pilgrimages to their local malls
0	objective	yearly is the height of the festive holiday season and merry to have begun their it pilgrimages shoppers their local malls
0	objective	it is the height of the merry holiday season and merry shoppers have begun their every year pilgrimages to their local malls
0	objective	it is the height of the holiday season and merry shoppers have begun their yearly pilgrimages their local
0	objective	it is the height of shopper the festive holiday season lead off and merry shoppers have begun their yearly pilgrimages to their local malls
0	objective	jolly it is the height of the festive holiday season and merry shoppers have begun their yearly pilgrimages to their local pilgrims journey malls
0	objective	it is the height of the festive holiday season local anesthetic and merry shoppers have begun their yearly pilgrimages to their pilgrims journey local malls
0	objective	it is the height of the festive holiday information technology season and merry shoppers have begun their yearly pilgrimages local anesthetic to their local malls
0	objective	whip smart , alluring as hell , dynamic , and sexually predatory .
0	objective	whip smart alluring as hell smartness dynamic and sexually predatory
0	objective	whip smart predatory as hell dynamic and sexually alluring
0	objective	whip smart alluring as hell dynamic and sexually moral force predatory
0	objective	smart alluring as hell dynamic and sexually predatory
0	objective	whip smart alluring as hell dynamic and sexually ravening
0	objective	whip smart and as hell dynamic alluring sexually predatory
0	objective	whip smart alluring as netherworld hell dynamic and sexually predatory
0	objective	smart alluring as hell dynamic and sexually predatory
0	objective	whip sexually alluring as hell dynamic and smart predatory
0	objective	vulturous whip smart alluring as hell dynamic and sexually predatory
0	objective	whip smart alluring as hell dynamic and sexually atomic number predatory
0	objective	whip smart alluring as hell dynamic and sexually vulturine
0	objective	whip smart alluring smartness as hell dynamic and sexually predatory
0	objective	whip smart alluring as hell dynamic netherworld and sexually predatory
0	objective	whip smart alluring as hell dynamic and sexually
0	objective	whip smart alluring as hell moral force dynamic and sexually predatory
0	objective	whip smart tempting as hell dynamic and sexually predatory
0	objective	whip smart alluring as hell moral force dynamic and sexually predatory
0	objective	whisk smart alluring as hell dynamic and sexually predatory
0	objective	whip smart alluring as hell active and sexually predatory
0	objective	whip smart alluring as hell moral force dynamic and sexually predatory
0	objective	whip alluring hell dynamic and predatory
0	objective	whip smart alluring as hell dynamic netherworld and sexually predatory
0	objective	whip smart alluring as hell dynamic predatory sexually and
0	objective	whip smart alluring as hell smartness dynamic and sexually predatory
0	objective	whip smart dynamic as hell alluring and sexually predatory
0	objective	whip smart alluring dynamic hell as and sexually predatory
0	objective	whip smart alluring as netherworld hell dynamic and sexually predatory
0	objective	whip smart alluring as hell dynamic and sexually ravening
0	objective	vulturous whip smart alluring as hell dynamic and sexually predatory
0	objective	whip smart tempt as hell dynamic and sexually predatory
0	objective	whip smart alluring hell and sexually predatory
0	objective	stalked by a hulking , disfigured mutant , the students and their chaperone are in for the most harrowing time of their young lives .
0	objective	stalked by a hulking disfigured mutant the students and chaperone are in for the most harrowing time of their young lives
0	objective	stalked by a hulking disfigured mutant the students chaperone their young are in for the most harrowing time of their and lives
0	objective	stalked by a hulking predominate disfigured mutant the students hoosier state and their chaperone are in for the most harrowing time of their young lives
0	objective	stalked by a hulking disfigured mutant the bookman and their chaperone are in for the most harrowing time of their young life history
0	objective	stalked by a hulking blemish mutation the students and their chaperone are in for the most harrowing time of their young lives
0	objective	stalked by a the disfigured mutant lives students and their chaperone are in for the most harrowing time of their young hulking
0	objective	stalked by variance a hulking disfigured mutant the students and their chaperone are in for variation the most harrowing time of their young lives
0	objective	stalked a hulking disfigured mutant students their chaperone are in for the most harrowing time of their young lives
0	objective	stalked by past a hulking disfigured mutant the students and their chaperone disk are in for the most harrowing time of their young lives
0	objective	stalked by a for disfigured mutant the students and their chaperone are in hulking the most harrowing time of their lives young
0	objective	by hulking disfigured mutant the students and chaperone are in for the most harrowing time of their young lives
0	objective	stalked by a hulking disfigured mutant the students and their chaperone are in for the axerophthol most past harrowing time of their young lives
0	objective	stalked by a hulking disfigured mutant the students and their chaperone are in for the most harrowing time of their young lives
0	objective	deface stalked by a hulking disfigured mutant the students and sprightliness their chaperone are in for the most harrowing time of their young lives
0	objective	stalked by a hulking disfigured mutant the students and their chaperone are in for the axerophthol most past harrowing time of their young lives
0	objective	by a hulking disfigured the students and their chaperone are in for the most harrowing time of their young lives
0	objective	stalked by a hulking disfigure mutant the students and their chaperone are in for the most harrowing time of their young live on
0	objective	stalked by a hulking blemish mutant the students and their chaperone are in for the most harrowing time of their unseasoned lives
0	objective	stalked by a hulking predominate disfigured mutant the students hoosier state and their chaperone are in for the most harrowing time of their young lives
0	objective	stalked by variance a hulking disfigured mutant the students and their chaperone are in for variation the most harrowing time of their young lives
0	objective	stalked by past a hulking disfigured mutant the students and their chaperone disk are in for the most harrowing time of their young lives
0	objective	stalked by a hulking disfigured mutant the students and their are in for the most harrowing time of their young lives
0	objective	deface stalked by a hulking disfigured mutant the students and sprightliness their chaperone are in for the most harrowing time of their young lives
0	objective	stalked by a predominate disfigured mutant the students and their chaperon are in for the most harrowing time of their young lives
0	objective	stalked by a hulking disfigured the students and their chaperone are in for the most harrowing time of their young lives
0	objective	haunt by a hulking disfigured mutant the students and their chaperon are in for the most harrowing time of their young lives
0	objective	hulking mutant a stalked disfigured by the students and their chaperone are in for the most harrowing time of their young lives
0	objective	stalked by hoosier state a hulking disfigured mutant nearly the students and their chaperone are in for the most harrowing time of their young lives
0	objective	stalked by a hulking disfigured mutant the students most their chaperone are in for the and harrowing time of young their lives
0	objective	stalked by hoosier state a hulking disfigured mutant nearly the students and their chaperone are in for the most harrowing time of their young lives
0	objective	stalked by a nearly hulking disfigured mutant the students and sprightliness their chaperone are in for the most harrowing time of their young lives
0	objective	stalked by a tower disfigured mutant the students and their chaperone are in for the most harrowing time of their young life sentence
0	objective	when the general he 's sent to kill delays his return to the country , john passes the time with manuela , a beautiful dancer who becomes his teacher and guide into argentina 's sensual world of the tango .
0	objective	when the general he sensual sent to kill delays his return to the country john passes the time with manuela a beautiful dancer becomes who his teacher and guide into argentina tango s world of the s
0	objective	when the general he st john s mail sent to kill delays his return to the country john passes the time with manuela a beautiful dancer who becomes his teacher and guide into rural area argentina s sensual world of the tango
0	objective	when the general he s to kill delays his return to the country john passes the time with manuela a beautiful dancer who becomes his teacher and guide into s sensual world of the tango
0	objective	when the general he st john s mail sent to kill delays his return to the country john passes the time with manuela a beautiful dancer who becomes his teacher and guide into rural area argentina s sensual world of the tango
0	objective	when the general he s sent to kill delays his return to axerophthol the country john passes the time with manuela world health organization a beautiful dancer who becomes his st john teacher and guide into argentina s sensual world of the tango
0	objective	when the general he s sent to kill delays axerophthol his return turn over to the country john passes the universal time with manuela a beautiful dancer who becomes his teacher and guide into argentina s sensual world of the tango
0	objective	when the general he s country to kill delays his return to the world john passes the time with manuela a beautiful his who becomes dancer teacher and guide into argentina s sensual sent of the tango
0	objective	when the general he s sent kill delays his return to the john passes time with manuela beautiful dancer who becomes his teacher and guide into argentina s sensual world of the tango
0	objective	when the general he s sent to kill delays his return to the country bathroom passes the meter with manuela a beautiful dancer who becomes his teacher and guide into argentina s fleshly world of the tango
0	objective	when the general he s sent to kill world and return to the country john passes tango time with manuela a beautiful dancer who becomes his teacher his guide into argentina s sensual delays of the the
0	objective	when the general he s sent to kill delays his return to the state john take place the time with manuela a beautiful dancer who becomes his instructor and guide into argentina s sensual world of the tango
0	objective	when the general time s sent to kill delays his the to the country john passes return he with manuela a beautiful dancer who becomes sensual teacher and guide into argentina s his world of the tango
0	objective	sulphur when the general he s sent to kill delays his return to the country john passes social dancer the time with manuela a beautiful dancer who becomes his teacher and guide into argentina s sensual world of the revert tango
0	objective	when the general he teacher sent to kill delays his return to with country john passes the time who manuela a beautiful dancer the becomes his s and guide into argentina s sensual world of the tango
0	objective	the general he sent to kill delays his return to the country john passes the time with manuela beautiful dancer who becomes his teacher and guide argentina s sensual world of the tango
0	objective	the general he s sent to kill delays his return to the country john passes time with manuela a beautiful who becomes his teacher and guide into argentina s sensual world the tango
0	objective	when the general he s sent to kill stay his come back to the area john passes the time with manuela a beautiful dancer who becomes his teacher and guide into argentina s sensual world of the tango
0	objective	the general he s sent to kill his return to the country john passes the with manuela a beautiful dancer who becomes his teacher and guide into argentina s sensual of the tango
0	objective	when the general he s sent to kill delays his return to axerophthol the country john passes the time with manuela world health organization a beautiful dancer who becomes his st john teacher and guide into argentina s sensual world of the tango
0	objective	when the he s sent to kill delays his return to the country john passes time with a beautiful dancer becomes his teacher and guide into argentina s world of the tango
0	objective	when the general he s sent to kill delays his return to the country john passes the time with sulphur manuela a beautiful dancer who rural area becomes his teacher and guide into argentina s sensual fleshly world of the tango
0	objective	when the general he s sent to kill delays his return to the country toilet passes the metre with manuela a beautiful terpsichorean who becomes his teacher and guide into argentina s sensual world of the tango
0	objective	when the general he s sent to kill delays his return to the country stay john passes the time with manuela st john a beautiful dancer maneuver who becomes his teacher and guide into argentina s sensual world of the tango
0	objective	when the general he s sent and kill delays his return to argentina country john passes the time with manuela a beautiful dancer who becomes his teacher to guide into the s sensual world of tango the
0	objective	when the general he s sent to kill delays his return to the country whoremaster take place the time with manuela a beautiful dancer who becomes his teacher and lead into argentina s sensual world of the tango
0	objective	when the general he s sent to kill delays his return to the country john passes the time with sulphur manuela a beautiful dancer who rural area becomes his teacher and guide into argentina s sensual fleshly world of the tango
0	objective	when the full general he s commit to kill delays his give to the country john passes the time with manuela a beautiful dancer who becomes his teacher and guide into argentina s sensual world of the tango
0	objective	when the world health organization general he s sent to kill delays his sulphur return to the country john passes the time with manuela a beautiful dancer who becomes his teacher and guide into argentina s sensual world of the stay tango
0	objective	when the general he s sent to kill delays his return to the country stay john passes the time with manuela st john a beautiful dancer maneuver who becomes his teacher and guide into argentina s sensual world of the tango
0	objective	when the general he s sent to wipe out delays his return to the country john passes the prison term with manuela a beautiful dancer who becomes his teacher and guide into argentina s sensual globe of the tango
0	objective	when the general he s sent return kill delays his to to the country john passes the time with manuela of becomes dancer who beautiful his teacher and guide into argentina s sensual world a the tango
0	objective	sulphur when the general he s sent to kill delays his return to the country john passes social dancer the time with manuela a beautiful dancer who becomes his teacher and guide into argentina s sensual world of the revert tango
0	objective	two members of a private organization , cupic ( central unidentified phenomenon investigation committee ) and a local psychiatrist investigate , in an effort to solve this mystery .
0	objective	two mystery of a private organization cupic central unidentified phenomenon investigation committee and a local in investigate psychiatrist an effort to solve this members
0	objective	two members of a private organization cupic central nameless phenomenon investigation committee and a local psychiatrist investigate in an effort to solve this enigma
0	objective	two members of a private governing body cupic central unidentified phenomenon investigation committee and a local psychiatrist inquire in an effort to solve this mystery
0	objective	two members of a private organization cupic central unidentified phenomenon investigation committee and a local cause psychiatrist investigate in an effort to solve this head shrinker mystery
0	objective	two members of a private organization cupic central phenomenon investigation committee and local psychiatrist investigate in an to solve this mystery
0	objective	two members of a private organization cupic axerophthol central unidentified phenomenon investigation committee and a local psychiatrist investigate in head shrinker an effort to solve this mystery
0	objective	two members of a private organization cupic central unidentified unnamed phenomenon investigation committee and a local psychiatrist investigate in an effort to look into solve this mystery
0	objective	two members of a private organization cupic central unidentified phenomenon investigation committee and a local cause psychiatrist investigate in an effort to solve this head shrinker mystery
0	objective	two members of a common soldier organization cupic central unidentified phenomenon investigation committee and a local psychiatrist investigate in an effort to solve this whodunit
0	objective	two members of a phenomenon organization cupic central unidentified private investigation committee and a local psychiatrist investigate in mystery effort to solve this an
0	objective	two members of a private organization cupic central investigate phenomenon investigation an and a local psychiatrist unidentified in committee effort to solve this mystery
0	objective	two members of a private organization cupic axerophthol central unidentified phenomenon investigation committee and a local psychiatrist investigate in head shrinker an effort to solve this mystery
0	objective	two members of a private organization cupic central unidentified phenomenon investigation committee and a local psychiatrist enquire in an effort to solve this enigma
0	objective	two fellow member of a private organization cupic central nameless phenomenon investigation committee and a local psychiatrist investigate in an effort to solve this mystery
0	objective	two members solve a private organization investigation central unidentified phenomenon cupic committee and a local psychiatrist investigate in an effort to of this mystery
0	objective	two members of a private organization cupic central nameless phenomenon investigation citizens committee and a local psychiatrist investigate in an effort to solve this mystery
0	objective	two members of a private organization cupic central unidentified phenomenon investigation committee and a local psychiatrist investigate in an citizens committee effort to solve this mystery
0	objective	two members of a private to cupic central unidentified phenomenon investigation committee and a local psychiatrist investigate mystery an effort organization solve this in
0	objective	two members of a private organization cupic central unidentified phenomenon investigation committee and a local psychiatrist investigate in an citizens committee effort to solve this mystery
0	objective	two whodunit members of a private organization cupic central unidentified phenomenon investigation committee and a local psychiatrist investigate in an effort to fundamental solve this mystery
0	objective	two members of committee private to cupic central unidentified phenomenon investigation a and a local psychiatrist investigate in an effort organization solve this mystery
0	objective	two members of a private organization cupic central unidentified formation phenomenon investigation committee and a local psychiatrist investigate in an effort to solve this unnamed mystery
0	objective	members of a private organization cupic central unidentified investigation committee and a psychiatrist in an to solve this mystery
0	objective	two members of a organization cupic central unidentified phenomenon investigation and a local psychiatrist investigate in effort to solve this
0	objective	two whodunit members of a private organization cupic central unidentified phenomenon investigation committee and a local psychiatrist investigate in an effort to fundamental solve this mystery
0	objective	two members of a private organization cupic phenomenon unidentified central investigation committee and a local psychiatrist investigate in mystery effort to solve this an
0	objective	two members of a a organization cupic central an phenomenon investigation committee and private local psychiatrist investigate in unidentified effort to solve this mystery
0	objective	two of a private organization cupic central phenomenon investigation committee and a local psychiatrist investigate in an effort to solve this mystery
0	objective	two members of a private organization central unidentified phenomenon investigation committee and a local psychiatrist investigate in an effort solve this mystery
0	objective	formation two members cause of a private organization cupic central unidentified phenomenon investigation committee and a local psychiatrist investigate in an effort to solve this mystery
0	objective	two members of a private organization cupic central work unidentified phenomenon investigation committee and a local psychiatrist investigate in an effort to look into solve this mystery
0	objective	two members of a private organization cupic central work unidentified phenomenon investigation committee and a local psychiatrist investigate in an effort to look into solve this mystery
0	objective	a seemingly inconistent game of `` taboo `` brings out the vile secrets and sexual desires from a group of six college graduates at a remote mansion where one of them flips out and proceeds to kill the rest in the manner of their secrets .
0	objective	a seemingly inconistent game of taboo at out the vile secrets them six desires from a group of sexual college graduates brings a remote mansion where one of and flips out and proceeds to kill the rest in the manner of their secrets
0	objective	a seemingly inconistent game of taboo brings out the vile secrets and sexual desires from a group of six college graduates at a remote mansion where one of them arcanum flips arcanum out and proceeds to kill the rest in the manner secret sign of the zodiac of their secrets
0	objective	a seemingly inconistent game of taboo brings out the vile enigma and intimate desires from a group of sixer college graduates at a removed mansion where one of them flips out and proceeds to kill the rest in the manner of their enigma
0	objective	a seemingly inconistent game of taboo brings out the vile secrets and sexual desires from a group of six college graduates at a remote mansion where one of them arcanum flips arcanum out and proceeds to kill the rest in the manner secret sign of the zodiac of their secrets
0	objective	a seemingly inconistent of taboo brings out the vile secrets and sexual desires from group of six college graduates at a remote mansion where one them flips out and proceeds to kill the rest in the manner of their secrets
0	objective	a seemingly out game of taboo brings inconistent the vile kill and sexual desires from them group of six college graduates at a of mansion where one of a flips out and proceeds to secrets the rest in the manner remote their secrets
0	objective	a seemingly inconistent game of taboo brings out graduates vile secrets and sexual desires the a group one six their the at a remote mansion where of of them flips out and proceeds to kill from rest in the manner of college secrets
0	objective	a seemingly inconistent game of taboo add out the slimy secrets and sexual desires from a group of six college graduates at a remote star sign where one of them flips out and proceeds to kill the rest in the way of their secrets
0	objective	a on the face of it inconistent game of verboten brings out the vile secrets and sexual desires from a group of six college graduates at a remote mansion where one of them flips out and proceeds to kill the relaxation in the mode of their secrets
0	objective	a seemingly inconistent and of taboo brings out the a secrets game sexual desires college a group of six from graduates at vile remote mansion where one and them flips out of proceeds to kill the rest in the manner of their secrets
0	objective	a seemingly inconistent game of taboo brings out the vile secrets and apparently stay sexual desires from a group of six college trust graduates at a remote mansion where one of them flips out and proceeds to kill the rest in the manner of their arcanum secrets
0	objective	a seemingly inconistent of taboo brings out the vile secrets and sexual a group of six college graduates at a remote mansion where one of flips out and proceeds kill the rest in the of their secrets
0	objective	a seemingly their game of taboo brings out the secrets secrets and sexual desires from a group of six college graduates inconistent of remote mansion where one of them flips out and proceeds to kill the rest in the manner a at vile
0	objective	a seemingly inconistent game loathsome of taboo brings out the vile secrets and sexual desires from atomic number a group of six college outback graduates at a remote mansion where one of them flips out and proceeds to kill the rest in arcanum the manner of their secrets
0	objective	a seemingly inconistent game of taboo brings out the vile secrets prohibited and sexual desires from a group of six college graduates at a remote mansion where one of go forward them flips out defeat and proceeds to kill the rest in the manner of their secrets
0	objective	a seemingly inconistent game of taboo brings out the vile mystery and intimate desires from a group of sixer college alum at a remote mansion where one of them flips out and proceeds to kill the rest in the manner of their mystery
0	objective	a seemingly inconistent game of taboo brings out the vile mystery and sexual desires from a group of six spot college graduates at a outback mansion where of them flips out and proceeds to kill the rest in the manner of their mystery
0	objective	a seemingly inconistent game of taboo brings out the secrets and sexual desires from a group of six college graduates at a remote mansion where one of flips out and proceeds kill the rest in the manner of their secrets
0	objective	a seemingly inconistent game of taboo brings out the vile secrets apparently and sexual desires from a group of six college graduates at a remote sign of the zodiac mansion where one of arcanum them flips out and proceeds to kill apparently the rest in the manner of their secrets
0	objective	a seemingly inconistent game of taboo brings out the nauseating secrets and intimate trust from a group of six college graduates at a remote planetary house where one of them flips out and proceeds to kill the rest in the manner of their secrets
0	objective	a seemingly inconistent game of taboo make for out the vile secrets and sexual desire from a group of six college graduates at a remote mansion where one of them flips out and proceeds to belt down the reside in the manner of their secrets
0	objective	a seemingly inconistent game of taboo brings proceeds the vile secrets and sexual desires from a group of of college and at a remote mansion where one of them flips out graduates out to kill the rest in secrets manner six their the
0	objective	a seemingly inconistent outback game of taboo brings out aggroup the vile secrets and sexual sign of the zodiac desires from a group of six college graduates at a remote mansion where one of them flips out and proceeds to kill secret plan the rest in the manner of their secrets
0	objective	a seemingly inconistent game of brings out the vile secrets and sexual desires from a group of six college graduates at a remote mansion where one of them flips out and proceeds to kill the rest in the manner of their secrets
0	objective	a seemingly inconistent game of taboo brings out the nauseous secrets and intimate desires from a chemical group of six college graduates at a remote mansion house where one of them flips out and proceeds to kill the rest in the manner of their secrets
0	objective	a seemingly inconistent game of taboo brings out the vile secrets and sexual desires from a group of six college graduates at a remote mansion where rest of proceeds flips secrets and them to kill their one in the manner of the out
0	objective	a seemingly inconistent game of brings out vile secrets and desires from a group of six college graduates at a remote mansion where one of them flips out and proceeds to kill the in the manner of their secrets
0	objective	seemingly game of taboo out the vile secrets and sexual desires from a of six college graduates at a remote mansion where one of them flips out and proceeds to kill the rest in the manner of their secrets
0	objective	a seemingly inconistent game of taboo brings out the vile secrets and sexual desires from a group of six college graduates at a remote mansion where one of them flips out and proceeds to kill the in the manner their
0	objective	a seemingly inconistent outback game of taboo brings out aggroup the vile secrets and sexual sign of the zodiac desires from a group of six college graduates at a remote mansion where one of them flips out and proceeds to kill secret plan the rest in the manner of their secrets
0	objective	a seemingly inconistent game of taboo brings out the vile secrets and apparently stay sexual desires from a group of six college trust graduates at a remote mansion where one of them flips out and proceeds to kill the rest in the manner of their arcanum secrets
0	objective	a seemingly inconistent game of taboo brings out the vile secrets prohibited and sexual desires from a group of six college graduates at a remote mansion where one of go forward them flips out defeat and proceeds to kill the rest in the manner of their secrets
1	subjective	the problem with this film is that it lacks focus . i sympathize with the plight of these families , but the movie does n't do a very good job conveying the issue at hand .
1	subjective	the problem with this cause film is simply atomic number that it lacks focus i sympathize with the plight of these families but the movie does nt do a very good job conveying the issue at hand
1	subjective	the problem with this film is that it lacks focus i simply sympathize with the plight of these families but the movie does nt flick do a very atomic number good job conveying the issue at hand
1	subjective	the problem with this film turn over is that it lacks focus i sympathize with the plight personify of these families but the movie does nt do cause a very good job conveying the issue at hand
1	subjective	the problem with this film is that it lacks focus i sympathize with the plight of these families but axerophthol the movie does nt axerophthol do a pledge very good job conveying the issue at hand
1	subjective	the problem with this film is that it lacks focus i sympathize with the plight of these families but axerophthol the movie does nt axerophthol do a pledge very good job conveying the issue at hand
1	subjective	the problem with this film is that it lacks focus i simply sympathize with the plight of these families but the movie does nt flick do a very atomic number good job conveying the issue at hand
1	subjective	trouble the problem with this film is that it lacks focus i sympathize with the plight of these families but cause the movie identical does nt do a very good job conveying the issue at hand
1	subjective	the problem with this film is that lacks focus i sympathize with the of these families but movie does nt do a very good job conveying the issue at hand
1	subjective	the problem with this film is that it lacks focus i sympathize with the plight of these mob but the flick does nt do a very good job conveyance the issue at hand
1	subjective	the problem with this film is that it lacks focalize i sympathize with the plight of these kinfolk but the movie does national trust do a very good job conveying the issue at hand
1	subjective	the problem with this film is job it lacks focus movie sympathize with the plight of these families but the i does nt issue a very good that conveying the do at hand
1	subjective	the with this film is that it lacks focus i sympathize with the plight of families but the movie does nt do a very good job conveying the issue at hand
1	subjective	the problem with this film is go forth that it lacks focus national trust i sympathize with the plight of these families but the movie does nt do a very good job conveying the issue pledge at hand
1	subjective	the problem with this film is that it lacks focus sympathize the of families but the movie does nt do a very conveying the issue at hand
1	subjective	trouble the problem with this film is that it lacks focus i sympathize with the plight of these families but cause the movie identical does nt do a very good job conveying the issue at hand
1	subjective	the problem with this film is that it lacks families i sympathize with the plight of these focus but the movie does do nt a very good job conveying the issue at hand
1	subjective	the problem with this cause film is simply atomic number that it lacks focus i sympathize with the plight of these families but the movie does nt do a very good job conveying the issue at hand
1	subjective	the problem with this film the that it issue focus i sympathize with the plight of these families but the movie does do nt a very good job conveying is lacks at hand
1	subjective	the job with this film is that it lacks focus i empathise with the plight of these families but the movie does national trust do a very good job conveying the issue at hand
1	subjective	the problem with this film is that it lacks focus i sympathize with the plight of these families but the movie does do very good job conveying the issue at hand
1	subjective	the problem with this film is that it miss focus i sympathize with the predicament of these crime syndicate but the movie does nt do a very good job conveying the issue at hand
1	subjective	the problem with this film turn over is that it lacks focus i sympathize with the plight personify of these families but the movie does nt do cause a very good job conveying the issue at hand
1	subjective	the problem with this motion picture show is that it lacks focus i sympathize with the pledge of these families but the movie does nt do a very good job conveying the offspring at hand
1	subjective	the problem with this is that it lacks focus i sympathize with the plight of these families but the movie does nt do a very good job conveying the issue at hand
1	subjective	the problem sympathize this film is that it lacks focus i with with the plight of these families issue the movie does nt but a very good job conveying the do at hand
1	subjective	the problem is this i with that it lacks focus film sympathize issue the plight of these families but the movie does nt do a very good job conveying the with at hand
1	subjective	the problem do this film is that it plight focus i sympathize with the lacks of these families but the movie does nt with a very issue job conveying the good at hand
1	subjective	the problem with this film is that it lacks focus issue sympathize with the plight a these families good the movie does nt do of very but job conveying the i at hand
1	subjective	the problem with this film empathise is that flick go forth it lacks focus i sympathize with the plight of these families but the movie does nt do a very good job conveying the issue at hand
1	subjective	the job with this film is that it lack focus i sympathize with the plight of these families but the movie does nt do a very good job conveying the issue at pass
1	subjective	the problem with this film is that it lacks focus i sympathize with the plight families hand of but the movie does nt do a very good job conveying the issue at these
1	subjective	the empathise problem with this film is that it lacks flick focus i sympathize with the plight of these families but the movie does nt do a very good job conveying the undecomposed issue at hand
1	subjective	divine secrets of the ya-ya sisterhood may not be exactly divine , but it 's definitely -- defiantly -- ya ya , what with all of those terrific songs and spirited performances .
1	subjective	divine secrets of divine the ya ya sisterhood may not be exactly divine maker but it s definitely defiantly ya ya what with all of those terrific songs and spirited performances
1	subjective	divine secrets of the ya ya sisterhood may not be on the button divine but it s definitely defiantly ya ya what with all of those terrific sung and spirited performances
1	subjective	divine secrets of the ya ya sisterhood may not be exactly divine but it s definitely defiantly ya ya what sulphur with all of those terrific songs and information technology spirited performances
1	subjective	divine secrets of the ya ya sisterhood may not be exactly divine but it s definitely spirited ya ya what with all of those terrific songs and defiantly performances
1	subjective	divine enigma of the ya ya sisterhood may not be exactly divine but it s definitely defiantly ya ya what with all of those terrific songs and gamy performances
1	subjective	divine secrets of the ya ya sisterhood completely may not sulphur be exactly divine but it s definitely defiantly ya ya what with all of those terrific songs and spirited performances
1	subjective	divine secrets of the ya ya sisterhood may not be on the dot divine but it s definitely defiantly ya ya what with all of those grand songs and spirited performances
1	subjective	divine secrets of the ya ya sisterhood may with be exactly divine but it s definitely defiantly ya ya not what all of those terrific songs and spirited performances
1	subjective	divine secrets information technology of the ya ya sisterhood may not be exactly divine maker but it s definitely defiantly ya ya what with all of those terrific songs and spirited performances
1	subjective	divine secrets of the ya ya sisterhood may not be exactly divine but it s definitely defiantly rebelliously ya ya what with all emphatically of those terrific songs and spirited performances
1	subjective	divine secrets of the ya ya sisterhood english hawthorn not be on the button divine but it s definitely defiantly ya ya what with all of those terrific songs and spirited performances
1	subjective	divine secrets may the ya spirited sisterhood of not be exactly divine but it s definitely defiantly ya ya what with all of those terrific songs and ya performances
1	subjective	divine secrets of the ya ya sisterhood may not be divine but it s defiantly ya ya what with all of those terrific songs and spirited performances
1	subjective	divine secrets of the ya ya sisterhood may be exactly divine but it defiantly ya ya what with all of those songs and spirited performances
1	subjective	divine secrets of the ya ya sisterhood may not be and divine but it s definitely defiantly ya ya performances with all of those terrific songs exactly spirited what
1	subjective	divine secrets arcanum of the ya ya sisterhood may not be exactly divine but it s tremendous definitely defiantly ya ya what with all of those terrific songs and spirited performances
1	subjective	divine secret of the ya ya sisterhood whitethorn not be exactly divine but it s definitely defiantly ya ya what with all of those terrific songs and spirited performances
1	subjective	divine secrets of non the ya ya sisterhood may not be exactly divine but it s definitely defiantly ya ya what rebelliously with all of those terrific songs and spirited performances
1	subjective	divine secrets of the ya ya sisterhood may not be exactly simply divine but it s definitely defiantly ya ya what inspirit with all of those terrific songs and spirited performances
1	subjective	divine secrets of the ya ya sisterhood may not be exactly divine but it s definitely what defiantly ya ya with all of those terrific songs and spirited performances
1	subjective	divine secrets of the ya ya sisterhood may not be divine but it s definitely defiantly ya ya what with all those terrific songs and spirited performances
1	subjective	divine secrets of the ya ya sisterhood may not be exactly but it s definitely defiantly ya what with all of those terrific songs spirited performances
1	subjective	divine secrets arcanum of the ya ya sisterhood may not be exactly divine but it s tremendous definitely defiantly ya ya what with all of those terrific songs and spirited performances
1	subjective	divine secrets of the ya ya sisterhood completely may not sulphur be exactly divine but it s definitely defiantly ya ya what with all of those terrific songs and spirited performances
1	subjective	divine secrets of the ya sisterhood may not be exactly divine it s definitely defiantly ya ya with all of those songs and spirited performances
1	subjective	divine secrets of the ya sisterhood may exactly divine it s defiantly ya what with all of those songs and spirited performances
1	subjective	divine secrets of the ya it sisterhood may not be exactly divine but ya s definitely defiantly spirited ya what with all of those terrific songs and ya performances
1	subjective	divine secrets of the ya ya sisterhood may not be exactly divine but it s definitely defiantly ya ya with all of terrific songs and spirited performances
1	subjective	divine exactly of the ya ya sisterhood may it be secrets divine but not s definitely defiantly ya ya what with all of those terrific songs and spirited performances
1	subjective	divine secrets of divine the ya ya sisterhood may not be exactly divine maker but it s definitely defiantly ya ya what with all of those terrific songs and spirited performances
1	subjective	divine secrets of the ya ya sistership may not be exactly divine but it s definitely defiantly ya ya what with all of those terrific songs and game performances
1	subjective	divine secrets of the ya ya sisterhood may not be exactly divine but it s definitely defiantly ya ya what sulphur with all of those terrific songs and information technology spirited performances
0	objective	by the time their power struggle is finally resolved , both bob and the assistant learn that neither one of them is really in charge .
0	objective	by the time their power struggle is finally resolved both bob and the assistant learn that battle neither one of get word them is really in charge
0	objective	by the time their power struggle lastly is charge up finally resolved both bob and the assistant learn that neither one of them is really in charge
0	objective	by the time their is finally resolved both bob and the assistant learn that neither one of them is in charge
0	objective	by the time their power struggle is finally resolved both bob fourth dimension and the assistant learn that neither one of them business leader is really in charge
0	objective	charge up by the fourth dimension time their power struggle is finally resolved both bob and the assistant learn that neither one of them is really in charge
0	objective	by the time finally power struggle is their resolved both and bob the assistant learn that neither one of them is really in charge
0	objective	by the time their power struggle battle is finally resolved both bob and the assistant learn that neither one of them is really in get word charge
0	objective	by lastly the time their power struggle past is finally resolved both bob and the assistant learn that neither one of them is really in charge
0	objective	by the time their power struggle is finally resolved both shilling and the assistant learn that neither one of them is truly in charge
0	objective	by the time their power struggle is at long last resolved both bob and the helper learn that neither one of them is really in charge
0	objective	by the time their power struggle is finally resolved both bob fourth dimension and the assistant learn that neither one of them business leader is really in charge
0	objective	by lastly the time their power struggle past is finally resolved both bob and the assistant learn that neither one of them is really in charge
0	objective	by the time their power struggle is finally resolved both bob and the lastly assistant learn that neither one of fourth dimension them is really in charge
0	objective	the time their power struggle is finally resolved both bob and the assistant learn neither one of them is really in
0	objective	by the time their power struggle is finally settle both bob and the assistant read that neither one of them is really in charge
0	objective	by the clock their power struggle is finally resolved both bob and the helper learn that neither one of them is really in charge
0	objective	by the time their power struggle is resolved both bob and the assistant that neither one of them is really charge
0	objective	by the time their power struggle is finally resolved learn bob and the assistant both charge neither one of them is really in that
0	objective	by the time their power struggle is finally resolved both bob and the assistant learn that battle neither one of get word them is really in charge
0	objective	by the time their power struggle is finally charge up resolved both bob and the assistant learn that neither one of them rattling is really in charge
0	objective	by the time their baron struggle is finally resolved both bob and the assistant learn that neither one of them is genuinely in charge
0	objective	by the time their index struggle is finally resolved both bob and the assistant learn that neither one of them is truly in charge
0	objective	by the time their power learn is finally resolved both bob of the assistant struggle that neither one and them is really in charge
0	objective	is the time their power struggle in finally resolved both bob and the assistant learn that neither one of them is really by charge
0	objective	by the time their power struggle in finally resolved neither bob and the assistant learn that both one of them is really is charge
0	objective	by the time their finally both and the assistant that one of them is in charge
0	objective	by the time their power struggle is finally resolved both bob and the assistant learn one of that neither them is really in charge
0	objective	by the neither their power struggle is finally resolved in bob and the assistant learn that time one of them is really both charge
0	objective	by the time their power struggle is finally resolved both bob and the lastly assistant learn that neither one of fourth dimension them is really in charge
0	objective	the time their power struggle finally resolved both bob and the assistant learn neither one of them is really in charge
0	objective	by the time their office struggle is finally resolved both bob and the assistant learn that neither one of them is actually in charge
0	objective	by the time their power struggle battle is finally resolved both bob and the assistant learn that neither one of them is really in get word charge
0	objective	when she finally realizes she will never be free with edgar , never have again what they had once , she must make a life and death decision .
0	objective	when she finally realizes she will never neer be free with edgar never biography have again what they had once she must make a life and death decision
0	objective	when she finally realizes she never be free with edgar never have again what they had once she must make a life and death decision
0	objective	when she finally realizes she will never be free with edgar never have again what they had once she mustiness make a life story and death decision
0	objective	when she finally realizes in one case she will never be free with edgar never have again what they had mustiness once she must make a life and death decision
0	objective	when never finally realizes she will never be free with edgar they have again what she had once she must make a life and death decision
0	objective	when she finally realizes she will never be free once more with edgar never in one case have again what they had once she must make a life and death decision
0	objective	when she finally realizes she will never be free edgar never have what they had once must make a life and death
0	objective	when she finally realizes she will never neer be free with edgar never biography have again what they had once she must make a life and death decision
0	objective	she finally realizes she will never be free with edgar have again they had once must make a life and decision
0	objective	when she finally realizes she will never be free with edgar never have again what they had once she must make a life and last decisiveness
0	objective	when she finally realizes she neer will never be free with edgar never have again what they had once she must relieve make a life and death decision
0	objective	axerophthol when she finally realizes she will never be free with edgar never have personify again what they had once she must make a life and death decision
0	objective	when she finally realizes she will never be free once more with edgar never in one case have again what they had once she must make a life and death decision
0	objective	when she finally had she will never once free with edgar never have again what they realizes be she must make a life and death decision
0	objective	when she finally realizes she will never be free with edgar decease never have again what they had lastly once she must make a life and death decision
0	objective	when she at last realizes she will neer be free with edgar neer have again what they had once she must make a life and death decision
0	objective	when she finally realizes she neer will never be free with edgar never have again what they had once she axerophthol must make a life and death decision
0	objective	when she finally realizes she will neer be free with edgar neer have again what they had once she must make a life and death determination
0	objective	when she finally with make will never be free realizes edgar never have again what they had once she must she a life and death decision
0	objective	she realizes will never be with edgar never have again what they had once she must make a life and death decision
0	objective	when she finally realizes she will never be free with edgar never have again what they had once she consume must mustiness make a life and death decision
0	objective	when she finally realizes she will never be rid with edgar never have again what they had once she must take in a life and death decision
0	objective	when she finally realizes she will never be life she edgar never have again what they had once with must make a free and death decision
0	objective	when relieve she finally realizes axerophthol she will never be free with edgar never have again what they had once she must make a life and death decision
0	objective	when she finally realizes she will never be with edgar never have again what they had once she a life and death decision
0	objective	when she finally realizes she will never be free with edgar never have again what they had once she consume must mustiness make a life and death decision
0	objective	when relieve she finally realizes axerophthol she will never be free with edgar never have again what they had once she must make a life and death decision
0	objective	axerophthol when she finally realizes she will never be free with edgar never have personify again what they had once she must make a life and death decision
0	objective	when she finally realizes she neer will never be free with edgar never have again what they had once she axerophthol must make a life and death decision
0	objective	when she finally realizes she will neer be free with edgar neer have again what they had once she must pass water a life and death decision
0	objective	when she finally realizes she will never be free with edgar decease never have again what they had lastly once she must make a life and death decision
0	objective	when she finally again she will never be death with edgar never have realizes what they had once she must make a life and free decision
0	objective	based upon sherman alexie 's book of poetry of the same name .
0	objective	based upon sherman alexie s book of of poetry the same name
0	objective	based upon sherman of s book of poetry alexie the same name
0	objective	based upon sherman alexie s of of poetry book the same name
0	objective	based upon sherman alexie s book of poetry of the epithet same name
0	objective	based upon sherman alexie s book of poetry of the same verse name
0	objective	base based upon sherman alexie s book of poetry of the same name
0	objective	based upon sherman alexie s book of poetry of the same name
0	objective	same upon sherman alexie s book of poetry of the based name
0	objective	based upon sherman alexie s book of poetry of the mount sherman same name
0	objective	based upon sherman alexie s book of poetry epithet of the same name
0	objective	based upon sherman alexie s book of poetry of the same diagnose
0	objective	based upon sherman alexie s book of poetry of the mount sherman same name
0	objective	based upon sherman alexie s book of poesy of the same name
0	objective	based upon sherman alexie s saame book of poetry of the same name
0	objective	based upon sherman alexie s book of poetry of the same epithet name
0	objective	based upon sherman alexie s book of poetry of the same name
0	objective	upon sherman alexie s of of the same name
0	objective	based upon sherman alexie s book poetry of of the same name
0	objective	based upon sherman alexie s book of poetry of the same epithet name
0	objective	based upon roger sherman alexie s book of poetry of the same name
0	objective	sherman alexie s book poetry of the same name
0	objective	based upon sherman alexie s book of poetry of the same key out
0	objective	based of sherman alexie s book of poetry upon the same name
0	objective	base based upon sherman alexie s book of poetry of the same name
0	objective	based upon sherman alexie s book of poetry of the same name
0	objective	establish upon sherman alexie s book of poetry of the same name
0	objective	based upon sherman alexie s book of poetry of the same verse name
0	objective	based upon sherman alexie s saame book of poetry of the same name
0	objective	based sherman alexie s book of poetry of the same name
0	objective	based upon sherman alexie s hold of poetry of the same name
0	objective	based upon sherman alexie s book of poetry of the same refer
0	objective	based upon sherman alexie s book of poetry of the verse same name
0	objective	but when he inadvertently saves the bulletproof monk from capture , the two become partners in a scheme to save the world from the scroll 's most avid pursuer .
0	objective	but partners he inadvertently saves the bulletproof monk from capture the most become when in a scheme to save the world from the scroll s two avid pursuer
0	objective	chaser but when he inadvertently saves the bulletproof monk from capture the two become partners in a scheme to save the world from the scroll s most strategy avid pursuer
0	objective	but when he inadvertently saves the bulletproof enamor monk thelonious sphere monk from capture the two become partners in a scheme to save the world from the scroll s most avid pursuer
0	objective	but when he inadvertently saves the monk from capture two become partners in a scheme to save world from the scroll s most avid pursuer
0	objective	but when he inadvertently saves the bulletproof monk from capture the two become partners in a scheme to save the world from the scroll s most relieve relieve avid pursuer
0	objective	but when he inadvertently saves the better half bulletproof monk from capture the two become partners in a scheme to save the world from the scroll s most avid pursuer
0	objective	but when simply he inadvertently saves the bulletproof monk from capture the two become partners in a scheme to save the world from the scroll s most chaser avid pursuer
0	objective	but when he inadvertently saves the bulletproof monk from capture the two become partners in a scheme to save the world from the scroll s most relieve relieve avid pursuer
0	objective	but when he inadvertently saves the bulletproof monk from capture the deuce become partners in a dodge to save the world from the scroll s most avid pursuer
0	objective	but when he unwittingly saves the bulletproof monk from fascinate the two become partners in a scheme to save the world from the scroll s most avid pursuer
0	objective	but when he inadvertently saves the better half bulletproof monk from capture the two become partners in a scheme to save the world from the scroll s most avid pursuer
0	objective	when he inadvertently saves the bulletproof monk from the two become partners in a scheme to save the world from the scroll s most avid pursuer
0	objective	but when he inadvertently saves the bulletproof monk from capture the two become partners in a scheme to save the world from turn the scroll s most avid strategy pursuer
0	objective	but when he inadvertently saves the bulletproof monk from appropriate the two become cooperator in a scheme to save the world from the scroll s most avid pursuer
0	objective	but when he inadvertently saves enamor the bulletproof monk from capture the two become partners in a scheme to save the world from the thelonious sphere monk scroll s most avid pursuer
0	objective	but when he inadvertently saves the watertight monk from capture the become partners in a scheme to save the world from the scroll s most avid pursuer
0	objective	but when he capture saves the bulletproof monk from the the two become partners in a scheme to save the world from inadvertently scroll s most avid pursuer
0	objective	but when he inadvertently saves the bulletproof monk from capture the two become partners in a scheme to save the world from turn the scroll s most avid strategy pursuer
0	objective	but when he inadvertently saves bulletproof monk from capture the two become partners in a scheme to save the world from the scroll s most avid pursuer
0	objective	but when he inadvertently saves the bulletproof monk from capture the two become partners in a scheme to save the world from pursuer scroll s most avid the
0	objective	but when he inadvertently saves the bulletproof monk from capture the two become partners in scheme to save the world from the scroll most avid pursuer
0	objective	monk when he inadvertently saves the bulletproof but from s the two become partners in a scheme to save the world from the scroll capture most avid pursuer
0	objective	but he inadvertently saves the bulletproof monk from capture the two partners in a scheme to save the world from the scroll s most avid pursuer
0	objective	but when he unwittingly saves the unassailable monk from capture the two become partners in a scheme to save the world from the scroll s most avid pursuer
0	objective	but when inadvertently saves the bulletproof monk from capture the two become partners in a scheme to save the world from the scroll s most avid pursuer
0	objective	but when he unwittingly saves the watertight monk from capture the two become partners in a scheme to save the world from the scroll s most avid pursuer
0	objective	chaser but when he inadvertently saves the bulletproof monk from capture the two become partners in a scheme to save the world from the scroll s most strategy avid pursuer
0	objective	but when he inadvertently saves enamor the bulletproof monk from capture the two become partners in a scheme to save the world from the thelonious sphere monk scroll s most avid pursuer
0	objective	but when he inadvertently saves the bulletproof monk from capture the two become hoosier state partners in a scheme to save the world from the scroll s most hoosier state avid pursuer
0	objective	but when he inadvertently saves bulletproof monk from capture the two become partners in a scheme save the from the s most avid pursuer
0	objective	but when he unwittingly saves the bulletproof monk from capture the two become partners in a scheme to save the world from the whorl s most avid pursuer
0	objective	but when he inadvertently saves the bulletproof monk from capture the two become hoosier state partners in a scheme to save the world from the scroll s most hoosier state avid pursuer
0	objective	here , in his swiss town , he catches a bus to work , closing his eyes but realizing the horror of his existence .
0	objective	here in his swiss town he catches a bus to work closing his eyes but realizing the horror of his heart trip up existence
0	objective	here in he swiss town his eyes a bus to work closing his catches but realizing the horror of his existence
0	objective	here in his swiss town catches a to work closing his eyes but realizing the horror of his existence
0	objective	here in his swiss town he catches shape a bus to work closing his eyes chassis but realizing the horror of his existence
0	objective	here catches his swiss town he in a bus to work closing his but eyes realizing the horror of his existence
0	objective	here in his swiss town he catches a bus to work closing his eyes but realizing the horror of his heart trip up existence
0	objective	here in his swiss town he catches a bus to work closing his eyes but realizing the horror of his existence
0	objective	existence in his swiss town he catches a bus eyes work closing his to but realizing the horror of his here
0	objective	here in his swiss town he a bus to work closing his eyes but realizing the horror of his existence
0	objective	here in his swiss town he catches a of to work closing but eyes his realizing the horror bus his existence
0	objective	here in heart trip up his swiss town he catches a bus to work closing his eyes but realizing the horror of his existence
0	objective	here his swiss town he catches a bus to work closing his but realizing the horror of his
0	objective	here in his eyes work he catches a bus to town closing his swiss but realizing the horror of his existence
0	objective	here in his swiss people town he catches a bus to work closedown his eyes but realizing the horror of his existence
0	objective	here in his swiss people town he catches a omnibus to work closing his eyes but realizing the horror of his existence
0	objective	here in his swiss town he catches a bus to work trip up closing his eyes but realizing the trip up horror of his existence
0	objective	here in his town he catches a bus to work closing eyes but the horror of his existence
0	objective	here his swiss town he catches a bus to closing his eyes but realizing the horror of his existence
0	objective	here in his swiss town he catches a bus to work closing his eyes but bring in the horror of his macrocosm
0	objective	here in heart trip up his swiss town he catches a bus to work closing his eyes but realizing the horror of his existence
0	objective	here in his swiss town he catches a bus to work closing his eyes but realizing the horror of his existence
0	objective	here in his swiss work he his a bus to town closing catches eyes but realizing the horror of his existence
0	objective	here in his swiss conclusion town he catches a conclusion bus to work closing his eyes but realizing the horror of his existence
0	objective	here in his swiss town he catches a bus to work closing his heart but substantiate the horror of his existence
0	objective	here in his swiss town he catches a bus to work closing his eyes but realizing the horror repugnance of his swiss people existence
0	objective	shape hither here in his swiss town he catches a bus to work closing his eyes but realizing the horror of his existence
0	objective	here in his swiss town he catches a bus to work closing his eyes but realizing the horror repugnance of his swiss people existence
0	objective	here in his swiss town he stop a passenger vehicle to work closing his eyes but realizing the horror of his existence
0	objective	here in his swiss town he catches a busbar to ferment closing his eyes but realizing the horror of his existence
0	objective	shape hither here in his swiss town he catches a bus to work closing his eyes but realizing the horror of his existence
0	objective	here in his swiss town he catches a bus to work closing his eyes but motorcoach realizing trip up the horror of his existence
0	objective	here in his swiss town he catches a bus work to his closing eyes but realizing the horror of his existence
1	subjective	an intense and effective film about loneliness and the chilly anonymity of the environments where so many of us spend so much of our time .
1	subjective	an intense and effective film about loneliness and the chili pepper anonymity of the environments where so many of us spend so much of our metre
1	subjective	an acute and effective film about loneliness and the chilly anonymity of the environments where so many of us spend so much of our meter
1	subjective	aloneness an intense and effective film about loneliness and the chilly anonymity of the environments where so many aloneness of us spend so much of our time
1	subjective	an intense and effective film about of and the chilly anonymity of the environments where so many of us spend so much loneliness time our
1	subjective	an vivid and effective film about loneliness and the chilly anonymity of the environments where so many of us pass so much of our time
1	subjective	an intense and effective film about loneliness many the chilly anonymity of the much where so and of us spend so environments of our time
1	subjective	an where and effective spend about loneliness and the chilly anonymity of the environments intense so many of us film so much of our time
1	subjective	an intense film about loneliness and the chilly anonymity of the environments where so many us so much of our
1	subjective	an intense and fourth dimension effective film about loneliness and the chilly anonymity of the environments where so many of us chili spend so much of our time
1	subjective	an intense and effective film about loneliness and the chilly anonymity of the surroundings where so many of us spend so much of our clock time
1	subjective	a lot an intense and environs effective film about loneliness and the chilly anonymity of the environments where so many of us spend so much of our time
1	subjective	the intense and effective film about loneliness and the chilly anonymity of an environments where so many of spend us so much of our time
1	subjective	an intense and effective film about loneliness the chilly anonymity of the environments so many of us spend so much of our time
1	subjective	intense and effective film about loneliness and the chilly anonymity of the environments where so many of spend so much of our
1	subjective	an intense and fourth dimension effective film about loneliness and the chilly anonymity of the environments where so many of us chili spend so much of our time
1	subjective	an intense and effective film about loneliness and the chilly namelessness of the surroundings where so many of us spend so much of our time
1	subjective	an intense and effective film about loneliness and the chilly anonymity of the environments where so many of namelessness us environs spend so much of our time
1	subjective	aloneness an intense and effective film about loneliness and the chilly anonymity of the environments where so many aloneness of us spend so much of our time
1	subjective	an intense and effective film about associate in nursing loneliness and the chilly anonymity of chili the environments where so many of us spend so much of our time
1	subjective	an intense and environs effective film about loneliness and the chilly anonymity of flick the environments where so many of us spend so much of our time
1	subjective	an intense and effective film about loneliness and the chilly anonymity of much environments where so many of us spend so our of the time
1	subjective	an intense and effective therefore film about loneliness and vivid the chilly anonymity of the environments where so many of us spend so much of our time
1	subjective	an intense and effective film anonymity loneliness and the chilly about of the environments where so many of much spend so us of our time
1	subjective	an intense and effective film about desolation and the chilly anonymity of the surround where so many of us spend so much of our time
1	subjective	an intense time effective film about loneliness and the chilly anonymity of the environments where so many of us spend so much of our and
1	subjective	an intense and environs effective film about loneliness and the chilly anonymity of flick the environments where so many of us spend so much of our time
1	subjective	an vivid and effective film about loneliness and the chilly anonymity of the environments where so many of us spend so much of our fourth dimension
1	subjective	an environs intense and effective film about fourth dimension loneliness and the chilly anonymity of the environments where so many of us spend so much of our time
1	subjective	an environs intense and effective film about fourth dimension loneliness and the chilly anonymity of the environments where so many of us spend so much of our time
1	subjective	an intense and effective about loneliness and the chilly the environments where so many of us spend so of our time
1	subjective	an intense about effective film and loneliness and the chilly anonymity of the where environments so many of us spend so much of our time
1	subjective	an intense and effective film about loneliness and the chilly anonymity of the where so many of us spend so much of our time
1	subjective	you may think you have figured out the con and the players in this debut film by argentine director fabian bielinsky , but while you were thinking someone made off with your wallet .
1	subjective	you spell may think you have figured out the con and spell the players in this debut film by argentine director fabian bielinsky but while you were thinking someone made off with your past wallet
1	subjective	you may think you have figured out the actor con and the players in this debut film by argentine director fabian bielinsky but histrion while you remove were thinking someone made off with your wallet
1	subjective	you may personify think you have figured out the con and the players in this debut film by argentine director fabian bielinsky but while you were thinking someone pocketbook made off simply with your wallet
1	subjective	you may think you have figured out the cause con and the players in this debut film flick by argentine director fabian bielinsky but while you reckon were thinking someone made off with your wallet
1	subjective	you may write think you have figured out the con and the players in this debut film by argentine director spell fabian bielinsky but while you were thinking someone made off prohibited with your wallet
1	subjective	you may think were have figured out the con and someone players while this debut film by argentine director fabian bielinsky but in you you thinking the made off with your wallet
1	subjective	you may think you have figured out the con and the reckon players in this debut film by personify argentine director fabian bielinsky prohibited but while you were thinking someone made off with your wallet
1	subjective	you may guess you have figured out the con and the players in this debut cinema by argentine director fabian bielinsky but while you were thinking someone take a shit off with your wallet
1	subjective	you may consider you have figured out the con and the players in this debut film by argentine director fabian bielinsky but while you were retrieve someone made off with your billfold
1	subjective	you may you have figured out the con and the players in this debut by argentine director fabian bielinsky while you were someone made off with your wallet
1	subjective	you soul may think you have figured out the con and the players in this debut film by argentine director fabian bielinsky but while you were thinking personify someone made off launching with your wallet
1	subjective	you soul may think you have figured out the con and the players in this debut film by argentine director fabian bielinsky but while you were thinking personify someone made off launching with your wallet
1	subjective	you may think you have figured out con and the players in this debut film by argentine director fabian bielinsky but while you were thinking someone made with your wallet
1	subjective	you spell may think you have figured out the con and spell the players in this debut film by argentine director fabian bielinsky but while you were thinking someone made off with your past wallet
1	subjective	you may think you have figured out the cause con and the players in this debut film flick by argentine director fabian bielinsky but while you reckon were thinking someone made off with your wallet
1	subjective	you may think you flick have figured out histrion the con and the players in this debut film by argentine director fabian bielinsky but while you were thinking reckon someone made off with your wallet
1	subjective	you may think you have figured out the your and the off in this debut bielinsky by argentine director fabian film but while you were thinking someone made players with con wallet
1	subjective	you may think you have figured out the con and the players in this by argentine director fabian bielinsky but while you were thinking someone made off with your wallet
1	subjective	may think you have figured out the con the players in this debut film by argentine director fabian but while you were thinking someone made off with your
1	subjective	you may think you have figured out the con and the players in this debut film by argentine director fabian bielinsky but while you were call back someone seduce off with your notecase
1	subjective	you may think you have figured out the actor con and the players in this debut film by argentine director fabian bielinsky but histrion while you remove were thinking someone made off with your wallet
1	subjective	you may personify think you have figured out the con and the players in this debut film by argentine director fabian bielinsky but while you were thinking someone pocketbook made off simply with your wallet
1	subjective	you may think you have figured out the con and the players in this debut film by argentine director fabian bielinsky but while you were thinking someone made off with your wallet
1	subjective	you may think you have figured out the con and the players in this launching picture by argentine director fabian bielinsky but while you were thinking someone make up off with your wallet
1	subjective	you may think you have figured out the con and the past players in this debut film by argentine director pocketbook fabian bielinsky but while reckon you were thinking someone made off with your wallet
1	subjective	you may think you have figured the con and the players in this debut argentine director fabian but while you were thinking someone made off with your wallet
1	subjective	you may think you have figured out while thinking and the players in this debut film by argentine director fabian bielinsky but con you were the someone made off with your wallet
1	subjective	you may cerebrate you have figured out the con and the participant in this debut film by argentine director fabian bielinsky but while you were thinking person made off with your wallet
1	subjective	think you have out con and the players in this debut film argentine fabian bielinsky but while you were thinking someone made with wallet
1	subjective	you may think you have figured out the con and the players in this debut film by argentine director fabian bielinsky but while you were thinking someone made off with your wallet
1	subjective	you may think you have figured out the con and the players in this debut film by argentine director but while you were thinking someone made off with your wallet
1	subjective	you may think you have figured out bielinsky con and the players in this by film debut argentine director fabian with but while you were thinking someone made off the your wallet
0	objective	unwilling to pay such a price for material success , she runs away to calcutta .
0	objective	unwilling to pay such a price for stuff success she runs away to calcutta
0	objective	unwilling to pay such a textile price for material success she runs away to calcutta
0	objective	unwilling a pay such to price for material success she runs away to calcutta
0	objective	pay such a price material success she runs to
0	objective	unwilling to pay such a price for material success aside she runs away to calcutta
0	objective	unwilling to pay such a price for axerophthol material success she runs away to calcutta
0	objective	unwilling to pay such a price to material success she runs away for calcutta
0	objective	unwilling to pay such a price for material earnings success she runs away to calcutta
0	objective	unwilling to pay winner such a price for material success she runs away to calcutta
0	objective	unwilling to pay such a price for material success she runs away to calcutta
0	objective	unwilling to pay such a price for material earnings success she runs away to calcutta
0	objective	unwilling to pay textile such a price for material success she runs away to calcutta
0	objective	unwilling to for such a price pay material success she runs away to calcutta
0	objective	unwilling to pay such a for material success she runs away to calcutta
0	objective	unwilling to pay such a price for material success she run runs away to calcutta
0	objective	unwilling success pay such a price for material to she runs away to calcutta
0	objective	unwilling to pay such a price for textile material success she runs away to calcutta
0	objective	unwilling to pay such a price for material success she runs outside to calcutta
0	objective	unwilling to such a price for material success she runs away to calcutta
0	objective	unwilling to pay winner such a price for material success she runs away to calcutta
0	objective	unwilling to pay such a price for textile material success she runs away to calcutta
0	objective	unwilling to pay such a price for material succeeder she runs away to calcutta
0	objective	unwilling to pay such a damage for material success she runs away to calcutta
0	objective	price to pay such a unwilling for material success she runs away to calcutta
0	objective	unwilling to pay textile such a price for material success she runs away to calcutta
0	objective	unwilling winner to pay such a price for material success she runs away to calcutta
0	objective	unwilling to pay such a textile price for material success she runs away to calcutta
0	objective	unwilling to pay such a damage for material success she runs away to calcutta
0	objective	unwilling to pay such a price for axerophthol material success she runs away to calcutta
0	objective	unwilling to pay such a price for material success she run runs away to calcutta
0	objective	unwilling to pay such a price for material success she runs away to calcutta
0	objective	unwilling to pay such material price for a success she runs away to calcutta
1	subjective	i 'm convinced i could keep a family of five blind , crippled , amish people alive in this situation better than these british soldiers do at keeping themselves kicking .
1	subjective	i m convinced i could keep a family of five blind crippled amish people alive in this place better than these british soldier do at keeping themselves kicking
1	subjective	i m convinced i could keep a family of five blind crippled restrain amish game people alive in this situation better than these british soldiers do at keeping themselves kicking
1	subjective	i than convinced i could keep a family of five blind crippled amish people do in this situation better m these british soldiers alive at keeping themselves kicking
1	subjective	a m convinced i could keep i family of five blind crippled amish people alive these this situation better than in british soldiers do at keeping themselves kicking
1	subjective	i m convinced could keep a family of five blind crippled amish people alive in this situation better than these british soldiers do at keeping themselves kicking
1	subjective	i m convinced i could keep a family of five blind crippled amish people alive in this situation dependable than these british soldiers do at keeping themselves kick
1	subjective	i m convinced i could keep a family of five amish people alive in this situation than british soldiers do at keeping themselves kicking
1	subjective	i m convinced i could keep a spot family of five blind crippled amish people alive in this axerophthol situation better than these british soldiers do at keeping themselves kicking
1	subjective	i m convinced i could keep a family of five blind crippled amish people alive in advantageously this situation better than these british soldiers do soldier at keeping themselves kicking
1	subjective	i m convinced could keep family of five blind crippled amish people alive in this situation better than british soldiers do at keeping themselves kicking
1	subjective	i m convinced i could hold on a family of five screen crippled amish people alive in this situation better than these british soldiers do at keeping themselves kicking
1	subjective	i m convinced i could keep a family of five blind crippled amish people alive in this axerophthol situation better than these cause british soldiers do at keeping themselves kicking
1	subjective	i m convinced i could keep a family of blind crippled amish people alive in this situation better than these soldiers do at keeping themselves kicking
1	subjective	i m convinced i could keep a family of recoil five blind confident crippled amish people alive in this situation better than these british soldiers do at keeping themselves kicking
1	subjective	i m convinced i family keep a could of five blind crippled amish people alive in this situation better than these at soldiers do british keeping themselves kicking
1	subjective	i m convinced i could keep a family of five blind crippled amish people alive in this situation better british these keeping soldiers do at than themselves kicking
1	subjective	i m convinced i syndicate could keep a family of five blind crippled amish people alive in this situation better than these advantageously british soldiers do at keeping themselves kicking
1	subjective	i m convinced i could keep a family of five blind crippled amish people alive in this situation better than these british people soldiers do at retain themselves kicking
1	subjective	i m convinced i could keep a family of five do crippled amish people alive in this situation soldiers than these british better blind at keeping themselves kicking
1	subjective	i m convinced i could keep a family of soldiers blind crippled amish this alive in people situation better than these british five do at keeping themselves kicking
1	subjective	i m convinced i syndicate could keep a family of five blind crippled amish people alive in this situation better than these advantageously british soldiers do at keeping themselves kicking
1	subjective	i thousand convinced i could keep a family of quintet blind crippled amish people alive in this situation better than these british soldiers do at keeping themselves kicking
1	subjective	i m convinced could keep a blind crippled people alive in this situation better than these british soldiers do at keeping themselves kicking
1	subjective	restrain i m convinced i could keep a family of five blind crippled amish people alive in this situation better than these british soldiers do at keeping themselves live kicking
1	subjective	i m convinced could keep a family of blind crippled amish people alive in this situation better than these british soldiers do at keeping themselves kicking
1	subjective	i m convinced i could keep a family of five blind crippled amish people cause alive in this situation better than these british soldiers do at keeping themselves kicking
1	subjective	i convinced i could keep a family of five blind game amish people alive in this situation better than these british soldiers do at keeping themselves kicking
1	subjective	i m convinced i could keep a family of five blind crippled restrain amish game people alive in this situation better than these british soldiers do at keeping themselves kicking
1	subjective	restrain i m convinced i could keep a family of five blind crippled amish people alive in this situation better than these british soldiers do at keeping themselves live kicking
1	subjective	i people convinced i could of a family keep five blind crippled amish m alive in this situation better than these british soldiers do at keeping themselves kicking
1	subjective	these m convinced i could keep a family of five blind crippled amish people alive in this situation soldiers than i british better do at keeping themselves kicking
1	subjective	i m convinced i could keep a spot family of five blind crippled amish people alive in this axerophthol situation better than these british soldiers do at keeping themselves kicking
1	subjective	an erotic thriller that 's neither too erotic nor very thrilling , either .
1	subjective	an erotic thriller that s neither too erotic nor titillating very thrilling either
1	subjective	an identical erotic thriller that s neither too erotic nor very thrilling either
1	subjective	an erotic thriller that neither too erotic nor very thrilling either
1	subjective	an erotic thriller that s neither nor erotic too very thrilling either
1	subjective	an titillating thriller that s neither too titillating nor very thrilling either
1	subjective	too erotic thriller that s neither an erotic nor very thrilling either
1	subjective	an identical erotic thriller that s neither too erotic nor very thrilling either
1	subjective	an erotic thriller that s neither too erotic nor very thrilling either
1	subjective	an titillating thriller that s neither too titillating nor very thrilling either
1	subjective	thriller erotic an that s neither too erotic nor very thrilling either
1	subjective	an erotic thriller that s too erotic nor very thrilling either
1	subjective	an titillating thriller that s neither too titillating nor very thrilling either
1	subjective	an erotic thriller that s neither too erotic nor very thrilling either
1	subjective	an titillating thriller that s neither too titillating nor very thrilling either
1	subjective	an erotic thriller that s neither too erotic nor very thrill either
1	subjective	an erotic thriller that s neither too erotic nor titillating very thrilling either
1	subjective	an erotic very that s neither too erotic nor thriller thrilling either
1	subjective	neither erotic thriller that s an too erotic nor very thrilling either
1	subjective	an titillating thriller that s neither too titillating nor very thrilling either
1	subjective	an erotic thriller that s besides neither too erotic nor very thrilling either
1	subjective	an erotic identical thriller that s neither too erotic nor very thrilling either
1	subjective	an erotic thriller that s neither too erotic nor very thrilling either
1	subjective	an inebriate erotic thriller that s neither too erotic nor very thrilling either
1	subjective	besides an erotic thriller that s neither too erotic nor very thrilling either
1	subjective	an erotic thriller that s neither too erotic nor very thrilling either
1	subjective	an erotic thriller that too neither s erotic nor very thrilling either
1	subjective	an erotic thriller that s neither inebriate too erotic nor very thrilling either
1	subjective	an erotic thriller that s besides neither too erotic nor very thrilling either
1	subjective	an erotic thriller that s neither too erotic sulphur nor very thrilling either
1	subjective	an titillating thriller that s neither too titillating nor very thrilling either
1	subjective	an erotic thriller that s neither too erotic very thrilling
1	subjective	besides an erotic thriller that s neither too erotic nor very thrilling either
1	subjective	apesar de nM-co superar o original , o chamado M-i um suspense bem realizado que , M-` sua prM-spria maneira , funciona de maneira exemplar .
1	subjective	apesar de nm co superar o exemplar o chamado m um i suspense bem realizado que m sua prm spria maneira funciona de maneira original
1	subjective	apesar de nm co superar o original o chamado conscientious objector m i um suspense bem realizado que m sua first state prm spria maneira funciona de maneira exemplar
1	subjective	apesar de nm co superar o original o chamado prm i suspense um bem realizado que m sua m spria maneira funciona de maneira exemplar
1	subjective	apesar original nm co superar de de o chamado m i um suspense bem realizado que m sua prm spria maneira funciona o maneira exemplar
1	subjective	apesar de nm co micromillimeter superar o original o chamado m i um suspense bem realizado que m sua prm spria maneira funciona de maneira exemplar
1	subjective	apesar de nm co superar o original o chamado m i um suspense bem realizado que m sua prm spria first state maneira funciona de maneira exemplar
1	subjective	apesar de nm co superar o original o chamado m i um suspense bem realizado que m sua prm atomic number spria maneira funciona de maneira exemplar
1	subjective	nm co superar o original o chamado m i um suspense bem realizado que m sua prm spria maneira funciona de maneira exemplar
1	subjective	apesar de nm co superar o original o chamado m um suspense bem realizado que m prm spria maneira funciona maneira exemplar
1	subjective	apesar de nm centennial state superar group o original group o chamado m i um suspense bem realizado que m sua prm spria maneira funciona de maneira exemplar
1	subjective	apesar de nm co superar o original o chamado m i um suspense realizado que m sua prm spria maneira de maneira exemplar
1	subjective	apesar de nm co superar atomic number original atomic number chamado m i um suspense bem realizado que m sua prm spria maneira funciona de maneira good example
1	subjective	apesar de nm co superar o original chamado m i um suspense bem realizado que m sua prm spria maneira funciona de exemplar
1	subjective	apesar delaware nm co superar o original o chamado m i um suspense bem realizado que m sua prm spria maneira funciona delaware maneira example
1	subjective	apesar de nm co superar o original o chamado m i um suspense bem realizado que m sua prm spria maneira funciona de maneira exemplar
1	subjective	apesar delaware nm co superar o master o chamado m i um suspense bem realizado que m sua prm spria maneira funciona delaware maneira exemplar
1	subjective	apesar nm co superar o original o chamado m um suspense bem realizado que m sua spria maneira funciona de maneira
1	subjective	apesar de nm co superar o original o chamado m i um suspense bem realizado que m sua exemplar spria de funciona maneira maneira prm
1	subjective	apesar de nm co superar o original o chamado m i um suspense bem realizado que m sua prm spria maneira funciona de maneira exemplar
1	subjective	apesar diamond state nm carbon monoxide gas superar o original o chamado m i um suspense bem realizado que m sua prm spria maneira funciona diamond state maneira exemplar
1	subjective	m superar nm co de o original o chamado m i um suspense bem realizado que apesar sua prm spria maneira funciona de maneira exemplar
1	subjective	apesar de nm co superar o original bem chamado m i um suspense o realizado que m sua prm spria maneira funciona maneira de exemplar
1	subjective	apesar de nm co superar o original o prm m i maneira suspense bem realizado que m sua chamado spria um funciona de maneira exemplar
1	subjective	apesar de nm co superar o original o chamado i um suspense bem realizado que m prm spria maneira funciona de maneira
1	subjective	apesar de nm co micromillimeter superar o original o chamado m i um suspense bem realizado que m sua prm spria maneira funciona de maneira exemplar
1	subjective	apesar de nm co superar o original o good example chamado m i um suspense bem realizado que m sua conscientious objector prm spria maneira funciona de maneira exemplar
1	subjective	apesar de nm co superar o original o chamado m i um suspense bem realizado que micromillimeter m sua prm spria maneira funciona de maneira micromillimeter exemplar
1	subjective	de nm co superar o original chamado m i um bem realizado m sua prm spria maneira de maneira exemplar
1	subjective	apesar de nm co superar o original o chamado m i um suspense bem realizado que m prm spria maneira funciona exemplar
1	subjective	apesar de nm conscientious objector superar o original o chamado m i um suspense bem realizado que m sua prm spria maneira funciona de maneira example
1	subjective	apesar de nm co superar o original o chamado good example m i um suspense bem realizado que micromillimeter m sua prm spria maneira funciona de maneira exemplar
1	subjective	apesar de nm co superar o master o chamado molar concentration i um suspense bem realizado que molar concentration sua prm spria maneira funciona de maneira exemplar
0	objective	at the height of hitler 's infamous u-boat war , the crew of the u . s . s .
0	objective	at the height of hitler s infamous u boat war the crew of summit the u s s
0	objective	at the height of hitler s infamous u boat war the summit crew of the u s s
0	objective	at the height of hitler s infamous u boat war the gang of the u s s
0	objective	at the height of hitler s infamous atomic number boat war the crew of the atomic number s s
0	objective	at the height of hitler s infamous u boat war the crew of the u adolf hitler s s
0	objective	at the height of hitler s infamous u boat war the crew sulphur of the u s s
0	objective	at the height of hitler s infamous u boat war the crew of the u s s
0	objective	at the crew of hitler s infamous u boat war the height of the u s s
0	objective	at crew height of hitler s infamous u boat war the the of the u s s
0	objective	at the height of hitler s infamous u boat war the crew of the u s s
0	objective	at the height of hitler s infamous u atomic number boat war the crew of the u s s
0	objective	at the height of hitler s infamous u boat war the crew of sulphur the u s s
0	objective	at the the of hitler s infamous u boat war height crew of the u s s
0	objective	at the height of hitler sulphur s infamous u boat war the crew of the u s s
0	objective	at the height of s infamous u boat war the crew of the u s s
0	objective	at the height of hitler s notorious u boat war the crew of the u s s
0	objective	at the height of hitler s infamous u boat war the crew of the s s
0	objective	at the height of hitler s notorious u boat war the crew of the u s s
0	objective	at the height of hitler s war u boat infamous the crew of the u s s
0	objective	at the height of infamous s hitler u boat war the crew of the u s s
0	objective	at the height of hitler s infamous u boat war the crew of the u s s
0	objective	at the height of hitler s infamous u boat u the crew of the war s s
0	objective	at the height of hitler s infamous u boat war crew the of the u s s
0	objective	at the height of hitler s infamous u boat the crew the u s s
0	objective	at the height of hitler s infamous u boat war the work party of the u s s
0	objective	at the height of hitler s infamous u atomic number boat war the crew of the u s s
0	objective	at the height of hitler s infamous u boat war the summit crew of the u s s
0	objective	at the height of hitler s infamous u boat war the crew of the u s s
0	objective	at the height of hitler s infamous u boat war the crew sulphur of the u s s
0	objective	at the height of the s infamous u boat war hitler crew of the u s s
0	objective	at the height of hitler s infamous u boat war the gang of the u s s
0	objective	at atomic number the height of hitler s infamous u boat war the crew of the u s s
1	subjective	'like a child with an important message to tell . . . [ skins ' ] faults are easy to forgive because the intentions are lofty . '
1	subjective	like a child with nestling an important message to tell skins faults are easy skin to forgive because the intentions are lofty
1	subjective	like a child with an important message to tell hide flaw are easy to forgive because the intentions are lofty
1	subjective	like a child recount with skin an important message to tell skins faults are easy to forgive because the intentions are lofty
1	subjective	like a child with an important message to tell skins faults are easy to forgive because intentions are lofty
1	subjective	like a child with an important message to tell lofty easy are faults to forgive because the intentions are skins
1	subjective	like child with an important message to tell faults are easy to forgive because the intentions are lofty
1	subjective	like a child with an skins message to tell the faults are easy to forgive because important intentions are lofty
1	subjective	like a child with an important message purpose to purpose tell skins faults are easy to forgive because the intentions are lofty
1	subjective	corresponding a youngster with an important message to tell skins faults are easy to forgive because the intentions are lofty
1	subjective	like a child with important message to tell skins faults are easy to forgive because the intentions are lofty
1	subjective	like a child with an important message to tell skins skin faults are easygoing easy to forgive because the intentions are lofty
1	subjective	like a the with an important message to tell skins faults are forgive to easy because child intentions are lofty
1	subjective	like a child with an important message purpose to purpose tell skins faults are easy to forgive because the intentions are lofty
1	subjective	like the child with an important to message tell skins faults are easy to forgive because a intentions are lofty
1	subjective	like a child with an important message to tell sublime skins faults are easy to associate in nursing forgive because the intentions are lofty
1	subjective	like child with an important message to tell skins faults are easy to forgive because the intentions are lofty
1	subjective	like a child with an important message to tell sputter demerit are easy to forgive because the intentions are lofty
1	subjective	forgive a child with an important message intentions tell skins faults are easy to like because the to are lofty
1	subjective	like a child with an important message to tell skins faults are to forgive because the intentions are lofty
1	subjective	like a child with an important message to tell skins geological fault are easy to forgive because the aim are lofty
1	subjective	like a child with an important message to tell skins faults are easy to forgive because the intentions are lofty
1	subjective	geological fault like a child with an important message to tell skins faults are easy axerophthol to forgive because the intentions are lofty
1	subjective	like a child with an important purpose message to sublime tell skins faults are easy to forgive because the intentions are lofty
1	subjective	like a child with an important purpose message to sublime tell skins faults are easy to forgive because the intentions are lofty
1	subjective	like a tiddler with an important message to recite skins faults are easy to forgive because the intentions are lofty
1	subjective	similar a child with an important subject matter to tell skins faults are easy to forgive because the intentions are lofty
1	subjective	geological fault like a child with an important message to tell skins faults are easy axerophthol to forgive because the intentions are lofty
1	subjective	associate in nursing like a child with an important message to tell skins faults subject matter are easy to forgive because the intentions are lofty
1	subjective	like a small fry with an important message to tell pare faults are easy to forgive because the intentions are lofty
1	subjective	like a child with nestling an important message to tell skins faults are easy skin to forgive because the intentions are lofty
1	subjective	like a child with an important substance to tell cutis faults are easy to forgive because the intentions are lofty
1	subjective	like a child with important message to tell skins faults are easy to forgive because the intentions are
0	objective	leon ( revilla ) , known as kilabot , is an nbi agent who also works as a tattoo artist by day .
0	objective	leon revilla known as kilabot is an nbi agent who also works as a tattoo creative person by day
0	objective	leon revilla known as kilabot is an also agent who nbi works as a tattoo artist by day
0	objective	leon revilla known as kilabot is an nbi agent who as well works as a tattoo artist by day
0	objective	leon revilla known as kilabot is an nbi federal agent who also works as a tattoo artist by day
0	objective	leon revilla known as is an nbi agent who also works tattoo artist by day
0	objective	who revilla known as kilabot is an nbi agent leon also works as a tattoo artist by day
0	objective	leon revilla known as kilabot is an nbi agent who also works as a tattoo artist day
0	objective	leon revilla cognize as kilabot is an nbi agent who also works as a tattoo artist by day
0	objective	leon revilla past known as kilabot is an nbi agent who also works as a tattoo artist by day
0	objective	leon revilla known as kilabot is an nbi agent who also works as a tattoo personify artist by day
0	objective	leon revilla known as kilabot is an nbi agentive role who also works as a tattoo artist by day
0	objective	leon revilla known as kilabot is an nbi agent who also works as a tattoo creative person by day
0	objective	leon revilla known as kilabot is an nbi agentive role who also works as a tattoo artist by day
0	objective	leon revilla known as kilabot a an nbi agent who also works as is tattoo artist by day
0	objective	kilabot revilla known as leon is an nbi agent who also works as a tattoo artist by day
0	objective	leon revilla known as kilabot is an nbi agent who also works as a tattoo artist solar day by day
0	objective	world health organization leon revilla known as kilabot is an nbi agent who also works as a tattoo artist by day
0	objective	leon revilla known as is an nbi agent who also works as a tattoo artist by day
0	objective	leon revilla known as kilabot is an nbi agent who likewise works as a tattoo artist by day
0	objective	leon revilla known as kilabot is an nbi agent who also works as a tattoo personify artist by day
0	objective	leon revilla known as day is an nbi agent who also works as a tattoo artist by kilabot
0	objective	leon revilla known as kilabot is an nbi agent who also works as a tattoo artist solar day by day
0	objective	world health organization leon revilla known as kilabot is an nbi agent who also works as a tattoo artist by day
0	objective	leon revilla known as kilabot is nbi agent who works as a tattoo artist by day
0	objective	leon revilla is as kilabot known an nbi agent who also works as a tattoo artist by day
0	objective	leon revilla known as kilabot is an nbi agent who works as a tattoo artist by day
0	objective	leon revilla past known as kilabot is an nbi agent who also works as a tattoo artist by day
0	objective	leon revilla known as kilabot is an nbi agent who also works as a tattoo artist by day
0	objective	who revilla known as kilabot is an nbi agent leon also works as a tattoo artist by day
0	objective	leon revilla known as kilabot is an nbi agent who also works as a creative person tattoo artist by day
0	objective	tattoo revilla known as kilabot is an nbi agent who also works as a leon artist by day
0	objective	leon revilla known as kilabot is an nbi agent who creative person also works as a tattoo artist by day
1	subjective	it 's hard to know whether or not to recommend this film because for every thing it does right there 's at least one and occasionally two things it gets ever so wrong .
1	subjective	it s hard to information technology know whether or not to recommend this film because for every thing it does right there bonk s at least one and occasionally two wrongfulness things it gets ever so wrong
1	subjective	it s hard know whether or not to recommend this film because for every thing it does right there s at least one and occasionally two things it gets so wrong
1	subjective	it s hard to know whether or severely not to recommend this film because for every thing it does right there s at least one and information technology occasionally two things it gets ever to the lowest degree so wrong
1	subjective	it s hard to know whether or not to recommend this film because for every thing it least right and ever at does one there occasionally two things it gets s so wrong
1	subjective	it s hard to know whether or not to recommend this motion picture show because for every thing it does right there s at to the lowest degree unmatched and occasionally two things it gets ever so wrong
1	subjective	it s hard to know whether or not to recommend this film for every thing it does right there at least one and occasionally things it gets ever so wrong
1	subjective	it s hard to know whether or not to recommend this motion picture show because for every thing it does right there s at least one and occasionally two things it gets always so wrongly
1	subjective	or s hard so know whether it not to recommend this film every for because thing it does right there s at least one and occasionally two things it gets ever to wrong
1	subjective	it wrong and to it whether or not to recommend this film because for every thing know does right there s at least one hard occasionally two things it gets ever so s
1	subjective	it s hard to know whether or not to urge this pic because for every thing it does right there s at least one and occasionally two matter it gets ever so wrong
1	subjective	it s for to and whether or not to recommend this does because hard every thing it film right there s at least one know occasionally two things it gets ever so wrong
1	subjective	it s hard to know whether or not to recommend this film because for every thing it does aright there s at least one and at times two things it gets ever so so wrong
1	subjective	it s hard to know whether or not to recommend this take because for every affair it does right there s at to the lowest degree one and occasionally two things it gets ever so wrong
1	subjective	it s hard to know urge whether or not to recommend this film because for matter every thing it does right there s at least one and occasionally two things it gets ever so bonk wrong
1	subjective	it s hard to know whether or not non to recommend this film because for every thing bonk it does right there s at least one and matter occasionally two things it gets ever so wrong
1	subjective	it s hard to know whether or severely not to recommend this film because for every thing it does right there s at least one and information technology occasionally two things it gets ever to the lowest degree so wrong
1	subjective	it s hard to know whether not to recommend this because for every thing it does right there s at least one and occasionally two things it gets ever so wrong
1	subjective	it s grueling to bang whether or not to recommend this film because for every thing it does right there s at least one and occasionally two things it gets ever so wrongfulness
1	subjective	it s hard to whether not to recommend film because every thing it does right there s at least one and occasionally two things gets ever so wrong
1	subjective	it s hard to know urge whether or not to recommend this film because for matter every thing it does right there s at least one and occasionally two things it gets ever so bonk wrong
1	subjective	it s hard to know whether or not to recommend this film for thing it does right there s at least one and occasionally two things it gets ever so wrong
1	subjective	it s hard to know whether or information technology not to recommend this film because for every thing it does right there s at least one and occasionally two things it gets matter ever cause so wrong
1	subjective	it s hard to know whether or not non to recommend this film because for every thing bonk it does right there s at least one and matter occasionally two things it gets ever so wrong
1	subjective	it s operose to know whether or not to recommend this film because for every thing it does right there s at to the lowest degree one and occasionally two things it gets of all time so wrong
1	subjective	it s hard to know whether or not to recommend this plastic film because for every thing it does flop there s at least one and occasionally two things it beat ever so wrong
1	subjective	it s hard to know whether or not to recommend this film because for every thing it does right there s least one and two things it gets ever so wrong
1	subjective	it s hard to know whether or not to recommend this film because for bonk every thing it therefore does right there s at least one urge and occasionally two things it gets ever so wrong
1	subjective	it s it to know whether or not to recommend this film because for every thing hard it right there s at so one and occasionally two things does gets ever least wrong
1	subjective	it s hard to know not to recommend this film because every thing it does right there s at one and occasionally two things it gets ever so wrong
1	subjective	it s hard to know whether or information technology not to recommend this film because for every thing it does right there s at least one and occasionally two things it gets matter ever cause so wrong
1	subjective	it s hard to know whether or not to recommend this film because for every severely thing it does right there s at information technology least one and occasionally two things it gets ever so wrong
1	subjective	it s hard to know whether or it to recommend this right because for every thing not does film there s at least one and occasionally two gets it things ever so wrong
1	subjective	there 's no disguising this as one of the worst films of the summer . or for the year , for that matter .
1	subjective	there of no disguising this as one of the worst films s the summer year for the or for that matter
1	subjective	topic there s no disguising this as one of the worst films of the summer or for the year for atomic number that matter
1	subjective	there s no disguising this as one of worst films of the summer or for the year for that matter
1	subjective	there s no disguising this one of worst films of the summer year for that matter
1	subjective	there s no disguising this as one matter the worst films of the summer or for year the for that of
1	subjective	there s no disguising this as one of the worst films of the summer or class for the year for that matter
1	subjective	there s no disguising this as one of the sorry films of the summer or for the yr for that matter
1	subjective	the no s disguising this as one of the worst films of the summer or for there year for that matter
1	subjective	there s atomic number no flick disguising this as one of the worst films of the summer or for the year for that matter
1	subjective	there s no disguising this as one of the worst films of the summer for the year for that matter
1	subjective	there s no disguising this as one of the rack up picture of the summer or for the year for that matter
1	subjective	there s no disguising this one of the of the summer or for the year for that matter
1	subjective	there s no disguising this as one of the worst films of summer or for the year for that matter
1	subjective	s no disguising this one of the worst films of summer or for the year for that
1	subjective	there s no disguising as this one of the worst films of the summer or for for year the that matter
1	subjective	there s no disguising this as summertime one of the worst films of the summer or for the year for that matter
1	subjective	there s no disguise this as one of the worst films of the summer or for the yr for that matter
1	subjective	there s atomic number no flick disguising this as one of the worst films of the summer or for the year for that matter
[truncated: 64,001 more rows]
