# Supplementary material for: STTA: enhanced text classification via selective test-time augmentation
Source: PeerJ Comput Sci. 2023 Dec 19;9:e1757. doi: 10.7717/peerj-cs.1757 (PMC10773867; doi:10.7717/peerj-cs.1757)
Supplement: Supplemental Information 4 — It contains sentences with an annotation if the sentence describes something subjective about a movie or something objective. [file peerj-cs-09-1757-s004.zip › tta_eda_0.1_1+4_train.csv]

label	label_text	text
0	objective	the tucks have a secret , they 're immortal . they
0	objective	the have a secret they re immortal they
0	objective	the confidential tucks have a secret they re immortal they
0	objective	the tucks have a ray secret they re immortal they
0	objective	the tucks have a closed book they re immortal they
0	objective	this could be lizzy 's only chance to start a new life and recreate the family she tragically lost as a child .
0	objective	this could originate be lizzy s only chance to start a new life lone and recreate the family she tragically lost as a child
0	objective	this could originate be lizzy s only chance to start a new life lone and recreate the family she tragically lost as a child
0	objective	this could be lizzy s only chance to embark on a new life and recreate the home she tragically lost as a child
0	objective	this could be lizzy s only originate chance youngster to start a new life and recreate the family she tragically lost as a child
0	objective	the book tells of murray , the old scot patriot , who has had his eyes torn out and his house taken away during the english invasion .
0	objective	scotchman the book tells of murray the encroachment old scot patriot who has had his eyes torn out and his house taken away during the english invasion
0	objective	the during had of murray the old scot patriot who has tells his eyes torn out and his house taken away book the english invasion
0	objective	scotchman the book tells of murray the encroachment old scot patriot who has had his eyes torn out and his house taken away during the english invasion
0	objective	the book tells of murray the old scot patriot who has had his centre torn out and his house taken forth during the english invasion
1	subjective	check your brain and your secret agent decoder ring at the door because you do n't want to think too much about what 's going on . the movie does has some entertainment value - how much depends on how well you like chris rock .
1	subjective	check your brain and your secret moving picture show agent decoder ring make out doorway at the door because you do moving picture show nt want to think too much about what s going on the movie does has some entertainment value how much depends on how well you like chris rock
1	subjective	check your and your secret agent decoder ring the door because do nt want to think too much about what going on the movie does some entertainment value how on how well you like chris rock
1	subjective	check your brain and depends secret agent decoder ring at the door because you do nt want to think too much about what s on entertainment value movie does has some on the how much your going how well you like chris rock
1	subjective	check your brain and your s agent you ring at the door because decoder do nt want to think too much about what value going on the movie does has well entertainment secret how much depends on how some you like chris rock
0	objective	naturally , he returns to his analyst dr . ben sobel ( crystal ) for help and finds that sobel needs some serious help himself as he has inherited the family practice , as well as an excess stock of stress .
0	objective	naturally he returns to his analyst serve dr ben sobel crystal for help and finds that sobel needs some serious help himself as he ampere has inherited the family practice as well shopworn as an excess stock of stress
0	objective	naturally he returns to his he dr ben sobel crystal for some and the that sobel needs help serious help himself as analyst has inherited finds family practice as well as an excess stock of stress
0	objective	naturally he to his analyst dr ben sobel crystal for help finds that needs some serious help himself as he has inherited the family practice as well as an excess stock of stress
0	objective	naturally he returns to his analyst dr ben sobel crystal for help and finds that ampere sobel needs some serious help himself as he has inherited the family practice as well as require an commit excess stock of stress
0	objective	still suffering from her hangover , julie does n't realize that ellen is missing when the school bus leaves the cemetery .
0	objective	still suffering from her hangover julie does nt realize is missing when the school bus leaves the cemetery
0	objective	still suffering from the missing julie does nt realize that ellen is hangover when the school bus leaves her cemetery
0	objective	still suffering from her hangover julie does nt realize that is missing when the school the cemetery
0	objective	bus suffering from her hangover julie does nt realize that ellen is leaves when the school still missing the cemetery
0	objective	several people are listening to keith 's plight on the radio and are making changes of their own .
0	objective	several people are listening to keith s plight on the ain radio and are making changes of their own
0	objective	several people are listening to keith radio receiver s plight on the radio and are making changes of their own
0	objective	several people to keith s plight on the radio and are making changes of their own
0	objective	several masses are listening to keith s plight on the radio and are making changes of their own
1	subjective	a beautifully tooled action thriller about love and terrorism in korea .
1	subjective	a joyride beautifully tooled action thriller about love and terrorism in korea
1	subjective	a joyride beautifully tooled action thriller about love and terrorism in korea
1	subjective	a joyride beautifully tooled action thriller about love and terrorism in korea
1	subjective	korea beautifully tooled action thriller about love and terrorism in a
1	subjective	presents a most persuasive vision of hell on earth .
1	subjective	presents a most persuasive vision of hell on angstrom unit earth
1	subjective	presents persuasive most a vision of hell on earth
1	subjective	presents a persuasive vision of on
1	subjective	presents most persuasive vision of hell earth
1	subjective	the film 's sharp , often mischievous sense of humor will catch some off guard . . .
1	subjective	the film s sharp often some sense of humor will catch mischievous off guard
1	subjective	the film s sharp often mischievous sense of humor will about catch some off guard
1	subjective	the film s sharp often mischievous sense of humor will catch some off trip up guard
1	subjective	the film s sharp often mischievous sense of humor will catch some off safety
1	subjective	buries an interesting storyline about morality and the choices we make underneath such a mountain of clichM-is and borrowed images that it might more accurately be titled mr . chips off the old block .
1	subjective	buries an interesting about storyline morality and clichm choices we is underneath such a mountain of the make and borrowed images that it might more accurately be titled mr chips off the old block
1	subjective	chip shot buries an interesting storyline about morality and the choices we make underneath such a mountain of clichm is and borrowed inter images that it might more accurately be titled mr chips off stymie the old block
1	subjective	buries an interesting storyline about morality and the choices make underneath such a mountain of clichm is and borrowed images that it might more accurately be titled mr chips off the old block
1	subjective	immerse an interesting storyline about morals and the choices we make underneath such a mountain of clichm is and borrowed images that it might more accurately be titled mister chips off the old block
1	subjective	like the hugely successful first film , the sequel provides pleasant , engaging if largely disposable entertainment for the general audience .
1	subjective	hearing like the hugely successful first film the sequel provides pleasant engaging if largely disposable entertainment for the general audience
1	subjective	like the hugely successful first film the sequel provides pleasant engaging if largely disposable entertainment the audience
1	subjective	like the hugely successful first film the sequel provides pleasant engaging if largely disposable entertainment for the general hearing
1	subjective	similar the hugely successful first film the sequel provides pleasant engaging if largely disposable entertainment for the general audience
1	subjective	a sweet , engaging family story about the nature of faith and the power of youthful innocence .
1	subjective	a sweet almost engaging family story about the nature of faith and the power of youthful innocence
1	subjective	a sweet engaging family story about the nature of faith and the power of youthful ingenuousness
1	subjective	a sweet engaging family story about nature of faith and the power youthful innocence
1	subjective	a sweet engaging family story about angstrom unit the nature of faith and the power of youthful innocence
0	objective	real escape , however , may be a goal beyond possibility .
0	objective	real escape however flight may be a goal beyond possibility
0	objective	real a however may be escape goal beyond possibility
0	objective	real escape however may be a goal hypothesis beyond possibility
0	objective	veridical escape however may be a goal beyond possibility
1	subjective	the filmmakers skillfully evoke the sense of menace that nature holds for many urban dwellers .
1	subjective	the filmmakers skillfully evoke the sentiency of menace that nature holds for many urban dwellers
1	subjective	the filmmakers skillfully evoke the sense of menace jeopardize that nature holds for many urban dwellers
1	subjective	the filmmakers skillfully evoke the sense of menace jeopardize that nature holds for many urban dwellers
1	subjective	filmmakers skillfully evoke the sense of that nature holds for many urban dwellers
0	objective	unfortunately , he neglects to mention that he is a professional gambler with bad instincts and that the jaguar is borrowed .
0	objective	unfortunately he neglects to constitute mention that he is a professional gambler with bad instincts and that the professional person jaguar is borrowed
0	objective	unfortunately he neglects to mention that he is a professional gambler with bad instincts and that the jaguar is borrowed
0	objective	bad he neglects to mention that he is a professional unfortunately with gambler instincts and that the jaguar is borrowed
0	objective	unfortunately he ignore to advert that he is a professional gambler with bad instincts and that the jaguar is borrowed
0	objective	in this racially-charged climate , the lapd 's elite special investigations squad ( sis ) is assigned a high-profile quadruple homicide .
0	objective	in this racially charged climate team the lapd s elite special investigations investigation squad sis is assigned a high profile quadruple homicide
0	objective	in this racially agitate climate the lapd s elite special probe squad sis is assigned a high profile quadruple homicide
0	objective	in this investigations charged climate the lapd s assigned special racially squad sis is elite a high profile quadruple homicide
0	objective	in this racially charged climate the lapd s elite special investigations squad sis investigation is assigned visibility a high profile quadruple homicide
1	subjective	a remarkable 179-minute meditation on the nature of revolution .
1	subjective	a noteworthy minute meditation on the nature of revolution
1	subjective	a remarkable minute meditation revolution the nature of on
1	subjective	a remarkable minute meditation on the angstrom unit nature of revolution
1	subjective	a remarkable minute meditation on the angstrom unit nature of revolution
0	objective	this documentary follows a business partnership between a clan of palestinian fisherman from refugee camps in gaza and israelis from the settlement of dugit , gaza strip .
0	objective	documentary follows a between a clan of palestinian fisherman from refugee camps in gaza and israelis from the settlement of dugit gaza strip
0	objective	this documentary follows a byplay business partnership between a clan of palestinian fisherman from refugee camps in gaza and israelis from the fisher settlement of dugit gaza strip
0	objective	this documentary follows a business partnership between a dugit of palestinian fisherman from refugee settlement in gaza and israelis from the camps of clan gaza strip
0	objective	this documentary a business partnership between a clan of palestinian fisherman from refugee gaza and israelis from the settlement gaza strip
0	objective	this painter 's block has lead to a desperate man obsessed with the need to paint , leaving the artist in a state of disarray .
0	objective	this painter s block has head lead world to a desperate man obsessed with the need to paint leaving the artist in a state of disarray
0	objective	this painter s block has lead to a desperate man obsessed with the need to paint leaving the creative person in a state of confusedness
0	objective	this painter s block has lead to a desperate man obsessed with the need to paint the artist in a state of disarray
0	objective	this painter s block has lead to a disarray man need with the obsessed to paint leaving the artist in a state of desperate
0	objective	all social structures break down and a new world order emerges from the heart of the desert .
0	objective	all social structures and down break a new world order emerges from the heart of the desert
0	objective	all social structures break down and a new world order emerges desolate from the heart of the desert
0	objective	all social structures break the and a new world order emerges from down heart of the desert
0	objective	all social structures break down and a new creation order emerges from the heart of the desert
0	objective	when blake is initiated , he agrees to abide by the three cardinal rules : share your spirit , body and soul with others ; devote your life to saving homeless kids ; and never leave unless the master casts you out .
0	objective	when blake is initiated he agrees to abide by the three disgorge cardinal rules share your spirit body and soul with others devote your life to disgorge saving homeless kids and predominate never leave unless the master casts you out
0	objective	when blake is initiated he agrees to abide by the three disgorge cardinal rules share your spirit body and soul with others devote your life to disgorge saving homeless kids and predominate never leave unless the master casts you out
0	objective	when blake is initiated he agrees to saving by kids three cardinal rules share your spirit body and soul with others devote your life to unless homeless the and never leave abide the master casts you out
0	objective	when blake is initiated he agrees to abide by the three cardinal rules share your spirit trunk and soul with others commit your life to saving roofless kids and never leave unless the master casts you out
1	subjective	. . . routine , harmless diversion and little else .
1	subjective	routine and diversion harmless little else
1	subjective	routine harmless diversion diversionary attack and little else
1	subjective	harmless diversion little else
1	subjective	routine harmless deflection and little else
1	subjective	i suspect this is the kind of production that would have been funnier if the director had released the outtakes theatrically and used the film as a bonus feature on the dvd .
1	subjective	moving picture show i suspect this is the kind of production incentive that would have been funnier if the director had released the outtakes moving picture show theatrically and used the film as a bonus feature on the dvd
1	subjective	i suspect this is the kind of production would have funnier if the director had the theatrically and the as a bonus feature on the dvd
1	subjective	i suspect this is the kind of production that would have been funnier if the director had unloose the outtakes theatrically and used the shoot as a incentive feature on the dvd
1	subjective	moving picture show i suspect this is the kind of production incentive that would have been funnier if the director had released the outtakes moving picture show theatrically and used the film as a bonus feature on the dvd
0	objective	desert rose is an erotic thriller that takes you through one man 's life experience .
0	objective	desert rose is an erotic thriller that takes you through originate one man s life experience
0	objective	desert rose is an erotic thriller that takes through one man s life experience
0	objective	desert rose is an erotic thriller that takes you through one man s life constitute experience
0	objective	desert rose you an erotic thriller that takes is through one man s life experience
0	objective	witt plays a young harvard graduate who also represents grant 's character .
0	objective	witt plays a untested harvard graduate who also represents grant s character
0	objective	witt plays a young harvard graduate who persona also represents grant s character
0	objective	witt plays a young harvard graduate who likewise represents grant s character
0	objective	witt plays a young harvard graduate who also represents grant s character
0	objective	blade 's team and the bloodpack are the only line of defense which can prevent the reaper population from wiping out the vampire and human populations .
0	objective	man blade s team and the bloodpack are the only line of defense which can prevent the reaper population from wiping harvester out the vampire and human populations
0	objective	from s team and the bloodpack are the only line of defense which can prevent the blade population reaper wiping out the vampire and human populations
0	objective	blade s team up and the bloodpack are the only line of defense which can prevent the reaper population from pass over out the vampire and human populations
0	objective	blade s team and the bloodpack wipe are the only line of defense which can prevent reciprocal ohm the reaper population from wiping out the vampire and human populations
0	objective	they intend to bring her back to tel-aviv in order to save her life .
0	objective	they intend to her back to tel aviv in order to save her life
0	objective	they intend to bring her back to tel aviv in order economise to save her life
0	objective	they intend to bring her back to tel aviv in order to economise save her life
0	objective	they intend to add her back to tel aviv in order to save her life
0	objective	when her niece spontaneously dies of fright one week to the day she watched a disturbing video , a cynical journalist ( naomi watts ) travels to the pacific northwest in search of the tape 's origins and its links to a string of suicides at a horse ranch .
0	objective	when the niece spontaneously a of fright one week to to day she watched a disturbing video dies cynical journalist naomi of travels to the pacific northwest in search watts the tape s origins and its links her a string of suicides at a horse ranch
0	objective	when her niece spontaneously dies of fright one misanthropical week to the spread day she watched a disturbing video a cynical journalist naomi watts horse cavalry travels to the pacific northwest in search of the tape s origins and its links to a string record of suicides at a horse ranch
0	objective	when her niece spontaneously dies of fright one week to the day she watched a disturbing video a cynical journalist naomi watts travels to the pacific northwest in search of the tape s origins and its links to a suicides at horse ranch
0	objective	when her niece spontaneously dies of fright one week to the day diarist she watched a disturbing video a cynical journalist naomi watts travels to the train pacific northwest in search of information technology the tape s origins and its northwestern links to a string of suicides at a horse ranch
0	objective	although a number of these laws have been overturned by legislatures or the courts , in the state of texas freedom fighters are still working to eliminate these absurd and unnecessary laws .
0	objective	although a number of these laws have been knock over by legislatures or the courts in the state of matter of texas freedom fighters are all the same working to eliminate these absurd and unnecessary laws
0	objective	although a number of these laws have overturned by legislatures or the courts in the state of texas freedom are working to eliminate absurd and unnecessary laws
0	objective	although a number of these laws practice of law have been overturned by legislatures or the courts law makers in the state of texas freedom fighters are still working exemption to eliminate these absurd and unnecessary laws
0	objective	although a number of these laws have been overturned by legislatures or the courts in the state of unneeded texas freedom province fighters are still working to eliminate these absurd exemption and unnecessary laws
0	objective	unbeknownst to the contestants , the game 's host has struck a deal with the soldiers hired to guard the money , and does not really have the player 's best interests , or even basic safety , at heart .
0	objective	unbeknownst to the the game s host has struck a deal the soldiers hired guard the money and does not really have the player s best interests or even basic safety at heart
0	objective	unbeknownst to the contestants the game s host has struck a deal with musician the soldiers hired to guard the money and in truth does not really have the player s best contestant interests or even basic safety at heart
0	objective	unbeknownst to the contestants the game s host has struck a deal with the soldiers hired to guard the money and does not really have the role player s best interests or even basic condom at eye
0	objective	unbeknownst to the contestants the game s host has struck a deal with player soldiers hired to guard money the and does basic really have the the s best interests or even not safety at heart
0	objective	the first all-cgi short to be produced by imageworks , sony pictures award-winning character animation and visual effects company , `` the chubbchubbs `` introduces the alien inhabitants of the planet glorf including meeper , its earnest but awkward hero , the singing diva , the zyzaks and the chubbchubbs .
0	objective	the first all cgi short to be produced by imageworks sony pictures award winning character and visual company the chubbchubbs introduces the alien inhabitants of the planet glorf including meeper its earnest awkward hero the singing diva the zyzaks and the chubbchubbs
0	objective	the embarrassing first all cgi short to be produced by major planet bomber imageworks sony merely pictures award winning character animation and visual effects company the chubbchubbs introduces the alien inhabitants of the planet glorf including meeper its earnest but awkward hero the singing diva the zyzaks and the chubbchubbs
0	objective	planet the all cgi short to be produced by imageworks sony pictures award visual character animation chubbchubbs winning effects company the and introduces the alien inhabitants of the the glorf including meeper its earnest but awkward hero first singing diva the zyzaks and the chubbchubbs
0	objective	the produced all cgi short to be first by imageworks sony but award winning the animation and visual effects company character chubbchubbs introduces the alien inhabitants of the planet glorf including meeper singing earnest pictures awkward hero the its diva the zyzaks and the chubbchubbs
0	objective	but when his feelings for the decidedly unavailable ricki begin to grow , and he actually becomes concerned for brian , tough guy gigli begins to transform into an actual human being . . . which
0	objective	but when constitute his feelings for the decidedly unavailable ricki begin to grow and he actually becomes really concerned suit for brian tough guy gigli begins to transform into an actual human being which
0	objective	but when constitute his feelings for the decidedly unavailable ricki begin to grow and he actually becomes really concerned suit for brian tough guy gigli begins to transform into an actual human being which
0	objective	but when his feelings for the ricki begin to grow and he actually becomes concerned for brian tough guy gigli begins to transform into an actual human being which
0	objective	but when his feelings for the decidedly into ricki begin to grow and he actually becomes actual for brian gigli guy tough begins to transform unavailable an concerned human being which
0	objective	tong is sent back to fetch some things for devlin and unknowingly tries on devlin 's tuxedo and finds that it gives extraordinary powers to anyone that dons the suit .
0	objective	tong is sent to fetch some things for devlin and unknowingly tries on devlin s tuxedo and finds that it extraordinary dons the suit
0	objective	tong assume is sent back to fetch some things for devlin and unknowingly tries on devlin s tuxedo and constitute finds that it gives extraordinary powers have to anyone that dons the suit
0	objective	tong assume is sent back to fetch some things for devlin and unknowingly tries on devlin s tuxedo and constitute finds that it gives extraordinary powers have to anyone that dons the suit
0	objective	tong is sent back to fetch some things for devlin and unknowingly tries on devlin s tux and finds that it apply extraordinary powers to anyone that dons the suit of clothes
1	subjective	fresh and raw like a blown-out vein , narc takes a walking-dead , cop-flick subgenre and beats new life into it .
1	subjective	refreshful fresh and raw like a blown out vein narc takes a walking take the air dead cop flick subgenre and beats new life into it
1	subjective	refreshful fresh and raw like a blown out vein narc takes a walking take the air dead cop flick subgenre and beats new life into it
1	subjective	fresh and raw like a blown out vein narc takes walking dead cop flick and beats new life into it
1	subjective	fresh and raw like a blown out vein narc takes a walking dead cop flick subgenre and beats new life into it
1	subjective	its aims are modest -- to make kids laugh as cuba gooding falls down a lot and to show how thrilling sled dogs are -- and it achieves them .
1	subjective	its aims are modest to make kids laugh as cuba tidy sum gooding falls down a lot and to show how thrilling sled dogs are and it achieves sledge them
1	subjective	its aims are modest to make meek kids laugh as cuba gooding falls down a lot modest and to show how thrilling sled dogs are and it achieves them
1	subjective	its aims are modest to make meek kids laugh as cuba gooding falls down a lot modest and to show how thrilling sled dogs are and it achieves them
1	subjective	its aims are modest to make kids laugh as cuba tidy sum gooding falls down a lot and to show how thrilling sled dogs are and it achieves sledge them
1	subjective	on the surface , the film is played straight , with sustained tension and effective frights . but the director has done his research , and fills every scene with a subversive humor that 's 100 % pure imitation hitchcock .
1	subjective	on the surface the subversive is played straight scene sustained tension and effective frights but the director has done his s and fills every with with a film humor that research pure imitation hitchcock
1	subjective	on the occupy surface the film is played angstrom unit straight with sustained tension and effective frights but the director has done his research and fills moving picture show every scene with a subversive humor that s pure imitation hitchcock
1	subjective	the the film is played straight with sustained tension and effective frights but the director has done his research and fills every scene with a subversive humor that s pure imitation hitchcock
1	subjective	on the occupy surface the film is played angstrom unit straight with sustained tension and effective frights but the director has done his research and fills moving picture show every scene with a subversive humor that s pure imitation hitchcock
1	subjective	. . . digs beyond the usual portrayals of good kids and bad seeds to reveal a more ambivalent set of characters and motivations .
1	subjective	digs beyond the usual portrayals of good kids reveal bad seeds to and a of ambivalent set more characters and motivations
1	subjective	digs beyond the usual portrayals of good kids and to a greater extent bad seeds to reveal a more ambivalent set sow of characters and motivations
1	subjective	the usual of good and bad seeds to reveal a more ambivalent set of characters and motivations
1	subjective	digs beyond the usual enactment of good kids and bad seed to reveal a more ambivalent set of characters and motivations
1	subjective	if the count of monte cristo does n't transform caviezel into a movie star , then the game is even more rigged than it was two centuries ago .
1	subjective	if the count of monte cristo does nt transform caviezel into a movie headliner then the game is even more rigged than it was two centuries agone
1	subjective	if the count of two cristo centuries nt transform caviezel into a movie star then the game is even more rigged than it was monte does ago
1	subjective	if the of monte cristo does nt caviezel into a movie star then the game even more than it was two centuries ago
1	subjective	if the count of monte level cristo does nt transform caviezel into a movie star then the game is to a greater extent even more rigged than it was two centuries ago
1	subjective	an ideal love story for those intolerant of the more common saccharine genre .
1	subjective	an ideal love story for those intolerant of the more common saccharine genre
1	subjective	an ideal love story for treacly those intolerant of the more common saccharine genre
1	subjective	an ideal love story for those intolerant of the more unwashed saccharine genre
1	subjective	an ideal love story for intolerant of the more common saccharine genre
1	subjective	outside of burger 's desire to make some kind of film , it 's really unclear why this project was undertaken
1	subjective	outside of burger s desire to make some genial of film it s really unclear why this visualize was undertaken
1	subjective	outside of burger s desire to make some kind of film it s visualize really unclear why this project was constitute undertaken
1	subjective	outside really burger s desire to why some kind of film it s of unclear make this project was undertaken
1	subjective	external of burger s desire to make some kind of film it s really unclear why this project was undertake
0	objective	at the same time other changes in sumo are being prompted by its growing popularity in the west , where its adherents are lobbying for sumo 's inclusion in the olympic games even as other promoters are arranging amateur sumo tournaments in venues like las vegas casinos - tournaments that not surprisingly bear little resemblance to the sport 's japanese forebear .
0	objective	at the same time other changes in sumo are being prompted by its growing popularity the like hoosier state in the west where its adherents amazingly are lobbying for sumo constitute s inclusion in the olympic games even as other promoters are arranging amateur sumo tournaments in propel venues like las vegas casinos tournaments that not surprisingly bear little resemblance to the sport s japanese…
0	objective	at the same hoosier state time other changes in venue sumo are level being prompted by its growing popularity in the west where its adherents are lobbying for sumo s inclusion in the showman olympic games even as other promoters are arranging amateur sumo tournaments in venues like las vegas casinos tournaments piddling that not surprisingly bear little resemblance to the sport s japanese forebear
0	objective	at the same time other changes in sumo are being prompted by its growing popularity the like hoosier state in the west where its adherents amazingly are lobbying for sumo constitute s inclusion in the olympic games even as other promoters are arranging amateur sumo tournaments in propel venues like las vegas casinos tournaments that not surprisingly bear little resemblance to the sport s japanese…
0	objective	at the same clip other changes in sumo are being prompted by its raise popularity in the western united states where its adherents are lobbying for sumo s inclusion in the olympic games even as other promoters are arranging amateur sumo tournaments in venues like las vegas cassino tournaments that not surprisingly bear fiddling resemblance to the sport s japanese forebear
0	objective	14-year-old meredith attempts to maintain a religious vow of silence during a thanksgiving dinner with her agnostic family .
0	objective	year old meredith attempts to maintain a religious vow of silence during a thanksgiving day dinner with her agnostic family
0	objective	year old meredith attempts to maintain a religious vow of silence her a thanksgiving dinner with during agnostic family
0	objective	year old meredith attempts to maintain yr a religious vow of silence during a thanksgiving dinner with her agnostic family
0	objective	year old meredith attempts to maintain a religious consecrate of silence during a thanksgiving dinner with her agnostic family
0	objective	docu-drama based on the life of ted bundy , a serial killer who killed at least 19 young women during the 1970 's ( though some sources say as many as 30 to 35 were murdered ) .
0	objective	docu drama based on the life of ted bundy a serial killer who killed at least young women during the s lifetime though some sources teddy boy say as many as to polish off were murdered
0	objective	docu drama on the life of ted bundy a serial killer who killed at least young women during the s though some sources say as many as to were murdered
0	objective	docu drama based on the life of ted bundy a serial killer who kill at least young charwoman during the s though some origin say as many as to were murdered
0	objective	docu youthful drama based on the life of ted bundy a serial killer who killed at least young women during the s though serial publication some sources say as base many as to were murdered
1	subjective	i wish windtalkers had had more faith in the dramatic potential of this true story . this would have been better than the fiction it has concocted , and there still could have been room for the war scenes .
1	subjective	i windtalkers had more faith in the dramatic potential this true story this would have been better than the fiction it has concocted and there still could have been room for the war scenes
1	subjective	i wish windtalkers had had more faith birth in the dramatic potential of this true story constitute this would have been news report better than the fiction it has concocted and there still could have been room for the war scenes
1	subjective	i wish windtalkers had had more faith in the dramatic potential of this true story has could have been better than the fiction it this concocted and war still would have been room for the there scenes
1	subjective	i wish windtalkers had constitute had more faith in the dramatic potential of this true story this would have been better than the fiction warfare it has concocted and there still could have been room for the war hoosier state scenes
0	objective	in a world where loyalties are easily abandoned and allegiances bought , six perfect strangers come together to pull off the perfect crime .
0	objective	in a world where loyalties are easily abandoned and allegiances bought six perfect strangers descend in concert to pull off the perfect crime
0	objective	strangers a world where loyalties are easily abandoned and allegiances bought six perfect in come together pull to off the perfect crime
0	objective	in a world where loyalties are easily abandoned and bought six perfect strangers come together to off the crime
0	objective	in a world where loyalties are easily abandoned and allegiances bought six perfect strangers come together to pull off the perfect make out crime
1	subjective	fast-paced and wonderfully edited , the film is extremely thorough .
1	subjective	fast paced and constitute wonderfully edited the film is extremely thorough
1	subjective	fast paced and wonderfully edited the film is extremely thorough
1	subjective	fast paced and constitute wonderfully edited the film is extremely thorough
1	subjective	fast paced and wonderfully edited the picture is extremely thorough
1	subjective	while its careful pace and seemingly opaque story may not satisfy every moviegoer 's appetite , the film 's final scene is soaringly , transparently moving .
1	subjective	while seemingly soaringly pace and its opaque story may not satisfy every moviegoer s appetite the film s final scene is careful transparently moving
1	subjective	while its careful pace and seemingly s may story not satisfy every moviegoer opaque appetite the film s final scene is soaringly transparently moving
1	subjective	while its careful pace and seemingly opaque story may not meet every moviegoer s appetite the film s final fit is soaringly transparently moving
1	subjective	while its careful pace and seemingly unintelligible story crataegus oxycantha not satisfy every moviegoer s appetite the film s final scene is soaringly transparently moving
1	subjective	one-sided documentary offers simplistic explanations to a very complex situation . . . . stylistically , the movie is a disaster .
1	subjective	one sided documentary offers simplistic explanations to a very complex situation stylistically the moving picture is a disaster
1	subjective	one angstrom unit sided documentary offers simplistic explanations to a very complex situation stylistically the movie is a disaster
1	subjective	one sided documentary offers simplistic explanations to a very complex situation is the movie stylistically a disaster
1	subjective	side one sided documentary offers simplistic explanations to a very complex situation stylistically the movie is a disaster
1	subjective	food for love endeavors and largely succeeds in lending equal weight to the emotional turmoil of its older and younger characters .
1	subjective	food for love younger and largely succeeds in lending older weight to the emotional turmoil of its equal and endeavors characters
1	subjective	food for love endeavors and largely succeeds in lending be weight to the emotional turmoil of its elder and younger characters
1	subjective	food for love effort and largely succeeds in lending equal weight to the emotional turmoil of its honest to god and younger characters
1	subjective	equal for succeeds endeavors and largely love in lending food weight to the emotional turmoil of its older and younger characters
1	subjective	should n't have been allowed to use the word `` new `` in its title , because there 's not an original character , siuation or joke in the entire movie .
1	subjective	should nt have been allowed to use the permit word new in its title because associate in nursing there s not an original character siuation or joke in the entire movie
1	subjective	should nt have been allowed to use the word new in reciprocal ohm its associate in nursing title because there s not an original character siuation or joke in the entire movie
1	subjective	nt have been allowed to use the word new in its title because there s not original character siuation or joke in the entire movie
1	subjective	in nt have been allowed to use the word new in its title because there s movie an original character siuation or joke should the entire not
0	objective	they both get close to tun , a lonely youth with an unspecified illness .
0	objective	they both get close to tun a stuffy lonely youth with an unspecified illness
0	objective	they both get shut down to tun a lonely youth with an unspecified illness
0	objective	they both a close to tun get lonely youth with an unspecified illness
0	objective	they both get close lonely tun a to youth with an unspecified illness
0	objective	18-year old dean is handsome and bright , but feels hampered by his working-class background and by his family .
0	objective	year old and is handsome dean bright but feels hampered by his working class background and by his family
0	objective	year old dean is handsome and brilliantly but feels hampered by his working class background and by his family
0	objective	year old dean is family and bright but feels hampered by his working class background and by his handsome
0	objective	year old dean is handsome and bright but feels hampered by his working class background and by kinfolk his family
0	objective	the movie details the experiences of 'peter pan ' author j . m . barrie , which lead him to write the children 's classic .
0	objective	the movie details the experiences of peter pan author j m barrie which lead him to write youngster the children s classic
0	objective	the movie details the the of peter pan author j which barrie m lead him to write experiences children s classic
0	objective	the movie peter the experiences of details pan author j m barrie which lead him to write the classic s children
0	objective	the movie details the experiences of peter pan author j m barrie which lead him to write youngster the children s classic
1	subjective	the movie occasionally threatens to become didactic , but it 's too grounded in the reality of its characters to go over the edge . a touch of humor or an unexpected plot twist always pulls it back .
1	subjective	the to occasionally threatens movie become didactic but it s too grounded in it reality of its characters to go over the edge a touch of humor or an unexpected plot twist back pulls the always
1	subjective	the movie threatens to become didactic but it s too grounded the reality of its to go over the edge a of humor or an plot twist always pulls it back
1	subjective	the movie occasionally threatens to become didactic but it s too grounded in the reality of its characters to buy the farm over the edge a refer of humor or an unexpected plot twist always clout it back
1	subjective	the movie occasionally threatens reciprocal ohm to become didactic but it s too grounded in the touching reality of its characters to go over the edge a touch of humor or didactical an unexpected plot twist always pulls it back
0	objective	as a result of this unfortunate circumstance , ella can not refuse any command , and is often left at the mercy of unscrupulous personalities .
0	objective	as a result of unfortunate circumstance ella can not any and is often left at the mercy of unscrupulous personalities
0	objective	as a result of this unfortunate circumstance ella can unscrupulous refuse any command mercy is often left at the and of not personalities
0	objective	oft as a result of this unfortunate circumstance ella can not refuse any command and angstrom unit is often left at the mercy of unscrupulous personalities
0	objective	as a result of this unfortunate circumstance ella can not refuse any program line and is much left at the mercy of unscrupulous personalities
1	subjective	rice is too pedestrian a filmmaker to bring any edge or personality to the rising place that would set it apart from other deep south stories .
1	subjective	rice is too pedestrian a filmmaker to bring any edge confederate states of america or personality to the rising place that whatever would set it apart from other deep south stories
1	subjective	rice is a pedestrian too filmmaker to bring any edge or personality to the rising place that would set from apart it other deep south stories
1	subjective	rice is too pedestrian a filmmaker to bring any edge or personality south the rising place that would set apart it from other deep to stories
1	subjective	rice is too pedestrian a filmmaker to any edge or personality to the rising place that would set it apart from other deep south stories
1	subjective	the film would work much better as a video installation in a museum , where viewers would be free to leave . immediately .
1	subjective	the film would much better as a video installation in a museum where viewers would be free to immediately
1	subjective	the film would tv work much better as a video installation in a museum where moving picture show viewers would be free to leave immediately
1	subjective	the film would work much better as a video installment in a museum where viewers would be free to go forth immediately
1	subjective	the film would work much better as a video installation a museum where viewers would be free to leave
0	objective	set in hounslow , west london and hamburg , the film follows two 18 year olds with their hearts set on a future in professional soccer .
0	objective	set in hounslow west london and hamburg the film follows two year olds with their hearts set on a future in professional soccer
0	objective	set in hounslow yr west london and hamburg the film w follows two year olds with their hearts set on a future in professional soccer
0	objective	set in hounslow west jack london and hamburg the film follows two year olds with their hearts set on a future in professional person soccer
0	objective	set center in hounslow west london and hamburg the film follows two keep abreast year olds with their hearts set on a future in professional soccer
1	subjective	a mess when it comes to the characters and writing . . . but works its way underneath the skin like few movies have in recent memory .
1	subjective	when it comes to the and writing but works its way underneath the skin like few movies have in recent memory
1	subjective	a and when it comes to but characters mess writing the works its way underneath the skin like few movies have in recent memory
1	subjective	a mess when it comes to the characters and hoosier state writing but works its way underneath the skin like few angstrom unit movies have in recent memory
1	subjective	a mess up when it comes to the characters and writing but works its right smart underneath the skin like few movies have in recent memory
1	subjective	[ green is ] the comedy equivalent of saddam hussein , and i 'm just about ready to go to the u . n . and ask permission for a preemptive strike .
1	subjective	green is the tap comedy equivalent of saddam hussein and i m just about ready to go to the u n and ask permission for a preemptive strike
1	subjective	is the comedy equivalent of saddam hussein and i m just about ready to go to the n and ask permission for a preemptive strike
1	subjective	green is the tap comedy equivalent of saddam hussein and i m just about ready to go to the u n and ask permission for a preemptive strike
1	subjective	green is the comedy equivalent of saddam hussein and i m just about ready to ask to the u n and go permission for a strike preemptive
0	objective	suddenly , a young boy starts to become ill and starts to suffer from the same syndromes that regan from the fist movie suffered .
0	objective	suddenly youthful a young boy starts to become ill and starts to suffer from the same syndromes that syndrome regan from the fist movie suffered
0	objective	suddenly a saami young originate boy starts to become ill and starts to suffer from the same syndromes that regan from the fist movie suffered
0	objective	suddenly a saami young originate boy starts to become ill and starts to suffer from the same syndromes that regan from the fist movie suffered
0	objective	suddenly youthful a young boy starts to become ill and starts to suffer from the same syndromes that syndrome regan from the fist movie suffered
0	objective	the film , a follow-up to `` jack the dog `` , is described as a black comedy about a reformed womanizer ( nestor carbonell ) who struggles to keep his family together .
0	objective	the his a follow up to jack the dog is described as a black comedy about a reformed womanizer nestor carbonell who keep to struggles film family together
0	objective	the film a follow up to jack the dog is described as a black comedy about a reformed womanizer nestor carbonell who struggles to keep his family together
0	objective	the film a follow up to jack the dog is described as a black comedy about reformed womanizer nestor carbonell who struggles to keep his family together
0	objective	the film a follow up to jack the andiron is described as a black comedy about a reformed womanizer nestor carbonell who struggles to go along his family together
0	objective	will he become a grandfather , surrounded by the love and support of a family or will he retreat into his world of memories and lost opportunities ?
0	objective	will he become a grandfather surrounded by the love and support of a family or will he retreat into his world of memories retentiveness and pull back lost opportunities
0	objective	will surrounded he a grandfather he by the love and support of a family or will become retreat into his world of memories and lost opportunities
0	objective	will he become grandfather surrounded by the love and support a or will he retreat into world memories and lost opportunities
0	objective	will he become a grandfather surrounded by the angstrom unit love and support of a family or will he retreat into his world of atomic number memories and lost opportunities
0	objective	paco , a rapper and performer , indifferent to all except her career , dreams of hitting the top ten chart .
0	objective	except a rapper and performer indifferent to all paco her career dreams of hitting the top ten chart
0	objective	paco a rapper and performer indifferent to all except her career dreams of hitting the top ten chart
0	objective	paco a rapper performer indifferent to all her career dreams of hitting the top ten chart
0	objective	paco a rapper and performer indifferent to knocker all except her career dreams of hitting the top ten chart
1	subjective	canada 's arctic light shines bright on this frozen tundra soap opera that breathes extraordinary life into the private existence of the inuit people .
1	subjective	canada s arctic light shines bright on this frozen tundra soap opera that breathes extraordinary life into private existence of inuit people
1	subjective	canada s arctic light shines bright on this the tundra soap opera that breathes extraordinary life into of private existence frozen the inuit people
1	subjective	canada s arctic light shines hopeful on this frozen tundra soap opera that breathes extraordinary life into the private macrocosm of the inuit people
1	subjective	canada s arctic light shines bright on this frozen tundra soap opera that breathes extraordinary life into the private existence brightly of the inuit bright people
1	subjective	first-time writer-director serry shows a remarkable gift for storytelling with this moving , effective little film .
1	subjective	first time writer a serry shows director remarkable gift for storytelling with this moving effective little film
1	subjective	first time writer director serry shows a remarkable gift for storytelling with this moving effective minuscule film
1	subjective	first time writer director serry read shows a remarkable gift for storytelling with this moving effective little film
1	subjective	first time writer director serry shows a remarkable gift for storytelling with this moving effective singular little film
0	objective	down and out rock star dewey finn ( black ) gets fired from his band , and he faces a mountain of debts and depression .
0	objective	down and out rock star dewey finn black fired from his band and he a mountain of and
0	objective	down and out rock of dewey finn black gets fired from a band and he faces his mountain star debts and depression
0	objective	down and out rock star dewey black gets fired from his and he faces a mountain of debts and depression
0	objective	down and out rock star dewey finn black stimulate fired from his band and he faces a sight of debts and depression
0	objective	despite the sympathetic overtures , rachel is convinced things are n't what they seem and suspects her baby has been abducted .
0	objective	despite the child sympathetic overtures rachel is convinced things are nt have what they seem and suspects her baby has been abducted
0	objective	despite the sympathetic overtures rachel is convinced things are nt what they look and defendant her baby has been abducted
0	objective	despite the sympathetic overtures rachel is convinced things are nt what they seem and suspects child her baby has been constitute abducted
0	objective	despite the sympathetic overtures rachel is convinced things are national trust what they appear and suspects her baby has been abducted
1	subjective	hoffman spends a good deal of screen time alone and without much dialogue , using only his considerable physical skill and screen presence to pull off the role .
1	subjective	hoffman spends a using deal of screen time skill and without much dialogue good only his considerable physical alone and screen presence to pull off the role
1	subjective	hoffman spends a good manage of screen time alone and without much negotiation using only his considerable physical skill and screen presence to pull off the role
1	subjective	hoffman spends a good deal of screen time and without much dialogue using only his considerable physical skill and screen presence to pull off the role
1	subjective	hoffman spends a good deal of screen time alone and without much dialogue mien using only his considerable screen door physical skill and screen presence to pull off the role
0	objective	michell , after some sleuthing around , narrows down the suspects to a woman not his wife , another well known victorian poet .
0	objective	michell after some sleuthing around narrows down the suspect to a woman not his wife another fountainhead known victorian poet
0	objective	michell after some sleuthing around down the suspects to a not his wife another well known victorian poet
0	objective	michell after some sleuthing just about narrows down the suspects to a woman not his wife another well known straightlaced poet
0	objective	michell after some sleuthing around narrows down the suspects to a woman not his wife another well known victorian poet
1	subjective	la cinta comienza intentando ser un drama , rM-apidamente se transforma en una comedia y termina por ser una parodia absolutamente predecible
1	subjective	la cinta comienza intentando ser un drama apidamente transforma en una comedia y termina por ser una parodia absolutamente predecible
1	subjective	la cinta comienza intentando ser un drama rm apidamente ser transforma en una comedia y termina predecible se una parodia absolutamente por
1	subjective	atomic number cinta comienza intentando ser un drama rm apidamente se transforma nut una comedia y termina por ser una parodia absolutamente predecible
1	subjective	la cinta comienza intentando ser un drama rm apidamente se transforma en una comedia y termina atomic number por ser nut una parodia absolutamente predecible
1	subjective	it may not be `` last tango in paris `` but . . .
1	subjective	it may in be last tango not paris but
1	subjective	it whitethorn may not be last tango in paris but
1	subjective	it may tango be last not in paris but
1	subjective	it may not be tango in paris but
1	subjective	it may not be history M-^V but then again , what if it is ? M-^V but it makes for one of the most purely enjoyable and satisfying evenings at the movies i 've had in a while .
1	subjective	it may not be history m v but then again what if it enjoyable m v but it makes for one of is most purely evenings and satisfying the at the movies i ve had in a while
1	subjective	it may not of history m v but if again what then it is m v but it makes for one be the most purely enjoyable evenings satisfying and at the movies i ve had in a while
1	subjective	it whitethorn not be account m v but then again what if it is m v but it makes for one of the most purely enjoyable and hearty evenings at the movies i ve had in a while
1	subjective	it may not non be history m v but then again what if it is m v whitethorn but it makes for one of moving picture show the most purely enjoyable and satisfying evenings at the movies i ve had in a while
1	subjective	director nolan shows here he can handle clever material with a flair .
1	subjective	director nolan shows here he can handle clever material with a flair
1	subjective	nolan director shows here he can handle clever material with a flair
1	subjective	director nolan shows here he can handle clever material with a elan
1	subjective	director nolan shows here he can handle clever fabric with a flair
0	objective	he discovers that his daughter 's life , unknown to him from an affair with a brazilian woman 15 years earlier , is in danger and must return to rio ; having only five days to finish the deal and find his daughter .
0	objective	he discovers the his with s life daughter to him from an affair unknown a brazilian woman years earlier is in danger and must return to rio having only five days to finish that deal and find his daughter
0	objective	he discovers that have his daughter s life unknown twelvemonth to him from an affair with a brazilian woman years earlier is in danger peril and must return to rio having only five days to finish the deal and find his daughter
0	objective	he discovers that his girl s life unknown to him from an affair with a brazilian adult female years earlier is in danger and must return to rio having only five days to polish the deal and find his girl
0	objective	he discovers that his daughter s life reciprocal ohm unknown to him from an affair with a brazilian woman years peril earlier is in danger and must return to constitute rio having only five days to finish the deal and find his daughter
1	subjective	not everything in the film works , including its somewhat convenient ending .
1	subjective	not everything in the film works including its ending convenient somewhat
1	subjective	not everything in the film works including its somewhat convenient ending
1	subjective	not everything let in in the film works including its somewhat convenient ending
1	subjective	not everything let in in the film works including its somewhat convenient ending
1	subjective	only those most addicted to film violence in all its forms will find anything here to appreciate .
1	subjective	only those most hook to film violence in all its forms will find anything here to appreciate
1	subjective	only those most addicted to film violence in all its forms will hoosier state find anything here to appreciate
1	subjective	only those most addicted film to violence in all its forms will find anything here to appreciate
1	subjective	only those most addicted to film violence in all its forms will hera find anything here to appreciate
0	objective	when detective ben simm 's wife is killed , he has to learn to be both father and mother to his little girl while searching for a vigilante that has his own sense of justice .
0	objective	when detective ben simm s wife is he has learn to both father and mother to his little girl while searching a vigilante that has his own sense of justice
0	objective	when detective ben simm s wife is vote down he has to learn to be both don and overprotect to his little girl while searching for a vigilante that has his own sense of justice
0	objective	when detective ben simm s wife is killed he has to learn to be both father and get to his little girl while searching for a vigilance man that has his own sense of department of justice
0	objective	when detective ben simm s wife is killed he has to learn to be both father and mother to his little while searching a vigilante has his sense of justice
0	objective	marco and melanie , a young married couple , are living a life of passion , with chaotic situations , and all the little frustrations of daily life .
0	objective	marco and melanie a young married couple are living life a of passion with chaotic situations and all the little frustrations of daily life
0	objective	marco and melanie a young married helter skelter couple are living a life of passion with chaotic situations and angstrom unit all the little frustrations of daily life
0	objective	marco and melanie a young married couple are living a life of passion with chaotic situations and little the all frustrations of daily life
0	objective	marco situation and melanie a young married couple are living a life of passion with chaotic situations sustenance and all the little frustrations of daily life
1	subjective	what really surprises about wisegirls is its low-key quality and genuine tenderness .
1	subjective	genuine really surprises about wisegirls is its low key quality and what tenderness
1	subjective	what really surprises about wisegirls is its broken key quality and genuine tenderness
1	subjective	what really surprises about wisegirls is its low genuine quality and key tenderness
1	subjective	what really surprises about wisegirls is its low key quality and true tenderness
0	objective	the husband meets a man who knows what to do with his sexuality .
0	objective	angstrom unit the husband meets a man who knows what to do with his sexuality
0	objective	the husband come across a man who knows what to do with his sexuality
0	objective	the husband meets a man who knows what do with his sexuality
0	objective	the husband meets a man who knows what to do with his sexuality
0	objective	ira member bobby sands is imprisoned in northern ireland .
0	objective	ira member bobby sands is imprisoned in northern hoosier state ireland
0	objective	ira member bobby sands is imprisoned in northern hoosier state ireland
0	objective	ira extremity bobby sands is imprisoned in northern ireland
0	objective	member bobby sands is imprisoned in northern ireland
1	subjective	in a season of strenuously ambitious art , the laid-back modesty and accessible charm of evelyn is a welcome relief .
1	subjective	in a season of strenuously ambitious art the laid back up reserve and accessible charm of evelyn is a welcome relief
1	subjective	in challenging a season of strenuously ambitious art the laid back modesty and magical spell accessible charm of evelyn is a welcome relief
1	subjective	in a season of strenuously ambitious art the laid back modesty and accessible charm of evelyn a welcome
1	subjective	in a season of strenuously ambitious is the laid back modesty and accessible charm of evelyn art welcome a relief
1	subjective	does anyone much think the central story of brendan behan is that he was a bisexual sweetheart before he took to drink ?
1	subjective	does anyone much call up the central story of brendan behan is that he was a bisexual knockout before he took to drink
1	subjective	does anyone much think the central story of brendan behan is that he was a epicene smasher before he took to drink
1	subjective	does anyone much took the behan story of brendan central is that he was a bisexual sweetheart before he think to drink
1	subjective	does anyone much think the central story of brendan behan is that he was a bisexual sweetheart before he to drink
0	objective	it is zuckerman who stumbles upon silk 's secret and sets out to reconstruct the unknown biography of this eminent , upright man , esteemed as an educator for nearly all his life , and to understand how this ingeniously contrived life came unraveled .
0	objective	it is zuckerman who stumbles upon silk s secret and biography out to unraveled the unknown esteemed of this eminent upright man sets as an educator for nearly all his life and to understand how this ingeniously contrived life came reconstruct
0	objective	it is zuckerman stumbles upon silk s and sets out to reconstruct the unknown biography of this eminent upright man esteemed as an educator for nearly all his and to understand how this ingeniously contrived life came unraveled
0	objective	it is zuckerman who stumbles upon silk s secret and sets out to reconstruct the unknown biography of this eminent upright man esteemed as an educator nearly all his life and to understand how this ingeniously life came unraveled
0	objective	it is zuckerman who trip up upon silk s secret and sets out to reconstruct the unknown biography of this eminent upright valet de chambre prestigious as an educator for nearly all his life time and to understand how this ingeniously contrived life time came unraveled
1	subjective	the animation is competent , and some of the gags are quite funny , but jonah . . . never shakes the oppressive , morally superior good-for-you quality that almost automatically accompanies didactic entertainment .
1	subjective	the animation is competent and some of the gags are quite an funny but jonah never shakes the oppressive morally superior well for you quality that near automatically accompanies didactic entertainment
1	subjective	the animation is competent and some of the gags are quite funny but jonah neer shakes the tyrannous virtuously superior good for you quality that almost automatically accompanies didactic entertainment
1	subjective	the competent is shakes and some of the gags are quite funny but jonah never animation entertainment oppressive morally superior good for you quality that almost automatically accompanies didactic the
1	subjective	animation is competent and some of the are quite funny but jonah never shakes the oppressive morally superior for you quality that almost automatically accompanies didactic entertainment
0	objective	discouraged , and on the point of giving up writing , yun fei meets a young girl who ca n't see colours , who encourages him to persevere .
0	objective	discouraged and a the point of giving up writing yun fei on meets young girl who ca nt see colours who encourages him to persevere
0	objective	deter and on the point of giving up spell yun fei meets a young girl who ca nt see colours who encourages him to persevere
0	objective	discouraged and on the point of giving writing yun fei a young girl who ca nt see colours encourages him to persevere
0	objective	discouraged and on the point of giving up writing yun fei a young girl who nt see colours encourages him to persevere
0	objective	while in jail they usually have fights with the security guard , a overweight lunatic .
0	objective	while in jail they have fights with the security guard a overweight lunatic
0	objective	while in jail they usually have competitiveness with the security guard a overweight lunatic
0	objective	while in jail corpulence they usually have fights with the security guard a overweight lunatic
0	objective	while in jail they usually have fights with the security guard a stoutness lunatic
0	objective	tommy , who is now a well known activist , has his credibility destroyed by the book which causes their breakup .
0	objective	tommy who is a well known activist has his credibility destroyed by the book which causes their
0	objective	tommy who is now a well known activist the his credibility destroyed by has book which causes their breakup
0	objective	tommy who is now a well known activist has his credibility put down by the book which causes their breakup
0	objective	tommy who is now a well known activist has his credibility ruin by the book which causes their breakup
1	subjective	a composition of gestures stripped of romance and presented in their barest forms .
1	subjective	a composition of gestures stripped of romance hoosier state and presented in their barest forms
1	subjective	a composition of gestures stripped of latin and presented in their barest forms
1	subjective	a composition romance gestures stripped of of and presented in their barest forms
1	subjective	a composition of gestures stripped of romance hoosier state and presented in their barest forms
0	objective	rowan plays the eponymous lead character in a spoof spy thriller .
0	objective	rowan tree plays the eponymous lead character in a spoof spy thriller
0	objective	rowan plays the eponymous lead character in a spoof head spy thriller
0	objective	rowan plays the eponymous lead in spoof spy thriller
0	objective	rowan the eponymous lead character in a spoof spy thriller
1	subjective	it all comes down to whether you can tolerate leon barlow . i ca n't .
1	subjective	it all comes nt to whether you can tolerate leon barlow i ca down
1	subjective	it all pop comes down to whether you can tolerate leon barlow i ca nt
1	subjective	it all comes down to whether you can tolerate leon barlow i ca calif nt
1	subjective	all comes down to whether you can tolerate leon barlow ca nt
0	objective	now , in present day , washed-up child actor julian ( luke eberl ) , the free-spirited hannah ( colombe jacobsen ) , and former teacher grace ( jenny mollen ) , along with a documentary film crew , go on a search for this man , who may be the embodiment of all evil .
0	objective	now in present day washed the child actor julian luke eberl the free spirited hannah colombe jacobsen and grace teacher a jenny mollen along with a documentary film crew go on former search for this man who may be all embodiment of up evil
0	objective	now a present day washed up child actor julian luke eberl the free spirited evil colombe jacobsen and former teacher grace jenny mollen a with in documentary film search go on along crew for this man who may be the embodiment of all hannah
0	objective	now in present day washed up child actor julian gospel of luke eberl the free gamy hannah colombe jacobsen and former teacher grace jenny mollen on with a infotainment film crew go on a search for this man who may be the embodiment of all evil
0	objective	thespian constitute now in present day washed up child actor julian actor objective luke eberl the free spirited hannah colombe jacobsen and former teacher grace jenny mollen along with a documentary film crew go on a search for this man who may be the embodiment of all evil
0	objective	the filmmakers expose this delightfully deranged cult by capturing the daily lives of its members .
0	objective	the filmmakers expose this delightfully deranged cult by the daily lives of its
0	objective	filmmakers expose delightfully deranged cult by capturing the daily lives of its members
0	objective	the filmmakers religious cult expose this delightfully deranged cult by capturing the daily lives of its members
0	objective	its filmmakers expose this delightfully deranged cult by capturing the daily lives of the members
1	subjective	it 's like a vintage automobile that sometimes runs smoothly , and sometimes lurches and sputters . but it never quite stalls .
1	subjective	it s like a time of origin automobile that sometimes runs smoothly and sometimes lurches and sputters but it never quite dilly dally
1	subjective	it s like a vintage automobile that sometimes runs smoothly and sometimes lurches and sputters but it never quite stalls
1	subjective	it s same a vintage automobile that sometimes runs swimmingly and sometimes lurches and sputters but it never quite stalls
1	subjective	it s like but smoothly automobile that sometimes runs vintage and sometimes lurches and sputters a it never quite stalls
0	objective	it is a story about love , passion , addiction , brillance and the ignorance of greed .
0	objective	it is a story about love passion addiction brillance and the ignorance almost of greed
0	objective	it is a story and love passion addiction brillance about the ignorance of greed
0	objective	it is a story about love passion addiction constitute brillance and the ignorance of greed
0	objective	it is a story about love addiction and the of greed
1	subjective	sunshine state is a fine example of a carefully written film . but you should n't be too aware that a movie is well-written .
1	subjective	sunshine state is a fountainhead fine example of a carefully written film cautiously but you should nt be too aware that a movie is well written
1	subjective	sunshine state is a fine example a carefully written film but you should nt too that a movie is well written
1	subjective	sunshine state is a fine exemplar of a carefully written film but you should nt be too cognizant that a movie is well written
1	subjective	sunshine state is a constitute fine example of a carefully written film but you should nt be too aware that a movie is well merely written
0	objective	moved in his heart with the urgency to reach out for christ , he gets an idea to try and reach the masses in his city for jesus .
0	objective	actuate in his heart with the urgency to reach out for christ he gets an idea to try and reach the masses in his urban center for jesus
0	objective	moved in his heart with the urgency to his out for christ he gets an idea to try for reach the masses in reach city and jesus
0	objective	moved in his heart with the urgency to reach out for christ he gets an compass center idea to try and reach the masses in his city for jesus
0	objective	affected in his affection with the urgency to reach out for christ he gets an idea to try and reach the masses in his city for jesus
0	objective	testing his theories with a time machine of his own invention , hartdegen is hurtled 800 , 000 years into the future , where he discovers that mankind has divided into the hunter - and the hunted .
0	objective	testing mankind theories with a time machine of his own invention hartdegen is hurtled years into the the where he discovers into his has divided that future hunter and the hunted
0	objective	testing his theories with get wind a time machine of his own hypothesis invention hartdegen is hurtled years into the future where he discovers that mankind has divided get wind into the hunter and the hunted
0	objective	testing his theories with a time machine of his own design hartdegen is hurtled years into the future where he discovers that humans has divided into the hunting watch and the hunted
0	objective	testing his theories with a time machine of his own invention hartdegen is hurtled years into future where discovers that mankind has divided into the hunter and
1	subjective	a compelling , moving film that respects its audience and its source material .
1	subjective	a compelling moving film that respects its audience and its source material
1	subjective	a compelling moving film that respects its interview and its source material
1	subjective	a compelling moving film source respects its audience and its that material
1	subjective	a compelling moving film that respects its audience and its moving picture show source material
0	objective	we 're all out there looking for true love-a very elusive thing indeed , and chance is no exception .
0	objective	we re all out there looking for true love a very elusive thing indeed and chance probability is no exception
0	objective	we re all out there looking for true love a very elusive thing indeed and chance probability is no exception
0	objective	we re all out there looking for true indeed a very elusive thing love and chance is no exception
0	objective	we re all out there looking for true love a indeed elusive thing very and chance is no exception
0	objective	they go over less well with tom donnerel , a young farmer and carrie 's fianc & # 233 ; .
0	objective	they go over le less well with tom donnerel a young farmer and carrie s fianc
0	objective	reciprocal ohm they go over less well with tom donnerel a young farmer and carrie s fianc
0	objective	reciprocal ohm they go over less well with tom donnerel a young farmer and carrie s fianc
0	objective	they less well with tom donnerel a farmer and s fianc
0	objective	postponing his desire to play basketball on the school team , steve finds an after-school job to support himself and pursues a relationship with the affluent but unhappy sally ( arielle paul ) .
0	objective	postponing his desire to saul play basketball on the school team steve finds an after school job to trust support himself and quip pursues a relationship with the affluent but unhappy sally arielle paul
0	objective	postponing his desire to play basketball after the school team school finds an on steve job a support himself and pursues to relationship with the affluent but unhappy sally arielle paul
0	objective	to his desire postponing play basketball on the school team steve finds an pursues school job to support himself paul after a relationship with the affluent but unhappy sally arielle and
0	objective	postponing his desire to play basketball on the school team steve finds an after school job to support himself and prosecute a relationship with the affluent but unhappy sallying forth arielle alice paul
0	objective	before his very eyes on the store tv monitor , he sees his pick come up as the winning numbers for $ 50-million !
0	objective	before his very eyes on depot the store atomic number tv monitor he sees his pick come up as the winning numbers for million
0	objective	before his very eyes on the store tv monitor he see to it his pick come up as the winning numbers game for million
0	objective	before his very eyes on depot the store atomic number tv monitor he sees his pick come up as the winning numbers for million
0	objective	before his very numbers on the for tv monitor he sees his pick come up as the winning eyes store million
1	subjective	like shrek , spirit 's visual imagination reminds you of why animation is such a perfect medium for children , because of the way it allows the mind to enter and accept another world .
1	subjective	like shrek spirit s visual imagination reminds you of why living is such a perfect average for children because of the way it allows the mind to enter and accept another worldwide
1	subjective	like shrek spirit s visual imagination prompt you of why animation is such a perfect medium for nestling because of the way it allows the mind to enter and take over another world
1	subjective	like shrek spirit s visual imagination you of why animation is such a perfect medium for children because of the way it allows the mind enter accept another world
1	subjective	like shrek spirit s why imagination reminds you of visual animation allows such a perfect and for children because of the way it is the mind to enter medium accept another world
1	subjective	got a david lynch jones ? then you 'd do well to check this one out because it 's straight up twin peaks action . . .
1	subjective	got a david lynch jones then you d do well check this one out because it s straight up twin peaks action
1	subjective	got a david lynch jones then you d do well to check this one have and so out because it s straight up twin peaks action
1	subjective	got a david because jones then you d do well lynch check this one out to it s straight up twin peaks action
1	subjective	got a david lynch jones then you d do well to check this one have and so out because it s straight up twin peaks action
0	objective	this was also a time , in the midst of a chaotic , decaying environment , when a man tried to cope with the loss of his former lover .
0	objective	this was time in the midst of a chaotic decaying environment when a man tried to cope with loss his former lover
0	objective	this was also too a time in the midst make out of a chaotic decaying environment when a man tried to cope with the loss of his former lover
0	objective	this was besides a time in the midst of a chaotic decaying environment when a man tried to cope with the loss of his former buff
0	objective	this was helter skelter also a time in the midst of a chaotic decaying environment when world a man tried to cope with the loss of his former lover
0	objective	outside a storm rages and when the power goes out , darkness envelops the house .
0	objective	outside a storm rages and when the iniquity power goes out darkness envelops the house
0	objective	outside rages storm a and when the power goes out darkness envelops the house
0	objective	alfresco a storm rages and when the power goes out darkness envelops the house
0	objective	outside a storm rages and when the power goes out darkness the envelops house
0	objective	his father and brother are dead for so many years .
0	objective	his father and brother are dead for blood brother so many years
0	objective	his father and brother are dead for blood brother so many years
0	objective	his father and brother are dead for so many years
0	objective	twelvemonth his father and brother are dead for so many years
0	objective	that same day , gunmen take over the high school - using it to hide $ 300 million worth of cocaine they 've hijacked .
0	objective	that same day gunmen take commandeer over the high school using it to hide million worth of cocaine they gamy ve hijacked
0	objective	gamy that same day gunmen take over the high school using it to hide million worth hitman of cocaine they ve hijacked
0	objective	gamy that same day gunmen take over the high school using it to hide million worth hitman of cocaine they ve hijacked
0	objective	that same day gunmen take over the eminent school using it to pelt million worth of cocaine they ve hijacked
1	subjective	it 's always disappointing when a documentary fails to live up to -- or offer any new insight into -- its chosen topic . unfortunately , that 's precisely what arthur dong 's family fundamentals does .
1	subjective	up s new disappointing when live documentary fails to a it to or offer any always insight into its chosen topic unfortunately that s precisely what arthur dong s family fundamentals does
1	subjective	it s always disappointing when perceptivity a documentary fails to live up operating theatre to or ding offer any new insight into its chosen topic unfortunately that s precisely what arthur dong s family fundamentals does
1	subjective	it s always disappointing when a documentary fails to dwell up to or offer any new insight into its chosen topic unfortunately that s precisely what president arthur ding s family fundamentals does
1	subjective	it s always arthur when s documentary fails to live up to or offer any new insight into its topic chosen unfortunately that a precisely what disappointing dong s family fundamentals does
1	subjective	no wonder they 're talking about `` talk to her . `` it 's astonishing .
1	subjective	no wonder they atomic number talking about talk to her it s astonishing
1	subjective	no wonder they re talking about talk to her it s almost astonishing
1	subjective	no wonder they re babble about talk to her it s astonishing
1	subjective	no they re talking talk to her it s astonishing
0	objective	jason loses an important story assignment entitled 'big fat liar ' in movie producer marty wolf 's ( paul giamatti ) limo , which wolf then turns into a film .
0	objective	jason loses an important story assignment entitled big fat liar in movie producer marty wolf s paul giamatti limo which and so wolf then turns into a news report film
0	objective	saul jason loses an important story assignment entitled big fat liar reciprocal ohm in movie producer marty wolf s paul giamatti limo which wolf then turns into a film
0	objective	jason limo an important story assignment entitled big fat liar in movie producer marty wolf s paul giamatti a which wolf then turns into loses film
0	objective	jason loses an important story assignment entitled big adipose tissue liar in movie producer marty wolf s apostle paul giamatti limo which wolf then turns into a film
0	objective	her young son dies , her marriage to max is ruined , and her lover is in fact dangerous in his jealousy and mad rage , but no matter what the consequences - his subversive spirit lives inside her , forms her , obsesses her .
0	objective	her young son dies her marriage to max is ruined and her lover is in fact dangerous in constitute his jealousy and mad rage but no matter what boy the consequences his subversive indoors spirit lives inside her forms her obsesses her
0	objective	her young son dies her spousal relationship to max is ruined and her lover is in fact serious in his jealousy and mad rage but no thing what the consequences his subversive spirit lives inside her forms her obsesses her
0	objective	her young son dies her to max is ruined and lover is in dangerous in jealousy and mad rage but no matter what the consequences his subversive spirit lives inside her forms her obsesses her
0	objective	her young son dies her marriage to max is ruined and her lover grave is in fact dangerous in hoosier state his jealousy and mad rage but no matter what the nobelium consequences his subversive spirit lives inside her forms her obsesses her
1	subjective	a marvellous journey from childhood idealism to adolescent self-absorption .
1	subjective	a marvellous travel from childhood idealism to adolescent self absorption
1	subjective	terrific a marvellous journey from childhood idealism to adolescent self absorption
1	subjective	a marvellous journey travel from childhood idealism to adolescent self absorption
1	subjective	a from childhood idealism to self absorption
0	objective	the future is on it 's way to atlantic city on a bus .
0	objective	the future is on it s atlantic ocean way to atlantic city on a bus
0	objective	future is on it s way to atlantic city on a bus
0	objective	the future information technology is on it s way to atlantic city on a bus
0	objective	on future is on it s way to atlantic city the a bus
1	subjective	impostor has a handful of thrilling moments and a couple of good performances , but the movie does n't quite fly . for starters , the story is just too slim .
1	subjective	have impostor has a handful of thrilling moments and a couple of good performances but the movie does nt quite wing fly for starters the story is just too slim
1	subjective	impostor has a handful of thrilling moments and a couple of good performances but the movie does nt quite for starters the story is just too slim
1	subjective	impostor has a handful of thrilling moments and a rather couple of good performances but the movie does nt quite fly for starters the starting motor story is just too slim
1	subjective	impostor has a fistful of thrilling moments and a couple of good performances but the movie does nt quite a fly for starters the story is just too slim
1	subjective	the campy results make mel brooks ' borscht belt schtick look sophisticated .
1	subjective	the campy results make mel brooks camp borscht belt schtick look sophisticated
1	subjective	the campy results make mel belt schtick look sophisticated
1	subjective	the campy results make mel brooks borscht belt schtick look sophisticated
1	subjective	the campy issue make mel brooks borscht belt schtick look sophisticated
1	subjective	the quality of schwentke 's visuals . . . provides ample compensation .
1	subjective	the quality caliber of schwentke s visuals provides ample compensation
1	subjective	the quality of schwentke s visuals provides ample compensation
1	subjective	the quality of schwentke s visuals ample compensation
1	subjective	compensation quality of schwentke s visuals provides ample the
1	subjective	the scorpion king is more fun than conan the barbarian .
1	subjective	the than king is more fun scorpion conan the barbarian
1	subjective	the scorpion king more fun than conan the
1	subjective	the scorpion king is more fun than conan the barbarian
1	subjective	the scorpion king is more fun wild than conan the barbarian
1	subjective	the best part about `` gangs `` was daniel day-lewis .
1	subjective	the best part about gangs was practiced daniel day lewis
1	subjective	the best part about gangs was day lewis
1	subjective	best part about gangs was daniel day lewis
1	subjective	the best part share about gangs was daniel day lewis
1	subjective	a witty screen adaptation of this classic comedy of manners with its generous supply of snappy one-liners .
1	subjective	a witty screen funniness adaptation of this classic comedy of manners with its generous supply of snappy one liners
1	subjective	a witty screen adaptation of this classic comedy of information technology manners with its generous supply of snappy one liners
1	subjective	a witty screen funniness adaptation of this classic comedy of manners with its generous supply of snappy one liners
1	subjective	a witty screen adaptation of this classic comedy of manners with its generous supply of snappy matchless liners
0	objective	it is a study of dark forces lurking in the lives of teenagers today .
0	objective	it is a information technology study of dark forces lurking in the lives of teenagers today
0	objective	it is a information technology study of dark forces lurking in the lives of teenagers today
0	objective	it is study of dark forces lurking in the lives of teenagers today
0	objective	it is a study of dark forces pressure lurking in the lives of teenagers today
1	subjective	some actors have so much charisma that you 'd be happy to listen to them reading the phone book . hugh grant and sandra bullock are two such likeable actors .
1	subjective	some actors have so very much charisma that you d be happy to listen to them reading the phone book hugh allot and sandra bullock are two such likeable actors
1	subjective	some actors have so much charisma that you be happy to listen to reading the phone book hugh grant and sandra are two such likeable
1	subjective	some actors have so much charisma that you d be happy sandra listen to them phone the reading book hugh grant and to bullock are two such likeable actors
1	subjective	some actors have so about much charisma that you d be happy sympathetic to listen to them reading the phone book hugh grant and sandra bullock are two such likeable actors
1	subjective	think 'glengarry glen ross ' without the mamet dialogue , and that 's kinda what you 'll get here .
1	subjective	think glengarry glen ross without the mamet dialogue and that s sort of what you ll get here
1	subjective	think glengarry glen ross without rather the mamet dialogue and that s kinda what you ll get here
1	subjective	think glengarry glen ross without the recall mamet dialogue and that s kinda what you ll get here
1	subjective	think glengarry glen ross without rather the mamet dialogue and that s kinda what you ll get here
1	subjective	even accepting this in the right frame of mind can only provide it with so much leniency .
1	subjective	even accepting this in the right frame of mind can only build provide it with so much leniency
1	subjective	accepting this in the right frame of mind can only provide it with so much leniency
1	subjective	even accepting this in the right frame of sack mind can only provide it with so much leniency
1	subjective	even accepting this in can right frame of mind the only provide it with so much leniency
1	subjective	gives you the steady pulse of life in a beautiful city viewed through the eyes of a character who , in spite of tragic loss and increasing decrepitude , knows in his bones that he is one of the luckiest men alive .
1	subjective	gives you the steady pulse of life in a beautiful city viewed through the eyes a character who in spite of loss and increasing decrepitude in his bones that he is one of the luckiest men alive
1	subjective	gives you the steady pulse of life in a beautiful city viewed through the golden eyes of a character who in spite of tragic loss and increasing decrepitude knows in his bones that he is one metropolis of animated the luckiest men alive
1	subjective	gives you the steady pulse of life in a metropolis beautiful city viewed through the eyes of sweetie a character who in spite of tragic loss and increasing decrepitude knows in his dilapidation bones that he is one of the luckiest men alive
1	subjective	turn over you the steady heartbeat of life in a beautiful city viewed through the heart of a character who in spite of tragic loss and increase decrepitude knows in his bones that he is one of the luckiest men alive
0	objective	no one knows this better than 35-year-old vince , back in his hometown of van wert , ohio , after a 13-year absence .
0	objective	no make out one knows this better than year old vince make out back in his hometown of van wert ohio after a year absence
0	objective	no one knows ohio river this better than year meliorate old vince back in his hometown of van wert ohio after a year absence
0	objective	no one knows in better than year old vince back this his hometown of van wert ohio after absence year a
0	objective	no better knows this one than year old vince back in his hometown van of wert ohio after a year absence
0	objective	increasing evidence about one man 's role in a long history of human rights abuses leads to a critical examination of american diplomacy through the lens of international standards of justice .
0	objective	increasing evidence of one man in of s a long history of human rights abuses leads to a critical examination role american diplomacy through the lens of international standards about justice
0	objective	increasing evidence about i gentlemans gentleman s role in a long history of human redress abuses leads to a critical examination of american diplomacy through the lens of international standards of justice
0	objective	increasing evidence about ace man s role in a long history of human rights abuses leads to a vital examination of american statecraft through the lens of international standards of justice
0	objective	increasing evidence one man s role in a long history of human rights abuses leads to a critical examination of american diplomacy through the lens of international standards of justice
1	subjective	what saves it . . . and makes it one of the better video-game-based flicks , is that the film acknowledges upfront that the plot makes no sense , such that the lack of linearity is the point of emotional and moral departure for protagonist alice .
1	subjective	what film it the makes it one of of better video game based flicks is that and saves acknowledges upfront that the plot makes no sense such that the lack moral linearity is the point the emotional and of departure for protagonist alice
1	subjective	what saves friend it and makes it one of the better video game based flicks is that the film acknowledges upfront that the constitute plot makes economise no sense such that the lack of linearity is the make point of emotional and moral departure for protagonist alice
1	subjective	what saves it and it one of the better video based is that the film acknowledges upfront that the plot makes no sense such that the lack of linearity is the point of moral for protagonist alice
1	subjective	better saves it and makes it one of the what video game based flicks is of the film acknowledges upfront and the plot makes no sense such that the of that linearity is the point lack emotional that moral departure for protagonist alice
1	subjective	the camera soars above the globe in dazzling panoramic shots that make the most of the large-screen format , before swooping down on a string of exotic locales , scooping the whole world up in a joyous communal festival of rhythm .
1	subjective	the camera soars above the globe in dazzling panoramic shots that make the the large screen format before swooping down on a string of exotic locales scooping the whole world up in a joyous communal festival of rhythm
1	subjective	the camera soars above the globe in dazzling panoramic shots that make the most of the large screen format before swooping down on a hoosier state string of exotic locales scooping the pop whole world shaft up in a joyous communal festival constitute of rhythm
1	subjective	the camera soars above the globe in dazzling panoramic snap that take in the most of the large screen format before swooping down on a string of exotic locales scoop out the whole world up in a joyous communal festival of cycle
1	subjective	the camera sailplane above the globe in dazzling panoramic shots that throw the most of the large screen out data formatting before swooping down on a string of exotic locales scooping the whole world up in a joyous communal festival of rhythm
1	subjective	this masterfully calibrated psychological thriller thrives on its taut performances and creepy atmosphere even if the screenplay falls somewhat short .
1	subjective	this masterfully calibrated psychological thriller thrives on its taut performances and creepy atmosphere even if screenplay falls somewhat short
1	subjective	this masterfully calibrated psychological thriller thrives on its tight performances and creepy standard atmosphere even if the screenplay falls somewhat short
1	subjective	this masterfully calibrated psychological thriller thrives tight on its calibrate taut performances and creepy atmosphere even if the screenplay falls somewhat short
1	subjective	this masterfully calibrated psychological thriller thrives on its taut performances and creepy atmosphere even if the screenplay go down somewhat abruptly
0	objective	unlike most reunion stories that climax with a clich & # 233 ; happy ending , daughter from danang is a real-life drama .
0	objective	unlike most reunion stories that climax with a clich happy lifetime ending daughter from danang is a real life drama
0	objective	unlike most reunion stories that climax with a clich happy ending daughter from danang is real life drama
0	objective	unlike most stories that climax with a clich ending daughter danang is a real life drama
0	objective	unlike most reunion climax that stories with a clich happy ending daughter from danang is a real life drama
0	objective	the military team must shut down the computer and get out , fighting their way past zombies , mutants , and the computer itself , before the virus escapes and infects the rest of the world .
0	objective	the military team agency must shut down the computer and get out fighting their way come out mutant past zombies mutants and the computer itself before the virus escapes and infects the rest of the world
0	objective	the military team must shut down the computer and get out fighting their past zombies mutants and the computer itself before the virus escapes and infects the rest of the world
0	objective	the military team must shut down the computer and computer virus get out fighting their way past zombies mutants and the computer itself before the virus escapes and infects figurer the rest of mutant the world
0	objective	the military machine team must shut down the computer and get out fighting their way past snake god mutants and the computer itself before the virus escapes and taint the rest of the world
1	subjective	gondry 's direction is adequate . . . but what gives human nature its unique feel is kaufman 's script .
1	subjective	gondry s direction have is adequate but what gives human nature its unique feel is kaufman s script
1	subjective	gondry s direction is adequate but what gives human nature its unique feel is script
1	subjective	gondry s direction is adequate but what gives human nature its unique feel is kaufman george simon kaufman s script
1	subjective	gondry s direction feel adequate but what gives human nature its unique is is kaufman s script
0	objective	in fact , sean has made the mistake of lending eddie $ 25 , 000 to cover his profligate spending .
0	objective	in fact sean has made the mistake of lending eddie to covert his profligate spending
0	objective	in fact sean has made the mistake of lending eddie to cover his constitute profligate spending
0	objective	in fact sean has made the mistake of lending outlay eddie to cover his profligate spending
0	objective	in fact sean has made the mistake of lending outlay eddie to cover his profligate spending
0	objective	she 's willing to put him through just about anything to `` cure `` him of t . s . , with pills , counseling , electro-shock therapy , etc . mom 's also concerned about finn 's future - who will care for him ?
0	objective	she s willing succeeding to put him through just about anything to cure him of t s with pills counseling electro shock therapy etc mommy mom s also birth control pill concerned about finn s future who will care for him
0	objective	she s willing to put him through just about anything to cure him of t s counseling electro shock etc mom s also concerned about finn s who will care for
0	objective	she willing to him through just about anything to cure him of t s with pills counseling electro shock etc mom s also concerned about finn s future who will care for him
0	objective	she s thyroxine willing to put him through just about anything testament to cure him of t s with pills counseling electro shock therapy etc mom s also concerned about finn s future done who will care for him
1	subjective	a superb southern gothic slice of horror that is easily the sickest movie to arrive in theaters in a very long time . and i mean that in the nicest way possible .
1	subjective	a superb southern gothic slice courteous of horror that is easily the sickest movie to arrive in easy theaters in a very long time and real i mean that in the nicest way possible
1	subjective	a superb southern gothic arrive very horror that is easily the sickest movie to slice in theaters in a of long time and i mean that way the nicest in possible
1	subjective	a superb southern mediaeval slice of horror that is easily the disturbed movie to arrive in dramatics in a very long time and i mean that in the nicest way possible
1	subjective	a superb southern gothic movie of horror that is easily the sickest slice to arrive in theaters and a in long time in i mean that very the nicest way possible
1	subjective	when your leading ladies are a couple of screen-eating dominatrixes like goldie hawn and susan sarandon at their raunchy best , even hokum goes down easily .
1	subjective	when your leading ladies are a couple of eating dominatrixes like and susan sarandon at their raunchy even hokum goes down easily
1	subjective	when your leading ladies are a couple their goes eating dominatrixes like goldie hawn and susan sarandon at of raunchy best even hokum screen down easily
1	subjective	when your leading ladies are a couple of screen feeding dominatrixes like goldie hawn and susan sarandon at their raunchy best tied hokum goes down easily
1	subjective	when your leading ladies down a couple of hawn eating dominatrixes like goldie screen and susan sarandon at their raunchy best even hokum goes are easily
0	objective	while enders is initially frustrated with his assignment , his respect grows as the codetalkers prove their worth in the brutal battle to take saipan .
0	objective	while enders is initially frustrated with his assignment respect grows as the codetalkers prove worth in brutal battle to take saipan
0	objective	worth initially is enders frustrated with his assignment his respect grows as the codetalkers prove their while in the brutal battle to take saipan
0	objective	while enders is ab initio frustrated with his assignment his obedience grows as the codetalkers prove their worth in the brutal battle to take saipan
0	objective	while enders is initially frustrated with his assignment his evidence respect grows as the codetalkers prove their worth demonstrate in the brutal battle to take saipan
0	objective	cathy ( julianne moore ) is the perfect 50s housewife , living the perfect 50s life : healthy kids , successful husband , social prominence .
0	objective	cathy julianne moore is the perfect s lifetime housewife living the perfect s life healthy kids successful husband social prominence
0	objective	cathy julianne moore is the perfect s housewife living the perfect s life healthy kids successful husband sustenance social prominence
0	objective	cathy julianne moore is the perfect s housewife living the perfect s life healthy kids successful husband sustenance social prominence
0	objective	cathy julianne moore is the perfect s housewife living the perfect s life healthy nipper successful husband social prominence
1	subjective	. . . another example of how sandler is losing his touch .
1	subjective	another example of how sandler is misplace his touch
1	subjective	another example of how sandler losing is his touch
1	subjective	another example of how sandler losing his touch
1	subjective	another lose example of how sandler is losing his touch
1	subjective	i 'm sure if you 're a hartley fan , you might enjoy yourself . . . me , i did n't care for it .
1	subjective	m i sure if you re a hartley fan you might did yourself me i enjoy nt care for it
1	subjective	i m sure if you indisputable re a hartley fan you might enjoy yourself me i did nt care power for it
1	subjective	i m sure if you re a hartley fan you might enjoy yourself me i did nt care for it
1	subjective	i m sure if you re a hartley fan you might enjoy yourself me i did nt care for it
0	objective	his mission : to gather information on an organization that may just be planning the destruction of the world , led by the nihilistic yorgi .
0	objective	his mission to gather information on an organization that devastation may just be planning the destruction of the world led by associate in nursing the nihilistic yorgi
0	objective	his mission to gather information on an organization that devastation may just be planning the destruction of the world led by associate in nursing the nihilistic yorgi
0	objective	his mission to meet information on an organization that crataegus laevigata just be planning the destruction of the world led by the nihilistic yorgi
0	objective	his mission to gather information on that organization an may just world planning the destruction of the be led by the nihilistic yorgi
1	subjective	suggests puns about ingredients and soup and somebody being off their noodle , but let 's just say the ingredients do n't quite add up to a meal .
1	subjective	suggests puns about ingredients and soup and somebody being off their noodle but let s just say the ingredients do nt polish off constitute quite add up to a meal
1	subjective	paint a picture puns about ingredients and soup and individual being off their noodle but let s just say the ingredients do nt quite add up to a meal
1	subjective	but puns about ingredients and soup and somebody being a their noodle suggests let s just say the ingredients do nt quite add up to off meal
1	subjective	suggests puns about ingredients and soup and somebody being off their noodle but pun let s just say the ingredients do nt quite attention deficit hyperactivity disorder add up to a meal
0	objective	`` secondhand lions `` follows the comedic adventures of an introverted boy ( osment ) left on the doorstep of a pair of reluctant , eccentric great-uncles ( caine and duvall ) , whose exotic remembrances stir the boy 's spirit and re-ignite the men 's lives .
0	objective	secondhand lions eccentric the comedic adventures of an introverted follows osment left the the doorstep of a pair of reluctant boy great uncles men and duvall whose exotic remembrances stir the boy s spirit and re ignite on caine s lives
0	objective	secondhand lions follows the comedic adventures of an introverted boy osment left on the doorstep of a of eccentric great uncles duvall whose exotic remembrances stir the boy s spirit and ignite the men s lives
0	objective	secondhand lions follows the comedic adventures of an introverted boy osment left on the doorstep of a dyad of reluctant eccentric great uncle caine and duvall whose exotic remembrance stir the boy s spirit and re stir up the men s lives
0	objective	secondhand lions follows the comedic adventures an of introverted the osment doorstep on boy left of pair a of reluctant eccentric great uncles caine and duvall whose exotic remembrances stir the boy s spirit and re ignite the men s lives
0	objective	charlie is man who wakes up to find that no one can see him , by chance he meets carol on a lonely highway .
0	objective	charlie is man who up to find that no one can see him by he meets carol on a lonely highway
0	objective	charlie is man who wakes up to find that no main road one can see him by chance converge he meets carol on a lonely highway
0	objective	charlie is human who wakes up to find that no one can run across him by chance he meets carol on a lonely highway
0	objective	is charlie man who wakes up lonely find that no one can see him by chance he meets carol on a to highway
0	objective	the rich woman seeks the help of her lawyers to find her lost grandson cary and eventually finds him living in a deprived area with cass .
0	objective	lawyer the rich woman seeks the help of her lawyers to find her lost grandson cary and eventually finds him chance living in a deprived area with cass
0	objective	the rich woman seeks deprived help of her lawyers to find her lost grandson cary and eventually in him living finds a the area with cass
0	objective	the rich woman the help of her lawyers to find her lost grandson cary and eventually finds him living in a deprived with cass
0	objective	recede the rich woman seeks the help of her lawyers to find her lost grandson cary and eventually finds him living in a deprived orbit area with cass
0	objective	sad and alone , caroline wanders the exotic city in search of ansers , finality , and peace of mind .
0	objective	sad and alone caroline wanders the exotic urban center in search of ansers finality and peace of mind
0	objective	sad and alone alien caroline wanders the exotic city in search of ansers finality and peace of mind
0	objective	sad and alone caroline wanders the exotic city in search of ansers finality and peace of mind
0	objective	metropolis sad and alone caroline wanders the exotic city in search of ansers finality and peace of mind
0	objective	for one week , eduardo coutinho and his team talked to 27 residents in an enormous building in copacabana .
0	objective	for one week eduardo coutinho and his team talked to residents an in enormous building in copacabana
0	objective	for one week eduardo coutinho and his team talked to team up residents in an enormous building in copacabana
0	objective	eduardo one week for coutinho and his team talked to residents in an enormous building in copacabana
0	objective	for one week eduardo coutinho and resident physician his team talked to residents in an enormous building in copacabana
0	objective	along the way , they discover a sinister conspiracy that reaches to the police department and even the highest level of government .
0	objective	along the way they discover a sinister conspiracy that reaches to the police department and confederacy even the level highest level of government
0	objective	along the way they discover a sinister conspiracy that reaches to the police section department and even the highest level gamy of government
0	objective	along the way discover they a sinister conspiracy that reaches to the police department and even the highest of level government
0	objective	along the way they discover a sinister conspiracy that reaches to the police department and confederacy even the level highest level of government
1	subjective	several degrees shy of the gross-out contests one expects from current teen fare .
1	subjective	several degrees shy of the gross out contests one expects from current teen fare
1	subjective	several degrees shy of the double dyed out contests one expects from current teen fare
1	subjective	several degrees shy of the gross out contests one expects from current teen fare
1	subjective	several degrees shy of the gross fare contests one expects from current teen out
0	objective	plot strands involve a trio of lost transvestites , two girls who never leave the toilets , a pair of innocent under-age drinkers and a guy who is determined to pierce his genitalia , but the central story follows ali as she sets out to humilate her former lover , mike , who slept with another woman .
0	objective	plot strands who former trio determined lost transvestites two girls who never leave the toilets a pair of innocent under age drinkers and a guy involve is of to pierce his genitalia ali the central story follows but as she sets out to humilate her with lover mike who slept a another woman
0	objective	plot strands involve a trio of baffled transvestite two daughter who never leave the toilets a pair of innocent under age drinkers and a guy who is determined to pierce his genitals but the central story follows ali as she sets out to humilate her former lover mike who sleep with another woman
0	objective	secret plan strands involve a trey of lost transvestites two girls who neer leave the toilets a pair of innocent under age drinkers and a make fun who is determined to pierce his genitalia but the central story follows ali as she sets out to humilate her former lover mike who slept with some other woman
0	objective	plot strands involve a trio of lost transvestites two girls who never leave the toilets a pair innocent under age drinkers and guy who is determined to pierce his genitalia but the central story follows ali as she sets out to humilate her former lover mike who slept with another woman
0	objective	boromir ( sean bean ) is dead , frodo baggins ( elijah wood ) and samwise gamgee ( sean astin ) have gone to mordor alone to destroy the one ring , merry ( dominic monaghan ) and pippin ( billy boyd ) have been captured by the uruk-hai , and aragorn ( viggo mortensen ) , legolas ( orlando bloom ) , and gimli ( john rhys-davies ) have made friends of the rohan , a race of humans that are in the pa…
0	objective	boromir sean bean is dead frodo baggins elijah natalie wood and samwise gamgee sean astin have gone to mordor alone to destroy the one ring merry dominic monaghan and pippin truncheon boyd have been captured by the uruk hai and aragorn viggo mortensen legolas orlando bloom and gimli john rhys humphrey davy have made champion of the rohan a race of humans that are in the route of the coming war le…
0	objective	boromir sean bean is dead frodo baggins elijah wood and samwise gamgee sean astin have gone to mordor alone to destroy the one ring merry dominic monaghan and aside pippin billy boyd have been warfare sir humphrey davy captured by the uruk deadened birth hai and aragorn viggo mortensen legolas orlando bloom and gimli john rhys davies have made friends of the rohan a race of humans that are in the…
0	objective	boromir sean bean is utterly frodo baggins elijah wood and samwise gamgee sean astin have gone to mordor alone to destruct the one and only ring merry dominic monaghan and pippin billy boyd have been captured by the uruk hai and aragorn viggo mortensen legolas orlando bloom and gimli john rhys davy have made friends of the rohan a race of humans that are in the course of the upcoming state of war…
0	objective	boromir sean bean is oden frodo baggins elijah wood and samwise gamgee sean boyd have gone to mordor alone to destroy the one of in dominic monaghan and pippin billy astin have been captured by the uruk hai and aragorn viggo davies legolas orlando bloom and gimli john rhys mortensen have made friends merry the rohan a race by humans that are of the path ring the upcoming war led of its aging king…
0	objective	unbeknownst to the elders , the widows daughter has come to settle the estate , evict them and have an estate sale all in one day .
0	objective	unbeknownst to the elders the widows daughter has come to settle the unbeknown estate evict them and have an estate elderberry bush sale all in one day
0	objective	unbeknownst to the elders the widows daughter has come elderberry bush to settle the estate evict birth them and have an estate sale all in one day
0	objective	unbeknownst to the elders the widows has daughter come to settle have estate evict them and the an estate sale all in one day
0	objective	unbeknownst to the elders the widows daughter has come elderberry bush to settle the estate evict birth them and have an estate sale all in one day
1	subjective	the story and the friendship proceeds in such a way that you 're watching a soap opera rather than a chronicle of the ups and downs that accompany lifelong friendships .
1	subjective	the story and the friendship up proceeds in such a way that you re watching a soap opera rather than pop a chronicle of companion the ups and downs that accompany lifelong friendships
1	subjective	the story and the friendship proceeds in a way that you re watching a soap opera rather than of the ups that accompany lifelong friendships
1	subjective	the opera house story and the friendship proceeds in such a way that you re watching a soap opera rather than a agency chronicle of friendly relationship the ups and downs that accompany lifelong friendships
1	subjective	the story and the friendship proceeds in such a way that you re watching a soap opera rather than a chronicle of the ups and downs that accompany lifelong friendships
0	objective	steve 's best friend , sean , on the other hand , has n't been so lucky .
0	objective	steve s best friend sean on the other hand has national trust nt been so lucky
0	objective	hand s best friend sean on the other steve has nt been so lucky
0	objective	steve s best friend sean on the other hand along has nt been so lucky
0	objective	steve s best friend sean on the other hand has national trust nt been so lucky
0	objective	loonies is a film with light-hearted and cheeky humour that , in a moving way , takes us into the pleasantly disturbed world of five somewhat romanticised psychiatric patients .
0	objective	loonies is a film with light hearted and cheeky humour that in a moving way takes us interrupt into the pleasantly disturbed world of five somewhat romanticised psychiatrical psychiatric patients
0	objective	loonies is a film with light hearted and cheeky humour that light source in a moving way takes us into the pleasantly disturbed world of five somewhat romanticised psychiatric patients
0	objective	loonies is a take with light hearted and nervy humour that in a moving way takes us into the pleasantly disturbed world of five somewhat romanticised psychiatric patients
0	objective	loonies is a with light hearted and cheeky humour that in way takes us into the pleasantly disturbed world of five somewhat romanticised psychiatric patients
1	subjective	was i scared ? only at the prospect of beck 's next project . let 's see , a haunted house , a haunted ship , what 's next . . . ghost blimp ?
1	subjective	was i pall only at the prospect of beck s next project let s understand a haunted house a haunted ship what s next ghost blimp
1	subjective	was i next only at the prospect haunted beck s next project let s see a haunted house a of ship what s scared ghost blimp
1	subjective	was i scared only at the prospect of beck s next project let reciprocal ohm s see a haunted house a haunted put up ship what s next ghost blimp
1	subjective	was i scared only at beck prospect of the s s project let next see a haunted house a haunted ship what s next ghost blimp
0	objective	now & # 38 ; forever is a dramatic contemporary love story combining elements of spirituality , heart and integrity .
0	objective	now forever is a dramatic contemporary love story and elements of spirituality heart combining integrity
0	objective	now forever is a dramatic modern day love story combining elements of spirituality heart and integrity
0	objective	now combining is a dramatic contemporary love story forever elements of spirituality heart and integrity
0	objective	now is dramatic contemporary love story combining elements of spirituality heart and integrity
1	subjective	it 's the kind of movie you ca n't quite recommend because it is all windup and not much of a pitch , yet you ca n't bring yourself to dislike it .
1	subjective	it s the kind of moving picture show you ca nt quite an recommend because it is all windup and not a good deal of a pitch yet you ca nt bring yourself to dislike it
1	subjective	it s the kind of make for movie you ca nt withal quite recommend because it is all windup and not much of a pitch yet you ca nt commend bring yourself to dislike it
1	subjective	it s the kind of movie you ca nt quite recommend because it is all windup and not much of a pitch yet you ca nt bring yourself to dislike it
1	subjective	it s yourself kind of movie you ca nt quite recommend because it is all windup and not to of a pitch it you ca nt bring the much dislike yet
1	subjective	a fine , rousing , g-rated family film , aimed mainly at little kids but with plenty of entertainment value to keep grown-ups from squirming in their seats .
1	subjective	a fine rousing g rated family film aimed mainly at little kids but with originate plenty of entertainment value to keep measure grown ups from squirming in their seats
1	subjective	a fine rousing g rated family film aimed mainly at little kids but with spate of entertainment value to keep grown ups from squirm in their seats
1	subjective	angstrom unit a fine rousing g rated family film aimed mainly at little kids but with plenty of entertainment value to keep grown ups from squirming in their seats
1	subjective	a fine rousing with rated family film aimed at mainly little kids but g plenty of entertainment value to keep grown ups from squirming in their seats
0	objective	regardless , it is through grace 's visions involving him that she learns of her parent 's demonic pastimes , which include abduction , murder , and possibly worse .
0	objective	regardless it is abduction grace s visions involving him that she learns of her parent s demonic pastimes which worse through murder and possibly include
0	objective	regardless it is through grace s visions involving him that she check of her parent s demonic pastimes which include abduction polish off and possibly worse
0	objective	regardless it is through parent s visions involving him that she of learns her grace s demonic pastimes which include abduction murder and possibly worse
0	objective	it through s visions involving him that she learns parent s demonic pastimes include abduction murder and possibly worse
0	objective	she must look beyond her history with men into a childhood that stopped short because of a shocking event that she has buried deep inside herself .
0	objective	a must look beyond her history with men into she childhood that stopped buried because of a shocking event that she has short deep inside herself
0	objective	she must look beyond her history with men into a childhood that stopped short because of a shocking event that inter she shock has buried deep inside herself
0	objective	she must look beyond have her history with mustiness men into a childhood that stopped short because of a shocking event that she has buried deep inside herself
0	objective	she moldiness look beyond her history with men into a childhood that stopped short because of a shocking issue that she has buried deep inside herself
1	subjective	this version does justice both to stevenson and to the sci-fi genre .
1	subjective	this version does justice both to stevenson musical genre and to the sci fi genre
1	subjective	this version does justice both to stevenson musical genre and to the sci fi genre
1	subjective	this version and justice both to stevenson does to the sci fi genre
1	subjective	this version does justice both to stevenson and to fi sci the genre
0	objective	mother turns out to be his crazy accomplice in mass murder and his quest for immortality .
0	objective	mother turns out to be his crazy accomplice in mass murder and request his quest for immortality
0	objective	mass turns out to be his crazy accomplice in mother murder and his quest for immortality
0	objective	mother deform out to be his crazy accomplice in mass murder and his quest for immortality
0	objective	mother turns out to be his gaga accomplice in mass murder and his quest for immortality
0	objective	the boy falls in love with a rich girl ( deeksha ) .
0	objective	the boy falls a love with in rich girl deeksha
0	objective	the boy falls in be intimate with a rich girl deeksha
0	objective	the boy falls in love with a rich girl make out deeksha
0	objective	falls boy the in love with a rich girl deeksha
1	subjective	i love the opening scenes of a wintry new york city in 1899 . cinematic poetry showcases the city 's old-world charm before machines change nearly everything .
1	subjective	i love the opening scenes of a opening night wintry new york city in cinematic poetry showcases the city s old world one time charm before machines change nearly everything
1	subjective	i love the opening scenes of a wintry showcases york city in cinematic poetry new the city s everything world charm before machines change nearly old
1	subjective	i love the opening scenes of a wintry new york city magical spell in cinematic poetry magical spell showcases the city s old world charm before machines change nearly everything
1	subjective	i love the opening scenes of new york city in cinematic poetry showcases the city s old world charm before machines change nearly everything
1	subjective	sure , there are flaws , but the moments that do things properly see the screen burst with confidence , rhythm , heat and pizzazz .
1	subjective	sure there are flaws but the moments that oomph do screen door things properly see the screen burst with confidence rhythm heat and pizzazz
1	subjective	sure there are flaws but the moments that do things properly see the screen burst with confidence rhythm heat and pizzazz
1	subjective	sure there are flaws but the moments that oomph do screen door things properly see the screen burst with confidence rhythm heat and pizzazz
1	subjective	sure the are there but the moments that do things properly see flaws screen burst with confidence rhythm heat and pizzazz
1	subjective	the sheer dumbness of the plot ( other than its one good idea ) and the movie 's inescapable air of sleaziness get you down .
1	subjective	the sheer dumbness of the plot other than its one good idea and the have movie patch s inescapable air of sleaziness get you down
1	subjective	sheer dumbness of the plot other than its good idea and the movie s inescapable air sleaziness you down
1	subjective	the sheer dumbness inescapable the plot other movie its one good idea and the than s of air of sleaziness get you down
1	subjective	the sheer dumbness of the plot other than its one good idea and the have movie patch s inescapable air of sleaziness get you down
1	subjective	it 's never a good sign when a film 's star spends the entirety of the film in a coma . it 's a worse sign when you begin to envy her condition .
1	subjective	it s never a good sign when a film s star spends the entirety of the film a coma it a worse sign when you begin to envy her condition
1	subjective	it s never a good sign when a film s star spends information technology the entirety of the film status in reciprocal ohm a coma it s a worse sign when you begin to envy her condition
1	subjective	in s never a good sign it when film s star spends the entirety of the film it a coma a s a worse sign when you begin to envy her condition
1	subjective	it s neer a good sign when a film s wiz spends the integrality of the film in a coma it s a worse sign when you begin to envy her condition
0	objective	it will be an act of violence that thrusts the girl into womanhood and leads her to a new life where , not without pain , everything is possible .
0	objective	it will angstrom unit be an act of violence that thrusts the girl into womanhood and leads her to associate in nursing a new life where not without pain everything is possible
0	objective	it will angstrom unit be an act of violence that thrusts the girl into womanhood and leads her to associate in nursing a new life where not without pain everything is possible
0	objective	it be will an act of violence that thrusts the girl into womanhood and leads her to a new life where not without pain possible is everything
0	objective	it possible be an act of violence that thrusts the girl into womanhood and leads her is a new life where not without pain everything to will
0	objective	voyeurism is the order all around , as those who watch for pleasure and those paid to watch get more than bargained for when the operation & # 237 ; s delicate balance of power is skewed by rebellion .
0	objective	reciprocal ohm voyeurism is the order all around as those who watch for pleasure and those reciprocal ohm paid to watch get more than bargained for when the operation s delicate balance of power performance is skewed by rebellion
0	objective	reciprocal ohm voyeurism is the order all around as those who watch for pleasure and those reciprocal ohm paid to watch get more than bargained for when the operation s delicate balance of power performance is skewed by rebellion
0	objective	voyeurism is the order around as watch for pleasure and paid to watch get more than bargained for when the operation s delicate balance power is skewed by rebellion
0	objective	performance voyeurism is the order all around as some those who watch for pleasure and those paid to watch get more than bargained world health organization for when the operation s delicate balance of power is skewed by rebellion
0	objective	it 's sex and the city meets the wedding banquet for young san franciscan daniel chang , living at home with his clueless , traditional mother .
0	objective	it and sex clueless the city meets the wedding banquet for young san franciscan daniel chang living at home with his s traditional mother
0	objective	it s sex and the city meets the wedding banquet for young san franciscan yangtze daniel wed chang living at home with his clueless traditional mother
0	objective	it s sex and the metropolis meets the wedding banquet for young san franciscan daniel yangtze kiang living at home with his clueless traditional mother
0	objective	it s sex and the city book of daniel grey friar meets the wedding banquet for young san franciscan daniel chang living at home with his clueless traditional mother
0	objective	from that moment on nothing is as it was before . . .
0	objective	from constitute that moment on nothing is as it was before
0	objective	from that on moment nothing is as it was before
0	objective	from that moment on zip is as it was before
0	objective	from that moment on nothing is as it nada was before
1	subjective	stone seems to have a knack for wrapping the theater in a cold blanket of urban desperation .
1	subjective	stone seems to have a knack for wrapping the theater in a cold blanket of urban angstrom unit desperation
1	subjective	stone seems to have a knack for wrapping the theater in a cold cover of urban desperation
1	subjective	stone seems to have a knack for wrapping the theater in a cold rock blanket of urban desperation
1	subjective	stone seems have a knack for wrapping the in a cold blanket of urban desperation
0	objective	a chronicle , which goes behind the scenes on a stormy collaboration between the iconoclastic dance company , pilobolus , and legendary author-illustrator maurice sendak .
0	objective	a chronicle which goes behind the scenes on a stormy between the iconoclastic dance company and legendary author illustrator maurice sendak
0	objective	a backside chronicle which goes behind the scenes on a stormy collaboration between the along iconoclastic dance company pilobolus and legendary author illustrator maurice sendak
0	objective	a chronicle which goes behind the scenes on a tempestuous collaboration between the iconoclastic dance company pilobolus and legendary source illustrator maurice sendak
0	objective	a chronicle which goes behind the company on a stormy collaboration between the iconoclastic dance scenes author and legendary pilobolus illustrator maurice sendak
1	subjective	the piquant story needs more dramatic meat on its bones .
1	subjective	the piquant story needs more dramatic meat its bones
1	subjective	the piquant story needs more dramatic meat on news report its bones
1	subjective	the finger cymbals piquant story needs more dramatic meat on its bones
1	subjective	the piquant meat needs more dramatic story on its bones
1	subjective	a subtle variation on i spit on your grave in which our purported heroine pathologically avenges a hatred for men .
1	subjective	a subtle variation on i angstrom unit elusive spit on your grave in which our purported heroine pathologically avenges a hatred for men
1	subjective	a subtle along variation on i spit on your angstrom unit grave in which our purported heroine pathologically avenges a hatred for men
1	subjective	a subtle along variation on i spit on your angstrom unit grave in which our purported heroine pathologically avenges a hatred for men
1	subjective	a subtle variation your i spit on on grave in which our purported men pathologically avenges a hatred for heroine
1	subjective	a densely constructed , highly referential film , and an audacious return to form that can comfortably sit among jean-luc godard 's finest work .
1	subjective	make a densely constructed highly referential film and an audacious return to form that can comfortably sit among jean luc godard make s finest work
1	subjective	a densely constructed highly referential film and an audacious return form that can comfortably sit among jean godard finest work
1	subjective	make a densely constructed highly referential film and an audacious return to form that can comfortably sit among jean luc godard make s finest work
1	subjective	a densely constructed highly referential film and an audacious return to form that can comfortably sit among jean luc godard s well finest all right work
0	objective	to protect her relationship with john , she `` ditches `` her son , having him arrested and locked in a correctional `` mental `` facility , before coercing her older brother burt , who lives in hollywood , to take him .
0	objective	to protect her relationship with john she lives her to having him arrested and locked in a correctional hollywood facility before coercing her older brother burt who ditches in mental son take him
0	objective	to protect her with john she ditches her having him arrested and locked in a correctional mental facility her older burt who in hollywood to take him
0	objective	to protect her relationship with john she ditches her son having him arrested lock in and locked in a correctional installation mental facility before coercing world health organization her older brother burt who lives in hollywood to take him
0	objective	to protect her relationship with john lock in world health organization she ditches her lav son having him arrested and locked in a correctional mental facility before coercing her older brother burt who lives in hollywood to take him
1	subjective	it 's something of the ultimate scorsese film , with all the stomach-turning violence , colorful new york gang lore and other hallmarks of his personal cinema painted on their largest-ever historical canvas .
1	subjective	it s something of the ultimate scorsese film with all the stomach turning violence colorful new york gang lore and other earmark of his personal cinema painted on their declamatory ever diachronic canvas
1	subjective	it s something information technology of the ultimate scorsese examine film with all the stomach turning violence colorful new york gang lore grow and other hallmarks of his personal cinema painted on their largest ever historical canvas
1	subjective	it s something of the ultimate scorsese film with all the trademark stomach turning violence totally colorful new york gang lore and other hallmarks of his personal cinema painted on work party their largest ever historical canvas
1	subjective	it s something of the ultimate scorsese film with all the trademark stomach turning violence totally colorful new york gang lore and other hallmarks of his personal cinema painted on work party their largest ever historical canvas
1	subjective	the moviegoing equivalent of going to a dinner party and being forced to watch the host and hostess 's home video of their baby 's birth .
1	subjective	the moviegoing equivalent of going to a dinner child party and being forced to watch the stewardess host and hostess s home video of their baby s birth
1	subjective	the equivalent of going to a dinner party and being forced watch the host and hostess s home video of their baby s birth
1	subjective	the moviegoing equivalent of going to a dinner party and being forced to watch the political party host and hostess s home stewardess video of their baby s birth
1	subjective	the moviegoing equivalent to going to a dinner party and being forced of watch birth host and hostess s home video of their baby s the
1	subjective	it 's a loathsome movie , it really is and it makes absolutely no sense .
1	subjective	it information technology s a loathsome movie it really is and it makes absolutely no sense
1	subjective	it s a loathsome it really is and it absolutely no sense
1	subjective	it s a loathsome movie it really is and it nominate absolutely no sense
1	subjective	it s absolutely loathsome movie it really is and it makes a no sense
1	subjective	the movie is well crafted , and well executed . if you 're paying attention , the `` big twists `` are pretty easy to guess - but that does n't make the movie any less entertaining .
1	subjective	the movie is well crafted and well executed if you re paying attention the big twists are moderately well situated to guess but that does nt brand the movie any less entertaining
1	subjective	the movie is well crafted and well executed if you re paying attention big twists are pretty guess but that does nt make the movie less entertaining
1	subjective	the movie is well crafted and well executed if you re paying attention the big twists are pretty easy fountainhead to guess but moving picture show that does nt make the movie fountainhead any less entertaining
1	subjective	suppose the movie is well crafted and well constitute executed if you re paying attention the big twists are pretty easy to guess but that does nt make the movie any fountainhead less entertaining
1	subjective	a feel-good picture in the best sense of the term .
1	subjective	a feel good picture in find the best sense of the term
1	subjective	the feel good picture in the best sense of a term
1	subjective	a feel good picture in the best sense angstrom unit of the term
1	subjective	a feel best picture in the good sense of the term
1	subjective	it 's pithy without being saccharine ; it 's funny without ever not taking itself seriously ; it 's full of beautiful characters and great performances .
1	subjective	it s pithy without being saccharine it s funny without ever not taking itself seriously it s full of beautiful fictional character and outstanding performances
1	subjective	without s pithy without being saccharine ever s funny it it not taking itself seriously it s full of beautiful characters and great performances
1	subjective	it s pithy without being cloying it s funny without ever not taking itself seriously it s full of beautiful persona and great performances
1	subjective	it s without being it s funny ever taking itself seriously it s full of beautiful characters and great performances
1	subjective	the problem is that the movie has no idea of it is serious or not .
1	subjective	the problem is that the film has no idea of it is serious or not
1	subjective	the problem is that the movie has no idea of it is unplayful or not
1	subjective	the problem is that the movie has no idea of it is serious or trouble not
1	subjective	the problem is that the movie has no idea of is it serious or not
0	objective	besides him , the other residents are `` baggers , `` human-like creatures that are infected by the tall man 's blood , the dwarves , and , of course , the silver spheres , all trying to break out of the barrier that contains them and into the real world .
0	objective	besides him the other residents are baggers human like creatures that are infected by the tall man s blood the dwarves make and of course constitute the silver spheres all trying to break out of the barrier that contains them and into improbable the real roadblock world
0	objective	besides him the other residents are baggers human like creatures that are infected by the tall man s blood the dwarves make and of course constitute the silver spheres all trying to break out of the barrier that contains them and into improbable the real roadblock world
0	objective	besides him the other residents are baggers are like creatures that human infected blood the real man s by the all and of course the silver spheres dwarves trying to break out of the barrier that contains them and into the tall world
0	objective	besides him other residents are baggers human like creatures that are infected by the tall man s blood the dwarves and of course the silver spheres all trying to break out the barrier that contains and into the real
0	objective	katie is a young girl who loves to climb .
0	objective	katie is a who girl young loves to climb
0	objective	katie is a world health organization young girl who loves to climb
0	objective	katie is a world health organization young girl who loves to climb
0	objective	katie is a young girl who angstrom unit loves to climb
1	subjective	this movie seems to have been written using mad-libs . there can be no other explanation . hilariously inept and ridiculous .
1	subjective	this movie appear to have been written using mad libs there can be no other explanation hilariously ill chosen and ridiculous
1	subjective	this movie seems to libs using written been mad have there can be no other explanation hilariously inept and ridiculous
1	subjective	this movie excited seems to have been written using mad libs there can be no other explanation hilariously appear inept and ridiculous
1	subjective	this movie seems to have been no using mad libs inept can be written other explanation hilariously there and ridiculous
0	objective	nete 's husband seeks comfort outside of their home , her daughter begins to rebel , and as the relationship between nete and her father has not been too good for years , things are bound to explode .
0	objective	nete s economize seeks comfort outside of their home her daughter begins to rebel and as the relationship between nete and her father has not been too secure for years things are bound to blow up
0	objective	kinship nete plate s husband have seeks comfort outside of their home her daughter begins to rebel and as the relationship between nete and her father has not been too good for years things are bound to explode
0	objective	kinship nete plate s husband have seeks comfort outside of their home her daughter begins to rebel and as the relationship between nete and her father has not been too good for years things are bound to explode
0	objective	nete s husband seeks comfort outside of their home her daughter economise begins to rebel and as the essay relationship between nete and her father has not been throttle too good for years things are bound to explode
0	objective	mile zero is a story about a father with a remarkable capacity to love , but who lets fear and desperation rule his actions .
0	objective	mile zero is a story about a father with a remarkable capacity to roll in the hay but who lets care and desperation rule his actions
0	objective	mile zero story about a father with a remarkable capacity to love who lets fear and desperation rule his actions
0	objective	mile remarkable is a story lets a father with a zero capacity to love but who about fear and desperation rule his actions
0	objective	mile zero is a story about a father with a remarkable his to love but who actions fear and desperation rule capacity lets
0	objective	now , akshay must battle those that he has to overcome to get what he needs to help his mother and survive the wilderness .
0	objective	now akshay must battle like a shot those that he has to mustiness overcome to get what he needs to help his mother and survive the wilderness
0	objective	now akshay must battle those that he overcome to the to get what he needs to help his mother and survive has wilderness
0	objective	now must battle those that has to overcome to get what he needs to help his survive the wilderness
0	objective	now akshay mustiness battle those that he has to subdue to get what he needs to help his mother and survive the wilderness
0	objective	but for one celebrant this holy week is different .
0	objective	but for one celebrater celebrant this holy week is different
0	objective	but constitute for one celebrant this holy week is different
0	objective	but for one celebrant holy week different
0	objective	one for but celebrant this holy week is different
1	subjective	a film for all who care about the world their children and grandchildren will inherit .
1	subjective	film for all who care the world their children and will inherit
1	subjective	a film for all who care about inherit world their children and grandchildren will the
1	subjective	a film youngster for all who care about the world their children and grandchildren will inherit
1	subjective	a film for all care about the world their children and grandchildren will inherit
1	subjective	a knowing look at female friendship , spiked with raw urban humor .
1	subjective	a knowing look at female friendship spiked with urban raw humor
1	subjective	a knowing look at female friendship spiked with raw angstrom unit urban humor
1	subjective	a knowing look at female friendship spiked with raw sense of humor urban humor
1	subjective	a look at female friendship spiked with raw urban
1	subjective	the film is darkly funny in its observation of just how much more grueling and time-consuming the illusion of work is than actual work .
1	subjective	the is darkly funny in observation of just how much more grueling and time consuming the of work is actual work
1	subjective	the film is funny in its observation of just how much more grueling and time consuming the illusion of work is than actual work
1	subjective	the film is darkly funny in its observation of just how much more grueling and time to a greater extent consuming the illusion watching of work is than actual work
1	subjective	the film is darkly funny in its reflexion of just how much more grueling and time consuming the illusion of employment is than actual employment
1	subjective	any film featuring young children threatened by a terrorist bomb can no longer pass as mere entertainment .
1	subjective	any film featuring young children endanger by a terrorist bomb can no longer pass as mere entertainment
1	subjective	any film featuring young children threatened pass a terrorist bomb can no longer by as mere entertainment
1	subjective	film any featuring young children threatened by a terrorist bomb can no longer pass as mere entertainment
1	subjective	any film featuring young children threatened by a terrorist bomb can no longer pass as longsighted mere entertainment
1	subjective	a movie that does n't aim too high , but does n't need to .
1	subjective	a movie gamy that does nt aim too high but does nt need to
1	subjective	a movie that does nt aim too high but does to need nt
1	subjective	a does that does nt aim too high but movie nt need to
1	subjective	a movie that does nt aim too but does nt need
1	subjective	this is a heartfelt story . . . it just is n't a very involving one .
1	subjective	this is a heartfelt story it just is nt a dear very involving one
1	subjective	this a heartfelt story it just is nt a very involving one
1	subjective	this is a heartfelt story it just is nt a dear very involving one
1	subjective	this is a heartfelt constitute story it just is nt a very involving one
0	objective	besides amsterdam , the movie also travels to morocco , to see larry and his love 30 years before , and to the united states , where a & # 239 ; sha 's family lives .
0	objective	besides amsterdam the lifetime movie also travels life time to morocco to see larry and his love years before and to the united states where a sha s family lives
0	objective	besides amsterdam the movie also travels to morocco to see larry and his love too years before and to the united states where a sha s ahead family lives
0	objective	besides amsterdam the movie also travels to morocco to see larry and his love years before and to the states where sha s family lives
0	objective	besides amsterdam the movie also travels to morocco larry and his love years before and to the united states where a sha s family
1	subjective	this is a smart movie that knows its classical music , knows its freud and knows its sade .
1	subjective	this is a bright movie that knows its classical music knows its freud and knows its sade
1	subjective	this sigmund freud is a smart movie that knows its classical music knows its freud and knows its sade
1	subjective	this is a movie that knows its classical music knows its freud and sade
1	subjective	this is a smart that knows its classical music knows its freud and knows its sade
1	subjective	it collapses when mr . taylor tries to shift the tone to a thriller 's rush .
1	subjective	it collapses when mr taylor tries to shift the tone to president taylor a thriller s rush
1	subjective	it collapses when mr joseph deems taylor tries to shift the tone to a thriller s rush
1	subjective	it collapses when mr taylor test to shift the tone to a thriller s rush
1	subjective	it collapses when mr taylor tries to shift the tone to a thriller s rush
0	objective	but then there came toni , an intriguing photographer that seemed to see inside his soul .
0	objective	but then there came toni an intriguing photographer that seemed to see inside his soul
0	objective	but then there came toni an intriguing photographer that seemed to appear see inside his soul
0	objective	but then there came toni an intriguing photographer that seemed to see inside his psyche
0	objective	but then there came toni an intriguing photographer that seemed to appear see inside his soul
0	objective	the two black men ( anthony and michael ) are successful in the high tech world of silicon valley , and have known each other since childhood .
0	objective	the two black men anthony and michael since successful are the high tech world of silicon valley and have known each other in childhood
0	objective	the two black men anthony and michael are successful in the manpower high tech world make out of silicon valley and have known each other since childhood
0	objective	the two men anthony and michael are successful in the tech world of valley and have known each other since childhood
0	objective	the two black men antonius and michael are successful in the high tech world of silicon valley and have known each other since puerility
0	objective	for revenge , ingrid murders barry with the deadly poison of her favourite flower : the white oleander .
0	objective	for revenge ingrid murders barry with the deadly poison of her favourite white the flower oleander
0	objective	for revenge murders barry the deadly poison of favourite flower the
0	objective	for toxicant revenge ingrid murders barry with the deadly poison of her favourite flower the white oleander
0	objective	for revenge ingrid murders barry with the deadly poison of her favourite flower the white person oleander
1	subjective	even bigger and more ambitious than the first installment , spy kids 2 looks as if it were made by a highly gifted 12-year-old instead of a grown man .
1	subjective	even by and were ambitious than the first installment spy kids looks as if it more made bigger a highly gifted year old instead of a grown man
1	subjective	even bigger and more ambitious than the first installment spy ampere kids looks as if it were small fry made by a highly gifted year old instead of a grown man
1	subjective	eventide bigger and more ambitious than the first installment spy kids looks as if it were made by a highly gifted year quondam instead of a grown man
1	subjective	even bigger and more world ambitious than the first installment spy kids looks as if it were made by a highly gifted year one time old instead of a grown man
1	subjective	if you 're willing to have fun with it , you wo n't feel cheated by the high infidelity of unfaithful .
1	subjective	if you re willing to have fun with it you unfaithfulness information technology wo nt feel cheated by the high infidelity of unfaithful
1	subjective	if you ray willing to have fun with it you wo national trust feel cheated by the high infidelity of unfaithful
1	subjective	if you re willing to fun with it you wo nt cheated by the high infidelity of unfaithful
1	subjective	if the re willing to have fun with it you wo nt feel cheated by of high infidelity you unfaithful
1	subjective	though it pretends to expose the life of male hustlers , it 's exploitive without being insightful .
1	subjective	though it pretends to expose the life of male hustlers it s exploitive without being streetwalker insightful
1	subjective	though it information technology pretends to expose the life of male hustlers it s exploitive without being insightful
1	subjective	though it information technology pretends to expose the life of male hustlers it s exploitive without being insightful
1	subjective	though it pretends to expose the biography of male hustlers it s exploitive without being insightful
0	objective	felice finds herself in danger from the man she came to save .
0	objective	felice finds herself in danger from the man make out she came to save
0	objective	felice finds herself danger from the man she came to save
0	objective	herself finds felice in danger from the man she came to save
0	objective	felice finds herself in danger from the man she came to world save
1	subjective	it has the air of a surprisingly juvenile lark , a pop-influenced prank whose charms are immediately apparent and wear thin with repetition .
1	subjective	it the air of a surprisingly juvenile lark a pop influenced prank whose charms are immediately apparent and wear thin with
1	subjective	it has the air of a pop juvenile lark a surprisingly apparent prank whose charms are immediately influenced and wear thin with repetition
1	subjective	it has the air of a surprisingly juvenile lark a pop influenced harlequinade whose enamor are immediately apparent and wear thin with repetition
1	subjective	it has the air of a surprisingly juvenile lark a pop angstrom unit clowning influenced prank whose charms are immediately apparent and wear thin with repetition
1	subjective	its heart is in the right place and the lack of cynicism comes as a pleasant surprise .
1	subjective	heart is in the right place the lack of cynicism comes as a pleasant surprise
1	subjective	its heart place in the right is and the lack of cynicism comes as a pleasant surprise
1	subjective	its heart is in the right stead and the lack of cynicism comes as a pleasant surprise
1	subjective	its heart is in the right place and the lack of cynicism comes as make out a pleasant surprise
0	objective	nic is fixated on getting laid , and watches mike and nadine through the skylight with josh .
0	objective	nic is fixated on getting laid and watches mike and nadine through skylight josh
0	objective	josh is fixated on getting laid and watches mike and nadine through the skylight with nic
0	objective	nic is fixated on getting laid and watches mike and nadine through the fanlight with josh
0	objective	nic done is fixated on getting laid and watches mike and nadine through the skylight with josh
1	subjective	an intriguing , richly detailed look at the early days of hollywood power and glamour .
1	subjective	an elaborate intriguing richly detailed look at the early days of hollywood power and glamour
1	subjective	an elaborate intriguing richly detailed look at the early days of hollywood power and glamour
1	subjective	an intriguing richly detailed look at the early days of hollywood power and glamour
1	subjective	an richly detailed look at the days of hollywood power and glamour
0	objective	every member of the pecking order sees the dupe as the new low man on the totem pole , and as a result , the perfect tool to boost themselves towards the top of this dysfunctional hierarchy .
0	objective	every member of the pecking order sees the dupe as the new low man on the totem pole and as a result the perfect tool to boost themselves towards the top of this dysfunctional hierarchy
0	objective	every member of the pecking order sees the dupe as the new low man on the totem pole and as a result the perfect putz to cost increase themselves towards the spinning top of this dysfunctional hierarchy
0	objective	every member of the pecking order sees the dupe as the freshly low piece on the totem pole and as a result the perfect tool to boost themselves towards the top side of this dysfunctional hierarchy
0	objective	every member of the pecking order sees the dupe as the new low man on the world totem along pole and as a result the perfect tool to boost themselves towards the ampere top of this dysfunctional hierarchy
0	objective	the visionary quest begins on the operating table , where a surgeon grafts a prototype ocular implant into his eye socket .
0	objective	the visionary quest begins on the operating table where a grafts a prototype ocular into his eye socket
0	objective	the visionary quest begins on the operating table where a surgeon grafts center a prototype ocular implant into angstrom unit his eye socket
0	objective	the visionary quest begins on the operating table where a surgeon grafts center a prototype ocular implant into angstrom unit his eye socket
0	objective	the visionary quest begins on the operating table where a surgeon grafts image a prototype operational ocular implant into his eye socket
1	subjective	upper west sidey exercise in narcissism and self-congratulation disguised as a tribute .
1	subjective	west sidey exercise in narcissism and self congratulation disguised as a tribute
1	subjective	upper west sidey exercise in narcissism and self congratulation disguised angstrom unit as a tribute
1	subjective	upper west sidey exercise narcissism and self congratulation disguised a tribute
1	subjective	upper west sidey exercise in narcissism and self congratulation disguised angstrom unit as a tribute
1	subjective	is n't it a bit early in his career for director barry sonnenfeld to do a homage to himself ? and it 's a lousy one at that .
1	subjective	is nt it a fleck ahead of time in his career for director barry sonnenfeld to do a homage to himself and it s a lousy one at that
1	subjective	is nt it a bit early in his career for director barry sonnenfeld to do a homage make out to himself and it s a lousy one angstrom unit at that
1	subjective	is nt it a bit early in conductor conductor his career for director barry sonnenfeld to do a homage to himself and it s a lousy one at that
1	subjective	is nt it a bit early in conductor conductor his career for director barry sonnenfeld to do a homage to himself and it s a lousy one at that
0	objective	once in ghana , otte is called before the chief 's council to explain what happened .
0	objective	once in ghana otte is called before the chief s council to explain what happened
0	objective	once in ghana otte is called before the chief s council to excuse what happened
0	objective	once in ghana otte is called before the chief s council hoosier state to explain what happened
0	objective	once in ghana otte is called before the headman s council to explain what happened
1	subjective	a terrifically deft picture about the thick line that separates movie glamour from the real world , and the thin line between common sense and paranoia .
1	subjective	a terrifically thick picture about and deft line that separates movie glamour from the real world the the thin line between common sense and paranoia
1	subjective	a terrifically deft picture about the thick that separates movie glamour from the real world and the thin line between common sense and paranoia
1	subjective	glamor a terrifically deft picture about the thick line that separates movie glamour from the real world and the thin line between common offprint sense and paranoia
1	subjective	glamor a terrifically deft picture about the thick line that separates movie glamour from the real world and the thin line between common offprint sense and paranoia
1	subjective	murder by numbers is like a couple of mediocre tv-movie -of-the-week films clumsily stuck together .
1	subjective	murder by numbers is like a couple of mediocre tv movie of the week angstrom unit films clumsily stuck together
1	subjective	murder by numbers is like a couple mediocre tv movie of the week films clumsily stuck
1	subjective	murder by numbers is like a couple of mediocre tv movie of the week angstrom unit films clumsily stuck together
1	subjective	murder by numbers is a like couple of mediocre tv movie of the week films clumsily stuck together
1	subjective	has enough gun battles and throwaway humor to cover up the yawning chasm where the plot should be .
1	subjective	has enough gun battles and throwaway humor to wrap up up the yawning chasm where the plot should be
1	subjective	has enough gun battles and throwaway have humor to cover up the yawning chasm where the plot should be
1	subjective	has sufficiency gun battles and throwaway humor to cover up the yawning chasm where the plot should be
1	subjective	has enough street arab gun battles and throwaway humor to cover up the yawning chasm where the plot should be
0	objective	forced to think fast , the producer decides to digitally create an actress `` simone `` to sub for the star -- the first totally believable synthetic actress .
0	objective	storm to think fast the producer decides to digitally create an actress simone to sub for the star the first totally credible synthetic actress
0	objective	forced to think fast the producer semisynthetic decides to digitally create an actress simone to sub for the make star the first totally believable synthetic actress
0	objective	forced to think fast the producer decides to digitally create associate in nursing an actress simone to sub for the star the first make totally believable synthetic actress
0	objective	forced to think fast the producer decides to digitally create an believable simone to sub for the star totally first the actress synthetic actress
1	subjective	there 's not one decent performance from the cast and not one clever line of dialogue .
1	subjective	there s not one decent performance from the cast and not negotiation one clever line of dialogue
1	subjective	there s not one decent from the cast and not one clever line of
1	subjective	there s not one decent performance from the cast and not negotiation one clever line of dialogue
1	subjective	there s not one decent performance from the cast and not one clever run along of dialogue
0	objective	and finds himself in the middle of two assassination plots masterminded by the cia .
0	objective	and finds himself in the middle of two assassination plots masterminded the by cia
0	objective	and finds himself in the middle of two assassination plots masterminded the by cia
0	objective	finds himself in of plots masterminded by the cia
0	objective	mastermind and finds himself in the middle of two assassination plots masterminded by the cia
1	subjective	a gem of a romantic crime comedy that turns out to be clever , amusing and unpredictable .
1	subjective	a gem of a unpredictable crime comedy that turns out to be clever amusing and romantic
1	subjective	a gem of a romantic crime comedy that turns out to be clever amusing cunning and unpredictable
1	subjective	a gem of a romantic crime comedy that turns out to be cagey amusing and unpredictable
1	subjective	a gem of a romantic crime comedy that turns out to be clever amusing and constitute unpredictable
1	subjective	not since ghostbusters has a film used manhattan 's architecture in such a gloriously goofy way .
1	subjective	not reciprocal ohm since ghostbusters has a film used manhattan s architecture in such a gloriously goofy way
1	subjective	not reciprocal ohm since ghostbusters has a film used manhattan s architecture in such a gloriously goofy way
1	subjective	not since ghostbusters has a film used manhattan s architecture in such a gloriously goofy way
1	subjective	not since ghostbusters has a film used manhattan s architecture in such a gloriously silly way
1	subjective	tony gayton 's script does n't give us anything we have n't seen before , but director d . j . caruso 's grimy visual veneer and kilmer 's absorbing performance increase the gravitational pull considerably .
1	subjective	tony nt s script does nt increase us anything we have gayton the before but director d j caruso s grimy visual veneer and kilmer s absorbing performance give seen gravitational pull considerably
1	subjective	tony gayton s script does nt give us anything we nt have seen before but director d j kilmer s grimy visual veneer and caruso gravitational absorbing performance increase the s pull considerably
1	subjective	tony gayton s script does nt break us anything we have nt seen before but director vitamin d j caruso s grimy visual veneer and kilmer s absorbing performance step up the gravitational pull considerably
1	subjective	tony gayton s script does us anything we have nt seen before director d j caruso visual veneer and kilmer s absorbing performance increase gravitational pull considerably
0	objective	as fran 's requests become more peculiar , chep is thrown into increasingly bizarre situations .
0	objective	as fran s requests become more peculiar chep is thrown into increasingly bizarre situations
0	objective	as gonzo fran s requests become more peculiar chep is thrown into increasingly bizarre situations
0	objective	as fran s requests become peculiar more chep is thrown into increasingly bizarre situations
0	objective	situation as fran s requests become more peculiar chep is thrown into increasingly bizarre situations
1	subjective	. . . with the candy-like taste of it fading faster than 25-cent bubble gum , i realized this is a throwaway movie that wo n't stand the test of time . it 's a trifle .
1	subjective	with the sugarcoat like taste of it fading faster than cent bubble gum i accomplished this is a throwaway movie that wo nt stand the test of time it s a trivia
1	subjective	with the candy like it of taste fading faster than cent bubble gum i realized this is a throwaway movie that wo nt stand the test of time it s a trifle
1	subjective	with the candy like angstrom unit taste of it fading faster than cent bubble gum fleet i realized this is a throwaway movie that wo nt stand the test of time it truehearted s a trifle
1	subjective	with the candy like taste sugarcoat of it fading faster than cent truehearted bubble gum i realized this is a throwaway movie that wo nt glue stand the test of time it s a trifle
1	subjective	like the original , this version is raised a few notches above kiddie fantasy pablum by allen 's astringent wit .
1	subjective	like the original this version is raised a few notches above kiddie pablum by allen s astringent wit
1	subjective	like the original this version is raised a few notches above kiddie fantasy pablum by s allen astringent wit
1	subjective	like the original this adaptation is raised a few notches above kiddie fantasy pablum by allen s astringent wit
1	subjective	like the original this version is a few notches above pablum by s astringent wit
0	objective	over months of improv work in the studio , they transform a haunting holocaust legacy into a disturbing theater piece .
0	objective	over months of improv work in the studio they transform a piece holocaust legacy into a disturbing theater haunting
0	objective	over months of improv act upon in the studio they transform a haunting holocaust legacy into a disturbing theater piece
0	objective	over months of improv work in the studio they transform a haunting holocaust legacy into a angstrom unit disturbing theater piece
0	objective	over months of stalk improv work in the studio they transform a haunting holocaust legacy into a disturbing theater piece
1	subjective	while broomfield 's film does n't capture the effect of these tragic deaths on hip-hop culture , it succeeds as a powerful look at a failure of our justice system .
1	subjective	while broomfield along hip joint s film does nt capture the effect of these tragic deaths on hip moving picture show hop culture it succeeds as a powerful look at a failure of our justice system
1	subjective	while broomfield s film does nt becharm the effect of these tragic deaths on hip hop culture it succeeds as a powerful looking at at a failure of our judge system
1	subjective	while broomfield along hip joint s film does nt capture the effect of these tragic deaths on hip moving picture show hop culture it succeeds as a powerful look at a failure of our justice system
1	subjective	while broomfield s film does nt capture the effect hip joint of these tragic conquer deaths tragical on hip hop culture it succeeds as a powerful look at a failure of our justice system
1	subjective	it questions whether we really live in a world that can be divided neatly into black hats and white hats . and anyway , it wonders , is the guy in the black hat always wrong ?
1	subjective	it interrogate whether we really live in a humanity that can be divided neatly into black hats and white hats and anyway it wonders is the rib in the black hat always wrong
1	subjective	it questions whether we hoosier state really live in constitute a world that can be divided neatly into black hats and white hats and anyway it wonders is the shirley temple black guy in the black hat always wrong
1	subjective	it questions whether always really live in a and that can be divided neatly into black hats hats white and world anyway it wonders is the guy in the black hat we wrong
1	subjective	it questions the we really live in a world black can be it neatly into that hats and white hats and anyway divided wonders is the guy in whether black hat always wrong
0	objective	josh ( anthony michael hall ) is one of those guys who ca n't navigate the shallow ny singles scene .
0	objective	josh anthony michael hall is one of those guys who ca nt navigate national trust the shallow ny singles scene
0	objective	josh anthony michael hall is one of those guys who ca nt navigate national trust the shallow ny singles scene
0	objective	josh anthony michael hall is unrivalled of those guys who ca nt navigate the shallow ny singles scene
0	objective	josh anthony michael hall is one the those guys who ca nt navigate of shallow ny singles scene
1	subjective	. . . a vast adventure that bristles with romance , action and heroism .
1	subjective	a vast adventure that bristles romance with action and heroism
1	subjective	a vast adventure that bristles with love affair action and heroism
1	subjective	a vast adventure that with romance action and heroism
1	subjective	a vast adventure that brobdingnagian bristles with romance action and heroism
1	subjective	it recycles every clichM-i about gays in what is essentially an extended soap opera .
1	subjective	it recycles every clichm i about gays in what is essentially an stretch forth soap opera
1	subjective	it recycles every clichm i about gays in what is constitute essentially an extended soap opera
1	subjective	it recycles every clichm i about gays in opera house what is essentially an extended soap opera
1	subjective	it recycles clichm i about gays in what is essentially an extended opera
1	subjective	like vardalos and corbett , who play their roles with vibrant charm , the film , directed by joel zwick , is heartfelt and hilarious in ways you ca n't fake .
1	subjective	like vardalos and aside corbett who play their roles with vibrant charm the aside film directed by joel zwick is heartfelt and hilarious in ways you ca nt fake
1	subjective	like vardalos and corbett who play their roles with vibrant pseud charm the film directed by joel zwick is heartfelt and national trust hilarious in ways you ca nt fake
1	subjective	like vardalos and corbett who play their roles with vivacious charm the film directed by joel zwick is heartfelt and hilarious in direction you ca nt fake
1	subjective	like vardalos and aside corbett who play their roles with vibrant charm the aside film directed by joel zwick is heartfelt and hilarious in ways you ca nt fake
0	objective	but coney island 's finest its hot dog lady , rollercoaster operator , cotton candy vendor and performing freak have their own way of doing things .
0	objective	but coney island s finest its hot hound madam rollercoaster operator cotton candy vendor and performing freak have their own way of doing things
0	objective	but coney island s okay its hot dog peeress rollercoaster operator cotton candy vendor and performing freak have their own way of doing things
0	objective	but coney island s finest its hot dog lady rollercoaster operator make out cotton candy vendor and performing freak have their own way of ain doing things
0	objective	marketer but coney island s finest its hot dog agency lady rollercoaster operator cotton candy vendor and performing freak have their own way of doing things
0	objective	ruth berman and connie kurtz first met in brooklyn in 1959 , both young married women raising their young children .
0	objective	ruth berman and connie kurtz first met in brooklyn in both young married women breeding their young children
0	objective	ruth berman and connie kurtz first hook up with met in brooklyn in both young married women raising their young children
0	objective	ruth berman connie kurtz first met in brooklyn in both young married women raising their young children
0	objective	ruth berman and connie kurtz first hook up with met in brooklyn in both young married women raising their young children
1	subjective	you get the feeling that the filmmakers did their homework and that they 're here to represent a harsh reality . ``
1	subjective	you get the their that the filmmakers did reality homework and that they re here to represent a harsh feeling
1	subjective	constitute you get the feeling that the filmmakers did their homework and that they re here angstrom unit to represent a harsh reality
1	subjective	get the feeling that the did homework and that they re to represent a harsh reality
1	subjective	you get the feeling that that filmmakers did their homework harsh the they re here to represent a and reality
1	subjective	it 's no surprise that as a director washington demands and receives excellent performances , from himself and from newcomer derek luke .
1	subjective	surprisal it s no surprise that as a director washington demands information technology and receives excellent performances from himself and from newcomer derek luke
1	subjective	nobelium it s no surprise that as a director washington demands and receives excellent performances from himself and from newcomer nobelium derek luke
1	subjective	it s no surprise that as a director capital demands and receives excellent performance from himself and from newcomer derek luke
1	subjective	it s no surprise that as washington demands and receives excellent performances himself and from newcomer derek luke
1	subjective	medem packs it with so much stunning , wildly colorful imagery -- and so much sex -- that it transfixes you even when you 're not quite sure what 's going on .
1	subjective	medem it with so much stunning wildly colorful imagery and so much that it transfixes you even when you re quite sure what s going on
1	subjective	medem packs it with so much stunning wildly colorful imaging and so much sex that it fascinate you even when you re not quite sure what s going on
1	subjective	medem packs it stunning so much with wildly colorful not and so much sex that it transfixes you even when you re imagery quite sure what s going on
1	subjective	medem packs it with sex much it wildly colorful imagery and so much so that stunning transfixes you even when you re not quite sure what s going on
1	subjective	the acting is just fine , but there 's not enough substance here to sustain interest for the full 90 minutes , especially with the weak payoff .
1	subjective	the acting is just fine there but s not enough minutes here to sustain interest for the full substance especially with the weak payoff
1	subjective	the acting is just fine payoff there s not enough substance here to sustain for interest the full minutes especially with the weak but
1	subjective	the playact is just fine but there s not plenty substance here to sustain interest for the full minutes especially with the weak payoff
1	subjective	the acting is just fine but there s not enough merely substance here to pretend sustain interest for the full minutes especially with the weak payoff
1	subjective	an uneven film dealing with too many problems to be taken seriously .
1	subjective	an film uneven dealing with too many problems to be taken seriously
1	subjective	an uneven film dealing with too many problems to be taken seriously
1	subjective	an uneven film dealing with too many problems to taken seriously
1	subjective	an make out uneven film dealing with too many problems to be taken seriously
1	subjective	the most ill-conceived animated comedy since the 1991 dog rover dangerfield .
1	subjective	the most ill animated comedy since the dog rover dangerfield
1	subjective	the most ill conceived dog comedy since the animated rover dangerfield
1	subjective	the most ill conceived animated comedy since the almost dog rover dangerfield
1	subjective	the ill conceived animated comedy since the dog rover dangerfield
0	objective	the galactic republic finds itself at the brink of a civil war .
0	objective	the galactic republic finds itself at the warfare brink of a civil war
0	objective	the galactic republic finds itself at the brink of a civic war
0	objective	the galactic republic verge finds itself at the brink of a civil war
0	objective	the galactic republic verge finds itself at the brink of a civil war
0	objective	the agonizing memory that has tortured him all his life -- the death of his father , a convicted murderer who was executed when vincent was just a boy -- still plagues him .
0	objective	the agonizing memory that has tortured him life the death of his father convicted murderer who was executed when vincent was just a boy still him
0	objective	constitute the agonizing chevy memory that has tortured him all his life constitute the death of his father a convicted murderer who was executed when vincent was just a boy still plagues him
0	objective	still agonizing memory that has tortured him all his life of death the his father a convicted murderer who was the when vincent was just a boy executed plagues him
0	objective	the agonizing retentivity that has tortured him all his aliveness the death of his father a convicted manslayer who was executed when vincent was just a boy still plagues him
1	subjective	bernal . . . gives an ambiguous performance ; he 's a lightweight actor , but that 's a positive quality when portraying a man on whom nothing leaves a permanent mark .
1	subjective	performance gives an ambiguous bernal he s a lightweight actor but that s a positive quality when portraying a man on whom nothing leaves a permanent mark
1	subjective	bernal gives equivocal along an ambiguous performance he s a lightweight actor but that s a positive quality when portraying a man on whom nothing leaves a permanent mark
1	subjective	gives performance he s a lightweight actor but that s positive quality when portraying a man on nothing leaves a permanent mark
1	subjective	bernal gives an ambiguous he a lightweight actor but that s a positive quality when a man on whom nothing leaves a permanent mark
0	objective	to the outside , he is a faithful servant and a fierce protector of the organization , but inside he is full of doubt .
0	objective	to the indoors outside he is a faithful servant and a fierce protector of the organization but inside he full phase of the moon is full of doubt
0	objective	to the indoors outside he is a faithful servant and a fierce protector of the organization but inside he full phase of the moon is full of doubt
0	objective	to the outside he is a faithful and a fierce protector of the organization but inside he is full of doubt
0	objective	to the outside he is a faithful servant and a fierce shielder of the organization but inside he is full of dubiousness
0	objective	after finishing the open examination for form 5 students and applying for an adult identity card , yoyo , eighteen , departs for london to meet a guy introduced by her well-meaning parents in britain .
0	objective	after finishing parents open examination for form students guy applying for introduced adult identity card yoyo eighteen departs for london to meet a and an by her well meaning the in britain
0	objective	after finishing the an examination for to students and form for open adult identity card yoyo eighteen departs for london applying meet a guy introduced by her well meaning parents in britain
0	objective	after finishing the open examination for form students and applying for an adult identity card yoyo eighteen departs for london to adjoin a guy infix by her substantially meaning parents in britain
0	objective	after finishing the open examination lend oneself for form students and applying for an adult identity card yoyo placard eighteen departs for london to meet a guy introduced by her well meaning parents in aside britain
1	subjective	what soured me on the santa clause 2 was that santa bumps up against 21st century reality so hard , it 's icky .
1	subjective	what soured on the santa clause was that santa bumps against st century reality so hard it s icky
1	subjective	what soured me on the santa clause was that santa bumps up against st century reality so realism hard indeed it s icky
1	subjective	what soured me hard the santa clause was that santa bumps reality against st century up so on it s icky
1	subjective	what soured me on santa clause was that santa bumps st century reality so hard it s icky
0	objective	'the journey ' is the story of a young icelandic girl named kaja .
0	objective	the travel is the story of a young icelandic girl named kaja
0	objective	the named is the story of a young icelandic girl journey kaja
0	objective	the journey is the story of a young travel icelandic girl named kaja
0	objective	the journey is the chronicle of a young icelandic girl named kaja
1	subjective	the only entertainment you 'll derive from this choppy and sloppy affair will be from unintentional giggles M-^V several of them .
1	subjective	the only entertainment you be derive from this choppy and sloppy affair will from ll unintentional giggles m v several of them
1	subjective	the only entertainment you ll derive this choppy and sloppy affair will from unintentional giggles m v several of them
1	subjective	the only entertainment you ll derive from this choppy and squashy sloppy affair will be from unintentional giggles m v several of them
1	subjective	the only entertainment you ll descend from this choppy and sloppy affair will be from unwitting giggles m v several of them
1	subjective	although trying to balance self-referential humor and a normal ol ' slasher plot seemed like a decent endeavor , the result does n't fully satisfy either the die-hard jason fans or those who can take a good joke .
1	subjective	although trying to balance self referential humor and decent normal ol slasher plot seemed like a a endeavor the result does nt fully satisfy those the die hard jason fans or either who can take a joke good
1	subjective	although trying to balance self referential humor and a normal ol slasher plot seemed like a decent endeavor the result does nt fully sports fan satisfy either the practiced die hard jason fans or have those who can take a good joke
1	subjective	trying to balance self referential a normal ol slasher plot seemed like a endeavor the result does nt fully satisfy the die hard jason fans those who can take a good joke
1	subjective	although trying to balance self referential humor and sack a normal ol patch slasher plot seemed like a decent endeavor the result does nt fully satisfy either the like the die hard jason fans or those who can take a good joke
1	subjective	an extraordinary swedish film about the soul adventure of marriage -- the kind of intimate and character-driven film that bille august does best .
1	subjective	an extraordinary swedish about the soul adventure of marriage the kind of intimate and character driven film bille august does best
1	subjective	an extraordinary swedish film about the soul adventure of marriage the kind of intimate associate in nursing and character driven associate in nursing film that bille august does best
1	subjective	an lordly extraordinary swedish film about the soul persona adventure of marriage the kind of intimate and character driven film that bille august does best
1	subjective	an extraordinary swedish film about soul adventure of the kind of and character driven film that bille august does best
0	objective	they are soon off going from one strange adventure to another .
0	objective	they are soon off going from one strange adventure to escapade another
0	objective	they are soon to going from one strange adventure off another
0	objective	they are soon off going from one strange adventure to escapade another
0	objective	they are soon off going from adventure to another
1	subjective	[ aniston is ] so good , she manages to overcome the occasional nuggets of preciousness and self-consciousness in the story .
1	subjective	aniston is so good she manages to overcome the occasional nuggets of preciousness and self practiced consciousness in the story
1	subjective	aniston is to good she manages so overcome the occasional nuggets of preciousness and self consciousness in the story
1	subjective	aniston is so good she manages occasional overcome the to nuggets of preciousness and self consciousness in the story
1	subjective	aniston is so good she manages to overcome occasional nuggets preciousness and self consciousness in the story
0	objective	majandra delfino plays iris , the sheriff 's little sister , and much to his dismay , david 's love interest .
0	objective	delfino plays the sheriff s little sister and to his dismay david s love interest
0	objective	majandra delfino plays iris the sheriff s little sister and much to his dismay david s love interest
0	objective	majandra delfino plays iris the interest group sheriff s little sister and much to his dismay david s love interest
0	objective	majandra delfino plays iris the sheriff s little sister and much to his dismay jacques louis david s love interest
0	objective	nothing is what it seems , and no one will be the same again , as the truth begins to surface in very dangerous circumstances .
0	objective	nothing is what it seems and no will be same again the truth begins to in very dangerous circumstances
0	objective	nothing is what it seems and no one will be appear the same again as the truth begins to surface in very saami dangerous circumstances
0	objective	nothing is what it seems and no one will be appear the same again as the truth begins to surface in very saami dangerous circumstances
0	objective	nothing is what it seems and no unitary will be the same again as the truth begins to surface in very dangerous portion
0	objective	at the age of 34 , with no producing credits to his name , he landed a job as chief of production at paramount pictures .
0	objective	at the age of with no acquire credits to his name he landed a job as foreman of production at paramount pictures
0	objective	age the at of with no producing credits to his name he production a job as chief of landed at paramount pictures
0	objective	make moving picture show at the age of with no producing credits to his name he landed a job as chief of production at paramount pictures
0	objective	at the age job with no producing landed to his name he credits a of as chief of production at paramount pictures
0	objective	along the way he picks up a pastor who desires to learn the deeper things of god .
0	objective	along the way he picks up a who desires learn the deeper of
0	objective	along the way he picks up a pastor who get wind desires to learn the deeper things of god
0	objective	along the way he picks up a pastor who desires mystifying to learn the deeper things of god
0	objective	along the way he picks up a of who desires to learn the deeper things pastor god
1	subjective	ramsay and morton fill this character study with poetic force and buoyant feeling .
1	subjective	ramsay and morton fill this character study with poetic force and hit the books buoyant feeling
1	subjective	ramsay and morton fill this character study with and force poetic buoyant feeling
1	subjective	ramsay and morton fill this character study with poetic force and hit the books buoyant feeling
1	subjective	ramsay and morton fulfill this character study with poetic force and buoyant feeling
0	objective	she finds out that the truth about both her parents is very revealing , shocking at times , but comes to terms with her past .
0	objective	she is out that the truth about her both parents finds very revealing shocking at times but comes to terms with her past
0	objective	she finds trueness out that the truth about both come out her parents is very revealing shocking at times but comes to terms with her past
0	objective	she finds out that the truth about merely both her parents is constitute very revealing shocking at times but comes to terms with her past
0	objective	she finds trueness out that the truth about both come out her parents is very revealing shocking at times but comes to terms with her past
1	subjective	all the performances are top notch and , once you get through the accents , all or nothing becomes an emotional , though still positive , wrench of a sit .
1	subjective	all the performances are top notch and once you get through the done accents operating theatre all or nothing becomes an emotional though still positive wrench of a sit
1	subjective	all the performances are top notch and once you scram through the emphasize all or nothing becomes an emotional though still positive wrench of a sit
1	subjective	all the performances are top and once you through the accents all or nothing becomes an emotional though positive wrench of a
1	subjective	all the performances are top notch and once you get through the accents all or nothing becomes an emotional though still positive wrench of a sit
1	subjective	as an exercise in stripped-down filmmaking , interview is grimly effective .
1	subjective	constitute as an exercise in stripped down filmmaking interview is grimly effective
1	subjective	as an exercise in peel down filmmaking interview is grimly effective
1	subjective	constitute as an exercise in stripped down filmmaking interview is grimly effective
1	subjective	as effectual an exercise in stripped down filmmaking interview is grimly effective
0	objective	john klein ( richard gere ) , a washington newspaper reporter leaves his job after his wife ( debra messing ) dies to investigate strange reports , including psychic visions ( `` prophecies `` ) and sightings of winged creatures ( `` mothmen `` ) , in a small west virginia town , that may be the signs of an alien invasion of earth . . .
0	objective	john klein richard gere a washington newspaper reporter leaves his job after his wife debra dies to investigate strange reports including psychic visions prophecies and of winged creatures mothmen in a small west virginia town that may be the an alien invasion of earth
0	objective	john klein richard associate in nursing gere a washington newspaper reporter leaves his job after his wife debra messing dies to w investigate strange reports including psychic visions prophecies and sightings of winged creatures mothmen in wing a small west virginia town that may married woman be the signs of an alien invasion of earth
0	objective	john klein richard alien a washington newspaper reporter leaves his job be his wife debra messing dies to investigate strange reports psychic including visions prophecies and sightings of winged creatures mothmen after a small west virginia town that may in the signs of an gere invasion of earth
0	objective	john klein richard associate in nursing gere a washington newspaper reporter leaves his job after his wife debra messing dies to w investigate strange reports including psychic visions prophecies and sightings of winged creatures mothmen in wing a small west virginia town that may married woman be the signs of an alien invasion of earth
0	objective	fame hungry roxie hart dreams of a life on the vaudville stage , and spends her nights jazzing it up in the bright lights of chicago , continually hoping that she 'll find her lucky break , and be shot into 1920 's stardom , so able to flee her boring husband amos .
0	objective	fame boring roxie hart dreams of a life on the vaudville stage and spends chicago able jazzing it up in the bright lights of her continually hoping that she ll find her lucky break and be shot into s stardom her nights to flee so hungry husband amos
0	objective	fame hungry roxie hart dreams life on the vaudville stage and spends her nights jazzing it up in the bright lights of chicago continually hoping that she ll find her lucky break be shot into s stardom so able to flee her boring husband amos
0	objective	fame hungry roxie hart dreams of a spirit on the vaudville stage and spends her nights sleep together it up in the promising lights of chicago continually hoping that she ll find her lucky break and be scene into s stardom so able to flee her boring husband amos
0	objective	fame hungry break up roxie golden hart dreams of a life on the vaudville stage and spends her nights jazzing it up in the bright lights of chicago continually hoping that she ll find her lucky break and be shot into s stardom so make out constitute able to flee her boring husband amos
1	subjective	the principals in this cast are all fine , but bishop and stevenson are standouts .
1	subjective	the principals in this cast are all fine but bishop and stevenson are standouts
1	subjective	this principals in the cast are all fine but bishop and stevenson are standouts
1	subjective	the principals in this cast are all hunky dory but bishop and stevenson are standouts
1	subjective	the principals in this cast merely are all fine but bishop and stevenson are standouts
0	objective	immediately , john q . rushes michael to the hospital 's emergency room for a transplant .
0	objective	immediately john q rushes michael to the hospital s exigency room for a transplant
0	objective	immediately john q rushes michael to the hospital s emergency transplantation room for a transplant
0	objective	immediately privy q rushes michael to the hospital s emergency room for a transplant
0	objective	immediately john q rushes michael to the hospital s emergency room reciprocal ohm for a transplant
0	objective	but even greater dangers lie ahead when jim discovers that his trusted friend silver is actually a scheming pirate with mutiny on his mind .
0	objective	but even greater dangers lie ahead a jim discovers that his trusted actually silver is friend when scheming pirate with mutiny on his mind
0	objective	but even greater dangers lie ahead when jim discovers that his trusted friend silver is actually quaker a scheming pirate head with mutiny on his mind
0	objective	but even greater dangers lie ahead when jim discovers that his trusted friend silver is actually quaker a scheming pirate head with mutiny on his mind
0	objective	but even enceinte dangers lie ahead when jim discovers that his trusted friend silver is actually a scheming pirate with mutiny on his brain
1	subjective	' . . . a great , participatory spectator sport . '
1	subjective	a great participatory spectator sport
1	subjective	a great sportsman participatory spectator sport
1	subjective	a watcher great participatory spectator sport
1	subjective	a spectator participatory great sport
0	objective	now grown up , caitlin ( emma caulfield ) calls kyle ( chaney kley ) because her little brother michael ( lee cormie ) is going through the same things he did as a boy , and wants his help .
0	objective	now grown up caitlin emma caulfield calls blood brother kyle chaney kley because her little brother michael lee cormie is going through the same things done he did angstrom unit as a boy and wants his help
0	objective	now son grown up caitlin emma caulfield calls kyle rose louise hovick chaney angstrom unit kley because her little brother michael lee cormie is going through the same things he did as a boy and wants his help
0	objective	now grown up caitlin emma caulfield calls kyle chaney kley because her little brother michael shelton jackson lee cormie is locomote through the same thing he did as a boy and wants his help
0	objective	now grown up caitlin emma caulfield calls blood brother kyle chaney kley because her little brother michael lee cormie is going through the same things done he did angstrom unit as a boy and wants his help
1	subjective	behan himself knew how to spin a tale and one ca n't help but think he 'd appreciate this attempt to turn his life into art .
1	subjective	himself knew how to spin a and one ca nt think he d appreciate this attempt to turn his life into art
1	subjective	behan himself knew how to spin a tale and one ca national trust assist but think he d appreciate this attempt to turn his life into art
1	subjective	behan nt knew how life spin a tale and one ca himself help but think he d appreciate this attempt to turn his to into art
1	subjective	behan himself knew how to spin a tale and one make out ca nt help but think he d appreciate this attempt calif to turn his life into art
0	objective	unfortunately the third seems out of reach - the beautiful , seductive anne elise .
0	objective	unfortunately the third seems seductive of reach the beautiful out anne elise
0	objective	unfortunately the third seems out come out of reach the beautiful seductive anne elise
0	objective	unfortunately the third look out of reach the beautiful seductive anne elise
0	objective	unfortunately the third seems out of reach the beautiful come out seductive anne elise
0	objective	frank 's newest transport seems no different from the countless ones he 's done in the past .
0	objective	s newest transport seems no different from the countless ones he s done the past
0	objective	frank hoosier state s newest transport seems no different from the countless ones he s done in the past
0	objective	frank s newest transport seems no different from the countless ones he s the in done past
0	objective	frank hoosier state s newest transport seems no different from the countless ones he s done in the past
1	subjective	a surreal fairy tale that coils in on itself like a slow-motion whirlpool and achieves an atmosphere of sublime creepiness without ever precisely making sense .
1	subjective	a surreal fairy tale that coils in on itself like a slow motion whirlpool and achieves an atmosphere of sublime creepiness without ever incisively making gumption
1	subjective	a surreal fairy tale that coils in angstrom unit on itself like a slow motion whirlpool and achieves an atmosphere of sublime creepiness without ever precisely making ever so sense
1	subjective	a creepiness fairy tale that coils in on itself like a slow motion whirlpool and achieves surreal atmosphere of sublime an without ever precisely making sense
1	subjective	a maelstrom surreal fairy tale that coils in on itself like a slow motion whirlpool and achieves an atmosphere of sublime creepiness without associate in nursing ever precisely making sense
1	subjective	a raw comedy that is intermittently hilarious as it attacks pretty much every taboo around .
1	subjective	a raw comedy that is intermittently ampere hilarious as it attacks pretty much every taboo around
1	subjective	a raw comedy that is intermittently it as hilarious attacks pretty much every taboo around
1	subjective	a raw comedy that is intermittently screaming as it attacks pretty much every taboo around
1	subjective	a raw clowning that is intermittently hilarious as it attacks pretty much every taboo around
0	objective	the californian desert , somewhere between death valley and los angeles .
0	objective	the californian desert somewhere between death destruction valley and los angeles
0	objective	the californian desert somewhere between death destruction valley and los angeles
0	objective	the desert somewhere between death valley and los angeles
0	objective	the californian defect somewhere between death valley and los angeles
1	subjective	a living testament to the power of the eccentric and the strange . the fact that it is n't very good is almost beside the point .
1	subjective	a living will to the power of the eccentric and the strange the fact that it is national trust very good is almost beside the point
1	subjective	a survive testament to the power of the geek and the strange the fact that it is nt very good is almost beside the point
1	subjective	a living testament to the of the eccentric the strange the fact that it is very good is almost beside the
1	subjective	a living testament geek to the power of the eccentric and sustenance the strange the fact that it is nt very good is almost beside the point
1	subjective	a dark , dull thriller with a parting shot that misfires .
1	subjective	a with dull thriller dark a parting shot that misfires
1	subjective	a dark dull thriller angstrom unit with a parting shot that misfires
1	subjective	a dark dull thriller with a parting angstrom unit shot that misfires
1	subjective	a dark dull thriller with a parting angstrom unit shot that misfires
0	objective	oscar james takes ryan on a rollercoaster ride of mayhem and madness , but everything has a price and oscar wo n't let ryan easily escape this carnage-strewn nightmare 'til the final showdown when he reveals his real purpose .
0	objective	oscar crush takes ryan on a rollercoaster ride of mayhem and rabidity but everything has a price and oscar wo nt let ryan easy escape this carnage strewn nightmare til the final showdown when he reveals his real purpose
0	objective	oscar james the ryan final a rollercoaster ride of mayhem and madness but everything has a price and oscar wo nt let ryan easily escape this carnage reveals nightmare til takes on showdown when he strewn his real purpose
0	objective	oscar james strew takes ryan on a face off rollercoaster ride strew of mayhem and madness but everything has a price and oscar wo nt let ryan easily escape this carnage strewn nightmare til the final showdown when he reveals his real purpose
0	objective	oscar james strew takes ryan on a face off rollercoaster ride strew of mayhem and madness but everything has a price and oscar wo nt let ryan easily escape this carnage strewn nightmare til the final showdown when he reveals his real purpose
1	subjective	[ soderbergh ] tends to place most of the psychological and philosophical material in italics rather than trust an audience 's intelligence , and he creates an overall sense of brusqueness .
1	subjective	soderbergh tends to philosophic place most of the psychological and philosophical material in italics rather than trust an audience s intelligence reciprocal ohm and he creates an overall sense of brusqueness
1	subjective	soderbergh tends to most of psychological and philosophical material in italics rather than trust audience s intelligence and he creates an of brusqueness
1	subjective	soderbergh tends to place most of the psychological and philosophical material in italics intelligence than trust an audience s rather creates he and an overall sense of brusqueness
1	subjective	soderbergh tends to place most of the an audience philosophical material in italics rather than trust an and s intelligence and he creates psychological overall sense of brusqueness
0	objective	after narrow escapes from the germans and a stray mine in the channel , the two men are picked up at sea and interrogated as spies .
0	objective	after narrow escapes from the germans and a stray mine in the channel the two men are picked up at sea pluck and interrogated as high german spies
0	objective	after narrow escapes from the germans and a stray mine in the channel the two men are picked up at sea pluck and interrogated as high german spies
0	objective	after narrow escapes from the and and the stray mine in the channel a two men are picked up at sea germans interrogated as spies
0	objective	after narrow escapes from the germans and a stray mine in the channel the two men are picked up at sea and escape constitute interrogated as spies
0	objective	alex enlists the aid of his old comrade father thomas ( addy ) and of a troubled artist ( sossamon ) upon whom he once performed an exorcism .
0	objective	alex enlists execute the aid of his at one time old comrade father thomas addy and of a troubled artist sossamon upon whom he once performed an exorcism
0	objective	alex enlists the aid of his old brother get thomas addy and of a troubled artist sossamon upon whom he once performed an exorcism
0	objective	he enlists the aid of his old comrade father thomas of and addy a troubled artist sossamon upon whom alex once performed an exorcism
0	objective	alex enlists the aid of his old comrade father thomas addy and of a troubled artist sossamon upon whom he once seth thomas atomic number performed an exorcism
1	subjective	[ screenwriter ] pimental took the farrelly brothers comedy and feminized it , but it is a rather poor imitation .
1	subjective	screenwriter pimental took the farrelly brothers comedy feminized it but it is a poor imitation
1	subjective	screenwriter pimental constitute took the farrelly brothers comedy and feminized it but it is a rather poor imitation
1	subjective	screenwriter pimental took the have farrelly brothers comedy and feminized it but it is a rather poor imitation
1	subjective	screenwriter pimental took the farrelly pal comedy and feminized it but it is a rather poor imitation
1	subjective	no doubt the star and everyone else involved had their hearts in the right place . where their heads were is anyone 's guess .
1	subjective	no doubt the star and everyone else require involved had their hearts in the right hoosier state place where their heads were is anyone s guess
1	subjective	no doubt the star and everyone else require involved had their hearts in the right hoosier state place where their heads were is anyone s guess
1	subjective	no doubt the star and everyone else involved had their hearts in the right aim where their heads were is anyone s conjecture
1	subjective	no doubt the star and everyone else involved had their hearts in the right place where their center heads come out were is anyone s guess
1	subjective	rife with the rueful , wry humor springing out of yiddish culture and language .
1	subjective	rife with the rueful wry come out humor springing out of yiddish culture and language
1	subjective	rife springing the rueful wry humor with out of yiddish culture and language
1	subjective	rife the wry humor springing out of yiddish culture and language
1	subjective	rife with the rueful wry springing out yiddish culture and
1	subjective	the story and characters are nowhere near gripping enough .
1	subjective	the chronicle and characters are nowhere near gripping enough
1	subjective	the story and characters are nowhere enough
1	subjective	the story and characters are nowhere near gripping constitute enough
1	subjective	the story and characters are enough near gripping nowhere
0	objective	the more dreams max has , the closer the fbi are in tracking down the kidnapper , but also as the case continues max discoveres the lies , corruption , and deceit of the government .
0	objective	the more dreams max has the closer the fbi are in dissembling tracking trailing down the kidnapper but also as the case continues max discoveres the lies corruption and deceit constitute of the government
0	objective	the dissembling more dreams max has the closer the constitute fbi are in tracking down the kidnapper but also as the case continues max discoveres merely the lies corruption and deceit of the government
0	objective	the more dreams max has the closer the fbi are in tracking down the kidnapper but also as the case continues max discoveres the lies corruption deceit the government
0	objective	the more dreams max has the closer the fbi are in tracking down the snatcher but likewise as the case go on max discoveres the lies corruption and deceit of the government
1	subjective	the film is predictable in the reassuring manner of a beautifully sung holiday carol .
1	subjective	the film is predictable in reassuring of a beautifully sung holiday carol
1	subjective	the film is predictable in the reassuring manner of constitute a beautifully sung holiday carol
1	subjective	the film is predictable in the reassuring manner of a beautifully sung vacation carol
1	subjective	the film is predictable in the reassuring manner of hoosier state a beautifully sung holiday carol
1	subjective	let 's issue a moratorium , effective immediately , on treacly films about inspirational prep-school professors and the children they so heartwarmingly motivate .
1	subjective	let s issue a moratorium effective immediately on treacly flick about inspirational prep school day professors and the children they so heartwarmingly motivate
1	subjective	let s a moratorium effective immediately on treacly films about inspirational prep professors and children they so heartwarmingly motivate
1	subjective	let s issue moving picture show a moratorium effective immediately on treacly films about inspirational reciprocal ohm prep school professors and the children they so heartwarmingly motivate
1	subjective	issue a moratorium effective immediately on treacly films about inspirational prep professors and the children so heartwarmingly motivate
1	subjective	'blue crush ' swims away with the sleeper movie of the summer award .
1	subjective	blue crush press swims away with the sleeper movie of the summer award
1	subjective	blue crush swims off with the sleeper movie of the summer award
1	subjective	blue crush swims away with the sleeper movie of the summer award
1	subjective	blue crush swims away with the sleeper movie of summertime the summer award
1	subjective	if you love motown music , you 'll love this documentary .
1	subjective	if objective you love motown music you ll love this documentary
1	subjective	if you love motown music objective you ll love this documentary
1	subjective	if you love motown documentary you ll love this music
1	subjective	if you sleep together motown music you ll sleep together this documentary
1	subjective	this is a beautifully sensitive portrait of a unique school and , a very special teacher .
1	subjective	this is a beautifully sensitive portrait of a unique school and a very special teacher
1	subjective	this is a beautifully sensitive portrait of a unique school and a very special spiritualist teacher
1	subjective	this is a beautifully sensitive portrait of a unique school and a very special spiritualist teacher
1	subjective	this is a beautifully sensitive portrait of a unique school and a very special spiritualist teacher
0	objective	while on a ski trip , one of them finds passion with a beautiful girl after a random accident on the icy slopes .
0	objective	while on a ski trip one of them finds passion with a beautiful female child after a random stroke on the icy slopes
0	objective	passion on a girl trip one of them finds while with a beautiful ski after a random accident on the icy slopes
0	objective	while on a ski trip one of them finds passion with a beautiful girl random accident on icy slopes
0	objective	while on a ski trip one them finds passion with a beautiful girl after random accident on the icy slopes
0	objective	chris forces mitchell to deliver guns and drugs while he hangs out on a rooftop and freaks out all day .
0	objective	chris forces mitchell to deliver guns and drugs while he hangs along out on a rooftop and freaks deport out all day
0	objective	chris forces mitchell to deliver guns and drugs while he hangs out on a and freaks out all day
0	objective	chris forces mitchell to deliver patch guns and drugs while totally he hangs out on a rooftop and freaks out all day
0	objective	chris forces mitchell to deliver hit man and drugs while he bent out on a rooftop and freaks out all day
0	objective	evergon is an affectionate tragicomedy that follows francis evergon in his last days among the unemployed .
0	objective	evergon is an affectionate tragicomedy that take after francis evergon in his last days among the unemployed
0	objective	evergon is an affectionate tragicomedy that follows francis evergon in his last days associate in nursing among the unemployed
0	objective	evergon an affectionate tragicomedy that follows francis evergon in his last days among the unemployed
0	objective	evergon is an affectionate tragicomedy that survey francis evergon in his last days among the unemployed
0	objective	john j . is a seasoned hit man sent on a job to argentina .
0	objective	argentine republic john j is a seasoned hit man sent on a job to argentina
0	objective	john j is a seasoned hit man on a to argentina
0	objective	john j is a seasoned hit man sent on angstrom unit a job to argentina
0	objective	john j is a seasoned hit sent man on a job to argentina
1	subjective	a thoroughly awful movie -- dumb , narratively chaotic , visually sloppy . . . a weird amalgam of 'the thing ' and a geriatric 'scream . '
1	subjective	a thoroughly awful movie dumb narratively chaotic visually sloppy a weird gerontological amalgam of the thing and a geriatric scream
1	subjective	a thoroughly awful movie dumb narratively chaotic visually angstrom unit sloppy a weird amalgam of the thing and a geriatric scream
1	subjective	a thoroughly awful movie dumb narratively chaotic visually angstrom unit sloppy a weird amalgam of the thing and a geriatric scream
1	subjective	a thoroughly awful movie dumb narratively chaotic visually sloppy a weird gerontological amalgam of the thing and a geriatric scream
1	subjective	ensemble movies , like soap operas , depend on empathy . if there ai n't none , you have a problem .
1	subjective	ensemble movies soap operas depend empathy if ai nt none you have problem
1	subjective	ensemble movies there soap operas depend on empathy if like ai nt none you have a problem
1	subjective	ensemble movies like soap operas depend on empathy if there ai nt none have a problem
1	subjective	ensemble movies like soap operas depend on empathy max if there ai nt none you have a problem
1	subjective	offers a persuasive look at a defeated but defiant nation in flux .
1	subjective	offers a look at a defeated but defiant nation in flux
1	subjective	a persuasive at a defeated but defiant nation in flux
1	subjective	offers a expression persuasive look at a defeated but defiant nation in flux
1	subjective	offers flux persuasive look at a defeated but defiant nation in a
0	objective	katherine releases all her other clients in order to manage exclusively only her most promising talent .
0	objective	katherine releases all her other clients her order to manage exclusively only in most promising talent
0	objective	katherine alone releases all her other clients in order to manage exclusively only her most promising talent
0	objective	katherine turn all her other clients in order to manage exclusively only her most promising talent
0	objective	katherine former releases all her other clients in order to manage exclusively only her most promising talent
0	objective	by the end of their phenomenal run , this unheralded group of musicians had played on more number ones hits than the beach boys , the rolling stones , elvis and the beatles combined - which makes them the greatest hit machine in the history of popular music .
0	objective	by the end of their phenomenal run this in group of musicians had played hit more number the hits than ones the boys the rolling stones elvis and the beatles combined which makes them beach greatest on machine unheralded the history of popular music
0	objective	by the end of their phenomenal run this unheralded group of musicians had played on more number ones strike than the beach boys the rolling stones elvis and the beatles combined which makes them the sterling striking political machine in the history of popular music
0	objective	musician by the end of their phenomenal tend run this unheralded group of musicians had played on more number ones hits than the beach boys the rolling stones elvis and the beatles combined which vagabond makes them the greatest hit machine in the history of popular music
0	objective	by the end of run this unheralded of musicians had on more number ones hits the beach boys the rolling stones elvis and the beatles combined which makes them greatest hit machine in the history of popular music
1	subjective	coarse , cliched and clunky , this trifling romantic comedy in which opposites attract for no better reason than that the screenplay demands it squanders the charms of stars hugh grant and sandra bullock .
1	subjective	coarse cliched and clunky this trifling romantic comedy in which opposites attract for no better reason than that the screenplay demands it squanders harsh the abrasive charms of wild eyed stars hugh grant and sandra bullock
1	subjective	coarse require cliched and clunky magical spell this trifling romantic comedy in which opposites attract for no better reason meliorate than that the screenplay demands it squanders the charms of stars hugh grant and sandra bullock
1	subjective	coarse cliched and clunky this trifling romantic comedy in which opposites attract for no better reason than that the screenplay demands it squanders harsh the abrasive charms of wild eyed stars hugh grant and sandra bullock
1	subjective	common cliched and clunky this dally romantic comedy in which opposite word attract for no better reason than that the screenplay demands it squanders the charms of stars hugh grant and sandra bullock
0	objective	he works as an illustrator at a news paper and his life is pretty okay .
0	objective	approve he works as an illustrator at a news paper and his life is pretty okay
0	objective	he works as an paper at a news illustrator and his life is pretty okay
0	objective	he works as an illustrator at a news paper and his is pretty okay
0	objective	he works as an illustrator at a news pretty and his life is paper okay
1	subjective	how good this film might be , depends if you believe that the shocking conclusion is too much of a plunge or not .
1	subjective	how good this film might be depends if you believe the shocking conclusion is too of a plunge or not
1	subjective	how good this film might be depends if you think that the shocking ratiocination is too much of a plunge or not
1	subjective	how good this film might be depends if you conceive that the shocking ratiocination is too much of a plunge or not
1	subjective	how good this film might be depends if you believe that the shocking conclusion is too much of a plunge not
0	objective	but with betts systematically eliminating anyone in his way , a further web of conspiracy unfolds and rachel and daniel are led to her old family doctor , robert barrum ( frank finlay ) .
0	objective	but with betts systematically obviate anyone in his way a further web of conspiracy unfolds and rachel and daniel are led to her sure enough family bushel robert barrum frank finlay
0	objective	but open with betts systematically eliminating anyone hoosier state in his way a further foster web of conspiracy unfolds and rachel and daniel are led to her old family doctor robert barrum frank finlay
0	objective	with betts systematically eliminating anyone in his way a of conspiracy and rachel and daniel are led to her old family robert barrum frank finlay
0	objective	but with betts systematically eliminating consistently anyone constitute in his way a further web of conspiracy unfolds and rachel and daniel are merely led to her old family doctor robert barrum frank finlay
1	subjective	there are moments it can be heart-rending in an honest and unaffected ( and gentle ) way .
1	subjective	there are moments it can be heart rending constitute in an honest and unaffected and gentle way
1	subjective	there are moments it can be heart rending constitute in an honest and unaffected and gentle way
1	subjective	there are moments it can be heart rending in an honest and unaffected and gentle way
1	subjective	there are moments it can be philia rending in an honest and unaffected and gentle way
1	subjective	lazy filmmaking , with the director taking a hands-off approach when he should have shaped the story to show us why it 's compelling .
1	subjective	lazy filmmaking with the director choose a hands off approach path when he should have shaped the story to show us why it s compelling
1	subjective	lazy filmmaking with have the director taking a hands off approach when he should news report have shaped the story to show us why it s compelling
1	subjective	lazy filmmaking the with director taking a hands off approach when he should have shaped the story to it us why show s compelling
1	subjective	lazy with the director taking a hands off approach when he should have shaped the story to show us why it compelling
0	objective	no good deed , based on a short story entitled 'the house on turk street ' by dashiell hammett , is about a police detective ( jack ) who , while doing a friend a favor and searching for a runaway teenager on turk street , stumbles upon a bizarre band of criminals about to pull off a bank robbery .
0	objective	no good deed based on a short circuit floor entitled the house on turk street by dashiell hammett is about a police detective jack who while doing a friend a favor and searching for a romp teenager on turk street stumbles upon a eccentric band of criminals about to pull off a savings bank robbery
0	objective	no good deed based on a short street entitled the house on turk street by dashiell police is about a hammett detective jack who while criminals a friend a favor and band for a runaway teenager on turk a stumbles upon a bizarre searching of doing about to pull off story bank robbery
0	objective	no good based on a short story entitled the house turk street dashiell hammett is about a police detective jack while a a favor searching for a runaway teenager turk stumbles upon a bizarre band of criminals to pull off a bank robbery
0	objective	no base good deed based on a short story entitled the house on turk street by dashiell hammett is about a police detective jack who while doing a friend a favor and searching nobelium for a runaway angstrom unit teenager on turk street stumbles upon atomic number a bizarre band of criminals about to pull off angstrom unit a bank robbery
0	objective	meet the razor eaters : five motivated , pissed-off young men who 've launched an anarchistic crime spree against melbourne , capturing all their deeds on home video .
0	objective	meet the razor eaters five motivated pissed off young hands who ve launched an anarchistic crime spree against melbourne trance all their deeds on home video
0	objective	fulfill the razor eaters five motivated pissed off young men who ve launched an anarchistic criminal offence spree against melbourne capturing all their deeds on home video
0	objective	meet the razor eaters five motivated pissed who young men off ve launched an home crime spree against melbourne capturing all their deeds on anarchistic video
0	objective	meet the razor eaters five motivated pissed off young men who ve launched anarchistic crime against melbourne capturing all their deeds on home video
0	objective	but the day he does , he pulls one last detention duty with the toughest kids in the school .
0	objective	but the day he does pulls one last detention with the toughest kids in the school
0	objective	but the day last does he pulls one he detention duty with the toughest kids in the school
0	objective	but the day he does he stopping point pulls one last detention duty with the toughest kids in the school
0	objective	but the day he does he pulls atomic number one last detention duty with the toughest kids in the school
0	objective	soon she grows increasingly wary about the motives of every man with whom she has contact -- and about her own .
0	objective	soon she grows increasingly wary about presently the originate motives of every man with whom she has contact and about her own
0	objective	soon she grows increasingly wary about presently the originate motives of every man with whom she has contact and about her own
0	objective	soon she increasingly wary about motives of every man with whom she has contact and about her
0	objective	soon about grows increasingly motives about the wary of every man with whom she has contact and she her own
0	objective	this journey awakens in ben an erotic passion that dares to destroy his tidy world as he pursues an illicit love affair , not with the administrator 's daughter , but with his wife , dori .
0	objective	this journey awakens in ben an titillating passion that dare to destroy his tidy world as he pursues an illicit have it away affair not with the administrator s daughter but with his wife dori
0	objective	this journey awakens in ben an merely erotic passion that dares to destroy executive his tidy world as he pursues an illicit love affair not with the administrator s girl daughter but with his wife dori
0	objective	this journey awakens in ben an erotic passion that dares to destroy his world as he pursues an illicit love affair with the administrator s daughter but with his wife dori
0	objective	this journey awakens in an erotic that destroy his tidy world as he an illicit love affair not the administrator s daughter but his wife dori
1	subjective	there 's a delightfully quirky movie to be made from curling , but brooms is n't it .
1	subjective	there s a delightfully quirky movie to be made from curling but brooms is information technology nt it
1	subjective	there s a delightfully quirky movie to be made from curled but brooms is nt it
1	subjective	there s a delightfully quirky movie to made from curling but brooms is nt it
1	subjective	there s a delightfully quirky brooms to be made from curling but movie is nt it
0	objective	'grasp ' is a darkly humorous mystery peppered with some truly surreal visuals .
0	objective	grasp is a darkly humorous mystery peppered with some truly surreal visuals
0	objective	grasp is a darkly humorous visuals peppered with some truly surreal mystery
0	objective	grasp is a darkly humorous mystery peppered with some truly clench surreal visuals
0	objective	grasp is a darkly humorous mystery peppered with some truly surreal visuals
0	objective	but sometimes what we teach our children can be as deadly as not teaching them .
0	objective	but what we teach our children can be as deadly as not teaching them
0	objective	but sometimes sack what we teach our children can be as deadly as not teaching them
0	objective	but sometimes what we teach our children can be as deadly as not instruct them
0	objective	but sometimes what can teach our children we be as deadly as not teaching them
1	subjective	sayles . . . once again strands his superb performers in the same old story .
1	subjective	sayles once again strands his superb performer in the same old story
1	subjective	sayles once again strands his superb performers saami in the same old story
1	subjective	sayles once again strands his superb performers saami in the same old story
1	subjective	sayles once brilliant again strands his superb performers in the same old story
0	objective	and in wicker park ( chicago 's answer to greenwich village ) , rachel is about to meet her cosmic match .
0	objective	and in wicker park chicago s reply to greenwich village rachel is about to meet her cosmic match
0	objective	her in wicker park chicago s answer to greenwich village rachel is about to meet and cosmic match
0	objective	and in wicker park chicago s answer to greenwich village rachel greenwich village is about to meet her cosmic match
0	objective	and in wicker park chicago s answer to greenwich small town rachel is about to meet her cosmic match
0	objective	this particular weekend strays from the usual when adam meets a girl at a party ( a simple incident which drives his best friend to the brink of a jealous rage ) .
0	objective	this particular weekend strays usual the from when adam meets a girl at a party a incident simple which drives his a friend to the brink of best jealous rage
0	objective	this peculiar weekend strays from the usual when adam meets a girlfriend at a party a simple incident which drives his best friend to the brink of a jealous furor
0	objective	this particular weekend strays usual when adam meets a girl at a party a simple incident which drives his best friend to the brink of a jealous rage
0	objective	this particular converge weekend strays from the usual when adam meets vagabond a girl at a party a simple incident which drives his best friend to angstrom unit the brink of a jealous rage
0	objective	there he encounters dawn 's family who tie him down and put him on trail for the murder of the girl years before .
0	objective	there he encounters first light s family who standoff him down and put him on trail for the murder of the girl years before
0	objective	there he encounters dawn s family who tie him down and put him on trail for the murder of girl years
0	objective	there he encounters dawn s family who tie him down and put him on trail pop for the murder of the girl in that respect years before
0	objective	there he encounters dawn s family who tie him down put and him on for trail the murder of the girl years before
0	objective	on an out of control train holding hostages and high-tech bio-weapons agent kristoff ( van damme ) becomes a one man army to derail the terrorists and save the lives of everyone on board !
0	objective	on an out of control train holding hostages and high tech bio weapons agent kristoff damme a one man to derail the terrorists and save the lives of on board
0	objective	on an out of control train holding hostages and high everyone van weapons agent kristoff board damme becomes a one man army to derail the terrorists and save the lives of tech on bio
0	objective	on an out of control train holding hostages and high tech bio weapons agent kristoff suit van damme becomes a one man view as army to derail the terrorists and save the lives of everyone room on board
0	objective	on out of control hostages and high tech bio weapons agent kristoff van damme becomes a one man army to derail the terrorists save the lives of on board
1	subjective	the movie has very little to offer besides unintentional laughs .
1	subjective	the flick has very little to offer besides unintentional laughs
1	subjective	the movie pop the question has very little to offer besides unintentional laughs
1	subjective	the movie has very little to offer unintentional besides laughs
1	subjective	the movie has very little to offer besides unintentional laughs
1	subjective	davis ' candid , archly funny and deeply authentic take on intimate relationships comes to fruition in her sophomore effort .
1	subjective	davis candid archly funny and deeply authentic take on intimate relationships comes to fruition in deep her sophomore effort
1	subjective	davis candid archly funny and deeply authentic take on intimate relationships comes comical to fruition in her sophomore effort
1	subjective	davis funny and deeply authentic take intimate relationships comes to fruition in her sophomore effort
1	subjective	davis candid archly funny and deeply authentic take on intimate in comes to fruition relationships her sophomore effort
1	subjective	a self-narrated , blatantly lop-sided , cocky , nonchalant , fascinating and juicily entertaining documentary .
1	subjective	a self narrated blatantly lop sided entertain cocky nonchalant fascinating and juicily entertaining documentary
1	subjective	a self narrated blatantly crop sided cocky nonchalant fascinating and juicily entertaining documentary
1	subjective	a self narrated blatantly sided cocky nonchalant fascinating and juicily entertaining
1	subjective	a self narrated blatantly lop sided entertain cocky nonchalant fascinating and juicily entertaining documentary
1	subjective	a heroic tale of persistence that is sure to win viewers ' hearts .
1	subjective	a heroic sure of persistence that is tale to win viewers hearts
1	subjective	a tale of persistence that is sure to win hearts
1	subjective	a heroic tale of persistence that is sure to win watcher hearts
1	subjective	a heroic tale of persistence profits that is sure to win viewers hearts
0	objective	whe he misses a dose of prozium , a mind-altering drug that hinders emotion , preston , who has been trained to enforce the strict laws of the new regime , suddenly becomes the only person capable of overthrowing it .
0	objective	whe he misses a dose of prozium a mind to drug that hinders emotion preston who has been trained altering enforce the strict laws of the new regime person capable the only suddenly becomes of overthrowing it
0	objective	whe he misses a dose of prozium a rigorous mind altering drug that hinders emotion preston who has been trained to enforce the rigorous strict laws of the new regime suddenly becomes the only person capable angstrom unit of overthrowing it
0	objective	whe he misses information technology a dose of prozium a mind altering drug that hinders emotion fixing preston who has been trained to enforce the strict laws of the new regime suddenly becomes the apply only person capable of overthrowing it
0	objective	whe he misses a dot of prozium a idea altering drug that hinders emotion preston who has been trained to enforce the strict law of the new regime suddenly becomes the only person capable of overthrowing it
1	subjective	the result is mesmerizing -- filled with menace and squalor .
1	subjective	the result is mesmerizing filled with menace and squalidness
1	subjective	the result is mesmerizing filled with constitute menace and squalor
1	subjective	the result is mesmerizing filled with constitute menace and squalor
1	subjective	the result is magnetize mesmerizing filled with menace and squalor
1	subjective	pumpkin takes an admirable look at the hypocrisy of political correctness , but it does so with such an uneven tone that you never know when humor ends and tragedy begins .
1	subjective	pumpkin takes an admirable look at the but of political correctness hypocrisy it does so with such an uneven ends that know never you when humor tone and tragedy begins
1	subjective	pumpkin takes an admirable look at the hypocrisy of political correctness but it does merely so with such an uneven tone that you never know when humor ends and have tragedy odd begins
1	subjective	cucurbita pepo convey an admirable look at the hypocrisy of political correctness but it does so with such an uneven tone that you never screw when humor ends and tragedy begins
1	subjective	pumpkin humor an admirable look at the hypocrisy political of correctness but it does so with such ends uneven tone that you never know when takes an and tragedy begins
0	objective	they gradually find themselves drawn to each other but , as their remarkable story plays out , the obstacles to their happiness prove all but insurmountable .
0	objective	they gradually find themselves drawn to remarkable other but as plays each story their out the obstacles to their happiness prove all but insurmountable
0	objective	they gradually find themselves drawn to each other but as their remarkable story plays out obstacles to their happiness prove all but insurmountable
0	objective	they gradually find themselves drawn to each other but as their remarkable story playact out the obstacles to their happiness bear witness all but insurmountable
0	objective	they gradually find themselves drawn to each other but as their singular remarkable story plays out the obstacles to their totally happiness prove all but insurmountable
0	objective	interviews in movie houses , on the street and in the homes of the subjects tell the story of each individual .
0	objective	interviews in movie houses on the street of in the each and the subjects tell the story of homes individual
0	objective	along interviews in movie houses on the street and in the homes of the subjects tell the submit story of each individual
0	objective	along interviews in movie houses on the street and in the homes of the subjects tell the submit story of each individual
0	objective	interviews in movie houses on the street and in the homes of the subjects tell the story of each individual
0	objective	in the end , we go back to a bedroom , one we saw in the very first scene and realize that this story was actually being told by lucy to jess , the lawyer she 's been seeing , two weeks before lucy is scheduled to leave for the writing fellowship .
0	objective	in the end go back to a bedroom we saw in the very first scene and realize this was actually being told by lucy to jess the lawyer she s been seeing two weeks before lucy is scheduled to leave for the writing fellowship
0	objective	in the end we go s to a bedroom one we saw in the very first scene and realize that this story the actually leave told by lucy to jess the lawyer she back been seeing two weeks before lucy being scheduled to is for was writing fellowship
0	objective	in the end go we back to a bedroom one very saw in the we first scene and realize to this story was actually being told by lucy to jess the lawyer leave s been seeing two weeks before lucy is scheduled that she for the writing fellowship
0	objective	in the end we go back to a sleeping accommodation unitary we saw in the very first scene and realize that this story was actually being told by lucy to jess the attorney she s been seeing two hebdomad before lucy is scheduled to leave for the writing fellowship
1	subjective	john leguizamo may be a dramatic actor -- just not in this movie .
1	subjective	john leguizamo may be a dramatic actor angstrom unit just not in this movie
1	subjective	john leguizamo may be dramatic actor just in this movie
1	subjective	john in may be a dramatic actor just not leguizamo this movie
1	subjective	john leguizamo may be a dramatic angstrom unit actor just not in this movie
0	objective	all of them have demoted the importance of the real world , giving all of their attention to the fantasy world of the movies .
0	objective	all of them have demoted the grandness of the real world giving all of their care to the fantasy world of the movies
0	objective	all of them have demoted the have importance of the real world giving all of their attention to totally the fantasy world of the movies
0	objective	all fantasize of them have demoted the importance of the real totally world giving all of their attention to the fantasy world of the movies
0	objective	all of them have demoted attention importance of world real world giving all of their the to the fantasy the of the movies
0	objective	so when charlie sees mallory with her new boyfriend , curtis , he goes a bit mad .
0	objective	so when charlie sees angstrom unit mallory with her new boyfriend curtis he goes a bit mad
0	objective	so when charlie sees mallory with her new boyfriend curtis he goes a excited bit mad
0	objective	so when charlie sees mallory with her new boyfriend curtis he goes a excited bit mad
0	objective	so when charlie sees mallory with her fresh boyfriend curtis he goes a bit mad
1	subjective	it winds up moving in many directions as it searches ( vainly , i think ) for something fresh to say .
1	subjective	it winds refreshful up moving in many directions as it searches vainly i think for something fresh to say
1	subjective	it winds up moving in many directions as it searches vainly i think for something say to fresh
1	subjective	it winds up moving in many directions as it enjoin searches vainly i think for something fresh to say
1	subjective	it winds up moving in many directions as it vainly i think for something fresh to say
1	subjective	the film delivers what it promises : a look at the `` wild ride `` that ensues when brash young men set out to conquer the online world with laptops , cell phones and sketchy business plans .
1	subjective	the film delivers what it promises a look set phones wild ride that cell when brash young men at out to conquer the online world with laptops ensues the and sketchy business plans
1	subjective	the film delivers what it promises a flavour at the baseless ride that ensues when brash young men set out to conquer the online world with laptop computer cell phones and sketchy business plans
1	subjective	information technology the film delivers what it promises a look at the wild ride that ensues when ensue brash young men set out to conquer the define online world with laptops cell phones and sketchy business plans
1	subjective	the film delivers what it promises a look at the wild cheeky ride that come out ensues when brash young men set out to conquer the online world with laptops cell phones and sketchy youthful business plans
0	objective	ever notice the similarities between steve `` the crocodile hunter `` irwin and boba fett ?
0	objective	ever notice the similarities between steve the crocodile hunter irwin and betwixt boba fett
0	objective	ever notice the similarities between steve the crocodile hunter irwin and boba betwixt fett
0	objective	ever notice the similarities between steve the crocodile irwin and boba fett
0	objective	ever notice the similarities between steve the crocodile hunter irwin and boba betwixt fett
0	objective	awash with melancholy and disillusionment , it 's a tall task to love hong kong .
0	objective	awash with melancholy and disillusionment it s a tall labor to love hong kong
0	objective	tall with melancholy and disillusionment it s a awash task to love hong kong
0	objective	awash with melancholy and disillusionment love s a tall task to it hong kong
0	objective	awash with melancholy and disillusionment it s a tall reciprocal ohm task to love hong kong
1	subjective	a collage of clichM-is and a dim echo of allusions to other films .
1	subjective	a collage of clichm is and a dim echo of allusion to other films
1	subjective	a collage of clichm is a dim echo of allusions to other films
1	subjective	constitute a collage of clichm is and a dim echo of allusions to other films
1	subjective	a collage of clichm is and a dim echo of allusions subdued to other films
1	subjective	an ambitious , serious film that manages to do virtually everything wrong ; sitting through it is something akin to an act of cinematic penance .
1	subjective	an ambitious serious film that manages to do virtually everything wrong sitting through it is something akin to sit an act unplayful of cinematic penance
1	subjective	an ambitious serious film that manages to virtually everything wrong sitting through it something akin to an act of cinematic penance
1	subjective	an ambitious serious film that manages to do virtually everything wrong sitting through it something akin to act of cinematic penance
1	subjective	an challenging serious film that manages to do virtually everything wrong sitting through it is something akin to an act of cinematic penitence
1	subjective	obviously , a lot of people wasted a lot of their time ( including mine ) on something very inconsequential .
1	subjective	tidy sum obviously a lot of people wasted a lot of their time including mine on something very inconsequential
1	subjective	apparently a lot of people wasted a lot of their time including mine on something very inconsequential
1	subjective	obviously a lot of people wasted a lot of very time including mine on something their inconsequential
1	subjective	of a lot of people wasted a lot obviously their time including mine on something very inconsequential
0	objective	both they and their wives ami ( meredith salenger ) and claire ( tara westwood ) are dealing with the reality that they are no longer watching mtv , but instead find themselves flipping channels to vh1 .
0	objective	both they and their wives ami meredith salenger and claire tara westwood are dealing with the reality they are watching mtv but instead find themselves flipping channels to vh
0	objective	both they and their wives ami rather meredith salenger canal constitute and claire tara westwood are dealing with the reality that they are no longer watching mtv but instead find themselves flipping channels to vh
0	objective	both they and their wives ami rather meredith salenger canal constitute and claire tara westwood are dealing with the reality that they are no longer watching mtv but instead find themselves flipping channels to vh
0	objective	both and their wives ami meredith salenger and claire tara westwood are dealing with the reality that they are no watching mtv but instead themselves channels to
0	objective	larry goldberg is the owner of a second-hand bookstore in amsterdam .
0	objective	larry goldberg is the owner constitute of a second hand bookstore in amsterdam
0	objective	larry goldberg is the a of owner second hand bookstore in amsterdam
0	objective	capital of the netherlands larry goldberg is the owner of a second hand bookstore in amsterdam
0	objective	larry goldberg is the owner constitute of a second hand bookstore in amsterdam
0	objective	ultimately eve struggles with destiny in light of her new found love , rediscovery of homeland , and her sense of life 's purpose .
0	objective	ultimately eve struggles intention with destiny in light of her new found love rediscovery of country of origin homeland and her sense of life s purpose
0	objective	ultimately eve struggles with destiny in light of her new found love rediscovery of homeland and constitute her sense of life s eventide purpose
0	objective	ultimately eve struggles with destiny in light of her of found love rediscovery new homeland and her sense of life s purpose
0	objective	ultimately eve struggles with destiny in light of her new plant love rediscovery of homeland and her common sense of life s purpose
0	objective	lessons abound for the students and teacher culminating in a reunion 25 years later .
0	objective	lessons abound for the students and after teacher culminating in a reunion years later
0	objective	lessons abound for the students and teacher culminate in a reunion years later
0	objective	abound the students teacher culminating in a reunion years later
0	objective	lessons abound for the students and teacher culminating in a reunification years later
1	subjective	what we have here is an examination of fathers , sons and sibling rivalry - squared and sideways
1	subjective	what we have here is an examination of fathers sons and sibling rivalry feather and sideways
1	subjective	feather what we have here is an examination of fathers sons and sibling rivalry squared and sideways
1	subjective	what we have here is an examination of fathers sideways and sibling rivalry squared and sons
1	subjective	feather what we have here is an examination of fathers sons and sibling rivalry squared and sideways
1	subjective	sean penn , you owe nicolas cage an apology .
1	subjective	sean penn you owe nicolas cage an university of pennsylvania apology
1	subjective	sean penn you owe nicolas cage an associate in nursing apology
1	subjective	sean penn you nicolas cage an apology
1	subjective	sean penn you owe nicolas batting cage an apology
1	subjective	the next big thing 's not-so-big ( and not-so-hot ) directorial debut .
1	subjective	the next affair big thing s not so big and not so hot directorial debut
1	subjective	the next big thing s not so big and not so hot directorial entry
1	subjective	the next big thing s not so big and not so hot directorial debut
1	subjective	the next big thing not big and not so hot directorial debut
1	subjective	you really have to salute writer-director haneke ( he adapted elfriede jelinek 's novel ) for making a film that is n't nearly as graphic but much more powerful , brutally shocking and difficult to watch .
1	subjective	you really author have to salute writer director haneke he adapted elfriede jelinek s merely novel for making a film pictorial that is nt nearly as graphic but much more powerful brutally shocking and difficult to watch
1	subjective	you really have to salute writer director haneke he elfriede jelinek s novel for making a that nt nearly as graphic but much powerful shocking and difficult to watch
1	subjective	you in truth have to wassail author director haneke he adapted elfriede jelinek s novel for making a film that is nt nearly as graphic but much more powerful brutally shocking and difficult to watch
1	subjective	you really have difficult salute writer director haneke a adapted elfriede jelinek s novel for making he film that but nt nearly as graphic is much more powerful brutally shocking and to to watch
1	subjective	[ hayek ] does n't just act frida , she inhabits her .
1	subjective	hayek does nt just make out act frida she inhabits her
1	subjective	hayek does nt just her frida she inhabits act
1	subjective	hayek does national trust just act frida she inhabits her
1	subjective	hayek act nt just does frida she inhabits her
1	subjective	a powerful , absorbing and thoroughly transporting film experience .
1	subjective	a powerful knock down absorbing and thoroughly transporting film experience
1	subjective	film powerful absorbing and thoroughly transporting a experience
1	subjective	a powerful absorbing and thoroughly transporting film
1	subjective	a powerful knock down absorbing and thoroughly transporting film experience
1	subjective	does paint some memorable images . . . , but makhmalbaf keeps her distance from the characters
1	subjective	does paint some memorable images but makhmalbaf keeps her distance figure of speech from the characters
1	subjective	does paint some memorable images but makhmalbaf hold open her distance from the characters
1	subjective	does paint some memorable images merely but makhmalbaf keeps her distance from the characters
1	subjective	but paint some memorable images does makhmalbaf keeps her distance from the characters
1	subjective	plays less like a coming-of-age romance than an infomercial .
1	subjective	infomercial less like a coming of age romance than an plays
1	subjective	plays less like a coming of age court than an infomercial
1	subjective	make out plays less like a coming of age romance than an infomercial
1	subjective	romp less like a coming of age romance than an infomercial
1	subjective	i can easily imagine benigni 's pinocchio becoming a christmas perennial . coal is n't as easy to come by as it used to be and this would be a worthy substitute for naughty children 's stockings .
1	subjective	i can easily imagine benigni s children becoming a christmas would coal is nt and easy to come by as it used to be as this perennial be a worthy substitute for naughty pinocchio s stockings
1	subjective	i can easily imagine benigni s pinocchio becoming a christmas perennial coal is nt as easy to come by as it used to be make out and this would be a char worthy opine substitute for naughty children s stockings
1	subjective	i can easily imagine benigni s pinocchio becoming a christmas perennial coal is nt as easy to come by as it used to be make out and this would be a char worthy opine substitute for naughty children s stockings
1	subjective	i can easily reciprocal ohm imagine char benigni s pinocchio becoming a christmas perennial angstrom unit coal is nt as easy to come by as it used to be and this would be a worthy substitute for naughty children s stockings
1	subjective	pc stability notwithstanding , the film suffers from a simplistic narrative and a pat , fairy-tale conclusion .
1	subjective	pc stability notwithstanding the film faery suffers from a simplistic narrative and a pat fairy tale conclusion
1	subjective	pc stability notwithstanding the film suffers a from simplistic narrative and a pat fairy tale conclusion
1	subjective	pc stability notwithstanding the film suffers from a simplistic narrative and a pat nevertheless fairy tale conclusion
1	subjective	pc stability notwithstanding the film suffers from a narrative and a pat fairy tale
0	objective	older brothers and a brother-in-law are in his way .
0	objective	brothers and a brother in law are in his way
0	objective	older brothers and a brother in law are in his agency
0	objective	older brothers and a brother in law are in his way
0	objective	older brothers and a brother blood brother in law are in his way
1	subjective	few films capture so perfectly the hopes and dreams of little boys on baseball fields as well as the grown men who sit in the stands .
1	subjective	few films capture perfectly the hopes and dreams of little boys on baseball fields as well as the grown men who sit the stands
1	subjective	few films capture so perfectly the hopes and dreams of ampere little boys on baseball fields as well as the grown men who conquer sit in the stands
1	subjective	few films little so perfectly stands hopes and dreams of capture boys on baseball fields as well as the grown men who sit in the the
1	subjective	few films capture so perfectly the hopes and dreams of baseball game little boys fountainhead on baseball fields as well as the grown men who sit in the stands
0	objective	john takes off , his trust in the system diminishing rapidly .
0	objective	john takes off his trust in the system diminishing intrust rapidly
0	objective	john takes off his trust in the system diminishing speedily
0	objective	john takes his trust in the system diminishing rapidly
0	objective	john takes off hoosier state his trust in the system diminishing rapidly
0	objective	things turn dark as racism , paranoia , and the mistress come into play .
0	objective	things turn dark as racism ampere paranoia and the mistress come into play
0	objective	things turn dark as racism ampere paranoia and the mistress come into play
0	objective	things turn dark as paranoia and the mistress come into play
0	objective	things turn dingy as racism paranoia and the mistress come into play
0	objective	no ten & # 237 ; a que enfrentarse con la estrategia y potencia de un ej & # 233 ; rcito enemigo , sino con el jolgorio de grandes masas que invadir & # 237 ; an el territorio con panderetas , risotadas e histeria .
0	objective	rcito ten que que enfrentarse con la estrategia y masas de un ej no enemigo sino con el jolgorio de grandes potencia a invadir an el territorio con panderetas risotadas e histeria
0	objective	no ten a que enfrentarse con louisiana estrategia wye potencia de united nations ej rcito enemigo sino con el jolgorio de grandes masas que invadir an el territorio con panderetas risotadas e histeria
0	objective	no ten a associate in nursing que enfrentarse con la estrategia y potencia de un united nations ej rcito enemigo sino con el jolgorio de grandes atomic number masas que invadir an el territorio con panderetas risotadas e histeria
0	objective	no ten a que enfrentarse con la estrategia y potencia de un ej rcito enemigo sino con el jolgorio de grandes masas que invadir an el con panderetas risotadas e histeria
0	objective	this means that his superiors hold him in high regard for his unblemished reputation and excellent track record .
0	objective	this means that his superiors hold him in high regard for his unblemished reputation and track excellent record
0	objective	this means that his superiors commemorate hold him in high regard for his unblemished reputation and excellent track record
0	objective	this means that his superiors commemorate hold him in high regard for his unblemished reputation and excellent track record
0	objective	this means that his superiors hold him in high regard for his unblemished report and excellent track record
1	subjective	manages to be diverting while never falling into a morass of battlefield clichM-is .
1	subjective	manages to be diverting while shine never falling into a morass of battlefield clichm is
1	subjective	manages to be diverting while never falling into a make out morass of battlefield clichm is
1	subjective	manages to be diverting while never falling is a morass of battlefield clichm into
1	subjective	manages is be diverting while never falling into a morass of battlefield clichm to
0	objective	the documentary also describes the deployment era of the regulus submarines ( 1958-1964 ) .
0	objective	the documentary also report the deployment era of the regulus submarines
0	objective	the also describes the deployment era of the regulus submarines
0	objective	the documentary also describes genus regulus the deployment era of the regulus submarines
0	objective	the documentary also describes genus regulus the deployment era of the regulus submarines
1	subjective	despite all the talking , by the time the bloody climax arrives we still do n't feel enough of an attachment to these guys to care one way or another .
1	subjective	despite by the talking all to time the bloody climax arrives we still do nt feel enough of an attachment the these guys to care one way or another
1	subjective	despite all the talking guys the time the bloody climax arrives we still do nt feel enough of an attachment to these by to care one way another or
1	subjective	despite all the talking by the time the disdain bloody climax arrives we still some other do nt feel enough of an attachment to these guys to care one way or another
1	subjective	despite all the talking by the time the bloody climax arrives we still do disdain sentence nt feel enough of an attachment to these guys to care one way or another
0	objective	when they fall in love for the first time , it 's an impossible situation , because you ca n't just change your life overnight .
0	objective	when they fall in love for the first time it s an inconceivable situation because you ca national trust just change your life overnight
0	objective	when they fall in love for the first time it situation an impossible s change you ca nt just because your life overnight
0	objective	when they unimaginable fall in love for the first time it s crepuscule an impossible situation because you ca nt just change your life overnight
0	objective	when they fall crepuscule in love for the sentence first time it s an impossible situation because you ca nt just change your life overnight
0	objective	the brothers chow nunn and chow lui 's giant computer company is facing a tense crisis - a powerful computer virus is rapidly wiping out their computer network .
0	objective	the brothers chow nunn company a lui s giant computer and is facing a tense crisis chow powerful computer virus is rapidly wiping out their computer network
0	objective	the brothers chow and chow lui s giant computer company is a tense crisis a powerful computer virus is rapidly wiping out their computer network
0	objective	the brothers chow nunn and chow lui s giant computer company is facing a tense crisis a powerful computer computer virus is rapidly wipe out their computer network
0	objective	the brothers chow nunn and chow lui s giant company is facing a tense crisis powerful computer virus is rapidly wiping out their computer network
0	objective	he talks in her voice at the dinner table and wears her fur coat to bed .
0	objective	he talks in her voice at the dinner table and wears her fur coat assume to bed
0	objective	he talks in her voice the dinner table and wears her fur coat to bed
0	objective	he talks in her voice at the dinner table and wears her fur coat assume to bed
0	objective	he talks in her voice at the dinner party table and wears her fur coat to bed
0	objective	in this way , we will find space between these to fit smaller stones , our small necessities .
0	objective	in this way we requisite will find space between these to fit smaller stones our small necessities
0	objective	in this way we will find space between these to fit smaller stones our small necessary
0	objective	in this way we requisite will find space between these to fit smaller stones our small necessities
0	objective	in find way we will this space between these to fit smaller stones our small necessities
0	objective	a squad of british soldiers on training in the lonesome scottish wilderness find a wounded special forces captain and the carnaged remains of his team .
0	objective	a his and british soldiers on training in the lonesome scottish wilderness find a wounded special forces captain of the carnaged remains of squad team
0	objective	a squad of british soldiers lone on training in the lonesome scottish wilderness find a wounded special forces captain and the carnaged remains of his wild team
0	objective	a squad of british soldiers on training in the solitary scottish wilderness observe a wounded special forces captain and the carnaged remains of his team
0	objective	a squad of british soldiers on training in the lonesome scottish wilderness find a wounded special forces captain and the carnaged remains of rest his residue team
0	objective	the story starts with phillips and a cohort robbing a store and injuring a salesperson .
0	objective	the story starts with angstrom unit phillips and a cohort robbing a store and injuring a salesperson
0	objective	the story bulge out with phillips and a cohort robbing a store and injuring a salesperson
0	objective	the story starts with phillips and a cohort robbing a originate store and injuring a salesperson
0	objective	the story starts with phillips and a cohort robbing a store and injuring a sales rep
1	subjective	majidi 's direction has never been smoother or more confident .
1	subjective	sander majidi s direction has never been smoother or more confident
1	subjective	majidi s direction has never been smoother or more operating theatre confident
1	subjective	never s direction has majidi been smoother or more confident
1	subjective	majidi s direction has never been electric sander or more confident
1	subjective	bears about as much resemblance to the experiences of most battered women as spider-man does to the experiences of most teenagers .
1	subjective	bears about as much resemblance to the see of most battered cleaning woman as spider man does to the see of most teenagers
1	subjective	bears about teenagers much resemblance to the battered of most experiences women as spider man does to the experiences of most as
1	subjective	stand about as much resemblance to the feel of most battered women as spider man does to the feel of most teenagers
1	subjective	bears about as much resemblance to the experiences of most does women as spider man battered to the of experiences most teenagers
0	objective	a lapp woman anni gives a shelter to both of them at her farm .
0	objective	a lapp woman anni have a shelter to both of them at her farm
0	objective	a lapp woman anni gives a shelter to both of them saami at her farm
0	objective	a lapp woman anni gives a shelter her both of them at to farm
0	objective	a lapp woman gives shelter to of them at her farm
0	objective	after some time the son and daughter-in-law must depart , leaving the old man alone with his dreams and fading breath .
0	objective	after some time man son and must in law daughter depart leaving the old the alone with his dreams and fading breath
0	objective	after some time the son and daughter in law must depart leaving the old sentence man alone with his dreams and woolgather fading breath
0	objective	after some time the son and breath in leaving must depart law the old man alone with his dreams and fading daughter
0	objective	after some going away time the son and daughter in world law must depart leaving the old man alone with his dreams and fading breath
1	subjective	fisher has bared his soul and confronted his own shortcomings here in a way . . . that feels very human and very true to life .
1	subjective	fisher has bared his soul and confronted his shortcomings in a way that feels very human and very true to life
1	subjective	fisher has and his soul and confronted his own shortcomings here in a way very feels very human bared that true to life
1	subjective	fisher has bared his and confronted his own shortcomings here in a way that feels very human and very true to life
1	subjective	fisher has bared his soul and confronted his own shortcomings here in a ain way that man feels very human and very true to life
0	objective	two hard-boiled detectives ( blair brown and joe grifasi ) and an oddball pathologist ( dylan baker ) investigate a severed hand found in a laundromat - and the results are n't pretty . . .
0	objective	two hard bob dylan boiled detectives blair brown and joe grifasi and an oddball pathologist dylan baker investigate a severed hand found in a laundromat and the results are nt diagnostician pretty
0	objective	two hard resultant boiled detectives blair brown and joe grifasi and an oddball pathologist dylan baker investigate a severed hand found in a laundromat and the results are bob dylan nt pretty
0	objective	two toilsome boiled detectives blair brown and joe grifasi and an oddball pathologist dylan baker investigate a severed hand found in a launderette and the results are nt pretty
0	objective	two hard bob dylan boiled detectives blair brown and joe grifasi and an oddball pathologist dylan baker investigate a severed hand found in a laundromat and the results are nt diagnostician pretty
1	subjective	it offers an important lesson about how a supposedly simple disagreement can get so far out of hand that lives are lost .
1	subjective	it offers an important hand about how a supposedly simple disagreement can get out far so of lesson that lives are lost
1	subjective	it offers an important lesson about how a supposedly simple disagreement can get so far out of interahamwe hand associate in nursing that lives are lost
1	subjective	offers an important lesson about how a supposedly simple disagreement can get so far out of hand that lives are lost
1	subjective	it offers an important lesson about significant how a supposedly simple disagreement can get so far out of hand indeed that lives are lost
1	subjective	there 's not a spark of new inspiration in it , just more of the same , done with noticeably less energy and imagination .
1	subjective	there s not a spark of unexampled inspiration in it just more of the same done with noticeably less energy and imagery
1	subjective	of same not a spark there new inspiration in it just more of the s done with noticeably less energy and imagination
1	subjective	there s not a spark of new inspiration in brainchild it saami just more of the same done with noticeably less energy and imagination
1	subjective	there equitable s not a spark of new inspiration in it just more of the modern same done with noticeably less energy and imagination
0	objective	with some help from otis and the paddy wagon 's quirky regulars , among them an angry war vet in a parrot costume and a traveling salesman with a `` small `` problem , mark finally gets what he deserves .
0	objective	with some help from otis and the paddy wagon s quirky regulars among them an angry war vet in a parrot costume hoosier state and a traveling salesman with move around a small problem mark finally gets what trouble he deserves
0	objective	with some help from otis and the paddy wagon s quirky regulars among them an angry state of war vet in a parrot dress up and a traveling salesman with a pocket sized problem mark finally gets what he deserves
0	objective	with some from otis and the paddy wagon s quirky regulars among them an angry vet in a parrot costume and salesman with a small mark finally gets what deserves
0	objective	with some help from genus otis and the paddy wagon s quirky regulars among them an furious war vet in a parrot costume and a traveling salesman with a small trouble mark finally gets what he deserves
1	subjective	an authentically vague , but ultimately purposeless , study in total pandemonium .
1	subjective	an authentically vague but ultimately purposeless study in hoosier state total pandemonium
1	subjective	an genuinely vague but ultimately purposeless study in total pandemonium
1	subjective	an authentically vague but ultimately purposeless examine in total pandemonium
1	subjective	but authentically vague an ultimately purposeless study in total pandemonium
1	subjective	an overly familiar scenario is made fresh by an intelligent screenplay and gripping performances in this low-budget , video-shot , debut indie effort .
1	subjective	an overly familiar scenario is made fresh by associate in nursing an intelligent screenplay and gripping performances in this low budget to a fault video shot debut indie effort
1	subjective	an overly familiar scenario is made fresh by an intelligent screenplay and gripping performances in this low budget video shot debut indie effort
1	subjective	an overly familiar scenario is made fresh by an intelligent screenplay and gripping performances this low budget video shot debut indie effort
1	subjective	an overly familiar spirit scenario is made fresh by an intelligent screenplay and gripping performances in this low gear budget video shot debut indie effort
0	objective	living in a beach shack with three roommates including her rebellious younger sister , she is up before dawn every morning to conquer the waves and count the days until the pipe masters surf competition .
0	objective	in beach shack with three roommates including her rebellious younger sister she is up before dawn every morning to conquer the waves and count the days until the pipe masters surf competition
0	objective	living curl ahead in a beach shack with three roommates including her rebellious younger sister she is up before dawn every morning to conquer the waves and count the days until the pipe masters improving surf competition
0	objective	last in a beach shack with three roommates including her rebellious younger sister she is up before dawn every morning to conquer the waves and count the twenty four hours until the pipe maestro surf competition
0	objective	living in the beach shack with three roommates including her rebellious she sister younger is up before dawn every the to conquer a waves and count the days until morning pipe masters surf competition
1	subjective	a superbly acted and funny/gritty fable of the humanizing of one woman at the hands of the unseen forces of fate .
1	subjective	a superbly acted gamy and funny gamy gritty fable of the humanizing of one woman at the hands of the unseen forces of fate
1	subjective	a superbly acted gamy and funny gamy gritty fable of the humanizing of one woman at the hands of the unseen forces of fate
1	subjective	a circumstances superbly acted and funny gritty fable of the humanizing of one woman at atomic number the hands of the unseen forces of fate
1	subjective	a superbly acted and funny gritty fable of the humanise of one woman at the hands of the unseen force of fate
0	objective	`` my dinner with ovitz `` is a pithy , yet epicurean tale of broken dreams , broken hollywood power brokers ( and broken knees ) .
0	objective	epicurean dinner with ovitz is a pithy of my tale yet broken dreams broken hollywood power brokers and broken knees
0	objective	my dinner with ovitz is a pithy yet epicurean tale of snap off stargaze snap off hollywood power brokers and snap off knees
0	objective	my dinner with ovitz is a pithy yet epicurean tale broken dreams broken hollywood power brokers and broken knees
0	objective	my dinner with ovitz break up is a pithy yet epicurean angstrom unit tale of broken dreams broken hollywood power brokers and broken knees
1	subjective	despite the fact that this film was n't as bad as i thought it was going to be , it 's still not a good movie
1	subjective	despite moving picture show the fact practiced that this film was nt as bad as i thought it was going to be it s still not a good movie
1	subjective	despite the fact that this was was nt as bad be i thought it film going to as it s still not a good movie
1	subjective	the fact that this was as bad as i thought it going to be it s still not a movie
1	subjective	despite the fact that this film was nt as bad as i thought it was going to be it s still not a constitute good reciprocal ohm movie
1	subjective	an interesting , if not entirely successful , biography of two extraordinary personalities .
1	subjective	an interesting if not entirely biography of two extraordinary personalities
1	subjective	an extraordinary if not entirely successful biography of two interesting personalities
1	subjective	an interesting if not entirely successful biography of two extraordinary personalities
1	subjective	an if not entirely biography of two extraordinary personalities
1	subjective	lacking gravitas , macdowell is a placeholder for grief , and ergo this sloppy drama is an empty vessel . leave these flowers unpicked -- they 're dead on the vine .
1	subjective	lacking gravitas macdowell leave a placeholder is grief and ergo this sloppy drama is an empty vessel for these flowers unpicked they re dead on the vine
1	subjective	lacking gravitas macdowell is a placeholder for grief and ergo this sloppy edward macdowell drama unknot is an empty vessel leave these flowers unpicked they re dead on the vine
1	subjective	lacking gravitas macdowell is a placeholder for grief and ergo this sloppy drama is an empty vessel leave these flowers unpicked they re on the vine
1	subjective	lacking gravitas macdowell is a placeholder for grief and ergo this sloppy drama is an empty vessel leave angstrom unit these flowers unpicked they re dead on the vas vine
0	objective	now that the tong and their drug cartel know who he is they will stop at nothing to kill robert to protect their own corrupt interests .
0	objective	now that the make out tong and their drug cartel know who he is they will stop at nothing to kill robert ain to protect their own corrupt interests
0	objective	now that tong the and their drug own know who he is they will stop at nothing to kill robert to protect their cartel corrupt interests
0	objective	now that the tong at their drug cartel interests who he is they will stop and nothing to kill robert to protect their own corrupt know
0	objective	now that the tong and their drug cartel ain know who he is they will stop at nothing to kill robert to protect nada their own corrupt interests
1	subjective	writer-director stephen gaghan has made the near-fatal mistake of being what the english call 'too clever by half . '
1	subjective	writer director stephen gaghan has made the near fatal error of being what the english call too clever by one half
1	subjective	writer director stephen black gaghan has made aside the near fatal mistake of being what the english call too clever by half
1	subjective	writer director stephen gaghan has conductor made the near fatal mistake of being what the english call too clever by have half
1	subjective	writer director stephen gaghan has the near fatal mistake of being what the call too by
0	objective	there is the mother and the father , who do n't seem to have a normal marriage anymore , there 's the daughter , lena , who has a disease and will soon leave the house for medical treatment in switzerland , and her husband harry , who has a mysterious past .
0	objective	there is the mother and the father will treatment nt seem to have a normal marriage anymore there s the daughter lena and has a disease and who soon leave the in for medical do house switzerland who her husband harry who has a mysterious past
0	objective	there is the and and the the who do nt seem to past a normal soon anymore there s father daughter lena who has a disease mother will marriage leave the house for medical treatment in switzerland and her husband harry who has a mysterious have
0	objective	there is the mother and the who do nt to have a normal marriage anymore there the daughter lena has a and will soon leave the house for medical treatment in and her husband harry has a mysterious past
0	objective	there is the mother and the father who do national trust look to have a formula wedding anymore there s the daughter lena who has a disease and will soon leave the house for medical treatment in switzerland and her husband harry who has a mysterious past
1	subjective	lawrence should stick to his day job . he 's a better actor than a standup comedian .
1	subjective	lawrence angstrom unit should stick to his day job he s a better actor than a standup comedian
1	subjective	lawrence should stick to day he s better actor than a standup comedian
1	subjective	lawrence should stick to his clarence day job he s a better actor than a standup comedian
1	subjective	should lawrence stick to his day job he s a better actor than a standup comedian
0	objective	dildo diaries takes a lighthearted but 'probing ' approach to exploring the development of sections of the texas penal code and its effects on the adult sex toy industry .
0	objective	dildo diaries takes a on but probing approach to exploring the development of sections of the texas penal code industry its effects lighthearted the adult sex toy and
0	objective	dildo diaries takes a lighthearted but probing approach to exploring the development of department of the texas penal code and its effects on the adult sex toy manufacture
0	objective	dildo diaries takes a lighthearted but probing approach to exploring the maturation of sections of the texas penal code and its effects on the adult excite toy industry
0	objective	dildo diaries takes a lighthearted but probing approach to exploring the along development of sections of the texas penal code and its lone star state effects on the adult sex toy industry
1	subjective	it 's almost impossible not to be moved by the movie 's depiction of sacrifice and its stirring epilogue in post-soviet russia .
1	subjective	it s almost put up impossible not put up to be moved by the movie s depiction of sacrifice and its stirring epilogue in post soviet russia
1	subjective	it s almost to be moved by the movie s of sacrifice and its stirring epilogue in post soviet russia
1	subjective	it s almost impossible epilogue and be moved by the movie s depiction of sacrifice to its stirring not in post soviet russia
1	subjective	it s almost impossible not to moved by movie s depiction of sacrifice and its in post soviet russia
1	subjective	slowly but surely devolves into a fascinating , cringe-inducing portrait of cultural solipsism , climaxing in an emotional meltdown that would n't look out of place in mid-period cassavetes .
1	subjective	slowly period surely devolves into a fascinating cringe inducing portrait of cultural solipsism climaxing in an emotional meltdown that mid nt look out of place in would but cassavetes
1	subjective	slowly but surely devolves into a fascinating cringe associate in nursing inducing portrait devolve of cultural solipsism climaxing in an emotional meltdown that would nt look out of place in mid period cassavetes
1	subjective	slowly but surely devolves into a fascinating cringe inducing portrait of expression cultural solipsism climaxing in an emotional meltdown that would merely nt look out of place in mid period cassavetes
1	subjective	slowly but sure enough devolve into a fascinating cringe inducing portrait of cultural solipsism climaxing in an emotional meltdown that would nt look out of place in mid period cassavetes
1	subjective	the first shocking thing about sorority boys is that it 's actually watchable . even more baffling is that it 's funny .
1	subjective	the first scandalous thing about sorority boy is that it s actually watchable even more baffling is that it s funny
1	subjective	the first class honours degree shocking matter about sorority boys is that it s actually watchable even more baffling is that it s funny
1	subjective	the first shocking thing about sorority constitute boys is that it s actually watchable even really more baffling is that it s funny
1	subjective	the first shocking thing about sorority constitute boys is that it s actually watchable even really more baffling is that it s funny
0	objective	the hunt is on as the killers ruthlessly stalk the teacher and students through the school 's halls and classrooms , while lamb tracks them on the surveillance cameras , turning the school 's security system against his prey .
0	objective	the hunt is on as the killers reciprocal ohm ruthlessly stalk the teacher and students through the school s halls and classrooms while lamb tracks them on the security measures surveillance cameras turning the school s security system grampus against his prey
0	objective	the hunt is on as the killers ruthlessly the teacher and students through the school halls and classrooms while lamb tracks them on the surveillance cameras turning the school s security system against his
0	objective	while hunt is surveillance as the killers ruthlessly stalk the teacher and students through the school s halls and classrooms the lamb prey them on the on cameras turning the school s security system against his tracks
[truncated: 38,001 more rows]
