# Supplementary material for: STTA: enhanced text classification via selective test-time augmentation
Source: PeerJ Comput Sci. 2023 Dec 19;9:e1757. doi: 10.7717/peerj-cs.1757 (PMC10773867; doi:10.7717/peerj-cs.1757)
Supplement: Supplemental Information 4 — It contains sentences with an annotation if the sentence describes something subjective about a movie or something objective. [file peerj-cs-09-1757-s004.zip › tta_rd_0.1_1+32_test.csv]

label	label_text	text
0	objective	pirates of the caribbean is a sweeping action-adventure story set in an era when villainous pirates scavenged the caribbean seas .
0	objective	of the caribbean is a sweeping action adventure story set in an era when villainous pirates scavenged the caribbean seas
0	objective	pirates of the caribbean is a sweeping action adventure story set in an era when villainous pirates scavenged seas
0	objective	pirates of the is a sweeping action adventure story in era villainous pirates scavenged the caribbean seas
0	objective	pirates of the caribbean is a sweeping action story set in an era when villainous pirates scavenged the caribbean seas
0	objective	pirates of the caribbean is a sweeping action adventure story set in an era when villainous pirates scavenged the caribbean seas
0	objective	pirates of the is a sweeping action adventure story set in an era when villainous pirates scavenged the caribbean seas
0	objective	pirates of the is a sweeping action adventure story set in an era when pirates scavenged the caribbean seas
0	objective	pirates of the caribbean is a sweeping action adventure story set in an era when villainous pirates scavenged the caribbean seas
0	objective	pirates of the caribbean is a sweeping action adventure story set in an era when villainous pirates scavenged the caribbean seas
0	objective	pirates of the caribbean is a sweeping action adventure story set in an era when villainous pirates scavenged the caribbean seas
0	objective	pirates of the caribbean is a sweeping action adventure story set in an era when villainous pirates scavenged the caribbean seas
0	objective	pirates of the caribbean is a sweeping action adventure story set in an era when villainous pirates scavenged the caribbean seas
0	objective	pirates of the caribbean is a sweeping action adventure story set in an era when villainous pirates scavenged the caribbean seas
0	objective	pirates of the caribbean is a sweeping action adventure story set in an era when villainous pirates scavenged the caribbean seas
0	objective	pirates of the caribbean is a sweeping action adventure story set in an era when villainous pirates scavenged the caribbean seas
0	objective	pirates of the caribbean is a sweeping action adventure story set in an era when villainous pirates scavenged the caribbean seas
0	objective	pirates of the caribbean is a sweeping action adventure story set in an era when villainous pirates scavenged the caribbean seas
0	objective	pirates of the caribbean is a sweeping action adventure story set in an era when villainous pirates scavenged the caribbean seas
0	objective	pirates of the caribbean is a sweeping action adventure story set in an era when villainous pirates scavenged the caribbean seas
0	objective	pirates of the caribbean is a sweeping action adventure story set in an era when villainous pirates scavenged the caribbean seas
0	objective	pirates of the caribbean is a sweeping action adventure story set in an era when villainous pirates scavenged the caribbean seas
0	objective	pirates of the caribbean is a sweeping action adventure story set in an era when villainous pirates scavenged the caribbean seas
0	objective	pirates of the caribbean is a sweeping action adventure story set in an era when villainous pirates scavenged the caribbean seas
0	objective	pirates of the caribbean is a sweeping action adventure story set in an era when villainous pirates scavenged the caribbean seas
0	objective	pirates of the caribbean is a sweeping action adventure story set in an era when villainous pirates scavenged the caribbean seas
0	objective	pirates of the caribbean is a sweeping action adventure story set in an era when villainous pirates scavenged the caribbean seas
0	objective	pirates of the caribbean is a sweeping action adventure story set in an era when villainous pirates scavenged the caribbean seas
0	objective	pirates of the caribbean is a sweeping action adventure story set in an era when villainous pirates scavenged the caribbean seas
0	objective	pirates of the caribbean is a sweeping action adventure story set in an era when villainous pirates scavenged the caribbean seas
0	objective	pirates of the caribbean is a sweeping action adventure story set in an era when villainous pirates scavenged the caribbean seas
0	objective	pirates of the caribbean is a sweeping action adventure story set in an era when villainous pirates scavenged the caribbean seas
0	objective	pirates of the caribbean is a sweeping action adventure story set in an era when villainous pirates scavenged the caribbean seas
1	subjective	my 5-year-old niece emily was so thrilled by the first 20 minutes , she announced , `` i 'm gon na try to stay awake through the whole movie ! `` , which she then proceeded to do .
1	subjective	my year old niece was so thrilled by first minutes she announced i m gon na try to stay awake through the whole movie which she then proceeded to do
1	subjective	my year old niece emily was so thrilled by the first minutes she announced i m na try to stay awake through whole movie which she then proceeded to do
1	subjective	my year old niece emily was so thrilled by the first minutes she announced i gon na try to stay awake through the whole she then proceeded to do
1	subjective	year old niece emily was thrilled by the minutes she i gon na try to stay awake through the whole movie which she then proceeded to
1	subjective	my year old niece emily so thrilled by the first minutes she announced m gon na try to stay awake through the movie which she then proceeded to do
1	subjective	year old niece emily was so thrilled by the first minutes she i m gon na try to stay awake the whole movie which she proceeded to do
1	subjective	my year old emily was so thrilled by the first minutes she i m gon na try to stay awake through the whole movie which she then proceeded to do
1	subjective	my year old niece emily was so thrilled by the first minutes she announced i m gon na try to awake through the whole movie which she then proceeded to do
1	subjective	my year old niece so thrilled by the first minutes she announced i m gon na try to stay through the whole movie which she then to do
1	subjective	my year old niece emily was so thrilled by the first minutes she announced i m gon na try to stay awake through the whole movie which she then proceeded to do
1	subjective	my year old niece emily was so thrilled by the first minutes she announced i m gon na try to stay awake through the whole movie which she then proceeded to do
1	subjective	my year old niece emily was so thrilled by the first minutes she announced i m gon na try to stay awake through the whole movie which she then proceeded to do
1	subjective	my year old niece emily was so thrilled by the first minutes she announced i m gon na try to stay awake through the whole movie which she then proceeded to do
1	subjective	my year old niece emily was so thrilled by the first minutes she announced i m gon na try to stay awake through the whole movie which she then proceeded to do
1	subjective	my year old niece emily was so thrilled by the first minutes she announced i m gon na try to stay awake through the whole movie which she then proceeded to do
1	subjective	my year old niece emily was so thrilled by the first minutes she announced i m gon na try to stay awake through the whole movie which she then proceeded to do
1	subjective	my year old niece emily was so thrilled by the first minutes she announced i m gon na try to stay awake through the whole movie which she then proceeded to do
1	subjective	my year old niece emily was so thrilled by the first minutes she announced i m gon na try to stay awake through the whole movie which she then proceeded to do
1	subjective	my year old niece emily was so thrilled by the first minutes she announced i m gon na try to stay awake through the whole movie which she then proceeded to do
1	subjective	my year old niece emily was so thrilled by the first minutes she announced i m gon na try to stay awake through the whole movie which she then proceeded to do
1	subjective	my year old niece emily was so thrilled by the first minutes she announced i m gon na try to stay awake through the whole movie which she then proceeded to do
1	subjective	my year old niece emily was so thrilled by the first minutes she announced i m gon na try to stay awake through the whole movie which she then proceeded to do
1	subjective	my year old niece emily was so thrilled by the first minutes she announced i m gon na try to stay awake through the whole movie which she then proceeded to do
1	subjective	my year old niece emily was so thrilled by the first minutes she announced i m gon na try to stay awake through the whole movie which she then proceeded to do
1	subjective	my year old niece emily was so thrilled by the first minutes she announced i m gon na try to stay awake through the whole movie which she then proceeded to do
1	subjective	my year old niece emily was so thrilled by the first minutes she announced i m gon na try to stay awake through the whole movie which she then proceeded to do
1	subjective	my year old niece emily was so thrilled by the first minutes she announced i m gon na try to stay awake through the whole movie which she then proceeded to do
1	subjective	my year old niece emily was so thrilled by the first minutes she announced i m gon na try to stay awake through the whole movie which she then proceeded to do
1	subjective	my year old niece emily was so thrilled by the first minutes she announced i m gon na try to stay awake through the whole movie which she then proceeded to do
1	subjective	my year old niece emily was so thrilled by the first minutes she announced i m gon na try to stay awake through the whole movie which she then proceeded to do
1	subjective	my year old niece emily was so thrilled by the first minutes she announced i m gon na try to stay awake through the whole movie which she then proceeded to do
1	subjective	my year old niece emily was so thrilled by the first minutes she announced i m gon na try to stay awake through the whole movie which she then proceeded to do
1	subjective	although dampened by intermittent preachiness and an unconvincingly pat and uplifting resolution . . . changing lanes nevertheless taps into emotions so convincing it elevates the movie above its own shortcomings .
1	subjective	although dampened by intermittent preachiness and an unconvincingly pat and uplifting resolution changing lanes nevertheless taps emotions so convincing elevates the movie above its own shortcomings
1	subjective	although by intermittent preachiness and an unconvincingly pat and uplifting resolution changing lanes nevertheless taps into emotions so convincing it elevates the movie above its own shortcomings
1	subjective	although by intermittent preachiness and an unconvincingly pat and uplifting resolution changing lanes nevertheless taps into emotions so convincing it elevates the movie above its own shortcomings
1	subjective	although dampened by intermittent preachiness and unconvincingly pat and uplifting resolution lanes nevertheless into emotions so it elevates the movie above its own shortcomings
1	subjective	although dampened intermittent preachiness and an unconvincingly pat and uplifting resolution changing lanes nevertheless taps into emotions so convincing it elevates the movie its own shortcomings
1	subjective	although dampened by intermittent preachiness and an unconvincingly pat and uplifting resolution lanes nevertheless taps emotions so convincing elevates the above its own
1	subjective	although dampened by intermittent preachiness and an unconvincingly uplifting changing lanes nevertheless taps into emotions so convincing elevates the movie above its own shortcomings
1	subjective	although dampened by intermittent preachiness and an unconvincingly pat and uplifting resolution changing lanes nevertheless into emotions so convincing elevates the movie above its own shortcomings
1	subjective	although dampened by intermittent preachiness and an pat and uplifting resolution changing lanes nevertheless taps into emotions so convincing elevates the movie above its shortcomings
1	subjective	although dampened by intermittent preachiness and an unconvincingly pat and uplifting resolution changing lanes nevertheless taps into emotions so convincing it elevates the movie above its own shortcomings
1	subjective	although dampened by intermittent preachiness and an unconvincingly pat and uplifting resolution changing lanes nevertheless taps into emotions so convincing it elevates the movie above its own shortcomings
1	subjective	although dampened by intermittent preachiness and an unconvincingly pat and uplifting resolution changing lanes nevertheless taps into emotions so convincing it elevates the movie above its own shortcomings
1	subjective	although dampened by intermittent preachiness and an unconvincingly pat and uplifting resolution changing lanes nevertheless taps into emotions so convincing it elevates the movie above its own shortcomings
1	subjective	although dampened by intermittent preachiness and an unconvincingly pat and uplifting resolution changing lanes nevertheless taps into emotions so convincing it elevates the movie above its own shortcomings
1	subjective	although dampened by intermittent preachiness and an unconvincingly pat and uplifting resolution changing lanes nevertheless taps into emotions so convincing it elevates the movie above its own shortcomings
1	subjective	although dampened by intermittent preachiness and an unconvincingly pat and uplifting resolution changing lanes nevertheless taps into emotions so convincing it elevates the movie above its own shortcomings
1	subjective	although dampened by intermittent preachiness and an unconvincingly pat and uplifting resolution changing lanes nevertheless taps into emotions so convincing it elevates the movie above its own shortcomings
1	subjective	although dampened by intermittent preachiness and an unconvincingly pat and uplifting resolution changing lanes nevertheless taps into emotions so convincing it elevates the movie above its own shortcomings
1	subjective	although dampened by intermittent preachiness and an unconvincingly pat and uplifting resolution changing lanes nevertheless taps into emotions so convincing it elevates the movie above its own shortcomings
1	subjective	although dampened by intermittent preachiness and an unconvincingly pat and uplifting resolution changing lanes nevertheless taps into emotions so convincing it elevates the movie above its own shortcomings
1	subjective	although dampened by intermittent preachiness and an unconvincingly pat and uplifting resolution changing lanes nevertheless taps into emotions so convincing it elevates the movie above its own shortcomings
1	subjective	although dampened by intermittent preachiness and an unconvincingly pat and uplifting resolution changing lanes nevertheless taps into emotions so convincing it elevates the movie above its own shortcomings
1	subjective	although dampened by intermittent preachiness and an unconvincingly pat and uplifting resolution changing lanes nevertheless taps into emotions so convincing it elevates the movie above its own shortcomings
1	subjective	although dampened by intermittent preachiness and an unconvincingly pat and uplifting resolution changing lanes nevertheless taps into emotions so convincing it elevates the movie above its own shortcomings
1	subjective	although dampened by intermittent preachiness and an unconvincingly pat and uplifting resolution changing lanes nevertheless taps into emotions so convincing it elevates the movie above its own shortcomings
1	subjective	although dampened by intermittent preachiness and an unconvincingly pat and uplifting resolution changing lanes nevertheless taps into emotions so convincing it elevates the movie above its own shortcomings
1	subjective	although dampened by intermittent preachiness and an unconvincingly pat and uplifting resolution changing lanes nevertheless taps into emotions so convincing it elevates the movie above its own shortcomings
1	subjective	although dampened by intermittent preachiness and an unconvincingly pat and uplifting resolution changing lanes nevertheless taps into emotions so convincing it elevates the movie above its own shortcomings
1	subjective	although dampened by intermittent preachiness and an unconvincingly pat and uplifting resolution changing lanes nevertheless taps into emotions so convincing it elevates the movie above its own shortcomings
1	subjective	although dampened by intermittent preachiness and an unconvincingly pat and uplifting resolution changing lanes nevertheless taps into emotions so convincing it elevates the movie above its own shortcomings
1	subjective	although dampened by intermittent preachiness and an unconvincingly pat and uplifting resolution changing lanes nevertheless taps into emotions so convincing it elevates the movie above its own shortcomings
1	subjective	although dampened by intermittent preachiness and an unconvincingly pat and uplifting resolution changing lanes nevertheless taps into emotions so convincing it elevates the movie above its own shortcomings
0	objective	jimmy ray is an alcoholic , still consumed by his grief and angry with his sons for wanting to play music .
0	objective	jimmy ray is an alcoholic still consumed by his grief and angry with his sons for wanting to play
0	objective	jimmy ray is an alcoholic still consumed his grief and angry with his sons for wanting play music
0	objective	jimmy ray is an alcoholic still consumed his grief and angry with his sons wanting to play music
0	objective	jimmy is alcoholic by his grief and angry with his sons for to play music
0	objective	jimmy is an alcoholic consumed by his grief angry with his sons for wanting play music
0	objective	jimmy ray an alcoholic still consumed by grief and angry with his sons for wanting to play music
0	objective	jimmy ray is an alcoholic still consumed by his grief and angry with his wanting play music
0	objective	jimmy ray is an alcoholic still consumed his grief and angry with sons for wanting to play
0	objective	jimmy ray is an alcoholic consumed by his grief and angry with his sons for wanting to play music
0	objective	jimmy ray is an alcoholic still consumed by his grief and angry with his sons for wanting to play music
0	objective	jimmy ray is an alcoholic still consumed by his grief and angry with his sons for wanting to play music
0	objective	jimmy ray is an alcoholic still consumed by his grief and angry with his sons for wanting to play music
0	objective	jimmy ray is an alcoholic still consumed by his grief and angry with his sons for wanting to play music
0	objective	jimmy ray is an alcoholic still consumed by his grief and angry with his sons for wanting to play music
0	objective	jimmy ray is an alcoholic still consumed by his grief and angry with his sons for wanting to play music
0	objective	jimmy ray is an alcoholic still consumed by his grief and angry with his sons for wanting to play music
0	objective	jimmy ray is an alcoholic still consumed by his grief and angry with his sons for wanting to play music
0	objective	jimmy ray is an alcoholic still consumed by his grief and angry with his sons for wanting to play music
0	objective	jimmy ray is an alcoholic still consumed by his grief and angry with his sons for wanting to play music
0	objective	jimmy ray is an alcoholic still consumed by his grief and angry with his sons for wanting to play music
0	objective	jimmy ray is an alcoholic still consumed by his grief and angry with his sons for wanting to play music
0	objective	jimmy ray is an alcoholic still consumed by his grief and angry with his sons for wanting to play music
0	objective	jimmy ray is an alcoholic still consumed by his grief and angry with his sons for wanting to play music
0	objective	jimmy ray is an alcoholic still consumed by his grief and angry with his sons for wanting to play music
0	objective	jimmy ray is an alcoholic still consumed by his grief and angry with his sons for wanting to play music
0	objective	jimmy ray is an alcoholic still consumed by his grief and angry with his sons for wanting to play music
0	objective	jimmy ray is an alcoholic still consumed by his grief and angry with his sons for wanting to play music
0	objective	jimmy ray is an alcoholic still consumed by his grief and angry with his sons for wanting to play music
0	objective	jimmy ray is an alcoholic still consumed by his grief and angry with his sons for wanting to play music
0	objective	jimmy ray is an alcoholic still consumed by his grief and angry with his sons for wanting to play music
0	objective	jimmy ray is an alcoholic still consumed by his grief and angry with his sons for wanting to play music
0	objective	jimmy ray is an alcoholic still consumed by his grief and angry with his sons for wanting to play music
0	objective	bruce soon learns that being god is very challenging .
0	objective	bruce soon learns that being god very challenging
0	objective	bruce soon that being god is challenging
0	objective	soon learns that being god very challenging
0	objective	bruce soon learns that being god is very challenging
0	objective	bruce soon learns that god is very challenging
0	objective	bruce soon learns that being god is very challenging
0	objective	bruce soon learns that being god is very challenging
0	objective	bruce soon learns being god very challenging
0	objective	bruce learns that being god is very challenging
0	objective	bruce soon learns that being god is very challenging
0	objective	bruce soon learns that being god is very challenging
0	objective	bruce soon learns that being god is very challenging
0	objective	bruce soon learns that being god is very challenging
0	objective	bruce soon learns that being god is very challenging
0	objective	bruce soon learns that being god is very challenging
0	objective	bruce soon learns that being god is very challenging
0	objective	bruce soon learns that being god is very challenging
0	objective	bruce soon learns that being god is very challenging
0	objective	bruce soon learns that being god is very challenging
0	objective	bruce soon learns that being god is very challenging
0	objective	bruce soon learns that being god is very challenging
0	objective	bruce soon learns that being god is very challenging
0	objective	bruce soon learns that being god is very challenging
0	objective	bruce soon learns that being god is very challenging
0	objective	bruce soon learns that being god is very challenging
0	objective	bruce soon learns that being god is very challenging
0	objective	bruce soon learns that being god is very challenging
0	objective	bruce soon learns that being god is very challenging
0	objective	bruce soon learns that being god is very challenging
0	objective	bruce soon learns that being god is very challenging
0	objective	bruce soon learns that being god is very challenging
0	objective	bruce soon learns that being god is very challenging
0	objective	he confesses to committing a series of particularly horrifying murders of exclusively female victims .
0	objective	he to committing a of horrifying murders of exclusively victims
0	objective	he confesses to a series of particularly horrifying murders of exclusively victims
0	objective	he confesses to committing a series of particularly horrifying murders of exclusively female victims
0	objective	confesses to committing a series of particularly horrifying murders of exclusively female victims
0	objective	he confesses to committing a series of particularly horrifying murders of exclusively female
0	objective	he confesses to committing series of particularly horrifying murders of exclusively female victims
0	objective	he confesses to a series of particularly horrifying murders of exclusively female victims
0	objective	he to committing a series of horrifying of female victims
0	objective	he confesses to a series of particularly horrifying murders of female
0	objective	he confesses to committing a series of particularly horrifying murders of exclusively female victims
0	objective	he confesses to committing a series of particularly horrifying murders of exclusively female victims
0	objective	he confesses to committing a series of particularly horrifying murders of exclusively female victims
0	objective	he confesses to committing a series of particularly horrifying murders of exclusively female victims
0	objective	he confesses to committing a series of particularly horrifying murders of exclusively female victims
0	objective	he confesses to committing a series of particularly horrifying murders of exclusively female victims
0	objective	he confesses to committing a series of particularly horrifying murders of exclusively female victims
0	objective	he confesses to committing a series of particularly horrifying murders of exclusively female victims
0	objective	he confesses to committing a series of particularly horrifying murders of exclusively female victims
0	objective	he confesses to committing a series of particularly horrifying murders of exclusively female victims
0	objective	he confesses to committing a series of particularly horrifying murders of exclusively female victims
0	objective	he confesses to committing a series of particularly horrifying murders of exclusively female victims
0	objective	he confesses to committing a series of particularly horrifying murders of exclusively female victims
0	objective	he confesses to committing a series of particularly horrifying murders of exclusively female victims
0	objective	he confesses to committing a series of particularly horrifying murders of exclusively female victims
0	objective	he confesses to committing a series of particularly horrifying murders of exclusively female victims
0	objective	he confesses to committing a series of particularly horrifying murders of exclusively female victims
0	objective	he confesses to committing a series of particularly horrifying murders of exclusively female victims
0	objective	he confesses to committing a series of particularly horrifying murders of exclusively female victims
0	objective	he confesses to committing a series of particularly horrifying murders of exclusively female victims
0	objective	he confesses to committing a series of particularly horrifying murders of exclusively female victims
0	objective	he confesses to committing a series of particularly horrifying murders of exclusively female victims
0	objective	he confesses to committing a series of particularly horrifying murders of exclusively female victims
1	subjective	this is a startling film that gives you a fascinating , albeit depressing view of iranian rural life close to the iraqi border .
1	subjective	this a startling film that gives a fascinating albeit depressing view of iranian rural life close to iraqi border
1	subjective	this a startling film that gives you a fascinating albeit depressing view of life close to the iraqi border
1	subjective	this is a startling film that you a fascinating albeit depressing view of iranian rural life close to the iraqi border
1	subjective	this is a startling film gives you a fascinating albeit depressing of iranian rural life close to the iraqi border
1	subjective	this is a startling film that gives you a fascinating albeit view of iranian life close to the iraqi border
1	subjective	this a startling film that gives you a fascinating albeit depressing view of iranian rural life close to the iraqi border
1	subjective	this is a startling that you fascinating albeit depressing of iranian rural life close to the iraqi border
1	subjective	this is a startling film that gives you a fascinating albeit depressing view of iranian rural life close to the iraqi
1	subjective	this is a startling film that gives you a fascinating albeit depressing view of iranian rural life close to the iraqi border
1	subjective	this is a startling film that gives you a fascinating albeit depressing view of iranian rural life close to the iraqi border
1	subjective	this is a startling film that gives you a fascinating albeit depressing view of iranian rural life close to the iraqi border
1	subjective	this is a startling film that gives you a fascinating albeit depressing view of iranian rural life close to the iraqi border
1	subjective	this is a startling film that gives you a fascinating albeit depressing view of iranian rural life close to the iraqi border
1	subjective	this is a startling film that gives you a fascinating albeit depressing view of iranian rural life close to the iraqi border
1	subjective	this is a startling film that gives you a fascinating albeit depressing view of iranian rural life close to the iraqi border
1	subjective	this is a startling film that gives you a fascinating albeit depressing view of iranian rural life close to the iraqi border
1	subjective	this is a startling film that gives you a fascinating albeit depressing view of iranian rural life close to the iraqi border
1	subjective	this is a startling film that gives you a fascinating albeit depressing view of iranian rural life close to the iraqi border
1	subjective	this is a startling film that gives you a fascinating albeit depressing view of iranian rural life close to the iraqi border
1	subjective	this is a startling film that gives you a fascinating albeit depressing view of iranian rural life close to the iraqi border
1	subjective	this is a startling film that gives you a fascinating albeit depressing view of iranian rural life close to the iraqi border
1	subjective	this is a startling film that gives you a fascinating albeit depressing view of iranian rural life close to the iraqi border
1	subjective	this is a startling film that gives you a fascinating albeit depressing view of iranian rural life close to the iraqi border
1	subjective	this is a startling film that gives you a fascinating albeit depressing view of iranian rural life close to the iraqi border
1	subjective	this is a startling film that gives you a fascinating albeit depressing view of iranian rural life close to the iraqi border
1	subjective	this is a startling film that gives you a fascinating albeit depressing view of iranian rural life close to the iraqi border
1	subjective	this is a startling film that gives you a fascinating albeit depressing view of iranian rural life close to the iraqi border
1	subjective	this is a startling film that gives you a fascinating albeit depressing view of iranian rural life close to the iraqi border
1	subjective	this is a startling film that gives you a fascinating albeit depressing view of iranian rural life close to the iraqi border
1	subjective	this is a startling film that gives you a fascinating albeit depressing view of iranian rural life close to the iraqi border
1	subjective	this is a startling film that gives you a fascinating albeit depressing view of iranian rural life close to the iraqi border
1	subjective	this is a startling film that gives you a fascinating albeit depressing view of iranian rural life close to the iraqi border
0	objective	raj has always had a unrequited childhood crush on a friend named tina , but tina 's best friend pooja has always had a crush on raj .
0	objective	raj has always had a unrequited childhood crush on a friend named tina but tina s best friend pooja has always had a crush on raj
0	objective	raj has always had a unrequited childhood crush on a friend named tina but best friend pooja has always had a crush raj
0	objective	raj has always had a unrequited childhood crush a friend named tina but tina s best friend has always had a crush on raj
0	objective	raj has always had a unrequited childhood crush on a friend named tina but s best pooja has always had a crush on raj
0	objective	raj has always had a unrequited crush on a friend named tina tina s best friend pooja has always had a crush on raj
0	objective	raj has always had a unrequited childhood crush on named tina but tina best friend pooja has always had a crush on raj
0	objective	raj has always had a unrequited childhood crush on a friend tina but s friend pooja has always a crush on raj
0	objective	raj has always had a unrequited childhood crush on friend named tina but tina s best friend pooja has always had a crush on raj
0	objective	raj has always had a childhood on a friend named tina but tina friend pooja has a crush raj
0	objective	raj has always had a unrequited childhood crush on a friend named tina but tina s best friend pooja has always had a crush on raj
0	objective	raj has always had a unrequited childhood crush on a friend named tina but tina s best friend pooja has always had a crush on raj
0	objective	raj has always had a unrequited childhood crush on a friend named tina but tina s best friend pooja has always had a crush on raj
0	objective	raj has always had a unrequited childhood crush on a friend named tina but tina s best friend pooja has always had a crush on raj
0	objective	raj has always had a unrequited childhood crush on a friend named tina but tina s best friend pooja has always had a crush on raj
0	objective	raj has always had a unrequited childhood crush on a friend named tina but tina s best friend pooja has always had a crush on raj
0	objective	raj has always had a unrequited childhood crush on a friend named tina but tina s best friend pooja has always had a crush on raj
0	objective	raj has always had a unrequited childhood crush on a friend named tina but tina s best friend pooja has always had a crush on raj
0	objective	raj has always had a unrequited childhood crush on a friend named tina but tina s best friend pooja has always had a crush on raj
0	objective	raj has always had a unrequited childhood crush on a friend named tina but tina s best friend pooja has always had a crush on raj
0	objective	raj has always had a unrequited childhood crush on a friend named tina but tina s best friend pooja has always had a crush on raj
0	objective	raj has always had a unrequited childhood crush on a friend named tina but tina s best friend pooja has always had a crush on raj
0	objective	raj has always had a unrequited childhood crush on a friend named tina but tina s best friend pooja has always had a crush on raj
0	objective	raj has always had a unrequited childhood crush on a friend named tina but tina s best friend pooja has always had a crush on raj
0	objective	raj has always had a unrequited childhood crush on a friend named tina but tina s best friend pooja has always had a crush on raj
0	objective	raj has always had a unrequited childhood crush on a friend named tina but tina s best friend pooja has always had a crush on raj
0	objective	raj has always had a unrequited childhood crush on a friend named tina but tina s best friend pooja has always had a crush on raj
0	objective	raj has always had a unrequited childhood crush on a friend named tina but tina s best friend pooja has always had a crush on raj
0	objective	raj has always had a unrequited childhood crush on a friend named tina but tina s best friend pooja has always had a crush on raj
0	objective	raj has always had a unrequited childhood crush on a friend named tina but tina s best friend pooja has always had a crush on raj
0	objective	raj has always had a unrequited childhood crush on a friend named tina but tina s best friend pooja has always had a crush on raj
0	objective	raj has always had a unrequited childhood crush on a friend named tina but tina s best friend pooja has always had a crush on raj
0	objective	raj has always had a unrequited childhood crush on a friend named tina but tina s best friend pooja has always had a crush on raj
0	objective	anthony is a successful computer engineer in silicon valley where he seems to have the perfect life : a beautiful home secluded in the hills , stock options worth millions , and a lovely wife , victoria .
0	objective	anthony a successful computer engineer in silicon valley where he seems to have the life a beautiful home secluded in the hills stock options worth millions and a lovely victoria
0	objective	is successful computer engineer in silicon valley where he seems to have the perfect a home secluded the hills stock options worth millions and a wife victoria
0	objective	anthony is a successful computer engineer in silicon valley where he to have the perfect life a beautiful home secluded in the hills stock options worth millions and a lovely wife victoria
0	objective	anthony is a successful computer engineer in silicon he seems to have the perfect life a beautiful home secluded in the hills stock options worth millions and a lovely wife victoria
0	objective	anthony is a successful computer engineer in silicon valley where he to have the perfect life beautiful home secluded in the hills stock options worth and a lovely wife victoria
0	objective	is a successful computer engineer in silicon valley where he seems to have the perfect a home secluded in the hills stock options worth millions and wife victoria
0	objective	anthony a successful computer in silicon valley he seems to have the perfect a beautiful home in the hills stock worth millions and a lovely wife victoria
0	objective	anthony is a successful computer engineer silicon valley where he seems to have perfect life a beautiful home secluded in the hills stock options worth millions and a lovely wife victoria
0	objective	anthony a successful computer engineer valley where he seems to have the perfect life a beautiful home secluded in the hills stock options worth millions and a lovely wife victoria
0	objective	anthony is a successful computer engineer in silicon valley where he seems to have the perfect life a beautiful home secluded in the hills stock options worth millions and a lovely wife victoria
0	objective	anthony is a successful computer engineer in silicon valley where he seems to have the perfect life a beautiful home secluded in the hills stock options worth millions and a lovely wife victoria
0	objective	anthony is a successful computer engineer in silicon valley where he seems to have the perfect life a beautiful home secluded in the hills stock options worth millions and a lovely wife victoria
0	objective	anthony is a successful computer engineer in silicon valley where he seems to have the perfect life a beautiful home secluded in the hills stock options worth millions and a lovely wife victoria
0	objective	anthony is a successful computer engineer in silicon valley where he seems to have the perfect life a beautiful home secluded in the hills stock options worth millions and a lovely wife victoria
0	objective	anthony is a successful computer engineer in silicon valley where he seems to have the perfect life a beautiful home secluded in the hills stock options worth millions and a lovely wife victoria
0	objective	anthony is a successful computer engineer in silicon valley where he seems to have the perfect life a beautiful home secluded in the hills stock options worth millions and a lovely wife victoria
0	objective	anthony is a successful computer engineer in silicon valley where he seems to have the perfect life a beautiful home secluded in the hills stock options worth millions and a lovely wife victoria
0	objective	anthony is a successful computer engineer in silicon valley where he seems to have the perfect life a beautiful home secluded in the hills stock options worth millions and a lovely wife victoria
0	objective	anthony is a successful computer engineer in silicon valley where he seems to have the perfect life a beautiful home secluded in the hills stock options worth millions and a lovely wife victoria
0	objective	anthony is a successful computer engineer in silicon valley where he seems to have the perfect life a beautiful home secluded in the hills stock options worth millions and a lovely wife victoria
0	objective	anthony is a successful computer engineer in silicon valley where he seems to have the perfect life a beautiful home secluded in the hills stock options worth millions and a lovely wife victoria
0	objective	anthony is a successful computer engineer in silicon valley where he seems to have the perfect life a beautiful home secluded in the hills stock options worth millions and a lovely wife victoria
0	objective	anthony is a successful computer engineer in silicon valley where he seems to have the perfect life a beautiful home secluded in the hills stock options worth millions and a lovely wife victoria
0	objective	anthony is a successful computer engineer in silicon valley where he seems to have the perfect life a beautiful home secluded in the hills stock options worth millions and a lovely wife victoria
0	objective	anthony is a successful computer engineer in silicon valley where he seems to have the perfect life a beautiful home secluded in the hills stock options worth millions and a lovely wife victoria
0	objective	anthony is a successful computer engineer in silicon valley where he seems to have the perfect life a beautiful home secluded in the hills stock options worth millions and a lovely wife victoria
0	objective	anthony is a successful computer engineer in silicon valley where he seems to have the perfect life a beautiful home secluded in the hills stock options worth millions and a lovely wife victoria
0	objective	anthony is a successful computer engineer in silicon valley where he seems to have the perfect life a beautiful home secluded in the hills stock options worth millions and a lovely wife victoria
0	objective	anthony is a successful computer engineer in silicon valley where he seems to have the perfect life a beautiful home secluded in the hills stock options worth millions and a lovely wife victoria
0	objective	anthony is a successful computer engineer in silicon valley where he seems to have the perfect life a beautiful home secluded in the hills stock options worth millions and a lovely wife victoria
0	objective	anthony is a successful computer engineer in silicon valley where he seems to have the perfect life a beautiful home secluded in the hills stock options worth millions and a lovely wife victoria
0	objective	anthony is a successful computer engineer in silicon valley where he seems to have the perfect life a beautiful home secluded in the hills stock options worth millions and a lovely wife victoria
1	subjective	what 's needed so badly but what is virtually absent here is either a saving dark humor or the feel of poetic tragedy .
1	subjective	what s needed so badly but is virtually absent here is either a saving dark humor the feel of poetic tragedy
1	subjective	what s needed so badly but what is absent here is either a saving dark or the feel poetic tragedy
1	subjective	what s needed badly but what is virtually absent here is a saving dark humor or the of poetic tragedy
1	subjective	what s needed so badly but what is virtually here is either a saving dark humor or the feel of poetic tragedy
1	subjective	what s needed so badly but what is virtually absent here is either a saving dark humor or the poetic tragedy
1	subjective	what s needed so badly but is virtually absent here is either a dark humor or the feel of poetic tragedy
1	subjective	what s needed so badly but what is virtually absent here either a saving dark humor or the of poetic tragedy
1	subjective	what needed so badly but what is virtually absent here a saving dark humor or the feel of poetic tragedy
1	subjective	s needed so badly but what is virtually absent here is either a dark humor or the feel of poetic tragedy
1	subjective	what s needed so badly but what is virtually absent here is either a saving dark humor or the feel of poetic tragedy
1	subjective	what s needed so badly but what is virtually absent here is either a saving dark humor or the feel of poetic tragedy
1	subjective	what s needed so badly but what is virtually absent here is either a saving dark humor or the feel of poetic tragedy
1	subjective	what s needed so badly but what is virtually absent here is either a saving dark humor or the feel of poetic tragedy
1	subjective	what s needed so badly but what is virtually absent here is either a saving dark humor or the feel of poetic tragedy
1	subjective	what s needed so badly but what is virtually absent here is either a saving dark humor or the feel of poetic tragedy
1	subjective	what s needed so badly but what is virtually absent here is either a saving dark humor or the feel of poetic tragedy
1	subjective	what s needed so badly but what is virtually absent here is either a saving dark humor or the feel of poetic tragedy
1	subjective	what s needed so badly but what is virtually absent here is either a saving dark humor or the feel of poetic tragedy
1	subjective	what s needed so badly but what is virtually absent here is either a saving dark humor or the feel of poetic tragedy
1	subjective	what s needed so badly but what is virtually absent here is either a saving dark humor or the feel of poetic tragedy
1	subjective	what s needed so badly but what is virtually absent here is either a saving dark humor or the feel of poetic tragedy
1	subjective	what s needed so badly but what is virtually absent here is either a saving dark humor or the feel of poetic tragedy
1	subjective	what s needed so badly but what is virtually absent here is either a saving dark humor or the feel of poetic tragedy
1	subjective	what s needed so badly but what is virtually absent here is either a saving dark humor or the feel of poetic tragedy
1	subjective	what s needed so badly but what is virtually absent here is either a saving dark humor or the feel of poetic tragedy
1	subjective	what s needed so badly but what is virtually absent here is either a saving dark humor or the feel of poetic tragedy
1	subjective	what s needed so badly but what is virtually absent here is either a saving dark humor or the feel of poetic tragedy
1	subjective	what s needed so badly but what is virtually absent here is either a saving dark humor or the feel of poetic tragedy
1	subjective	what s needed so badly but what is virtually absent here is either a saving dark humor or the feel of poetic tragedy
1	subjective	what s needed so badly but what is virtually absent here is either a saving dark humor or the feel of poetic tragedy
1	subjective	what s needed so badly but what is virtually absent here is either a saving dark humor or the feel of poetic tragedy
1	subjective	what s needed so badly but what is virtually absent here is either a saving dark humor or the feel of poetic tragedy
0	objective	suffering from recurring memory loss , graham is restricted to a limited short-term memory .
0	objective	suffering recurring memory loss graham is restricted to a limited short term
0	objective	suffering from memory loss graham is restricted to a limited short term memory
0	objective	suffering from memory loss graham is restricted to a limited term memory
0	objective	suffering from recurring memory loss graham is restricted to a limited short term memory
0	objective	suffering from recurring memory graham is restricted to a limited short term
0	objective	suffering from memory loss graham restricted to limited short term memory
0	objective	suffering from recurring memory loss graham is restricted to a limited short term memory
0	objective	suffering from recurring memory loss graham is restricted to a limited short term memory
0	objective	suffering from recurring memory loss graham is restricted to a limited memory
0	objective	suffering from recurring memory loss graham is restricted to a limited short term memory
0	objective	suffering from recurring memory loss graham is restricted to a limited short term memory
0	objective	suffering from recurring memory loss graham is restricted to a limited short term memory
0	objective	suffering from recurring memory loss graham is restricted to a limited short term memory
0	objective	suffering from recurring memory loss graham is restricted to a limited short term memory
0	objective	suffering from recurring memory loss graham is restricted to a limited short term memory
0	objective	suffering from recurring memory loss graham is restricted to a limited short term memory
0	objective	suffering from recurring memory loss graham is restricted to a limited short term memory
0	objective	suffering from recurring memory loss graham is restricted to a limited short term memory
0	objective	suffering from recurring memory loss graham is restricted to a limited short term memory
0	objective	suffering from recurring memory loss graham is restricted to a limited short term memory
0	objective	suffering from recurring memory loss graham is restricted to a limited short term memory
0	objective	suffering from recurring memory loss graham is restricted to a limited short term memory
0	objective	suffering from recurring memory loss graham is restricted to a limited short term memory
0	objective	suffering from recurring memory loss graham is restricted to a limited short term memory
0	objective	suffering from recurring memory loss graham is restricted to a limited short term memory
0	objective	suffering from recurring memory loss graham is restricted to a limited short term memory
0	objective	suffering from recurring memory loss graham is restricted to a limited short term memory
0	objective	suffering from recurring memory loss graham is restricted to a limited short term memory
0	objective	suffering from recurring memory loss graham is restricted to a limited short term memory
0	objective	suffering from recurring memory loss graham is restricted to a limited short term memory
0	objective	suffering from recurring memory loss graham is restricted to a limited short term memory
0	objective	suffering from recurring memory loss graham is restricted to a limited short term memory
0	objective	turns out lonnie earl has a thing for candy , and when evidence of this starts to surface , things really start to heat up .
0	objective	turns lonnie earl a thing for and when evidence of this starts to surface things start to heat up
0	objective	turns out lonnie earl a thing for candy when of this to surface things really start to heat up
0	objective	out lonnie earl has a thing for when evidence of this starts to surface things really start to heat up
0	objective	turns out lonnie earl has thing for candy and evidence of this starts to surface things really start to heat up
0	objective	out lonnie earl has a thing for candy and when evidence this starts to surface things really start heat up
0	objective	turns out lonnie earl a thing for candy when evidence of this starts to surface things really start to heat up
0	objective	turns out lonnie earl has a thing for candy and when of this starts to surface things really start to heat
0	objective	earl has a thing for candy and when evidence of this starts to surface things really start to heat up
0	objective	turns out earl has a thing candy when evidence of this starts to start to heat up
0	objective	turns out lonnie earl has a thing for candy and when evidence of this starts to surface things really start to heat up
0	objective	turns out lonnie earl has a thing for candy and when evidence of this starts to surface things really start to heat up
0	objective	turns out lonnie earl has a thing for candy and when evidence of this starts to surface things really start to heat up
0	objective	turns out lonnie earl has a thing for candy and when evidence of this starts to surface things really start to heat up
0	objective	turns out lonnie earl has a thing for candy and when evidence of this starts to surface things really start to heat up
0	objective	turns out lonnie earl has a thing for candy and when evidence of this starts to surface things really start to heat up
0	objective	turns out lonnie earl has a thing for candy and when evidence of this starts to surface things really start to heat up
0	objective	turns out lonnie earl has a thing for candy and when evidence of this starts to surface things really start to heat up
0	objective	turns out lonnie earl has a thing for candy and when evidence of this starts to surface things really start to heat up
0	objective	turns out lonnie earl has a thing for candy and when evidence of this starts to surface things really start to heat up
0	objective	turns out lonnie earl has a thing for candy and when evidence of this starts to surface things really start to heat up
0	objective	turns out lonnie earl has a thing for candy and when evidence of this starts to surface things really start to heat up
0	objective	turns out lonnie earl has a thing for candy and when evidence of this starts to surface things really start to heat up
0	objective	turns out lonnie earl has a thing for candy and when evidence of this starts to surface things really start to heat up
0	objective	turns out lonnie earl has a thing for candy and when evidence of this starts to surface things really start to heat up
0	objective	turns out lonnie earl has a thing for candy and when evidence of this starts to surface things really start to heat up
0	objective	turns out lonnie earl has a thing for candy and when evidence of this starts to surface things really start to heat up
0	objective	turns out lonnie earl has a thing for candy and when evidence of this starts to surface things really start to heat up
0	objective	turns out lonnie earl has a thing for candy and when evidence of this starts to surface things really start to heat up
0	objective	turns out lonnie earl has a thing for candy and when evidence of this starts to surface things really start to heat up
0	objective	turns out lonnie earl has a thing for candy and when evidence of this starts to surface things really start to heat up
0	objective	turns out lonnie earl has a thing for candy and when evidence of this starts to surface things really start to heat up
0	objective	turns out lonnie earl has a thing for candy and when evidence of this starts to surface things really start to heat up
1	subjective	an inelegant combination of two unrelated shorts that falls far short of the director 's previous work in terms of both thematic content and narrative strength .
1	subjective	an inelegant combination of unrelated shorts that far short of the director s previous work in terms of both content and narrative strength
1	subjective	inelegant of two unrelated shorts that falls far short of the director s in terms of both thematic content and narrative strength
1	subjective	an inelegant combination of two unrelated shorts that falls far short of the director s previous terms of both content and narrative strength
1	subjective	an inelegant of two unrelated shorts that falls far short of the director previous work in terms of both thematic content strength
1	subjective	an inelegant combination of two unrelated shorts that far short of the director s previous in terms both thematic content and narrative strength
1	subjective	inelegant combination of two shorts that far short of the director s previous work in terms of both thematic content and narrative strength
1	subjective	inelegant combination of two unrelated shorts that falls far short of the director previous work in terms of both thematic content and narrative strength
1	subjective	an inelegant combination of two falls far short of the director s work terms of both thematic content and narrative strength
1	subjective	an inelegant combination of two shorts that falls far short of the previous work terms of both thematic content narrative strength
1	subjective	an inelegant combination of two unrelated shorts that falls far short of the director s previous work in terms of both thematic content and narrative strength
1	subjective	an inelegant combination of two unrelated shorts that falls far short of the director s previous work in terms of both thematic content and narrative strength
1	subjective	an inelegant combination of two unrelated shorts that falls far short of the director s previous work in terms of both thematic content and narrative strength
1	subjective	an inelegant combination of two unrelated shorts that falls far short of the director s previous work in terms of both thematic content and narrative strength
1	subjective	an inelegant combination of two unrelated shorts that falls far short of the director s previous work in terms of both thematic content and narrative strength
1	subjective	an inelegant combination of two unrelated shorts that falls far short of the director s previous work in terms of both thematic content and narrative strength
1	subjective	an inelegant combination of two unrelated shorts that falls far short of the director s previous work in terms of both thematic content and narrative strength
1	subjective	an inelegant combination of two unrelated shorts that falls far short of the director s previous work in terms of both thematic content and narrative strength
1	subjective	an inelegant combination of two unrelated shorts that falls far short of the director s previous work in terms of both thematic content and narrative strength
1	subjective	an inelegant combination of two unrelated shorts that falls far short of the director s previous work in terms of both thematic content and narrative strength
1	subjective	an inelegant combination of two unrelated shorts that falls far short of the director s previous work in terms of both thematic content and narrative strength
1	subjective	an inelegant combination of two unrelated shorts that falls far short of the director s previous work in terms of both thematic content and narrative strength
1	subjective	an inelegant combination of two unrelated shorts that falls far short of the director s previous work in terms of both thematic content and narrative strength
1	subjective	an inelegant combination of two unrelated shorts that falls far short of the director s previous work in terms of both thematic content and narrative strength
1	subjective	an inelegant combination of two unrelated shorts that falls far short of the director s previous work in terms of both thematic content and narrative strength
1	subjective	an inelegant combination of two unrelated shorts that falls far short of the director s previous work in terms of both thematic content and narrative strength
1	subjective	an inelegant combination of two unrelated shorts that falls far short of the director s previous work in terms of both thematic content and narrative strength
1	subjective	an inelegant combination of two unrelated shorts that falls far short of the director s previous work in terms of both thematic content and narrative strength
1	subjective	an inelegant combination of two unrelated shorts that falls far short of the director s previous work in terms of both thematic content and narrative strength
1	subjective	an inelegant combination of two unrelated shorts that falls far short of the director s previous work in terms of both thematic content and narrative strength
1	subjective	an inelegant combination of two unrelated shorts that falls far short of the director s previous work in terms of both thematic content and narrative strength
1	subjective	an inelegant combination of two unrelated shorts that falls far short of the director s previous work in terms of both thematic content and narrative strength
1	subjective	an inelegant combination of two unrelated shorts that falls far short of the director s previous work in terms of both thematic content and narrative strength
1	subjective	the film tunes into a grief that could lead a man across centuries .
1	subjective	the film tunes into a grief that could lead a man across centuries
1	subjective	the film tunes into a grief that could lead a man across centuries
1	subjective	the film tunes into a grief that lead man across centuries
1	subjective	film tunes into grief that could lead a man across centuries
1	subjective	the film tunes into a grief that could lead a man across centuries
1	subjective	the film tunes into a grief that lead a man across centuries
1	subjective	the film tunes into a grief that could lead a man centuries
1	subjective	the film tunes into a grief that could lead man across centuries
1	subjective	the film tunes into a grief lead a man across
1	subjective	the film tunes into a grief that could lead a man across centuries
1	subjective	the film tunes into a grief that could lead a man across centuries
1	subjective	the film tunes into a grief that could lead a man across centuries
1	subjective	the film tunes into a grief that could lead a man across centuries
1	subjective	the film tunes into a grief that could lead a man across centuries
1	subjective	the film tunes into a grief that could lead a man across centuries
1	subjective	the film tunes into a grief that could lead a man across centuries
1	subjective	the film tunes into a grief that could lead a man across centuries
1	subjective	the film tunes into a grief that could lead a man across centuries
1	subjective	the film tunes into a grief that could lead a man across centuries
1	subjective	the film tunes into a grief that could lead a man across centuries
1	subjective	the film tunes into a grief that could lead a man across centuries
1	subjective	the film tunes into a grief that could lead a man across centuries
1	subjective	the film tunes into a grief that could lead a man across centuries
1	subjective	the film tunes into a grief that could lead a man across centuries
1	subjective	the film tunes into a grief that could lead a man across centuries
1	subjective	the film tunes into a grief that could lead a man across centuries
1	subjective	the film tunes into a grief that could lead a man across centuries
1	subjective	the film tunes into a grief that could lead a man across centuries
1	subjective	the film tunes into a grief that could lead a man across centuries
1	subjective	the film tunes into a grief that could lead a man across centuries
1	subjective	the film tunes into a grief that could lead a man across centuries
1	subjective	the film tunes into a grief that could lead a man across centuries
0	objective	so when he meets the mysterious professor darabont who offers him a very well paying job to transport sealed packages across the mexican border , morales can not refuse .
0	objective	so when he meets the mysterious professor darabont offers a very well job to transport sealed packages across mexican border morales can not refuse
0	objective	so when he meets the mysterious professor who a very well paying job to transport sealed packages across the mexican border can not refuse
0	objective	so when he the mysterious professor darabont who offers him a very well paying job to transport sealed packages the mexican border morales can not refuse
0	objective	so when he the mysterious professor darabont who offers him a paying job to transport sealed packages across the mexican border morales can not refuse
0	objective	so when he meets the mysterious professor darabont who him a very well paying job to transport packages the mexican border morales can not refuse
0	objective	when he meets the mysterious professor darabont offers a very well to transport sealed packages across the border morales can not refuse
0	objective	so when he meets the mysterious professor darabont offers him a very well paying job to transport sealed packages across the mexican border morales can not refuse
0	objective	so when he meets the mysterious professor who offers him a very well paying job sealed packages across the mexican border morales can not refuse
0	objective	when he meets the mysterious professor darabont who offers him a very well paying job to transport sealed packages across the mexican border morales can not refuse
0	objective	so when he meets the mysterious professor darabont who offers him a very well paying job to transport sealed packages across the mexican border morales can not refuse
0	objective	so when he meets the mysterious professor darabont who offers him a very well paying job to transport sealed packages across the mexican border morales can not refuse
0	objective	so when he meets the mysterious professor darabont who offers him a very well paying job to transport sealed packages across the mexican border morales can not refuse
0	objective	so when he meets the mysterious professor darabont who offers him a very well paying job to transport sealed packages across the mexican border morales can not refuse
0	objective	so when he meets the mysterious professor darabont who offers him a very well paying job to transport sealed packages across the mexican border morales can not refuse
0	objective	so when he meets the mysterious professor darabont who offers him a very well paying job to transport sealed packages across the mexican border morales can not refuse
0	objective	so when he meets the mysterious professor darabont who offers him a very well paying job to transport sealed packages across the mexican border morales can not refuse
0	objective	so when he meets the mysterious professor darabont who offers him a very well paying job to transport sealed packages across the mexican border morales can not refuse
0	objective	so when he meets the mysterious professor darabont who offers him a very well paying job to transport sealed packages across the mexican border morales can not refuse
0	objective	so when he meets the mysterious professor darabont who offers him a very well paying job to transport sealed packages across the mexican border morales can not refuse
0	objective	so when he meets the mysterious professor darabont who offers him a very well paying job to transport sealed packages across the mexican border morales can not refuse
0	objective	so when he meets the mysterious professor darabont who offers him a very well paying job to transport sealed packages across the mexican border morales can not refuse
0	objective	so when he meets the mysterious professor darabont who offers him a very well paying job to transport sealed packages across the mexican border morales can not refuse
0	objective	so when he meets the mysterious professor darabont who offers him a very well paying job to transport sealed packages across the mexican border morales can not refuse
0	objective	so when he meets the mysterious professor darabont who offers him a very well paying job to transport sealed packages across the mexican border morales can not refuse
0	objective	so when he meets the mysterious professor darabont who offers him a very well paying job to transport sealed packages across the mexican border morales can not refuse
0	objective	so when he meets the mysterious professor darabont who offers him a very well paying job to transport sealed packages across the mexican border morales can not refuse
0	objective	so when he meets the mysterious professor darabont who offers him a very well paying job to transport sealed packages across the mexican border morales can not refuse
0	objective	so when he meets the mysterious professor darabont who offers him a very well paying job to transport sealed packages across the mexican border morales can not refuse
0	objective	so when he meets the mysterious professor darabont who offers him a very well paying job to transport sealed packages across the mexican border morales can not refuse
0	objective	so when he meets the mysterious professor darabont who offers him a very well paying job to transport sealed packages across the mexican border morales can not refuse
0	objective	so when he meets the mysterious professor darabont who offers him a very well paying job to transport sealed packages across the mexican border morales can not refuse
0	objective	so when he meets the mysterious professor darabont who offers him a very well paying job to transport sealed packages across the mexican border morales can not refuse
1	subjective	this is the kind of subject matter that could so easily have been fumbled by a lesser filmmaker , but ayres makes the right choices at every turn .
1	subjective	this is the kind of subject matter that could so easily have been fumbled by lesser filmmaker but ayres makes the right choices every turn
1	subjective	the kind of matter that could have been by a lesser filmmaker but ayres makes the right at every turn
1	subjective	this is the kind of subject matter that could so easily have been fumbled by a lesser filmmaker but ayres makes the right choices at every turn
1	subjective	this is the of subject matter that could so have been fumbled by a lesser filmmaker but ayres makes the right choices every
1	subjective	this is the kind of subject matter that could so easily have been fumbled by a lesser filmmaker but ayres makes the right choices at every turn
1	subjective	this is kind of subject matter that could so easily have been fumbled by a but ayres makes the right choices at every turn
1	subjective	this is the kind of subject matter that could easily have been fumbled by a lesser filmmaker but ayres makes the choices at every turn
1	subjective	this is the kind of subject that so easily have been fumbled by lesser filmmaker but ayres makes the right choices at every turn
1	subjective	this is the kind of subject matter that so easily have been fumbled by a lesser filmmaker but ayres makes the choices at every turn
1	subjective	this is the kind of subject matter that could so easily have been fumbled by a lesser filmmaker but ayres makes the right choices at every turn
1	subjective	this is the kind of subject matter that could so easily have been fumbled by a lesser filmmaker but ayres makes the right choices at every turn
1	subjective	this is the kind of subject matter that could so easily have been fumbled by a lesser filmmaker but ayres makes the right choices at every turn
1	subjective	this is the kind of subject matter that could so easily have been fumbled by a lesser filmmaker but ayres makes the right choices at every turn
1	subjective	this is the kind of subject matter that could so easily have been fumbled by a lesser filmmaker but ayres makes the right choices at every turn
1	subjective	this is the kind of subject matter that could so easily have been fumbled by a lesser filmmaker but ayres makes the right choices at every turn
1	subjective	this is the kind of subject matter that could so easily have been fumbled by a lesser filmmaker but ayres makes the right choices at every turn
1	subjective	this is the kind of subject matter that could so easily have been fumbled by a lesser filmmaker but ayres makes the right choices at every turn
1	subjective	this is the kind of subject matter that could so easily have been fumbled by a lesser filmmaker but ayres makes the right choices at every turn
1	subjective	this is the kind of subject matter that could so easily have been fumbled by a lesser filmmaker but ayres makes the right choices at every turn
1	subjective	this is the kind of subject matter that could so easily have been fumbled by a lesser filmmaker but ayres makes the right choices at every turn
1	subjective	this is the kind of subject matter that could so easily have been fumbled by a lesser filmmaker but ayres makes the right choices at every turn
1	subjective	this is the kind of subject matter that could so easily have been fumbled by a lesser filmmaker but ayres makes the right choices at every turn
1	subjective	this is the kind of subject matter that could so easily have been fumbled by a lesser filmmaker but ayres makes the right choices at every turn
1	subjective	this is the kind of subject matter that could so easily have been fumbled by a lesser filmmaker but ayres makes the right choices at every turn
1	subjective	this is the kind of subject matter that could so easily have been fumbled by a lesser filmmaker but ayres makes the right choices at every turn
1	subjective	this is the kind of subject matter that could so easily have been fumbled by a lesser filmmaker but ayres makes the right choices at every turn
1	subjective	this is the kind of subject matter that could so easily have been fumbled by a lesser filmmaker but ayres makes the right choices at every turn
1	subjective	this is the kind of subject matter that could so easily have been fumbled by a lesser filmmaker but ayres makes the right choices at every turn
1	subjective	this is the kind of subject matter that could so easily have been fumbled by a lesser filmmaker but ayres makes the right choices at every turn
1	subjective	this is the kind of subject matter that could so easily have been fumbled by a lesser filmmaker but ayres makes the right choices at every turn
1	subjective	this is the kind of subject matter that could so easily have been fumbled by a lesser filmmaker but ayres makes the right choices at every turn
1	subjective	this is the kind of subject matter that could so easily have been fumbled by a lesser filmmaker but ayres makes the right choices at every turn
0	objective	it soon becomes obvious that blossom , bubbles , and buttercup are not normal girls , they have superpowers and have not yet learned to control .
0	objective	it soon becomes obvious that blossom bubbles and buttercup are not normal girls have superpowers and have not yet learned to control
0	objective	it becomes that bubbles and buttercup are not normal girls they have superpowers have not yet learned to control
0	objective	it soon becomes obvious that blossom bubbles and are not normal girls they have superpowers and have not yet learned to control
0	objective	soon becomes obvious that blossom bubbles and buttercup are not normal girls they have superpowers and have not yet learned to control
0	objective	it soon becomes obvious that blossom bubbles and buttercup are not normal girls they have superpowers and have not yet learned control
0	objective	it soon becomes obvious that blossom bubbles and buttercup are not normal girls they have superpowers and have yet learned to control
0	objective	it soon obvious that blossom bubbles and buttercup are normal girls they have superpowers and have not yet learned to control
0	objective	it becomes obvious that bubbles and buttercup are not normal they have superpowers and have yet learned to control
0	objective	it soon becomes obvious that blossom bubbles buttercup are not normal they have superpowers and have not yet learned to control
0	objective	it soon becomes obvious that blossom bubbles and buttercup are not normal girls they have superpowers and have not yet learned to control
0	objective	it soon becomes obvious that blossom bubbles and buttercup are not normal girls they have superpowers and have not yet learned to control
0	objective	it soon becomes obvious that blossom bubbles and buttercup are not normal girls they have superpowers and have not yet learned to control
0	objective	it soon becomes obvious that blossom bubbles and buttercup are not normal girls they have superpowers and have not yet learned to control
0	objective	it soon becomes obvious that blossom bubbles and buttercup are not normal girls they have superpowers and have not yet learned to control
0	objective	it soon becomes obvious that blossom bubbles and buttercup are not normal girls they have superpowers and have not yet learned to control
0	objective	it soon becomes obvious that blossom bubbles and buttercup are not normal girls they have superpowers and have not yet learned to control
0	objective	it soon becomes obvious that blossom bubbles and buttercup are not normal girls they have superpowers and have not yet learned to control
0	objective	it soon becomes obvious that blossom bubbles and buttercup are not normal girls they have superpowers and have not yet learned to control
0	objective	it soon becomes obvious that blossom bubbles and buttercup are not normal girls they have superpowers and have not yet learned to control
0	objective	it soon becomes obvious that blossom bubbles and buttercup are not normal girls they have superpowers and have not yet learned to control
0	objective	it soon becomes obvious that blossom bubbles and buttercup are not normal girls they have superpowers and have not yet learned to control
0	objective	it soon becomes obvious that blossom bubbles and buttercup are not normal girls they have superpowers and have not yet learned to control
0	objective	it soon becomes obvious that blossom bubbles and buttercup are not normal girls they have superpowers and have not yet learned to control
0	objective	it soon becomes obvious that blossom bubbles and buttercup are not normal girls they have superpowers and have not yet learned to control
0	objective	it soon becomes obvious that blossom bubbles and buttercup are not normal girls they have superpowers and have not yet learned to control
0	objective	it soon becomes obvious that blossom bubbles and buttercup are not normal girls they have superpowers and have not yet learned to control
0	objective	it soon becomes obvious that blossom bubbles and buttercup are not normal girls they have superpowers and have not yet learned to control
0	objective	it soon becomes obvious that blossom bubbles and buttercup are not normal girls they have superpowers and have not yet learned to control
0	objective	it soon becomes obvious that blossom bubbles and buttercup are not normal girls they have superpowers and have not yet learned to control
0	objective	it soon becomes obvious that blossom bubbles and buttercup are not normal girls they have superpowers and have not yet learned to control
0	objective	it soon becomes obvious that blossom bubbles and buttercup are not normal girls they have superpowers and have not yet learned to control
0	objective	it soon becomes obvious that blossom bubbles and buttercup are not normal girls they have superpowers and have not yet learned to control
0	objective	rosetta projects seduction scenes from movie clips onto ruby , which absorbs as she sleeps .
0	objective	rosetta projects seduction scenes from movie clips onto ruby which absorbs as sleeps
0	objective	rosetta projects scenes from movie clips ruby which absorbs as she sleeps
0	objective	rosetta projects seduction scenes movie clips onto ruby which absorbs as she sleeps
0	objective	rosetta projects seduction scenes from movie clips onto ruby which absorbs as she sleeps
0	objective	rosetta projects seduction scenes movie clips onto ruby which she sleeps
0	objective	rosetta seduction scenes from movie clips onto ruby which absorbs she sleeps
0	objective	rosetta projects seduction scenes from onto ruby which absorbs she sleeps
0	objective	rosetta projects seduction scenes from movie clips onto ruby which absorbs as she sleeps
0	objective	rosetta projects seduction scenes from movie clips onto ruby which absorbs as she sleeps
0	objective	rosetta projects seduction scenes from movie clips onto ruby which absorbs as she sleeps
0	objective	rosetta projects seduction scenes from movie clips onto ruby which absorbs as she sleeps
0	objective	rosetta projects seduction scenes from movie clips onto ruby which absorbs as she sleeps
0	objective	rosetta projects seduction scenes from movie clips onto ruby which absorbs as she sleeps
0	objective	rosetta projects seduction scenes from movie clips onto ruby which absorbs as she sleeps
0	objective	rosetta projects seduction scenes from movie clips onto ruby which absorbs as she sleeps
0	objective	rosetta projects seduction scenes from movie clips onto ruby which absorbs as she sleeps
0	objective	rosetta projects seduction scenes from movie clips onto ruby which absorbs as she sleeps
0	objective	rosetta projects seduction scenes from movie clips onto ruby which absorbs as she sleeps
0	objective	rosetta projects seduction scenes from movie clips onto ruby which absorbs as she sleeps
0	objective	rosetta projects seduction scenes from movie clips onto ruby which absorbs as she sleeps
0	objective	rosetta projects seduction scenes from movie clips onto ruby which absorbs as she sleeps
0	objective	rosetta projects seduction scenes from movie clips onto ruby which absorbs as she sleeps
0	objective	rosetta projects seduction scenes from movie clips onto ruby which absorbs as she sleeps
0	objective	rosetta projects seduction scenes from movie clips onto ruby which absorbs as she sleeps
0	objective	rosetta projects seduction scenes from movie clips onto ruby which absorbs as she sleeps
0	objective	rosetta projects seduction scenes from movie clips onto ruby which absorbs as she sleeps
0	objective	rosetta projects seduction scenes from movie clips onto ruby which absorbs as she sleeps
0	objective	rosetta projects seduction scenes from movie clips onto ruby which absorbs as she sleeps
0	objective	rosetta projects seduction scenes from movie clips onto ruby which absorbs as she sleeps
0	objective	rosetta projects seduction scenes from movie clips onto ruby which absorbs as she sleeps
0	objective	rosetta projects seduction scenes from movie clips onto ruby which absorbs as she sleeps
0	objective	rosetta projects seduction scenes from movie clips onto ruby which absorbs as she sleeps
0	objective	poets is essentially a travelogue of the british isles , juxtaposed with an anthology of classical and contemporary verse , macro-cosmic in scope , microcosmic in its singular intensity .
0	objective	poets is essentially a of the british isles juxtaposed with an anthology classical and contemporary macro cosmic in scope microcosmic in its intensity
0	objective	poets is essentially a travelogue of the british isles juxtaposed with an anthology of classical and contemporary verse macro cosmic in scope microcosmic in its intensity
0	objective	poets is essentially a travelogue of the british isles juxtaposed with an anthology of classical and contemporary verse macro cosmic in scope microcosmic in its singular intensity
0	objective	poets is essentially a travelogue of the isles juxtaposed with an anthology of classical and contemporary verse macro cosmic in scope microcosmic in its
0	objective	poets is essentially a travelogue of british isles juxtaposed with anthology of classical and contemporary verse cosmic in scope its singular intensity
0	objective	poets is essentially a travelogue of the british isles juxtaposed with an anthology classical and contemporary verse macro cosmic in scope microcosmic in its singular intensity
0	objective	poets is essentially a of the british isles juxtaposed with an anthology of classical and contemporary verse macro cosmic in scope microcosmic its singular intensity
0	objective	poets is essentially a travelogue of the british isles juxtaposed with an anthology of classical and verse macro cosmic in microcosmic in its intensity
0	objective	poets is essentially of the british juxtaposed with an anthology of classical and verse macro cosmic in scope microcosmic in its singular intensity
0	objective	poets is essentially a travelogue of the british isles juxtaposed with an anthology of classical and contemporary verse macro cosmic in scope microcosmic in its singular intensity
0	objective	poets is essentially a travelogue of the british isles juxtaposed with an anthology of classical and contemporary verse macro cosmic in scope microcosmic in its singular intensity
0	objective	poets is essentially a travelogue of the british isles juxtaposed with an anthology of classical and contemporary verse macro cosmic in scope microcosmic in its singular intensity
0	objective	poets is essentially a travelogue of the british isles juxtaposed with an anthology of classical and contemporary verse macro cosmic in scope microcosmic in its singular intensity
0	objective	poets is essentially a travelogue of the british isles juxtaposed with an anthology of classical and contemporary verse macro cosmic in scope microcosmic in its singular intensity
0	objective	poets is essentially a travelogue of the british isles juxtaposed with an anthology of classical and contemporary verse macro cosmic in scope microcosmic in its singular intensity
0	objective	poets is essentially a travelogue of the british isles juxtaposed with an anthology of classical and contemporary verse macro cosmic in scope microcosmic in its singular intensity
0	objective	poets is essentially a travelogue of the british isles juxtaposed with an anthology of classical and contemporary verse macro cosmic in scope microcosmic in its singular intensity
0	objective	poets is essentially a travelogue of the british isles juxtaposed with an anthology of classical and contemporary verse macro cosmic in scope microcosmic in its singular intensity
0	objective	poets is essentially a travelogue of the british isles juxtaposed with an anthology of classical and contemporary verse macro cosmic in scope microcosmic in its singular intensity
0	objective	poets is essentially a travelogue of the british isles juxtaposed with an anthology of classical and contemporary verse macro cosmic in scope microcosmic in its singular intensity
0	objective	poets is essentially a travelogue of the british isles juxtaposed with an anthology of classical and contemporary verse macro cosmic in scope microcosmic in its singular intensity
0	objective	poets is essentially a travelogue of the british isles juxtaposed with an anthology of classical and contemporary verse macro cosmic in scope microcosmic in its singular intensity
0	objective	poets is essentially a travelogue of the british isles juxtaposed with an anthology of classical and contemporary verse macro cosmic in scope microcosmic in its singular intensity
0	objective	poets is essentially a travelogue of the british isles juxtaposed with an anthology of classical and contemporary verse macro cosmic in scope microcosmic in its singular intensity
0	objective	poets is essentially a travelogue of the british isles juxtaposed with an anthology of classical and contemporary verse macro cosmic in scope microcosmic in its singular intensity
0	objective	poets is essentially a travelogue of the british isles juxtaposed with an anthology of classical and contemporary verse macro cosmic in scope microcosmic in its singular intensity
0	objective	poets is essentially a travelogue of the british isles juxtaposed with an anthology of classical and contemporary verse macro cosmic in scope microcosmic in its singular intensity
0	objective	poets is essentially a travelogue of the british isles juxtaposed with an anthology of classical and contemporary verse macro cosmic in scope microcosmic in its singular intensity
0	objective	poets is essentially a travelogue of the british isles juxtaposed with an anthology of classical and contemporary verse macro cosmic in scope microcosmic in its singular intensity
0	objective	poets is essentially a travelogue of the british isles juxtaposed with an anthology of classical and contemporary verse macro cosmic in scope microcosmic in its singular intensity
0	objective	poets is essentially a travelogue of the british isles juxtaposed with an anthology of classical and contemporary verse macro cosmic in scope microcosmic in its singular intensity
0	objective	poets is essentially a travelogue of the british isles juxtaposed with an anthology of classical and contemporary verse macro cosmic in scope microcosmic in its singular intensity
0	objective	winslow had abandoned the experiments long ago , however ex-patient/caretaker , `` ernst `` ( michael zelnicker ) has developed a symbiotic , telepathic relationship with the rodents , and they thrive off of each other .
0	objective	winslow had abandoned the experiments ago ex patient caretaker ernst michael zelnicker has developed a symbiotic telepathic relationship with the rodents and they thrive off of each other
0	objective	winslow abandoned the experiments long ago however ex patient ernst michael zelnicker has developed a symbiotic telepathic relationship with the rodents and they thrive off of each other
0	objective	winslow had abandoned the experiments long ago however ex patient caretaker ernst michael zelnicker has developed a telepathic relationship with the rodents and they thrive off of each other
0	objective	winslow had abandoned the experiments long ago however ex patient ernst michael zelnicker developed a symbiotic telepathic relationship the rodents and they thrive off each other
0	objective	winslow had abandoned the long ago however patient caretaker ernst michael zelnicker has developed a telepathic relationship with the rodents and they thrive off of other
0	objective	winslow had the experiments long ago however ex patient michael has developed a symbiotic telepathic relationship with the rodents off of each other
0	objective	winslow had the experiments long ago however ex patient caretaker ernst michael zelnicker has developed a symbiotic telepathic relationship with the rodents and they thrive off of each other
0	objective	winslow had abandoned the experiments long ago ex patient caretaker ernst michael zelnicker developed a symbiotic telepathic relationship with the rodents and they off of each other
0	objective	winslow had abandoned the experiments long ago however patient caretaker ernst michael zelnicker has developed a symbiotic telepathic relationship with the rodents and they thrive off of each other
0	objective	winslow had abandoned the experiments long ago however ex patient caretaker ernst michael zelnicker has developed a symbiotic telepathic relationship with the rodents and they thrive off of each other
0	objective	winslow had abandoned the experiments long ago however ex patient caretaker ernst michael zelnicker has developed a symbiotic telepathic relationship with the rodents and they thrive off of each other
0	objective	winslow had abandoned the experiments long ago however ex patient caretaker ernst michael zelnicker has developed a symbiotic telepathic relationship with the rodents and they thrive off of each other
0	objective	winslow had abandoned the experiments long ago however ex patient caretaker ernst michael zelnicker has developed a symbiotic telepathic relationship with the rodents and they thrive off of each other
0	objective	winslow had abandoned the experiments long ago however ex patient caretaker ernst michael zelnicker has developed a symbiotic telepathic relationship with the rodents and they thrive off of each other
0	objective	winslow had abandoned the experiments long ago however ex patient caretaker ernst michael zelnicker has developed a symbiotic telepathic relationship with the rodents and they thrive off of each other
0	objective	winslow had abandoned the experiments long ago however ex patient caretaker ernst michael zelnicker has developed a symbiotic telepathic relationship with the rodents and they thrive off of each other
0	objective	winslow had abandoned the experiments long ago however ex patient caretaker ernst michael zelnicker has developed a symbiotic telepathic relationship with the rodents and they thrive off of each other
0	objective	winslow had abandoned the experiments long ago however ex patient caretaker ernst michael zelnicker has developed a symbiotic telepathic relationship with the rodents and they thrive off of each other
0	objective	winslow had abandoned the experiments long ago however ex patient caretaker ernst michael zelnicker has developed a symbiotic telepathic relationship with the rodents and they thrive off of each other
0	objective	winslow had abandoned the experiments long ago however ex patient caretaker ernst michael zelnicker has developed a symbiotic telepathic relationship with the rodents and they thrive off of each other
0	objective	winslow had abandoned the experiments long ago however ex patient caretaker ernst michael zelnicker has developed a symbiotic telepathic relationship with the rodents and they thrive off of each other
0	objective	winslow had abandoned the experiments long ago however ex patient caretaker ernst michael zelnicker has developed a symbiotic telepathic relationship with the rodents and they thrive off of each other
0	objective	winslow had abandoned the experiments long ago however ex patient caretaker ernst michael zelnicker has developed a symbiotic telepathic relationship with the rodents and they thrive off of each other
0	objective	winslow had abandoned the experiments long ago however ex patient caretaker ernst michael zelnicker has developed a symbiotic telepathic relationship with the rodents and they thrive off of each other
0	objective	winslow had abandoned the experiments long ago however ex patient caretaker ernst michael zelnicker has developed a symbiotic telepathic relationship with the rodents and they thrive off of each other
0	objective	winslow had abandoned the experiments long ago however ex patient caretaker ernst michael zelnicker has developed a symbiotic telepathic relationship with the rodents and they thrive off of each other
0	objective	winslow had abandoned the experiments long ago however ex patient caretaker ernst michael zelnicker has developed a symbiotic telepathic relationship with the rodents and they thrive off of each other
0	objective	winslow had abandoned the experiments long ago however ex patient caretaker ernst michael zelnicker has developed a symbiotic telepathic relationship with the rodents and they thrive off of each other
0	objective	winslow had abandoned the experiments long ago however ex patient caretaker ernst michael zelnicker has developed a symbiotic telepathic relationship with the rodents and they thrive off of each other
0	objective	winslow had abandoned the experiments long ago however ex patient caretaker ernst michael zelnicker has developed a symbiotic telepathic relationship with the rodents and they thrive off of each other
0	objective	winslow had abandoned the experiments long ago however ex patient caretaker ernst michael zelnicker has developed a symbiotic telepathic relationship with the rodents and they thrive off of each other
0	objective	winslow had abandoned the experiments long ago however ex patient caretaker ernst michael zelnicker has developed a symbiotic telepathic relationship with the rodents and they thrive off of each other
0	objective	his dreams seemingly become shattered as caroline is married and has a daughter .
0	objective	his dreams seemingly become shattered as caroline is married has a daughter
0	objective	his seemingly become as caroline is married and has a daughter
0	objective	his dreams become shattered as caroline married and daughter
0	objective	his dreams seemingly become shattered as caroline married and has daughter
0	objective	his seemingly become as caroline married and has a daughter
0	objective	dreams seemingly become shattered as caroline is and a daughter
0	objective	his dreams seemingly become shattered as caroline is married and has a daughter
0	objective	his dreams seemingly become shattered caroline is married and has a daughter
0	objective	his dreams seemingly become shattered as caroline is married and has a daughter
0	objective	his dreams seemingly become shattered as caroline is married and has a daughter
0	objective	his dreams seemingly become shattered as caroline is married and has a daughter
0	objective	his dreams seemingly become shattered as caroline is married and has a daughter
0	objective	his dreams seemingly become shattered as caroline is married and has a daughter
0	objective	his dreams seemingly become shattered as caroline is married and has a daughter
0	objective	his dreams seemingly become shattered as caroline is married and has a daughter
0	objective	his dreams seemingly become shattered as caroline is married and has a daughter
0	objective	his dreams seemingly become shattered as caroline is married and has a daughter
0	objective	his dreams seemingly become shattered as caroline is married and has a daughter
0	objective	his dreams seemingly become shattered as caroline is married and has a daughter
0	objective	his dreams seemingly become shattered as caroline is married and has a daughter
0	objective	his dreams seemingly become shattered as caroline is married and has a daughter
0	objective	his dreams seemingly become shattered as caroline is married and has a daughter
0	objective	his dreams seemingly become shattered as caroline is married and has a daughter
0	objective	his dreams seemingly become shattered as caroline is married and has a daughter
0	objective	his dreams seemingly become shattered as caroline is married and has a daughter
0	objective	his dreams seemingly become shattered as caroline is married and has a daughter
0	objective	his dreams seemingly become shattered as caroline is married and has a daughter
0	objective	his dreams seemingly become shattered as caroline is married and has a daughter
0	objective	his dreams seemingly become shattered as caroline is married and has a daughter
0	objective	his dreams seemingly become shattered as caroline is married and has a daughter
0	objective	his dreams seemingly become shattered as caroline is married and has a daughter
0	objective	his dreams seemingly become shattered as caroline is married and has a daughter
1	subjective	while general audiences might not come away with a greater knowledge of the facts of cuban music , they 'll be treated to an impressive and highly entertaining celebration of its sounds .
1	subjective	while general audiences might not come away with a greater knowledge the facts of cuban music they ll be treated to an impressive highly entertaining celebration its sounds
1	subjective	while general audiences might not come away with a greater knowledge the facts of cuban they ll be treated to an impressive and of its sounds
1	subjective	while general audiences might not come away a greater knowledge of the facts of cuban music they ll be treated to an impressive and highly entertaining celebration of its sounds
1	subjective	while general audiences might come away with knowledge the facts of cuban music they ll be treated to an impressive and highly entertaining celebration of its sounds
1	subjective	general audiences might not come away with a greater knowledge the facts of music they ll be treated to an impressive and highly entertaining of its sounds
1	subjective	while audiences might not come with a greater of the facts cuban music they ll be treated to an impressive and highly entertaining celebration of its sounds
1	subjective	while general might not come away with a greater knowledge of the facts of cuban music they ll be treated to an impressive and entertaining celebration of its sounds
1	subjective	while general audiences might not come away with a greater knowledge of the facts of cuban music they ll be treated to an impressive and highly entertaining celebration of its sounds
1	subjective	while general audiences might not come away with a greater knowledge of the facts of cuban music they ll be treated to an impressive highly entertaining celebration of its sounds
1	subjective	while general audiences might not come away with a greater knowledge of the facts of cuban music they ll be treated to an impressive and highly entertaining celebration of its sounds
1	subjective	while general audiences might not come away with a greater knowledge of the facts of cuban music they ll be treated to an impressive and highly entertaining celebration of its sounds
1	subjective	while general audiences might not come away with a greater knowledge of the facts of cuban music they ll be treated to an impressive and highly entertaining celebration of its sounds
1	subjective	while general audiences might not come away with a greater knowledge of the facts of cuban music they ll be treated to an impressive and highly entertaining celebration of its sounds
1	subjective	while general audiences might not come away with a greater knowledge of the facts of cuban music they ll be treated to an impressive and highly entertaining celebration of its sounds
1	subjective	while general audiences might not come away with a greater knowledge of the facts of cuban music they ll be treated to an impressive and highly entertaining celebration of its sounds
1	subjective	while general audiences might not come away with a greater knowledge of the facts of cuban music they ll be treated to an impressive and highly entertaining celebration of its sounds
1	subjective	while general audiences might not come away with a greater knowledge of the facts of cuban music they ll be treated to an impressive and highly entertaining celebration of its sounds
1	subjective	while general audiences might not come away with a greater knowledge of the facts of cuban music they ll be treated to an impressive and highly entertaining celebration of its sounds
1	subjective	while general audiences might not come away with a greater knowledge of the facts of cuban music they ll be treated to an impressive and highly entertaining celebration of its sounds
1	subjective	while general audiences might not come away with a greater knowledge of the facts of cuban music they ll be treated to an impressive and highly entertaining celebration of its sounds
1	subjective	while general audiences might not come away with a greater knowledge of the facts of cuban music they ll be treated to an impressive and highly entertaining celebration of its sounds
1	subjective	while general audiences might not come away with a greater knowledge of the facts of cuban music they ll be treated to an impressive and highly entertaining celebration of its sounds
1	subjective	while general audiences might not come away with a greater knowledge of the facts of cuban music they ll be treated to an impressive and highly entertaining celebration of its sounds
1	subjective	while general audiences might not come away with a greater knowledge of the facts of cuban music they ll be treated to an impressive and highly entertaining celebration of its sounds
1	subjective	while general audiences might not come away with a greater knowledge of the facts of cuban music they ll be treated to an impressive and highly entertaining celebration of its sounds
1	subjective	while general audiences might not come away with a greater knowledge of the facts of cuban music they ll be treated to an impressive and highly entertaining celebration of its sounds
1	subjective	while general audiences might not come away with a greater knowledge of the facts of cuban music they ll be treated to an impressive and highly entertaining celebration of its sounds
1	subjective	while general audiences might not come away with a greater knowledge of the facts of cuban music they ll be treated to an impressive and highly entertaining celebration of its sounds
1	subjective	while general audiences might not come away with a greater knowledge of the facts of cuban music they ll be treated to an impressive and highly entertaining celebration of its sounds
1	subjective	while general audiences might not come away with a greater knowledge of the facts of cuban music they ll be treated to an impressive and highly entertaining celebration of its sounds
1	subjective	while general audiences might not come away with a greater knowledge of the facts of cuban music they ll be treated to an impressive and highly entertaining celebration of its sounds
1	subjective	while general audiences might not come away with a greater knowledge of the facts of cuban music they ll be treated to an impressive and highly entertaining celebration of its sounds
0	objective	then there is the unshakable guilt over his past .
0	objective	then there is the unshakable guilt over his past
0	objective	then there is the unshakable guilt over his past
0	objective	then there is the unshakable guilt over past
0	objective	then there is the unshakable guilt over his past
0	objective	then there is the unshakable guilt his past
0	objective	then there is the unshakable guilt over past
0	objective	then there is the unshakable guilt over his past
0	objective	then there is the unshakable guilt over his past
0	objective	then there is the unshakable guilt over his past
0	objective	then there is the unshakable guilt over his past
0	objective	then there is the unshakable guilt over his past
0	objective	then there is the unshakable guilt over his past
0	objective	then there is the unshakable guilt over his past
0	objective	then there is the unshakable guilt over his past
0	objective	then there is the unshakable guilt over his past
0	objective	then there is the unshakable guilt over his past
0	objective	then there is the unshakable guilt over his past
0	objective	then there is the unshakable guilt over his past
0	objective	then there is the unshakable guilt over his past
0	objective	then there is the unshakable guilt over his past
0	objective	then there is the unshakable guilt over his past
0	objective	then there is the unshakable guilt over his past
0	objective	then there is the unshakable guilt over his past
0	objective	then there is the unshakable guilt over his past
0	objective	then there is the unshakable guilt over his past
0	objective	then there is the unshakable guilt over his past
0	objective	then there is the unshakable guilt over his past
0	objective	then there is the unshakable guilt over his past
0	objective	then there is the unshakable guilt over his past
0	objective	then there is the unshakable guilt over his past
0	objective	then there is the unshakable guilt over his past
0	objective	then there is the unshakable guilt over his past
0	objective	he initially flounders in his new world , before realizing that it takes more than talent to reach the top .
0	objective	initially flounders in his new world before realizing that it takes more than talent to reach the top
0	objective	initially flounders in his new world before realizing that it takes than talent to reach the top
0	objective	he flounders in his new world before realizing that it takes more than talent to
0	objective	he initially in his new world before realizing that it more talent to reach the top
0	objective	he initially flounders in his new world before realizing that it takes more than talent to reach the top
0	objective	he initially flounders in his new world before realizing that more talent to reach the top
0	objective	he initially flounders in his new world before realizing that it takes more than talent to reach the top
0	objective	he initially flounders in his world before realizing that it takes more than talent to reach the top
0	objective	he initially in his new world before realizing that it takes more than talent to reach the top
0	objective	he initially flounders in his new world before realizing that it takes more than talent to reach the top
0	objective	he initially flounders in his new world before realizing that it takes more than talent to reach the top
0	objective	he initially flounders in his new world before realizing that it takes more than talent to reach the top
0	objective	he initially flounders in his new world before realizing that it takes more than talent to reach the top
0	objective	he initially flounders in his new world before realizing that it takes more than talent to reach the top
0	objective	he initially flounders in his new world before realizing that it takes more than talent to reach the top
0	objective	he initially flounders in his new world before realizing that it takes more than talent to reach the top
0	objective	he initially flounders in his new world before realizing that it takes more than talent to reach the top
0	objective	he initially flounders in his new world before realizing that it takes more than talent to reach the top
0	objective	he initially flounders in his new world before realizing that it takes more than talent to reach the top
0	objective	he initially flounders in his new world before realizing that it takes more than talent to reach the top
0	objective	he initially flounders in his new world before realizing that it takes more than talent to reach the top
0	objective	he initially flounders in his new world before realizing that it takes more than talent to reach the top
0	objective	he initially flounders in his new world before realizing that it takes more than talent to reach the top
0	objective	he initially flounders in his new world before realizing that it takes more than talent to reach the top
0	objective	he initially flounders in his new world before realizing that it takes more than talent to reach the top
0	objective	he initially flounders in his new world before realizing that it takes more than talent to reach the top
0	objective	he initially flounders in his new world before realizing that it takes more than talent to reach the top
0	objective	he initially flounders in his new world before realizing that it takes more than talent to reach the top
0	objective	he initially flounders in his new world before realizing that it takes more than talent to reach the top
0	objective	he initially flounders in his new world before realizing that it takes more than talent to reach the top
0	objective	he initially flounders in his new world before realizing that it takes more than talent to reach the top
0	objective	he initially flounders in his new world before realizing that it takes more than talent to reach the top
1	subjective	a rude black comedy about the catalytic effect a holy fool has upon those around him in the cutthroat world of children 's television .
1	subjective	a rude black comedy about the catalytic effect a holy has upon those around him in the world of children s
1	subjective	rude black comedy about the catalytic effect a holy fool has upon those him in the cutthroat world of children s television
1	subjective	a rude comedy about the catalytic effect a holy fool has upon those around him in cutthroat world of children s television
1	subjective	a rude black comedy about the catalytic effect a holy fool has upon those around him the cutthroat world of s television
1	subjective	a rude comedy about the catalytic effect holy fool has upon those around him in the cutthroat world of children s television
1	subjective	a rude black comedy about the catalytic effect a fool upon those around in the cutthroat world of children television
1	subjective	a rude black comedy about the catalytic effect a holy fool has upon those around him in the cutthroat of children s television
1	subjective	a rude black about the catalytic effect a holy fool has those around in the cutthroat world of children s television
1	subjective	rude black comedy about the catalytic a holy fool has upon those around in the cutthroat world of children s television
1	subjective	a rude black comedy about the catalytic effect a holy fool has upon those around him in the cutthroat world of children s television
1	subjective	a rude black comedy about the catalytic effect a holy fool has upon those around him in the cutthroat world of children s television
1	subjective	a rude black comedy about the catalytic effect a holy fool has upon those around him in the cutthroat world of children s television
1	subjective	a rude black comedy about the catalytic effect a holy fool has upon those around him in the cutthroat world of children s television
1	subjective	a rude black comedy about the catalytic effect a holy fool has upon those around him in the cutthroat world of children s television
1	subjective	a rude black comedy about the catalytic effect a holy fool has upon those around him in the cutthroat world of children s television
1	subjective	a rude black comedy about the catalytic effect a holy fool has upon those around him in the cutthroat world of children s television
1	subjective	a rude black comedy about the catalytic effect a holy fool has upon those around him in the cutthroat world of children s television
1	subjective	a rude black comedy about the catalytic effect a holy fool has upon those around him in the cutthroat world of children s television
1	subjective	a rude black comedy about the catalytic effect a holy fool has upon those around him in the cutthroat world of children s television
1	subjective	a rude black comedy about the catalytic effect a holy fool has upon those around him in the cutthroat world of children s television
1	subjective	a rude black comedy about the catalytic effect a holy fool has upon those around him in the cutthroat world of children s television
1	subjective	a rude black comedy about the catalytic effect a holy fool has upon those around him in the cutthroat world of children s television
1	subjective	a rude black comedy about the catalytic effect a holy fool has upon those around him in the cutthroat world of children s television
1	subjective	a rude black comedy about the catalytic effect a holy fool has upon those around him in the cutthroat world of children s television
1	subjective	a rude black comedy about the catalytic effect a holy fool has upon those around him in the cutthroat world of children s television
1	subjective	a rude black comedy about the catalytic effect a holy fool has upon those around him in the cutthroat world of children s television
1	subjective	a rude black comedy about the catalytic effect a holy fool has upon those around him in the cutthroat world of children s television
1	subjective	a rude black comedy about the catalytic effect a holy fool has upon those around him in the cutthroat world of children s television
1	subjective	a rude black comedy about the catalytic effect a holy fool has upon those around him in the cutthroat world of children s television
1	subjective	a rude black comedy about the catalytic effect a holy fool has upon those around him in the cutthroat world of children s television
1	subjective	a rude black comedy about the catalytic effect a holy fool has upon those around him in the cutthroat world of children s television
1	subjective	a rude black comedy about the catalytic effect a holy fool has upon those around him in the cutthroat world of children s television
1	subjective	it 's incredible the number of stories the holocaust has generated . just when you think that every possible angle has been exhausted by documentarians , another new film emerges with yet another remarkable yet shockingly little-known perspective .
1	subjective	it s incredible the number of stories the holocaust has generated just when you think that every possible angle has been exhausted by documentarians another new film emerges with yet another yet shockingly little known perspective
1	subjective	s incredible the number of stories the holocaust has generated just when you think that every possible angle has been exhausted by documentarians another film emerges with yet another remarkable yet shockingly little known perspective
1	subjective	s incredible the number of stories the holocaust has generated just when you think that every possible angle has been exhausted documentarians another new emerges yet another remarkable yet shockingly known perspective
1	subjective	it s incredible the of stories the holocaust has generated when you think every possible angle been by documentarians new film emerges with yet another remarkable yet shockingly little known perspective
1	subjective	it s incredible the number of stories the holocaust has generated when you that possible angle has been exhausted by another new film emerges with yet another remarkable yet shockingly little known perspective
1	subjective	it s incredible of stories the holocaust has generated just when you think that every possible angle has been exhausted by documentarians another new emerges with yet another remarkable yet shockingly little known perspective
1	subjective	it s incredible number of stories the holocaust has just when you think that every possible angle has been exhausted by documentarians another new film emerges with yet another remarkable yet shockingly known perspective
1	subjective	it s incredible of the holocaust generated just when you think that every possible angle been exhausted by documentarians another new film with yet another remarkable yet shockingly little known perspective
1	subjective	it s incredible the of stories the holocaust has generated when you think that every possible angle exhausted by documentarians another new film emerges with yet another remarkable yet shockingly known perspective
1	subjective	it s incredible the number of stories the holocaust has generated just when you think that every possible angle has been exhausted by documentarians another new film emerges with yet another remarkable yet shockingly little known perspective
1	subjective	it s incredible the number of stories the holocaust has generated just when you think that every possible angle has been exhausted by documentarians another new film emerges with yet another remarkable yet shockingly little known perspective
1	subjective	it s incredible the number of stories the holocaust has generated just when you think that every possible angle has been exhausted by documentarians another new film emerges with yet another remarkable yet shockingly little known perspective
1	subjective	it s incredible the number of stories the holocaust has generated just when you think that every possible angle has been exhausted by documentarians another new film emerges with yet another remarkable yet shockingly little known perspective
1	subjective	it s incredible the number of stories the holocaust has generated just when you think that every possible angle has been exhausted by documentarians another new film emerges with yet another remarkable yet shockingly little known perspective
1	subjective	it s incredible the number of stories the holocaust has generated just when you think that every possible angle has been exhausted by documentarians another new film emerges with yet another remarkable yet shockingly little known perspective
1	subjective	it s incredible the number of stories the holocaust has generated just when you think that every possible angle has been exhausted by documentarians another new film emerges with yet another remarkable yet shockingly little known perspective
1	subjective	it s incredible the number of stories the holocaust has generated just when you think that every possible angle has been exhausted by documentarians another new film emerges with yet another remarkable yet shockingly little known perspective
1	subjective	it s incredible the number of stories the holocaust has generated just when you think that every possible angle has been exhausted by documentarians another new film emerges with yet another remarkable yet shockingly little known perspective
1	subjective	it s incredible the number of stories the holocaust has generated just when you think that every possible angle has been exhausted by documentarians another new film emerges with yet another remarkable yet shockingly little known perspective
1	subjective	it s incredible the number of stories the holocaust has generated just when you think that every possible angle has been exhausted by documentarians another new film emerges with yet another remarkable yet shockingly little known perspective
1	subjective	it s incredible the number of stories the holocaust has generated just when you think that every possible angle has been exhausted by documentarians another new film emerges with yet another remarkable yet shockingly little known perspective
1	subjective	it s incredible the number of stories the holocaust has generated just when you think that every possible angle has been exhausted by documentarians another new film emerges with yet another remarkable yet shockingly little known perspective
1	subjective	it s incredible the number of stories the holocaust has generated just when you think that every possible angle has been exhausted by documentarians another new film emerges with yet another remarkable yet shockingly little known perspective
1	subjective	it s incredible the number of stories the holocaust has generated just when you think that every possible angle has been exhausted by documentarians another new film emerges with yet another remarkable yet shockingly little known perspective
1	subjective	it s incredible the number of stories the holocaust has generated just when you think that every possible angle has been exhausted by documentarians another new film emerges with yet another remarkable yet shockingly little known perspective
1	subjective	it s incredible the number of stories the holocaust has generated just when you think that every possible angle has been exhausted by documentarians another new film emerges with yet another remarkable yet shockingly little known perspective
1	subjective	it s incredible the number of stories the holocaust has generated just when you think that every possible angle has been exhausted by documentarians another new film emerges with yet another remarkable yet shockingly little known perspective
1	subjective	it s incredible the number of stories the holocaust has generated just when you think that every possible angle has been exhausted by documentarians another new film emerges with yet another remarkable yet shockingly little known perspective
1	subjective	it s incredible the number of stories the holocaust has generated just when you think that every possible angle has been exhausted by documentarians another new film emerges with yet another remarkable yet shockingly little known perspective
1	subjective	it s incredible the number of stories the holocaust has generated just when you think that every possible angle has been exhausted by documentarians another new film emerges with yet another remarkable yet shockingly little known perspective
1	subjective	it s incredible the number of stories the holocaust has generated just when you think that every possible angle has been exhausted by documentarians another new film emerges with yet another remarkable yet shockingly little known perspective
1	subjective	it s incredible the number of stories the holocaust has generated just when you think that every possible angle has been exhausted by documentarians another new film emerges with yet another remarkable yet shockingly little known perspective
0	objective	the plot thickens further with the death of rachel 's best friend annie and the discovery that dennis betts is actually a policeman , with his own very personal reasons for pursuing rachel .
0	objective	the plot thickens further with the of rachel s best friend annie and the discovery that dennis betts actually a policeman with his own very for pursuing rachel
0	objective	plot thickens further with the death of rachel best friend annie and the discovery that dennis betts is actually a policeman with his own personal reasons for rachel
0	objective	the plot thickens further with the death of rachel s best friend and the discovery that dennis betts is actually a policeman with his own very personal reasons for pursuing rachel
0	objective	the with the death of rachel s best friend annie and the discovery that dennis betts actually policeman his own very personal reasons for pursuing rachel
0	objective	the plot thickens further with the death of s best friend annie and the discovery that dennis is actually a policeman with his own very personal reasons for pursuing rachel
0	objective	the plot thickens further with the death of rachel s best friend and the discovery that dennis betts is actually a policeman with his own very personal for pursuing rachel
0	objective	the plot thickens further with the death of rachel s best friend annie and the discovery that dennis betts actually a policeman with his own personal reasons for rachel
0	objective	plot thickens further with the death of s best friend and the discovery that dennis is a policeman with his own very personal for pursuing
0	objective	the plot thickens further the death of rachel s best friend annie and the discovery that dennis betts is actually a policeman with his own very personal for rachel
0	objective	the plot thickens further with the death of rachel s best friend annie and the discovery that dennis betts is actually a policeman with his own very personal reasons for pursuing rachel
0	objective	the plot thickens further with the death of rachel s best friend annie and the discovery that dennis betts is actually a policeman with his own very personal reasons for pursuing rachel
0	objective	the plot thickens further with the death of rachel s best friend annie and the discovery that dennis betts is actually a policeman with his own very personal reasons for pursuing rachel
0	objective	the plot thickens further with the death of rachel s best friend annie and the discovery that dennis betts is actually a policeman with his own very personal reasons for pursuing rachel
0	objective	the plot thickens further with the death of rachel s best friend annie and the discovery that dennis betts is actually a policeman with his own very personal reasons for pursuing rachel
0	objective	the plot thickens further with the death of rachel s best friend annie and the discovery that dennis betts is actually a policeman with his own very personal reasons for pursuing rachel
0	objective	the plot thickens further with the death of rachel s best friend annie and the discovery that dennis betts is actually a policeman with his own very personal reasons for pursuing rachel
0	objective	the plot thickens further with the death of rachel s best friend annie and the discovery that dennis betts is actually a policeman with his own very personal reasons for pursuing rachel
0	objective	the plot thickens further with the death of rachel s best friend annie and the discovery that dennis betts is actually a policeman with his own very personal reasons for pursuing rachel
0	objective	the plot thickens further with the death of rachel s best friend annie and the discovery that dennis betts is actually a policeman with his own very personal reasons for pursuing rachel
0	objective	the plot thickens further with the death of rachel s best friend annie and the discovery that dennis betts is actually a policeman with his own very personal reasons for pursuing rachel
0	objective	the plot thickens further with the death of rachel s best friend annie and the discovery that dennis betts is actually a policeman with his own very personal reasons for pursuing rachel
0	objective	the plot thickens further with the death of rachel s best friend annie and the discovery that dennis betts is actually a policeman with his own very personal reasons for pursuing rachel
0	objective	the plot thickens further with the death of rachel s best friend annie and the discovery that dennis betts is actually a policeman with his own very personal reasons for pursuing rachel
0	objective	the plot thickens further with the death of rachel s best friend annie and the discovery that dennis betts is actually a policeman with his own very personal reasons for pursuing rachel
0	objective	the plot thickens further with the death of rachel s best friend annie and the discovery that dennis betts is actually a policeman with his own very personal reasons for pursuing rachel
0	objective	the plot thickens further with the death of rachel s best friend annie and the discovery that dennis betts is actually a policeman with his own very personal reasons for pursuing rachel
0	objective	the plot thickens further with the death of rachel s best friend annie and the discovery that dennis betts is actually a policeman with his own very personal reasons for pursuing rachel
0	objective	the plot thickens further with the death of rachel s best friend annie and the discovery that dennis betts is actually a policeman with his own very personal reasons for pursuing rachel
0	objective	the plot thickens further with the death of rachel s best friend annie and the discovery that dennis betts is actually a policeman with his own very personal reasons for pursuing rachel
0	objective	the plot thickens further with the death of rachel s best friend annie and the discovery that dennis betts is actually a policeman with his own very personal reasons for pursuing rachel
0	objective	the plot thickens further with the death of rachel s best friend annie and the discovery that dennis betts is actually a policeman with his own very personal reasons for pursuing rachel
0	objective	the plot thickens further with the death of rachel s best friend annie and the discovery that dennis betts is actually a policeman with his own very personal reasons for pursuing rachel
1	subjective	a zombie movie in every sense of the word -- mindless , lifeless , meandering , loud , painful , obnoxious .
1	subjective	a zombie movie every sense of word mindless lifeless meandering loud painful obnoxious
1	subjective	a zombie movie in every sense of the word mindless lifeless meandering loud painful obnoxious
1	subjective	zombie movie in every sense of the word mindless lifeless meandering loud painful obnoxious
1	subjective	a zombie movie in every sense of the word mindless lifeless meandering loud painful obnoxious
1	subjective	a zombie in every sense of the word mindless lifeless meandering loud painful obnoxious
1	subjective	a zombie movie in every sense of the word mindless lifeless meandering loud
1	subjective	a zombie movie in every sense of the word mindless lifeless meandering loud painful obnoxious
1	subjective	a zombie movie every sense of the word mindless lifeless meandering loud painful obnoxious
1	subjective	a zombie movie in every sense of the word mindless lifeless meandering loud painful obnoxious
1	subjective	a zombie movie in every sense of the word mindless lifeless meandering loud painful obnoxious
1	subjective	a zombie movie in every sense of the word mindless lifeless meandering loud painful obnoxious
1	subjective	a zombie movie in every sense of the word mindless lifeless meandering loud painful obnoxious
1	subjective	a zombie movie in every sense of the word mindless lifeless meandering loud painful obnoxious
1	subjective	a zombie movie in every sense of the word mindless lifeless meandering loud painful obnoxious
1	subjective	a zombie movie in every sense of the word mindless lifeless meandering loud painful obnoxious
1	subjective	a zombie movie in every sense of the word mindless lifeless meandering loud painful obnoxious
1	subjective	a zombie movie in every sense of the word mindless lifeless meandering loud painful obnoxious
1	subjective	a zombie movie in every sense of the word mindless lifeless meandering loud painful obnoxious
1	subjective	a zombie movie in every sense of the word mindless lifeless meandering loud painful obnoxious
1	subjective	a zombie movie in every sense of the word mindless lifeless meandering loud painful obnoxious
1	subjective	a zombie movie in every sense of the word mindless lifeless meandering loud painful obnoxious
1	subjective	a zombie movie in every sense of the word mindless lifeless meandering loud painful obnoxious
1	subjective	a zombie movie in every sense of the word mindless lifeless meandering loud painful obnoxious
1	subjective	a zombie movie in every sense of the word mindless lifeless meandering loud painful obnoxious
1	subjective	a zombie movie in every sense of the word mindless lifeless meandering loud painful obnoxious
1	subjective	a zombie movie in every sense of the word mindless lifeless meandering loud painful obnoxious
1	subjective	a zombie movie in every sense of the word mindless lifeless meandering loud painful obnoxious
1	subjective	a zombie movie in every sense of the word mindless lifeless meandering loud painful obnoxious
1	subjective	a zombie movie in every sense of the word mindless lifeless meandering loud painful obnoxious
1	subjective	a zombie movie in every sense of the word mindless lifeless meandering loud painful obnoxious
1	subjective	a zombie movie in every sense of the word mindless lifeless meandering loud painful obnoxious
1	subjective	a zombie movie in every sense of the word mindless lifeless meandering loud painful obnoxious
0	objective	burning clean follows johnny , a young man caught between the grinding poverty of the urban ghetto and a con artist mother who depends on him for survival , on the day he must forsake her to save himself .
0	objective	burning follows johnny a young man caught between the grinding of the ghetto a con who depends on him survival on the he must forsake her to save himself
0	objective	burning clean follows johnny a young man caught between the grinding of the ghetto and a con artist mother depends on him survival on day he must forsake her to save himself
0	objective	burning follows johnny a young man caught between the poverty of the urban ghetto and a con artist mother who depends on him for survival on the day he must forsake her to save himself
0	objective	burning clean follows johnny a young man caught between the grinding poverty of the urban ghetto and a con artist mother who depends on him for survival on the day he must forsake her to save himself
0	objective	burning clean johnny a young man caught between the grinding poverty of the urban ghetto and a con artist mother depends on for survival the day he must forsake her to save himself
0	objective	burning clean follows johnny a young man caught between the grinding poverty of the urban ghetto and a con artist mother depends on him for survival on the day he must forsake her to save himself
0	objective	burning clean follows johnny a young man caught between the grinding poverty of the urban ghetto and a con artist who depends on him for survival on the day he must forsake her save
0	objective	burning clean follows johnny a young man caught between the grinding poverty of the urban ghetto and a con artist who depends on him for on the day he must forsake her to save himself
0	objective	burning clean follows johnny a young man caught between grinding poverty of the urban ghetto and a con artist mother who on for survival on the day he must forsake her to save himself
0	objective	burning clean follows johnny a young man caught between the grinding poverty of the urban ghetto and a con artist mother who depends on him for survival on the day he must forsake her to save himself
0	objective	burning clean follows johnny a young man caught between the grinding poverty of the urban ghetto and a con artist mother who depends on him for survival on the day he must forsake her to save himself
0	objective	burning clean follows johnny a young man caught between the grinding poverty of the urban ghetto and a con artist mother who depends on him for survival on the day he must forsake her to save himself
0	objective	burning clean follows johnny a young man caught between the grinding poverty of the urban ghetto and a con artist mother who depends on him for survival on the day he must forsake her to save himself
0	objective	burning clean follows johnny a young man caught between the grinding poverty of the urban ghetto and a con artist mother who depends on him for survival on the day he must forsake her to save himself
0	objective	burning clean follows johnny a young man caught between the grinding poverty of the urban ghetto and a con artist mother who depends on him for survival on the day he must forsake her to save himself
0	objective	burning clean follows johnny a young man caught between the grinding poverty of the urban ghetto and a con artist mother who depends on him for survival on the day he must forsake her to save himself
0	objective	burning clean follows johnny a young man caught between the grinding poverty of the urban ghetto and a con artist mother who depends on him for survival on the day he must forsake her to save himself
0	objective	burning clean follows johnny a young man caught between the grinding poverty of the urban ghetto and a con artist mother who depends on him for survival on the day he must forsake her to save himself
0	objective	burning clean follows johnny a young man caught between the grinding poverty of the urban ghetto and a con artist mother who depends on him for survival on the day he must forsake her to save himself
0	objective	burning clean follows johnny a young man caught between the grinding poverty of the urban ghetto and a con artist mother who depends on him for survival on the day he must forsake her to save himself
0	objective	burning clean follows johnny a young man caught between the grinding poverty of the urban ghetto and a con artist mother who depends on him for survival on the day he must forsake her to save himself
0	objective	burning clean follows johnny a young man caught between the grinding poverty of the urban ghetto and a con artist mother who depends on him for survival on the day he must forsake her to save himself
0	objective	burning clean follows johnny a young man caught between the grinding poverty of the urban ghetto and a con artist mother who depends on him for survival on the day he must forsake her to save himself
0	objective	burning clean follows johnny a young man caught between the grinding poverty of the urban ghetto and a con artist mother who depends on him for survival on the day he must forsake her to save himself
0	objective	burning clean follows johnny a young man caught between the grinding poverty of the urban ghetto and a con artist mother who depends on him for survival on the day he must forsake her to save himself
0	objective	burning clean follows johnny a young man caught between the grinding poverty of the urban ghetto and a con artist mother who depends on him for survival on the day he must forsake her to save himself
0	objective	burning clean follows johnny a young man caught between the grinding poverty of the urban ghetto and a con artist mother who depends on him for survival on the day he must forsake her to save himself
0	objective	burning clean follows johnny a young man caught between the grinding poverty of the urban ghetto and a con artist mother who depends on him for survival on the day he must forsake her to save himself
0	objective	burning clean follows johnny a young man caught between the grinding poverty of the urban ghetto and a con artist mother who depends on him for survival on the day he must forsake her to save himself
0	objective	burning clean follows johnny a young man caught between the grinding poverty of the urban ghetto and a con artist mother who depends on him for survival on the day he must forsake her to save himself
0	objective	burning clean follows johnny a young man caught between the grinding poverty of the urban ghetto and a con artist mother who depends on him for survival on the day he must forsake her to save himself
0	objective	burning clean follows johnny a young man caught between the grinding poverty of the urban ghetto and a con artist mother who depends on him for survival on the day he must forsake her to save himself
1	subjective	the surprising skill and compassion that group 's makers exhibit turns what could have been an uninvolving actor 's exercise into a compelling and complicated emotional stew .
1	subjective	the surprising skill and that group s makers exhibit turns what could have been an actor s exercise into a compelling and complicated emotional stew
1	subjective	the surprising skill and compassion that group s makers exhibit turns what could have been actor s exercise into a compelling complicated emotional stew
1	subjective	the surprising skill and that group s makers exhibit turns what could have been uninvolving actor s exercise into a compelling and emotional stew
1	subjective	the skill and compassion that group s makers exhibit turns what could have been an uninvolving actor s exercise a compelling and emotional stew
1	subjective	the surprising skill and compassion that group s makers exhibit could have been an uninvolving actor s exercise into a compelling and complicated emotional stew
1	subjective	the surprising and that group s makers exhibit turns what could have an uninvolving actor s exercise into a compelling and complicated emotional stew
1	subjective	the surprising skill and compassion that group s makers exhibit turns what could have an uninvolving actor s exercise a and emotional
1	subjective	the surprising skill and compassion group s makers turns what could have been an uninvolving actor s exercise into a compelling and complicated emotional stew
1	subjective	the surprising skill and compassion that group s makers exhibit turns what could have been an uninvolving actor s exercise into a and complicated emotional stew
1	subjective	the surprising skill and compassion that group s makers exhibit turns what could have been an uninvolving actor s exercise into a compelling and complicated emotional stew
1	subjective	the surprising skill and compassion that group s makers exhibit turns what could have been an uninvolving actor s exercise into a compelling and complicated emotional stew
1	subjective	the surprising skill and compassion that group s makers exhibit turns what could have been an uninvolving actor s exercise into a compelling and complicated emotional stew
1	subjective	the surprising skill and compassion that group s makers exhibit turns what could have been an uninvolving actor s exercise into a compelling and complicated emotional stew
1	subjective	the surprising skill and compassion that group s makers exhibit turns what could have been an uninvolving actor s exercise into a compelling and complicated emotional stew
1	subjective	the surprising skill and compassion that group s makers exhibit turns what could have been an uninvolving actor s exercise into a compelling and complicated emotional stew
1	subjective	the surprising skill and compassion that group s makers exhibit turns what could have been an uninvolving actor s exercise into a compelling and complicated emotional stew
1	subjective	the surprising skill and compassion that group s makers exhibit turns what could have been an uninvolving actor s exercise into a compelling and complicated emotional stew
1	subjective	the surprising skill and compassion that group s makers exhibit turns what could have been an uninvolving actor s exercise into a compelling and complicated emotional stew
1	subjective	the surprising skill and compassion that group s makers exhibit turns what could have been an uninvolving actor s exercise into a compelling and complicated emotional stew
1	subjective	the surprising skill and compassion that group s makers exhibit turns what could have been an uninvolving actor s exercise into a compelling and complicated emotional stew
1	subjective	the surprising skill and compassion that group s makers exhibit turns what could have been an uninvolving actor s exercise into a compelling and complicated emotional stew
1	subjective	the surprising skill and compassion that group s makers exhibit turns what could have been an uninvolving actor s exercise into a compelling and complicated emotional stew
1	subjective	the surprising skill and compassion that group s makers exhibit turns what could have been an uninvolving actor s exercise into a compelling and complicated emotional stew
1	subjective	the surprising skill and compassion that group s makers exhibit turns what could have been an uninvolving actor s exercise into a compelling and complicated emotional stew
1	subjective	the surprising skill and compassion that group s makers exhibit turns what could have been an uninvolving actor s exercise into a compelling and complicated emotional stew
1	subjective	the surprising skill and compassion that group s makers exhibit turns what could have been an uninvolving actor s exercise into a compelling and complicated emotional stew
1	subjective	the surprising skill and compassion that group s makers exhibit turns what could have been an uninvolving actor s exercise into a compelling and complicated emotional stew
1	subjective	the surprising skill and compassion that group s makers exhibit turns what could have been an uninvolving actor s exercise into a compelling and complicated emotional stew
1	subjective	the surprising skill and compassion that group s makers exhibit turns what could have been an uninvolving actor s exercise into a compelling and complicated emotional stew
1	subjective	the surprising skill and compassion that group s makers exhibit turns what could have been an uninvolving actor s exercise into a compelling and complicated emotional stew
1	subjective	the surprising skill and compassion that group s makers exhibit turns what could have been an uninvolving actor s exercise into a compelling and complicated emotional stew
1	subjective	the surprising skill and compassion that group s makers exhibit turns what could have been an uninvolving actor s exercise into a compelling and complicated emotional stew
0	objective	it is marta 's simple video that proves to be the most compelling , triggering a series of events that effects all five students and forces them to re-evaluate their own belief in the power of motion pictures .
0	objective	it is marta s simple video that to be compelling triggering a series of events that effects all five and forces them to re evaluate their own belief in the power of pictures
0	objective	it is marta s simple video that proves to be the most compelling triggering a series events that effects five students and forces re evaluate their own belief the power of motion
0	objective	it is marta s simple video to be the most compelling triggering a series of events that effects all five students and forces to re their own belief in the power of motion pictures
0	objective	it is marta s simple video that proves to be the most compelling triggering a series of events that effects all five students and forces them to re evaluate their own belief in the power of motion pictures
0	objective	it is marta simple video that proves to the compelling triggering a series of events that effects all five students and forces them to re evaluate their own in the power of motion pictures
0	objective	it is marta s simple video that be the most compelling triggering a series of that effects all five students and forces them re their own belief in the power of motion pictures
0	objective	it is marta s simple that proves to be the most compelling triggering a series of events that effects all five students and forces them to evaluate their belief in the power of motion pictures
0	objective	it is marta s simple video that proves to be the most compelling triggering a series of events that effects all five students and forces them to re evaluate own belief in the power of motion pictures
0	objective	it is marta s simple video proves to be the most compelling triggering a of events that effects all five forces them to re evaluate their own belief in the power of motion pictures
0	objective	it is marta s simple video that proves to be the most compelling triggering a series of events that effects all five students and forces them to re evaluate their own belief in the power of motion pictures
0	objective	it is marta s simple video that proves to be the most compelling triggering a series of events that effects all five students and forces them to re evaluate their own belief in the power of motion pictures
0	objective	it is marta s simple video that proves to be the most compelling triggering a series of events that effects all five students and forces them to re evaluate their own belief in the power of motion pictures
0	objective	it is marta s simple video that proves to be the most compelling triggering a series of events that effects all five students and forces them to re evaluate their own belief in the power of motion pictures
0	objective	it is marta s simple video that proves to be the most compelling triggering a series of events that effects all five students and forces them to re evaluate their own belief in the power of motion pictures
0	objective	it is marta s simple video that proves to be the most compelling triggering a series of events that effects all five students and forces them to re evaluate their own belief in the power of motion pictures
0	objective	it is marta s simple video that proves to be the most compelling triggering a series of events that effects all five students and forces them to re evaluate their own belief in the power of motion pictures
0	objective	it is marta s simple video that proves to be the most compelling triggering a series of events that effects all five students and forces them to re evaluate their own belief in the power of motion pictures
0	objective	it is marta s simple video that proves to be the most compelling triggering a series of events that effects all five students and forces them to re evaluate their own belief in the power of motion pictures
0	objective	it is marta s simple video that proves to be the most compelling triggering a series of events that effects all five students and forces them to re evaluate their own belief in the power of motion pictures
0	objective	it is marta s simple video that proves to be the most compelling triggering a series of events that effects all five students and forces them to re evaluate their own belief in the power of motion pictures
0	objective	it is marta s simple video that proves to be the most compelling triggering a series of events that effects all five students and forces them to re evaluate their own belief in the power of motion pictures
0	objective	it is marta s simple video that proves to be the most compelling triggering a series of events that effects all five students and forces them to re evaluate their own belief in the power of motion pictures
0	objective	it is marta s simple video that proves to be the most compelling triggering a series of events that effects all five students and forces them to re evaluate their own belief in the power of motion pictures
0	objective	it is marta s simple video that proves to be the most compelling triggering a series of events that effects all five students and forces them to re evaluate their own belief in the power of motion pictures
0	objective	it is marta s simple video that proves to be the most compelling triggering a series of events that effects all five students and forces them to re evaluate their own belief in the power of motion pictures
0	objective	it is marta s simple video that proves to be the most compelling triggering a series of events that effects all five students and forces them to re evaluate their own belief in the power of motion pictures
0	objective	it is marta s simple video that proves to be the most compelling triggering a series of events that effects all five students and forces them to re evaluate their own belief in the power of motion pictures
0	objective	it is marta s simple video that proves to be the most compelling triggering a series of events that effects all five students and forces them to re evaluate their own belief in the power of motion pictures
0	objective	it is marta s simple video that proves to be the most compelling triggering a series of events that effects all five students and forces them to re evaluate their own belief in the power of motion pictures
0	objective	it is marta s simple video that proves to be the most compelling triggering a series of events that effects all five students and forces them to re evaluate their own belief in the power of motion pictures
0	objective	it is marta s simple video that proves to be the most compelling triggering a series of events that effects all five students and forces them to re evaluate their own belief in the power of motion pictures
0	objective	it is marta s simple video that proves to be the most compelling triggering a series of events that effects all five students and forces them to re evaluate their own belief in the power of motion pictures
1	subjective	julia is played with exasperating blandness by laura regan .
1	subjective	is played with exasperating blandness laura regan
1	subjective	julia is played with exasperating blandness by regan
1	subjective	julia is played with exasperating blandness by laura regan
1	subjective	julia is played with blandness by laura regan
1	subjective	julia is with exasperating blandness by laura regan
1	subjective	julia is played with exasperating blandness by laura regan
1	subjective	is played with exasperating blandness by laura regan
1	subjective	julia is played with exasperating blandness by laura regan
1	subjective	julia is played with exasperating blandness by laura regan
1	subjective	julia is played with exasperating blandness by laura regan
1	subjective	julia is played with exasperating blandness by laura regan
1	subjective	julia is played with exasperating blandness by laura regan
1	subjective	julia is played with exasperating blandness by laura regan
1	subjective	julia is played with exasperating blandness by laura regan
1	subjective	julia is played with exasperating blandness by laura regan
1	subjective	julia is played with exasperating blandness by laura regan
1	subjective	julia is played with exasperating blandness by laura regan
1	subjective	julia is played with exasperating blandness by laura regan
1	subjective	julia is played with exasperating blandness by laura regan
1	subjective	julia is played with exasperating blandness by laura regan
1	subjective	julia is played with exasperating blandness by laura regan
1	subjective	julia is played with exasperating blandness by laura regan
1	subjective	julia is played with exasperating blandness by laura regan
1	subjective	julia is played with exasperating blandness by laura regan
1	subjective	julia is played with exasperating blandness by laura regan
1	subjective	julia is played with exasperating blandness by laura regan
1	subjective	julia is played with exasperating blandness by laura regan
1	subjective	julia is played with exasperating blandness by laura regan
1	subjective	julia is played with exasperating blandness by laura regan
1	subjective	julia is played with exasperating blandness by laura regan
1	subjective	julia is played with exasperating blandness by laura regan
1	subjective	julia is played with exasperating blandness by laura regan
0	objective	her plan is to control the information infrastructure of the world .
0	objective	her plan is control the information infrastructure of world
0	objective	her plan to control the infrastructure of the world
0	objective	her plan is to control the information infrastructure of world
0	objective	her plan is to control the infrastructure of the world
0	objective	her plan is to control the information infrastructure of the world
0	objective	is to control the information infrastructure of the world
0	objective	her plan is to control the information infrastructure of the world
0	objective	her plan to control the information infrastructure of the world
0	objective	her plan is to control the information infrastructure of the world
0	objective	her plan is to control the information infrastructure of the world
0	objective	her plan is to control the information infrastructure of the world
0	objective	her plan is to control the information infrastructure of the world
0	objective	her plan is to control the information infrastructure of the world
0	objective	her plan is to control the information infrastructure of the world
0	objective	her plan is to control the information infrastructure of the world
0	objective	her plan is to control the information infrastructure of the world
0	objective	her plan is to control the information infrastructure of the world
0	objective	her plan is to control the information infrastructure of the world
0	objective	her plan is to control the information infrastructure of the world
0	objective	her plan is to control the information infrastructure of the world
0	objective	her plan is to control the information infrastructure of the world
0	objective	her plan is to control the information infrastructure of the world
0	objective	her plan is to control the information infrastructure of the world
0	objective	her plan is to control the information infrastructure of the world
0	objective	her plan is to control the information infrastructure of the world
0	objective	her plan is to control the information infrastructure of the world
0	objective	her plan is to control the information infrastructure of the world
0	objective	her plan is to control the information infrastructure of the world
0	objective	her plan is to control the information infrastructure of the world
0	objective	her plan is to control the information infrastructure of the world
0	objective	her plan is to control the information infrastructure of the world
0	objective	her plan is to control the information infrastructure of the world
0	objective	eric , of course , deep down , wants to do it .
0	objective	eric of course deep down wants to do it
0	objective	eric of course down wants to do it
0	objective	eric deep down to do it
0	objective	deep down wants to do it
0	objective	eric of course deep down wants to do it
0	objective	eric of down wants to do it
0	objective	eric of course deep down wants to do it
0	objective	eric of course wants to do it
0	objective	eric of course down wants to do it
0	objective	eric of course deep down wants to do it
0	objective	eric of course deep down wants to do it
0	objective	eric of course deep down wants to do it
0	objective	eric of course deep down wants to do it
0	objective	eric of course deep down wants to do it
0	objective	eric of course deep down wants to do it
0	objective	eric of course deep down wants to do it
0	objective	eric of course deep down wants to do it
0	objective	eric of course deep down wants to do it
0	objective	eric of course deep down wants to do it
0	objective	eric of course deep down wants to do it
0	objective	eric of course deep down wants to do it
0	objective	eric of course deep down wants to do it
0	objective	eric of course deep down wants to do it
0	objective	eric of course deep down wants to do it
0	objective	eric of course deep down wants to do it
0	objective	eric of course deep down wants to do it
0	objective	eric of course deep down wants to do it
0	objective	eric of course deep down wants to do it
0	objective	eric of course deep down wants to do it
0	objective	eric of course deep down wants to do it
0	objective	eric of course deep down wants to do it
0	objective	eric of course deep down wants to do it
1	subjective	nachtwey clears the cynicism right out of you . he makes you realize that deep inside righteousness can be found a tough beauty .
1	subjective	nachtwey clears the cynicism right out you he makes you realize that deep inside righteousness can be found a tough beauty
1	subjective	nachtwey the cynicism out of he makes you realize that inside can be found a tough beauty
1	subjective	clears cynicism right out of you he makes you realize that deep inside righteousness can be found a tough beauty
1	subjective	nachtwey clears the cynicism right out of you he makes you deep inside righteousness can be found a tough beauty
1	subjective	nachtwey clears the cynicism right out of you he makes you realize that inside righteousness can be found a tough beauty
1	subjective	nachtwey clears the cynicism right out of you makes you realize deep inside righteousness can be found tough beauty
1	subjective	nachtwey clears the cynicism right out of you he makes you realize that deep inside righteousness be found a tough beauty
1	subjective	nachtwey clears the cynicism right out of you he makes you that deep inside righteousness be found a tough beauty
1	subjective	nachtwey clears the cynicism right out of you he makes realize that inside righteousness can be a tough beauty
1	subjective	nachtwey clears the cynicism right out of you he makes you realize that deep inside righteousness can be found a tough beauty
1	subjective	nachtwey clears the cynicism right out of you he makes you realize that deep inside righteousness can be found a tough beauty
1	subjective	nachtwey clears the cynicism right out of you he makes you realize that deep inside righteousness can be found a tough beauty
1	subjective	nachtwey clears the cynicism right out of you he makes you realize that deep inside righteousness can be found a tough beauty
1	subjective	nachtwey clears the cynicism right out of you he makes you realize that deep inside righteousness can be found a tough beauty
1	subjective	nachtwey clears the cynicism right out of you he makes you realize that deep inside righteousness can be found a tough beauty
1	subjective	nachtwey clears the cynicism right out of you he makes you realize that deep inside righteousness can be found a tough beauty
1	subjective	nachtwey clears the cynicism right out of you he makes you realize that deep inside righteousness can be found a tough beauty
1	subjective	nachtwey clears the cynicism right out of you he makes you realize that deep inside righteousness can be found a tough beauty
1	subjective	nachtwey clears the cynicism right out of you he makes you realize that deep inside righteousness can be found a tough beauty
1	subjective	nachtwey clears the cynicism right out of you he makes you realize that deep inside righteousness can be found a tough beauty
1	subjective	nachtwey clears the cynicism right out of you he makes you realize that deep inside righteousness can be found a tough beauty
1	subjective	nachtwey clears the cynicism right out of you he makes you realize that deep inside righteousness can be found a tough beauty
1	subjective	nachtwey clears the cynicism right out of you he makes you realize that deep inside righteousness can be found a tough beauty
1	subjective	nachtwey clears the cynicism right out of you he makes you realize that deep inside righteousness can be found a tough beauty
1	subjective	nachtwey clears the cynicism right out of you he makes you realize that deep inside righteousness can be found a tough beauty
1	subjective	nachtwey clears the cynicism right out of you he makes you realize that deep inside righteousness can be found a tough beauty
1	subjective	nachtwey clears the cynicism right out of you he makes you realize that deep inside righteousness can be found a tough beauty
1	subjective	nachtwey clears the cynicism right out of you he makes you realize that deep inside righteousness can be found a tough beauty
1	subjective	nachtwey clears the cynicism right out of you he makes you realize that deep inside righteousness can be found a tough beauty
1	subjective	nachtwey clears the cynicism right out of you he makes you realize that deep inside righteousness can be found a tough beauty
1	subjective	nachtwey clears the cynicism right out of you he makes you realize that deep inside righteousness can be found a tough beauty
1	subjective	nachtwey clears the cynicism right out of you he makes you realize that deep inside righteousness can be found a tough beauty
0	objective	chapman is on trial for a murder of latin american villagers while he was in the marines .
0	objective	chapman on trial for a murder of latin american while he was in the marines
0	objective	is on trial a murder latin american he was in the marines
0	objective	chapman is for a murder of latin american villagers while he was in the marines
0	objective	is on trial for a murder of latin american villagers while he was in the marines
0	objective	chapman is for a murder of latin american villagers while he was in marines
0	objective	on trial for a murder of latin american villagers while was in the marines
0	objective	chapman is on trial for a murder of latin american while he was in the marines
0	objective	chapman is on trial for a murder of latin american villagers while he was in marines
0	objective	chapman is trial for a murder of latin american villagers while he was in the
0	objective	chapman is on trial for a murder of latin american villagers while he was in the marines
0	objective	chapman is on trial for a murder of latin american villagers while he was in the marines
0	objective	chapman is on trial for a murder of latin american villagers while he was in the marines
0	objective	chapman is on trial for a murder of latin american villagers while he was in the marines
0	objective	chapman is on trial for a murder of latin american villagers while he was in the marines
0	objective	chapman is on trial for a murder of latin american villagers while he was in the marines
0	objective	chapman is on trial for a murder of latin american villagers while he was in the marines
0	objective	chapman is on trial for a murder of latin american villagers while he was in the marines
0	objective	chapman is on trial for a murder of latin american villagers while he was in the marines
0	objective	chapman is on trial for a murder of latin american villagers while he was in the marines
0	objective	chapman is on trial for a murder of latin american villagers while he was in the marines
0	objective	chapman is on trial for a murder of latin american villagers while he was in the marines
0	objective	chapman is on trial for a murder of latin american villagers while he was in the marines
0	objective	chapman is on trial for a murder of latin american villagers while he was in the marines
0	objective	chapman is on trial for a murder of latin american villagers while he was in the marines
0	objective	chapman is on trial for a murder of latin american villagers while he was in the marines
0	objective	chapman is on trial for a murder of latin american villagers while he was in the marines
0	objective	chapman is on trial for a murder of latin american villagers while he was in the marines
0	objective	chapman is on trial for a murder of latin american villagers while he was in the marines
0	objective	chapman is on trial for a murder of latin american villagers while he was in the marines
0	objective	chapman is on trial for a murder of latin american villagers while he was in the marines
0	objective	chapman is on trial for a murder of latin american villagers while he was in the marines
0	objective	chapman is on trial for a murder of latin american villagers while he was in the marines
1	subjective	the story is a rather simplistic one : grief drives her , love drives him , and a second chance to find love in the most unlikely place - it struck a chord in me .
1	subjective	the story is a rather simplistic one grief her love drives him a second chance to find love in the most unlikely place it struck a chord in me
1	subjective	the story is a rather simplistic one grief drives her love drives him and a second chance love in the most unlikely place it struck a chord in me
1	subjective	the story is a rather simplistic one grief drives her love drives him and a second chance to find love in the unlikely place it struck a chord in me
1	subjective	the story is simplistic one grief drives her love drives him and a second to find love in the most unlikely place it a chord in me
1	subjective	the story is a rather simplistic one grief drives her love drives him and a chance to find love in the most unlikely place it struck a chord in me
1	subjective	the story is a rather one grief drives her love drives him and a second chance to find love in the most unlikely place it struck a chord me
1	subjective	the story is a rather simplistic one grief drives her love drives him and a second chance to find love in the most unlikely place it struck a chord in me
1	subjective	the story is a rather simplistic one grief her love drives him and a second chance to find love most place it struck a chord in me
1	subjective	the story is a rather simplistic one grief drives her love drives him and a second chance to find love in the most unlikely place it struck a chord in
1	subjective	the story is a rather simplistic one grief drives her love drives him and a second chance to find love in the most unlikely place it struck a chord in me
1	subjective	the story is a rather simplistic one grief drives her love drives him and a second chance to find love in the most unlikely place it struck a chord in me
1	subjective	the story is a rather simplistic one grief drives her love drives him and a second chance to find love in the most unlikely place it struck a chord in me
1	subjective	the story is a rather simplistic one grief drives her love drives him and a second chance to find love in the most unlikely place it struck a chord in me
1	subjective	the story is a rather simplistic one grief drives her love drives him and a second chance to find love in the most unlikely place it struck a chord in me
1	subjective	the story is a rather simplistic one grief drives her love drives him and a second chance to find love in the most unlikely place it struck a chord in me
1	subjective	the story is a rather simplistic one grief drives her love drives him and a second chance to find love in the most unlikely place it struck a chord in me
1	subjective	the story is a rather simplistic one grief drives her love drives him and a second chance to find love in the most unlikely place it struck a chord in me
1	subjective	the story is a rather simplistic one grief drives her love drives him and a second chance to find love in the most unlikely place it struck a chord in me
1	subjective	the story is a rather simplistic one grief drives her love drives him and a second chance to find love in the most unlikely place it struck a chord in me
1	subjective	the story is a rather simplistic one grief drives her love drives him and a second chance to find love in the most unlikely place it struck a chord in me
1	subjective	the story is a rather simplistic one grief drives her love drives him and a second chance to find love in the most unlikely place it struck a chord in me
1	subjective	the story is a rather simplistic one grief drives her love drives him and a second chance to find love in the most unlikely place it struck a chord in me
1	subjective	the story is a rather simplistic one grief drives her love drives him and a second chance to find love in the most unlikely place it struck a chord in me
1	subjective	the story is a rather simplistic one grief drives her love drives him and a second chance to find love in the most unlikely place it struck a chord in me
1	subjective	the story is a rather simplistic one grief drives her love drives him and a second chance to find love in the most unlikely place it struck a chord in me
1	subjective	the story is a rather simplistic one grief drives her love drives him and a second chance to find love in the most unlikely place it struck a chord in me
1	subjective	the story is a rather simplistic one grief drives her love drives him and a second chance to find love in the most unlikely place it struck a chord in me
1	subjective	the story is a rather simplistic one grief drives her love drives him and a second chance to find love in the most unlikely place it struck a chord in me
1	subjective	the story is a rather simplistic one grief drives her love drives him and a second chance to find love in the most unlikely place it struck a chord in me
1	subjective	the story is a rather simplistic one grief drives her love drives him and a second chance to find love in the most unlikely place it struck a chord in me
1	subjective	the story is a rather simplistic one grief drives her love drives him and a second chance to find love in the most unlikely place it struck a chord in me
1	subjective	the story is a rather simplistic one grief drives her love drives him and a second chance to find love in the most unlikely place it struck a chord in me
0	objective	it is the height of the festive holiday season and merry shoppers have begun their yearly pilgrimages to their local malls .
0	objective	it is the height of festive holiday season and merry shoppers have begun their yearly pilgrimages to their local malls
0	objective	it is the height of the festive holiday season merry shoppers have begun their yearly pilgrimages to their local malls
0	objective	is the height of the festive holiday season and merry shoppers have begun their pilgrimages to local malls
0	objective	it is the height of the festive season and merry shoppers have begun yearly pilgrimages to their local malls
0	objective	it is height of the festive holiday season and merry shoppers have begun their pilgrimages to their malls
0	objective	it is the of the festive holiday and merry shoppers have begun their yearly pilgrimages to their local malls
0	objective	it is the height of the festive holiday season and merry have begun their yearly pilgrimages to their local
0	objective	it is the height of the festive holiday season and merry shoppers have begun their yearly pilgrimages to their local malls
0	objective	it is the height of the holiday and merry shoppers have begun their yearly pilgrimages to their local malls
0	objective	it is the height of the festive holiday season and merry shoppers have begun their yearly pilgrimages to their local malls
0	objective	it is the height of the festive holiday season and merry shoppers have begun their yearly pilgrimages to their local malls
0	objective	it is the height of the festive holiday season and merry shoppers have begun their yearly pilgrimages to their local malls
0	objective	it is the height of the festive holiday season and merry shoppers have begun their yearly pilgrimages to their local malls
0	objective	it is the height of the festive holiday season and merry shoppers have begun their yearly pilgrimages to their local malls
0	objective	it is the height of the festive holiday season and merry shoppers have begun their yearly pilgrimages to their local malls
0	objective	it is the height of the festive holiday season and merry shoppers have begun their yearly pilgrimages to their local malls
0	objective	it is the height of the festive holiday season and merry shoppers have begun their yearly pilgrimages to their local malls
0	objective	it is the height of the festive holiday season and merry shoppers have begun their yearly pilgrimages to their local malls
0	objective	it is the height of the festive holiday season and merry shoppers have begun their yearly pilgrimages to their local malls
0	objective	it is the height of the festive holiday season and merry shoppers have begun their yearly pilgrimages to their local malls
0	objective	it is the height of the festive holiday season and merry shoppers have begun their yearly pilgrimages to their local malls
0	objective	it is the height of the festive holiday season and merry shoppers have begun their yearly pilgrimages to their local malls
0	objective	it is the height of the festive holiday season and merry shoppers have begun their yearly pilgrimages to their local malls
0	objective	it is the height of the festive holiday season and merry shoppers have begun their yearly pilgrimages to their local malls
0	objective	it is the height of the festive holiday season and merry shoppers have begun their yearly pilgrimages to their local malls
0	objective	it is the height of the festive holiday season and merry shoppers have begun their yearly pilgrimages to their local malls
0	objective	it is the height of the festive holiday season and merry shoppers have begun their yearly pilgrimages to their local malls
0	objective	it is the height of the festive holiday season and merry shoppers have begun their yearly pilgrimages to their local malls
0	objective	it is the height of the festive holiday season and merry shoppers have begun their yearly pilgrimages to their local malls
0	objective	it is the height of the festive holiday season and merry shoppers have begun their yearly pilgrimages to their local malls
0	objective	it is the height of the festive holiday season and merry shoppers have begun their yearly pilgrimages to their local malls
0	objective	it is the height of the festive holiday season and merry shoppers have begun their yearly pilgrimages to their local malls
0	objective	whip smart , alluring as hell , dynamic , and sexually predatory .
0	objective	smart alluring as dynamic and sexually predatory
0	objective	whip smart alluring as dynamic and sexually predatory
0	objective	whip smart alluring as hell dynamic and sexually
0	objective	whip smart alluring as hell dynamic and sexually predatory
0	objective	smart as dynamic and sexually predatory
0	objective	whip alluring as hell and sexually predatory
0	objective	whip smart alluring as dynamic and sexually predatory
0	objective	whip smart alluring as hell and sexually predatory
0	objective	smart alluring hell dynamic and predatory
0	objective	whip smart alluring as hell dynamic and sexually predatory
0	objective	whip smart alluring as hell dynamic and sexually predatory
0	objective	whip smart alluring as hell dynamic and sexually predatory
0	objective	whip smart alluring as hell dynamic and sexually predatory
0	objective	whip smart alluring as hell dynamic and sexually predatory
0	objective	whip smart alluring as hell dynamic and sexually predatory
0	objective	whip smart alluring as hell dynamic and sexually predatory
0	objective	whip smart alluring as hell dynamic and sexually predatory
0	objective	whip smart alluring as hell dynamic and sexually predatory
0	objective	whip smart alluring as hell dynamic and sexually predatory
0	objective	whip smart alluring as hell dynamic and sexually predatory
0	objective	whip smart alluring as hell dynamic and sexually predatory
0	objective	whip smart alluring as hell dynamic and sexually predatory
0	objective	whip smart alluring as hell dynamic and sexually predatory
0	objective	whip smart alluring as hell dynamic and sexually predatory
0	objective	whip smart alluring as hell dynamic and sexually predatory
0	objective	whip smart alluring as hell dynamic and sexually predatory
0	objective	whip smart alluring as hell dynamic and sexually predatory
0	objective	whip smart alluring as hell dynamic and sexually predatory
0	objective	whip smart alluring as hell dynamic and sexually predatory
0	objective	whip smart alluring as hell dynamic and sexually predatory
0	objective	whip smart alluring as hell dynamic and sexually predatory
0	objective	whip smart alluring as hell dynamic and sexually predatory
0	objective	stalked by a hulking , disfigured mutant , the students and their chaperone are in for the most harrowing time of their young lives .
0	objective	stalked by a hulking disfigured mutant the students and chaperone are in for the most harrowing time of their young lives
0	objective	by a hulking disfigured mutant the students and their chaperone are in for the most harrowing time of their young lives
0	objective	stalked by a hulking disfigured mutant the students chaperone are in for the most time of their young lives
0	objective	stalked by a hulking disfigured mutant the students and their are in for the most harrowing time of young lives
0	objective	stalked by a hulking disfigured the students and their chaperone are in for the most harrowing of their young lives
0	objective	stalked a disfigured mutant the students their chaperone are for the most harrowing time of their young lives
0	objective	stalked by a hulking disfigured mutant the and their chaperone in for the most harrowing time of their young lives
0	objective	stalked by a hulking disfigured the and their are in for the most harrowing time of their young lives
0	objective	stalked by a disfigured mutant the students and their chaperone are in for the most harrowing time of their young lives
0	objective	stalked by a hulking disfigured mutant the students and their chaperone are in for the most harrowing time of their young lives
0	objective	stalked by a hulking disfigured mutant the students and their chaperone are in for the most harrowing time of their young lives
0	objective	stalked by a hulking disfigured mutant the students and their chaperone are in for the most harrowing time of their young lives
0	objective	stalked by a hulking disfigured mutant the students and their chaperone are in for the most harrowing time of their young lives
0	objective	stalked by a hulking disfigured mutant the students and their chaperone are in for the most harrowing time of their young lives
0	objective	stalked by a hulking disfigured mutant the students and their chaperone are in for the most harrowing time of their young lives
0	objective	stalked by a hulking disfigured mutant the students and their chaperone are in for the most harrowing time of their young lives
0	objective	stalked by a hulking disfigured mutant the students and their chaperone are in for the most harrowing time of their young lives
0	objective	stalked by a hulking disfigured mutant the students and their chaperone are in for the most harrowing time of their young lives
0	objective	stalked by a hulking disfigured mutant the students and their chaperone are in for the most harrowing time of their young lives
0	objective	stalked by a hulking disfigured mutant the students and their chaperone are in for the most harrowing time of their young lives
0	objective	stalked by a hulking disfigured mutant the students and their chaperone are in for the most harrowing time of their young lives
0	objective	stalked by a hulking disfigured mutant the students and their chaperone are in for the most harrowing time of their young lives
0	objective	stalked by a hulking disfigured mutant the students and their chaperone are in for the most harrowing time of their young lives
0	objective	stalked by a hulking disfigured mutant the students and their chaperone are in for the most harrowing time of their young lives
0	objective	stalked by a hulking disfigured mutant the students and their chaperone are in for the most harrowing time of their young lives
0	objective	stalked by a hulking disfigured mutant the students and their chaperone are in for the most harrowing time of their young lives
0	objective	stalked by a hulking disfigured mutant the students and their chaperone are in for the most harrowing time of their young lives
0	objective	stalked by a hulking disfigured mutant the students and their chaperone are in for the most harrowing time of their young lives
0	objective	stalked by a hulking disfigured mutant the students and their chaperone are in for the most harrowing time of their young lives
0	objective	stalked by a hulking disfigured mutant the students and their chaperone are in for the most harrowing time of their young lives
0	objective	stalked by a hulking disfigured mutant the students and their chaperone are in for the most harrowing time of their young lives
0	objective	stalked by a hulking disfigured mutant the students and their chaperone are in for the most harrowing time of their young lives
0	objective	when the general he 's sent to kill delays his return to the country , john passes the time with manuela , a beautiful dancer who becomes his teacher and guide into argentina 's sensual world of the tango .
0	objective	when the general he s sent to kill delays his return to the country john passes the time with manuela a dancer who becomes his teacher and guide into argentina s sensual world of the tango
0	objective	when the general he sent to delays his return to the country john passes the time with manuela a beautiful dancer who becomes his teacher and guide into argentina s sensual world of the tango
0	objective	when the general he sent to kill delays his return to the country john passes the time with manuela a beautiful dancer becomes his teacher and guide into argentina s sensual world of the tango
0	objective	when the he s sent to kill his return to the john passes the time with manuela a beautiful dancer who and guide into argentina s sensual world of the tango
0	objective	when general he s sent to kill delays his return to the country john passes the time with manuela a dancer who becomes his teacher and into argentina s sensual world of the tango
0	objective	when general he sent to kill delays his return to the country passes the time with a dancer who becomes his teacher and guide into argentina s sensual world of the tango
0	objective	when the general he s sent to delays his the country passes the time with manuela a beautiful dancer who becomes his teacher guide into s sensual world of the tango
0	objective	when the general he to kill delays his return the country john the time with a beautiful dancer becomes his teacher guide into argentina s sensual world of the tango
0	objective	when the general he s sent to kill his return to the country john passes the time with manuela a beautiful dancer who becomes his teacher and guide into argentina s sensual world of the tango
0	objective	when the general he s sent to kill delays his return to the country john passes the time with manuela a beautiful dancer who becomes his teacher and guide into argentina s sensual world of the tango
0	objective	when the general he s sent to kill delays his return to the country john passes the time with manuela a beautiful dancer who becomes his teacher and guide into argentina s sensual world of the tango
0	objective	when the general he s sent to kill delays his return to the country john passes the time with manuela a beautiful dancer who becomes his teacher and guide into argentina s sensual world of the tango
0	objective	when the general he s sent to kill delays his return to the country john passes the time with manuela a beautiful dancer who becomes his teacher and guide into argentina s sensual world of the tango
0	objective	when the general he s sent to kill delays his return to the country john passes the time with manuela a beautiful dancer who becomes his teacher and guide into argentina s sensual world of the tango
0	objective	when the general he s sent to kill delays his return to the country john passes the time with manuela a beautiful dancer who becomes his teacher and guide into argentina s sensual world of the tango
0	objective	when the general he s sent to kill delays his return to the country john passes the time with manuela a beautiful dancer who becomes his teacher and guide into argentina s sensual world of the tango
0	objective	when the general he s sent to kill delays his return to the country john passes the time with manuela a beautiful dancer who becomes his teacher and guide into argentina s sensual world of the tango
0	objective	when the general he s sent to kill delays his return to the country john passes the time with manuela a beautiful dancer who becomes his teacher and guide into argentina s sensual world of the tango
0	objective	when the general he s sent to kill delays his return to the country john passes the time with manuela a beautiful dancer who becomes his teacher and guide into argentina s sensual world of the tango
0	objective	when the general he s sent to kill delays his return to the country john passes the time with manuela a beautiful dancer who becomes his teacher and guide into argentina s sensual world of the tango
0	objective	when the general he s sent to kill delays his return to the country john passes the time with manuela a beautiful dancer who becomes his teacher and guide into argentina s sensual world of the tango
0	objective	when the general he s sent to kill delays his return to the country john passes the time with manuela a beautiful dancer who becomes his teacher and guide into argentina s sensual world of the tango
0	objective	when the general he s sent to kill delays his return to the country john passes the time with manuela a beautiful dancer who becomes his teacher and guide into argentina s sensual world of the tango
0	objective	when the general he s sent to kill delays his return to the country john passes the time with manuela a beautiful dancer who becomes his teacher and guide into argentina s sensual world of the tango
0	objective	when the general he s sent to kill delays his return to the country john passes the time with manuela a beautiful dancer who becomes his teacher and guide into argentina s sensual world of the tango
0	objective	when the general he s sent to kill delays his return to the country john passes the time with manuela a beautiful dancer who becomes his teacher and guide into argentina s sensual world of the tango
0	objective	when the general he s sent to kill delays his return to the country john passes the time with manuela a beautiful dancer who becomes his teacher and guide into argentina s sensual world of the tango
0	objective	when the general he s sent to kill delays his return to the country john passes the time with manuela a beautiful dancer who becomes his teacher and guide into argentina s sensual world of the tango
0	objective	when the general he s sent to kill delays his return to the country john passes the time with manuela a beautiful dancer who becomes his teacher and guide into argentina s sensual world of the tango
0	objective	when the general he s sent to kill delays his return to the country john passes the time with manuela a beautiful dancer who becomes his teacher and guide into argentina s sensual world of the tango
0	objective	when the general he s sent to kill delays his return to the country john passes the time with manuela a beautiful dancer who becomes his teacher and guide into argentina s sensual world of the tango
0	objective	when the general he s sent to kill delays his return to the country john passes the time with manuela a beautiful dancer who becomes his teacher and guide into argentina s sensual world of the tango
0	objective	two members of a private organization , cupic ( central unidentified phenomenon investigation committee ) and a local psychiatrist investigate , in an effort to solve this mystery .
0	objective	two members of a private organization cupic central unidentified phenomenon investigation committee and a local psychiatrist in an effort to solve this mystery
0	objective	two members a private cupic central unidentified phenomenon committee and a local psychiatrist investigate in an effort to solve this mystery
0	objective	two members of a private organization cupic central unidentified phenomenon investigation committee a local in an effort solve this mystery
0	objective	two members of a private organization cupic central unidentified phenomenon investigation committee and a local psychiatrist investigate an effort to this mystery
0	objective	two members of a private organization central unidentified investigation and a local psychiatrist investigate in an effort to solve mystery
0	objective	two members of organization cupic central unidentified investigation committee and a local psychiatrist investigate in an effort to solve this mystery
0	objective	two members of a private organization cupic unidentified investigation committee and a local investigate in an effort to solve this mystery
0	objective	two members of private organization cupic central unidentified phenomenon investigation committee and a local psychiatrist investigate in an effort to solve this mystery
0	objective	two members of a private organization cupic central unidentified phenomenon investigation committee and a local psychiatrist investigate in an effort to solve this mystery
0	objective	two members of a private organization cupic central unidentified phenomenon investigation committee and a local psychiatrist investigate in an effort to solve this mystery
0	objective	two members of a private organization cupic central unidentified phenomenon investigation committee and a local psychiatrist investigate in an effort to solve this mystery
0	objective	two members of a private organization cupic central unidentified phenomenon investigation committee and a local psychiatrist investigate in an effort to solve this mystery
0	objective	two members of a private organization cupic central unidentified phenomenon investigation committee and a local psychiatrist investigate in an effort to solve this mystery
0	objective	two members of a private organization cupic central unidentified phenomenon investigation committee and a local psychiatrist investigate in an effort to solve this mystery
0	objective	two members of a private organization cupic central unidentified phenomenon investigation committee and a local psychiatrist investigate in an effort to solve this mystery
0	objective	two members of a private organization cupic central unidentified phenomenon investigation committee and a local psychiatrist investigate in an effort to solve this mystery
0	objective	two members of a private organization cupic central unidentified phenomenon investigation committee and a local psychiatrist investigate in an effort to solve this mystery
0	objective	two members of a private organization cupic central unidentified phenomenon investigation committee and a local psychiatrist investigate in an effort to solve this mystery
0	objective	two members of a private organization cupic central unidentified phenomenon investigation committee and a local psychiatrist investigate in an effort to solve this mystery
0	objective	two members of a private organization cupic central unidentified phenomenon investigation committee and a local psychiatrist investigate in an effort to solve this mystery
0	objective	two members of a private organization cupic central unidentified phenomenon investigation committee and a local psychiatrist investigate in an effort to solve this mystery
0	objective	two members of a private organization cupic central unidentified phenomenon investigation committee and a local psychiatrist investigate in an effort to solve this mystery
0	objective	two members of a private organization cupic central unidentified phenomenon investigation committee and a local psychiatrist investigate in an effort to solve this mystery
0	objective	two members of a private organization cupic central unidentified phenomenon investigation committee and a local psychiatrist investigate in an effort to solve this mystery
0	objective	two members of a private organization cupic central unidentified phenomenon investigation committee and a local psychiatrist investigate in an effort to solve this mystery
0	objective	two members of a private organization cupic central unidentified phenomenon investigation committee and a local psychiatrist investigate in an effort to solve this mystery
0	objective	two members of a private organization cupic central unidentified phenomenon investigation committee and a local psychiatrist investigate in an effort to solve this mystery
0	objective	two members of a private organization cupic central unidentified phenomenon investigation committee and a local psychiatrist investigate in an effort to solve this mystery
0	objective	two members of a private organization cupic central unidentified phenomenon investigation committee and a local psychiatrist investigate in an effort to solve this mystery
0	objective	two members of a private organization cupic central unidentified phenomenon investigation committee and a local psychiatrist investigate in an effort to solve this mystery
0	objective	two members of a private organization cupic central unidentified phenomenon investigation committee and a local psychiatrist investigate in an effort to solve this mystery
0	objective	two members of a private organization cupic central unidentified phenomenon investigation committee and a local psychiatrist investigate in an effort to solve this mystery
0	objective	a seemingly inconistent game of `` taboo `` brings out the vile secrets and sexual desires from a group of six college graduates at a remote mansion where one of them flips out and proceeds to kill the rest in the manner of their secrets .
0	objective	a inconistent taboo out the vile secrets and sexual desires from a group of six college graduates at a remote where of them flips out and proceeds to the rest in the manner of their
0	objective	a inconistent game of taboo brings out the secrets and sexual from a of six college graduates at a remote mansion one of them flips out and proceeds to the rest the manner of their secrets
0	objective	a seemingly inconistent game brings out the vile secrets sexual desires from a of six college graduates at a remote mansion where of flips out and proceeds to kill the rest in manner of their secrets
0	objective	a seemingly game of taboo brings out the vile and sexual desires from a group of six college graduates at a remote where one of them flips out proceeds to kill the rest in the manner of their secrets
0	objective	a seemingly inconistent game of brings out the vile secrets and sexual desires from a group of six college graduates a remote mansion where of them flips out and proceeds to kill the in the manner of their secrets
0	objective	a seemingly inconistent game of taboo brings out the vile secrets and desires from a group of six graduates at remote mansion where one of them flips out and proceeds to kill the rest in the manner of their secrets
0	objective	seemingly inconistent game of taboo brings out the vile secrets and sexual from a group of six college at a remote mansion where of them flips out and proceeds to kill the rest in the manner of their secrets
0	objective	a seemingly game of brings out the vile and sexual desires from group of six college graduates at a remote mansion where one of them flips out and proceeds kill the rest in manner of their secrets
0	objective	a seemingly inconistent game of taboo brings out the vile secrets and sexual from a of six college graduates at a remote mansion where one of them flips out and proceeds kill the rest in the manner of their secrets
0	objective	a seemingly inconistent game of taboo brings out the vile secrets and sexual desires from a group of six college graduates at a remote mansion where one of them flips out and proceeds to kill the rest in the manner of their secrets
0	objective	a seemingly inconistent game of taboo brings out the vile secrets and sexual desires from a group of six college graduates at a remote mansion where one of them flips out and proceeds to kill the rest in the manner of their secrets
0	objective	a seemingly inconistent game of taboo brings out the vile secrets and sexual desires from a group of six college graduates at a remote mansion where one of them flips out and proceeds to kill the rest in the manner of their secrets
0	objective	a seemingly inconistent game of taboo brings out the vile secrets and sexual desires from a group of six college graduates at a remote mansion where one of them flips out and proceeds to kill the rest in the manner of their secrets
0	objective	a seemingly inconistent game of taboo brings out the vile secrets and sexual desires from a group of six college graduates at a remote mansion where one of them flips out and proceeds to kill the rest in the manner of their secrets
0	objective	a seemingly inconistent game of taboo brings out the vile secrets and sexual desires from a group of six college graduates at a remote mansion where one of them flips out and proceeds to kill the rest in the manner of their secrets
0	objective	a seemingly inconistent game of taboo brings out the vile secrets and sexual desires from a group of six college graduates at a remote mansion where one of them flips out and proceeds to kill the rest in the manner of their secrets
0	objective	a seemingly inconistent game of taboo brings out the vile secrets and sexual desires from a group of six college graduates at a remote mansion where one of them flips out and proceeds to kill the rest in the manner of their secrets
0	objective	a seemingly inconistent game of taboo brings out the vile secrets and sexual desires from a group of six college graduates at a remote mansion where one of them flips out and proceeds to kill the rest in the manner of their secrets
0	objective	a seemingly inconistent game of taboo brings out the vile secrets and sexual desires from a group of six college graduates at a remote mansion where one of them flips out and proceeds to kill the rest in the manner of their secrets
0	objective	a seemingly inconistent game of taboo brings out the vile secrets and sexual desires from a group of six college graduates at a remote mansion where one of them flips out and proceeds to kill the rest in the manner of their secrets
0	objective	a seemingly inconistent game of taboo brings out the vile secrets and sexual desires from a group of six college graduates at a remote mansion where one of them flips out and proceeds to kill the rest in the manner of their secrets
0	objective	a seemingly inconistent game of taboo brings out the vile secrets and sexual desires from a group of six college graduates at a remote mansion where one of them flips out and proceeds to kill the rest in the manner of their secrets
0	objective	a seemingly inconistent game of taboo brings out the vile secrets and sexual desires from a group of six college graduates at a remote mansion where one of them flips out and proceeds to kill the rest in the manner of their secrets
0	objective	a seemingly inconistent game of taboo brings out the vile secrets and sexual desires from a group of six college graduates at a remote mansion where one of them flips out and proceeds to kill the rest in the manner of their secrets
0	objective	a seemingly inconistent game of taboo brings out the vile secrets and sexual desires from a group of six college graduates at a remote mansion where one of them flips out and proceeds to kill the rest in the manner of their secrets
0	objective	a seemingly inconistent game of taboo brings out the vile secrets and sexual desires from a group of six college graduates at a remote mansion where one of them flips out and proceeds to kill the rest in the manner of their secrets
0	objective	a seemingly inconistent game of taboo brings out the vile secrets and sexual desires from a group of six college graduates at a remote mansion where one of them flips out and proceeds to kill the rest in the manner of their secrets
0	objective	a seemingly inconistent game of taboo brings out the vile secrets and sexual desires from a group of six college graduates at a remote mansion where one of them flips out and proceeds to kill the rest in the manner of their secrets
0	objective	a seemingly inconistent game of taboo brings out the vile secrets and sexual desires from a group of six college graduates at a remote mansion where one of them flips out and proceeds to kill the rest in the manner of their secrets
0	objective	a seemingly inconistent game of taboo brings out the vile secrets and sexual desires from a group of six college graduates at a remote mansion where one of them flips out and proceeds to kill the rest in the manner of their secrets
0	objective	a seemingly inconistent game of taboo brings out the vile secrets and sexual desires from a group of six college graduates at a remote mansion where one of them flips out and proceeds to kill the rest in the manner of their secrets
0	objective	a seemingly inconistent game of taboo brings out the vile secrets and sexual desires from a group of six college graduates at a remote mansion where one of them flips out and proceeds to kill the rest in the manner of their secrets
1	subjective	the problem with this film is that it lacks focus . i sympathize with the plight of these families , but the movie does n't do a very good job conveying the issue at hand .
1	subjective	the problem with this film is that it lacks focus i sympathize with the plight these families but the movie does nt do a very good job the issue at hand
1	subjective	problem with this film is that it lacks i sympathize with the plight of these families but the movie does nt do a very good job conveying the issue at
1	subjective	the problem with this film is that it lacks focus sympathize with plight of these families but the does nt do a very job conveying the issue at hand
1	subjective	the problem with film is that it lacks focus i sympathize with the plight of families the movie does nt do a very good conveying the issue at hand
1	subjective	problem with film is that it lacks focus i sympathize the plight of these families the movie does nt do a very good job conveying the at hand
1	subjective	the problem with this film that it lacks focus i sympathize with the plight of these families but the movie does nt do a very good job conveying the issue at hand
1	subjective	the problem with this film is that it lacks focus i with the plight of these families the does nt do a very good conveying the issue at hand
1	subjective	the problem with this film is it lacks focus with the of these families but the movie does nt do a very good job the issue hand
1	subjective	the problem with this film is that it lacks focus i sympathize with the plight of these families but the movie does do a very good job conveying the at hand
1	subjective	the problem with this film is that it lacks focus i sympathize with the plight of these families but the movie does nt do a very good job conveying the issue at hand
1	subjective	the problem with this film is that it lacks focus i sympathize with the plight of these families but the movie does nt do a very good job conveying the issue at hand
1	subjective	the problem with this film is that it lacks focus i sympathize with the plight of these families but the movie does nt do a very good job conveying the issue at hand
1	subjective	the problem with this film is that it lacks focus i sympathize with the plight of these families but the movie does nt do a very good job conveying the issue at hand
1	subjective	the problem with this film is that it lacks focus i sympathize with the plight of these families but the movie does nt do a very good job conveying the issue at hand
1	subjective	the problem with this film is that it lacks focus i sympathize with the plight of these families but the movie does nt do a very good job conveying the issue at hand
1	subjective	the problem with this film is that it lacks focus i sympathize with the plight of these families but the movie does nt do a very good job conveying the issue at hand
1	subjective	the problem with this film is that it lacks focus i sympathize with the plight of these families but the movie does nt do a very good job conveying the issue at hand
1	subjective	the problem with this film is that it lacks focus i sympathize with the plight of these families but the movie does nt do a very good job conveying the issue at hand
1	subjective	the problem with this film is that it lacks focus i sympathize with the plight of these families but the movie does nt do a very good job conveying the issue at hand
1	subjective	the problem with this film is that it lacks focus i sympathize with the plight of these families but the movie does nt do a very good job conveying the issue at hand
1	subjective	the problem with this film is that it lacks focus i sympathize with the plight of these families but the movie does nt do a very good job conveying the issue at hand
1	subjective	the problem with this film is that it lacks focus i sympathize with the plight of these families but the movie does nt do a very good job conveying the issue at hand
1	subjective	the problem with this film is that it lacks focus i sympathize with the plight of these families but the movie does nt do a very good job conveying the issue at hand
1	subjective	the problem with this film is that it lacks focus i sympathize with the plight of these families but the movie does nt do a very good job conveying the issue at hand
1	subjective	the problem with this film is that it lacks focus i sympathize with the plight of these families but the movie does nt do a very good job conveying the issue at hand
1	subjective	the problem with this film is that it lacks focus i sympathize with the plight of these families but the movie does nt do a very good job conveying the issue at hand
1	subjective	the problem with this film is that it lacks focus i sympathize with the plight of these families but the movie does nt do a very good job conveying the issue at hand
1	subjective	the problem with this film is that it lacks focus i sympathize with the plight of these families but the movie does nt do a very good job conveying the issue at hand
1	subjective	the problem with this film is that it lacks focus i sympathize with the plight of these families but the movie does nt do a very good job conveying the issue at hand
1	subjective	the problem with this film is that it lacks focus i sympathize with the plight of these families but the movie does nt do a very good job conveying the issue at hand
1	subjective	the problem with this film is that it lacks focus i sympathize with the plight of these families but the movie does nt do a very good job conveying the issue at hand
1	subjective	the problem with this film is that it lacks focus i sympathize with the plight of these families but the movie does nt do a very good job conveying the issue at hand
1	subjective	divine secrets of the ya-ya sisterhood may not be exactly divine , but it 's definitely -- defiantly -- ya ya , what with all of those terrific songs and spirited performances .
1	subjective	divine secrets of the ya ya sisterhood may not be exactly divine but it s definitely defiantly ya what with all of terrific songs and spirited performances
1	subjective	divine secrets of the ya ya sisterhood may not be exactly divine but it s definitely defiantly ya ya what with all of those songs and performances
1	subjective	divine secrets of the ya ya sisterhood may not be exactly divine but it s definitely defiantly ya ya what with all of those terrific and spirited performances
1	subjective	divine secrets of the ya ya sisterhood may not be exactly divine but it s definitely defiantly with all of terrific and spirited performances
1	subjective	divine secrets of the ya ya sisterhood may not be exactly divine but it s definitely defiantly ya ya what with all of those terrific songs and spirited performances
1	subjective	divine secrets of the ya ya sisterhood may not be exactly divine but it s ya ya what with all of those terrific and spirited performances
1	subjective	divine secrets the ya ya sisterhood may not be divine but it s definitely defiantly ya ya what with all of those terrific songs and spirited performances
1	subjective	divine secrets of ya ya sisterhood may not be exactly divine but it s definitely defiantly ya what all of those terrific songs spirited performances
1	subjective	divine secrets of the ya ya may not be exactly divine it s definitely defiantly ya ya what with all of those terrific songs and spirited
1	subjective	divine secrets of the ya ya sisterhood may not be exactly divine but it s definitely defiantly ya ya what with all of those terrific songs and spirited performances
1	subjective	divine secrets of the ya ya sisterhood may not be exactly divine but it s definitely defiantly ya ya what with all of those terrific songs and spirited performances
1	subjective	divine secrets of the ya ya sisterhood may not be exactly divine but it s definitely defiantly ya ya what with all of those terrific songs and spirited performances
1	subjective	divine secrets of the ya ya sisterhood may not be exactly divine but it s definitely defiantly ya ya what with all of those terrific songs and spirited performances
1	subjective	divine secrets of the ya ya sisterhood may not be exactly divine but it s definitely defiantly ya ya what with all of those terrific songs and spirited performances
1	subjective	divine secrets of the ya ya sisterhood may not be exactly divine but it s definitely defiantly ya ya what with all of those terrific songs and spirited performances
1	subjective	divine secrets of the ya ya sisterhood may not be exactly divine but it s definitely defiantly ya ya what with all of those terrific songs and spirited performances
1	subjective	divine secrets of the ya ya sisterhood may not be exactly divine but it s definitely defiantly ya ya what with all of those terrific songs and spirited performances
1	subjective	divine secrets of the ya ya sisterhood may not be exactly divine but it s definitely defiantly ya ya what with all of those terrific songs and spirited performances
1	subjective	divine secrets of the ya ya sisterhood may not be exactly divine but it s definitely defiantly ya ya what with all of those terrific songs and spirited performances
1	subjective	divine secrets of the ya ya sisterhood may not be exactly divine but it s definitely defiantly ya ya what with all of those terrific songs and spirited performances
1	subjective	divine secrets of the ya ya sisterhood may not be exactly divine but it s definitely defiantly ya ya what with all of those terrific songs and spirited performances
1	subjective	divine secrets of the ya ya sisterhood may not be exactly divine but it s definitely defiantly ya ya what with all of those terrific songs and spirited performances
1	subjective	divine secrets of the ya ya sisterhood may not be exactly divine but it s definitely defiantly ya ya what with all of those terrific songs and spirited performances
1	subjective	divine secrets of the ya ya sisterhood may not be exactly divine but it s definitely defiantly ya ya what with all of those terrific songs and spirited performances
1	subjective	divine secrets of the ya ya sisterhood may not be exactly divine but it s definitely defiantly ya ya what with all of those terrific songs and spirited performances
1	subjective	divine secrets of the ya ya sisterhood may not be exactly divine but it s definitely defiantly ya ya what with all of those terrific songs and spirited performances
1	subjective	divine secrets of the ya ya sisterhood may not be exactly divine but it s definitely defiantly ya ya what with all of those terrific songs and spirited performances
1	subjective	divine secrets of the ya ya sisterhood may not be exactly divine but it s definitely defiantly ya ya what with all of those terrific songs and spirited performances
1	subjective	divine secrets of the ya ya sisterhood may not be exactly divine but it s definitely defiantly ya ya what with all of those terrific songs and spirited performances
1	subjective	divine secrets of the ya ya sisterhood may not be exactly divine but it s definitely defiantly ya ya what with all of those terrific songs and spirited performances
1	subjective	divine secrets of the ya ya sisterhood may not be exactly divine but it s definitely defiantly ya ya what with all of those terrific songs and spirited performances
1	subjective	divine secrets of the ya ya sisterhood may not be exactly divine but it s definitely defiantly ya ya what with all of those terrific songs and spirited performances
0	objective	by the time their power struggle is finally resolved , both bob and the assistant learn that neither one of them is really in charge .
0	objective	by the time power struggle is finally resolved both bob and the assistant learn that neither one of them is really in charge
0	objective	by the time their power struggle is finally resolved both bob and the learn that neither one of them really in charge
0	objective	by the time their struggle is finally resolved both bob and the assistant learn that neither one of them is really in charge
0	objective	by the time their power struggle is finally resolved both and assistant that neither one them is really in charge
0	objective	by the time their power struggle is finally resolved both bob and the assistant learn that neither of is really in charge
0	objective	by the time their power struggle is finally resolved both bob and the assistant learn that neither of them is in charge
0	objective	by the time their power struggle is finally resolved both and the assistant learn that neither one of them really in charge
0	objective	by the time their struggle is finally resolved both bob and the assistant that neither one of them is in
0	objective	by the time their power struggle is finally resolved both bob and the assistant learn that one of them is in
0	objective	by the time their power struggle is finally resolved both bob and the assistant learn that neither one of them is really in charge
0	objective	by the time their power struggle is finally resolved both bob and the assistant learn that neither one of them is really in charge
0	objective	by the time their power struggle is finally resolved both bob and the assistant learn that neither one of them is really in charge
0	objective	by the time their power struggle is finally resolved both bob and the assistant learn that neither one of them is really in charge
0	objective	by the time their power struggle is finally resolved both bob and the assistant learn that neither one of them is really in charge
0	objective	by the time their power struggle is finally resolved both bob and the assistant learn that neither one of them is really in charge
0	objective	by the time their power struggle is finally resolved both bob and the assistant learn that neither one of them is really in charge
0	objective	by the time their power struggle is finally resolved both bob and the assistant learn that neither one of them is really in charge
0	objective	by the time their power struggle is finally resolved both bob and the assistant learn that neither one of them is really in charge
0	objective	by the time their power struggle is finally resolved both bob and the assistant learn that neither one of them is really in charge
0	objective	by the time their power struggle is finally resolved both bob and the assistant learn that neither one of them is really in charge
0	objective	by the time their power struggle is finally resolved both bob and the assistant learn that neither one of them is really in charge
0	objective	by the time their power struggle is finally resolved both bob and the assistant learn that neither one of them is really in charge
0	objective	by the time their power struggle is finally resolved both bob and the assistant learn that neither one of them is really in charge
0	objective	by the time their power struggle is finally resolved both bob and the assistant learn that neither one of them is really in charge
0	objective	by the time their power struggle is finally resolved both bob and the assistant learn that neither one of them is really in charge
0	objective	by the time their power struggle is finally resolved both bob and the assistant learn that neither one of them is really in charge
0	objective	by the time their power struggle is finally resolved both bob and the assistant learn that neither one of them is really in charge
0	objective	by the time their power struggle is finally resolved both bob and the assistant learn that neither one of them is really in charge
0	objective	by the time their power struggle is finally resolved both bob and the assistant learn that neither one of them is really in charge
0	objective	by the time their power struggle is finally resolved both bob and the assistant learn that neither one of them is really in charge
0	objective	by the time their power struggle is finally resolved both bob and the assistant learn that neither one of them is really in charge
0	objective	by the time their power struggle is finally resolved both bob and the assistant learn that neither one of them is really in charge
0	objective	when she finally realizes she will never be free with edgar , never have again what they had once , she must make a life and death decision .
0	objective	when she finally realizes she will never be free edgar never have again what they had once she must make a and
0	objective	when she realizes she will never be free with edgar never again they had she must make a life and death decision
0	objective	when she finally realizes she will never free edgar have again what they had once she must make life and death decision
0	objective	when she finally realizes she will never be free with edgar never have again what they once she must make a life and death decision
0	objective	when she realizes she will never with edgar never have again what they had she must make a life death decision
0	objective	when she finally realizes she will never free with edgar never have what they once she must make a life and decision
0	objective	she finally realizes will never be free edgar never have what they had once she must make a life and death decision
0	objective	when she finally realizes she will never be free with edgar never have again they had must make a life and death
0	objective	when she finally realizes she never with edgar never have again what they once she must make a life and decision
0	objective	when she finally realizes she will never be free with edgar never have again what they had once she must make a life and death decision
0	objective	when she finally realizes she will never be free with edgar never have again what they had once she must make a life and death decision
0	objective	when she finally realizes she will never be free with edgar never have again what they had once she must make a life and death decision
0	objective	when she finally realizes she will never be free with edgar never have again what they had once she must make a life and death decision
0	objective	when she finally realizes she will never be free with edgar never have again what they had once she must make a life and death decision
0	objective	when she finally realizes she will never be free with edgar never have again what they had once she must make a life and death decision
0	objective	when she finally realizes she will never be free with edgar never have again what they had once she must make a life and death decision
0	objective	when she finally realizes she will never be free with edgar never have again what they had once she must make a life and death decision
0	objective	when she finally realizes she will never be free with edgar never have again what they had once she must make a life and death decision
0	objective	when she finally realizes she will never be free with edgar never have again what they had once she must make a life and death decision
0	objective	when she finally realizes she will never be free with edgar never have again what they had once she must make a life and death decision
0	objective	when she finally realizes she will never be free with edgar never have again what they had once she must make a life and death decision
0	objective	when she finally realizes she will never be free with edgar never have again what they had once she must make a life and death decision
0	objective	when she finally realizes she will never be free with edgar never have again what they had once she must make a life and death decision
0	objective	when she finally realizes she will never be free with edgar never have again what they had once she must make a life and death decision
0	objective	when she finally realizes she will never be free with edgar never have again what they had once she must make a life and death decision
0	objective	when she finally realizes she will never be free with edgar never have again what they had once she must make a life and death decision
0	objective	when she finally realizes she will never be free with edgar never have again what they had once she must make a life and death decision
0	objective	when she finally realizes she will never be free with edgar never have again what they had once she must make a life and death decision
0	objective	when she finally realizes she will never be free with edgar never have again what they had once she must make a life and death decision
0	objective	when she finally realizes she will never be free with edgar never have again what they had once she must make a life and death decision
0	objective	when she finally realizes she will never be free with edgar never have again what they had once she must make a life and death decision
0	objective	when she finally realizes she will never be free with edgar never have again what they had once she must make a life and death decision
0	objective	based upon sherman alexie 's book of poetry of the same name .
0	objective	upon alexie s book of poetry of the same name
0	objective	based upon sherman alexie s book of poetry of same
0	objective	based upon alexie s book of of same name
0	objective	based upon sherman alexie s book of poetry of the same name
0	objective	based upon sherman alexie s book of poetry of the same name
0	objective	based upon sherman alexie s book of poetry of the same name
0	objective	based upon sherman alexie s book of poetry of the same name
0	objective	based upon sherman alexie s book of poetry of the same name
0	objective	upon alexie s book poetry of the same name
0	objective	based upon sherman alexie s book of poetry of the same name
0	objective	based upon sherman alexie s book of poetry of the same name
0	objective	based upon sherman alexie s book of poetry of the same name
0	objective	based upon sherman alexie s book of poetry of the same name
0	objective	based upon sherman alexie s book of poetry of the same name
0	objective	based upon sherman alexie s book of poetry of the same name
0	objective	based upon sherman alexie s book of poetry of the same name
0	objective	based upon sherman alexie s book of poetry of the same name
0	objective	based upon sherman alexie s book of poetry of the same name
0	objective	based upon sherman alexie s book of poetry of the same name
0	objective	based upon sherman alexie s book of poetry of the same name
0	objective	based upon sherman alexie s book of poetry of the same name
0	objective	based upon sherman alexie s book of poetry of the same name
0	objective	based upon sherman alexie s book of poetry of the same name
0	objective	based upon sherman alexie s book of poetry of the same name
0	objective	based upon sherman alexie s book of poetry of the same name
0	objective	based upon sherman alexie s book of poetry of the same name
0	objective	based upon sherman alexie s book of poetry of the same name
0	objective	based upon sherman alexie s book of poetry of the same name
0	objective	based upon sherman alexie s book of poetry of the same name
0	objective	based upon sherman alexie s book of poetry of the same name
0	objective	based upon sherman alexie s book of poetry of the same name
0	objective	based upon sherman alexie s book of poetry of the same name
0	objective	but when he inadvertently saves the bulletproof monk from capture , the two become partners in a scheme to save the world from the scroll 's most avid pursuer .
0	objective	but when he inadvertently saves the bulletproof monk from capture the two become partners in a scheme to save the world from the scroll s most avid pursuer
0	objective	but when he inadvertently the bulletproof monk from capture the two become partners a scheme to the world from the s avid pursuer
0	objective	but he inadvertently saves the monk from capture two become partners in a scheme to save the world from the scroll s most avid pursuer
0	objective	but when he inadvertently the bulletproof from the two become partners in a scheme to save the world from the scroll s most avid
0	objective	but when he inadvertently saves the bulletproof from capture the become partners in a to the world from the scroll s avid pursuer
0	objective	but when he inadvertently bulletproof monk from capture the two become partners in a scheme to save the world from the scroll s most avid pursuer
0	objective	but when he inadvertently saves the bulletproof monk from capture the become partners in a scheme to save the world from the scroll s most avid pursuer
0	objective	but when he inadvertently saves the bulletproof monk from capture the two become partners in a to save the from the scroll s most avid pursuer
0	objective	but when he saves the bulletproof monk capture the two become partners in a scheme to save the world from the scroll s most
0	objective	but when he inadvertently saves the bulletproof monk from capture the two become partners in a scheme to save the world from the scroll s most avid pursuer
0	objective	but when he inadvertently saves the bulletproof monk from capture the two become partners in a scheme to save the world from the scroll s most avid pursuer
0	objective	but when he inadvertently saves the bulletproof monk from capture the two become partners in a scheme to save the world from the scroll s most avid pursuer
0	objective	but when he inadvertently saves the bulletproof monk from capture the two become partners in a scheme to save the world from the scroll s most avid pursuer
0	objective	but when he inadvertently saves the bulletproof monk from capture the two become partners in a scheme to save the world from the scroll s most avid pursuer
0	objective	but when he inadvertently saves the bulletproof monk from capture the two become partners in a scheme to save the world from the scroll s most avid pursuer
0	objective	but when he inadvertently saves the bulletproof monk from capture the two become partners in a scheme to save the world from the scroll s most avid pursuer
0	objective	but when he inadvertently saves the bulletproof monk from capture the two become partners in a scheme to save the world from the scroll s most avid pursuer
0	objective	but when he inadvertently saves the bulletproof monk from capture the two become partners in a scheme to save the world from the scroll s most avid pursuer
0	objective	but when he inadvertently saves the bulletproof monk from capture the two become partners in a scheme to save the world from the scroll s most avid pursuer
0	objective	but when he inadvertently saves the bulletproof monk from capture the two become partners in a scheme to save the world from the scroll s most avid pursuer
0	objective	but when he inadvertently saves the bulletproof monk from capture the two become partners in a scheme to save the world from the scroll s most avid pursuer
0	objective	but when he inadvertently saves the bulletproof monk from capture the two become partners in a scheme to save the world from the scroll s most avid pursuer
0	objective	but when he inadvertently saves the bulletproof monk from capture the two become partners in a scheme to save the world from the scroll s most avid pursuer
0	objective	but when he inadvertently saves the bulletproof monk from capture the two become partners in a scheme to save the world from the scroll s most avid pursuer
0	objective	but when he inadvertently saves the bulletproof monk from capture the two become partners in a scheme to save the world from the scroll s most avid pursuer
0	objective	but when he inadvertently saves the bulletproof monk from capture the two become partners in a scheme to save the world from the scroll s most avid pursuer
0	objective	but when he inadvertently saves the bulletproof monk from capture the two become partners in a scheme to save the world from the scroll s most avid pursuer
0	objective	but when he inadvertently saves the bulletproof monk from capture the two become partners in a scheme to save the world from the scroll s most avid pursuer
0	objective	but when he inadvertently saves the bulletproof monk from capture the two become partners in a scheme to save the world from the scroll s most avid pursuer
0	objective	but when he inadvertently saves the bulletproof monk from capture the two become partners in a scheme to save the world from the scroll s most avid pursuer
0	objective	but when he inadvertently saves the bulletproof monk from capture the two become partners in a scheme to save the world from the scroll s most avid pursuer
0	objective	but when he inadvertently saves the bulletproof monk from capture the two become partners in a scheme to save the world from the scroll s most avid pursuer
0	objective	here , in his swiss town , he catches a bus to work , closing his eyes but realizing the horror of his existence .
0	objective	here in his swiss town he catches bus work closing his eyes but realizing the horror of his existence
0	objective	here his swiss town he catches a bus work closing his eyes but realizing the horror existence
0	objective	here in his swiss town he catches a to work closing eyes but realizing the horror of his existence
0	objective	here in his swiss town he catches a bus to closing his but realizing the horror of his existence
0	objective	here in his swiss town he catches a bus to work closing his eyes realizing the horror of his existence
0	objective	here in his swiss town a bus to work closing his eyes realizing the horror of his existence
0	objective	here in his swiss town he catches a bus to work closing his eyes but realizing horror of existence
0	objective	here in his town he catches a bus to work closing eyes but realizing the horror of his existence
0	objective	here in swiss town he catches a bus to work closing his eyes but realizing the of his existence
0	objective	here in his swiss town he catches a bus to work closing his eyes but realizing the horror of his existence
0	objective	here in his swiss town he catches a bus to work closing his eyes but realizing the horror of his existence
0	objective	here in his swiss town he catches a bus to work closing his eyes but realizing the horror of his existence
0	objective	here in his swiss town he catches a bus to work closing his eyes but realizing the horror of his existence
0	objective	here in his swiss town he catches a bus to work closing his eyes but realizing the horror of his existence
0	objective	here in his swiss town he catches a bus to work closing his eyes but realizing the horror of his existence
0	objective	here in his swiss town he catches a bus to work closing his eyes but realizing the horror of his existence
0	objective	here in his swiss town he catches a bus to work closing his eyes but realizing the horror of his existence
0	objective	here in his swiss town he catches a bus to work closing his eyes but realizing the horror of his existence
0	objective	here in his swiss town he catches a bus to work closing his eyes but realizing the horror of his existence
0	objective	here in his swiss town he catches a bus to work closing his eyes but realizing the horror of his existence
0	objective	here in his swiss town he catches a bus to work closing his eyes but realizing the horror of his existence
0	objective	here in his swiss town he catches a bus to work closing his eyes but realizing the horror of his existence
0	objective	here in his swiss town he catches a bus to work closing his eyes but realizing the horror of his existence
0	objective	here in his swiss town he catches a bus to work closing his eyes but realizing the horror of his existence
0	objective	here in his swiss town he catches a bus to work closing his eyes but realizing the horror of his existence
0	objective	here in his swiss town he catches a bus to work closing his eyes but realizing the horror of his existence
0	objective	here in his swiss town he catches a bus to work closing his eyes but realizing the horror of his existence
0	objective	here in his swiss town he catches a bus to work closing his eyes but realizing the horror of his existence
0	objective	here in his swiss town he catches a bus to work closing his eyes but realizing the horror of his existence
0	objective	here in his swiss town he catches a bus to work closing his eyes but realizing the horror of his existence
0	objective	here in his swiss town he catches a bus to work closing his eyes but realizing the horror of his existence
0	objective	here in his swiss town he catches a bus to work closing his eyes but realizing the horror of his existence
1	subjective	an intense and effective film about loneliness and the chilly anonymity of the environments where so many of us spend so much of our time .
1	subjective	an intense and effective film about loneliness and the chilly anonymity of the environments where many us spend so much of our time
1	subjective	intense and effective about loneliness and the anonymity the environments where so many of us spend so much of our time
1	subjective	an intense and effective film about loneliness and the chilly anonymity of the environments where many spend so much of our time
1	subjective	an intense and effective film loneliness and the chilly of environments where so many of us spend so much our time
1	subjective	intense and effective film about and the of the environments where so many of spend so much of our
1	subjective	an intense and effective film about loneliness and the chilly of the environments where so of us spend so much of our time
1	subjective	an intense and effective film about loneliness and the chilly anonymity of the environments where so many of us spend so much of our time
1	subjective	an intense and film about the chilly anonymity of the environments where so many of us spend so much of our time
1	subjective	an intense and effective film about loneliness and chilly anonymity of the environments where so many of us spend so much time
1	subjective	an intense and effective film about loneliness and the chilly anonymity of the environments where so many of us spend so much of our time
1	subjective	an intense and effective film about loneliness and the chilly anonymity of the environments where so many of us spend so much of our time
1	subjective	an intense and effective film about loneliness and the chilly anonymity of the environments where so many of us spend so much of our time
1	subjective	an intense and effective film about loneliness and the chilly anonymity of the environments where so many of us spend so much of our time
1	subjective	an intense and effective film about loneliness and the chilly anonymity of the environments where so many of us spend so much of our time
1	subjective	an intense and effective film about loneliness and the chilly anonymity of the environments where so many of us spend so much of our time
1	subjective	an intense and effective film about loneliness and the chilly anonymity of the environments where so many of us spend so much of our time
1	subjective	an intense and effective film about loneliness and the chilly anonymity of the environments where so many of us spend so much of our time
1	subjective	an intense and effective film about loneliness and the chilly anonymity of the environments where so many of us spend so much of our time
1	subjective	an intense and effective film about loneliness and the chilly anonymity of the environments where so many of us spend so much of our time
1	subjective	an intense and effective film about loneliness and the chilly anonymity of the environments where so many of us spend so much of our time
1	subjective	an intense and effective film about loneliness and the chilly anonymity of the environments where so many of us spend so much of our time
1	subjective	an intense and effective film about loneliness and the chilly anonymity of the environments where so many of us spend so much of our time
1	subjective	an intense and effective film about loneliness and the chilly anonymity of the environments where so many of us spend so much of our time
1	subjective	an intense and effective film about loneliness and the chilly anonymity of the environments where so many of us spend so much of our time
1	subjective	an intense and effective film about loneliness and the chilly anonymity of the environments where so many of us spend so much of our time
1	subjective	an intense and effective film about loneliness and the chilly anonymity of the environments where so many of us spend so much of our time
1	subjective	an intense and effective film about loneliness and the chilly anonymity of the environments where so many of us spend so much of our time
1	subjective	an intense and effective film about loneliness and the chilly anonymity of the environments where so many of us spend so much of our time
1	subjective	an intense and effective film about loneliness and the chilly anonymity of the environments where so many of us spend so much of our time
1	subjective	an intense and effective film about loneliness and the chilly anonymity of the environments where so many of us spend so much of our time
1	subjective	an intense and effective film about loneliness and the chilly anonymity of the environments where so many of us spend so much of our time
1	subjective	an intense and effective film about loneliness and the chilly anonymity of the environments where so many of us spend so much of our time
1	subjective	you may think you have figured out the con and the players in this debut film by argentine director fabian bielinsky , but while you were thinking someone made off with your wallet .
1	subjective	may think you have figured out the con and the in this debut film by argentine director fabian bielinsky but while you were thinking someone made with your wallet
1	subjective	you may think have figured out the the players this debut film by argentine director fabian bielinsky but while you were thinking someone made with your wallet
1	subjective	you may think you have figured out the con and the players this debut film by argentine director fabian bielinsky but while you were thinking made off with your
1	subjective	you may think you have figured out the con and the players in this debut film by argentine director fabian bielinsky you were thinking someone made off with your wallet
1	subjective	you may think you have figured out the con and the players in debut film by argentine director fabian but while you were thinking someone made off with your wallet
1	subjective	you may think you have figured out the con and the players in this debut film by director fabian bielinsky but while you were thinking someone made off with your wallet
1	subjective	may you have the con and the in this debut film argentine director fabian bielinsky but you were thinking someone made off your wallet
1	subjective	you may think you have figured out the con and the in this debut by argentine director fabian while you were thinking someone made off with your wallet
1	subjective	you may think you have figured out the con and the players in this debut film by argentine director fabian bielinsky but while you were thinking someone made off with your wallet
1	subjective	you may think you have figured out the con and the players in this debut film by argentine director fabian bielinsky but while you were thinking someone made off with your wallet
1	subjective	you may think you have figured out the con and the players in this debut film by argentine director fabian bielinsky but while you were thinking someone made off with your wallet
1	subjective	you may think you have figured out the con and the players in this debut film by argentine director fabian bielinsky but while you were thinking someone made off with your wallet
1	subjective	you may think you have figured out the con and the players in this debut film by argentine director fabian bielinsky but while you were thinking someone made off with your wallet
1	subjective	you may think you have figured out the con and the players in this debut film by argentine director fabian bielinsky but while you were thinking someone made off with your wallet
1	subjective	you may think you have figured out the con and the players in this debut film by argentine director fabian bielinsky but while you were thinking someone made off with your wallet
1	subjective	you may think you have figured out the con and the players in this debut film by argentine director fabian bielinsky but while you were thinking someone made off with your wallet
1	subjective	you may think you have figured out the con and the players in this debut film by argentine director fabian bielinsky but while you were thinking someone made off with your wallet
1	subjective	you may think you have figured out the con and the players in this debut film by argentine director fabian bielinsky but while you were thinking someone made off with your wallet
1	subjective	you may think you have figured out the con and the players in this debut film by argentine director fabian bielinsky but while you were thinking someone made off with your wallet
1	subjective	you may think you have figured out the con and the players in this debut film by argentine director fabian bielinsky but while you were thinking someone made off with your wallet
1	subjective	you may think you have figured out the con and the players in this debut film by argentine director fabian bielinsky but while you were thinking someone made off with your wallet
1	subjective	you may think you have figured out the con and the players in this debut film by argentine director fabian bielinsky but while you were thinking someone made off with your wallet
1	subjective	you may think you have figured out the con and the players in this debut film by argentine director fabian bielinsky but while you were thinking someone made off with your wallet
1	subjective	you may think you have figured out the con and the players in this debut film by argentine director fabian bielinsky but while you were thinking someone made off with your wallet
1	subjective	you may think you have figured out the con and the players in this debut film by argentine director fabian bielinsky but while you were thinking someone made off with your wallet
1	subjective	you may think you have figured out the con and the players in this debut film by argentine director fabian bielinsky but while you were thinking someone made off with your wallet
1	subjective	you may think you have figured out the con and the players in this debut film by argentine director fabian bielinsky but while you were thinking someone made off with your wallet
1	subjective	you may think you have figured out the con and the players in this debut film by argentine director fabian bielinsky but while you were thinking someone made off with your wallet
1	subjective	you may think you have figured out the con and the players in this debut film by argentine director fabian bielinsky but while you were thinking someone made off with your wallet
1	subjective	you may think you have figured out the con and the players in this debut film by argentine director fabian bielinsky but while you were thinking someone made off with your wallet
1	subjective	you may think you have figured out the con and the players in this debut film by argentine director fabian bielinsky but while you were thinking someone made off with your wallet
1	subjective	you may think you have figured out the con and the players in this debut film by argentine director fabian bielinsky but while you were thinking someone made off with your wallet
0	objective	unwilling to pay such a price for material success , she runs away to calcutta .
0	objective	unwilling to pay such a price for material she away to calcutta
0	objective	unwilling to pay such a price for material success she runs away to
0	objective	unwilling to pay a for material success she runs away to calcutta
0	objective	unwilling to pay such a price for material success she runs away to
0	objective	unwilling to pay such a price success she runs away calcutta
0	objective	unwilling to pay such a price for material she runs away to calcutta
0	objective	unwilling to pay such a price for material success she away to calcutta
0	objective	unwilling to such a price for material success she runs away to calcutta
0	objective	unwilling to pay such a for material she runs away to calcutta
0	objective	unwilling to pay such a price for material success she runs away to calcutta
0	objective	unwilling to pay such a price for material success she runs away to calcutta
0	objective	unwilling to pay such a price for material success she runs away to calcutta
0	objective	unwilling to pay such a price for material success she runs away to calcutta
0	objective	unwilling to pay such a price for material success she runs away to calcutta
0	objective	unwilling to pay such a price for material success she runs away to calcutta
0	objective	unwilling to pay such a price for material success she runs away to calcutta
0	objective	unwilling to pay such a price for material success she runs away to calcutta
0	objective	unwilling to pay such a price for material success she runs away to calcutta
0	objective	unwilling to pay such a price for material success she runs away to calcutta
0	objective	unwilling to pay such a price for material success she runs away to calcutta
0	objective	unwilling to pay such a price for material success she runs away to calcutta
0	objective	unwilling to pay such a price for material success she runs away to calcutta
0	objective	unwilling to pay such a price for material success she runs away to calcutta
0	objective	unwilling to pay such a price for material success she runs away to calcutta
0	objective	unwilling to pay such a price for material success she runs away to calcutta
0	objective	unwilling to pay such a price for material success she runs away to calcutta
0	objective	unwilling to pay such a price for material success she runs away to calcutta
0	objective	unwilling to pay such a price for material success she runs away to calcutta
0	objective	unwilling to pay such a price for material success she runs away to calcutta
0	objective	unwilling to pay such a price for material success she runs away to calcutta
0	objective	unwilling to pay such a price for material success she runs away to calcutta
0	objective	unwilling to pay such a price for material success she runs away to calcutta
1	subjective	i 'm convinced i could keep a family of five blind , crippled , amish people alive in this situation better than these british soldiers do at keeping themselves kicking .
1	subjective	m convinced i could keep a five blind crippled amish people alive in this situation better than these british soldiers do at themselves kicking
1	subjective	i m convinced i could keep a of blind crippled amish people alive this situation better than these british soldiers do at keeping themselves kicking
1	subjective	i m convinced i keep a family of blind crippled amish people alive in this situation better than these british soldiers do at keeping kicking
1	subjective	i m convinced i could keep a family of five blind crippled people alive in this situation better than british soldiers at keeping themselves kicking
1	subjective	i m convinced i could a of five blind crippled amish alive in this situation better than these british do at keeping themselves kicking
1	subjective	i m i could keep a family of blind crippled amish people alive in this situation better than these british soldiers do at keeping themselves kicking
1	subjective	m i could keep a family of blind crippled amish alive in this situation better than these british soldiers do at themselves kicking
1	subjective	i m convinced i could keep a family of five blind crippled amish people alive in this better than these british soldiers at keeping themselves kicking
1	subjective	i m convinced i could keep a family of five blind crippled amish people alive in situation better than these british soldiers do at keeping themselves kicking
1	subjective	i m convinced i could keep a family of five blind crippled amish people alive in this situation better than these british soldiers do at keeping themselves kicking
1	subjective	i m convinced i could keep a family of five blind crippled amish people alive in this situation better than these british soldiers do at keeping themselves kicking
1	subjective	i m convinced i could keep a family of five blind crippled amish people alive in this situation better than these british soldiers do at keeping themselves kicking
1	subjective	i m convinced i could keep a family of five blind crippled amish people alive in this situation better than these british soldiers do at keeping themselves kicking
1	subjective	i m convinced i could keep a family of five blind crippled amish people alive in this situation better than these british soldiers do at keeping themselves kicking
1	subjective	i m convinced i could keep a family of five blind crippled amish people alive in this situation better than these british soldiers do at keeping themselves kicking
1	subjective	i m convinced i could keep a family of five blind crippled amish people alive in this situation better than these british soldiers do at keeping themselves kicking
1	subjective	i m convinced i could keep a family of five blind crippled amish people alive in this situation better than these british soldiers do at keeping themselves kicking
1	subjective	i m convinced i could keep a family of five blind crippled amish people alive in this situation better than these british soldiers do at keeping themselves kicking
1	subjective	i m convinced i could keep a family of five blind crippled amish people alive in this situation better than these british soldiers do at keeping themselves kicking
1	subjective	i m convinced i could keep a family of five blind crippled amish people alive in this situation better than these british soldiers do at keeping themselves kicking
1	subjective	i m convinced i could keep a family of five blind crippled amish people alive in this situation better than these british soldiers do at keeping themselves kicking
1	subjective	i m convinced i could keep a family of five blind crippled amish people alive in this situation better than these british soldiers do at keeping themselves kicking
1	subjective	i m convinced i could keep a family of five blind crippled amish people alive in this situation better than these british soldiers do at keeping themselves kicking
1	subjective	i m convinced i could keep a family of five blind crippled amish people alive in this situation better than these british soldiers do at keeping themselves kicking
1	subjective	i m convinced i could keep a family of five blind crippled amish people alive in this situation better than these british soldiers do at keeping themselves kicking
1	subjective	i m convinced i could keep a family of five blind crippled amish people alive in this situation better than these british soldiers do at keeping themselves kicking
1	subjective	i m convinced i could keep a family of five blind crippled amish people alive in this situation better than these british soldiers do at keeping themselves kicking
1	subjective	i m convinced i could keep a family of five blind crippled amish people alive in this situation better than these british soldiers do at keeping themselves kicking
1	subjective	i m convinced i could keep a family of five blind crippled amish people alive in this situation better than these british soldiers do at keeping themselves kicking
1	subjective	i m convinced i could keep a family of five blind crippled amish people alive in this situation better than these british soldiers do at keeping themselves kicking
1	subjective	i m convinced i could keep a family of five blind crippled amish people alive in this situation better than these british soldiers do at keeping themselves kicking
1	subjective	i m convinced i could keep a family of five blind crippled amish people alive in this situation better than these british soldiers do at keeping themselves kicking
1	subjective	an erotic thriller that 's neither too erotic nor very thrilling , either .
1	subjective	an erotic thriller s too erotic nor thrilling either
1	subjective	an thriller that s neither too erotic nor very thrilling either
1	subjective	an erotic thriller that neither too nor very thrilling either
1	subjective	an erotic thriller that s neither too erotic nor very thrilling either
1	subjective	erotic thriller that s neither too erotic nor very thrilling either
1	subjective	an erotic thriller that s neither too erotic nor very thrilling either
1	subjective	an erotic thriller that s neither erotic nor very thrilling either
1	subjective	an erotic thriller that s neither too erotic nor very thrilling either
1	subjective	an erotic thriller that s neither too erotic nor very thrilling
1	subjective	an erotic thriller that s neither too erotic nor very thrilling either
1	subjective	an erotic thriller that s neither too erotic nor very thrilling either
1	subjective	an erotic thriller that s neither too erotic nor very thrilling either
1	subjective	an erotic thriller that s neither too erotic nor very thrilling either
1	subjective	an erotic thriller that s neither too erotic nor very thrilling either
1	subjective	an erotic thriller that s neither too erotic nor very thrilling either
1	subjective	an erotic thriller that s neither too erotic nor very thrilling either
1	subjective	an erotic thriller that s neither too erotic nor very thrilling either
1	subjective	an erotic thriller that s neither too erotic nor very thrilling either
1	subjective	an erotic thriller that s neither too erotic nor very thrilling either
1	subjective	an erotic thriller that s neither too erotic nor very thrilling either
1	subjective	an erotic thriller that s neither too erotic nor very thrilling either
1	subjective	an erotic thriller that s neither too erotic nor very thrilling either
1	subjective	an erotic thriller that s neither too erotic nor very thrilling either
1	subjective	an erotic thriller that s neither too erotic nor very thrilling either
1	subjective	an erotic thriller that s neither too erotic nor very thrilling either
1	subjective	an erotic thriller that s neither too erotic nor very thrilling either
1	subjective	an erotic thriller that s neither too erotic nor very thrilling either
1	subjective	an erotic thriller that s neither too erotic nor very thrilling either
1	subjective	an erotic thriller that s neither too erotic nor very thrilling either
1	subjective	an erotic thriller that s neither too erotic nor very thrilling either
1	subjective	an erotic thriller that s neither too erotic nor very thrilling either
1	subjective	an erotic thriller that s neither too erotic nor very thrilling either
1	subjective	apesar de nM-co superar o original , o chamado M-i um suspense bem realizado que , M-` sua prM-spria maneira , funciona de maneira exemplar .
1	subjective	apesar de nm co superar o original o chamado i suspense bem realizado que m sua prm spria maneira funciona de maneira exemplar
1	subjective	apesar de nm co superar o original chamado m i um bem realizado que m sua prm spria maneira funciona de maneira exemplar
1	subjective	apesar de nm co superar original o chamado m i um suspense bem realizado que m sua prm spria maneira funciona de maneira exemplar
1	subjective	apesar de nm co superar o original o chamado m i um suspense bem realizado que prm spria maneira funciona de maneira
1	subjective	de nm co superar original o chamado m i um suspense bem m sua prm spria maneira funciona de exemplar
1	subjective	apesar de nm co superar o original o chamado m i suspense bem realizado que m sua prm spria maneira funciona de maneira exemplar
1	subjective	apesar de co superar o original o chamado m i um suspense bem realizado que m sua prm spria funciona de maneira exemplar
1	subjective	apesar de nm co superar o original o m i um suspense bem realizado que m sua prm maneira de maneira
1	subjective	apesar de nm co o o chamado m i um suspense bem realizado que m sua prm spria maneira funciona de maneira exemplar
1	subjective	apesar de nm co superar o original o chamado m i um suspense bem realizado que m sua prm spria maneira funciona de maneira exemplar
1	subjective	apesar de nm co superar o original o chamado m i um suspense bem realizado que m sua prm spria maneira funciona de maneira exemplar
1	subjective	apesar de nm co superar o original o chamado m i um suspense bem realizado que m sua prm spria maneira funciona de maneira exemplar
1	subjective	apesar de nm co superar o original o chamado m i um suspense bem realizado que m sua prm spria maneira funciona de maneira exemplar
1	subjective	apesar de nm co superar o original o chamado m i um suspense bem realizado que m sua prm spria maneira funciona de maneira exemplar
1	subjective	apesar de nm co superar o original o chamado m i um suspense bem realizado que m sua prm spria maneira funciona de maneira exemplar
1	subjective	apesar de nm co superar o original o chamado m i um suspense bem realizado que m sua prm spria maneira funciona de maneira exemplar
1	subjective	apesar de nm co superar o original o chamado m i um suspense bem realizado que m sua prm spria maneira funciona de maneira exemplar
1	subjective	apesar de nm co superar o original o chamado m i um suspense bem realizado que m sua prm spria maneira funciona de maneira exemplar
1	subjective	apesar de nm co superar o original o chamado m i um suspense bem realizado que m sua prm spria maneira funciona de maneira exemplar
1	subjective	apesar de nm co superar o original o chamado m i um suspense bem realizado que m sua prm spria maneira funciona de maneira exemplar
1	subjective	apesar de nm co superar o original o chamado m i um suspense bem realizado que m sua prm spria maneira funciona de maneira exemplar
1	subjective	apesar de nm co superar o original o chamado m i um suspense bem realizado que m sua prm spria maneira funciona de maneira exemplar
1	subjective	apesar de nm co superar o original o chamado m i um suspense bem realizado que m sua prm spria maneira funciona de maneira exemplar
1	subjective	apesar de nm co superar o original o chamado m i um suspense bem realizado que m sua prm spria maneira funciona de maneira exemplar
1	subjective	apesar de nm co superar o original o chamado m i um suspense bem realizado que m sua prm spria maneira funciona de maneira exemplar
1	subjective	apesar de nm co superar o original o chamado m i um suspense bem realizado que m sua prm spria maneira funciona de maneira exemplar
1	subjective	apesar de nm co superar o original o chamado m i um suspense bem realizado que m sua prm spria maneira funciona de maneira exemplar
1	subjective	apesar de nm co superar o original o chamado m i um suspense bem realizado que m sua prm spria maneira funciona de maneira exemplar
1	subjective	apesar de nm co superar o original o chamado m i um suspense bem realizado que m sua prm spria maneira funciona de maneira exemplar
1	subjective	apesar de nm co superar o original o chamado m i um suspense bem realizado que m sua prm spria maneira funciona de maneira exemplar
1	subjective	apesar de nm co superar o original o chamado m i um suspense bem realizado que m sua prm spria maneira funciona de maneira exemplar
1	subjective	apesar de nm co superar o original o chamado m i um suspense bem realizado que m sua prm spria maneira funciona de maneira exemplar
0	objective	at the height of hitler 's infamous u-boat war , the crew of the u . s . s .
0	objective	at the height of hitler s infamous u boat war the crew the u s s
0	objective	at the height hitler s infamous u boat war the crew of u s s
0	objective	at height of hitler s infamous u war the crew of the u s
0	objective	at the height of hitler s infamous boat war the crew of the u s s
0	objective	at the height of s infamous u boat war the crew of the u s s
0	objective	at height hitler s infamous u boat war the crew of the u s s
0	objective	at the height of hitler s infamous u boat war the crew of the u s
0	objective	at the height of hitler s infamous u boat war the crew of the u s s
0	objective	at the height of hitler s infamous u boat war the crew of the u s s
0	objective	at the height of hitler s infamous u boat war the crew of the u s s
0	objective	at the height of hitler s infamous u boat war the crew of the u s s
0	objective	at the height of hitler s infamous u boat war the crew of the u s s
0	objective	at the height of hitler s infamous u boat war the crew of the u s s
0	objective	at the height of hitler s infamous u boat war the crew of the u s s
0	objective	at the height of hitler s infamous u boat war the crew of the u s s
0	objective	at the height of hitler s infamous u boat war the crew of the u s s
0	objective	at the height of hitler s infamous u boat war the crew of the u s s
0	objective	at the height of hitler s infamous u boat war the crew of the u s s
0	objective	at the height of hitler s infamous u boat war the crew of the u s s
0	objective	at the height of hitler s infamous u boat war the crew of the u s s
0	objective	at the height of hitler s infamous u boat war the crew of the u s s
0	objective	at the height of hitler s infamous u boat war the crew of the u s s
0	objective	at the height of hitler s infamous u boat war the crew of the u s s
0	objective	at the height of hitler s infamous u boat war the crew of the u s s
0	objective	at the height of hitler s infamous u boat war the crew of the u s s
0	objective	at the height of hitler s infamous u boat war the crew of the u s s
0	objective	at the height of hitler s infamous u boat war the crew of the u s s
0	objective	at the height of hitler s infamous u boat war the crew of the u s s
0	objective	at the height of hitler s infamous u boat war the crew of the u s s
0	objective	at the height of hitler s infamous u boat war the crew of the u s s
0	objective	at the height of hitler s infamous u boat war the crew of the u s s
0	objective	at the height of hitler s infamous u boat war the crew of the u s s
1	subjective	'like a child with an important message to tell . . . [ skins ' ] faults are easy to forgive because the intentions are lofty . '
1	subjective	like a child with tell skins faults are easy to forgive the are lofty
1	subjective	like a child with an important message to tell faults are easy forgive because the intentions are lofty
1	subjective	like child with an important message to tell skins faults are easy to because the intentions are lofty
1	subjective	like a child with an important message to tell skins faults are easy to forgive because intentions are lofty
1	subjective	like a child with an important message to tell skins faults are easy to forgive because the intentions are lofty
1	subjective	like a an important message to tell skins faults are easy to forgive because the are lofty
1	subjective	like a child an important to tell skins faults are easy to forgive because are lofty
1	subjective	like a child with an important message to tell skins are to forgive because the intentions lofty
1	subjective	like a child with an important message to tell skins faults are easy to forgive because the intentions are lofty
1	subjective	like a child with an important message to tell skins faults are easy to forgive because the intentions are lofty
1	subjective	like a child with an important message to tell skins faults are easy to forgive because the intentions are lofty
1	subjective	like a child with an important message to tell skins faults are easy to forgive because the intentions are lofty
1	subjective	like a child with an important message to tell skins faults are easy to forgive because the intentions are lofty
1	subjective	like a child with an important message to tell skins faults are easy to forgive because the intentions are lofty
1	subjective	like a child with an important message to tell skins faults are easy to forgive because the intentions are lofty
1	subjective	like a child with an important message to tell skins faults are easy to forgive because the intentions are lofty
1	subjective	like a child with an important message to tell skins faults are easy to forgive because the intentions are lofty
1	subjective	like a child with an important message to tell skins faults are easy to forgive because the intentions are lofty
1	subjective	like a child with an important message to tell skins faults are easy to forgive because the intentions are lofty
1	subjective	like a child with an important message to tell skins faults are easy to forgive because the intentions are lofty
1	subjective	like a child with an important message to tell skins faults are easy to forgive because the intentions are lofty
1	subjective	like a child with an important message to tell skins faults are easy to forgive because the intentions are lofty
1	subjective	like a child with an important message to tell skins faults are easy to forgive because the intentions are lofty
1	subjective	like a child with an important message to tell skins faults are easy to forgive because the intentions are lofty
1	subjective	like a child with an important message to tell skins faults are easy to forgive because the intentions are lofty
1	subjective	like a child with an important message to tell skins faults are easy to forgive because the intentions are lofty
1	subjective	like a child with an important message to tell skins faults are easy to forgive because the intentions are lofty
1	subjective	like a child with an important message to tell skins faults are easy to forgive because the intentions are lofty
1	subjective	like a child with an important message to tell skins faults are easy to forgive because the intentions are lofty
1	subjective	like a child with an important message to tell skins faults are easy to forgive because the intentions are lofty
1	subjective	like a child with an important message to tell skins faults are easy to forgive because the intentions are lofty
1	subjective	like a child with an important message to tell skins faults are easy to forgive because the intentions are lofty
0	objective	leon ( revilla ) , known as kilabot , is an nbi agent who also works as a tattoo artist by day .
0	objective	leon revilla known as kilabot is an nbi who also works as a tattoo artist by day
0	objective	leon revilla known as kilabot is nbi agent who also works as a tattoo artist by day
0	objective	leon revilla known as kilabot is an nbi who also as a tattoo artist by day
0	objective	leon as kilabot is an nbi agent who also a tattoo artist by day
0	objective	leon revilla known as kilabot is an nbi agent who also works as a artist by day
0	objective	leon revilla known as kilabot an nbi agent who also works a tattoo artist by day
0	objective	leon revilla known as kilabot is an nbi agent who also works as a tattoo artist by day
0	objective	leon as kilabot is an nbi agent who also works as a tattoo artist by
0	objective	leon revilla as kilabot is an nbi who also works as a tattoo artist by day
0	objective	leon revilla known as kilabot is an nbi agent who also works as a tattoo artist by day
0	objective	leon revilla known as kilabot is an nbi agent who also works as a tattoo artist by day
0	objective	leon revilla known as kilabot is an nbi agent who also works as a tattoo artist by day
0	objective	leon revilla known as kilabot is an nbi agent who also works as a tattoo artist by day
0	objective	leon revilla known as kilabot is an nbi agent who also works as a tattoo artist by day
0	objective	leon revilla known as kilabot is an nbi agent who also works as a tattoo artist by day
0	objective	leon revilla known as kilabot is an nbi agent who also works as a tattoo artist by day
0	objective	leon revilla known as kilabot is an nbi agent who also works as a tattoo artist by day
0	objective	leon revilla known as kilabot is an nbi agent who also works as a tattoo artist by day
0	objective	leon revilla known as kilabot is an nbi agent who also works as a tattoo artist by day
0	objective	leon revilla known as kilabot is an nbi agent who also works as a tattoo artist by day
0	objective	leon revilla known as kilabot is an nbi agent who also works as a tattoo artist by day
0	objective	leon revilla known as kilabot is an nbi agent who also works as a tattoo artist by day
0	objective	leon revilla known as kilabot is an nbi agent who also works as a tattoo artist by day
0	objective	leon revilla known as kilabot is an nbi agent who also works as a tattoo artist by day
0	objective	leon revilla known as kilabot is an nbi agent who also works as a tattoo artist by day
0	objective	leon revilla known as kilabot is an nbi agent who also works as a tattoo artist by day
0	objective	leon revilla known as kilabot is an nbi agent who also works as a tattoo artist by day
0	objective	leon revilla known as kilabot is an nbi agent who also works as a tattoo artist by day
0	objective	leon revilla known as kilabot is an nbi agent who also works as a tattoo artist by day
0	objective	leon revilla known as kilabot is an nbi agent who also works as a tattoo artist by day
0	objective	leon revilla known as kilabot is an nbi agent who also works as a tattoo artist by day
0	objective	leon revilla known as kilabot is an nbi agent who also works as a tattoo artist by day
1	subjective	it 's hard to know whether or not to recommend this film because for every thing it does right there 's at least one and occasionally two things it gets ever so wrong .
1	subjective	it s hard to know whether or not recommend this film because for every thing it does right there s at least one and occasionally two things it gets ever wrong
1	subjective	it s hard to know or not to recommend film because for every thing it does right there s at least one and two it ever so wrong
1	subjective	it s hard to know whether or this film because every thing it does there at one and two things it gets ever so wrong
1	subjective	it s hard to know whether or to recommend this film because for every thing it does right there s at least one and occasionally two things gets ever so wrong
1	subjective	it s hard to know whether or not to this film for every thing does right there s at least one and occasionally two things it gets ever so wrong
1	subjective	it s hard to whether or not to recommend this film because for every thing it does right there s at least one occasionally two things it gets ever so wrong
1	subjective	it s hard to know whether or not to recommend this because for every thing it right there s at least one and occasionally two things it gets ever so wrong
1	subjective	it s hard to know whether or not recommend this film every thing it does right there s at least one and occasionally two things it gets ever so wrong
1	subjective	it s to know whether or not to recommend this film because for every thing it does right there s at one and occasionally two ever so wrong
1	subjective	it s hard to know whether or not to recommend this film because for every thing it does right there s at least one and occasionally two things it gets ever so wrong
1	subjective	it s hard to know whether or not to recommend this film because for every thing it does right there s at least one and occasionally two things it gets ever so wrong
1	subjective	it s hard to know whether or not to recommend this film because for every thing it does right there s at least one and occasionally two things it gets ever so wrong
1	subjective	it s hard to know whether or not to recommend this film because for every thing it does right there s at least one and occasionally two things it gets ever so wrong
1	subjective	it s hard to know whether or not to recommend this film because for every thing it does right there s at least one and occasionally two things it gets ever so wrong
1	subjective	it s hard to know whether or not to recommend this film because for every thing it does right there s at least one and occasionally two things it gets ever so wrong
1	subjective	it s hard to know whether or not to recommend this film because for every thing it does right there s at least one and occasionally two things it gets ever so wrong
1	subjective	it s hard to know whether or not to recommend this film because for every thing it does right there s at least one and occasionally two things it gets ever so wrong
1	subjective	it s hard to know whether or not to recommend this film because for every thing it does right there s at least one and occasionally two things it gets ever so wrong
1	subjective	it s hard to know whether or not to recommend this film because for every thing it does right there s at least one and occasionally two things it gets ever so wrong
1	subjective	it s hard to know whether or not to recommend this film because for every thing it does right there s at least one and occasionally two things it gets ever so wrong
1	subjective	it s hard to know whether or not to recommend this film because for every thing it does right there s at least one and occasionally two things it gets ever so wrong
1	subjective	it s hard to know whether or not to recommend this film because for every thing it does right there s at least one and occasionally two things it gets ever so wrong
1	subjective	it s hard to know whether or not to recommend this film because for every thing it does right there s at least one and occasionally two things it gets ever so wrong
1	subjective	it s hard to know whether or not to recommend this film because for every thing it does right there s at least one and occasionally two things it gets ever so wrong
1	subjective	it s hard to know whether or not to recommend this film because for every thing it does right there s at least one and occasionally two things it gets ever so wrong
1	subjective	it s hard to know whether or not to recommend this film because for every thing it does right there s at least one and occasionally two things it gets ever so wrong
1	subjective	it s hard to know whether or not to recommend this film because for every thing it does right there s at least one and occasionally two things it gets ever so wrong
1	subjective	it s hard to know whether or not to recommend this film because for every thing it does right there s at least one and occasionally two things it gets ever so wrong
1	subjective	it s hard to know whether or not to recommend this film because for every thing it does right there s at least one and occasionally two things it gets ever so wrong
1	subjective	it s hard to know whether or not to recommend this film because for every thing it does right there s at least one and occasionally two things it gets ever so wrong
1	subjective	it s hard to know whether or not to recommend this film because for every thing it does right there s at least one and occasionally two things it gets ever so wrong
1	subjective	it s hard to know whether or not to recommend this film because for every thing it does right there s at least one and occasionally two things it gets ever so wrong
1	subjective	there 's no disguising this as one of the worst films of the summer . or for the year , for that matter .
1	subjective	there no disguising this as one of the worst films of the summer or for year that matter
1	subjective	there s no disguising this as the worst films of the summer or for the year for that matter
1	subjective	there s no disguising this as one of the worst films of the summer or for the year that matter
1	subjective	s no disguising this as one of the worst films of the summer or for the year for matter
1	subjective	there s no disguising this as one of the worst films of the summer for the year for that
1	subjective	there s no disguising this as one of worst films of the summer or for the year for that matter
1	subjective	there s no disguising as of the films of the summer or for the year for that matter
1	subjective	s no disguising this one of the worst films the summer or for the year for that matter
1	subjective	there s no this as one of worst films of the summer or for the year for that matter
1	subjective	there s no disguising this as one of the worst films of the summer or for the year for that matter
1	subjective	there s no disguising this as one of the worst films of the summer or for the year for that matter
1	subjective	there s no disguising this as one of the worst films of the summer or for the year for that matter
1	subjective	there s no disguising this as one of the worst films of the summer or for the year for that matter
1	subjective	there s no disguising this as one of the worst films of the summer or for the year for that matter
1	subjective	there s no disguising this as one of the worst films of the summer or for the year for that matter
1	subjective	there s no disguising this as one of the worst films of the summer or for the year for that matter
1	subjective	there s no disguising this as one of the worst films of the summer or for the year for that matter
1	subjective	there s no disguising this as one of the worst films of the summer or for the year for that matter
[truncated: 64,001 more rows]
