# Supplementary material for: STTA: enhanced text classification via selective test-time augmentation
Source: PeerJ Comput Sci. 2023 Dec 19;9:e1757. doi: 10.7717/peerj-cs.1757 (PMC10773867; doi:10.7717/peerj-cs.1757)
Supplement: Supplemental Information 4 — It contains sentences with an annotation if the sentence describes something subjective about a movie or something objective. [file peerj-cs-09-1757-s004.zip › tta_ri_0.1_1+32_test.csv]

label	label_text	text
0	objective	pirates of the caribbean is a sweeping action-adventure story set in an era when villainous pirates scavenged the caribbean seas .
0	objective	pirates of the caribbean hoosier state is a fructify sweeping action adventure story set in an era when villainous pirates scavenged the caribbean seas
0	objective	pirates of the caribbean is a sweeping action adventure story set in an era when villainous pirates personify plagiarizer scavenged the caribbean seas
0	objective	pirates of the caribbean is a sweeping gamble action adventure story set in an epoch era when villainous pirates scavenged the caribbean seas
0	objective	pirates of the caribbean is a plagiarizer sweeping action adventure story set axerophthol in an era when villainous pirates scavenged the caribbean seas
0	objective	pirates of the caribbean is a sweeping action adventure story set in an era when villainous pirates personify plagiarizer scavenged the caribbean seas
0	objective	pirates of the caribbean is a sweeping gamble action adventure story set in an epoch era when villainous pirates scavenged the caribbean seas
0	objective	pirates of the caribbean is a plagiarizer sweeping action adventure story set axerophthol in an era when villainous pirates scavenged the caribbean seas
0	objective	pirates of the caribbean is a sweeping action adventure story set in plagiarizer an era when associate in nursing villainous pirates scavenged the caribbean seas
0	objective	pirates fructify of the caribbean is a sweeping action epoch adventure story set in an era when villainous pirates scavenged the caribbean seas
0	objective	pirates of the caribbean hoosier state is a fructify sweeping action adventure story set in an era when villainous pirates scavenged the caribbean seas
0	objective	pirates of the caribbean is a sweeping action adventure story set in plagiarizer an era when associate in nursing villainous pirates scavenged the caribbean seas
0	objective	pirates of the caribbean is a sweeping action adventure story set in an era when villainous salvage pirates scavenged ocean the caribbean seas
0	objective	pirates of the caribbean epoch is a sweeping action adventure story set in plagiarizer an era when villainous pirates scavenged the caribbean seas
0	objective	pirates of the caribbean is a sweeping plagiarizer action adventure story set in an personify era when villainous pirates scavenged the caribbean seas
0	objective	pirates of the caribbean is a sweeping action adventure story set in an era when villainous salvage pirates scavenged ocean the caribbean seas
0	objective	pirates of the caribbean epoch is a sweeping action adventure story set in plagiarizer an era when villainous pirates scavenged the caribbean seas
0	objective	pirates fructify of the caribbean is a sweeping action epoch adventure story set in an era when villainous pirates scavenged the caribbean seas
0	objective	pirates of the caribbean is a sweeping plagiarizer action adventure story set in an personify era when villainous pirates scavenged the caribbean seas
0	objective	pirates of the caribbean is a sweeping action adventure story set in an era when villainous pirates scavenged the caribbean seas
0	objective	pirates of the caribbean is a sweeping action adventure story set in an era when villainous pirates scavenged the caribbean seas
0	objective	pirates of the caribbean is a sweeping action adventure story set in an era when villainous pirates scavenged the caribbean seas
0	objective	pirates of the caribbean is a sweeping action adventure story set in an era when villainous pirates scavenged the caribbean seas
0	objective	pirates of the caribbean is a sweeping action adventure story set in an era when villainous pirates scavenged the caribbean seas
0	objective	pirates of the caribbean is a sweeping action adventure story set in an era when villainous pirates scavenged the caribbean seas
0	objective	pirates of the caribbean is a sweeping action adventure story set in an era when villainous pirates scavenged the caribbean seas
0	objective	pirates of the caribbean is a sweeping action adventure story set in an era when villainous pirates scavenged the caribbean seas
0	objective	pirates of the caribbean is a sweeping action adventure story set in an era when villainous pirates scavenged the caribbean seas
0	objective	pirates of the caribbean is a sweeping action adventure story set in an era when villainous pirates scavenged the caribbean seas
0	objective	pirates of the caribbean is a sweeping action adventure story set in an era when villainous pirates scavenged the caribbean seas
0	objective	pirates of the caribbean is a sweeping action adventure story set in an era when villainous pirates scavenged the caribbean seas
0	objective	pirates of the caribbean is a sweeping action adventure story set in an era when villainous pirates scavenged the caribbean seas
0	objective	pirates of the caribbean is a sweeping action adventure story set in an era when villainous pirates scavenged the caribbean seas
1	subjective	my 5-year-old niece emily was so thrilled by the first 20 minutes , she announced , `` i 'm gon na try to stay awake through the whole movie ! `` , which she then proceeded to do .
1	subjective	my and so year old endeavour niece emily was so thrilled by the first minutes she announced i m gon na try to stay awake through the whole movie which she then proceeded to do
1	subjective	my year stay old niece emily was so thrilled by class stop the first minutes she announced i m gon na try to stay awake through the whole movie which she then proceeded to do
1	subjective	done my year old onetime niece emily was so thrilled by the first minutes she announced i m gon na try to stay awake through the whole movie which inebriate she then proceeded to do
1	subjective	my and so year old endeavour niece emily was so thrilled by the first minutes she announced i m gon na try to stay awake through the whole movie which she then proceeded to do
1	subjective	my year old niece emily flick was so thrilled by the first minutes she announced i m gon na try to stay awake through the whole movie which she sodium then proceeded to do
1	subjective	my flick year old niece emily was so thrilled by the first minutes she go forward announced i m gon na try to stay awake through the whole movie which she then proceeded to do
1	subjective	my year old niece emily was so thrilled by the first minutes she announced i m gon na try to stay awake through the whole movie which she then and so proceeded past to do
1	subjective	my year old niece emily was so thrilled by the first minutes she announced i m gon na try to stay awake through the whole movie which she then and so proceeded past to do
1	subjective	my year old go forward niece emily was so thrilled by the first cause sodium minutes she announced i m gon na try to stay awake through the whole movie which she then proceeded to do
1	subjective	done my year old onetime niece emily was so thrilled by the first minutes she announced i m gon na try to stay awake through the whole movie which inebriate she then proceeded to do
1	subjective	my year old niece onetime emily was so thrilled second by the first minutes she announced i m gon na try to stay awake through the whole movie which she then personify proceeded to do
1	subjective	my year stay old niece emily was so thrilled by class stop the first minutes she announced i m gon na try to stay awake through the whole movie which she then proceeded to do
1	subjective	my flick year old niece emily was so thrilled by the first minutes she go forward announced i m gon na try to stay awake through the whole movie which she then proceeded to do
1	subjective	my year old go forward niece emily was so thrilled by the first cause sodium minutes she announced i m gon na try to stay awake through the whole movie which she then proceeded to do
1	subjective	my year old niece onetime emily was so thrilled second by the first minutes she announced i m gon na try to stay awake through the whole movie which she then personify proceeded to do
1	subjective	my year old niece emily flick was so thrilled by the first minutes she announced i m gon na try to stay awake through the whole movie which she sodium then proceeded to do
1	subjective	my year old niece emily was so endeavour thrilled by the first sodium minutes she announced i atomic number m gon na try to stay awake through the whole movie which she then proceeded to do
1	subjective	my year old niece emily was so endeavour thrilled by the first sodium minutes she announced i atomic number m gon na try to stay awake through the whole movie which she then proceeded to do
1	subjective	my year old niece emily was so thrilled by the first minutes she announced i m gon na try to stay awake through the whole movie which she then proceeded to do
1	subjective	my year old niece emily was so thrilled by the first minutes she announced i m gon na try to stay awake through the whole movie which she then proceeded to do
1	subjective	my year old niece emily was so thrilled by the first minutes she announced i m gon na try to stay awake through the whole movie which she then proceeded to do
1	subjective	my year old niece emily was so thrilled by the first minutes she announced i m gon na try to stay awake through the whole movie which she then proceeded to do
1	subjective	my year old niece emily was so thrilled by the first minutes she announced i m gon na try to stay awake through the whole movie which she then proceeded to do
1	subjective	my year old niece emily was so thrilled by the first minutes she announced i m gon na try to stay awake through the whole movie which she then proceeded to do
1	subjective	my year old niece emily was so thrilled by the first minutes she announced i m gon na try to stay awake through the whole movie which she then proceeded to do
1	subjective	my year old niece emily was so thrilled by the first minutes she announced i m gon na try to stay awake through the whole movie which she then proceeded to do
1	subjective	my year old niece emily was so thrilled by the first minutes she announced i m gon na try to stay awake through the whole movie which she then proceeded to do
1	subjective	my year old niece emily was so thrilled by the first minutes she announced i m gon na try to stay awake through the whole movie which she then proceeded to do
1	subjective	my year old niece emily was so thrilled by the first minutes she announced i m gon na try to stay awake through the whole movie which she then proceeded to do
1	subjective	my year old niece emily was so thrilled by the first minutes she announced i m gon na try to stay awake through the whole movie which she then proceeded to do
1	subjective	my year old niece emily was so thrilled by the first minutes she announced i m gon na try to stay awake through the whole movie which she then proceeded to do
1	subjective	my year old niece emily was so thrilled by the first minutes she announced i m gon na try to stay awake through the whole movie which she then proceeded to do
1	subjective	although dampened by intermittent preachiness and an unconvincingly pat and uplifting resolution . . . changing lanes nevertheless taps into emotions so convincing it elevates the movie above its own shortcomings .
1	subjective	although dampened by intermittent preachiness and an unconvincingly pat and uplifting resolution changing lanes nevertheless emotion taps into emotions so convincing it elevates the lift up movie above its own shortcomings
1	subjective	although dampened by intermittent preachiness and an unconvincingly pat and uplifting resolution changing lanes nevertheless associate in nursing taps into emotions so convincing it elevates the movie above its own lift up shortcomings
1	subjective	although dampened by intermittent preachiness and an unconvincingly pat and uplifting resolution changing lanes nevertheless taps into emotions so convincing it elevates the movie information technology above its own associate in nursing shortcomings
1	subjective	although dampened by intermittent lane preachiness and an unconvincingly pat and uplifting resolution changing lanes nevertheless taps into emotions so convincing it elevates the movie therefore above its own shortcomings
1	subjective	although dampened by intermittent preachiness and an rap unconvincingly pat and uplifting have resolution changing lanes nevertheless taps into emotions so convincing it elevates the movie above its own shortcomings
1	subjective	although dampened by intermittent preachiness and an rap unconvincingly pat and uplifting have resolution changing lanes nevertheless taps into emotions so convincing it elevates the movie above its own shortcomings
1	subjective	although dampened by intermittent it preachiness and an unconvincingly pat and uplifting resolution changing lanes nevertheless taps into emotions so convincing it elevates lane the movie above its own shortcomings
1	subjective	although dampened by intermittent preachiness and an unconvincingly pat and uplifting resolution changing lanes result nevertheless taps into emotions so convincing it elevates the supra movie above its own shortcomings
1	subjective	although dampened by intermittent preachiness and an unconvincingly pat and uplifting resolution changing lanes supra nevertheless taps into emotions so convincing it elevates the result movie above its own shortcomings
1	subjective	although dampened by intermittent lane preachiness and an unconvincingly pat and uplifting resolution changing lanes nevertheless taps into emotions so convincing it elevates the movie therefore above its own shortcomings
1	subjective	although dampened by intermittent preachiness and an unconvincingly pat and uplifting resolution therefore changing lanes nevertheless taps into emotions so convincing it elevates the movie above therefore its own shortcomings
1	subjective	although dampened by intermittent preachiness and an unconvincingly pat and uplifting resolution changing lanes nevertheless taps into emotions so convincing it elevates the movie information technology above its own associate in nursing shortcomings
1	subjective	although dampened by intermittent preachiness and an unconvincingly pat and uplifting resolution therefore changing lanes nevertheless taps into emotions so convincing it elevates the movie above therefore its own shortcomings
1	subjective	although dampened by intermittent preachiness and an unconvincingly pat and uplifting resolution changing lanes nevertheless emotion taps into emotions so convincing it elevates the lift up movie above its own shortcomings
1	subjective	although dampened by intermittent preachiness and an unconvincingly pat and uplifting resolution changing lanes result nevertheless taps into emotions so convincing it elevates the supra movie above its own shortcomings
1	subjective	although dampened by intermittent preachiness and an unconvincingly pat and uplifting resolution changing lanes nevertheless associate in nursing taps into emotions so convincing it elevates the movie above its own lift up shortcomings
1	subjective	although dampened by intermittent preachiness and an unconvincingly pat and uplifting resolution changing lanes supra nevertheless taps into emotions so convincing it elevates the result movie above its own shortcomings
1	subjective	although dampened by intermittent it preachiness and an unconvincingly pat and uplifting resolution changing lanes nevertheless taps into emotions so convincing it elevates lane the movie above its own shortcomings
1	subjective	although dampened by intermittent preachiness and an unconvincingly pat and uplifting resolution changing lanes nevertheless taps into emotions so convincing it elevates the movie above its own shortcomings
1	subjective	although dampened by intermittent preachiness and an unconvincingly pat and uplifting resolution changing lanes nevertheless taps into emotions so convincing it elevates the movie above its own shortcomings
1	subjective	although dampened by intermittent preachiness and an unconvincingly pat and uplifting resolution changing lanes nevertheless taps into emotions so convincing it elevates the movie above its own shortcomings
1	subjective	although dampened by intermittent preachiness and an unconvincingly pat and uplifting resolution changing lanes nevertheless taps into emotions so convincing it elevates the movie above its own shortcomings
1	subjective	although dampened by intermittent preachiness and an unconvincingly pat and uplifting resolution changing lanes nevertheless taps into emotions so convincing it elevates the movie above its own shortcomings
1	subjective	although dampened by intermittent preachiness and an unconvincingly pat and uplifting resolution changing lanes nevertheless taps into emotions so convincing it elevates the movie above its own shortcomings
1	subjective	although dampened by intermittent preachiness and an unconvincingly pat and uplifting resolution changing lanes nevertheless taps into emotions so convincing it elevates the movie above its own shortcomings
1	subjective	although dampened by intermittent preachiness and an unconvincingly pat and uplifting resolution changing lanes nevertheless taps into emotions so convincing it elevates the movie above its own shortcomings
1	subjective	although dampened by intermittent preachiness and an unconvincingly pat and uplifting resolution changing lanes nevertheless taps into emotions so convincing it elevates the movie above its own shortcomings
1	subjective	although dampened by intermittent preachiness and an unconvincingly pat and uplifting resolution changing lanes nevertheless taps into emotions so convincing it elevates the movie above its own shortcomings
1	subjective	although dampened by intermittent preachiness and an unconvincingly pat and uplifting resolution changing lanes nevertheless taps into emotions so convincing it elevates the movie above its own shortcomings
1	subjective	although dampened by intermittent preachiness and an unconvincingly pat and uplifting resolution changing lanes nevertheless taps into emotions so convincing it elevates the movie above its own shortcomings
1	subjective	although dampened by intermittent preachiness and an unconvincingly pat and uplifting resolution changing lanes nevertheless taps into emotions so convincing it elevates the movie above its own shortcomings
1	subjective	although dampened by intermittent preachiness and an unconvincingly pat and uplifting resolution changing lanes nevertheless taps into emotions so convincing it elevates the movie above its own shortcomings
0	objective	jimmy ray is an alcoholic , still consumed by his grief and angry with his sons for wanting to play music .
0	objective	jimmy ray is an alcoholic still consumed by his grief and angry boy with his sons for wanting to sorrow play music
0	objective	absent jimmy ray is an alcoholic still consumed by his grief and angry with his sons for wanting to prize play music
0	objective	jimmy ray is an associate in nursing alcoholic still consumed by alky his grief and angry with his sons for wanting to play music
0	objective	jimmy ray sorrow is an alcoholic still consumed by his grief and angry with his past sons for wanting to play music
0	objective	jimmy ray sorrow is an alcoholic still consumed by his grief and angry with his past sons for wanting to play music
0	objective	jimmy ray is an alcoholic associate in nursing alky still consumed by his grief and angry with his sons for wanting to play music
0	objective	jimmy ray is an associate in nursing alcoholic still consumed by alky his grief and angry with his sons for wanting to play music
0	objective	jimmy ray is an alcoholic still consumed by his maneuver grief and angry with his sons for wanting to past play music
0	objective	jimmy ray is alky alky an alcoholic still consumed by his grief and angry with his sons for wanting to play music
0	objective	absent jimmy ray is an alcoholic still consumed by his grief and angry with his sons for wanting to prize play music
0	objective	jimmy ray is alky alky an alcoholic still consumed by his grief and angry with his sons for wanting to play music
0	objective	jimmy ray maneuver is an alcoholic irradiation still consumed by his grief and angry with his sons for wanting to play music
0	objective	jimmy ray is an alcoholic still consumed by maneuver his grief and angry personify with his sons for wanting to play music
0	objective	jimmy ray is an alcoholic still consumed by his maneuver grief and angry with his sons for wanting to past play music
0	objective	jimmy ray maneuver is an alcoholic irradiation still consumed by his grief and angry with his sons for wanting to play music
0	objective	jimmy ray is an alcoholic still consumed by maneuver his grief and angry personify with his sons for wanting to play music
0	objective	jimmy ray is an alcoholic still consumed by his grief and angry boy with his sons for wanting to sorrow play music
0	objective	jimmy ray is an alcoholic associate in nursing alky still consumed by his grief and angry with his sons for wanting to play music
0	objective	jimmy ray is an alcoholic still consumed by his grief and angry with his sons for wanting to play music
0	objective	jimmy ray is an alcoholic still consumed by his grief and angry with his sons for wanting to play music
0	objective	jimmy ray is an alcoholic still consumed by his grief and angry with his sons for wanting to play music
0	objective	jimmy ray is an alcoholic still consumed by his grief and angry with his sons for wanting to play music
0	objective	jimmy ray is an alcoholic still consumed by his grief and angry with his sons for wanting to play music
0	objective	jimmy ray is an alcoholic still consumed by his grief and angry with his sons for wanting to play music
0	objective	jimmy ray is an alcoholic still consumed by his grief and angry with his sons for wanting to play music
0	objective	jimmy ray is an alcoholic still consumed by his grief and angry with his sons for wanting to play music
0	objective	jimmy ray is an alcoholic still consumed by his grief and angry with his sons for wanting to play music
0	objective	jimmy ray is an alcoholic still consumed by his grief and angry with his sons for wanting to play music
0	objective	jimmy ray is an alcoholic still consumed by his grief and angry with his sons for wanting to play music
0	objective	jimmy ray is an alcoholic still consumed by his grief and angry with his sons for wanting to play music
0	objective	jimmy ray is an alcoholic still consumed by his grief and angry with his sons for wanting to play music
0	objective	jimmy ray is an alcoholic still consumed by his grief and angry with his sons for wanting to play music
0	objective	bruce soon learns that being god is very challenging .
0	objective	bruce soon learns personify that being god is very challenging
0	objective	bruce identical soon learns that being god is very challenging
0	objective	bruce soon learns that being god get word is very challenging
0	objective	bruce soon learns that being god before long is very challenging
0	objective	organism bruce soon learns that being god is very challenging
0	objective	bruce identical soon learns that being god is very challenging
0	objective	bruce soon learns deity that being god is very challenging
0	objective	bruce soon learns personify that being god is very challenging
0	objective	bruce soon learns that being god before long is very challenging
0	objective	bruce soon before long learns that being god is very challenging
0	objective	bruce soon learns deity that being god is very challenging
0	objective	bruce soon learns that take exception being god is very challenging
0	objective	bruce soon before long learns that being god is very challenging
0	objective	bruce soon learns that take exception being god is very challenging
0	objective	bruce soon learns that being god robert the bruce is very challenging
0	objective	bruce soon learns that being god robert the bruce is very challenging
0	objective	bruce soon learns that being god get word is very challenging
0	objective	organism bruce soon learns that being god is very challenging
0	objective	bruce soon learns that being god is very challenging
0	objective	bruce soon learns that being god is very challenging
0	objective	bruce soon learns that being god is very challenging
0	objective	bruce soon learns that being god is very challenging
0	objective	bruce soon learns that being god is very challenging
0	objective	bruce soon learns that being god is very challenging
0	objective	bruce soon learns that being god is very challenging
0	objective	bruce soon learns that being god is very challenging
0	objective	bruce soon learns that being god is very challenging
0	objective	bruce soon learns that being god is very challenging
0	objective	bruce soon learns that being god is very challenging
0	objective	bruce soon learns that being god is very challenging
0	objective	bruce soon learns that being god is very challenging
0	objective	bruce soon learns that being god is very challenging
0	objective	he confesses to committing a series of particularly horrifying murders of exclusively female victims .
0	objective	he confesses to committing concede a series of particularly horrifying murders of exclusively female victims
0	objective	he confesses to committing a series of particularly horrifying mutilate murders of exclusively female victims
0	objective	he confesses to committing a series of female person particularly horrifying murders of exclusively female victims
0	objective	he confesses to committing a series of particularly axerophthol horrifying murders of exclusively female victims
0	objective	he confesses to committing a series of particularly horrifying murders of exclusively female atomic number victims
0	objective	he confesses to committing a series of particularly horrifying murders of exclusively female atomic number victims
0	objective	he confesses to committing a series of particularly horrifying murders of exclusively female atomic number victims
0	objective	he confesses to committing a series of particularly horrifying mutilate murders of exclusively female victims
0	objective	he confesses to committing concede a series of particularly horrifying murders of exclusively female victims
0	objective	he confesses to committing a series serial of particularly horrifying murders of exclusively female victims
0	objective	he confesses to committing a series serial of particularly horrifying murders of exclusively female victims
0	objective	he confesses entirely to committing a series of particularly horrifying murders of exclusively female victims
0	objective	he confesses to committing a atomic number series of particularly horrifying murders of exclusively female victims
0	objective	he confesses entirely to committing a series of particularly horrifying murders of exclusively female victims
0	objective	he confesses to committing a atomic number series of particularly horrifying murders of exclusively female victims
0	objective	he confesses to committing a series of particularly axerophthol horrifying murders of exclusively female victims
0	objective	he confesses to committing a series of female person particularly horrifying murders of exclusively female victims
0	objective	he confesses to committing a series of particularly horrifying murders of exclusively female atomic number victims
0	objective	he confesses to committing a series of particularly horrifying murders of exclusively female victims
0	objective	he confesses to committing a series of particularly horrifying murders of exclusively female victims
0	objective	he confesses to committing a series of particularly horrifying murders of exclusively female victims
0	objective	he confesses to committing a series of particularly horrifying murders of exclusively female victims
0	objective	he confesses to committing a series of particularly horrifying murders of exclusively female victims
0	objective	he confesses to committing a series of particularly horrifying murders of exclusively female victims
0	objective	he confesses to committing a series of particularly horrifying murders of exclusively female victims
0	objective	he confesses to committing a series of particularly horrifying murders of exclusively female victims
0	objective	he confesses to committing a series of particularly horrifying murders of exclusively female victims
0	objective	he confesses to committing a series of particularly horrifying murders of exclusively female victims
0	objective	he confesses to committing a series of particularly horrifying murders of exclusively female victims
0	objective	he confesses to committing a series of particularly horrifying murders of exclusively female victims
0	objective	he confesses to committing a series of particularly horrifying murders of exclusively female victims
0	objective	he confesses to committing a series of particularly horrifying murders of exclusively female victims
1	subjective	this is a startling film that gives you a fascinating , albeit depressing view of iranian rural life close to the iraqi border .
1	subjective	this is a startling film that gives you a fascinating albeit depressing view of iranian rural iranian language life close capture to the iraqi border
1	subjective	this is a startling film that flick gives you a fascinating albeit depressing view of flick iranian rural life close to the iraqi border
1	subjective	this is a startling capture film that gives you a fascinating albeit depressing view ease up of iranian rural life close to the iraqi border
1	subjective	this iraki is a startling film that gives you a fascinating albeit depressing view of iranian rural life close reckon to the iraqi border
1	subjective	this is a startling film that gives you a fascinating albeit depressing view of iranian rural iranian language life close capture to the iraqi border
1	subjective	this is a iraki startling film that gives you a fascinating albeit depressing view of iranian rural life close to the iraqi abut border
1	subjective	this is confining a startling film that gives you a fascinating albeit depressing view of iranian rural life reckon close to the iraqi border
1	subjective	this is a startling film that start gives you a fascinating albeit depressing view of flick iranian rural life close to the iraqi border
1	subjective	this is a startling film that gives you a fascinating flick albeit depressing view of iranian rural life close flicker to the iraqi border
1	subjective	this is a startling capture film that gives you a fascinating albeit depressing view ease up of iranian rural life close to the iraqi border
1	subjective	this is a iraki startling film that gives you a fascinating albeit depressing view of iranian rural life close to the iraqi abut border
1	subjective	this iraki is a startling film that gives you a fascinating albeit depressing view of iranian rural life close reckon to the iraqi border
1	subjective	this is a startling film that start gives you a fascinating albeit depressing view of flick iranian rural life close to the iraqi border
1	subjective	this is a startling film that flick gives you a fascinating albeit depressing view of flick iranian rural life close to the iraqi border
1	subjective	this is confining a startling film that gives you a fascinating albeit depressing view of iranian rural life reckon close to the iraqi border
1	subjective	this is a startling film that gives you a fascinating flick albeit depressing view of iranian rural life close flicker to the iraqi border
1	subjective	this is a startling film that gives you a fascinating albeit depressing view biography of iranian rural life close to iranian language the iraqi border
1	subjective	this is a startling film that gives you a fascinating albeit depressing view biography of iranian rural life close to iranian language the iraqi border
1	subjective	this is a startling film that gives you a fascinating albeit depressing view of iranian rural life close to the iraqi border
1	subjective	this is a startling film that gives you a fascinating albeit depressing view of iranian rural life close to the iraqi border
1	subjective	this is a startling film that gives you a fascinating albeit depressing view of iranian rural life close to the iraqi border
1	subjective	this is a startling film that gives you a fascinating albeit depressing view of iranian rural life close to the iraqi border
1	subjective	this is a startling film that gives you a fascinating albeit depressing view of iranian rural life close to the iraqi border
1	subjective	this is a startling film that gives you a fascinating albeit depressing view of iranian rural life close to the iraqi border
1	subjective	this is a startling film that gives you a fascinating albeit depressing view of iranian rural life close to the iraqi border
1	subjective	this is a startling film that gives you a fascinating albeit depressing view of iranian rural life close to the iraqi border
1	subjective	this is a startling film that gives you a fascinating albeit depressing view of iranian rural life close to the iraqi border
1	subjective	this is a startling film that gives you a fascinating albeit depressing view of iranian rural life close to the iraqi border
1	subjective	this is a startling film that gives you a fascinating albeit depressing view of iranian rural life close to the iraqi border
1	subjective	this is a startling film that gives you a fascinating albeit depressing view of iranian rural life close to the iraqi border
1	subjective	this is a startling film that gives you a fascinating albeit depressing view of iranian rural life close to the iraqi border
1	subjective	this is a startling film that gives you a fascinating albeit depressing view of iranian rural life close to the iraqi border
0	objective	raj has always had a unrequited childhood crush on a friend named tina , but tina 's best friend pooja has always had a crush on raj .
0	objective	raj has always had a unrequited childhood crush simply on a friend named tina but tina s sulphur best friend pooja has always had a crush on raj
0	objective	raj has always had a unrequited childhood eer crush on a friend named tina but advantageously tina s best friend pooja has always had a crush on raj
0	objective	raj has always had a unrequited childhood crush on a along friend named tina but tina s best friend pooja has always had axerophthol a crush on raj
0	objective	raj has always had a unrequited childhood crush on a friend named tina but tina s best friend consume pooja has axerophthol always had a crush on raj
0	objective	raj has always had a unrequited childhood crush on a friend named tina but tina s best friend pooja has always simply had a crush puppy love on raj
0	objective	raj has always had a unrequited childhood crush on a friend named tina but tina s best friend consume pooja has axerophthol always had a crush on raj
0	objective	raj has always had a unrequited childhood crush on a friend named tina but tina s best friend pooja has always simply had a crush puppy love on raj
0	objective	raj has always had a unrequited childhood crush on unanswered a friend named tina but tina s best friend pooja has always had a crush on advantageously raj
0	objective	raj unanswered has always had a unrequited childhood crush on unanswered a friend named tina but tina s best friend pooja has always had a crush on raj
0	objective	raj has always had a unrequited childhood crush on a friend eer named tina but tina s best friend pooja has always had a crush on unanswered raj
0	objective	raj has always had a unrequited childhood crush on a friend eer named tina but tina s best friend pooja has always had a crush on unanswered raj
0	objective	raj has always had a unrequited childhood crush simply on a friend named tina but tina s sulphur best friend pooja has always had a crush on raj
0	objective	raj has always had a unrequited childhood eer crush on a friend named tina but advantageously tina s best friend pooja has always had a crush on raj
0	objective	raj unanswered has always had a unrequited childhood crush on unanswered a friend named tina but tina s best friend pooja has always had a crush on raj
0	objective	raj has always had a unrequited childhood crush on axerophthol a friend named puppy love tina but tina s best friend pooja has always had a crush on raj
0	objective	raj has always had a unrequited childhood crush on axerophthol a friend named puppy love tina but tina s best friend pooja has always had a crush on raj
0	objective	raj has always had a unrequited childhood crush on a along friend named tina but tina s best friend pooja has always had axerophthol a crush on raj
0	objective	raj has always had a unrequited childhood crush on unanswered a friend named tina but tina s best friend pooja has always had a crush on advantageously raj
0	objective	raj has always had a unrequited childhood crush on a friend named tina but tina s best friend pooja has always had a crush on raj
0	objective	raj has always had a unrequited childhood crush on a friend named tina but tina s best friend pooja has always had a crush on raj
0	objective	raj has always had a unrequited childhood crush on a friend named tina but tina s best friend pooja has always had a crush on raj
0	objective	raj has always had a unrequited childhood crush on a friend named tina but tina s best friend pooja has always had a crush on raj
0	objective	raj has always had a unrequited childhood crush on a friend named tina but tina s best friend pooja has always had a crush on raj
0	objective	raj has always had a unrequited childhood crush on a friend named tina but tina s best friend pooja has always had a crush on raj
0	objective	raj has always had a unrequited childhood crush on a friend named tina but tina s best friend pooja has always had a crush on raj
0	objective	raj has always had a unrequited childhood crush on a friend named tina but tina s best friend pooja has always had a crush on raj
0	objective	raj has always had a unrequited childhood crush on a friend named tina but tina s best friend pooja has always had a crush on raj
0	objective	raj has always had a unrequited childhood crush on a friend named tina but tina s best friend pooja has always had a crush on raj
0	objective	raj has always had a unrequited childhood crush on a friend named tina but tina s best friend pooja has always had a crush on raj
0	objective	raj has always had a unrequited childhood crush on a friend named tina but tina s best friend pooja has always had a crush on raj
0	objective	raj has always had a unrequited childhood crush on a friend named tina but tina s best friend pooja has always had a crush on raj
0	objective	raj has always had a unrequited childhood crush on a friend named tina but tina s best friend pooja has always had a crush on raj
0	objective	anthony is a successful computer engineer in silicon valley where he seems to have the perfect life : a beautiful home secluded in the hills , stock options worth millions , and a lovely wife , victoria .
0	objective	anthony is a successful computer engineer figurer in silicon valley where he seems to have the perfect life international system of units a beautiful home secluded in the hills stock si options worth millions and a lovely wife victoria
0	objective	anthony is a successful charles frederick worth computer engineer in silicon valley where he seems to have the perfect life married woman a vale beautiful home secluded in the hills stock options worth millions and a lovely wife victoria
0	objective	anthony is a successful computer engineer in silicon valley where he seems to consume have antony the perfect life a beautiful home secluded in the hills stock options worth vale millions and a lovely wife victoria
0	objective	anthony is a successful computer engineer figurer in silicon valley where he seems to have the perfect life international system of units a beautiful home secluded in the hills stock si options worth millions and a lovely wife victoria
0	objective	anthony is a successful computer engineer in silicon valley where he seems to consume have antony the perfect life a beautiful home secluded in the hills stock options worth vale millions and a lovely wife victoria
0	objective	anthony seem is a successful computer engineer in silicon valley where he seems to have the perfect life a married woman beautiful home personify secluded in the hills stock options worth millions and a lovely wife victoria
0	objective	anthony is selection a successful computer engineer in silicon valley selection where he seems to have the perfect life a beautiful home secluded in the hills stock options worth millions and a selection lovely wife victoria
0	objective	anthony is a successful computer engineer in breed silicon valley where he seems to have queen victoria the perfect life a consume beautiful home secluded in the hills stock options worth millions and a lovely wife victoria
0	objective	anthony is personify a successful computer engineer in silicon valley where he seems home base to have the perfect life a beautiful home secluded in the hills stock options worth millions and a lovely wife axerophthol victoria
0	objective	anthony is a successful computer engineer stock in silicon valley where he seems to have the perfect life a beautiful home secluded in the breed hills stock options worth millions breed and a lovely wife victoria
0	objective	antony anthony is a successful computer engineer vale in silicon valley where he seems to have the perfect life a beautiful home secluded in the hills stock options worth millions adorable and a lovely wife victoria
0	objective	anthony is selection a successful computer engineer in silicon valley selection where he seems to have the perfect life a beautiful home secluded in the hills stock options worth millions and a selection lovely wife victoria
0	objective	anthony is personify a successful computer engineer in silicon valley where he seems home base to have the perfect life a beautiful home secluded in the hills stock options worth millions and a lovely wife axerophthol victoria
0	objective	anthony seem is a successful computer engineer in silicon valley where he seems to have the perfect life a married woman beautiful home personify secluded in the hills stock options worth millions and a lovely wife victoria
0	objective	anthony is a successful charles frederick worth computer engineer in silicon valley where he seems to have the perfect life married woman a vale beautiful home secluded in the hills stock options worth millions and a lovely wife victoria
0	objective	anthony is a successful computer engineer stock in silicon valley where he seems to have the perfect life a beautiful home secluded in the breed hills stock options worth millions breed and a lovely wife victoria
0	objective	antony anthony is a successful computer engineer vale in silicon valley where he seems to have the perfect life a beautiful home secluded in the hills stock options worth millions adorable and a lovely wife victoria
0	objective	anthony is a successful computer engineer in breed silicon valley where he seems to have queen victoria the perfect life a consume beautiful home secluded in the hills stock options worth millions and a lovely wife victoria
0	objective	anthony is a successful computer engineer in silicon valley where he seems to have the perfect life a beautiful home secluded in the hills stock options worth millions and a lovely wife victoria
0	objective	anthony is a successful computer engineer in silicon valley where he seems to have the perfect life a beautiful home secluded in the hills stock options worth millions and a lovely wife victoria
0	objective	anthony is a successful computer engineer in silicon valley where he seems to have the perfect life a beautiful home secluded in the hills stock options worth millions and a lovely wife victoria
0	objective	anthony is a successful computer engineer in silicon valley where he seems to have the perfect life a beautiful home secluded in the hills stock options worth millions and a lovely wife victoria
0	objective	anthony is a successful computer engineer in silicon valley where he seems to have the perfect life a beautiful home secluded in the hills stock options worth millions and a lovely wife victoria
0	objective	anthony is a successful computer engineer in silicon valley where he seems to have the perfect life a beautiful home secluded in the hills stock options worth millions and a lovely wife victoria
0	objective	anthony is a successful computer engineer in silicon valley where he seems to have the perfect life a beautiful home secluded in the hills stock options worth millions and a lovely wife victoria
0	objective	anthony is a successful computer engineer in silicon valley where he seems to have the perfect life a beautiful home secluded in the hills stock options worth millions and a lovely wife victoria
0	objective	anthony is a successful computer engineer in silicon valley where he seems to have the perfect life a beautiful home secluded in the hills stock options worth millions and a lovely wife victoria
0	objective	anthony is a successful computer engineer in silicon valley where he seems to have the perfect life a beautiful home secluded in the hills stock options worth millions and a lovely wife victoria
0	objective	anthony is a successful computer engineer in silicon valley where he seems to have the perfect life a beautiful home secluded in the hills stock options worth millions and a lovely wife victoria
0	objective	anthony is a successful computer engineer in silicon valley where he seems to have the perfect life a beautiful home secluded in the hills stock options worth millions and a lovely wife victoria
0	objective	anthony is a successful computer engineer in silicon valley where he seems to have the perfect life a beautiful home secluded in the hills stock options worth millions and a lovely wife victoria
0	objective	anthony is a successful computer engineer in silicon valley where he seems to have the perfect life a beautiful home secluded in the hills stock options worth millions and a lovely wife victoria
1	subjective	what 's needed so badly but what is virtually absent here is either a saving dark humor or the feel of poetic tragedy .
1	subjective	relieve what s needed so badly but what is virtually absent here is either a saving dark humor or the feel poetical of poetic tragedy
1	subjective	sense what s simply needed so badly but what is virtually absent here is either a saving dark humor or the feel of poetic tragedy
1	subjective	what s needed so badly but what is virtually shadow absent remove here is either a saving dark humor or the feel of poetic tragedy
1	subjective	hither what s needed so badly but what personify is virtually absent here is either a saving dark humor or the feel of poetic tragedy
1	subjective	what s needed so badly but sense what is virtually absent here is either a saving dark humor or the feel nearly of poetic tragedy
1	subjective	embody what s needed so badly but what is virtually personify absent here is either a saving dark humor or the feel of poetic tragedy
1	subjective	relieve what s needed so badly but what is virtually absent here is either a saving dark humor or the feel poetical of poetic tragedy
1	subjective	embody what s needed so badly but what is virtually personify absent here is either a saving dark humor or the feel of poetic tragedy
1	subjective	what s needed so badly but what is virtually absent therefore here is either a saving dark humor or the feel therefore of poetic tragedy
1	subjective	what s needed so badly but what is virtually shadow absent remove here is either a saving dark humor or the feel of poetic tragedy
1	subjective	hither what s needed so badly but what personify is virtually absent here is either a saving dark humor or the feel of poetic tragedy
1	subjective	what s needed so badly but what is virtually hither absent here is either demand a saving dark humor or the feel of poetic tragedy
1	subjective	what s needed so badly but what is virtually hither absent here is either demand a saving dark humor or the feel of poetic tragedy
1	subjective	sense what s simply needed so badly but what is virtually absent here is either a saving dark humor or the feel of poetic tragedy
1	subjective	what s needed so badly but what is virtually absent here is either a require saving dark humor demand or the feel of poetic tragedy
1	subjective	what s needed so badly but what is virtually absent here is either a require saving dark humor demand or the feel of poetic tragedy
1	subjective	what s needed so badly but sense what is virtually absent here is either a saving dark humor or the feel nearly of poetic tragedy
1	subjective	what s needed so badly but what is virtually absent therefore here is either a saving dark humor or the feel therefore of poetic tragedy
1	subjective	what s needed so badly but what is virtually absent here is either a saving dark humor or the feel of poetic tragedy
1	subjective	what s needed so badly but what is virtually absent here is either a saving dark humor or the feel of poetic tragedy
1	subjective	what s needed so badly but what is virtually absent here is either a saving dark humor or the feel of poetic tragedy
1	subjective	what s needed so badly but what is virtually absent here is either a saving dark humor or the feel of poetic tragedy
1	subjective	what s needed so badly but what is virtually absent here is either a saving dark humor or the feel of poetic tragedy
1	subjective	what s needed so badly but what is virtually absent here is either a saving dark humor or the feel of poetic tragedy
1	subjective	what s needed so badly but what is virtually absent here is either a saving dark humor or the feel of poetic tragedy
1	subjective	what s needed so badly but what is virtually absent here is either a saving dark humor or the feel of poetic tragedy
1	subjective	what s needed so badly but what is virtually absent here is either a saving dark humor or the feel of poetic tragedy
1	subjective	what s needed so badly but what is virtually absent here is either a saving dark humor or the feel of poetic tragedy
1	subjective	what s needed so badly but what is virtually absent here is either a saving dark humor or the feel of poetic tragedy
1	subjective	what s needed so badly but what is virtually absent here is either a saving dark humor or the feel of poetic tragedy
1	subjective	what s needed so badly but what is virtually absent here is either a saving dark humor or the feel of poetic tragedy
1	subjective	what s needed so badly but what is virtually absent here is either a saving dark humor or the feel of poetic tragedy
0	objective	suffering from recurring memory loss , graham is restricted to a limited short-term memory .
0	objective	suffering from recurring memory loss graham is restricted to storage a limited short term memory
0	objective	suffering from recurring memory loss graham is storage restricted to a limited short term memory
0	objective	suffering from recurring memory loss graham is restricted to a limited short term trammel memory
0	objective	suffering from recurring memory loss graham is restricted to a limited short term trammel memory
0	objective	suffering from recurring billy graham memory loss graham is restricted to a limited short term memory
0	objective	suffering from recurring memory loss graham is restricted to a fall back limited short term memory
0	objective	suffering from recurring memory loss graham short circuit is restricted to a limited short term memory
0	objective	suffering from recurring memory loss graham is restricted to storage a limited short term memory
0	objective	suffering from recurring memory storage loss graham is restricted to a limited short term memory
0	objective	suffering from recurring memory loss graham is storage restricted to a limited short term memory
0	objective	suffering from recurring memory loss graham is restricted to a limited trammel short term memory
0	objective	suffering from recurring billy graham memory loss graham is restricted to a limited short term memory
0	objective	suffering from recurring memory storage loss graham is restricted to a limited short term memory
0	objective	suffering from recurring memory loss graham short circuit is restricted to a limited short term memory
0	objective	suffering from recurring memory loss graham is restricted to a fall back limited short term memory
0	objective	suffering from recurring memory loss express graham is restricted to a limited short term memory
0	objective	suffering from recurring memory loss express graham is restricted to a limited short term memory
0	objective	suffering from recurring memory loss graham is restricted to a limited trammel short term memory
0	objective	suffering from recurring memory loss graham is restricted to a limited short term memory
0	objective	suffering from recurring memory loss graham is restricted to a limited short term memory
0	objective	suffering from recurring memory loss graham is restricted to a limited short term memory
0	objective	suffering from recurring memory loss graham is restricted to a limited short term memory
0	objective	suffering from recurring memory loss graham is restricted to a limited short term memory
0	objective	suffering from recurring memory loss graham is restricted to a limited short term memory
0	objective	suffering from recurring memory loss graham is restricted to a limited short term memory
0	objective	suffering from recurring memory loss graham is restricted to a limited short term memory
0	objective	suffering from recurring memory loss graham is restricted to a limited short term memory
0	objective	suffering from recurring memory loss graham is restricted to a limited short term memory
0	objective	suffering from recurring memory loss graham is restricted to a limited short term memory
0	objective	suffering from recurring memory loss graham is restricted to a limited short term memory
0	objective	suffering from recurring memory loss graham is restricted to a limited short term memory
0	objective	suffering from recurring memory loss graham is restricted to a limited short term memory
0	objective	turns out lonnie earl has a thing for candy , and when evidence of this starts to surface , things really start to heat up .
0	objective	turns out lonnie earl has matter a thing for candy and when evidence of this prove starts to surface things really start to heat up
0	objective	turns out lonnie earl has a thing for matter candy prohibited and when evidence of this starts to surface things really start to heat up
0	objective	turns out lonnie earl prove has a thing for candy and when evidence of this rick starts to surface things really start to heat up
0	objective	turns out lonnie earl prove has a thing for candy and when evidence of this rick starts to surface things really start to heat up
0	objective	turns out lonnie earl matter has a thing for candy and when evidence of this starts to surface things really start topic to heat up
0	objective	turns out lonnie earl matter has a thing for candy and when evidence of this starts to surface things really start topic to heat up
0	objective	turns out lonnie earl has a thing for matter candy prohibited and when evidence of this starts to surface things really start to heat up
0	objective	turns out lonnie earl has a thing for candy and when evidence of this starts glaze to show up surface things really start to heat up
0	objective	turns out lonnie earl has a thing for candy show up and when evidence of this starts to surface things really estrus start to heat up
0	objective	turns out lonnie earl has a thing for candy and when axerophthol evidence of this starts to surface matter things really start to heat up
0	objective	turns out lonnie rattling earl has a thing for candy rattling and when evidence of this starts to surface things really start to heat up
0	objective	turns out lonnie earl has matter a thing for candy and when evidence of this prove starts to surface things really start to heat up
0	objective	turns out lonnie earl has a show up thing for candy and when evidence of this starts to surface things really matter start to heat up
0	objective	turns out lonnie earl has a thing for candy show up and when evidence of this starts to surface things really estrus start to heat up
0	objective	turns out lonnie earl has a thing for candy and when evidence of this starts glaze to show up surface things really start to heat up
0	objective	turns out lonnie earl has a show up thing for candy and when evidence of this starts to surface things really matter start to heat up
0	objective	turns out lonnie earl has a thing for candy and when axerophthol evidence of this starts to surface matter things really start to heat up
0	objective	turns out lonnie rattling earl has a thing for candy rattling and when evidence of this starts to surface things really start to heat up
0	objective	turns out lonnie earl has a thing for candy and when evidence of this starts to surface things really start to heat up
0	objective	turns out lonnie earl has a thing for candy and when evidence of this starts to surface things really start to heat up
0	objective	turns out lonnie earl has a thing for candy and when evidence of this starts to surface things really start to heat up
0	objective	turns out lonnie earl has a thing for candy and when evidence of this starts to surface things really start to heat up
0	objective	turns out lonnie earl has a thing for candy and when evidence of this starts to surface things really start to heat up
0	objective	turns out lonnie earl has a thing for candy and when evidence of this starts to surface things really start to heat up
0	objective	turns out lonnie earl has a thing for candy and when evidence of this starts to surface things really start to heat up
0	objective	turns out lonnie earl has a thing for candy and when evidence of this starts to surface things really start to heat up
0	objective	turns out lonnie earl has a thing for candy and when evidence of this starts to surface things really start to heat up
0	objective	turns out lonnie earl has a thing for candy and when evidence of this starts to surface things really start to heat up
0	objective	turns out lonnie earl has a thing for candy and when evidence of this starts to surface things really start to heat up
0	objective	turns out lonnie earl has a thing for candy and when evidence of this starts to surface things really start to heat up
0	objective	turns out lonnie earl has a thing for candy and when evidence of this starts to surface things really start to heat up
0	objective	turns out lonnie earl has a thing for candy and when evidence of this starts to surface things really start to heat up
1	subjective	an inelegant combination of two unrelated shorts that falls far short of the director 's previous work in terms of both thematic content and narrative strength .
1	subjective	an inelegant combination of two unrelated shorts that falls far short of the director short circuit s previous work short circuit in terms of both thematic content and narrative strength
1	subjective	an inelegant combination of two unrelated shorts that falls far short of strong suit the director s previous work in terms conductor of both thematic content and narrative strength
1	subjective	an inelegant combination combining of two unrelated shorts that falls far short of army for the liberation of rwanda the director s previous work in terms of both thematic content and narrative strength
1	subjective	an inelegant combination of two unrelated shorts that falls far short of the director short circuit s previous work short circuit in terms of both thematic content and narrative strength
1	subjective	an inelegant combination of two conductor unrelated shorts that falls far short of the associate in nursing director s previous work in terms of both thematic content and narrative strength
1	subjective	an inelegant combination of two unrelated shorts strong suit that falls far short of the director s previous short circuit work in terms of both thematic content and narrative strength
1	subjective	an inelegant combination of two unrelated army for the liberation of rwanda shorts hoosier state that falls far short of the director s previous work in terms of both thematic content and narrative strength
1	subjective	an inelegant combination of two unrelated shorts that falls far short of the director s previous work in terms of both thematic content combining and narrative short circuit strength
1	subjective	an inelegant combination of two unrelated shorts that falls far short of the director s previous work in terms army for the liberation of rwanda of both strong suit thematic content and narrative strength
1	subjective	an army for the liberation of rwanda inelegant sulphur combination of two unrelated shorts that falls far short of the director s previous work in terms of both thematic content and narrative strength
1	subjective	an army for the liberation of rwanda inelegant sulphur combination of two unrelated shorts that falls far short of the director s previous work in terms of both thematic content and narrative strength
1	subjective	an inelegant combination of two conductor unrelated shorts that falls far short of the associate in nursing director s previous work in terms of both thematic content and narrative strength
1	subjective	an inelegant combination of two unrelated army for the liberation of rwanda shorts hoosier state that falls far short of the director s previous work in terms of both thematic content and narrative strength
1	subjective	an inelegant combination of two unrelated shorts that falls far short of the director s previous work in terms army for the liberation of rwanda of both strong suit thematic content and narrative strength
1	subjective	an inelegant combination combining of two unrelated shorts that falls far short of army for the liberation of rwanda the director s previous work in terms of both thematic content and narrative strength
1	subjective	an inelegant combination of two unrelated shorts that falls far short of the director s previous work in terms of both thematic content combining and narrative short circuit strength
1	subjective	an inelegant combination of two unrelated shorts that falls far short of strong suit the director s previous work in terms conductor of both thematic content and narrative strength
1	subjective	an inelegant combination of two unrelated shorts strong suit that falls far short of the director s previous short circuit work in terms of both thematic content and narrative strength
1	subjective	an inelegant combination of two unrelated shorts that falls far short of the director s previous work in terms of both thematic content and narrative strength
1	subjective	an inelegant combination of two unrelated shorts that falls far short of the director s previous work in terms of both thematic content and narrative strength
1	subjective	an inelegant combination of two unrelated shorts that falls far short of the director s previous work in terms of both thematic content and narrative strength
1	subjective	an inelegant combination of two unrelated shorts that falls far short of the director s previous work in terms of both thematic content and narrative strength
1	subjective	an inelegant combination of two unrelated shorts that falls far short of the director s previous work in terms of both thematic content and narrative strength
1	subjective	an inelegant combination of two unrelated shorts that falls far short of the director s previous work in terms of both thematic content and narrative strength
1	subjective	an inelegant combination of two unrelated shorts that falls far short of the director s previous work in terms of both thematic content and narrative strength
1	subjective	an inelegant combination of two unrelated shorts that falls far short of the director s previous work in terms of both thematic content and narrative strength
1	subjective	an inelegant combination of two unrelated shorts that falls far short of the director s previous work in terms of both thematic content and narrative strength
1	subjective	an inelegant combination of two unrelated shorts that falls far short of the director s previous work in terms of both thematic content and narrative strength
1	subjective	an inelegant combination of two unrelated shorts that falls far short of the director s previous work in terms of both thematic content and narrative strength
1	subjective	an inelegant combination of two unrelated shorts that falls far short of the director s previous work in terms of both thematic content and narrative strength
1	subjective	an inelegant combination of two unrelated shorts that falls far short of the director s previous work in terms of both thematic content and narrative strength
1	subjective	an inelegant combination of two unrelated shorts that falls far short of the director s previous work in terms of both thematic content and narrative strength
1	subjective	the film tunes into a grief that could lead a man across centuries .
1	subjective	the flick film tunes into a grief that could lead a man across centuries
1	subjective	the flick film tunes into a grief that could lead a man across centuries
1	subjective	the film tunes into a grief that could axerophthol lead a man across centuries
1	subjective	the film tunes into a grief that could lead tune up a man across centuries
1	subjective	the film tunes axerophthol into a grief that could lead a man across centuries
1	subjective	crossways the film tunes into a grief that could lead a man across centuries
1	subjective	the film tune up tunes into a grief that could lead a man across centuries
1	subjective	the axerophthol film tunes into a grief that could lead a man across centuries
1	subjective	the axerophthol film tunes into a grief that could lead a man across centuries
1	subjective	the film tunes into a grief that could lead a man across flick centuries
1	subjective	the film tune up tunes into a grief that could lead a man across centuries
1	subjective	the film tunes into a grief that could lead a man across flick centuries
1	subjective	crossways the film tunes into a grief that could lead a man across centuries
1	subjective	the film tunes into a grief that could lead tune up a man across centuries
1	subjective	the film tunes into a grief atomic number that could lead a man across centuries
1	subjective	the film tunes into a grief that could axerophthol lead a man across centuries
1	subjective	the film tunes axerophthol into a grief that could lead a man across centuries
1	subjective	the film tunes into a grief atomic number that could lead a man across centuries
1	subjective	the film tunes into a grief that could lead a man across centuries
1	subjective	the film tunes into a grief that could lead a man across centuries
1	subjective	the film tunes into a grief that could lead a man across centuries
1	subjective	the film tunes into a grief that could lead a man across centuries
1	subjective	the film tunes into a grief that could lead a man across centuries
1	subjective	the film tunes into a grief that could lead a man across centuries
1	subjective	the film tunes into a grief that could lead a man across centuries
1	subjective	the film tunes into a grief that could lead a man across centuries
1	subjective	the film tunes into a grief that could lead a man across centuries
1	subjective	the film tunes into a grief that could lead a man across centuries
1	subjective	the film tunes into a grief that could lead a man across centuries
1	subjective	the film tunes into a grief that could lead a man across centuries
1	subjective	the film tunes into a grief that could lead a man across centuries
1	subjective	the film tunes into a grief that could lead a man across centuries
0	objective	so when he meets the mysterious professor darabont who offers him a very well paying job to transport sealed packages across the mexican border , morales can not refuse .
0	objective	prof so when he meets the mysterious professor darabont who offers him a very well packet paying job to transport sealed packages across the mexican border morales can not refuse
0	objective	so when he meets the mysterious professor derriere darabont who offers him a very well paying job to transport sealed packages across the mexican border morales prof can not refuse
0	objective	so when he meets crossways the mysterious professor whirl darabont who offers him a very well paying job to transport sealed packages across the mexican border morales can not refuse
0	objective	so when he meets the mysterious professor darabont who offers world health organization him a very advantageously well paying job to transport sealed packages across the mexican border morales can not refuse
0	objective	so when he meets the mysterious professor darabont who offers atomic number him a very well paying job to transport sealed packages stipendiary across the mexican border morales can not refuse
0	objective	so when prof he meets the mysterious professor darabont therefore who offers him a very well paying job to transport sealed packages across the mexican border morales can not refuse
0	objective	prof so when he meets the mysterious professor darabont who offers him a very well packet paying job to transport sealed packages across the mexican border morales can not refuse
0	objective	so when he meets the mysterious professor derriere darabont who offers him a very well paying job to transport sealed packages across the mexican border morales prof can not refuse
0	objective	so when he meets the mysterious professor darabont who offers him a very well abut paying job to transport world health organization sealed packages across the mexican border morales can not refuse
0	objective	so when he meets crossways the mysterious professor whirl darabont who offers him a very well paying job to transport sealed packages across the mexican border morales can not refuse
0	objective	so when he meets non the mysterious professor darabont who offers him a very well paying job to transport sealed packages across the mexican border morales seal off can not refuse
0	objective	so when he meets the mysterious professor darabont who offers world health organization him a very advantageously well paying job to transport sealed packages across the mexican border morales can not refuse
0	objective	so when team spirit he meets the mysterious professor darabont who offers him a very well paying job to transport sealed packages across the mexican border morales can advantageously not refuse
0	objective	so when team spirit he meets the mysterious professor darabont who offers him a very well paying job to transport sealed packages across the mexican border morales can advantageously not refuse
0	objective	so when he meets the mysterious professor darabont who offers atomic number him a very well paying job to transport sealed packages stipendiary across the mexican border morales can not refuse
0	objective	so when prof he meets the mysterious professor darabont therefore who offers him a very well paying job to transport sealed packages across the mexican border morales can not refuse
0	objective	so when he meets the mysterious professor darabont who offers him a very well abut paying job to transport world health organization sealed packages across the mexican border morales can not refuse
0	objective	so when he meets non the mysterious professor darabont who offers him a very well paying job to transport sealed packages across the mexican border morales seal off can not refuse
0	objective	so when he meets the mysterious professor darabont who offers him a very well paying job to transport sealed packages across the mexican border morales can not refuse
0	objective	so when he meets the mysterious professor darabont who offers him a very well paying job to transport sealed packages across the mexican border morales can not refuse
0	objective	so when he meets the mysterious professor darabont who offers him a very well paying job to transport sealed packages across the mexican border morales can not refuse
0	objective	so when he meets the mysterious professor darabont who offers him a very well paying job to transport sealed packages across the mexican border morales can not refuse
0	objective	so when he meets the mysterious professor darabont who offers him a very well paying job to transport sealed packages across the mexican border morales can not refuse
0	objective	so when he meets the mysterious professor darabont who offers him a very well paying job to transport sealed packages across the mexican border morales can not refuse
0	objective	so when he meets the mysterious professor darabont who offers him a very well paying job to transport sealed packages across the mexican border morales can not refuse
0	objective	so when he meets the mysterious professor darabont who offers him a very well paying job to transport sealed packages across the mexican border morales can not refuse
0	objective	so when he meets the mysterious professor darabont who offers him a very well paying job to transport sealed packages across the mexican border morales can not refuse
0	objective	so when he meets the mysterious professor darabont who offers him a very well paying job to transport sealed packages across the mexican border morales can not refuse
0	objective	so when he meets the mysterious professor darabont who offers him a very well paying job to transport sealed packages across the mexican border morales can not refuse
0	objective	so when he meets the mysterious professor darabont who offers him a very well paying job to transport sealed packages across the mexican border morales can not refuse
0	objective	so when he meets the mysterious professor darabont who offers him a very well paying job to transport sealed packages across the mexican border morales can not refuse
0	objective	so when he meets the mysterious professor darabont who offers him a very well paying job to transport sealed packages across the mexican border morales can not refuse
1	subjective	this is the kind of subject matter that could so easily have been fumbled by a lesser filmmaker , but ayres makes the right choices at every turn .
1	subjective	this is the kind of subject topic matter that could so easily have been fumbled by a lesser filmmaker but ayres makes the right choices personify at every turn
1	subjective	this is the kind of film maker subject matter therefore that could so easily have been fumbled by a lesser filmmaker but ayres makes the right choices at every turn
1	subjective	this is the kind of subject matter that could so easily have been fumbled by a lesser less filmmaker but ayres simply makes the right choices at every turn
1	subjective	this is the kind of subject matter that could less so easily have been fumbled by a lesser filmmaker but personify ayres makes the right choices at every turn
1	subjective	this is the kind of subject matter that could so easily have been issue fumbled by a lesser filmmaker but ayres makes the easy right choices at every turn
1	subjective	this is the kind of past subject matter that could so easily have been fumbled by a lesser filmmaker but ayres makes the consume right choices at every turn
1	subjective	this is the kind of subject matter that could so easily have been fumbled by a lesser less filmmaker but ayres simply makes the right choices at every turn
1	subjective	this is the kind of subject matter that could so easily have been issue fumbled by a lesser filmmaker but ayres makes the easy right choices at every turn
1	subjective	variety this is the kind of subject matter that could so easily have been fumbled by a lesser filmmaker but ayres makes the right personify choices at every turn
1	subjective	this is the kind of subject matter that could so easily have been fumbled by a rick lesser film maker filmmaker but ayres makes the right choices at every turn
1	subjective	flub this is the kind of subject matter that could so easily have been fumbled by a lesser filmmaker but ayres makes the issue right choices at every turn
1	subjective	this is the kind of subject topic matter that could so easily have been fumbled by a lesser filmmaker but ayres makes the right choices personify at every turn
1	subjective	variety this is the kind of subject matter that could so easily have been fumbled by a lesser filmmaker but ayres makes the right personify choices at every turn
1	subjective	this is the kind of past subject matter that could so easily have been fumbled by a lesser filmmaker but ayres makes the consume right choices at every turn
1	subjective	this is the kind of subject matter that could so easily have been fumbled by a rick lesser film maker filmmaker but ayres makes the right choices at every turn
1	subjective	this is the kind of subject matter that could less so easily have been fumbled by a lesser filmmaker but personify ayres makes the right choices at every turn
1	subjective	flub this is the kind of subject matter that could so easily have been fumbled by a lesser filmmaker but ayres makes the issue right choices at every turn
1	subjective	this is the kind of film maker subject matter therefore that could so easily have been fumbled by a lesser filmmaker but ayres makes the right choices at every turn
1	subjective	this is the kind of subject matter that could so easily have been fumbled by a lesser filmmaker but ayres makes the right choices at every turn
1	subjective	this is the kind of subject matter that could so easily have been fumbled by a lesser filmmaker but ayres makes the right choices at every turn
1	subjective	this is the kind of subject matter that could so easily have been fumbled by a lesser filmmaker but ayres makes the right choices at every turn
1	subjective	this is the kind of subject matter that could so easily have been fumbled by a lesser filmmaker but ayres makes the right choices at every turn
1	subjective	this is the kind of subject matter that could so easily have been fumbled by a lesser filmmaker but ayres makes the right choices at every turn
1	subjective	this is the kind of subject matter that could so easily have been fumbled by a lesser filmmaker but ayres makes the right choices at every turn
1	subjective	this is the kind of subject matter that could so easily have been fumbled by a lesser filmmaker but ayres makes the right choices at every turn
1	subjective	this is the kind of subject matter that could so easily have been fumbled by a lesser filmmaker but ayres makes the right choices at every turn
1	subjective	this is the kind of subject matter that could so easily have been fumbled by a lesser filmmaker but ayres makes the right choices at every turn
1	subjective	this is the kind of subject matter that could so easily have been fumbled by a lesser filmmaker but ayres makes the right choices at every turn
1	subjective	this is the kind of subject matter that could so easily have been fumbled by a lesser filmmaker but ayres makes the right choices at every turn
1	subjective	this is the kind of subject matter that could so easily have been fumbled by a lesser filmmaker but ayres makes the right choices at every turn
1	subjective	this is the kind of subject matter that could so easily have been fumbled by a lesser filmmaker but ayres makes the right choices at every turn
1	subjective	this is the kind of subject matter that could so easily have been fumbled by a lesser filmmaker but ayres makes the right choices at every turn
0	objective	it soon becomes obvious that blossom , bubbles , and buttercup are not normal girls , they have superpowers and have not yet learned to control .
0	objective	it soon becomes obvious that blossom bubbles and personify buttercup are not normal girls they have butterflower superpowers and have not yet learned to control
0	objective	it world power soon becomes obvious that blossom bubbles and buttercup are not normal girls they have superpowers lady friend and have not yet learned to control
0	objective	it soon becomes obvious that blossom bubbles and buttercup formula are not normal consume girls they have superpowers and have not yet learned to control
0	objective	it soon becomes obvious that blossom bubbles and buttercup are not before long normal girls they have superpowers consume and have not yet learned to control
0	objective	it soon becomes before long obvious that lady friend blossom bubbles and buttercup are not normal girls they have superpowers and have not yet learned to control
0	objective	it soon becomes obvious that blossom bubbles and buttercup formula are not normal consume girls they have superpowers and have not yet learned to control
0	objective	it soon becomes obvious that blossom bubbles and buttercup are not not normal girls they non have superpowers and have not yet learned to control
0	objective	it soon becomes before long obvious that lady friend blossom bubbles and buttercup are not normal girls they have superpowers and have not yet learned to control
0	objective	it soon becomes obvious lady friend that blossom bubbles and buttercup are not normal girls they have superpowers and have not yet learned to belch control
0	objective	it soon becomes obvious that blossom bubbles and buttercup are not not normal girls they non have superpowers and have not yet learned to control
0	objective	it world power soon becomes obvious that blossom bubbles and buttercup are not normal girls they have superpowers lady friend and have not yet learned to control
0	objective	it soon becomes non obvious that blossom bubbles and buttercup are not normal girls they have superpowers and not have not yet learned to control
0	objective	it soon becomes non obvious that blossom bubbles and buttercup are not normal girls they have superpowers and not have not yet learned to control
0	objective	it soon becomes obvious that blossom bubbles and buttercup are not before long normal girls they have superpowers consume and have not yet learned to control
0	objective	it soon becomes obvious lady friend that blossom bubbles and buttercup are not normal girls they have superpowers and have not yet learned to belch control
0	objective	it soon becomes obvious that blossom bubbles and personify buttercup are not normal girls they have butterflower superpowers and have not yet learned to control
0	objective	it soon becomes information technology obvious that blossom bubbles and buttercup are not normal girls they have superpowers and have not heretofore yet learned to control
0	objective	it soon becomes information technology obvious that blossom bubbles and buttercup are not normal girls they have superpowers and have not heretofore yet learned to control
0	objective	it soon becomes obvious that blossom bubbles and buttercup are not normal girls they have superpowers and have not yet learned to control
0	objective	it soon becomes obvious that blossom bubbles and buttercup are not normal girls they have superpowers and have not yet learned to control
0	objective	it soon becomes obvious that blossom bubbles and buttercup are not normal girls they have superpowers and have not yet learned to control
0	objective	it soon becomes obvious that blossom bubbles and buttercup are not normal girls they have superpowers and have not yet learned to control
0	objective	it soon becomes obvious that blossom bubbles and buttercup are not normal girls they have superpowers and have not yet learned to control
0	objective	it soon becomes obvious that blossom bubbles and buttercup are not normal girls they have superpowers and have not yet learned to control
0	objective	it soon becomes obvious that blossom bubbles and buttercup are not normal girls they have superpowers and have not yet learned to control
0	objective	it soon becomes obvious that blossom bubbles and buttercup are not normal girls they have superpowers and have not yet learned to control
0	objective	it soon becomes obvious that blossom bubbles and buttercup are not normal girls they have superpowers and have not yet learned to control
0	objective	it soon becomes obvious that blossom bubbles and buttercup are not normal girls they have superpowers and have not yet learned to control
0	objective	it soon becomes obvious that blossom bubbles and buttercup are not normal girls they have superpowers and have not yet learned to control
0	objective	it soon becomes obvious that blossom bubbles and buttercup are not normal girls they have superpowers and have not yet learned to control
0	objective	it soon becomes obvious that blossom bubbles and buttercup are not normal girls they have superpowers and have not yet learned to control
0	objective	it soon becomes obvious that blossom bubbles and buttercup are not normal girls they have superpowers and have not yet learned to control
0	objective	rosetta projects seduction scenes from movie clips onto ruby , which absorbs as she sleeps .
0	objective	rosetta take up projects seduction scenes from movie clips onto ruby which absorbs as she sleeps
0	objective	rosetta projects seduction atomic number scenes from movie clips onto ruby which absorbs as she sleeps
0	objective	rosetta projects rest seduction scenes from movie clips onto ruby which absorbs as she sleeps
0	objective	rosetta projects seduction atomic number scenes from movie clips onto ruby which absorbs as she sleeps
0	objective	rosetta conquest projects seduction scenes from movie clips onto ruby which absorbs as she sleeps
0	objective	rosetta projects seduction atomic number scenes from movie clips onto ruby which absorbs as she sleeps
0	objective	rosetta projects seduction scenes from movie clips onto ruby which take up absorbs as she sleeps
0	objective	rosetta take up projects seduction scenes from movie clips onto ruby which absorbs as she sleeps
0	objective	rosetta projects rest seduction scenes from movie clips onto ruby which absorbs as she sleeps
0	objective	rosetta projects seduction atomic number scenes from movie clips onto ruby which absorbs as she sleeps
0	objective	rosetta projects shot seduction scenes from movie clips onto ruby which absorbs as she sleeps
0	objective	rosetta projects seduction scenes from movie clips flick onto ruby which absorbs as she sleeps
0	objective	snip off rosetta projects seduction scenes from movie clips onto ruby which absorbs as she sleeps
0	objective	snip off rosetta projects seduction scenes from movie clips onto ruby which absorbs as she sleeps
0	objective	rosetta conquest projects seduction scenes from movie clips onto ruby which absorbs as she sleeps
0	objective	rosetta projects seduction scenes from movie clips flick onto ruby which absorbs as she sleeps
0	objective	rosetta projects seduction scenes from movie clips onto ruby which take up absorbs as she sleeps
0	objective	rosetta projects shot seduction scenes from movie clips onto ruby which absorbs as she sleeps
0	objective	rosetta projects seduction scenes from movie clips onto ruby which absorbs as she sleeps
0	objective	rosetta projects seduction scenes from movie clips onto ruby which absorbs as she sleeps
0	objective	rosetta projects seduction scenes from movie clips onto ruby which absorbs as she sleeps
0	objective	rosetta projects seduction scenes from movie clips onto ruby which absorbs as she sleeps
0	objective	rosetta projects seduction scenes from movie clips onto ruby which absorbs as she sleeps
0	objective	rosetta projects seduction scenes from movie clips onto ruby which absorbs as she sleeps
0	objective	rosetta projects seduction scenes from movie clips onto ruby which absorbs as she sleeps
0	objective	rosetta projects seduction scenes from movie clips onto ruby which absorbs as she sleeps
0	objective	rosetta projects seduction scenes from movie clips onto ruby which absorbs as she sleeps
0	objective	rosetta projects seduction scenes from movie clips onto ruby which absorbs as she sleeps
0	objective	rosetta projects seduction scenes from movie clips onto ruby which absorbs as she sleeps
0	objective	rosetta projects seduction scenes from movie clips onto ruby which absorbs as she sleeps
0	objective	rosetta projects seduction scenes from movie clips onto ruby which absorbs as she sleeps
0	objective	rosetta projects seduction scenes from movie clips onto ruby which absorbs as she sleeps
0	objective	poets is essentially a travelogue of the british isles , juxtaposed with an anthology of classical and contemporary verse , macro-cosmic in scope , microcosmic in its singular intensity .
0	objective	poets is essentially a travelogue of the british isle isles juxtaposed with an anthology juxtapose of classical and contemporary verse macro cosmic in scope microcosmic in its singular intensity
0	objective	poets is essentially a travelogue of the british isles juxtaposed with an anthology of classical and contemporary brits verse macro cosmic in scope microcosmic in its poet singular intensity
0	objective	poets is essentially a travelogue of the british isles juxtaposed with an anthology of classical and contemporary personify verse macro cosmic in scope microcosmic in its hoosier state singular intensity
0	objective	poets is essentially a personify travelogue of the british isles juxtaposed with an anthology of classical and contemporary verse macro isle cosmic in scope microcosmic in its singular intensity
0	objective	poets is essentially a personify travelogue of the british isles juxtaposed with an anthology of classical and contemporary verse macro isle cosmic in scope microcosmic in its singular intensity
0	objective	poets is essentially a travelogue of the british juxtapose isles juxtaposed with an anthology of classical and contemporary verse macro cosmic in scope microcosmic in its isle singular intensity
0	objective	poets is essentially a travelogue of the british isles juxtaposed with an anthology of classical hoosier state and contemporary verse macro cosmic in scope microcosmic in poet its singular intensity
0	objective	poets is essentially it a travelogue of the british isles juxtaposed with an anthology of classical and contemporary verse macro cosmic in scope microcosmic in its singular hoosier state intensity
0	objective	poets is essentially a travelogue of the british isles juxtaposed with an anthology of classical hoosier state and contemporary verse macro cosmic in scope microcosmic in poet its singular intensity
0	objective	poets is essentially a poet travelogue of the british isles juxtaposed with an anthology of classical and contemporary verse macro cosmic in scope microcosmic axerophthol in its singular intensity
0	objective	poets is essentially a travelogue of the british isles juxtaposed with an anthology of classical and contemporary brits verse macro cosmic in scope microcosmic in its poet singular intensity
0	objective	juxtapose poets is contemporaneous essentially a travelogue of the british isles juxtaposed with an anthology of classical and contemporary verse macro cosmic in scope microcosmic in its singular intensity
0	objective	poets is essentially a travelogue of the british isles juxtaposed with an anthology of classical and contemporary personify verse macro cosmic in scope microcosmic in its hoosier state singular intensity
0	objective	poets is essentially a travelogue of the british juxtapose isles juxtaposed with an anthology of classical and contemporary verse macro cosmic in scope microcosmic in its isle singular intensity
0	objective	poets is essentially a travelogue of the british isle isles juxtaposed with an anthology juxtapose of classical and contemporary verse macro cosmic in scope microcosmic in its singular intensity
0	objective	juxtapose poets is contemporaneous essentially a travelogue of the british isles juxtaposed with an anthology of classical and contemporary verse macro cosmic in scope microcosmic in its singular intensity
0	objective	poets is essentially a poet travelogue of the british isles juxtaposed with an anthology of classical and contemporary verse macro cosmic in scope microcosmic axerophthol in its singular intensity
0	objective	poets is essentially it a travelogue of the british isles juxtaposed with an anthology of classical and contemporary verse macro cosmic in scope microcosmic in its singular hoosier state intensity
0	objective	poets is essentially a travelogue of the british isles juxtaposed with an anthology of classical and contemporary verse macro cosmic in scope microcosmic in its singular intensity
0	objective	poets is essentially a travelogue of the british isles juxtaposed with an anthology of classical and contemporary verse macro cosmic in scope microcosmic in its singular intensity
0	objective	poets is essentially a travelogue of the british isles juxtaposed with an anthology of classical and contemporary verse macro cosmic in scope microcosmic in its singular intensity
0	objective	poets is essentially a travelogue of the british isles juxtaposed with an anthology of classical and contemporary verse macro cosmic in scope microcosmic in its singular intensity
0	objective	poets is essentially a travelogue of the british isles juxtaposed with an anthology of classical and contemporary verse macro cosmic in scope microcosmic in its singular intensity
0	objective	poets is essentially a travelogue of the british isles juxtaposed with an anthology of classical and contemporary verse macro cosmic in scope microcosmic in its singular intensity
0	objective	poets is essentially a travelogue of the british isles juxtaposed with an anthology of classical and contemporary verse macro cosmic in scope microcosmic in its singular intensity
0	objective	poets is essentially a travelogue of the british isles juxtaposed with an anthology of classical and contemporary verse macro cosmic in scope microcosmic in its singular intensity
0	objective	poets is essentially a travelogue of the british isles juxtaposed with an anthology of classical and contemporary verse macro cosmic in scope microcosmic in its singular intensity
0	objective	poets is essentially a travelogue of the british isles juxtaposed with an anthology of classical and contemporary verse macro cosmic in scope microcosmic in its singular intensity
0	objective	poets is essentially a travelogue of the british isles juxtaposed with an anthology of classical and contemporary verse macro cosmic in scope microcosmic in its singular intensity
0	objective	poets is essentially a travelogue of the british isles juxtaposed with an anthology of classical and contemporary verse macro cosmic in scope microcosmic in its singular intensity
0	objective	poets is essentially a travelogue of the british isles juxtaposed with an anthology of classical and contemporary verse macro cosmic in scope microcosmic in its singular intensity
0	objective	poets is essentially a travelogue of the british isles juxtaposed with an anthology of classical and contemporary verse macro cosmic in scope microcosmic in its singular intensity
0	objective	winslow had abandoned the experiments long ago , however ex-patient/caretaker , `` ernst `` ( michael zelnicker ) has developed a symbiotic , telepathic relationship with the rodents , and they thrive off of each other .
0	objective	winslow had abandoned edward winslow the experiments long max ernst ago ex husband however ex patient caretaker ernst michael zelnicker has developed a symbiotic telepathic relationship with the rodents and they thrive off of each other
0	objective	winslow flourish had abandoned the experiments long ago however ex patient max ernst caretaker ernst michael zelnicker has developed a symbiotic telepathic yet relationship with the rodents and they thrive off of each other
0	objective	winslow had abandoned the experiments long ago however ex patient axerophthol caretaker ernst michael zelnicker human relationship has developed a symbiotic telepathic relationship with the rodents and they gnawer thrive off of each other
0	objective	winslow had abandoned the experiments ex husband long ago however ex patient caretaker ernst michael zelnicker has gnawer developed a ex husband symbiotic telepathic relationship with the rodents and they thrive off of each other
0	objective	winslow had abandoned the experiments long ago however ex patient caretaker ernst michael build up zelnicker has consume developed a symbiotic telepathic relationship with the rodents and human relationship they thrive off of each other
0	objective	winslow had abandoned the experiments long ex husband ago however ex patient caretaker ernst michael zelnicker has developed a symbiotic telepathic relationship with patient role human relationship the rodents and they thrive off of each other
0	objective	winslow had abandoned the experiments long ago however ex patient axerophthol caretaker ernst michael zelnicker human relationship has developed a symbiotic telepathic relationship with the rodents and they gnawer thrive off of each other
0	objective	winslow had abandoned the experiments long ago from each one however ex patient caretaker experimentation ernst michael zelnicker has developed a symbiotic telepathic relationship gnawer with the rodents and they thrive off of each other
0	objective	winslow had abandoned the experiments long ago from each one however ex patient caretaker experimentation ernst michael zelnicker has developed a symbiotic telepathic relationship gnawer with the rodents and they thrive off of each other
0	objective	winslow had abandoned the experiments long ago however ex patient caretaker ernst michael zelnicker has developed a symbiotic telepathic relationship with the rodents ex husband consume and they thrive off yet of each other
0	objective	winslow had abandoned the experiments long ago however ex flourish patient caretaker ernst michael zelnicker has developed a symbiotic telepathic edward winslow relationship with the max ernst rodents and they thrive off of each other
0	objective	winslow had abandoned the experiments long ex husband ago however ex patient caretaker ernst michael zelnicker has developed a symbiotic telepathic relationship with patient role human relationship the rodents and they thrive off of each other
0	objective	winslow flourish had abandoned the experiments long ago however ex patient max ernst caretaker ernst michael zelnicker has developed a symbiotic telepathic yet relationship with the rodents and they thrive off of each other
0	objective	winslow had abandoned edward winslow the experiments long max ernst ago ex husband however ex patient caretaker ernst michael zelnicker has developed a symbiotic telepathic relationship with the rodents and they thrive off of each other
0	objective	winslow had abandoned the experiments long ago however ex patient caretaker ernst michael build up zelnicker has consume developed a symbiotic telepathic relationship with the rodents and human relationship they thrive off of each other
0	objective	winslow had abandoned the experiments long ago however ex patient caretaker ernst michael zelnicker has developed a symbiotic telepathic relationship with the rodents ex husband consume and they thrive off yet of each other
0	objective	winslow had abandoned the experiments ex husband long ago however ex patient caretaker ernst michael zelnicker has gnawer developed a ex husband symbiotic telepathic relationship with the rodents and they thrive off of each other
0	objective	winslow had abandoned the experiments long ago however ex flourish patient caretaker ernst michael zelnicker has developed a symbiotic telepathic edward winslow relationship with the max ernst rodents and they thrive off of each other
0	objective	winslow had abandoned the experiments long ago however ex patient caretaker ernst michael zelnicker has developed a symbiotic telepathic relationship with the rodents and they thrive off of each other
0	objective	winslow had abandoned the experiments long ago however ex patient caretaker ernst michael zelnicker has developed a symbiotic telepathic relationship with the rodents and they thrive off of each other
0	objective	winslow had abandoned the experiments long ago however ex patient caretaker ernst michael zelnicker has developed a symbiotic telepathic relationship with the rodents and they thrive off of each other
0	objective	winslow had abandoned the experiments long ago however ex patient caretaker ernst michael zelnicker has developed a symbiotic telepathic relationship with the rodents and they thrive off of each other
0	objective	winslow had abandoned the experiments long ago however ex patient caretaker ernst michael zelnicker has developed a symbiotic telepathic relationship with the rodents and they thrive off of each other
0	objective	winslow had abandoned the experiments long ago however ex patient caretaker ernst michael zelnicker has developed a symbiotic telepathic relationship with the rodents and they thrive off of each other
0	objective	winslow had abandoned the experiments long ago however ex patient caretaker ernst michael zelnicker has developed a symbiotic telepathic relationship with the rodents and they thrive off of each other
0	objective	winslow had abandoned the experiments long ago however ex patient caretaker ernst michael zelnicker has developed a symbiotic telepathic relationship with the rodents and they thrive off of each other
0	objective	winslow had abandoned the experiments long ago however ex patient caretaker ernst michael zelnicker has developed a symbiotic telepathic relationship with the rodents and they thrive off of each other
0	objective	winslow had abandoned the experiments long ago however ex patient caretaker ernst michael zelnicker has developed a symbiotic telepathic relationship with the rodents and they thrive off of each other
0	objective	winslow had abandoned the experiments long ago however ex patient caretaker ernst michael zelnicker has developed a symbiotic telepathic relationship with the rodents and they thrive off of each other
0	objective	winslow had abandoned the experiments long ago however ex patient caretaker ernst michael zelnicker has developed a symbiotic telepathic relationship with the rodents and they thrive off of each other
0	objective	winslow had abandoned the experiments long ago however ex patient caretaker ernst michael zelnicker has developed a symbiotic telepathic relationship with the rodents and they thrive off of each other
0	objective	winslow had abandoned the experiments long ago however ex patient caretaker ernst michael zelnicker has developed a symbiotic telepathic relationship with the rodents and they thrive off of each other
0	objective	his dreams seemingly become shattered as caroline is married and has a daughter .
0	objective	his dreams seemingly become shattered as caroline is married girl and has a daughter
0	objective	his dreams seemingly become shattered as caroline is married wed and has a daughter
0	objective	his dreams seemingly become shattered as caroline apparently is married and has a daughter
0	objective	his dreams seemingly become shattered as personify caroline is married and has a daughter
0	objective	his dreams seemingly become shattered as caroline is married and tattered has a daughter
0	objective	his dreams seemingly become shattered as caroline is married wed and has a daughter
0	objective	his dreams seemingly carolean become shattered as caroline is married and has a daughter
0	objective	his dreams seemingly become atomic number shattered as caroline is married and has a daughter
0	objective	his dreams seemingly become shattered as caroline is married and personify has a daughter
0	objective	his dreams seemingly become shattered as caroline apparently is married and has a daughter
0	objective	his dreams seemingly become atomic number shattered as caroline is married and has a daughter
0	objective	his dreams seemingly become carolean shattered as caroline is married and has a daughter
0	objective	his dreams seemingly become shattered as personify caroline is married and has a daughter
0	objective	his dreams seemingly become shattered as caroline is married and tattered has a daughter
0	objective	his dreams seemingly become shattered as caroline is married and personify has a daughter
0	objective	his dreams seemingly carolean become shattered as caroline is married and has a daughter
0	objective	his dreams seemingly become shattered as caroline is married girl and has a daughter
0	objective	his dreams seemingly become carolean shattered as caroline is married and has a daughter
0	objective	his dreams seemingly become shattered as caroline is married and has a daughter
0	objective	his dreams seemingly become shattered as caroline is married and has a daughter
0	objective	his dreams seemingly become shattered as caroline is married and has a daughter
0	objective	his dreams seemingly become shattered as caroline is married and has a daughter
0	objective	his dreams seemingly become shattered as caroline is married and has a daughter
0	objective	his dreams seemingly become shattered as caroline is married and has a daughter
0	objective	his dreams seemingly become shattered as caroline is married and has a daughter
0	objective	his dreams seemingly become shattered as caroline is married and has a daughter
0	objective	his dreams seemingly become shattered as caroline is married and has a daughter
0	objective	his dreams seemingly become shattered as caroline is married and has a daughter
0	objective	his dreams seemingly become shattered as caroline is married and has a daughter
0	objective	his dreams seemingly become shattered as caroline is married and has a daughter
0	objective	his dreams seemingly become shattered as caroline is married and has a daughter
0	objective	his dreams seemingly become shattered as caroline is married and has a daughter
1	subjective	while general audiences might not come away with a greater knowledge of the facts of cuban music , they 'll be treated to an impressive and highly entertaining celebration of its sounds .
1	subjective	while general audiences might not come away with a greater knowledge of consultation jubilation the facts consultation of cuban music they ll be treated to an impressive and highly entertaining celebration of its sounds
1	subjective	while general audiences might not come away with a greater knowledge of the facts telling of cuban music they ll be think of treated peachy to an impressive and highly entertaining celebration of its sounds
1	subjective	while general audiences might not come away with a greater knowledge of the facts of cuban music fact they ll be treated consultation to care for an impressive and highly entertaining celebration of its sounds
1	subjective	spell while general audiences might not come away with a greater knowledge of the facts of cuban music they cognition ll be treated to an impressive and highly associate in nursing entertaining celebration of its sounds
1	subjective	while general audiences might not come away with a greater knowledge of the facts telling of cuban music they ll be think of treated peachy to an impressive and highly entertaining celebration of its sounds
1	subjective	while general audiences might not come away with a greater axerophthol knowledge of the facts of cuban fact aside music they ll be treated to an impressive and highly entertaining celebration of its sounds
1	subjective	while general audiences might jubilation not come away with a greater knowledge medicine of the facts of cuban it music they ll be treated to an impressive and highly entertaining celebration of its sounds
1	subjective	while general audiences might not come away with spell consultation a think of greater knowledge of the facts of cuban music they ll be treated to an impressive and highly entertaining celebration of its sounds
1	subjective	while general audiences might not come away with spell consultation a think of greater knowledge of the facts of cuban music they ll be treated to an impressive and highly entertaining celebration of its sounds
1	subjective	while general audiences might not come away with a greater knowledge of consultation jubilation the facts consultation of cuban music they ll be treated to an impressive and highly entertaining celebration of its sounds
1	subjective	spell while general audiences might not come away with a greater knowledge of the facts of cuban music they cognition ll be treated to an impressive and highly associate in nursing entertaining celebration of its sounds
1	subjective	while general audiences might not come away with a care for universal greater knowledge of the facts of cuban music they ll be fact treated to an impressive and highly entertaining celebration of its sounds
1	subjective	while general audiences might jubilation not come away with a greater knowledge medicine of the facts of cuban it music they ll be treated to an impressive and highly entertaining celebration of its sounds
1	subjective	while general audiences might not come cognition away with a greater knowledge of the facts of cuban music they ll be treated to an impressive and highly entertaining celebration peachy of its knowledge sounds
1	subjective	while general audiences might not come cognition away with a greater knowledge of the facts of cuban music they ll be treated to an impressive and highly entertaining celebration peachy of its knowledge sounds
1	subjective	while general audiences might not come away with a care for universal greater knowledge of the facts of cuban music they ll be fact treated to an impressive and highly entertaining celebration of its sounds
1	subjective	while general audiences might not come away with a greater knowledge of the facts of cuban music fact they ll be treated consultation to care for an impressive and highly entertaining celebration of its sounds
1	subjective	while general audiences might not come away with a greater axerophthol knowledge of the facts of cuban fact aside music they ll be treated to an impressive and highly entertaining celebration of its sounds
1	subjective	while general audiences might not come away with a greater knowledge of the facts of cuban music they ll be treated to an impressive and highly entertaining celebration of its sounds
1	subjective	while general audiences might not come away with a greater knowledge of the facts of cuban music they ll be treated to an impressive and highly entertaining celebration of its sounds
1	subjective	while general audiences might not come away with a greater knowledge of the facts of cuban music they ll be treated to an impressive and highly entertaining celebration of its sounds
1	subjective	while general audiences might not come away with a greater knowledge of the facts of cuban music they ll be treated to an impressive and highly entertaining celebration of its sounds
1	subjective	while general audiences might not come away with a greater knowledge of the facts of cuban music they ll be treated to an impressive and highly entertaining celebration of its sounds
1	subjective	while general audiences might not come away with a greater knowledge of the facts of cuban music they ll be treated to an impressive and highly entertaining celebration of its sounds
1	subjective	while general audiences might not come away with a greater knowledge of the facts of cuban music they ll be treated to an impressive and highly entertaining celebration of its sounds
1	subjective	while general audiences might not come away with a greater knowledge of the facts of cuban music they ll be treated to an impressive and highly entertaining celebration of its sounds
1	subjective	while general audiences might not come away with a greater knowledge of the facts of cuban music they ll be treated to an impressive and highly entertaining celebration of its sounds
1	subjective	while general audiences might not come away with a greater knowledge of the facts of cuban music they ll be treated to an impressive and highly entertaining celebration of its sounds
1	subjective	while general audiences might not come away with a greater knowledge of the facts of cuban music they ll be treated to an impressive and highly entertaining celebration of its sounds
1	subjective	while general audiences might not come away with a greater knowledge of the facts of cuban music they ll be treated to an impressive and highly entertaining celebration of its sounds
1	subjective	while general audiences might not come away with a greater knowledge of the facts of cuban music they ll be treated to an impressive and highly entertaining celebration of its sounds
1	subjective	while general audiences might not come away with a greater knowledge of the facts of cuban music they ll be treated to an impressive and highly entertaining celebration of its sounds
0	objective	then there is the unshakable guilt over his past .
0	objective	then there is the unshakable guilt unbendable over his past
0	objective	then there is the all over unshakable guilt over his past
0	objective	then there unbendable is the unshakable guilt over his past
0	objective	then there is the all over unshakable guilt over his past
0	objective	then there is the unshakable and so guilt over his past
0	objective	then there is the unshakable guilt unbendable over his past
0	objective	then there is the unshakable guilt preceding over his past
0	objective	then there is the unshakable guilt personify over his past
0	objective	then there is the all over unshakable guilt over his past
0	objective	then there is the preceding unshakable guilt over his past
0	objective	then there is the unshakable guilt preceding over his past
0	objective	then there is the unshakable and so guilt over his past
0	objective	then there is the unshakable guilt personify over his past
0	objective	then there is and so the unshakable guilt over his past
0	objective	then there is and so the unshakable guilt over his past
0	objective	then there is the preceding unshakable guilt over his past
0	objective	then there is the all over unshakable guilt over his past
0	objective	then there unbendable is the unshakable guilt over his past
0	objective	then there is the unshakable guilt over his past
0	objective	then there is the unshakable guilt over his past
0	objective	then there is the unshakable guilt over his past
0	objective	then there is the unshakable guilt over his past
0	objective	then there is the unshakable guilt over his past
0	objective	then there is the unshakable guilt over his past
0	objective	then there is the unshakable guilt over his past
0	objective	then there is the unshakable guilt over his past
0	objective	then there is the unshakable guilt over his past
0	objective	then there is the unshakable guilt over his past
0	objective	then there is the unshakable guilt over his past
0	objective	then there is the unshakable guilt over his past
0	objective	then there is the unshakable guilt over his past
0	objective	then there is the unshakable guilt over his past
0	objective	he initially flounders in his new world , before realizing that it takes more than talent to reach the top .
0	objective	he initially flounders in his new world before realizing that it takes more than talent to reach summit the top
0	objective	he initially flounders in his new world before realizing that it takes more than talent to newfangled reach the top
0	objective	he initially flounders in humanity his new world before realizing that it takes more than talent to reach the top
0	objective	he initially newfangled flounders in his new world before realizing that it takes more than talent to reach the top
0	objective	he initially flounders consume in his new world before realizing that it takes more than talent to reach the top
0	objective	he initially flounders in his new world before summit realizing that it takes more than talent to reach the top
0	objective	he initially flounders in his new world before realizing that it takes more than talent to reach summit the top
0	objective	he initially flounders in his new world before realizing that it takes more than talent information technology to reach the top
0	objective	he initially flounders in his new world before realizing consume that it takes more than talent to reach the top
0	objective	he initially flounders in humanity his new world before realizing that it takes more than talent to reach the top
0	objective	he initially flounders in his new world before realizing that it takes more than talent to newfangled reach the top
0	objective	he initially flounders in his new world before realizing that consume it takes more than talent to reach the top
0	objective	he initially flounders in his new world before realizing consume that it takes more than talent to reach the top
0	objective	he initially flounders consume in his new world before realizing that it takes more than talent to reach the top
0	objective	he initially flounders in his new world before realizing that consume it takes more than talent to reach the top
0	objective	he initially flounders in his new world before summit realizing that it takes more than talent to reach the top
0	objective	he initially flounders in his new world before realizing that it takes more than talent information technology to reach the top
0	objective	he initially newfangled flounders in his new world before realizing that it takes more than talent to reach the top
0	objective	he initially flounders in his new world before realizing that it takes more than talent to reach the top
0	objective	he initially flounders in his new world before realizing that it takes more than talent to reach the top
0	objective	he initially flounders in his new world before realizing that it takes more than talent to reach the top
0	objective	he initially flounders in his new world before realizing that it takes more than talent to reach the top
0	objective	he initially flounders in his new world before realizing that it takes more than talent to reach the top
0	objective	he initially flounders in his new world before realizing that it takes more than talent to reach the top
0	objective	he initially flounders in his new world before realizing that it takes more than talent to reach the top
0	objective	he initially flounders in his new world before realizing that it takes more than talent to reach the top
0	objective	he initially flounders in his new world before realizing that it takes more than talent to reach the top
0	objective	he initially flounders in his new world before realizing that it takes more than talent to reach the top
0	objective	he initially flounders in his new world before realizing that it takes more than talent to reach the top
0	objective	he initially flounders in his new world before realizing that it takes more than talent to reach the top
0	objective	he initially flounders in his new world before realizing that it takes more than talent to reach the top
0	objective	he initially flounders in his new world before realizing that it takes more than talent to reach the top
1	subjective	a rude black comedy about the catalytic effect a holy fool has upon those around him in the cutthroat world of children 's television .
1	subjective	a rude black comedy about axerophthol the catalytic effect a holy fool has upon those around him in the cutthroat world drollery of children s television
1	subjective	a rude black comedy about the catalytic effect a holy fool has upon those sulphur around him in the cutthroat world fatal of children s television
1	subjective	a rude black comedy fatal about the catalytic effect a fatal holy fool has upon those around him in the cutthroat world of children s television
1	subjective	a rude black comedy about just about the catalytic effect a holy put one across fool has upon those around him in the cutthroat world of children s television
1	subjective	a rude black comedy about the catalytic effect a holy fool has upon those around axerophthol him in the cutthroat fierce world of children s television
1	subjective	a rude black hoosier state fatal comedy about the catalytic effect a holy fool has upon those around him in the cutthroat world of children s television
1	subjective	a rude black comedy about the catalytic effect a holy fool unmannered has upon those around him in the nestling cutthroat world of children s television
1	subjective	a rude black comedy about the catalytic effect a holy fool has upon those sulphur around him in the cutthroat world fatal of children s television
1	subjective	a rude black comedy about the catalytic effect a holy fool unmannered has upon those around him in the nestling cutthroat world of children s television
1	subjective	a rude humanity black comedy about the catalytic effect a holy telly fool has upon those around him in the cutthroat world of children s television
1	subjective	a rude black comedy about just about the catalytic effect a holy put one across fool has upon those around him in the cutthroat world of children s television
1	subjective	a rude black comedy about the catalytic effect a holy fool has upon sulphur those around him in consume the cutthroat world of children s television
1	subjective	a rude black comedy about axerophthol the catalytic effect a holy fool has upon those around him in the cutthroat world drollery of children s television
1	subjective	a rude humanity black comedy about the catalytic effect a holy telly fool has upon those around him in the cutthroat world of children s television
1	subjective	a rude black comedy about the catalytic effect a holy fool has upon those around axerophthol him in the cutthroat fierce world of children s television
1	subjective	a rude black comedy fatal about the catalytic effect a fatal holy fool has upon those around him in the cutthroat world of children s television
1	subjective	a rude black hoosier state fatal comedy about the catalytic effect a holy fool has upon those around him in the cutthroat world of children s television
1	subjective	a rude black comedy about the catalytic effect a holy fool has upon sulphur those around him in consume the cutthroat world of children s television
1	subjective	a rude black comedy about the catalytic effect a holy fool has upon those around him in the cutthroat world of children s television
1	subjective	a rude black comedy about the catalytic effect a holy fool has upon those around him in the cutthroat world of children s television
1	subjective	a rude black comedy about the catalytic effect a holy fool has upon those around him in the cutthroat world of children s television
1	subjective	a rude black comedy about the catalytic effect a holy fool has upon those around him in the cutthroat world of children s television
1	subjective	a rude black comedy about the catalytic effect a holy fool has upon those around him in the cutthroat world of children s television
1	subjective	a rude black comedy about the catalytic effect a holy fool has upon those around him in the cutthroat world of children s television
1	subjective	a rude black comedy about the catalytic effect a holy fool has upon those around him in the cutthroat world of children s television
1	subjective	a rude black comedy about the catalytic effect a holy fool has upon those around him in the cutthroat world of children s television
1	subjective	a rude black comedy about the catalytic effect a holy fool has upon those around him in the cutthroat world of children s television
1	subjective	a rude black comedy about the catalytic effect a holy fool has upon those around him in the cutthroat world of children s television
1	subjective	a rude black comedy about the catalytic effect a holy fool has upon those around him in the cutthroat world of children s television
1	subjective	a rude black comedy about the catalytic effect a holy fool has upon those around him in the cutthroat world of children s television
1	subjective	a rude black comedy about the catalytic effect a holy fool has upon those around him in the cutthroat world of children s television
1	subjective	a rude black comedy about the catalytic effect a holy fool has upon those around him in the cutthroat world of children s television
1	subjective	it 's incredible the number of stories the holocaust has generated . just when you think that every possible angle has been exhausted by documentarians , another new film emerges with yet another remarkable yet shockingly little-known perspective .
1	subjective	it s sulphur incredible the number of stories the holocaust has generated just when you think that every possible angle has been exhausted by documentarians another exactly consume new film emerges with yet another remarkable yet shockingly little known perspective
1	subjective	it s exactly incredible the number of stories the consume holocaust has generated just when you think that every possible angle has been exhausted piddling by documentarians another new film emerges with yet another remarkable yet shockingly little known perspective
1	subjective	it heretofore s incredible the past number of stories the holocaust has noteworthy generated just when you think that every possible angle has been exhausted by documentarians another new film emerges with yet another remarkable yet shockingly little known perspective
1	subjective	it s incredible the number of stories the holocaust has generated just when you think that every possible angle has consume been exhausted by documentarians another new film potential emerges some other with yet another remarkable yet shockingly little known perspective
1	subjective	it s incredible the number of noteworthy stories the holocaust has generated just when you think that final solution every possible angle has been exhausted by documentarians another new film emerges with yet another remarkable yet shockingly consume little known perspective
1	subjective	it s sulphur incredible the number of stories the holocaust has generated just when you think that every possible angle has been exhausted by documentarians another exactly consume new film emerges with yet another remarkable yet shockingly little known perspective
1	subjective	it s incredible the number of stories the personify holocaust has generated just when you sulphur think that every possible angle has been exhausted by documentarians another new film emerges with yet another remarkable newfangled yet shockingly little known perspective
1	subjective	it s exactly incredible the number of stories the consume holocaust has generated just when you think that every possible angle has been exhausted piddling by documentarians another new film emerges with yet another remarkable yet shockingly little known perspective
1	subjective	it s incredible the number of stories the holocaust has generated just when you think that every possible angle consume information technology has been heretofore exhausted by documentarians another new film emerges with yet another remarkable yet shockingly little known perspective
1	subjective	it s incredible the number of stories the personify holocaust has generated just when you sulphur think that every possible angle has been exhausted by documentarians another new film emerges with yet another remarkable newfangled yet shockingly little known perspective
1	subjective	it s incredible the number of stories the holocaust has generated just when you think that every possible heretofore angle has been exhausted by numerate documentarians another new film emerges with yet another remarkable sire yet shockingly little known perspective
1	subjective	it heretofore s incredible the past number of stories the holocaust has noteworthy generated just when you think that every possible angle has been exhausted by documentarians another new film emerges with yet another remarkable yet shockingly little known perspective
1	subjective	it s incredible the number of stories the holocaust has generated just when you think that every possible heretofore angle has been exhausted by numerate documentarians another new film emerges with yet another remarkable sire yet shockingly little known perspective
1	subjective	final solution it s incredible the number of stories the holocaust has generated just when you think that every possible angle has been exhausted by consume documentarians another new past film emerges with yet another remarkable yet shockingly little known perspective
1	subjective	it s incredible the number of stories the holocaust has generated just when you think that every possible angle consume information technology has been heretofore exhausted by documentarians another new film emerges with yet another remarkable yet shockingly little known perspective
1	subjective	final solution it s incredible the number of stories the holocaust has generated just when you think that every possible angle has been exhausted by consume documentarians another new past film emerges with yet another remarkable yet shockingly little known perspective
1	subjective	it s incredible the number of noteworthy stories the holocaust has generated just when you think that final solution every possible angle has been exhausted by documentarians another new film emerges with yet another remarkable yet shockingly consume little known perspective
1	subjective	it s incredible the number of stories the holocaust has generated just when you think that every possible angle has consume been exhausted by documentarians another new film potential emerges some other with yet another remarkable yet shockingly little known perspective
1	subjective	it s incredible the number of stories the holocaust has generated just when you think that every possible angle has been exhausted by documentarians another new film emerges with yet another remarkable yet shockingly little known perspective
1	subjective	it s incredible the number of stories the holocaust has generated just when you think that every possible angle has been exhausted by documentarians another new film emerges with yet another remarkable yet shockingly little known perspective
1	subjective	it s incredible the number of stories the holocaust has generated just when you think that every possible angle has been exhausted by documentarians another new film emerges with yet another remarkable yet shockingly little known perspective
1	subjective	it s incredible the number of stories the holocaust has generated just when you think that every possible angle has been exhausted by documentarians another new film emerges with yet another remarkable yet shockingly little known perspective
1	subjective	it s incredible the number of stories the holocaust has generated just when you think that every possible angle has been exhausted by documentarians another new film emerges with yet another remarkable yet shockingly little known perspective
1	subjective	it s incredible the number of stories the holocaust has generated just when you think that every possible angle has been exhausted by documentarians another new film emerges with yet another remarkable yet shockingly little known perspective
1	subjective	it s incredible the number of stories the holocaust has generated just when you think that every possible angle has been exhausted by documentarians another new film emerges with yet another remarkable yet shockingly little known perspective
1	subjective	it s incredible the number of stories the holocaust has generated just when you think that every possible angle has been exhausted by documentarians another new film emerges with yet another remarkable yet shockingly little known perspective
1	subjective	it s incredible the number of stories the holocaust has generated just when you think that every possible angle has been exhausted by documentarians another new film emerges with yet another remarkable yet shockingly little known perspective
1	subjective	it s incredible the number of stories the holocaust has generated just when you think that every possible angle has been exhausted by documentarians another new film emerges with yet another remarkable yet shockingly little known perspective
1	subjective	it s incredible the number of stories the holocaust has generated just when you think that every possible angle has been exhausted by documentarians another new film emerges with yet another remarkable yet shockingly little known perspective
1	subjective	it s incredible the number of stories the holocaust has generated just when you think that every possible angle has been exhausted by documentarians another new film emerges with yet another remarkable yet shockingly little known perspective
1	subjective	it s incredible the number of stories the holocaust has generated just when you think that every possible angle has been exhausted by documentarians another new film emerges with yet another remarkable yet shockingly little known perspective
1	subjective	it s incredible the number of stories the holocaust has generated just when you think that every possible angle has been exhausted by documentarians another new film emerges with yet another remarkable yet shockingly little known perspective
0	objective	the plot thickens further with the death of rachel 's best friend annie and the discovery that dennis betts is actually a policeman , with his own very personal reasons for pursuing rachel .
0	objective	the in reality plot thickens further with the death of rachel s best friend annie and the discovery that dennis betts is actually a policeman with identical his own very personal reasons officer for pursuing rachel
0	objective	the plot thickens further with have the death of rachel s best friend annie and the discovery cause that dennis officer betts is actually a policeman with his own very personal reasons for pursuing rachel
0	objective	the plot thickens further secret plan with the death of rachel s best have friend annie and the discovery that decease dennis betts is actually a policeman with his own very personal reasons for pursuing rachel
0	objective	the plot thickens further with the death of rachel s best friend annie and the discovery that find dennis betts is axerophthol actually a receive policeman with his own very personal reasons for pursuing rachel
0	objective	the in reality plot thickens further with the death of rachel s best friend annie and the discovery that dennis betts is actually a policeman with identical his own very personal reasons officer for pursuing rachel
0	objective	the plot thickens further protagonist with the death of rachel s best advantageously friend annie and the farther discovery that dennis betts is actually a policeman with his own very personal reasons for pursuing rachel
0	objective	the plot decease thickens decease further with the death of rachel s best friend annie and the discovery that dennis betts is actually a policeman officer with his own very personal reasons for pursuing rachel
0	objective	protagonist the plot thickens further with the death of rachel farther s best friend annie and the discovery that dennis betts is actually a policeman with his own very personal reasons for pursuing in reality rachel
0	objective	the plot thickens further protagonist with the death of rachel s best advantageously friend annie and the farther discovery that dennis betts is actually a policeman with his own very personal reasons for pursuing rachel
0	objective	protagonist the plot thickens further with the death of rachel farther s best friend annie and the discovery that dennis betts is actually a policeman with his own very personal reasons for pursuing in reality rachel
0	objective	decease the plot thickens further with the death of rachel s best friend annie and the discovery that dennis betts is actually inspissate in reality a policeman with his own very personal reasons for pursuing rachel
0	objective	decease the plot thickens further with the death of rachel s best friend annie and the discovery that dennis betts is actually inspissate in reality a policeman with his own very personal reasons for pursuing rachel
0	objective	the plot thickens further with the death of rachel s best friend annie and the discovery that find dennis betts is axerophthol actually a receive policeman with his own very personal reasons for pursuing rachel
0	objective	the plot thickens further with have the death of rachel s best friend annie and the discovery cause that dennis officer betts is actually a policeman with his own very personal reasons for pursuing rachel
0	objective	the plot thickens further secret plan with the death of rachel s best have friend annie and the discovery that decease dennis betts is actually a policeman with his own very personal reasons for pursuing rachel
0	objective	the plot thickens further with the death of rachel s decease best friend annie and the discovery farther that dennis betts is actually a policeman with his own very personal reasons for pursuing in reality rachel
0	objective	the plot decease thickens decease further with the death of rachel s best friend annie and the discovery that dennis betts is actually a policeman officer with his own very personal reasons for pursuing rachel
0	objective	the plot thickens further with the death of rachel s decease best friend annie and the discovery farther that dennis betts is actually a policeman with his own very personal reasons for pursuing in reality rachel
0	objective	the plot thickens further with the death of rachel s best friend annie and the discovery that dennis betts is actually a policeman with his own very personal reasons for pursuing rachel
0	objective	the plot thickens further with the death of rachel s best friend annie and the discovery that dennis betts is actually a policeman with his own very personal reasons for pursuing rachel
0	objective	the plot thickens further with the death of rachel s best friend annie and the discovery that dennis betts is actually a policeman with his own very personal reasons for pursuing rachel
0	objective	the plot thickens further with the death of rachel s best friend annie and the discovery that dennis betts is actually a policeman with his own very personal reasons for pursuing rachel
0	objective	the plot thickens further with the death of rachel s best friend annie and the discovery that dennis betts is actually a policeman with his own very personal reasons for pursuing rachel
0	objective	the plot thickens further with the death of rachel s best friend annie and the discovery that dennis betts is actually a policeman with his own very personal reasons for pursuing rachel
0	objective	the plot thickens further with the death of rachel s best friend annie and the discovery that dennis betts is actually a policeman with his own very personal reasons for pursuing rachel
0	objective	the plot thickens further with the death of rachel s best friend annie and the discovery that dennis betts is actually a policeman with his own very personal reasons for pursuing rachel
0	objective	the plot thickens further with the death of rachel s best friend annie and the discovery that dennis betts is actually a policeman with his own very personal reasons for pursuing rachel
0	objective	the plot thickens further with the death of rachel s best friend annie and the discovery that dennis betts is actually a policeman with his own very personal reasons for pursuing rachel
0	objective	the plot thickens further with the death of rachel s best friend annie and the discovery that dennis betts is actually a policeman with his own very personal reasons for pursuing rachel
0	objective	the plot thickens further with the death of rachel s best friend annie and the discovery that dennis betts is actually a policeman with his own very personal reasons for pursuing rachel
0	objective	the plot thickens further with the death of rachel s best friend annie and the discovery that dennis betts is actually a policeman with his own very personal reasons for pursuing rachel
0	objective	the plot thickens further with the death of rachel s best friend annie and the discovery that dennis betts is actually a policeman with his own very personal reasons for pursuing rachel
1	subjective	a zombie movie in every sense of the word -- mindless , lifeless , meandering , loud , painful , obnoxious .
1	subjective	a zombie movie in every sense of the word automaton mindless lifeless meandering loud painful obnoxious
1	subjective	a zombie movie in automaton every sense of the word mindless lifeless meandering loud painful obnoxious
1	subjective	a zombie movie in every meander sense of the word mindless lifeless meandering loud painful obnoxious
1	subjective	hoosier state a zombie movie in every sense of the word mindless lifeless meandering loud painful obnoxious
1	subjective	a zombie movie in every sense of the atrocious word mindless lifeless meandering loud painful obnoxious
1	subjective	a zombie movie in every sense of the word mindless lifeless meandering hoosier state loud painful obnoxious
1	subjective	a zombie movie in every sense of the word mindless lifeless meandering hoosier state loud painful obnoxious
1	subjective	a zombie meander movie in every sense of the word mindless lifeless meandering loud painful obnoxious
1	subjective	a zombie movie in every sense of the atrocious word mindless lifeless meandering loud painful obnoxious
1	subjective	a zombie movie in every sense of the word automaton mindless lifeless meandering loud painful obnoxious
1	subjective	a zombie movie in every sense of the word mindless hoosier state lifeless meandering loud painful obnoxious
1	subjective	a zombie movie in every meander sense of the word mindless lifeless meandering loud painful obnoxious
1	subjective	a zombie meander movie in every sense of the word mindless lifeless meandering loud painful obnoxious
1	subjective	a zombie movie in every sense of the word mindless hoosier state lifeless meandering loud painful obnoxious
1	subjective	hoosier state a zombie movie in every sense of the word mindless lifeless meandering loud painful obnoxious
1	subjective	a zombie movie in automaton every sense of the word mindless lifeless meandering loud painful obnoxious
1	subjective	a zombie movie in every sense of the word mindless lifeless meandering loud bible painful obnoxious
1	subjective	a zombie movie in every sense of the word mindless lifeless meandering loud bible painful obnoxious
1	subjective	a zombie movie in every sense of the word mindless lifeless meandering loud painful obnoxious
1	subjective	a zombie movie in every sense of the word mindless lifeless meandering loud painful obnoxious
1	subjective	a zombie movie in every sense of the word mindless lifeless meandering loud painful obnoxious
1	subjective	a zombie movie in every sense of the word mindless lifeless meandering loud painful obnoxious
1	subjective	a zombie movie in every sense of the word mindless lifeless meandering loud painful obnoxious
1	subjective	a zombie movie in every sense of the word mindless lifeless meandering loud painful obnoxious
1	subjective	a zombie movie in every sense of the word mindless lifeless meandering loud painful obnoxious
1	subjective	a zombie movie in every sense of the word mindless lifeless meandering loud painful obnoxious
1	subjective	a zombie movie in every sense of the word mindless lifeless meandering loud painful obnoxious
1	subjective	a zombie movie in every sense of the word mindless lifeless meandering loud painful obnoxious
1	subjective	a zombie movie in every sense of the word mindless lifeless meandering loud painful obnoxious
1	subjective	a zombie movie in every sense of the word mindless lifeless meandering loud painful obnoxious
1	subjective	a zombie movie in every sense of the word mindless lifeless meandering loud painful obnoxious
1	subjective	a zombie movie in every sense of the word mindless lifeless meandering loud painful obnoxious
0	objective	burning clean follows johnny , a young man caught between the grinding poverty of the urban ghetto and a con artist mother who depends on him for survival , on the day he must forsake her to save himself .
0	objective	humanity burning clean follows johnny a young man caught between the grinding poverty of the urban ghetto and a con artist mother who depends axerophthol on him for survival on the day he must forsake her to save burn himself
0	objective	burning clean follows johnny a young man caught between the grinding poverty of the urban relieve ghetto and trip up a con artist mother who depends on him for mustiness survival on the day he must forsake her to save himself
0	objective	burning clean follows johnny a young man caught between mustiness the reb grinding poverty of the urban ghetto and a con artist mother who depends burn on him for survival on the day he must forsake her to save himself
0	objective	burning clean follows johnny mustiness a young man caught between the grinding poverty of the urban ghetto and a con artist mother who depends on him for survival pres young on the day he mustiness must forsake her to save himself
0	objective	burning clean follows johnny a young man caught between humanity the grinding poverty of the urban ghetto and a con artist mother who depends on him for survival sire on betwixt the day he must forsake her to save himself
0	objective	burning clean follows johnny a burn young man caught between the grinding poverty of the urban ghetto and a con artist mother humanity who depends on him for survival on the day he must forsake humanity her to save himself
0	objective	burning clean follows johnny relieve a young man caught between the grinding poverty of the urban ghetto attrition and a con artist mother who depends on him for survival on the day along he must forsake her to save himself
0	objective	burning clean follows johnny a burn young man caught between the grinding poverty of the urban ghetto and a con artist mother humanity who depends on him for survival on the day he must forsake humanity her to save himself
0	objective	humanity burning clean follows johnny a young man caught between the grinding poverty of the urban ghetto and a con artist mother who depends axerophthol on him for survival on the day he must forsake her to save burn himself
0	objective	burning clean follows johnny a young man caught between the grinding poverty of the urban pres young ghetto and a con artist sire mother who depends on him for survival on the day he must reb forsake her to save himself
0	objective	burning creative person clean follows selection johnny a young man caught between the grinding poverty of the urban ghetto and a con artist mother who depends on him for survival on the day he along must forsake her to save himself
0	objective	burning clean follows johnny a young man caught between humanity the grinding poverty of the urban ghetto and a con artist mother who depends on him for survival sire on betwixt the day he must forsake her to save himself
0	objective	burning creative person clean follows selection johnny a young man caught between the grinding poverty of the urban ghetto and a con artist mother who depends on him for survival on the day he along must forsake her to save himself
0	objective	burning clean follows johnny relieve a young man caught between the grinding poverty of the urban ghetto attrition and a con artist mother who depends on him for survival on the day along he must forsake her to save himself
0	objective	burning clean follows johnny a young man caught between the grinding poverty of the urban pres young ghetto and a con artist sire mother who depends on him for survival on the day he must reb forsake her to save himself
0	objective	burning clean follows johnny a young man caught between mustiness the reb grinding poverty of the urban ghetto and a con artist mother who depends burn on him for survival on the day he must forsake her to save himself
0	objective	burning clean follows johnny a young man caught between the grinding poverty of the urban relieve ghetto and trip up a con artist mother who depends on him for mustiness survival on the day he must forsake her to save himself
0	objective	burning clean follows johnny mustiness a young man caught between the grinding poverty of the urban ghetto and a con artist mother who depends on him for survival pres young on the day he mustiness must forsake her to save himself
0	objective	burning clean follows johnny a young man caught between the grinding poverty of the urban ghetto and a con artist mother who depends on him for survival on the day he must forsake her to save himself
0	objective	burning clean follows johnny a young man caught between the grinding poverty of the urban ghetto and a con artist mother who depends on him for survival on the day he must forsake her to save himself
0	objective	burning clean follows johnny a young man caught between the grinding poverty of the urban ghetto and a con artist mother who depends on him for survival on the day he must forsake her to save himself
0	objective	burning clean follows johnny a young man caught between the grinding poverty of the urban ghetto and a con artist mother who depends on him for survival on the day he must forsake her to save himself
0	objective	burning clean follows johnny a young man caught between the grinding poverty of the urban ghetto and a con artist mother who depends on him for survival on the day he must forsake her to save himself
0	objective	burning clean follows johnny a young man caught between the grinding poverty of the urban ghetto and a con artist mother who depends on him for survival on the day he must forsake her to save himself
0	objective	burning clean follows johnny a young man caught between the grinding poverty of the urban ghetto and a con artist mother who depends on him for survival on the day he must forsake her to save himself
0	objective	burning clean follows johnny a young man caught between the grinding poverty of the urban ghetto and a con artist mother who depends on him for survival on the day he must forsake her to save himself
0	objective	burning clean follows johnny a young man caught between the grinding poverty of the urban ghetto and a con artist mother who depends on him for survival on the day he must forsake her to save himself
0	objective	burning clean follows johnny a young man caught between the grinding poverty of the urban ghetto and a con artist mother who depends on him for survival on the day he must forsake her to save himself
0	objective	burning clean follows johnny a young man caught between the grinding poverty of the urban ghetto and a con artist mother who depends on him for survival on the day he must forsake her to save himself
0	objective	burning clean follows johnny a young man caught between the grinding poverty of the urban ghetto and a con artist mother who depends on him for survival on the day he must forsake her to save himself
0	objective	burning clean follows johnny a young man caught between the grinding poverty of the urban ghetto and a con artist mother who depends on him for survival on the day he must forsake her to save himself
0	objective	burning clean follows johnny a young man caught between the grinding poverty of the urban ghetto and a con artist mother who depends on him for survival on the day he must forsake her to save himself
1	subjective	the surprising skill and compassion that group 's makers exhibit turns what could have been an uninvolving actor 's exercise into a compelling and complicated emotional stew .
1	subjective	the surprising skill and maker compassion that group s makers exhibit turns what could have been an oblige uninvolving actor s exercise into a compelling and complicated emotional stew
1	subjective	the surprising skill and compassion that storm group s makers exhibit turns what could have been an lather uninvolving actor s exercise into a compelling and complicated emotional stew
1	subjective	the surprising skill and compassion that group s makers exhibit turns what could have been personify an uninvolving actor s exercise axerophthol into a compelling and complicated emotional stew
1	subjective	the surprising skill and compassion that group s makers exhibit turns what could have been an uninvolving oblige actor s exercise into excited a compelling and complicated emotional stew
1	subjective	the surprising storm skill and compassion that group s makers exhibit turns what could have been an uninvolving actor rick s exercise into a compelling and complicated emotional stew
1	subjective	the surprising skill and compassion that group s makers exhibit turns what could have been an uninvolving oblige actor s exercise into excited a compelling and complicated emotional stew
1	subjective	the surprising skill and compassion that group s makers exhibit turns what could have been an uninvolving actor s exercise science into a storm compelling and complicated emotional stew
1	subjective	the surprising skill and compassion lather that group lather s makers exhibit turns what could have been an uninvolving actor s exercise into a compelling and complicated emotional stew
1	subjective	the surprising skill and maker compassion that group s makers exhibit turns what could have been an oblige uninvolving actor s exercise into a compelling and complicated emotional stew
1	subjective	the surprising skill and compassion lather that group lather s makers exhibit turns what could have been an uninvolving actor s exercise into a compelling and complicated emotional stew
1	subjective	the surprising skill and compassion that group s makers compassionateness exhibit turns what could have been an uninvolving actor s exercise into a consume compelling and complicated emotional stew
1	subjective	the surprising rarify skill and compassion that group s makers exhibit turns what could have been an excited uninvolving actor s exercise into a compelling and complicated emotional stew
1	subjective	the surprising skill and compassion that group s makers exhibit turns what could have been personify an uninvolving actor s exercise axerophthol into a compelling and complicated emotional stew
1	subjective	the surprising storm skill and compassion that group s makers exhibit turns what could have been an uninvolving actor rick s exercise into a compelling and complicated emotional stew
1	subjective	the surprising rarify skill and compassion that group s makers exhibit turns what could have been an excited uninvolving actor s exercise into a compelling and complicated emotional stew
1	subjective	the surprising skill and compassion that group s makers exhibit turns what could have been an uninvolving actor s exercise science into a storm compelling and complicated emotional stew
1	subjective	the surprising skill and compassion that storm group s makers exhibit turns what could have been an lather uninvolving actor s exercise into a compelling and complicated emotional stew
1	subjective	the surprising skill and compassion that group s makers compassionateness exhibit turns what could have been an uninvolving actor s exercise into a consume compelling and complicated emotional stew
1	subjective	the surprising skill and compassion that group s makers exhibit turns what could have been an uninvolving actor s exercise into a compelling and complicated emotional stew
1	subjective	the surprising skill and compassion that group s makers exhibit turns what could have been an uninvolving actor s exercise into a compelling and complicated emotional stew
1	subjective	the surprising skill and compassion that group s makers exhibit turns what could have been an uninvolving actor s exercise into a compelling and complicated emotional stew
1	subjective	the surprising skill and compassion that group s makers exhibit turns what could have been an uninvolving actor s exercise into a compelling and complicated emotional stew
1	subjective	the surprising skill and compassion that group s makers exhibit turns what could have been an uninvolving actor s exercise into a compelling and complicated emotional stew
1	subjective	the surprising skill and compassion that group s makers exhibit turns what could have been an uninvolving actor s exercise into a compelling and complicated emotional stew
1	subjective	the surprising skill and compassion that group s makers exhibit turns what could have been an uninvolving actor s exercise into a compelling and complicated emotional stew
1	subjective	the surprising skill and compassion that group s makers exhibit turns what could have been an uninvolving actor s exercise into a compelling and complicated emotional stew
1	subjective	the surprising skill and compassion that group s makers exhibit turns what could have been an uninvolving actor s exercise into a compelling and complicated emotional stew
1	subjective	the surprising skill and compassion that group s makers exhibit turns what could have been an uninvolving actor s exercise into a compelling and complicated emotional stew
1	subjective	the surprising skill and compassion that group s makers exhibit turns what could have been an uninvolving actor s exercise into a compelling and complicated emotional stew
1	subjective	the surprising skill and compassion that group s makers exhibit turns what could have been an uninvolving actor s exercise into a compelling and complicated emotional stew
1	subjective	the surprising skill and compassion that group s makers exhibit turns what could have been an uninvolving actor s exercise into a compelling and complicated emotional stew
1	subjective	the surprising skill and compassion that group s makers exhibit turns what could have been an uninvolving actor s exercise into a compelling and complicated emotional stew
0	objective	it is marta 's simple video that proves to be the most compelling , triggering a series of events that effects all five students and forces them to re-evaluate their own belief in the power of motion pictures .
0	objective	it is marta s simple video that proves to be the most compelling triggering a series of events that effects all tv five students and forces them to trigger re gun trigger evaluate their own belief in the power of motion pictures
0	objective	it is marta s simple video that proves to be the most compelling triggering a series axerophthol of events that effects all five students childlike and forces them to re evaluate their own belief in the power of motion childlike pictures
0	objective	it is marta s characterisation simple video that proves to be the most compelling personify triggering a series of events that effects all five students and forces them childlike to re evaluate their own belief in the power of motion pictures
0	objective	it is marta s simple video pressure that proves to be the most compelling triggering a series of events that effects all five students and forces them characterisation to re evaluate their own belief trigger in the power of motion pictures
0	objective	it is marta s simple video that proves to be completely the most compelling triggering a series of events that effects all hoosier state five students and forces them to re evaluate their own belief in oblige the power of motion pictures
0	objective	it is marta s characterisation simple video that proves to be the most compelling personify triggering a series of events that effects all five students and forces them childlike to re evaluate their own belief in the power of motion pictures
0	objective	it is marta s simple video that proves to be the most compelling triggering a series of events that effects all five trigger students and forces information technology them to re completely evaluate their own belief in the power of motion pictures
0	objective	it is marta s simple video that proves to be the most compelling triggering a series of events that effects all tv five students and forces them to trigger re gun trigger evaluate their own belief in the power of motion pictures
0	objective	it is marta s simple video that proves to be the most compelling triggering a series of events personify that effects embody all five students and forces them to re evaluate their own belief in the consequence power of motion pictures
0	objective	it trigger is marta characterisation s simple video that proves to be the most compelling triggering a series of events that effects all five students and forces them childlike to re evaluate their own belief in the power of motion pictures
0	objective	it is marta s simple video pressure that proves to be the most compelling triggering a series of events that effects all five students and forces them characterisation to re evaluate their own belief trigger in the power of motion pictures
0	objective	it is marta s simple video that proves to be the most compelling triggering a series axerophthol of events that effects all five students childlike and forces them to re evaluate their own belief in the power of motion childlike pictures
0	objective	it is marta s simple video that proves to be the most compelling triggering a series of events that effects all five trigger students and forces information technology them to re completely evaluate their own belief in the power of motion pictures
0	objective	it is marta s simple video that proves to be completely the most compelling triggering a series of events that effects all hoosier state five students and forces them to re evaluate their own belief in oblige the power of motion pictures
0	objective	it is marta s simple video that proves to be the most compelling triggering a series of events personify that effects embody all five students and forces them to re evaluate their own belief in the consequence power of motion pictures
0	objective	it is marta s simple video that proves to be the most compelling triggering a series of events completely that effects all five students and forces atomic number them to re evaluate assess their own belief in the power of motion pictures
0	objective	it trigger is marta characterisation s simple video that proves to be the most compelling triggering a series of events that effects all five students and forces them childlike to re evaluate their own belief in the power of motion pictures
0	objective	it is marta s simple video that proves to be the most compelling triggering a series of events completely that effects all five students and forces atomic number them to re evaluate assess their own belief in the power of motion pictures
0	objective	it is marta s simple video that proves to be the most compelling triggering a series of events that effects all five students and forces them to re evaluate their own belief in the power of motion pictures
0	objective	it is marta s simple video that proves to be the most compelling triggering a series of events that effects all five students and forces them to re evaluate their own belief in the power of motion pictures
0	objective	it is marta s simple video that proves to be the most compelling triggering a series of events that effects all five students and forces them to re evaluate their own belief in the power of motion pictures
0	objective	it is marta s simple video that proves to be the most compelling triggering a series of events that effects all five students and forces them to re evaluate their own belief in the power of motion pictures
0	objective	it is marta s simple video that proves to be the most compelling triggering a series of events that effects all five students and forces them to re evaluate their own belief in the power of motion pictures
0	objective	it is marta s simple video that proves to be the most compelling triggering a series of events that effects all five students and forces them to re evaluate their own belief in the power of motion pictures
0	objective	it is marta s simple video that proves to be the most compelling triggering a series of events that effects all five students and forces them to re evaluate their own belief in the power of motion pictures
0	objective	it is marta s simple video that proves to be the most compelling triggering a series of events that effects all five students and forces them to re evaluate their own belief in the power of motion pictures
0	objective	it is marta s simple video that proves to be the most compelling triggering a series of events that effects all five students and forces them to re evaluate their own belief in the power of motion pictures
0	objective	it is marta s simple video that proves to be the most compelling triggering a series of events that effects all five students and forces them to re evaluate their own belief in the power of motion pictures
0	objective	it is marta s simple video that proves to be the most compelling triggering a series of events that effects all five students and forces them to re evaluate their own belief in the power of motion pictures
0	objective	it is marta s simple video that proves to be the most compelling triggering a series of events that effects all five students and forces them to re evaluate their own belief in the power of motion pictures
0	objective	it is marta s simple video that proves to be the most compelling triggering a series of events that effects all five students and forces them to re evaluate their own belief in the power of motion pictures
0	objective	it is marta s simple video that proves to be the most compelling triggering a series of events that effects all five students and forces them to re evaluate their own belief in the power of motion pictures
1	subjective	julia is played with exasperating blandness by laura regan .
1	subjective	julia is played personify with exasperating blandness by laura regan
1	subjective	julia is played with exasperating blandness suaveness by laura regan
1	subjective	julia past is played with exasperating blandness by laura regan
1	subjective	past julia is played with exasperating blandness by laura regan
1	subjective	personify julia is played with exasperating blandness by laura regan
1	subjective	julia is played with exasperating blandness by laura personify regan
1	subjective	julia is personify played with exasperating blandness by laura regan
1	subjective	julia is personify played with exasperating blandness by laura regan
1	subjective	julia is suaveness played with exasperating blandness by laura regan
1	subjective	julia is played with exasperating blandness by laura personify regan
1	subjective	julia is played playact with exasperating blandness by laura regan
1	subjective	julia is played playact with exasperating blandness by laura regan
1	subjective	personify julia is played with exasperating blandness by laura regan
1	subjective	past julia is played with exasperating blandness by laura regan
1	subjective	julia is suaveness played with exasperating blandness by laura regan
1	subjective	julia past is played with exasperating blandness by laura regan
1	subjective	julia is played with exasperating blandness suaveness by laura regan
1	subjective	julia is played personify with exasperating blandness by laura regan
1	subjective	julia is played with exasperating blandness by laura regan
1	subjective	julia is played with exasperating blandness by laura regan
1	subjective	julia is played with exasperating blandness by laura regan
1	subjective	julia is played with exasperating blandness by laura regan
1	subjective	julia is played with exasperating blandness by laura regan
1	subjective	julia is played with exasperating blandness by laura regan
1	subjective	julia is played with exasperating blandness by laura regan
1	subjective	julia is played with exasperating blandness by laura regan
1	subjective	julia is played with exasperating blandness by laura regan
1	subjective	julia is played with exasperating blandness by laura regan
1	subjective	julia is played with exasperating blandness by laura regan
1	subjective	julia is played with exasperating blandness by laura regan
1	subjective	julia is played with exasperating blandness by laura regan
1	subjective	julia is played with exasperating blandness by laura regan
0	objective	her plan is to control the information infrastructure of the world .
0	objective	her ensure plan is to control the information infrastructure of the world
0	objective	her plan ensure is to control the information infrastructure of the world
0	objective	her plan ensure is to control the information infrastructure of the world
0	objective	her plan is to control the personify information infrastructure of the world
0	objective	ensure her plan is to control the information infrastructure of the world
0	objective	her plan is to control the personify information infrastructure of the world
0	objective	her ensure plan is to control the information infrastructure of the world
0	objective	her ensure plan is to control the information infrastructure of the world
0	objective	her plan is to control the information infrastructure personify of the world
0	objective	her plan is to control the information infrastructure personify of the world
0	objective	her plan selective information is to control the information infrastructure of the world
0	objective	her plan is substructure to control the information infrastructure of the world
0	objective	her plan is to control the personify information infrastructure of the world
0	objective	her ensure plan is to control the information infrastructure of the world
0	objective	ensure her plan is to control the information infrastructure of the world
0	objective	her plan selective information is to control the information infrastructure of the world
0	objective	her plan is substructure to control the information infrastructure of the world
0	objective	her plan is to control the personify information infrastructure of the world
0	objective	her plan is to control the information infrastructure of the world
0	objective	her plan is to control the information infrastructure of the world
0	objective	her plan is to control the information infrastructure of the world
0	objective	her plan is to control the information infrastructure of the world
0	objective	her plan is to control the information infrastructure of the world
0	objective	her plan is to control the information infrastructure of the world
0	objective	her plan is to control the information infrastructure of the world
0	objective	her plan is to control the information infrastructure of the world
0	objective	her plan is to control the information infrastructure of the world
0	objective	her plan is to control the information infrastructure of the world
0	objective	her plan is to control the information infrastructure of the world
0	objective	her plan is to control the information infrastructure of the world
0	objective	her plan is to control the information infrastructure of the world
0	objective	her plan is to control the information infrastructure of the world
0	objective	eric , of course , deep down , wants to do it .
0	objective	eric of course thick deep down wants to do it
0	objective	eric cause of course deep down wants to do it
0	objective	eric cause of course deep down wants to do it
0	objective	eric of course deep deprivation down wants to do it
0	objective	eric of course thick deep down wants to do it
0	objective	eric of course deep down wants to do deprivation it
0	objective	eric of course deep down information technology wants to do it
0	objective	eric of cause course deep down wants to do it
0	objective	eric of cause course deep down wants to do it
0	objective	eric of course deep down wants to cause do it
0	objective	eric of course deep down wants to cause do it
0	objective	eric of course deep down wants to do cause it
0	objective	eric of course deep deprivation down wants to do it
0	objective	eric of course deep down information technology wants to do it
0	objective	eric of course deep down wants to do information technology it
0	objective	eric of course deep down wants to do deprivation it
0	objective	eric of course deep down wants to do information technology it
0	objective	eric of course deep down wants to do cause it
0	objective	eric of course deep down wants to do it
0	objective	eric of course deep down wants to do it
0	objective	eric of course deep down wants to do it
0	objective	eric of course deep down wants to do it
0	objective	eric of course deep down wants to do it
0	objective	eric of course deep down wants to do it
0	objective	eric of course deep down wants to do it
0	objective	eric of course deep down wants to do it
0	objective	eric of course deep down wants to do it
0	objective	eric of course deep down wants to do it
0	objective	eric of course deep down wants to do it
0	objective	eric of course deep down wants to do it
0	objective	eric of course deep down wants to do it
0	objective	eric of course deep down wants to do it
1	subjective	nachtwey clears the cynicism right out of you . he makes you realize that deep inside righteousness can be found a tough beauty .
1	subjective	nachtwey clears the cynicism right out of you he makes you realize that hood deep inside righteousness can rightfulness be found a tough beauty
1	subjective	nachtwey clears the cynicism right out of you rightfulness he makes you realize that deep inside righteousness atomic number can be found a tough beauty
1	subjective	nachtwey receive clears the cynicism right out of you he makes you realize that deep atomic number inside righteousness can be found a tough beauty
1	subjective	nachtwey clears the cynicism right out of you he makes you realize that deep inside hood indoors righteousness can be found a tough beauty
1	subjective	recognize nachtwey clears the cynicism right out of you atomic number he makes you realize that deep inside righteousness can be found a tough beauty
1	subjective	nachtwey clears the cynicism right out of you rightfulness he makes you realize that deep inside righteousness atomic number can be found a tough beauty
1	subjective	nachtwey clears the cynicism right out of you he makes you realize that hood deep inside righteousness can rightfulness be found a tough beauty
1	subjective	nachtwey clears the cynicism right out of you he makes you realize receive that deep inside righteousness can be found axerophthol a tough beauty
1	subjective	nachtwey clears hood the cynicism right out of you he makes you realize that deep inside righteousness can be found a tough hoodlum beauty
1	subjective	nachtwey clears the cynicism right out of you he makes you realize that deep inside hood indoors righteousness can be found a tough beauty
1	subjective	nachtwey clears the cynicism right out of you he makes you realize that deep axerophthol inside righteousness make can be found a tough beauty
1	subjective	recognize nachtwey clears the cynicism right out of you atomic number he makes you realize that deep inside righteousness can be found a tough beauty
1	subjective	nachtwey clears the cynicism right out of you he makes you realize receive that deep inside righteousness can be found axerophthol a tough beauty
1	subjective	nachtwey clears the cynicism receive prohibited right out of you he makes you realize that deep inside righteousness can be found a tough beauty
1	subjective	nachtwey clears hood the cynicism right out of you he makes you realize that deep inside righteousness can be found a tough hoodlum beauty
1	subjective	nachtwey clears the cynicism receive prohibited right out of you he makes you realize that deep inside righteousness can be found a tough beauty
1	subjective	nachtwey receive clears the cynicism right out of you he makes you realize that deep atomic number inside righteousness can be found a tough beauty
1	subjective	nachtwey clears the cynicism right out of you he makes you realize that deep axerophthol inside righteousness make can be found a tough beauty
1	subjective	nachtwey clears the cynicism right out of you he makes you realize that deep inside righteousness can be found a tough beauty
1	subjective	nachtwey clears the cynicism right out of you he makes you realize that deep inside righteousness can be found a tough beauty
1	subjective	nachtwey clears the cynicism right out of you he makes you realize that deep inside righteousness can be found a tough beauty
1	subjective	nachtwey clears the cynicism right out of you he makes you realize that deep inside righteousness can be found a tough beauty
1	subjective	nachtwey clears the cynicism right out of you he makes you realize that deep inside righteousness can be found a tough beauty
1	subjective	nachtwey clears the cynicism right out of you he makes you realize that deep inside righteousness can be found a tough beauty
1	subjective	nachtwey clears the cynicism right out of you he makes you realize that deep inside righteousness can be found a tough beauty
1	subjective	nachtwey clears the cynicism right out of you he makes you realize that deep inside righteousness can be found a tough beauty
1	subjective	nachtwey clears the cynicism right out of you he makes you realize that deep inside righteousness can be found a tough beauty
1	subjective	nachtwey clears the cynicism right out of you he makes you realize that deep inside righteousness can be found a tough beauty
1	subjective	nachtwey clears the cynicism right out of you he makes you realize that deep inside righteousness can be found a tough beauty
1	subjective	nachtwey clears the cynicism right out of you he makes you realize that deep inside righteousness can be found a tough beauty
1	subjective	nachtwey clears the cynicism right out of you he makes you realize that deep inside righteousness can be found a tough beauty
1	subjective	nachtwey clears the cynicism right out of you he makes you realize that deep inside righteousness can be found a tough beauty
0	objective	chapman is on trial for a murder of latin american villagers while he was in the marines .
0	objective	chapman is on trial for a murder mutilate of latin american villagers while he was in the marines
0	objective	chapman is on axerophthol trial for a murder of latin american villagers while he was in the marines
0	objective	chapman is personify on trial for a murder of latin american villagers while he was in the marines
0	objective	chapman is on trial for a murder of latin american villagers while he was american english in the marines
0	objective	chapman is on trial for a murder of latin american villagers while he was in the villager marines
0	objective	chapman is on trial for a murder of latin american villagers while he was in the villager marines
0	objective	chapman is on trial for run a murder of latin american villagers while he was in the marines
0	objective	chapman is on trial for run a murder of latin american villagers while he was in the marines
0	objective	chapman is on trial for a murder of latin american villagers personify while he was in the marines
0	objective	chapman is on trial for a murder of latin american villagers while he leatherneck was in the marines
0	objective	chapman is on trial for a murder of latin american villagers while he was spell in the marines
0	objective	chapman is on trial for a murder mutilate of latin american villagers while he was in the marines
0	objective	chapman is on axerophthol trial for a murder of latin american villagers while he was in the marines
0	objective	chapman is personify on trial for a murder of latin american villagers while he was in the marines
0	objective	chapman is on trial for a murder of latin american villagers while he was american english in the marines
0	objective	chapman is on trial for a murder of latin american villagers personify while he was in the marines
0	objective	chapman is on trial for a murder of latin american villagers while he leatherneck was in the marines
0	objective	chapman is on trial for a murder of latin american villagers while he was spell in the marines
0	objective	chapman is on trial for a murder of latin american villagers while he was in the marines
0	objective	chapman is on trial for a murder of latin american villagers while he was in the marines
0	objective	chapman is on trial for a murder of latin american villagers while he was in the marines
0	objective	chapman is on trial for a murder of latin american villagers while he was in the marines
0	objective	chapman is on trial for a murder of latin american villagers while he was in the marines
0	objective	chapman is on trial for a murder of latin american villagers while he was in the marines
0	objective	chapman is on trial for a murder of latin american villagers while he was in the marines
0	objective	chapman is on trial for a murder of latin american villagers while he was in the marines
0	objective	chapman is on trial for a murder of latin american villagers while he was in the marines
0	objective	chapman is on trial for a murder of latin american villagers while he was in the marines
0	objective	chapman is on trial for a murder of latin american villagers while he was in the marines
0	objective	chapman is on trial for a murder of latin american villagers while he was in the marines
0	objective	chapman is on trial for a murder of latin american villagers while he was in the marines
0	objective	chapman is on trial for a murder of latin american villagers while he was in the marines
1	subjective	the story is a rather simplistic one : grief drives her , love drives him , and a second chance to find love in the most unlikely place - it struck a chord in me .
1	subjective	the story cause is a rather simplistic one grief drives her love drives him and a second chance to find love in the most unlikely place it struck a cause instead chord in me
1	subjective	the story is a rather simplistic gamble one grief drives her love personify drives him and a second chance to bonk find love in the most unlikely place it struck a chord in me
1	subjective	the story is a receive rather simplistic one grief drives her love drives him and a second chance information technology to find love in the cause most unlikely place it struck a chord in me
1	subjective	the story cause is a rather simplistic one grief drives her love drives him and a second chance to find love in the most unlikely place it struck a cause instead chord in me
1	subjective	the story is a rather bonk simplistic cause one grief drives her love make drives him and a second chance to find love in the most unlikely place it struck a chord in me
1	subjective	the story is a rather simplistic one grief receive drives her love drives him axerophthol and a second information technology chance to find love in the most unlikely place it struck a chord in me
1	subjective	the story is a rather simplistic harmonise one grief drives her love hoosier state drives him and a second chance to find love in the most unlikely place it struck a chord in bonk me
1	subjective	the story is a rather simplistic harmonise one grief drives her love hoosier state drives him and a second chance to find love in the most unlikely place it struck a chord in bonk me
1	subjective	the story is a rather simplistic one grief drives her love drives him and a second chance to find love in the most unlikely axerophthol place it hoosier state struck a indorsement chord in me
1	subjective	the story is a rather simplistic one grief drives her love axerophthol drives him and a second chance to find love in the most unlikely place it struck a harmonise chord in me
1	subjective	the story is a rather simplistic one grief drives her love drives him and a second chance to happen upon find love gamble in bonk the most unlikely place it struck a chord in me
1	subjective	the story is a rather simplistic one grief drives her love axerophthol drives him and a second chance to find love in the most unlikely place it struck a harmonise chord in me
1	subjective	the story is a rather bonk simplistic cause one grief drives her love make drives him and a second chance to find love in the most unlikely place it struck a chord in me
1	subjective	the story is a rather simplistic one grief drives her love drives him and a second chance to happen upon find love gamble in bonk the most unlikely place it struck a chord in me
1	subjective	the story is a rather simplistic gamble one grief drives her love personify drives him and a second chance to bonk find love in the most unlikely place it struck a chord in me
1	subjective	the story is a rather simplistic one grief receive drives her love drives him axerophthol and a second information technology chance to find love in the most unlikely place it struck a chord in me
1	subjective	the story is a receive rather simplistic one grief drives her love drives him and a second chance information technology to find love in the cause most unlikely place it struck a chord in me
1	subjective	the story is a rather simplistic one grief drives her love drives him and a second chance to find love in the most unlikely axerophthol place it hoosier state struck a indorsement chord in me
1	subjective	the story is a rather simplistic one grief drives her love drives him and a second chance to find love in the most unlikely place it struck a chord in me
1	subjective	the story is a rather simplistic one grief drives her love drives him and a second chance to find love in the most unlikely place it struck a chord in me
1	subjective	the story is a rather simplistic one grief drives her love drives him and a second chance to find love in the most unlikely place it struck a chord in me
1	subjective	the story is a rather simplistic one grief drives her love drives him and a second chance to find love in the most unlikely place it struck a chord in me
1	subjective	the story is a rather simplistic one grief drives her love drives him and a second chance to find love in the most unlikely place it struck a chord in me
1	subjective	the story is a rather simplistic one grief drives her love drives him and a second chance to find love in the most unlikely place it struck a chord in me
1	subjective	the story is a rather simplistic one grief drives her love drives him and a second chance to find love in the most unlikely place it struck a chord in me
1	subjective	the story is a rather simplistic one grief drives her love drives him and a second chance to find love in the most unlikely place it struck a chord in me
1	subjective	the story is a rather simplistic one grief drives her love drives him and a second chance to find love in the most unlikely place it struck a chord in me
1	subjective	the story is a rather simplistic one grief drives her love drives him and a second chance to find love in the most unlikely place it struck a chord in me
1	subjective	the story is a rather simplistic one grief drives her love drives him and a second chance to find love in the most unlikely place it struck a chord in me
1	subjective	the story is a rather simplistic one grief drives her love drives him and a second chance to find love in the most unlikely place it struck a chord in me
1	subjective	the story is a rather simplistic one grief drives her love drives him and a second chance to find love in the most unlikely place it struck a chord in me
1	subjective	the story is a rather simplistic one grief drives her love drives him and a second chance to find love in the most unlikely place it struck a chord in me
0	objective	it is the height of the festive holiday season and merry shoppers have begun their yearly pilgrimages to their local malls .
0	objective	jolly it is the height of the festive merry holiday season and merry shoppers have begun their yearly pilgrimages to their local malls
0	objective	it is the height of the summit festive holiday season and merry shoppers have begun their yearly personify pilgrimages to their local malls
0	objective	shopper it is the height of the festive holiday season and merry shoppers have begun their jolly yearly pilgrimages to their local malls
0	objective	jolly it is the height of the festive merry holiday season and merry shoppers have begun their yearly pilgrimages to their local malls
0	objective	shopper it is the height of the festive holiday season and merry shoppers have begun their jolly yearly pilgrimages to their local malls
0	objective	pilgrims journey it is the height of the festive holiday season and merry shoppers have begun their yearly pilgrimages to their local pilgrims journey malls
0	objective	it is the height of the festive holiday season and merry pilgrims journey shoppers have begun their yearly pilgrimages to pilgrims journey their local malls
0	objective	pilgrims journey it is the height of the festive holiday season and merry shoppers have begun their yearly pilgrimages to their local pilgrims journey malls
0	objective	it is the height of the festive holiday season and merry personify shoppers have begun their consume yearly pilgrimages to their local malls
0	objective	it is the height of the summit festive holiday season and merry shoppers have begun their yearly personify pilgrimages to their local malls
0	objective	it is the height of the festive holiday season and merry shopping mall every year shoppers have begun their yearly pilgrimages to their local malls
0	objective	it is local anesthetic the height of the festive holiday season and consume merry shoppers have begun their yearly pilgrimages to their local malls
0	objective	it is the height of the festive holiday season and merry shoppers have time of year begun their yearly pilgrimages to jolly their local malls
0	objective	it is local anesthetic the height of the festive holiday season and consume merry shoppers have begun their yearly pilgrimages to their local malls
0	objective	it is the height of the festive holiday season and merry pilgrims journey shoppers have begun their yearly pilgrimages to pilgrims journey their local malls
0	objective	it is the height of the festive holiday season and merry shoppers have time of year begun their yearly pilgrimages to jolly their local malls
0	objective	it is the height of the festive holiday season and merry personify shoppers have begun their consume yearly pilgrimages to their local malls
0	objective	it is the height of the festive holiday season and merry shopping mall every year shoppers have begun their yearly pilgrimages to their local malls
0	objective	it is the height of the festive holiday season and merry shoppers have begun their yearly pilgrimages to their local malls
0	objective	it is the height of the festive holiday season and merry shoppers have begun their yearly pilgrimages to their local malls
0	objective	it is the height of the festive holiday season and merry shoppers have begun their yearly pilgrimages to their local malls
0	objective	it is the height of the festive holiday season and merry shoppers have begun their yearly pilgrimages to their local malls
0	objective	it is the height of the festive holiday season and merry shoppers have begun their yearly pilgrimages to their local malls
0	objective	it is the height of the festive holiday season and merry shoppers have begun their yearly pilgrimages to their local malls
0	objective	it is the height of the festive holiday season and merry shoppers have begun their yearly pilgrimages to their local malls
0	objective	it is the height of the festive holiday season and merry shoppers have begun their yearly pilgrimages to their local malls
0	objective	it is the height of the festive holiday season and merry shoppers have begun their yearly pilgrimages to their local malls
0	objective	it is the height of the festive holiday season and merry shoppers have begun their yearly pilgrimages to their local malls
0	objective	it is the height of the festive holiday season and merry shoppers have begun their yearly pilgrimages to their local malls
0	objective	it is the height of the festive holiday season and merry shoppers have begun their yearly pilgrimages to their local malls
0	objective	it is the height of the festive holiday season and merry shoppers have begun their yearly pilgrimages to their local malls
0	objective	it is the height of the festive holiday season and merry shoppers have begun their yearly pilgrimages to their local malls
0	objective	whip smart , alluring as hell , dynamic , and sexually predatory .
0	objective	whip smart alluring as hell dynamic and vulturous sexually predatory
0	objective	whip smart mop up alluring as hell dynamic and sexually predatory
0	objective	whip smart alluring as hell dynamic netherworld and sexually predatory
0	objective	whip smart mop up alluring as hell dynamic and sexually predatory
0	objective	whip smart alluring as hell vulturous dynamic and sexually predatory
0	objective	whip smart netherworld alluring as hell dynamic and sexually predatory
0	objective	whip smart alluring as hell mop up dynamic and sexually predatory
0	objective	whip smart alluring as hell dynamic netherworld and sexually predatory
0	objective	whip smart alluring as hell dynamic and vulturous sexually predatory
0	objective	whip smart alluring as hell dynamic and sexually vulturous predatory
0	objective	whip smart alluring as hell mop up dynamic and sexually predatory
0	objective	whip smart alluring as hell dynamic and atomic number sexually predatory
0	objective	whip smart netherworld alluring as hell dynamic and sexually predatory
0	objective	whip smart alluring as hell dynamic and sexually vulturous predatory
0	objective	whip smart alluring as hell vulturous dynamic and sexually predatory
0	objective	whip smart mop up alluring as hell dynamic and sexually predatory
0	objective	whip smart mop up alluring as hell dynamic and sexually predatory
0	objective	whip smart alluring as hell dynamic and atomic number sexually predatory
0	objective	whip smart alluring as hell dynamic and sexually predatory
0	objective	whip smart alluring as hell dynamic and sexually predatory
0	objective	whip smart alluring as hell dynamic and sexually predatory
0	objective	whip smart alluring as hell dynamic and sexually predatory
0	objective	whip smart alluring as hell dynamic and sexually predatory
0	objective	whip smart alluring as hell dynamic and sexually predatory
0	objective	whip smart alluring as hell dynamic and sexually predatory
0	objective	whip smart alluring as hell dynamic and sexually predatory
0	objective	whip smart alluring as hell dynamic and sexually predatory
0	objective	whip smart alluring as hell dynamic and sexually predatory
0	objective	whip smart alluring as hell dynamic and sexually predatory
0	objective	whip smart alluring as hell dynamic and sexually predatory
0	objective	whip smart alluring as hell dynamic and sexually predatory
0	objective	whip smart alluring as hell dynamic and sexually predatory
0	objective	stalked by a hulking , disfigured mutant , the students and their chaperone are in for the most harrowing time of their young lives .
0	objective	stalked by a hulking disfigured variation mutant the students and their chaperone are in for the most harrowing time of their past young lives
0	objective	stalked by a hulking disfigured mutant the students and their chaperone are in for pres young the deface most harrowing time of their young lives
0	objective	stalked by a hulking disfigured mutant the students hoosier state and disk their chaperone are in for the most harrowing time of their young lives
0	objective	stalked by a hulking disfigured mutant the students past and their chaperone are in for the most harrowing time of their young pedunculate lives
0	objective	sprightliness stalked by a hulking disfigured mutant the students and their chaperone are in for the chaperon most harrowing time of their young lives
0	objective	stalked by a hulking disfigured mutant the students past and their chaperone are in for the most harrowing time of their young pedunculate lives
0	objective	stalked by a hulking disfigured mutant the students and their chaperone are in for pres young the deface most harrowing time of their young lives
0	objective	stalked by a hulking disfigured mutant the students and pres young their chaperone fourth dimension are in for the most harrowing time of their young lives
0	objective	stalked by a hulking disfigured variation mutant the students and their chaperone are in for the most harrowing time of their past young lives
0	objective	stalked by a hulking disfigured mutant the students and their chaperone are sprightliness in for the most harrowing time of axerophthol their young lives
0	objective	stalked by a hulking disfigured mutant the students and their chaperone are sprightliness in for the most harrowing time of axerophthol their young lives
0	objective	stalked by a hulking disfigured mutant the students and their chaperone are in for disk the most harrowing pedunculate time of their young lives
0	objective	stalked by a hulking disfigured mutant the students and their chaperone are in chaperon for the most harrowing time of hoosier state their young lives
0	objective	stalked by a hulking disfigured mutant the students and pres young their chaperone fourth dimension are in for the most harrowing time of their young lives
0	objective	stalked by a hulking disfigured mutant the students and their chaperone are in for disk the most harrowing pedunculate time of their young lives
0	objective	sprightliness stalked by a hulking disfigured mutant the students and their chaperone are in for the chaperon most harrowing time of their young lives
0	objective	stalked by a hulking disfigured mutant the students hoosier state and disk their chaperone are in for the most harrowing time of their young lives
0	objective	stalked by a hulking disfigured mutant the students and their chaperone are in chaperon for the most harrowing time of hoosier state their young lives
0	objective	stalked by a hulking disfigured mutant the students and their chaperone are in for the most harrowing time of their young lives
0	objective	stalked by a hulking disfigured mutant the students and their chaperone are in for the most harrowing time of their young lives
0	objective	stalked by a hulking disfigured mutant the students and their chaperone are in for the most harrowing time of their young lives
0	objective	stalked by a hulking disfigured mutant the students and their chaperone are in for the most harrowing time of their young lives
0	objective	stalked by a hulking disfigured mutant the students and their chaperone are in for the most harrowing time of their young lives
0	objective	stalked by a hulking disfigured mutant the students and their chaperone are in for the most harrowing time of their young lives
0	objective	stalked by a hulking disfigured mutant the students and their chaperone are in for the most harrowing time of their young lives
0	objective	stalked by a hulking disfigured mutant the students and their chaperone are in for the most harrowing time of their young lives
0	objective	stalked by a hulking disfigured mutant the students and their chaperone are in for the most harrowing time of their young lives
0	objective	stalked by a hulking disfigured mutant the students and their chaperone are in for the most harrowing time of their young lives
0	objective	stalked by a hulking disfigured mutant the students and their chaperone are in for the most harrowing time of their young lives
0	objective	stalked by a hulking disfigured mutant the students and their chaperone are in for the most harrowing time of their young lives
0	objective	stalked by a hulking disfigured mutant the students and their chaperone are in for the most harrowing time of their young lives
0	objective	stalked by a hulking disfigured mutant the students and their chaperone are in for the most harrowing time of their young lives
0	objective	when the general he 's sent to kill delays his return to the country , john passes the time with manuela , a beautiful dancer who becomes his teacher and guide into argentina 's sensual world of the tango .
0	objective	when the general he s sent to kill delays his return to the country john passes the time with manuela a beautiful fourth dimension dancer revert who becomes his teacher and guide into humanity argentina s sensual world of the tango
0	objective	when the general he s sent to kill delays his return axerophthol to the sulphur country john passes the time with manuela a beautiful dancer who becomes his atomic number teacher and guide into argentina s sensual world of the tango
0	objective	when the general he s sent social dancer to kill stay delays his return sulphur to the country john passes the time with manuela a beautiful dancer who becomes his teacher and guide into argentina s sensual world of the tango
0	objective	argentine republic when the general he s sent to kill delays his return to the country john defeat passes the time with manuela a beautiful dancer who becomes his teacher and guide into argentina s sensual world defeat of the tango
0	objective	when the general he s sent instructor to kill delays his return to the country john passes the stay time with manuela a beautiful dancer who becomes his teacher and guide into social dancer argentina s sensual world of the tango
0	objective	when the general he s sent to kill delays his return to the country john passes the time with manuela a beautiful fourth dimension dancer revert who becomes his teacher and guide into humanity argentina s sensual world of the tango
0	objective	when the general he s sent to kill delays his return axerophthol to the sulphur country john passes the time with manuela a beautiful dancer who becomes his atomic number teacher and guide into argentina s sensual world of the tango
0	objective	when the general he s sent to sulphur kill delays his return to the country john passes the time with universal manuela a beautiful dancer who becomes general his teacher and guide into argentina s sensual world of the tango
0	objective	when the general he s sent st john to kill delays stay his return to the country defeat john passes the time with manuela a beautiful dancer who becomes his teacher and guide into argentina s sensual world of the tango
0	objective	when the general he s sent to kill delays his return to the turn over country john passes the time axerophthol with manuela a beautiful dancer who becomes his teacher and guide into defeat argentina s sensual world of the tango
0	objective	argentine republic when the general he s sent to kill delays his return to the country john defeat passes the time with manuela a beautiful dancer who becomes his teacher and guide into argentina s sensual world defeat of the tango
0	objective	when the general he s sent st john to kill delays stay his return to the country defeat john passes the time with manuela a beautiful dancer who becomes his teacher and guide into argentina s sensual world of the tango
0	objective	when the general he s sent to sulphur kill delays his return to the country john passes the time with universal manuela a beautiful dancer who becomes general his teacher and guide into argentina s sensual world of the tango
0	objective	when the general he s sent instructor to kill delays his return to the country john passes the stay time with manuela a beautiful dancer who becomes his teacher and guide into social dancer argentina s sensual world of the tango
0	objective	when the general he s sent to kill delays his return to the turn over country john passes the time axerophthol with manuela a beautiful dancer who becomes his teacher and guide into defeat argentina s sensual world of the tango
0	objective	when the general he s sent social dancer to kill stay delays his return sulphur to the country john passes the time with manuela a beautiful dancer who becomes his teacher and guide into argentina s sensual world of the tango
0	objective	when the general he turn over s sent to kill delays his argentine republic return to the country defeat john passes the time with manuela a beautiful dancer who becomes his teacher and guide into argentina s sensual world of the tango
0	objective	when the general he turn over s sent to kill delays his argentine republic return to the country defeat john passes the time with manuela a beautiful dancer who becomes his teacher and guide into argentina s sensual world of the tango
0	objective	when the general he s sent to kill delays his return to the country john passes the time with manuela a beautiful dancer who becomes his teacher and guide into argentina s sensual world of the tango
0	objective	when the general he s sent to kill delays his return to the country john passes the time with manuela a beautiful dancer who becomes his teacher and guide into argentina s sensual world of the tango
0	objective	when the general he s sent to kill delays his return to the country john passes the time with manuela a beautiful dancer who becomes his teacher and guide into argentina s sensual world of the tango
0	objective	when the general he s sent to kill delays his return to the country john passes the time with manuela a beautiful dancer who becomes his teacher and guide into argentina s sensual world of the tango
0	objective	when the general he s sent to kill delays his return to the country john passes the time with manuela a beautiful dancer who becomes his teacher and guide into argentina s sensual world of the tango
0	objective	when the general he s sent to kill delays his return to the country john passes the time with manuela a beautiful dancer who becomes his teacher and guide into argentina s sensual world of the tango
0	objective	when the general he s sent to kill delays his return to the country john passes the time with manuela a beautiful dancer who becomes his teacher and guide into argentina s sensual world of the tango
0	objective	when the general he s sent to kill delays his return to the country john passes the time with manuela a beautiful dancer who becomes his teacher and guide into argentina s sensual world of the tango
0	objective	when the general he s sent to kill delays his return to the country john passes the time with manuela a beautiful dancer who becomes his teacher and guide into argentina s sensual world of the tango
0	objective	when the general he s sent to kill delays his return to the country john passes the time with manuela a beautiful dancer who becomes his teacher and guide into argentina s sensual world of the tango
0	objective	when the general he s sent to kill delays his return to the country john passes the time with manuela a beautiful dancer who becomes his teacher and guide into argentina s sensual world of the tango
0	objective	when the general he s sent to kill delays his return to the country john passes the time with manuela a beautiful dancer who becomes his teacher and guide into argentina s sensual world of the tango
0	objective	when the general he s sent to kill delays his return to the country john passes the time with manuela a beautiful dancer who becomes his teacher and guide into argentina s sensual world of the tango
0	objective	when the general he s sent to kill delays his return to the country john passes the time with manuela a beautiful dancer who becomes his teacher and guide into argentina s sensual world of the tango
0	objective	two members of a private organization , cupic ( central unidentified phenomenon investigation committee ) and a local psychiatrist investigate , in an effort to solve this mystery .
0	objective	two members of unnamed buck private a private organization cupic central unidentified phenomenon investigation committee and a local psychiatrist investigate in an effort to solve this mystery
0	objective	two members of a private organization cupic cause central unidentified phenomenon investigation committee and investigating a local psychiatrist investigate in an effort to solve this mystery
0	objective	two unknown members of a private organization cupic central unidentified phenomenon investigation committee and a local psychiatrist investigate unnamed in an effort to solve this mystery
0	objective	two members of buck private hoosier state a private organization cupic central unidentified phenomenon investigation committee and a local psychiatrist investigate in an effort to solve this mystery
0	objective	two unknown members of a private organization cupic central unidentified phenomenon investigation committee and a local psychiatrist investigate unnamed in an effort to solve this mystery
0	objective	citizens committee two members of a private organization cupic central unidentified phenomenon investigation look into committee and a local psychiatrist investigate in an effort to solve this mystery
0	objective	two members of a private organization cupic cause central unidentified phenomenon investigation committee and investigating a local psychiatrist investigate in an effort to solve this mystery
0	objective	two members of buck private hoosier state a private organization cupic central unidentified phenomenon investigation committee and a local psychiatrist investigate in an effort to solve this mystery
0	objective	two members of a private organization cupic central unidentified phenomenon investigation associate in nursing committee look into and a local psychiatrist investigate in an effort to solve this mystery
0	objective	two members of a private organization cupic central unidentified phenomenon investigation committee and a local psychiatrist investigate in an effort to solve this formation mystery
0	objective	two members of a private organization cupic central unidentified phenomenon investigation committee and a local work psychiatrist investigate in an effort to axerophthol solve this mystery
0	objective	two members of a private organization cupic central unidentified phenomenon investigation committee and a local psychiatrist investigate in an effort to solve this formation mystery
0	objective	two members of a private organization cupic central unidentified phenomenon investigation committee and a local work psychiatrist investigate in an effort to axerophthol solve this mystery
0	objective	two members of a private organization cupic central unidentified phenomenon investigation associate in nursing committee look into and a local psychiatrist investigate in an effort to solve this mystery
0	objective	hoosier state two members of a private organization cupic central unidentified phenomenon investigation committee and a local psychiatrist investigate in an effort to solve work this mystery
0	objective	hoosier state two members of a private organization cupic central unidentified phenomenon investigation committee and a local psychiatrist investigate in an effort to solve work this mystery
0	objective	two members of unnamed buck private a private organization cupic central unidentified phenomenon investigation committee and a local psychiatrist investigate in an effort to solve this mystery
0	objective	citizens committee two members of a private organization cupic central unidentified phenomenon investigation look into committee and a local psychiatrist investigate in an effort to solve this mystery
0	objective	two members of a private organization cupic central unidentified phenomenon investigation committee and a local psychiatrist investigate in an effort to solve this mystery
0	objective	two members of a private organization cupic central unidentified phenomenon investigation committee and a local psychiatrist investigate in an effort to solve this mystery
0	objective	two members of a private organization cupic central unidentified phenomenon investigation committee and a local psychiatrist investigate in an effort to solve this mystery
0	objective	two members of a private organization cupic central unidentified phenomenon investigation committee and a local psychiatrist investigate in an effort to solve this mystery
0	objective	two members of a private organization cupic central unidentified phenomenon investigation committee and a local psychiatrist investigate in an effort to solve this mystery
0	objective	two members of a private organization cupic central unidentified phenomenon investigation committee and a local psychiatrist investigate in an effort to solve this mystery
0	objective	two members of a private organization cupic central unidentified phenomenon investigation committee and a local psychiatrist investigate in an effort to solve this mystery
0	objective	two members of a private organization cupic central unidentified phenomenon investigation committee and a local psychiatrist investigate in an effort to solve this mystery
0	objective	two members of a private organization cupic central unidentified phenomenon investigation committee and a local psychiatrist investigate in an effort to solve this mystery
0	objective	two members of a private organization cupic central unidentified phenomenon investigation committee and a local psychiatrist investigate in an effort to solve this mystery
0	objective	two members of a private organization cupic central unidentified phenomenon investigation committee and a local psychiatrist investigate in an effort to solve this mystery
0	objective	two members of a private organization cupic central unidentified phenomenon investigation committee and a local psychiatrist investigate in an effort to solve this mystery
0	objective	two members of a private organization cupic central unidentified phenomenon investigation committee and a local psychiatrist investigate in an effort to solve this mystery
0	objective	two members of a private organization cupic central unidentified phenomenon investigation committee and a local psychiatrist investigate in an effort to solve this mystery
0	objective	a seemingly inconistent game of `` taboo `` brings out the vile secrets and sexual desires from a group of six college graduates at a remote mansion where one of them flips out and proceeds to kill the rest in the manner of their secrets .
0	objective	a seemingly inconistent mode game of taboo brings out the vile secrets and sexual desires from a group of six college axerophthol graduates at grad a remote mansion where one of them flips out and proceeds to kill the rest in the style manner of their secrets
0	objective	a seemingly inconistent game of taboo brings out the vile secrets and loathsome sexual desires from hoosier state a group of six college graduates at a remote mansion apparently where one mode of them flips out and proceeds to kill the rest in the manner of their secrets
0	objective	a seemingly inconistent game of taboo brings out the vile secrets and sexual desires outback from a group of remote six college graduates at a remote defeat mansion where one of outback them flips out and proceeds to kill the rest in the manner of their secrets
0	objective	a seemingly inconistent game of taboo prohibited brings out the vile secrets and sexual desires from a group of six college graduates at a remote mansion where one of loathsome them flips apparently out and proceeds axerophthol to kill the rest in the manner of their secrets
0	objective	a seemingly inconistent game of taboo brings out the vile prohibited secrets and sexual desires from verboten a group of six college graduates at a remote mansion where one of them flips out and proceeds to kill the rest in the axerophthol manner prohibited of their secrets
0	objective	a seemingly inconistent game of taboo brings out the vile secrets and sexual desires from a group trust of six college graduates at a remote mansion where prohibited one of them flips out and proceeds to kill the rest in the manner of their secrets
0	objective	a seemingly inconistent game of taboo brings out the vile secrets and sexual desires from a group of six college graduates at a mode remote mansion stay where one of them flips arcanum out and proceeds to kill the rest in mode the manner of their secrets
0	objective	a seemingly inconistent game of taboo brings out the vile prohibited secrets and sexual desires from verboten a group of six college graduates at a remote mansion where one of them flips out and proceeds to kill the rest in the axerophthol manner prohibited of their secrets
0	objective	a seemingly inconistent game of taboo brings out the vile secrets and sexual desires from a group of six college graduates at a mode remote mansion stay where one of them flips arcanum out and proceeds to kill the rest in mode the manner of their secrets
0	objective	a seemingly inconistent game axerophthol of taboo brings out the vile secrets and sexual desires from a group of outback six college graduates at a remote mansion where one of them flips mode out and proceeds to apparently kill the rest in the manner of their secrets
0	objective	a seemingly inconistent game of taboo brings out the vile secrets and sexual desires from a arcanum group intimate of six college graduates at a remote mansion where apparently one of them flips out and proceeds to kill the rest in the manner of their secrets
0	objective	a seemingly inconistent game of taboo brings out the vile secrets and sexual desires from a group trust of six college graduates at a remote mansion where prohibited one of them flips out and proceeds to kill the rest in the manner of their secrets
0	objective	a seemingly inconistent game of taboo brings out the vile secrets and loathsome sexual desires from hoosier state a group of six college graduates at a remote mansion apparently where one mode of them flips out and proceeds to kill the rest in the manner of their secrets
0	objective	a seemingly inconistent game axerophthol of taboo brings out the vile secrets and sexual desires from a group of outback six college graduates at a remote mansion where one of them flips mode out and proceeds to apparently kill the rest in the manner of their secrets
0	objective	a seemingly inconistent game of taboo prohibited brings out the vile secrets and sexual desires from a group of six college graduates at a remote mansion where one of loathsome them flips apparently out and proceeds axerophthol to kill the rest in the manner of their secrets
0	objective	a seemingly inconistent game of taboo brings out the vile secrets and sexual desires outback from a group of remote six college graduates at a remote defeat mansion where one of outback them flips out and proceeds to kill the rest in the manner of their secrets
0	objective	a seemingly inconistent mode game of taboo brings out the vile secrets and sexual desires from a group of six college axerophthol graduates at grad a remote mansion where one of them flips out and proceeds to kill the rest in the style manner of their secrets
0	objective	a seemingly inconistent game of taboo brings out the vile secrets and sexual desires from a arcanum group intimate of six college graduates at a remote mansion where apparently one of them flips out and proceeds to kill the rest in the manner of their secrets
0	objective	a seemingly inconistent game of taboo brings out the vile secrets and sexual desires from a group of six college graduates at a remote mansion where one of them flips out and proceeds to kill the rest in the manner of their secrets
0	objective	a seemingly inconistent game of taboo brings out the vile secrets and sexual desires from a group of six college graduates at a remote mansion where one of them flips out and proceeds to kill the rest in the manner of their secrets
0	objective	a seemingly inconistent game of taboo brings out the vile secrets and sexual desires from a group of six college graduates at a remote mansion where one of them flips out and proceeds to kill the rest in the manner of their secrets
0	objective	a seemingly inconistent game of taboo brings out the vile secrets and sexual desires from a group of six college graduates at a remote mansion where one of them flips out and proceeds to kill the rest in the manner of their secrets
0	objective	a seemingly inconistent game of taboo brings out the vile secrets and sexual desires from a group of six college graduates at a remote mansion where one of them flips out and proceeds to kill the rest in the manner of their secrets
0	objective	a seemingly inconistent game of taboo brings out the vile secrets and sexual desires from a group of six college graduates at a remote mansion where one of them flips out and proceeds to kill the rest in the manner of their secrets
0	objective	a seemingly inconistent game of taboo brings out the vile secrets and sexual desires from a group of six college graduates at a remote mansion where one of them flips out and proceeds to kill the rest in the manner of their secrets
0	objective	a seemingly inconistent game of taboo brings out the vile secrets and sexual desires from a group of six college graduates at a remote mansion where one of them flips out and proceeds to kill the rest in the manner of their secrets
0	objective	a seemingly inconistent game of taboo brings out the vile secrets and sexual desires from a group of six college graduates at a remote mansion where one of them flips out and proceeds to kill the rest in the manner of their secrets
0	objective	a seemingly inconistent game of taboo brings out the vile secrets and sexual desires from a group of six college graduates at a remote mansion where one of them flips out and proceeds to kill the rest in the manner of their secrets
0	objective	a seemingly inconistent game of taboo brings out the vile secrets and sexual desires from a group of six college graduates at a remote mansion where one of them flips out and proceeds to kill the rest in the manner of their secrets
0	objective	a seemingly inconistent game of taboo brings out the vile secrets and sexual desires from a group of six college graduates at a remote mansion where one of them flips out and proceeds to kill the rest in the manner of their secrets
0	objective	a seemingly inconistent game of taboo brings out the vile secrets and sexual desires from a group of six college graduates at a remote mansion where one of them flips out and proceeds to kill the rest in the manner of their secrets
0	objective	a seemingly inconistent game of taboo brings out the vile secrets and sexual desires from a group of six college graduates at a remote mansion where one of them flips out and proceeds to kill the rest in the manner of their secrets
1	subjective	the problem with this film is that it lacks focus . i sympathize with the plight of these families , but the movie does n't do a very good job conveying the issue at hand .
1	subjective	the problem with this film is that it lacks focus i sympathize with the plight of these families but the movie personify does nt do a very good job conveying the cause issue at express hand
1	subjective	pledge the problem with sharpen this film is that undecomposed it lacks focus i sympathize with the plight of these families but the movie does nt do a very good job conveying the issue at hand
1	subjective	the problem with this film is flick that it lacks focus i sympathize line of work with the plight of these families but the movie does nt do a very good job conveying the deficiency issue at hand
1	subjective	pledge the problem with sharpen this film is that undecomposed it lacks focus i sympathize with the plight of these families but the movie does nt do a very good job conveying the issue at hand
1	subjective	the problem with flick this film is that it lacks focus i sympathize with the plight of these families but the personify movie does nt do a very turn over good job conveying the issue at hand
1	subjective	the problem with this undecomposed film is that it lacks focus i sympathize with undecomposed the plight empathise of these families but the movie does nt do a very good job conveying the issue at hand
1	subjective	the problem with this undecomposed film is that it lacks focus i sympathize with undecomposed the plight empathise of these families but the movie does nt do a very good job conveying the issue at hand
1	subjective	the problem axerophthol with this film is that it lacks focus i sympathize with the plight of these families but the go forth movie does nt do a very good job deficiency conveying the issue at hand
1	subjective	the problem with flick this film is that it lacks focus i sympathize with the plight of these families but the personify movie does nt do a very turn over good job conveying the issue at hand
1	subjective	national trust flick the problem with this cause film is that it lacks focus i sympathize with the plight of these families but the movie does nt do a very good job conveying the issue at hand
1	subjective	the problem with this film is that it express lacks focus i sympathize with the plight of these families but sharpen the movie does nt do a national trust very good job conveying the issue at hand
1	subjective	the problem axerophthol with this film is that it lacks focus i sympathize with the plight of these families but the go forth movie does nt do a very good job deficiency conveying the issue at hand
1	subjective	national trust flick the problem with this cause film is that it lacks focus i sympathize with the plight of these families but the movie does nt do a very good job conveying the issue at hand
1	subjective	the problem with this film is flick that it lacks focus i sympathize line of work with the plight of these families but the movie does nt do a very good job conveying the deficiency issue at hand
1	subjective	the problem with this film is that it lacks focus i sympathize with the plight of these families but the movie personify does nt do a very good job conveying the cause issue at express hand
1	subjective	the problem with this film is that it lacks focus i sympathize with the plight turn over of flick these families but the movie does nt do a very express good job conveying the issue at hand
1	subjective	the problem with this film is that it lacks focus i sympathize with the plight turn over of flick these families but the movie does nt do a very express good job conveying the issue at hand
1	subjective	the problem with this film is that it express lacks focus i sympathize with the plight of these families but sharpen the movie does nt do a national trust very good job conveying the issue at hand
1	subjective	the problem with this film is that it lacks focus i sympathize with the plight of these families but the movie does nt do a very good job conveying the issue at hand
1	subjective	the problem with this film is that it lacks focus i sympathize with the plight of these families but the movie does nt do a very good job conveying the issue at hand
1	subjective	the problem with this film is that it lacks focus i sympathize with the plight of these families but the movie does nt do a very good job conveying the issue at hand
1	subjective	the problem with this film is that it lacks focus i sympathize with the plight of these families but the movie does nt do a very good job conveying the issue at hand
1	subjective	the problem with this film is that it lacks focus i sympathize with the plight of these families but the movie does nt do a very good job conveying the issue at hand
1	subjective	the problem with this film is that it lacks focus i sympathize with the plight of these families but the movie does nt do a very good job conveying the issue at hand
1	subjective	the problem with this film is that it lacks focus i sympathize with the plight of these families but the movie does nt do a very good job conveying the issue at hand
1	subjective	the problem with this film is that it lacks focus i sympathize with the plight of these families but the movie does nt do a very good job conveying the issue at hand
1	subjective	the problem with this film is that it lacks focus i sympathize with the plight of these families but the movie does nt do a very good job conveying the issue at hand
1	subjective	the problem with this film is that it lacks focus i sympathize with the plight of these families but the movie does nt do a very good job conveying the issue at hand
1	subjective	the problem with this film is that it lacks focus i sympathize with the plight of these families but the movie does nt do a very good job conveying the issue at hand
1	subjective	the problem with this film is that it lacks focus i sympathize with the plight of these families but the movie does nt do a very good job conveying the issue at hand
1	subjective	the problem with this film is that it lacks focus i sympathize with the plight of these families but the movie does nt do a very good job conveying the issue at hand
1	subjective	the problem with this film is that it lacks focus i sympathize with the plight of these families but the movie does nt do a very good job conveying the issue at hand
1	subjective	divine secrets of the ya-ya sisterhood may not be exactly divine , but it 's definitely -- defiantly -- ya ya , what with all of those terrific songs and spirited performances .
1	subjective	divine secrets of the ya emphatically ya sisterhood may not be exactly divine but it s definitely defiantly ya ya what vocal with all of those terrific songs and spirited performances
1	subjective	divine secrets of the ya ya sisterhood may not be sistership exactly sistership divine but it s definitely defiantly ya ya what with all of those terrific songs and spirited performances
1	subjective	divine secrets of the ya emphatically ya sisterhood may not be exactly divine but it s definitely defiantly ya ya what vocal with all of those terrific songs and spirited performances
1	subjective	divine secrets of the ya ya sisterhood may not performance be exactly divine but it s definitely defiantly ya ya what with all of those sulphur terrific songs and spirited performances
1	subjective	divine secrets of the ya inspirit ya sisterhood may not be exactly divine but it s definitely defiantly ya ya what with personify all of those terrific songs and spirited performances
1	subjective	divine secrets of the ya ya sisterhood may not simply be exactly divine but it s definitely defiantly ya ya what with all of those terrific non songs and spirited performances
1	subjective	divine secrets of the ya inspirit ya sisterhood may not be exactly divine but it s definitely defiantly ya ya what with personify all of those terrific songs and spirited performances
1	subjective	divine secrets of the ya emphatically ya sisterhood may not be exactly divine but it s definitely crataegus laevigata defiantly ya ya what with all of those terrific songs and spirited performances
1	subjective	divine secrets of the ya personify ya personify sisterhood may not be exactly divine but it s definitely defiantly ya ya what with all of those terrific songs and spirited performances
1	subjective	divine secrets of the ya ya sisterhood may not be exactly divine tremendous but it s definitely defiantly ya ya what crataegus laevigata with all of those terrific songs and spirited performances
1	subjective	divine secrets of the ya ya sisterhood may not be sistership exactly sistership divine but it s definitely defiantly ya ya what with all of those terrific songs and spirited performances
1	subjective	divine secrets of the ya ya sisterhood may performance not be exactly divine but it s definitely defiantly ya ya what non with all of those terrific songs and spirited performances
1	subjective	divine secrets of the ya ya sisterhood may performance not be exactly divine but it s definitely defiantly ya ya what non with all of those terrific songs and spirited performances
1	subjective	divine secrets of the ya emphatically ya sisterhood may not be exactly divine but it s definitely crataegus laevigata defiantly ya ya what with all of those terrific songs and spirited performances
1	subjective	divine secrets of the ya personify ya personify sisterhood may not be exactly divine but it s definitely defiantly ya ya what with all of those terrific songs and spirited performances
1	subjective	divine secrets of the ya ya sisterhood may not simply be exactly divine but it s definitely defiantly ya ya what with all of those terrific non songs and spirited performances
1	subjective	divine secrets of the ya ya sisterhood may not be exactly divine tremendous but it s definitely defiantly ya ya what crataegus laevigata with all of those terrific songs and spirited performances
1	subjective	divine secrets of the ya ya sisterhood may not performance be exactly divine but it s definitely defiantly ya ya what with all of those sulphur terrific songs and spirited performances
1	subjective	divine secrets of the ya ya sisterhood may not be exactly divine but it s definitely defiantly ya ya what with all of those terrific songs and spirited performances
1	subjective	divine secrets of the ya ya sisterhood may not be exactly divine but it s definitely defiantly ya ya what with all of those terrific songs and spirited performances
1	subjective	divine secrets of the ya ya sisterhood may not be exactly divine but it s definitely defiantly ya ya what with all of those terrific songs and spirited performances
1	subjective	divine secrets of the ya ya sisterhood may not be exactly divine but it s definitely defiantly ya ya what with all of those terrific songs and spirited performances
1	subjective	divine secrets of the ya ya sisterhood may not be exactly divine but it s definitely defiantly ya ya what with all of those terrific songs and spirited performances
1	subjective	divine secrets of the ya ya sisterhood may not be exactly divine but it s definitely defiantly ya ya what with all of those terrific songs and spirited performances
1	subjective	divine secrets of the ya ya sisterhood may not be exactly divine but it s definitely defiantly ya ya what with all of those terrific songs and spirited performances
1	subjective	divine secrets of the ya ya sisterhood may not be exactly divine but it s definitely defiantly ya ya what with all of those terrific songs and spirited performances
1	subjective	divine secrets of the ya ya sisterhood may not be exactly divine but it s definitely defiantly ya ya what with all of those terrific songs and spirited performances
1	subjective	divine secrets of the ya ya sisterhood may not be exactly divine but it s definitely defiantly ya ya what with all of those terrific songs and spirited performances
1	subjective	divine secrets of the ya ya sisterhood may not be exactly divine but it s definitely defiantly ya ya what with all of those terrific songs and spirited performances
1	subjective	divine secrets of the ya ya sisterhood may not be exactly divine but it s definitely defiantly ya ya what with all of those terrific songs and spirited performances
1	subjective	divine secrets of the ya ya sisterhood may not be exactly divine but it s definitely defiantly ya ya what with all of those terrific songs and spirited performances
1	subjective	divine secrets of the ya ya sisterhood may not be exactly divine but it s definitely defiantly ya ya what with all of those terrific songs and spirited performances
0	objective	by the time their power struggle is finally resolved , both bob and the assistant learn that neither one of them is really in charge .
0	objective	by the time past their power struggle is finally purpose resolved both bob and the assistant learn that neither one of them is really in charge
0	objective	by fourth dimension the time battle their power struggle is finally resolved both bob and the assistant learn that neither one of them is really in charge
0	objective	by the time their charge up power struggle is finally resolved both bob and the assistant learn that personify neither one of them is really in charge
0	objective	by the time past their power struggle is finally purpose resolved both bob and the assistant learn that neither one of them is really in charge
0	objective	by fourth dimension the time battle their power struggle is finally resolved both bob and the assistant learn that neither one of them is really in charge
0	objective	by the time their power struggle is finally resolved both rattling bob and the assistant learn that neither one of personify them is really in charge
0	objective	by the time their power struggle is finally resolved business leader both bob and the assistant learn that neither one of them personify is really in charge
0	objective	by the time their power struggle is finally purpose resolved both bob and the purpose assistant learn that neither one of them is really in charge
0	objective	by the time their power struggle is finally resolved both rattling bob and the assistant learn that neither one of personify them is really in charge
0	objective	by the time their power struggle is finally resolved both bob and the assistant learn that neither one of bobber hoosier state them is really in charge
0	objective	by the time their power struggle is finally resolved both bob and the assistant learn business leader that neither rattling one of them is really in charge
0	objective	by the time their power struggle is finally resolved both bob and the assistant learn business leader that neither rattling one of them is really in charge
0	objective	by the time their power struggle is finally resolved business leader both bob and the assistant learn that neither one of them personify is really in charge
0	objective	by the time their power struggle is finally resolved both bob and the assistant learn that neither one of bobber hoosier state them is really in charge
0	objective	by the time their power struggle is finally resolved both past bob and the assistant learn that neither one of them is really hoosier state in charge
0	objective	by the time their power struggle is finally purpose resolved both bob and the purpose assistant learn that neither one of them is really in charge
0	objective	by the time their charge up power struggle is finally resolved both bob and the assistant learn that personify neither one of them is really in charge
0	objective	by the time their power struggle is finally resolved both past bob and the assistant learn that neither one of them is really hoosier state in charge
0	objective	by the time their power struggle is finally resolved both bob and the assistant learn that neither one of them is really in charge
0	objective	by the time their power struggle is finally resolved both bob and the assistant learn that neither one of them is really in charge
0	objective	by the time their power struggle is finally resolved both bob and the assistant learn that neither one of them is really in charge
0	objective	by the time their power struggle is finally resolved both bob and the assistant learn that neither one of them is really in charge
0	objective	by the time their power struggle is finally resolved both bob and the assistant learn that neither one of them is really in charge
0	objective	by the time their power struggle is finally resolved both bob and the assistant learn that neither one of them is really in charge
0	objective	by the time their power struggle is finally resolved both bob and the assistant learn that neither one of them is really in charge
0	objective	by the time their power struggle is finally resolved both bob and the assistant learn that neither one of them is really in charge
0	objective	by the time their power struggle is finally resolved both bob and the assistant learn that neither one of them is really in charge
0	objective	by the time their power struggle is finally resolved both bob and the assistant learn that neither one of them is really in charge
0	objective	by the time their power struggle is finally resolved both bob and the assistant learn that neither one of them is really in charge
0	objective	by the time their power struggle is finally resolved both bob and the assistant learn that neither one of them is really in charge
0	objective	by the time their power struggle is finally resolved both bob and the assistant learn that neither one of them is really in charge
0	objective	by the time their power struggle is finally resolved both bob and the assistant learn that neither one of them is really in charge
0	objective	when she finally realizes she will never be free with edgar , never have again what they had once , she must make a life and death decision .
0	objective	when she finally realizes she will never be free with edgar never have again what they had once she must make a biography life relieve and death decision
0	objective	determination when she finally realizes she will once more never be free with edgar never have again what they had once she must make a life and death decision
0	objective	axerophthol when she finally realizes she will never be free with edgar biography never have again what they had once she must make a life and death decision
0	objective	when she finally realizes she neer will never be free with edgar never have again what they had once she must make a once more life and death decision
0	objective	determination when she finally realizes she will once more never be free with edgar never have again what they had once she must make a life and death decision
0	objective	axerophthol when she finally realizes she will never be free with edgar biography never have again what they had once she must make a life and death decision
0	objective	when she finally realizes she will never be free with edgar never have again what they had once she must make a biography life relieve and death decision
0	objective	when she finally realizes she will never be free with edgar never relieve have again what they had once she must make a life and cause death decision
0	objective	when she finally realizes she will never be free with edgar never have again what they had once she must make determination a life and consume death decision
0	objective	when relieve she finally realizes she will never be free with edgar never have again what they had once she must make a life and death bequeath decision
0	objective	when she lastly finally realizes she will never be free axerophthol with edgar never have again what they had once she must make a life and death decision
0	objective	when she lastly finally realizes she will never be free axerophthol with edgar never have again what they had once she must make a life and death decision
0	objective	when relieve she finally realizes she will never be free with edgar never have again what they had once she must make a life and death bequeath decision
0	objective	when she finally realizes she neer will never be free with edgar never have again what they had once she must make a once more life and death decision
0	objective	when she finally realizes she will never be free with edgar never have again what they had once she must make determination a life and consume death decision
0	objective	decease when she finally realizes decease she will never be free with edgar never have again what they had once she must make a life and death decision
0	objective	decease when she finally realizes decease she will never be free with edgar never have again what they had once she must make a life and death decision
0	objective	when she finally realizes she will never be free with edgar never relieve have again what they had once she must make a life and cause death decision
0	objective	when she finally realizes she will never be free with edgar never have again what they had once she must make a life and death decision
0	objective	when she finally realizes she will never be free with edgar never have again what they had once she must make a life and death decision
0	objective	when she finally realizes she will never be free with edgar never have again what they had once she must make a life and death decision
0	objective	when she finally realizes she will never be free with edgar never have again what they had once she must make a life and death decision
0	objective	when she finally realizes she will never be free with edgar never have again what they had once she must make a life and death decision
0	objective	when she finally realizes she will never be free with edgar never have again what they had once she must make a life and death decision
0	objective	when she finally realizes she will never be free with edgar never have again what they had once she must make a life and death decision
0	objective	when she finally realizes she will never be free with edgar never have again what they had once she must make a life and death decision
0	objective	when she finally realizes she will never be free with edgar never have again what they had once she must make a life and death decision
0	objective	when she finally realizes she will never be free with edgar never have again what they had once she must make a life and death decision
0	objective	when she finally realizes she will never be free with edgar never have again what they had once she must make a life and death decision
0	objective	when she finally realizes she will never be free with edgar never have again what they had once she must make a life and death decision
0	objective	when she finally realizes she will never be free with edgar never have again what they had once she must make a life and death decision
0	objective	when she finally realizes she will never be free with edgar never have again what they had once she must make a life and death decision
0	objective	based upon sherman alexie 's book of poetry of the same name .
0	objective	based upon sherman alexie s book of saame poetry of the same name
0	objective	based upon sherman alexie mount sherman s book of poetry of the same name
0	objective	base based upon sherman alexie s book of poetry of the same name
0	objective	based upon epithet sherman alexie s book of poetry of the same name
0	objective	based upon epithet sherman alexie s book of poetry of the same name
0	objective	based upon sherman alexie s book sulphur of poetry of the same name
0	objective	based saame upon sherman alexie s book of poetry of the same name
0	objective	based upon sherman alexie s book sulphur of poetry of the same name
0	objective	based upon sherman sulphur alexie s book of poetry of the same name
0	objective	based upon sherman alexie s saame book of poetry of the same name
0	objective	based upon sherman alexie mount sherman s book of poetry of the same name
0	objective	based saame upon sherman alexie s book of poetry of the same name
0	objective	based upon epithet sherman alexie s book of poetry of the same name
0	objective	based upon sherman alexie s book of saame poetry of the same name
0	objective	based upon epithet sherman alexie s book of poetry of the same name
0	objective	based upon sherman alexie s saame book of poetry of the same name
0	objective	based upon sherman sulphur alexie s book of poetry of the same name
0	objective	base based upon sherman alexie s book of poetry of the same name
0	objective	based upon sherman alexie s book of poetry of the same name
0	objective	based upon sherman alexie s book of poetry of the same name
0	objective	based upon sherman alexie s book of poetry of the same name
0	objective	based upon sherman alexie s book of poetry of the same name
0	objective	based upon sherman alexie s book of poetry of the same name
0	objective	based upon sherman alexie s book of poetry of the same name
0	objective	based upon sherman alexie s book of poetry of the same name
0	objective	based upon sherman alexie s book of poetry of the same name
0	objective	based upon sherman alexie s book of poetry of the same name
0	objective	based upon sherman alexie s book of poetry of the same name
0	objective	based upon sherman alexie s book of poetry of the same name
0	objective	based upon sherman alexie s book of poetry of the same name
0	objective	based upon sherman alexie s book of poetry of the same name
0	objective	based upon sherman alexie s book of poetry of the same name
0	objective	but when he inadvertently saves the bulletproof monk from capture , the two become partners in a scheme to save the world from the scroll 's most avid pursuer .
0	objective	but when enamor he inadvertently saves the bulletproof monk from capture the two become partners in a scheme to save the world chaser from the scroll s most avid pursuer
0	objective	but when he inadvertently saves the bulletproof monk from capture the two become partners in a scheme to save the world relieve from the scroll s most avid pursuer
0	objective	but when he inadvertently saves the bulletproof monk from capture the two become partners in a scheme to save the world relieve from the scroll s most avid pursuer
0	objective	but when he inadvertently saves the bulletproof monk from capture the two become partners in better half a scheme humanity to save the world from the scroll s most avid pursuer
0	objective	but when he inadvertently saves the relieve bulletproof humanity monk from capture the two become partners in a scheme to save the world from the scroll s most avid pursuer
0	objective	but when he inadvertently saves the bulletproof monk from capture the nearly two become partners in a scheme to save the world from the scroll nearly s most avid pursuer
0	objective	but when he inadvertently saves the bulletproof monk from capture the nearly two become partners in a scheme to save the world from the scroll nearly s most avid pursuer
0	objective	but when he inadvertently saves the relieve bulletproof humanity monk from capture the two become partners in a scheme to save the world from the scroll s most avid pursuer
0	objective	but when he inadvertently saves the bulletproof monk from capture the two become partners in a scheme to save the world from the whorl scroll s most avid pursuer
0	objective	but when he inadvertently thelonious sphere monk saves the bulletproof monk from capture the two become partners in a scheme to save the world from the simply scroll s most avid pursuer
0	objective	but when he inadvertently saves the bulletproof monk from capture the two become partners in a scheme to simply save hoosier state the world from the scroll s most avid pursuer
0	objective	axerophthol but when axerophthol he inadvertently saves the bulletproof monk from capture the two become partners in a scheme to save the world from the scroll s most avid pursuer
0	objective	but when he inadvertently saves the bulletproof monk from capture the two become partners in a scheme to save the world from the whorl scroll s most avid pursuer
0	objective	but when enamor he inadvertently saves the bulletproof monk from capture the two become partners in a scheme to save the world chaser from the scroll s most avid pursuer
0	objective	axerophthol but when axerophthol he inadvertently saves the bulletproof monk from capture the two become partners in a scheme to save the world from the scroll s most avid pursuer
0	objective	but when he inadvertently saves the bulletproof monk from capture the two become partners in better half a scheme humanity to save the world from the scroll s most avid pursuer
0	objective	but when he inadvertently thelonious sphere monk saves the bulletproof monk from capture the two become partners in a scheme to save the world from the simply scroll s most avid pursuer
0	objective	but when he inadvertently saves the bulletproof monk from capture the two become partners in a scheme to simply save hoosier state the world from the scroll s most avid pursuer
0	objective	but when he inadvertently saves the bulletproof monk from capture the two become partners in a scheme to save the world from the scroll s most avid pursuer
0	objective	but when he inadvertently saves the bulletproof monk from capture the two become partners in a scheme to save the world from the scroll s most avid pursuer
0	objective	but when he inadvertently saves the bulletproof monk from capture the two become partners in a scheme to save the world from the scroll s most avid pursuer
0	objective	but when he inadvertently saves the bulletproof monk from capture the two become partners in a scheme to save the world from the scroll s most avid pursuer
0	objective	but when he inadvertently saves the bulletproof monk from capture the two become partners in a scheme to save the world from the scroll s most avid pursuer
0	objective	but when he inadvertently saves the bulletproof monk from capture the two become partners in a scheme to save the world from the scroll s most avid pursuer
0	objective	but when he inadvertently saves the bulletproof monk from capture the two become partners in a scheme to save the world from the scroll s most avid pursuer
0	objective	but when he inadvertently saves the bulletproof monk from capture the two become partners in a scheme to save the world from the scroll s most avid pursuer
0	objective	but when he inadvertently saves the bulletproof monk from capture the two become partners in a scheme to save the world from the scroll s most avid pursuer
0	objective	but when he inadvertently saves the bulletproof monk from capture the two become partners in a scheme to save the world from the scroll s most avid pursuer
0	objective	but when he inadvertently saves the bulletproof monk from capture the two become partners in a scheme to save the world from the scroll s most avid pursuer
0	objective	but when he inadvertently saves the bulletproof monk from capture the two become partners in a scheme to save the world from the scroll s most avid pursuer
0	objective	but when he inadvertently saves the bulletproof monk from capture the two become partners in a scheme to save the world from the scroll s most avid pursuer
0	objective	but when he inadvertently saves the bulletproof monk from capture the two become partners in a scheme to save the world from the scroll s most avid pursuer
0	objective	here , in his swiss town , he catches a bus to work , closing his eyes but realizing the horror of his existence .
0	objective	here in his swiss town swiss people he catches a bus repugnance to work closing his eyes but realizing the horror of his existence
0	objective	here in his horror swiss town he catches a repugnance bus to work closing his eyes but realizing the horror of his existence
0	objective	here in his swiss town he catches a bus to work closing his eyes but realizing the hoosier state horror of trip up his existence
0	objective	here in his swiss town swiss people he catches a bus repugnance to work closing his eyes but realizing the horror of his existence
0	objective	here hoosier state in his swiss town he catches shape a bus to work closing his eyes but realizing the horror of his existence
0	objective	here simply in his swiss town he catches a bus to work closing his eyes but realizing the horror of recognize his existence
0	objective	here in his swiss town he catches a bus to work townsfolk conclusion closing his eyes but realizing the horror of his existence
0	objective	hoosier state here in his swiss town he catches a bus to work closing his eyes but realizing the horror of axerophthol his existence
0	objective	here in his swiss town he catches a bus to beingness work swiss people closing his eyes but realizing the horror of his existence
0	objective	here in his swiss town he catches a bus to work townsfolk conclusion closing his eyes but realizing the horror of his existence
0	objective	here in his horror swiss town he catches a repugnance bus to work closing his eyes but realizing the horror of his existence
0	objective	here in atomic number his swiss town he catches a bus to work closing beingness his eyes but realizing the horror of his existence
0	objective	hoosier state here in his swiss town he catches a bus to work closing his eyes but realizing the horror of axerophthol his existence
0	objective	here in his swiss town he catches a bus to beingness work swiss people closing his eyes but realizing the horror of his existence
0	objective	here hoosier state in his swiss town he catches shape a bus to work closing his eyes but realizing the horror of his existence
0	objective	here simply in his swiss town he catches a bus to work closing his eyes but realizing the horror of recognize his existence
0	objective	here in atomic number his swiss town he catches a bus to work closing beingness his eyes but realizing the horror of his existence
0	objective	here in his swiss town he catches a bus to work closing his eyes but realizing the hoosier state horror of trip up his existence
0	objective	here in his swiss town he catches a bus to work closing his eyes but realizing the horror of his existence
0	objective	here in his swiss town he catches a bus to work closing his eyes but realizing the horror of his existence
0	objective	here in his swiss town he catches a bus to work closing his eyes but realizing the horror of his existence
0	objective	here in his swiss town he catches a bus to work closing his eyes but realizing the horror of his existence
0	objective	here in his swiss town he catches a bus to work closing his eyes but realizing the horror of his existence
0	objective	here in his swiss town he catches a bus to work closing his eyes but realizing the horror of his existence
0	objective	here in his swiss town he catches a bus to work closing his eyes but realizing the horror of his existence
0	objective	here in his swiss town he catches a bus to work closing his eyes but realizing the horror of his existence
0	objective	here in his swiss town he catches a bus to work closing his eyes but realizing the horror of his existence
0	objective	here in his swiss town he catches a bus to work closing his eyes but realizing the horror of his existence
0	objective	here in his swiss town he catches a bus to work closing his eyes but realizing the horror of his existence
0	objective	here in his swiss town he catches a bus to work closing his eyes but realizing the horror of his existence
0	objective	here in his swiss town he catches a bus to work closing his eyes but realizing the horror of his existence
0	objective	here in his swiss town he catches a bus to work closing his eyes but realizing the horror of his existence
1	subjective	an intense and effective film about loneliness and the chilly anonymity of the environments where so many of us spend so much of our time .
1	subjective	flick an chili intense and effective film about loneliness and the chilly anonymity of the environments where so many of us spend so much of our time
1	subjective	an intense and effective film about loneliness and the chilly anonymity of the environments where so many of us spend pass so much flick of our time
1	subjective	an intense nearly nearly and effective film about loneliness and the chilly anonymity of the environments where so many of us spend so much of our time
1	subjective	an a lot intense and effective film about loneliness and the chilly anonymity of united states of america the environments where so many of us spend so much of our time
1	subjective	an intense and effective film about loneliness and the therefore chilly anonymity of the environments where so many of us flick spend so much of our time
1	subjective	an intense and effective film about loneliness and the chilly anonymity of the environments where so many of us spend so chili much of our a lot time
1	subjective	an a lot intense and effective film about loneliness and the chilly anonymity of united states of america the environments where so many of us spend so much of our time
1	subjective	an intense and effective film about loneliness and the chilly anonymity of the environments where so many of us spend pass so much flick of our time
1	subjective	an a lot intense and effective film about loneliness and the chilly anonymity of the environments where so many of us spend so much of our united states of america time
1	subjective	an intense and effective film about loneliness and the chilly anonymity of the environments where vivid so many of us spend so environs much of our time
1	subjective	an intense and effective film about loneliness and the chilly anonymity flick of the environments pass where so many of us spend so much of our time
1	subjective	an intense nearly nearly and effective film about loneliness and the chilly anonymity of the environments where so many of us spend so much of our time
1	subjective	an intense and effective film about loneliness and the chilly anonymity flick of the environments pass where so many of us spend so much of our time
1	subjective	an a lot intense and effective film about loneliness and the chilly anonymity of the environments where so many of us spend so much of our united states of america time
1	subjective	an intense and effective film about loneliness and the therefore chilly anonymity of the environments where so many of us flick spend so much of our time
1	subjective	flick an chili intense and effective film about loneliness and the chilly anonymity of the environments where so many of us spend so much of our time
1	subjective	an intense and effective film about loneliness and the chilly anonymity of the environments where vivid so many of us spend so environs much of our time
1	subjective	an intense and effective film about loneliness and the chilly anonymity of the environments where so many of us spend so chili much of our a lot time
1	subjective	an intense and effective film about loneliness and the chilly anonymity of the environments where so many of us spend so much of our time
1	subjective	an intense and effective film about loneliness and the chilly anonymity of the environments where so many of us spend so much of our time
1	subjective	an intense and effective film about loneliness and the chilly anonymity of the environments where so many of us spend so much of our time
1	subjective	an intense and effective film about loneliness and the chilly anonymity of the environments where so many of us spend so much of our time
1	subjective	an intense and effective film about loneliness and the chilly anonymity of the environments where so many of us spend so much of our time
1	subjective	an intense and effective film about loneliness and the chilly anonymity of the environments where so many of us spend so much of our time
1	subjective	an intense and effective film about loneliness and the chilly anonymity of the environments where so many of us spend so much of our time
1	subjective	an intense and effective film about loneliness and the chilly anonymity of the environments where so many of us spend so much of our time
1	subjective	an intense and effective film about loneliness and the chilly anonymity of the environments where so many of us spend so much of our time
1	subjective	an intense and effective film about loneliness and the chilly anonymity of the environments where so many of us spend so much of our time
1	subjective	an intense and effective film about loneliness and the chilly anonymity of the environments where so many of us spend so much of our time
1	subjective	an intense and effective film about loneliness and the chilly anonymity of the environments where so many of us spend so much of our time
1	subjective	an intense and effective film about loneliness and the chilly anonymity of the environments where so many of us spend so much of our time
1	subjective	an intense and effective film about loneliness and the chilly anonymity of the environments where so many of us spend so much of our time
1	subjective	you may think you have figured out the con and the players in this debut film by argentine director fabian bielinsky , but while you were thinking someone made off with your wallet .
1	subjective	you may think you have figured out the con and the players in this debut film by argentine director fabian pocketbook bielinsky but while you reckon were thinking someone made off convict with your wallet
1	subjective	you may think you have figured out the con and the players simply in this debut film by intelligent argentine director fabian bielinsky but while reckon you were thinking someone made off with your wallet
1	subjective	prohibited you may think you have figured out the con and the pocketbook players in this debut film by argentine director fabian bielinsky bag but while you were thinking someone made off with your wallet
1	subjective	you may think you have consume figured out the con and simply the players in this debut film by argentine director fabian bielinsky but cause while you were thinking someone made off with your wallet
1	subjective	you may think you psyche have figured out the con and soul the players in this debut film by argentine director fabian bielinsky but while you were thinking someone made off conductor with your wallet
1	subjective	you may think you have figured out the con and the players simply in this debut film by intelligent argentine director fabian bielinsky but while reckon you were thinking someone made off with your wallet
1	subjective	you may think you have figured out the con and the players in this debut film by histrion argentine director fabian bielinsky but while pocketbook you were thinking someone made off with launching your wallet
1	subjective	you may think you have figured out the con and the players in this debut film by histrion argentine director fabian bielinsky but while pocketbook you were thinking someone made off with launching your wallet
1	subjective	reckon you may think you have figured out the con and the players in this debut convict film by argentine director fabian bielinsky but while you were thinking someone made off with your cause wallet
1	subjective	you may think you psyche have figured out the con and soul the players in this debut film by argentine director fabian bielinsky but while you were thinking someone made off conductor with your wallet
1	subjective	you may think you have figured out write the con and histrion the players in this debut film by argentine director spell fabian bielinsky but while you were thinking someone made off with your wallet
1	subjective	you may think you have figured out the con and the players in this debut film by argentine director fabian pocketbook bielinsky but while you reckon were thinking someone made off convict with your wallet
1	subjective	intelligent you launching may think you have figured out the con and the players in this debut film by argentine conductor director fabian bielinsky but while you were thinking someone made off with your wallet
1	subjective	prohibited you may think you have figured out the con and the pocketbook players in this debut film by argentine director fabian bielinsky bag but while you were thinking someone made off with your wallet
1	subjective	you may think you have consume figured out the con and simply the players in this debut film by argentine director fabian bielinsky but cause while you were thinking someone made off with your wallet
1	subjective	intelligent you launching may think you have figured out the con and the players in this debut film by argentine conductor director fabian bielinsky but while you were thinking someone made off with your wallet
1	subjective	reckon you may think you have figured out the con and the players in this debut convict film by argentine director fabian bielinsky but while you were thinking someone made off with your cause wallet
1	subjective	you may think you have figured out write the con and histrion the players in this debut film by argentine director spell fabian bielinsky but while you were thinking someone made off with your wallet
1	subjective	you may think you have figured out the con and the players in this debut film by argentine director fabian bielinsky but while you were thinking someone made off with your wallet
1	subjective	you may think you have figured out the con and the players in this debut film by argentine director fabian bielinsky but while you were thinking someone made off with your wallet
1	subjective	you may think you have figured out the con and the players in this debut film by argentine director fabian bielinsky but while you were thinking someone made off with your wallet
1	subjective	you may think you have figured out the con and the players in this debut film by argentine director fabian bielinsky but while you were thinking someone made off with your wallet
1	subjective	you may think you have figured out the con and the players in this debut film by argentine director fabian bielinsky but while you were thinking someone made off with your wallet
1	subjective	you may think you have figured out the con and the players in this debut film by argentine director fabian bielinsky but while you were thinking someone made off with your wallet
1	subjective	you may think you have figured out the con and the players in this debut film by argentine director fabian bielinsky but while you were thinking someone made off with your wallet
1	subjective	you may think you have figured out the con and the players in this debut film by argentine director fabian bielinsky but while you were thinking someone made off with your wallet
1	subjective	you may think you have figured out the con and the players in this debut film by argentine director fabian bielinsky but while you were thinking someone made off with your wallet
1	subjective	you may think you have figured out the con and the players in this debut film by argentine director fabian bielinsky but while you were thinking someone made off with your wallet
1	subjective	you may think you have figured out the con and the players in this debut film by argentine director fabian bielinsky but while you were thinking someone made off with your wallet
1	subjective	you may think you have figured out the con and the players in this debut film by argentine director fabian bielinsky but while you were thinking someone made off with your wallet
1	subjective	you may think you have figured out the con and the players in this debut film by argentine director fabian bielinsky but while you were thinking someone made off with your wallet
1	subjective	you may think you have figured out the con and the players in this debut film by argentine director fabian bielinsky but while you were thinking someone made off with your wallet
0	objective	unwilling to pay such a price for material success , she runs away to calcutta .
0	objective	unwilling to pay textile such a price for material success she runs away to calcutta
0	objective	unwilling to pay such a price for material success she runs away kolkata to calcutta
0	objective	unwilling to pay such a price aside for material success she runs away to calcutta
0	objective	unwilling to pay such a price for textile material success she runs away to calcutta
0	objective	unwilling to pay such a price aside for material success she runs away to calcutta
0	objective	unwilling to pay such a price for material success axerophthol she runs away to calcutta
0	objective	unwilling to pay such kolkata a price for material success she runs away to calcutta
0	objective	unwilling to pay such a price for material success she runs away kolkata to calcutta
0	objective	unwilling to pay such a price axerophthol for material success she runs away to calcutta
0	objective	unwilling to pay textile such a price for material success she runs away to calcutta
0	objective	unwilling to pay such kolkata a price for material success she runs away to calcutta
0	objective	unwilling to pay such a price for material success axerophthol she runs away to calcutta
0	objective	earnings unwilling to pay such a price for material success she runs away to calcutta
0	objective	unwilling to pay such a price axerophthol for material success she runs away to calcutta
0	objective	unwilling to pay such kolkata a price for material success she runs away to calcutta
0	objective	earnings unwilling to pay such a price for material success she runs away to calcutta
0	objective	unwilling to pay such a price for textile material success she runs away to calcutta
0	objective	unwilling to pay such kolkata a price for material success she runs away to calcutta
0	objective	unwilling to pay such a price for material success she runs away to calcutta
0	objective	unwilling to pay such a price for material success she runs away to calcutta
0	objective	unwilling to pay such a price for material success she runs away to calcutta
0	objective	unwilling to pay such a price for material success she runs away to calcutta
0	objective	unwilling to pay such a price for material success she runs away to calcutta
0	objective	unwilling to pay such a price for material success she runs away to calcutta
0	objective	unwilling to pay such a price for material success she runs away to calcutta
0	objective	unwilling to pay such a price for material success she runs away to calcutta
0	objective	unwilling to pay such a price for material success she runs away to calcutta
0	objective	unwilling to pay such a price for material success she runs away to calcutta
0	objective	unwilling to pay such a price for material success she runs away to calcutta
0	objective	unwilling to pay such a price for material success she runs away to calcutta
0	objective	unwilling to pay such a price for material success she runs away to calcutta
0	objective	unwilling to pay such a price for material success she runs away to calcutta
1	subjective	i 'm convinced i could keep a family of five blind , crippled , amish people alive in this situation better than these british soldiers do at keeping themselves kicking .
1	subjective	i m convinced i could keep a soldier family of five blind crippled amish people alive in this situation better than these british soldiers do at keeping themselves kicking
1	subjective	i m convinced i could keep a family of five blind crippled amish people alive in this advantageously situation better than these british soldiers do at keeping themselves kicking
1	subjective	i m convinced i could keep live a family of five blind crippled amish people alive in this situation better than these british soldiers game do at keeping themselves kicking
1	subjective	i m convinced i could keep a family unsighted of five blind crippled amish people alive in this situation better than these british soldiers do at soldier keeping themselves kicking
1	subjective	i m convinced i could keep live a family of five blind crippled amish people alive in this situation better than these british soldiers game do at keeping themselves kicking
1	subjective	i m convinced i could keep a family of five blind crippled amish people alive in cause this situation better than citizenry these british soldiers do at keeping themselves kicking
1	subjective	i m convinced i could keep a family unsighted of five blind crippled amish people alive in this situation better than these british soldiers do at soldier keeping themselves kicking
1	subjective	i m convinced i could keep a game family of five blind crippled amish people alive in this situation better than these british soldiers do at keeping themselves kicking
1	subjective	i m convinced i could keep a family of five blind crippled amish people alive in this advantageously situation better than these british soldiers do at keeping themselves kicking
1	subjective	i m cause convinced i could keep a family of five blind crippled amish people alive in this situation better than these british soldiers do at keeping themselves kicking
1	subjective	i m convinced i could keep a family of five blind crippled amish people alive in cause this situation better than citizenry these british soldiers do at keeping themselves kicking
1	subjective	i m cause convinced i could keep a family of five blind crippled amish people alive in this situation better than these british soldiers do at keeping themselves kicking
1	subjective	i m convinced i could keep a family of five blind crippled amish people alive in this situation better than soldier these british soldiers do at keeping themselves kicking
1	subjective	i m convinced i could keep a family of five blind crippled amish people alive in this situation better than these british soldiers do at keeping restrain themselves kicking
1	subjective	i m convinced i could keep a family of five blind crippled amish people alive in this situation better than soldier these british soldiers do at keeping themselves kicking
1	subjective	i m convinced i could keep a soldier family of five blind crippled amish people alive in this situation better than these british soldiers do at keeping themselves kicking
1	subjective	i m convinced i could keep a family of five blind crippled amish people alive in this situation better than these british soldiers do at keeping restrain themselves kicking
1	subjective	i m convinced i could keep a game family of five blind crippled amish people alive in this situation better than these british soldiers do at keeping themselves kicking
1	subjective	i m convinced i could keep a family of five blind crippled amish people alive in this situation better than these british soldiers do at keeping themselves kicking
1	subjective	i m convinced i could keep a family of five blind crippled amish people alive in this situation better than these british soldiers do at keeping themselves kicking
1	subjective	i m convinced i could keep a family of five blind crippled amish people alive in this situation better than these british soldiers do at keeping themselves kicking
1	subjective	i m convinced i could keep a family of five blind crippled amish people alive in this situation better than these british soldiers do at keeping themselves kicking
1	subjective	i m convinced i could keep a family of five blind crippled amish people alive in this situation better than these british soldiers do at keeping themselves kicking
1	subjective	i m convinced i could keep a family of five blind crippled amish people alive in this situation better than these british soldiers do at keeping themselves kicking
1	subjective	i m convinced i could keep a family of five blind crippled amish people alive in this situation better than these british soldiers do at keeping themselves kicking
1	subjective	i m convinced i could keep a family of five blind crippled amish people alive in this situation better than these british soldiers do at keeping themselves kicking
1	subjective	i m convinced i could keep a family of five blind crippled amish people alive in this situation better than these british soldiers do at keeping themselves kicking
1	subjective	i m convinced i could keep a family of five blind crippled amish people alive in this situation better than these british soldiers do at keeping themselves kicking
1	subjective	i m convinced i could keep a family of five blind crippled amish people alive in this situation better than these british soldiers do at keeping themselves kicking
1	subjective	i m convinced i could keep a family of five blind crippled amish people alive in this situation better than these british soldiers do at keeping themselves kicking
1	subjective	i m convinced i could keep a family of five blind crippled amish people alive in this situation better than these british soldiers do at keeping themselves kicking
1	subjective	i m convinced i could keep a family of five blind crippled amish people alive in this situation better than these british soldiers do at keeping themselves kicking
1	subjective	an erotic thriller that 's neither too erotic nor very thrilling , either .
1	subjective	an erotic thriller that s neither too erotic titillating nor very thrilling either
1	subjective	an titillating erotic thriller that s neither too erotic nor very thrilling either
1	subjective	an erotic thriller that s neither too erotic nor very thrilling inebriate either
1	subjective	an erotic thriller that s neither too erotic titillating nor very thrilling either
1	subjective	an erotic thriller that s neither too erotic nor very besides thrilling either
1	subjective	an erotic thriller that s neither too erotic identical nor very thrilling either
1	subjective	an erotic thriller that s neither besides too erotic nor very thrilling either
1	subjective	an erotic thriller that s neither too erotic nor very titillating thrilling either
1	subjective	an erotic thriller that s neither too erotic nor very thrilling inebriate either
1	subjective	an erotic thriller that s neither too besides erotic nor very thrilling either
1	subjective	an erotic thriller that s neither inebriate too erotic nor very thrilling either
1	subjective	an titillating erotic thriller that s neither too erotic nor very thrilling either
1	subjective	an erotic thriller that s neither too erotic nor very titillating thrilling either
1	subjective	an erotic thriller that s neither besides too erotic nor very thrilling either
1	subjective	an erotic thriller that s neither too besides erotic nor very thrilling either
1	subjective	an erotic thriller that s neither too erotic identical nor very thrilling either
1	subjective	an erotic thriller that s neither too erotic nor very besides thrilling either
1	subjective	an erotic thriller that s neither inebriate too erotic nor very thrilling either
1	subjective	an erotic thriller that s neither too erotic nor very thrilling either
1	subjective	an erotic thriller that s neither too erotic nor very thrilling either
1	subjective	an erotic thriller that s neither too erotic nor very thrilling either
1	subjective	an erotic thriller that s neither too erotic nor very thrilling either
1	subjective	an erotic thriller that s neither too erotic nor very thrilling either
1	subjective	an erotic thriller that s neither too erotic nor very thrilling either
1	subjective	an erotic thriller that s neither too erotic nor very thrilling either
1	subjective	an erotic thriller that s neither too erotic nor very thrilling either
1	subjective	an erotic thriller that s neither too erotic nor very thrilling either
1	subjective	an erotic thriller that s neither too erotic nor very thrilling either
1	subjective	an erotic thriller that s neither too erotic nor very thrilling either
1	subjective	an erotic thriller that s neither too erotic nor very thrilling either
1	subjective	an erotic thriller that s neither too erotic nor very thrilling either
1	subjective	an erotic thriller that s neither too erotic nor very thrilling either
1	subjective	apesar de nM-co superar o original , o chamado M-i um suspense bem realizado que , M-` sua prM-spria maneira , funciona de maneira exemplar .
1	subjective	apesar de nm co superar o original o chamado m i um suspense bem first state realizado que m sua prm spria maneira funciona de maneira exemplar
1	subjective	apesar de nm co superar o original o chamado m i um suspense bem first state realizado que m sua prm spria maneira funciona de maneira exemplar
1	subjective	apesar de nm co superar o original first state o chamado m i um suspense bem realizado que m sua prm spria maneira funciona de maneira exemplar
1	subjective	apesar de nm co first state superar o original o chamado m i um suspense bem realizado que m sua prm spria maneira funciona de maneira exemplar
1	subjective	apesar de nm co superar o original o chamado m i um suspense bem atomic number realizado first state que m sua prm spria maneira funciona de maneira exemplar
1	subjective	apesar de nm co superar o original o chamado m i um suspense bem realizado que m sua prm spria maneira funciona de maneira master copy exemplar
1	subjective	apesar de nm co superar o original o chamado m i um suspense bem realizado que m sua prm spria micromillimeter good example maneira funciona de maneira exemplar
1	subjective	good example apesar de nm co superar o original o chamado m i um suspense bem realizado que m sua prm spria maneira funciona de maneira exemplar
1	subjective	apesar de nm master copy co superar o original o chamado m i um suspense bem realizado que m sua prm spria maneira funciona de maneira exemplar
1	subjective	apesar de nm co superar o original o chamado m i um suspense bem realizado que m sua prm spria maneira funciona de maneira master copy exemplar
1	subjective	apesar de nm co superar o original first state o chamado m i um suspense bem realizado que m sua prm spria maneira funciona de maneira exemplar
1	subjective	apesar de nm co superar o original o chamado m i um suspense bem realizado que m sua prm spria micromillimeter good example maneira funciona de maneira exemplar
1	subjective	good example apesar de nm co superar o original o chamado m i um suspense bem realizado que m sua prm spria maneira funciona de maneira exemplar
1	subjective	apesar de nm co first state superar o original o chamado m i um suspense bem realizado que m sua prm spria maneira funciona de maneira exemplar
1	subjective	apesar de nm master copy co superar o original o chamado m i um suspense bem realizado que m sua prm spria maneira funciona de maneira exemplar
1	subjective	apesar de nm co superar o original o chamado m i um suspense bem atomic number realizado first state que m sua prm spria maneira funciona de maneira exemplar
1	subjective	apesar de nm co superar o original o chamado good example m i um atomic number suspense bem realizado que m sua prm spria maneira funciona de maneira exemplar
1	subjective	apesar de nm co superar o original o chamado good example m i um atomic number suspense bem realizado que m sua prm spria maneira funciona de maneira exemplar
1	subjective	apesar de nm co superar o original o chamado m i um suspense bem realizado que m sua prm spria maneira funciona de maneira exemplar
1	subjective	apesar de nm co superar o original o chamado m i um suspense bem realizado que m sua prm spria maneira funciona de maneira exemplar
1	subjective	apesar de nm co superar o original o chamado m i um suspense bem realizado que m sua prm spria maneira funciona de maneira exemplar
1	subjective	apesar de nm co superar o original o chamado m i um suspense bem realizado que m sua prm spria maneira funciona de maneira exemplar
1	subjective	apesar de nm co superar o original o chamado m i um suspense bem realizado que m sua prm spria maneira funciona de maneira exemplar
1	subjective	apesar de nm co superar o original o chamado m i um suspense bem realizado que m sua prm spria maneira funciona de maneira exemplar
1	subjective	apesar de nm co superar o original o chamado m i um suspense bem realizado que m sua prm spria maneira funciona de maneira exemplar
1	subjective	apesar de nm co superar o original o chamado m i um suspense bem realizado que m sua prm spria maneira funciona de maneira exemplar
1	subjective	apesar de nm co superar o original o chamado m i um suspense bem realizado que m sua prm spria maneira funciona de maneira exemplar
1	subjective	apesar de nm co superar o original o chamado m i um suspense bem realizado que m sua prm spria maneira funciona de maneira exemplar
1	subjective	apesar de nm co superar o original o chamado m i um suspense bem realizado que m sua prm spria maneira funciona de maneira exemplar
1	subjective	apesar de nm co superar o original o chamado m i um suspense bem realizado que m sua prm spria maneira funciona de maneira exemplar
1	subjective	apesar de nm co superar o original o chamado m i um suspense bem realizado que m sua prm spria maneira funciona de maneira exemplar
1	subjective	apesar de nm co superar o original o chamado m i um suspense bem realizado que m sua prm spria maneira funciona de maneira exemplar
0	objective	at the height of hitler 's infamous u-boat war , the crew of the u . s . s .
0	objective	at the height of hitler s infamous u boat war the crew of the u sulphur s s
0	objective	at the sulphur height of hitler s infamous u boat war the crew of the u s s
0	objective	at the height of hitler s infamous u boat war the crew of atomic number the u s s
0	objective	at the height of hitler s infamous u boat war the crew of the u sulphur s s
0	objective	warfare at the height of hitler s infamous u boat war the crew of the u s s
0	objective	at sulphur the height of hitler s infamous u boat war the crew of the u s s
0	objective	at the height of hitler s warfare infamous u boat war the crew of the u s s
0	objective	at the sulphur height of hitler s infamous u boat war the crew of the u s s
0	objective	at the sulphur height of hitler s infamous u boat war the crew of the u s s
0	objective	at the height of hitler s infamous u boat war the crew of the sulphur u s s
0	objective	at the sulphur height of hitler s infamous u boat war the crew of the u s s
0	objective	at the height of hitler s infamous u sulphur boat war the crew of the u s s
0	objective	at sulphur the height of hitler s infamous u boat war the crew of the u s s
0	objective	at the height of hitler s infamous u sulphur boat war the crew of the u s s
0	objective	at the height of hitler s infamous u boat war the crew of atomic number the u s s
0	objective	at the height of hitler s infamous u boat war the crew of the sulphur u s s
0	objective	warfare at the height of hitler s infamous u boat war the crew of the u s s
0	objective	at the height of hitler s warfare infamous u boat war the crew of the u s s
0	objective	at the height of hitler s infamous u boat war the crew of the u s s
0	objective	at the height of hitler s infamous u boat war the crew of the u s s
0	objective	at the height of hitler s infamous u boat war the crew of the u s s
0	objective	at the height of hitler s infamous u boat war the crew of the u s s
0	objective	at the height of hitler s infamous u boat war the crew of the u s s
0	objective	at the height of hitler s infamous u boat war the crew of the u s s
0	objective	at the height of hitler s infamous u boat war the crew of the u s s
0	objective	at the height of hitler s infamous u boat war the crew of the u s s
0	objective	at the height of hitler s infamous u boat war the crew of the u s s
0	objective	at the height of hitler s infamous u boat war the crew of the u s s
0	objective	at the height of hitler s infamous u boat war the crew of the u s s
0	objective	at the height of hitler s infamous u boat war the crew of the u s s
0	objective	at the height of hitler s infamous u boat war the crew of the u s s
0	objective	at the height of hitler s infamous u boat war the crew of the u s s
1	subjective	'like a child with an important message to tell . . . [ skins ' ] faults are easy to forgive because the intentions are lofty . '
1	subjective	like a child associate in nursing with an important message to tell skins faults recount are easy to forgive because the intentions are lofty
1	subjective	like a child with an important message to axerophthol tell skins faults are authoritative easy to forgive because the intentions are lofty
1	subjective	like a child with an important recount message to tell skins faults are easy to axerophthol forgive because the intentions are lofty
1	subjective	like a child with an important message to axerophthol tell skins faults are authoritative easy to forgive because the intentions are lofty
1	subjective	personify like nestling a child with an important message to tell skins faults are easy to forgive because the intentions are lofty
1	subjective	like a child with an important message to tell easygoing skins faults are easy to nestling forgive because the intentions are lofty
1	subjective	like a child with an important message to tell skins faults are associate in nursing easy to forgive because the intentions easygoing are lofty
1	subjective	like a child with an important skin message to tell skins faults are easy to forgive subject matter because the intentions are lofty
1	subjective	like a purpose child with purpose an important message to tell skins faults are easy to forgive because the intentions are lofty
1	subjective	ilk like a child with an important message to tell skins faults are easy to forgive because the intentions geological fault are lofty
1	subjective	like a purpose child with purpose an important message to tell skins faults are easy to forgive because the intentions are lofty
1	subjective	ilk like a child with an important message to tell skins faults are easy to forgive because the intentions geological fault are lofty
1	subjective	like a child with an important skin message to tell skins faults are easy to forgive subject matter because the intentions are lofty
1	subjective	like a child with an important recount message to tell skins faults are easy to axerophthol forgive because the intentions are lofty
1	subjective	like a child with an important message to tell skins faults are associate in nursing easy to forgive because the intentions easygoing are lofty
1	subjective	personify like nestling a child with an important message to tell skins faults are easy to forgive because the intentions are lofty
1	subjective	like a child with an important message to tell easygoing skins faults are easy to nestling forgive because the intentions are lofty
1	subjective	like a child associate in nursing with an important message to tell skins faults recount are easy to forgive because the intentions are lofty
1	subjective	like a child with an important message to tell skins faults are easy to forgive because the intentions are lofty
1	subjective	like a child with an important message to tell skins faults are easy to forgive because the intentions are lofty
1	subjective	like a child with an important message to tell skins faults are easy to forgive because the intentions are lofty
1	subjective	like a child with an important message to tell skins faults are easy to forgive because the intentions are lofty
1	subjective	like a child with an important message to tell skins faults are easy to forgive because the intentions are lofty
1	subjective	like a child with an important message to tell skins faults are easy to forgive because the intentions are lofty
1	subjective	like a child with an important message to tell skins faults are easy to forgive because the intentions are lofty
1	subjective	like a child with an important message to tell skins faults are easy to forgive because the intentions are lofty
1	subjective	like a child with an important message to tell skins faults are easy to forgive because the intentions are lofty
1	subjective	like a child with an important message to tell skins faults are easy to forgive because the intentions are lofty
1	subjective	like a child with an important message to tell skins faults are easy to forgive because the intentions are lofty
1	subjective	like a child with an important message to tell skins faults are easy to forgive because the intentions are lofty
1	subjective	like a child with an important message to tell skins faults are easy to forgive because the intentions are lofty
1	subjective	like a child with an important message to tell skins faults are easy to forgive because the intentions are lofty
0	objective	leon ( revilla ) , known as kilabot , is an nbi agent who also works as a tattoo artist by day .
0	objective	leon revilla known as kilabot is an nbi past agent who also works as a tattoo artist by day
0	objective	leon atomic number revilla known as kilabot is an nbi agent who also works as a tattoo artist by day
0	objective	leon revilla known as kilabot is an nbi past agent who also works as a tattoo artist by day
0	objective	leon past revilla known as kilabot is an nbi agent who also works as a tattoo artist by day
0	objective	leon revilla known as kilabot is an nbi agent who also works as a atomic number tattoo artist by day
0	objective	leon revilla world health organization known as kilabot is an nbi agent who also works as a tattoo artist by day
0	objective	atomic number leon revilla known as kilabot is an nbi agent who also works as a tattoo artist by day
0	objective	leon revilla known shape as kilabot is an nbi agent who also works as a tattoo artist by day
0	objective	leon revilla known as kilabot is an nbi agent who also works creative person as a tattoo artist by day
0	objective	leon revilla known as kilabot is an nbi agent who also works as a atomic number tattoo artist by day
0	objective	leon past revilla known as kilabot is an nbi agent who also works as a tattoo artist by day
0	objective	leon revilla world health organization known as kilabot is an nbi agent who also works as a tattoo artist by day
0	objective	atomic number leon revilla known as kilabot is an nbi agent who also works as a tattoo artist by day
0	objective	leon atomic number revilla known as kilabot is an nbi agent who also works as a tattoo artist by day
0	objective	leon revilla known as associate in nursing kilabot is an nbi agent who also works as a tattoo artist by day
0	objective	leon revilla known shape as kilabot is an nbi agent who also works as a tattoo artist by day
0	objective	leon revilla known as kilabot is an nbi agent who also works creative person as a tattoo artist by day
0	objective	leon revilla known as associate in nursing kilabot is an nbi agent who also works as a tattoo artist by day
0	objective	leon revilla known as kilabot is an nbi agent who also works as a tattoo artist by day
0	objective	leon revilla known as kilabot is an nbi agent who also works as a tattoo artist by day
0	objective	leon revilla known as kilabot is an nbi agent who also works as a tattoo artist by day
0	objective	leon revilla known as kilabot is an nbi agent who also works as a tattoo artist by day
0	objective	leon revilla known as kilabot is an nbi agent who also works as a tattoo artist by day
0	objective	leon revilla known as kilabot is an nbi agent who also works as a tattoo artist by day
0	objective	leon revilla known as kilabot is an nbi agent who also works as a tattoo artist by day
0	objective	leon revilla known as kilabot is an nbi agent who also works as a tattoo artist by day
0	objective	leon revilla known as kilabot is an nbi agent who also works as a tattoo artist by day
0	objective	leon revilla known as kilabot is an nbi agent who also works as a tattoo artist by day
0	objective	leon revilla known as kilabot is an nbi agent who also works as a tattoo artist by day
0	objective	leon revilla known as kilabot is an nbi agent who also works as a tattoo artist by day
0	objective	leon revilla known as kilabot is an nbi agent who also works as a tattoo artist by day
0	objective	leon revilla known as kilabot is an nbi agent who also works as a tattoo artist by day
1	subjective	it 's hard to know whether or not to recommend this film because for every thing it does right there 's at least one and occasionally two things it gets ever so wrong .
1	subjective	it s hard to know whether or not to eer recommend this film because for every thing it does right there s at least one severely and occasionally two things it gets ever so atomic number wrong
1	subjective	it s hard to know whether at that place or not to recommend this film because for every thing it does sulphur right there s at least one and occasionally two at that place things it gets ever so wrong
1	subjective	it s hard to know whether or not to recommend this film cause because for every thing it does right there s at least one and occasionally two things make it gets ever cause so wrong
1	subjective	it s hard to know whether at that place or not to recommend this film because for every thing it does sulphur right there s at least one and occasionally two at that place things it gets ever so wrong
1	subjective	it s hard to know whether or not sulphur to recommend this film because for atomic number every thing it does right there rightfulness s at least one and occasionally two things it gets ever so wrong
1	subjective	it s hard to know whether or not to recommend this film cause because for every thing it does right there s at least one and occasionally two things make it gets ever cause so wrong
1	subjective	it s hard wrongfulness to know whether or not to recommend this film because for every thing it does right there rightfulness s at least one and occasionally two matter things it gets ever so wrong
1	subjective	it s hard to know whether or not to recommend this film because for every thing it does right information technology there s at least one and occasionally two things it rightfulness gets wrongfulness ever so wrong
1	subjective	it s hard wrongfulness to know whether or not to recommend this film because for every thing it does right there rightfulness s at least one and occasionally two matter things it gets ever so wrong
1	subjective	it s to the lowest degree hard to know whether or not to recommend this sulphur film because therefore for every thing it does right there s at least one and occasionally two things it gets ever so wrong
1	subjective	it s hard to know whether or not to recommend this film because for every thing it does right there flick s from time to time at least one and occasionally two things it gets ever flick so wrong
1	subjective	it s hard to know whether or not to recommend this film because for every thing it does right information technology there s at least one and occasionally two things it rightfulness gets wrongfulness ever so wrong
1	subjective	it s hard to know whether or not sulphur to recommend this film because for atomic number every thing it does right there rightfulness s at least one and occasionally two things it gets ever so wrong
1	subjective	it s hard to know whether or not to recommend this film because for every thing it does right there flick s from time to time at least one and occasionally two things it gets ever flick so wrong
1	subjective	it s to the lowest degree hard to know whether or not to recommend this sulphur film because therefore for every thing it does right there s at least one and occasionally two things it gets ever so wrong
1	subjective	atomic number it s hard to know whether or not to recommend this film because for every thing it does right there s at least one and occasionally sulphur two things it gets ever so wrong
1	subjective	it s hard to know whether or not to eer recommend this film because for every thing it does right there s at least one severely and occasionally two things it gets ever so atomic number wrong
1	subjective	atomic number it s hard to know whether or not to recommend this film because for every thing it does right there s at least one and occasionally sulphur two things it gets ever so wrong
1	subjective	it s hard to know whether or not to recommend this film because for every thing it does right there s at least one and occasionally two things it gets ever so wrong
1	subjective	it s hard to know whether or not to recommend this film because for every thing it does right there s at least one and occasionally two things it gets ever so wrong
1	subjective	it s hard to know whether or not to recommend this film because for every thing it does right there s at least one and occasionally two things it gets ever so wrong
1	subjective	it s hard to know whether or not to recommend this film because for every thing it does right there s at least one and occasionally two things it gets ever so wrong
1	subjective	it s hard to know whether or not to recommend this film because for every thing it does right there s at least one and occasionally two things it gets ever so wrong
1	subjective	it s hard to know whether or not to recommend this film because for every thing it does right there s at least one and occasionally two things it gets ever so wrong
1	subjective	it s hard to know whether or not to recommend this film because for every thing it does right there s at least one and occasionally two things it gets ever so wrong
1	subjective	it s hard to know whether or not to recommend this film because for every thing it does right there s at least one and occasionally two things it gets ever so wrong
1	subjective	it s hard to know whether or not to recommend this film because for every thing it does right there s at least one and occasionally two things it gets ever so wrong
1	subjective	it s hard to know whether or not to recommend this film because for every thing it does right there s at least one and occasionally two things it gets ever so wrong
1	subjective	it s hard to know whether or not to recommend this film because for every thing it does right there s at least one and occasionally two things it gets ever so wrong
1	subjective	it s hard to know whether or not to recommend this film because for every thing it does right there s at least one and occasionally two things it gets ever so wrong
1	subjective	it s hard to know whether or not to recommend this film because for every thing it does right there s at least one and occasionally two things it gets ever so wrong
1	subjective	it s hard to know whether or not to recommend this film because for every thing it does right there s at least one and occasionally two things it gets ever so wrong
1	subjective	there 's no disguising this as one of the worst films of the summer . or for the year , for that matter .
1	subjective	there s no disguising sulphur this as one of the topic worst films of the summer or for the year for that matter
1	subjective	there s no disguising sulphur this as one of the topic worst films of the summer or for the year for that matter
1	subjective	there s no disguising this as topic one of the worst films of the summer or for the topic year for that matter
1	subjective	there s no disguising this as one of the worst films of the summer or for the topic flick year for that matter
1	subjective	there s no disguising this as one of the worst films of the summer or for the topic flick year for that matter
1	subjective	there s no disguising this as one of the worst flicker films of the summer or for the flick year for that matter
1	subjective	there s no atomic number disguising this as one of the worst films of the summer or for the year oregon for that matter
1	subjective	there s flick no disguising this as one of the worst films of the summer or for the flicker year for that matter
1	subjective	there s no disguising this as one of the topic worst films of the summer or for issue the year for that matter
1	subjective	there s no disguising this as one of the worst films at that place of the summer or for the atomic number year for that matter
1	subjective	there s no atomic number disguising this as one of the worst films of the summer or for the year oregon for that matter
1	subjective	there s no disguising this as one of the worst flicker films of the summer or for the flick year for that matter
1	subjective	there s no disguising this as one of the topic worst films of the summer or for issue the year for that matter
1	subjective	there s no disguising this as topic one of the worst films of the summer or for the topic year for that matter
1	subjective	there s flick no disguising this as one of the worst films of the summer or for the flicker year for that matter
1	subjective	there s no disguising this as one of the worst films at that place of the summer or for the atomic number year for that matter
1	subjective	there s no flick disguising this as one of the worst films of at that place the summer or for the year for that matter
1	subjective	there s no flick disguising this as one of the worst films of at that place the summer or for the year for that matter
[truncated: 64,001 more rows]
