# Supplementary material for: STTA: enhanced text classification via selective test-time augmentation
Source: PeerJ Comput Sci. 2023 Dec 19;9:e1757. doi: 10.7717/peerj-cs.1757 (PMC10773867; doi:10.7717/peerj-cs.1757)
Supplement: Supplemental Information 4 — It contains sentences with an annotation if the sentence describes something subjective about a movie or something objective. [file peerj-cs-09-1757-s004.zip › tta_rs_0.1_1+32_test.csv]

label	label_text	text
0	objective	pirates of the caribbean is a sweeping action-adventure story set in an era when villainous pirates scavenged the caribbean seas .
0	objective	pirates of the caribbean is a sweeping action adventure story set caribbean an in when villainous pirates scavenged the era seas
0	objective	pirates of the scavenged is a sweeping action adventure story set era an in when villainous pirates caribbean the caribbean seas
0	objective	pirates of adventure caribbean is a sweeping action the story set in pirates era when villainous an scavenged the caribbean seas
0	objective	pirates of the caribbean is a sweeping scavenged adventure story set in an era when pirates villainous action the caribbean seas
0	objective	pirates of the caribbean is a sweeping action adventure when set villainous an era story in pirates scavenged the caribbean seas
0	objective	pirates of the caribbean an a sweeping action adventure era set in is story when villainous pirates scavenged the caribbean seas
0	objective	scavenged of the caribbean is a sweeping action adventure story set in an era pirates villainous pirates when the caribbean seas
0	objective	of pirates story caribbean is a sweeping action adventure the set in an era when villainous pirates scavenged the caribbean seas
0	objective	pirates of era caribbean is a sweeping action adventure seas set in an the when villainous pirates scavenged the caribbean story
0	objective	pirates of the caribbean is a sweeping action adventure story set in an era when villainous pirates scavenged the caribbean seas
0	objective	pirates of the caribbean is a sweeping action adventure story set in an era when villainous pirates scavenged the caribbean seas
0	objective	pirates of the caribbean is a sweeping action adventure story set in an era when villainous pirates scavenged the caribbean seas
0	objective	pirates of the caribbean is a sweeping action adventure story set in an era when villainous pirates scavenged the caribbean seas
0	objective	pirates of the caribbean is a sweeping action adventure story set in an era when villainous pirates scavenged the caribbean seas
0	objective	pirates of the caribbean is a sweeping action adventure story set in an era when villainous pirates scavenged the caribbean seas
0	objective	pirates of the caribbean is a sweeping action adventure story set in an era when villainous pirates scavenged the caribbean seas
0	objective	pirates of the caribbean is a sweeping action adventure story set in an era when villainous pirates scavenged the caribbean seas
0	objective	pirates of the caribbean is a sweeping action adventure story set in an era when villainous pirates scavenged the caribbean seas
0	objective	pirates of the caribbean is a sweeping action adventure story set in an era when villainous pirates scavenged the caribbean seas
0	objective	pirates of the caribbean is a sweeping action adventure story set in an era when villainous pirates scavenged the caribbean seas
0	objective	pirates of the caribbean is a sweeping action adventure story set in an era when villainous pirates scavenged the caribbean seas
0	objective	pirates of the caribbean is a sweeping action adventure story set in an era when villainous pirates scavenged the caribbean seas
0	objective	pirates of the caribbean is a sweeping action adventure story set in an era when villainous pirates scavenged the caribbean seas
0	objective	pirates of the caribbean is a sweeping action adventure story set in an era when villainous pirates scavenged the caribbean seas
0	objective	pirates of the caribbean is a sweeping action adventure story set in an era when villainous pirates scavenged the caribbean seas
0	objective	pirates of the caribbean is a sweeping action adventure story set in an era when villainous pirates scavenged the caribbean seas
0	objective	pirates of the caribbean is a sweeping action adventure story set in an era when villainous pirates scavenged the caribbean seas
0	objective	pirates of the caribbean is a sweeping action adventure story set in an era when villainous pirates scavenged the caribbean seas
0	objective	pirates of the caribbean is a sweeping action adventure story set in an era when villainous pirates scavenged the caribbean seas
0	objective	pirates of the caribbean is a sweeping action adventure story set in an era when villainous pirates scavenged the caribbean seas
0	objective	pirates of the caribbean is a sweeping action adventure story set in an era when villainous pirates scavenged the caribbean seas
0	objective	pirates of the caribbean is a sweeping action adventure story set in an era when villainous pirates scavenged the caribbean seas
1	subjective	my 5-year-old niece emily was so thrilled by the first 20 minutes , she announced , `` i 'm gon na try to stay awake through the whole movie ! `` , which she then proceeded to do .
1	subjective	my she old niece emily was so thrilled by the first minutes year announced i m gon na try to stay awake through the whole movie which she then proceeded to do
1	subjective	my year old niece emily was she by thrilled the first minutes to announced i m gon na try to stay awake through the whole movie which she then proceeded so do
1	subjective	my year then movie emily was so thrilled which the first minutes she announced i m gon na try to stay awake through the whole niece by she old proceeded to do
1	subjective	my year old niece emily was then thrilled by na first minutes she announced i m gon the try to stay awake movie the whole through which she so proceeded to do
1	subjective	my try old niece emily was so thrilled by announced first minutes she the i m gon na year to stay movie through the whole awake which she then proceeded to do
1	subjective	my year old niece na was so gon by the first minutes she announced thrilled m i emily try to stay awake through the whole movie which she then proceeded to do
1	subjective	my year old do emily was so thrilled by the first minutes she announced i gon m na try to stay awake through the whole movie niece she then proceeded to which
1	subjective	my to old niece emily was so thrilled to the first minutes she awake i m gon na try year stay announced through the whole movie which she then proceeded by do
1	subjective	my then old niece na was so thrilled by the through minutes she announced i m gon emily try to stay awake first the whole movie which she year proceeded to do
1	subjective	my year old niece emily was so thrilled by the first minutes she announced i m gon na try to stay awake through the whole movie which she then proceeded to do
1	subjective	my year old niece emily was so thrilled by the first minutes she announced i m gon na try to stay awake through the whole movie which she then proceeded to do
1	subjective	my year old niece emily was so thrilled by the first minutes she announced i m gon na try to stay awake through the whole movie which she then proceeded to do
1	subjective	my year old niece emily was so thrilled by the first minutes she announced i m gon na try to stay awake through the whole movie which she then proceeded to do
1	subjective	my year old niece emily was so thrilled by the first minutes she announced i m gon na try to stay awake through the whole movie which she then proceeded to do
1	subjective	my year old niece emily was so thrilled by the first minutes she announced i m gon na try to stay awake through the whole movie which she then proceeded to do
1	subjective	my year old niece emily was so thrilled by the first minutes she announced i m gon na try to stay awake through the whole movie which she then proceeded to do
1	subjective	my year old niece emily was so thrilled by the first minutes she announced i m gon na try to stay awake through the whole movie which she then proceeded to do
1	subjective	my year old niece emily was so thrilled by the first minutes she announced i m gon na try to stay awake through the whole movie which she then proceeded to do
1	subjective	my year old niece emily was so thrilled by the first minutes she announced i m gon na try to stay awake through the whole movie which she then proceeded to do
1	subjective	my year old niece emily was so thrilled by the first minutes she announced i m gon na try to stay awake through the whole movie which she then proceeded to do
1	subjective	my year old niece emily was so thrilled by the first minutes she announced i m gon na try to stay awake through the whole movie which she then proceeded to do
1	subjective	my year old niece emily was so thrilled by the first minutes she announced i m gon na try to stay awake through the whole movie which she then proceeded to do
1	subjective	my year old niece emily was so thrilled by the first minutes she announced i m gon na try to stay awake through the whole movie which she then proceeded to do
1	subjective	my year old niece emily was so thrilled by the first minutes she announced i m gon na try to stay awake through the whole movie which she then proceeded to do
1	subjective	my year old niece emily was so thrilled by the first minutes she announced i m gon na try to stay awake through the whole movie which she then proceeded to do
1	subjective	my year old niece emily was so thrilled by the first minutes she announced i m gon na try to stay awake through the whole movie which she then proceeded to do
1	subjective	my year old niece emily was so thrilled by the first minutes she announced i m gon na try to stay awake through the whole movie which she then proceeded to do
1	subjective	my year old niece emily was so thrilled by the first minutes she announced i m gon na try to stay awake through the whole movie which she then proceeded to do
1	subjective	my year old niece emily was so thrilled by the first minutes she announced i m gon na try to stay awake through the whole movie which she then proceeded to do
1	subjective	my year old niece emily was so thrilled by the first minutes she announced i m gon na try to stay awake through the whole movie which she then proceeded to do
1	subjective	my year old niece emily was so thrilled by the first minutes she announced i m gon na try to stay awake through the whole movie which she then proceeded to do
1	subjective	my year old niece emily was so thrilled by the first minutes she announced i m gon na try to stay awake through the whole movie which she then proceeded to do
1	subjective	although dampened by intermittent preachiness and an unconvincingly pat and uplifting resolution . . . changing lanes nevertheless taps into emotions so convincing it elevates the movie above its own shortcomings .
1	subjective	above dampened by intermittent preachiness and an unconvincingly pat and lanes resolution changing uplifting nevertheless taps into emotions so convincing it elevates the movie although its own shortcomings
1	subjective	although dampened by intermittent preachiness elevates an unconvincingly pat and uplifting resolution changing lanes so taps into emotions nevertheless convincing it and the movie above its own shortcomings
1	subjective	although dampened by intermittent preachiness and an unconvincingly pat and uplifting resolution the lanes nevertheless taps into changing so convincing it elevates emotions movie above its own shortcomings
1	subjective	although dampened by intermittent emotions and an unconvincingly pat and uplifting elevates changing lanes nevertheless taps into preachiness so convincing it resolution the movie above its own shortcomings
1	subjective	although dampened changing intermittent preachiness and an unconvincingly pat and uplifting resolution by lanes nevertheless taps into emotions so convincing it elevates own movie above its the shortcomings
1	subjective	uplifting dampened by intermittent preachiness and an unconvincingly pat and although resolution changing lanes nevertheless taps into emotions so movie it elevates the convincing above its own shortcomings
1	subjective	although into by intermittent preachiness and an above pat and uplifting resolution changing lanes nevertheless taps dampened emotions so convincing it elevates the movie unconvincingly its own shortcomings
1	subjective	movie dampened by intermittent preachiness and an unconvincingly pat and uplifting resolution changing lanes nevertheless taps into emotions so convincing above elevates the although it its own shortcomings
1	subjective	although dampened emotions intermittent preachiness and and unconvincingly pat an uplifting resolution changing lanes nevertheless taps into by so convincing it elevates the movie above its own shortcomings
1	subjective	although dampened by intermittent preachiness and an unconvincingly pat and uplifting resolution changing lanes nevertheless taps into emotions so convincing it elevates the movie above its own shortcomings
1	subjective	although dampened by intermittent preachiness and an unconvincingly pat and uplifting resolution changing lanes nevertheless taps into emotions so convincing it elevates the movie above its own shortcomings
1	subjective	although dampened by intermittent preachiness and an unconvincingly pat and uplifting resolution changing lanes nevertheless taps into emotions so convincing it elevates the movie above its own shortcomings
1	subjective	although dampened by intermittent preachiness and an unconvincingly pat and uplifting resolution changing lanes nevertheless taps into emotions so convincing it elevates the movie above its own shortcomings
1	subjective	although dampened by intermittent preachiness and an unconvincingly pat and uplifting resolution changing lanes nevertheless taps into emotions so convincing it elevates the movie above its own shortcomings
1	subjective	although dampened by intermittent preachiness and an unconvincingly pat and uplifting resolution changing lanes nevertheless taps into emotions so convincing it elevates the movie above its own shortcomings
1	subjective	although dampened by intermittent preachiness and an unconvincingly pat and uplifting resolution changing lanes nevertheless taps into emotions so convincing it elevates the movie above its own shortcomings
1	subjective	although dampened by intermittent preachiness and an unconvincingly pat and uplifting resolution changing lanes nevertheless taps into emotions so convincing it elevates the movie above its own shortcomings
1	subjective	although dampened by intermittent preachiness and an unconvincingly pat and uplifting resolution changing lanes nevertheless taps into emotions so convincing it elevates the movie above its own shortcomings
1	subjective	although dampened by intermittent preachiness and an unconvincingly pat and uplifting resolution changing lanes nevertheless taps into emotions so convincing it elevates the movie above its own shortcomings
1	subjective	although dampened by intermittent preachiness and an unconvincingly pat and uplifting resolution changing lanes nevertheless taps into emotions so convincing it elevates the movie above its own shortcomings
1	subjective	although dampened by intermittent preachiness and an unconvincingly pat and uplifting resolution changing lanes nevertheless taps into emotions so convincing it elevates the movie above its own shortcomings
1	subjective	although dampened by intermittent preachiness and an unconvincingly pat and uplifting resolution changing lanes nevertheless taps into emotions so convincing it elevates the movie above its own shortcomings
1	subjective	although dampened by intermittent preachiness and an unconvincingly pat and uplifting resolution changing lanes nevertheless taps into emotions so convincing it elevates the movie above its own shortcomings
1	subjective	although dampened by intermittent preachiness and an unconvincingly pat and uplifting resolution changing lanes nevertheless taps into emotions so convincing it elevates the movie above its own shortcomings
1	subjective	although dampened by intermittent preachiness and an unconvincingly pat and uplifting resolution changing lanes nevertheless taps into emotions so convincing it elevates the movie above its own shortcomings
1	subjective	although dampened by intermittent preachiness and an unconvincingly pat and uplifting resolution changing lanes nevertheless taps into emotions so convincing it elevates the movie above its own shortcomings
1	subjective	although dampened by intermittent preachiness and an unconvincingly pat and uplifting resolution changing lanes nevertheless taps into emotions so convincing it elevates the movie above its own shortcomings
1	subjective	although dampened by intermittent preachiness and an unconvincingly pat and uplifting resolution changing lanes nevertheless taps into emotions so convincing it elevates the movie above its own shortcomings
1	subjective	although dampened by intermittent preachiness and an unconvincingly pat and uplifting resolution changing lanes nevertheless taps into emotions so convincing it elevates the movie above its own shortcomings
1	subjective	although dampened by intermittent preachiness and an unconvincingly pat and uplifting resolution changing lanes nevertheless taps into emotions so convincing it elevates the movie above its own shortcomings
1	subjective	although dampened by intermittent preachiness and an unconvincingly pat and uplifting resolution changing lanes nevertheless taps into emotions so convincing it elevates the movie above its own shortcomings
1	subjective	although dampened by intermittent preachiness and an unconvincingly pat and uplifting resolution changing lanes nevertheless taps into emotions so convincing it elevates the movie above its own shortcomings
0	objective	jimmy ray is an alcoholic , still consumed by his grief and angry with his sons for wanting to play music .
0	objective	wanting ray is an alcoholic still consumed by his grief and angry play his sons for jimmy to with music
0	objective	jimmy ray is an alcoholic still consumed his with grief and angry by his sons for wanting to play music
0	objective	and ray is an alcoholic to consumed by his grief jimmy angry with his sons for wanting still play music
0	objective	jimmy ray angry an alcoholic is consumed by his grief and still with his sons for wanting to play music
0	objective	jimmy alcoholic is an ray still consumed by his grief and angry with his play for wanting to sons music
0	objective	jimmy ray is music alcoholic still consumed by his with and angry grief his sons for wanting to play an
0	objective	jimmy ray is an grief his consumed by his alcoholic and angry with still sons for wanting to play music
0	objective	jimmy alcoholic is an ray still sons by his grief and angry with his consumed for wanting to play music
0	objective	jimmy ray is an alcoholic still consumed by his grief his angry and with sons for wanting to play music
0	objective	jimmy ray is an alcoholic still consumed by his grief and angry with his sons for wanting to play music
0	objective	jimmy ray is an alcoholic still consumed by his grief and angry with his sons for wanting to play music
0	objective	jimmy ray is an alcoholic still consumed by his grief and angry with his sons for wanting to play music
0	objective	jimmy ray is an alcoholic still consumed by his grief and angry with his sons for wanting to play music
0	objective	jimmy ray is an alcoholic still consumed by his grief and angry with his sons for wanting to play music
0	objective	jimmy ray is an alcoholic still consumed by his grief and angry with his sons for wanting to play music
0	objective	jimmy ray is an alcoholic still consumed by his grief and angry with his sons for wanting to play music
0	objective	jimmy ray is an alcoholic still consumed by his grief and angry with his sons for wanting to play music
0	objective	jimmy ray is an alcoholic still consumed by his grief and angry with his sons for wanting to play music
0	objective	jimmy ray is an alcoholic still consumed by his grief and angry with his sons for wanting to play music
0	objective	jimmy ray is an alcoholic still consumed by his grief and angry with his sons for wanting to play music
0	objective	jimmy ray is an alcoholic still consumed by his grief and angry with his sons for wanting to play music
0	objective	jimmy ray is an alcoholic still consumed by his grief and angry with his sons for wanting to play music
0	objective	jimmy ray is an alcoholic still consumed by his grief and angry with his sons for wanting to play music
0	objective	jimmy ray is an alcoholic still consumed by his grief and angry with his sons for wanting to play music
0	objective	jimmy ray is an alcoholic still consumed by his grief and angry with his sons for wanting to play music
0	objective	jimmy ray is an alcoholic still consumed by his grief and angry with his sons for wanting to play music
0	objective	jimmy ray is an alcoholic still consumed by his grief and angry with his sons for wanting to play music
0	objective	jimmy ray is an alcoholic still consumed by his grief and angry with his sons for wanting to play music
0	objective	jimmy ray is an alcoholic still consumed by his grief and angry with his sons for wanting to play music
0	objective	jimmy ray is an alcoholic still consumed by his grief and angry with his sons for wanting to play music
0	objective	jimmy ray is an alcoholic still consumed by his grief and angry with his sons for wanting to play music
0	objective	jimmy ray is an alcoholic still consumed by his grief and angry with his sons for wanting to play music
0	objective	bruce soon learns that being god is very challenging .
0	objective	god soon learns that being bruce is very challenging
0	objective	soon bruce learns that being god is very challenging
0	objective	bruce challenging learns that being god is very soon
0	objective	bruce that learns soon being god is very challenging
0	objective	bruce challenging learns that being god is very soon
0	objective	bruce soon is that being god learns very challenging
0	objective	bruce being learns that soon god is very challenging
0	objective	bruce soon learns that being god is challenging very
0	objective	god soon learns that being bruce is very challenging
0	objective	bruce soon learns that being god is very challenging
0	objective	bruce soon learns that being god is very challenging
0	objective	bruce soon learns that being god is very challenging
0	objective	bruce soon learns that being god is very challenging
0	objective	bruce soon learns that being god is very challenging
0	objective	bruce soon learns that being god is very challenging
0	objective	bruce soon learns that being god is very challenging
0	objective	bruce soon learns that being god is very challenging
0	objective	bruce soon learns that being god is very challenging
0	objective	bruce soon learns that being god is very challenging
0	objective	bruce soon learns that being god is very challenging
0	objective	bruce soon learns that being god is very challenging
0	objective	bruce soon learns that being god is very challenging
0	objective	bruce soon learns that being god is very challenging
0	objective	bruce soon learns that being god is very challenging
0	objective	bruce soon learns that being god is very challenging
0	objective	bruce soon learns that being god is very challenging
0	objective	bruce soon learns that being god is very challenging
0	objective	bruce soon learns that being god is very challenging
0	objective	bruce soon learns that being god is very challenging
0	objective	bruce soon learns that being god is very challenging
0	objective	bruce soon learns that being god is very challenging
0	objective	bruce soon learns that being god is very challenging
0	objective	he confesses to committing a series of particularly horrifying murders of exclusively female victims .
0	objective	he confesses to committing a of series particularly horrifying murders of exclusively female victims
0	objective	he confesses to particularly a series of committing horrifying murders of exclusively female victims
0	objective	he of to committing a series of particularly horrifying murders confesses exclusively female victims
0	objective	he confesses to committing a series of female horrifying murders of exclusively particularly victims
0	objective	he confesses to of a series committing particularly horrifying murders of exclusively female victims
0	objective	he confesses to committing a series exclusively particularly horrifying murders of of female victims
0	objective	of confesses to committing a series he particularly horrifying murders of exclusively female victims
0	objective	he confesses to particularly a series of committing horrifying murders of exclusively female victims
0	objective	he confesses to committing exclusively series of particularly horrifying murders of a female victims
0	objective	he confesses to committing a series of particularly horrifying murders of exclusively female victims
0	objective	he confesses to committing a series of particularly horrifying murders of exclusively female victims
0	objective	he confesses to committing a series of particularly horrifying murders of exclusively female victims
0	objective	he confesses to committing a series of particularly horrifying murders of exclusively female victims
0	objective	he confesses to committing a series of particularly horrifying murders of exclusively female victims
0	objective	he confesses to committing a series of particularly horrifying murders of exclusively female victims
0	objective	he confesses to committing a series of particularly horrifying murders of exclusively female victims
0	objective	he confesses to committing a series of particularly horrifying murders of exclusively female victims
0	objective	he confesses to committing a series of particularly horrifying murders of exclusively female victims
0	objective	he confesses to committing a series of particularly horrifying murders of exclusively female victims
0	objective	he confesses to committing a series of particularly horrifying murders of exclusively female victims
0	objective	he confesses to committing a series of particularly horrifying murders of exclusively female victims
0	objective	he confesses to committing a series of particularly horrifying murders of exclusively female victims
0	objective	he confesses to committing a series of particularly horrifying murders of exclusively female victims
0	objective	he confesses to committing a series of particularly horrifying murders of exclusively female victims
0	objective	he confesses to committing a series of particularly horrifying murders of exclusively female victims
0	objective	he confesses to committing a series of particularly horrifying murders of exclusively female victims
0	objective	he confesses to committing a series of particularly horrifying murders of exclusively female victims
0	objective	he confesses to committing a series of particularly horrifying murders of exclusively female victims
0	objective	he confesses to committing a series of particularly horrifying murders of exclusively female victims
0	objective	he confesses to committing a series of particularly horrifying murders of exclusively female victims
0	objective	he confesses to committing a series of particularly horrifying murders of exclusively female victims
0	objective	he confesses to committing a series of particularly horrifying murders of exclusively female victims
1	subjective	this is a startling film that gives you a fascinating , albeit depressing view of iranian rural life close to the iraqi border .
1	subjective	this is the startling film that gives you a fascinating albeit depressing view of iranian rural life close iraqi a to border
1	subjective	this film startling a is that gives you a fascinating albeit depressing view of iranian rural life close to the iraqi border
1	subjective	this is a iraqi film albeit gives you a fascinating that depressing view of iranian rural life close to the startling border
1	subjective	this is a startling albeit that gives you a fascinating film of view depressing iranian rural life close to the iraqi border
1	subjective	this is a startling film iraqi albeit you a fascinating gives depressing view of iranian rural life close to the that border
1	subjective	this is a startling film that gives you a fascinating albeit to of view iranian rural life close depressing the iraqi border
1	subjective	this close a startling film that fascinating you a gives albeit depressing view of iranian rural life is to the iraqi border
1	subjective	this is a startling film that gives you a fascinating albeit iranian the of depressing rural life close to view iraqi border
1	subjective	this is a startling film that gives you a fascinating border depressing view of iranian rural the close to life iraqi albeit
1	subjective	this is a startling film that gives you a fascinating albeit depressing view of iranian rural life close to the iraqi border
1	subjective	this is a startling film that gives you a fascinating albeit depressing view of iranian rural life close to the iraqi border
1	subjective	this is a startling film that gives you a fascinating albeit depressing view of iranian rural life close to the iraqi border
1	subjective	this is a startling film that gives you a fascinating albeit depressing view of iranian rural life close to the iraqi border
1	subjective	this is a startling film that gives you a fascinating albeit depressing view of iranian rural life close to the iraqi border
1	subjective	this is a startling film that gives you a fascinating albeit depressing view of iranian rural life close to the iraqi border
1	subjective	this is a startling film that gives you a fascinating albeit depressing view of iranian rural life close to the iraqi border
1	subjective	this is a startling film that gives you a fascinating albeit depressing view of iranian rural life close to the iraqi border
1	subjective	this is a startling film that gives you a fascinating albeit depressing view of iranian rural life close to the iraqi border
1	subjective	this is a startling film that gives you a fascinating albeit depressing view of iranian rural life close to the iraqi border
1	subjective	this is a startling film that gives you a fascinating albeit depressing view of iranian rural life close to the iraqi border
1	subjective	this is a startling film that gives you a fascinating albeit depressing view of iranian rural life close to the iraqi border
1	subjective	this is a startling film that gives you a fascinating albeit depressing view of iranian rural life close to the iraqi border
1	subjective	this is a startling film that gives you a fascinating albeit depressing view of iranian rural life close to the iraqi border
1	subjective	this is a startling film that gives you a fascinating albeit depressing view of iranian rural life close to the iraqi border
1	subjective	this is a startling film that gives you a fascinating albeit depressing view of iranian rural life close to the iraqi border
1	subjective	this is a startling film that gives you a fascinating albeit depressing view of iranian rural life close to the iraqi border
1	subjective	this is a startling film that gives you a fascinating albeit depressing view of iranian rural life close to the iraqi border
1	subjective	this is a startling film that gives you a fascinating albeit depressing view of iranian rural life close to the iraqi border
1	subjective	this is a startling film that gives you a fascinating albeit depressing view of iranian rural life close to the iraqi border
1	subjective	this is a startling film that gives you a fascinating albeit depressing view of iranian rural life close to the iraqi border
1	subjective	this is a startling film that gives you a fascinating albeit depressing view of iranian rural life close to the iraqi border
1	subjective	this is a startling film that gives you a fascinating albeit depressing view of iranian rural life close to the iraqi border
0	objective	raj has always had a unrequited childhood crush on a friend named tina , but tina 's best friend pooja has always had a crush on raj .
0	objective	friend has always a a unrequited childhood crush on a raj named tina but tina s best friend pooja has always had had crush on raj
0	objective	raj has always had a unrequited childhood crush a a friend named has but tina s best friend pooja tina always had on crush on raj
0	objective	best has always had a unrequited always crush on a friend named tina but tina s raj friend pooja has childhood had a crush on raj
0	objective	raj has always had a unrequited childhood crush had a pooja named tina but tina s best friend friend has always on a crush on raj
0	objective	raj has always unrequited a had childhood crush on a friend named tina but tina s a friend pooja has always had best crush on raj
0	objective	raj has always a a unrequited childhood crush on a friend named tina but tina s best friend pooja has always had had crush on raj
0	objective	raj has always tina on unrequited childhood crush on a friend named tina but had s best friend pooja has always had a crush a raj
0	objective	raj has crush had a unrequited childhood crush on a friend named tina but tina s best friend pooja has always had a always on raj
0	objective	raj has always had a unrequited childhood crush on a friend named tina had tina s best friend on has always but a crush pooja raj
0	objective	raj has always had a unrequited childhood crush on a friend named tina but tina s best friend pooja has always had a crush on raj
0	objective	raj has always had a unrequited childhood crush on a friend named tina but tina s best friend pooja has always had a crush on raj
0	objective	raj has always had a unrequited childhood crush on a friend named tina but tina s best friend pooja has always had a crush on raj
0	objective	raj has always had a unrequited childhood crush on a friend named tina but tina s best friend pooja has always had a crush on raj
0	objective	raj has always had a unrequited childhood crush on a friend named tina but tina s best friend pooja has always had a crush on raj
0	objective	raj has always had a unrequited childhood crush on a friend named tina but tina s best friend pooja has always had a crush on raj
0	objective	raj has always had a unrequited childhood crush on a friend named tina but tina s best friend pooja has always had a crush on raj
0	objective	raj has always had a unrequited childhood crush on a friend named tina but tina s best friend pooja has always had a crush on raj
0	objective	raj has always had a unrequited childhood crush on a friend named tina but tina s best friend pooja has always had a crush on raj
0	objective	raj has always had a unrequited childhood crush on a friend named tina but tina s best friend pooja has always had a crush on raj
0	objective	raj has always had a unrequited childhood crush on a friend named tina but tina s best friend pooja has always had a crush on raj
0	objective	raj has always had a unrequited childhood crush on a friend named tina but tina s best friend pooja has always had a crush on raj
0	objective	raj has always had a unrequited childhood crush on a friend named tina but tina s best friend pooja has always had a crush on raj
0	objective	raj has always had a unrequited childhood crush on a friend named tina but tina s best friend pooja has always had a crush on raj
0	objective	raj has always had a unrequited childhood crush on a friend named tina but tina s best friend pooja has always had a crush on raj
0	objective	raj has always had a unrequited childhood crush on a friend named tina but tina s best friend pooja has always had a crush on raj
0	objective	raj has always had a unrequited childhood crush on a friend named tina but tina s best friend pooja has always had a crush on raj
0	objective	raj has always had a unrequited childhood crush on a friend named tina but tina s best friend pooja has always had a crush on raj
0	objective	raj has always had a unrequited childhood crush on a friend named tina but tina s best friend pooja has always had a crush on raj
0	objective	raj has always had a unrequited childhood crush on a friend named tina but tina s best friend pooja has always had a crush on raj
0	objective	raj has always had a unrequited childhood crush on a friend named tina but tina s best friend pooja has always had a crush on raj
0	objective	raj has always had a unrequited childhood crush on a friend named tina but tina s best friend pooja has always had a crush on raj
0	objective	raj has always had a unrequited childhood crush on a friend named tina but tina s best friend pooja has always had a crush on raj
0	objective	anthony is a successful computer engineer in silicon valley where he seems to have the perfect life : a beautiful home secluded in the hills , stock options worth millions , and a lovely wife , victoria .
0	objective	anthony silicon a perfect lovely engineer in is valley where he seems to have the successful life a beautiful home secluded in the hills stock options worth millions and a computer wife victoria
0	objective	anthony is a successful silicon the in computer valley where he seems to have the perfect life a beautiful home secluded in engineer hills millions options worth stock and a lovely wife victoria
0	objective	anthony the a successful computer engineer in secluded valley where he seems to have the perfect life a beautiful hills silicon in is home stock options worth millions and a lovely wife victoria
0	objective	beautiful is a successful computer engineer in silicon valley where he seems to have the perfect life a wife home secluded in the hills stock a worth millions and options lovely anthony victoria
0	objective	anthony is a successful computer engineer in victoria valley where he seems to have the silicon wife a beautiful home secluded in the hills stock options worth millions and a lovely life perfect
0	objective	anthony is computer successful he engineer in silicon valley where a seems to have the perfect life a beautiful home secluded in worth hills stock options the millions and a lovely wife victoria
0	objective	anthony is a successful computer engineer in silicon valley where he seems to options the perfect life a beautiful home have in the hills stock secluded worth and millions a lovely wife victoria
0	objective	a is a beautiful computer engineer silicon in valley where he seems to have the perfect life a successful home secluded in the hills stock options worth millions and anthony lovely wife victoria
0	objective	anthony beautiful a successful computer engineer in in valley where he seems to have the perfect life a is secluded home silicon the hills stock options worth millions and a lovely wife victoria
0	objective	anthony is a successful computer engineer in silicon valley where he seems to have the perfect life a beautiful home secluded in the hills stock options worth millions and a lovely wife victoria
0	objective	anthony is a successful computer engineer in silicon valley where he seems to have the perfect life a beautiful home secluded in the hills stock options worth millions and a lovely wife victoria
0	objective	anthony is a successful computer engineer in silicon valley where he seems to have the perfect life a beautiful home secluded in the hills stock options worth millions and a lovely wife victoria
0	objective	anthony is a successful computer engineer in silicon valley where he seems to have the perfect life a beautiful home secluded in the hills stock options worth millions and a lovely wife victoria
0	objective	anthony is a successful computer engineer in silicon valley where he seems to have the perfect life a beautiful home secluded in the hills stock options worth millions and a lovely wife victoria
0	objective	anthony is a successful computer engineer in silicon valley where he seems to have the perfect life a beautiful home secluded in the hills stock options worth millions and a lovely wife victoria
0	objective	anthony is a successful computer engineer in silicon valley where he seems to have the perfect life a beautiful home secluded in the hills stock options worth millions and a lovely wife victoria
0	objective	anthony is a successful computer engineer in silicon valley where he seems to have the perfect life a beautiful home secluded in the hills stock options worth millions and a lovely wife victoria
0	objective	anthony is a successful computer engineer in silicon valley where he seems to have the perfect life a beautiful home secluded in the hills stock options worth millions and a lovely wife victoria
0	objective	anthony is a successful computer engineer in silicon valley where he seems to have the perfect life a beautiful home secluded in the hills stock options worth millions and a lovely wife victoria
0	objective	anthony is a successful computer engineer in silicon valley where he seems to have the perfect life a beautiful home secluded in the hills stock options worth millions and a lovely wife victoria
0	objective	anthony is a successful computer engineer in silicon valley where he seems to have the perfect life a beautiful home secluded in the hills stock options worth millions and a lovely wife victoria
0	objective	anthony is a successful computer engineer in silicon valley where he seems to have the perfect life a beautiful home secluded in the hills stock options worth millions and a lovely wife victoria
0	objective	anthony is a successful computer engineer in silicon valley where he seems to have the perfect life a beautiful home secluded in the hills stock options worth millions and a lovely wife victoria
0	objective	anthony is a successful computer engineer in silicon valley where he seems to have the perfect life a beautiful home secluded in the hills stock options worth millions and a lovely wife victoria
0	objective	anthony is a successful computer engineer in silicon valley where he seems to have the perfect life a beautiful home secluded in the hills stock options worth millions and a lovely wife victoria
0	objective	anthony is a successful computer engineer in silicon valley where he seems to have the perfect life a beautiful home secluded in the hills stock options worth millions and a lovely wife victoria
0	objective	anthony is a successful computer engineer in silicon valley where he seems to have the perfect life a beautiful home secluded in the hills stock options worth millions and a lovely wife victoria
0	objective	anthony is a successful computer engineer in silicon valley where he seems to have the perfect life a beautiful home secluded in the hills stock options worth millions and a lovely wife victoria
0	objective	anthony is a successful computer engineer in silicon valley where he seems to have the perfect life a beautiful home secluded in the hills stock options worth millions and a lovely wife victoria
0	objective	anthony is a successful computer engineer in silicon valley where he seems to have the perfect life a beautiful home secluded in the hills stock options worth millions and a lovely wife victoria
0	objective	anthony is a successful computer engineer in silicon valley where he seems to have the perfect life a beautiful home secluded in the hills stock options worth millions and a lovely wife victoria
0	objective	anthony is a successful computer engineer in silicon valley where he seems to have the perfect life a beautiful home secluded in the hills stock options worth millions and a lovely wife victoria
1	subjective	what 's needed so badly but what is virtually absent here is either a saving dark humor or the feel of poetic tragedy .
1	subjective	what s needed so badly but what is virtually absent here is humor a saving the either or dark feel of poetic tragedy
1	subjective	the s needed so is but what is virtually absent here badly either a saving dark humor or what feel of poetic tragedy
1	subjective	what s needed so badly absent what is virtually but here is either a saving dark poetic or the feel of humor tragedy
1	subjective	what s needed the badly but what is virtually absent of is either a saving dark humor or so feel here poetic tragedy
1	subjective	what s needed so is but what virtually is absent here badly either a saving dark humor or the feel of poetic tragedy
1	subjective	what s needed so badly but what is tragedy absent here is either a saving dark humor virtually the feel of poetic or
1	subjective	what s needed so is but what poetic virtually absent here is either a saving dark humor or the feel of badly tragedy
1	subjective	a s needed so poetic but what is virtually absent here is either what saving dark humor or the feel of badly tragedy
1	subjective	s what needed of badly but what is virtually absent here is either a saving dark humor or the feel so poetic tragedy
1	subjective	what s needed so badly but what is virtually absent here is either a saving dark humor or the feel of poetic tragedy
1	subjective	what s needed so badly but what is virtually absent here is either a saving dark humor or the feel of poetic tragedy
1	subjective	what s needed so badly but what is virtually absent here is either a saving dark humor or the feel of poetic tragedy
1	subjective	what s needed so badly but what is virtually absent here is either a saving dark humor or the feel of poetic tragedy
1	subjective	what s needed so badly but what is virtually absent here is either a saving dark humor or the feel of poetic tragedy
1	subjective	what s needed so badly but what is virtually absent here is either a saving dark humor or the feel of poetic tragedy
1	subjective	what s needed so badly but what is virtually absent here is either a saving dark humor or the feel of poetic tragedy
1	subjective	what s needed so badly but what is virtually absent here is either a saving dark humor or the feel of poetic tragedy
1	subjective	what s needed so badly but what is virtually absent here is either a saving dark humor or the feel of poetic tragedy
1	subjective	what s needed so badly but what is virtually absent here is either a saving dark humor or the feel of poetic tragedy
1	subjective	what s needed so badly but what is virtually absent here is either a saving dark humor or the feel of poetic tragedy
1	subjective	what s needed so badly but what is virtually absent here is either a saving dark humor or the feel of poetic tragedy
1	subjective	what s needed so badly but what is virtually absent here is either a saving dark humor or the feel of poetic tragedy
1	subjective	what s needed so badly but what is virtually absent here is either a saving dark humor or the feel of poetic tragedy
1	subjective	what s needed so badly but what is virtually absent here is either a saving dark humor or the feel of poetic tragedy
1	subjective	what s needed so badly but what is virtually absent here is either a saving dark humor or the feel of poetic tragedy
1	subjective	what s needed so badly but what is virtually absent here is either a saving dark humor or the feel of poetic tragedy
1	subjective	what s needed so badly but what is virtually absent here is either a saving dark humor or the feel of poetic tragedy
1	subjective	what s needed so badly but what is virtually absent here is either a saving dark humor or the feel of poetic tragedy
1	subjective	what s needed so badly but what is virtually absent here is either a saving dark humor or the feel of poetic tragedy
1	subjective	what s needed so badly but what is virtually absent here is either a saving dark humor or the feel of poetic tragedy
1	subjective	what s needed so badly but what is virtually absent here is either a saving dark humor or the feel of poetic tragedy
1	subjective	what s needed so badly but what is virtually absent here is either a saving dark humor or the feel of poetic tragedy
0	objective	suffering from recurring memory loss , graham is restricted to a limited short-term memory .
0	objective	suffering from recurring memory loss graham is restricted to a limited short memory term
0	objective	suffering from recurring memory loss graham is restricted to a limited short term memory
0	objective	suffering from recurring memory loss graham is restricted to a limited memory term short
0	objective	graham from recurring memory loss suffering is restricted to a limited short term memory
0	objective	suffering from recurring memory term graham is restricted to a limited short loss memory
0	objective	suffering from to memory loss graham is restricted recurring a limited short term memory
0	objective	suffering from recurring memory loss graham is restricted memory a limited short term to
0	objective	suffering from recurring memory loss graham short restricted to a limited is term memory
0	objective	memory from recurring suffering loss graham is restricted to a limited short term memory
0	objective	suffering from recurring memory loss graham is restricted to a limited short term memory
0	objective	suffering from recurring memory loss graham is restricted to a limited short term memory
0	objective	suffering from recurring memory loss graham is restricted to a limited short term memory
0	objective	suffering from recurring memory loss graham is restricted to a limited short term memory
0	objective	suffering from recurring memory loss graham is restricted to a limited short term memory
0	objective	suffering from recurring memory loss graham is restricted to a limited short term memory
0	objective	suffering from recurring memory loss graham is restricted to a limited short term memory
0	objective	suffering from recurring memory loss graham is restricted to a limited short term memory
0	objective	suffering from recurring memory loss graham is restricted to a limited short term memory
0	objective	suffering from recurring memory loss graham is restricted to a limited short term memory
0	objective	suffering from recurring memory loss graham is restricted to a limited short term memory
0	objective	suffering from recurring memory loss graham is restricted to a limited short term memory
0	objective	suffering from recurring memory loss graham is restricted to a limited short term memory
0	objective	suffering from recurring memory loss graham is restricted to a limited short term memory
0	objective	suffering from recurring memory loss graham is restricted to a limited short term memory
0	objective	suffering from recurring memory loss graham is restricted to a limited short term memory
0	objective	suffering from recurring memory loss graham is restricted to a limited short term memory
0	objective	suffering from recurring memory loss graham is restricted to a limited short term memory
0	objective	suffering from recurring memory loss graham is restricted to a limited short term memory
0	objective	suffering from recurring memory loss graham is restricted to a limited short term memory
0	objective	suffering from recurring memory loss graham is restricted to a limited short term memory
0	objective	suffering from recurring memory loss graham is restricted to a limited short term memory
0	objective	suffering from recurring memory loss graham is restricted to a limited short term memory
0	objective	turns out lonnie earl has a thing for candy , and when evidence of this starts to surface , things really start to heat up .
0	objective	turns out lonnie earl things a this for candy and when evidence of thing starts to surface has really start to heat up
0	objective	turns out lonnie earl has a heat for candy and when evidence of up starts to surface things really start to thing this
0	objective	turns out lonnie earl for a thing has candy and when evidence of starts this to surface things really start to heat up
0	objective	turns up lonnie earl evidence a thing for candy and when has of this starts to surface things really start to heat out
0	objective	turns out up earl has a thing for candy and when evidence of things starts to surface this really start to heat lonnie
0	objective	turns out lonnie earl has a thing for candy and when evidence of this heat to surface to really start things starts up
0	objective	turns out lonnie earl has a thing for candy and of evidence when this start to surface things really starts to heat up
0	objective	turns out to earl has a starts for candy and when evidence of this thing to surface things really start lonnie heat up
0	objective	turns out lonnie of has a thing evidence candy and when for earl this starts to surface things really start to heat up
0	objective	turns out lonnie earl has a thing for candy and when evidence of this starts to surface things really start to heat up
0	objective	turns out lonnie earl has a thing for candy and when evidence of this starts to surface things really start to heat up
0	objective	turns out lonnie earl has a thing for candy and when evidence of this starts to surface things really start to heat up
0	objective	turns out lonnie earl has a thing for candy and when evidence of this starts to surface things really start to heat up
0	objective	turns out lonnie earl has a thing for candy and when evidence of this starts to surface things really start to heat up
0	objective	turns out lonnie earl has a thing for candy and when evidence of this starts to surface things really start to heat up
0	objective	turns out lonnie earl has a thing for candy and when evidence of this starts to surface things really start to heat up
0	objective	turns out lonnie earl has a thing for candy and when evidence of this starts to surface things really start to heat up
0	objective	turns out lonnie earl has a thing for candy and when evidence of this starts to surface things really start to heat up
0	objective	turns out lonnie earl has a thing for candy and when evidence of this starts to surface things really start to heat up
0	objective	turns out lonnie earl has a thing for candy and when evidence of this starts to surface things really start to heat up
0	objective	turns out lonnie earl has a thing for candy and when evidence of this starts to surface things really start to heat up
0	objective	turns out lonnie earl has a thing for candy and when evidence of this starts to surface things really start to heat up
0	objective	turns out lonnie earl has a thing for candy and when evidence of this starts to surface things really start to heat up
0	objective	turns out lonnie earl has a thing for candy and when evidence of this starts to surface things really start to heat up
0	objective	turns out lonnie earl has a thing for candy and when evidence of this starts to surface things really start to heat up
0	objective	turns out lonnie earl has a thing for candy and when evidence of this starts to surface things really start to heat up
0	objective	turns out lonnie earl has a thing for candy and when evidence of this starts to surface things really start to heat up
0	objective	turns out lonnie earl has a thing for candy and when evidence of this starts to surface things really start to heat up
0	objective	turns out lonnie earl has a thing for candy and when evidence of this starts to surface things really start to heat up
0	objective	turns out lonnie earl has a thing for candy and when evidence of this starts to surface things really start to heat up
0	objective	turns out lonnie earl has a thing for candy and when evidence of this starts to surface things really start to heat up
0	objective	turns out lonnie earl has a thing for candy and when evidence of this starts to surface things really start to heat up
1	subjective	an inelegant combination of two unrelated shorts that falls far short of the director 's previous work in terms of both thematic content and narrative strength .
1	subjective	falls inelegant combination of two unrelated shorts that an far short of the director s previous work in terms of both thematic content and narrative strength
1	subjective	an inelegant combination of two unrelated shorts that falls far in of the director s previous short work terms of both thematic content and narrative strength
1	subjective	an inelegant combination of both unrelated shorts that falls far short two the director s previous work in terms of of thematic content and narrative strength
1	subjective	an inelegant combination of two unrelated shorts and falls far short of the director s previous terms in work of both thematic content that narrative strength
1	subjective	an inelegant work of two unrelated shorts that falls far short of the director s previous terms in combination of both thematic content and narrative strength
1	subjective	an inelegant combination of two unrelated narrative s falls far short of the director that previous work in terms of both thematic content and shorts strength
1	subjective	an inelegant combination of two unrelated shorts that falls far short of the previous s director work in terms of strength thematic content and narrative both
1	subjective	an and combination of two unrelated shorts that falls far short of the director s previous thematic in terms of both work content inelegant narrative strength
1	subjective	an inelegant combination of two unrelated shorts that previous far short of the of s falls work in terms director both thematic content and narrative strength
1	subjective	an inelegant combination of two unrelated shorts that falls far short of the director s previous work in terms of both thematic content and narrative strength
1	subjective	an inelegant combination of two unrelated shorts that falls far short of the director s previous work in terms of both thematic content and narrative strength
1	subjective	an inelegant combination of two unrelated shorts that falls far short of the director s previous work in terms of both thematic content and narrative strength
1	subjective	an inelegant combination of two unrelated shorts that falls far short of the director s previous work in terms of both thematic content and narrative strength
1	subjective	an inelegant combination of two unrelated shorts that falls far short of the director s previous work in terms of both thematic content and narrative strength
1	subjective	an inelegant combination of two unrelated shorts that falls far short of the director s previous work in terms of both thematic content and narrative strength
1	subjective	an inelegant combination of two unrelated shorts that falls far short of the director s previous work in terms of both thematic content and narrative strength
1	subjective	an inelegant combination of two unrelated shorts that falls far short of the director s previous work in terms of both thematic content and narrative strength
1	subjective	an inelegant combination of two unrelated shorts that falls far short of the director s previous work in terms of both thematic content and narrative strength
1	subjective	an inelegant combination of two unrelated shorts that falls far short of the director s previous work in terms of both thematic content and narrative strength
1	subjective	an inelegant combination of two unrelated shorts that falls far short of the director s previous work in terms of both thematic content and narrative strength
1	subjective	an inelegant combination of two unrelated shorts that falls far short of the director s previous work in terms of both thematic content and narrative strength
1	subjective	an inelegant combination of two unrelated shorts that falls far short of the director s previous work in terms of both thematic content and narrative strength
1	subjective	an inelegant combination of two unrelated shorts that falls far short of the director s previous work in terms of both thematic content and narrative strength
1	subjective	an inelegant combination of two unrelated shorts that falls far short of the director s previous work in terms of both thematic content and narrative strength
1	subjective	an inelegant combination of two unrelated shorts that falls far short of the director s previous work in terms of both thematic content and narrative strength
1	subjective	an inelegant combination of two unrelated shorts that falls far short of the director s previous work in terms of both thematic content and narrative strength
1	subjective	an inelegant combination of two unrelated shorts that falls far short of the director s previous work in terms of both thematic content and narrative strength
1	subjective	an inelegant combination of two unrelated shorts that falls far short of the director s previous work in terms of both thematic content and narrative strength
1	subjective	an inelegant combination of two unrelated shorts that falls far short of the director s previous work in terms of both thematic content and narrative strength
1	subjective	an inelegant combination of two unrelated shorts that falls far short of the director s previous work in terms of both thematic content and narrative strength
1	subjective	an inelegant combination of two unrelated shorts that falls far short of the director s previous work in terms of both thematic content and narrative strength
1	subjective	an inelegant combination of two unrelated shorts that falls far short of the director s previous work in terms of both thematic content and narrative strength
1	subjective	the film tunes into a grief that could lead a man across centuries .
1	subjective	that film tunes into a grief the could lead a man across centuries
1	subjective	the film tunes into a lead that could grief a man across centuries
1	subjective	tunes film the into a grief that could lead a man across centuries
1	subjective	the film tunes man a grief that could lead a into across centuries
1	subjective	the film tunes into that grief a could lead a man across centuries
1	subjective	the film tunes into a across that could lead a man grief centuries
1	subjective	the film tunes into lead grief that could a a man across centuries
1	subjective	the film tunes could a grief that into lead a man across centuries
1	subjective	centuries film tunes into a grief that could lead a man across the
1	subjective	the film tunes into a grief that could lead a man across centuries
1	subjective	the film tunes into a grief that could lead a man across centuries
1	subjective	the film tunes into a grief that could lead a man across centuries
1	subjective	the film tunes into a grief that could lead a man across centuries
1	subjective	the film tunes into a grief that could lead a man across centuries
1	subjective	the film tunes into a grief that could lead a man across centuries
1	subjective	the film tunes into a grief that could lead a man across centuries
1	subjective	the film tunes into a grief that could lead a man across centuries
1	subjective	the film tunes into a grief that could lead a man across centuries
1	subjective	the film tunes into a grief that could lead a man across centuries
1	subjective	the film tunes into a grief that could lead a man across centuries
1	subjective	the film tunes into a grief that could lead a man across centuries
1	subjective	the film tunes into a grief that could lead a man across centuries
1	subjective	the film tunes into a grief that could lead a man across centuries
1	subjective	the film tunes into a grief that could lead a man across centuries
1	subjective	the film tunes into a grief that could lead a man across centuries
1	subjective	the film tunes into a grief that could lead a man across centuries
1	subjective	the film tunes into a grief that could lead a man across centuries
1	subjective	the film tunes into a grief that could lead a man across centuries
1	subjective	the film tunes into a grief that could lead a man across centuries
1	subjective	the film tunes into a grief that could lead a man across centuries
1	subjective	the film tunes into a grief that could lead a man across centuries
1	subjective	the film tunes into a grief that could lead a man across centuries
0	objective	so when he meets the mysterious professor darabont who offers him a very well paying job to transport sealed packages across the mexican border , morales can not refuse .
0	objective	so when he him the mysterious professor darabont who to meets a very well paying job offers transport sealed packages across the mexican border morales can not refuse
0	objective	so when he meets the border professor darabont who offers him a very well paying job to transport sealed refuse across the mexican mysterious morales can not packages
0	objective	so when transport meets the mysterious professor darabont who offers him a very well paying border to he sealed packages across the mexican job morales can not refuse
0	objective	can when he meets the mysterious professor darabont who offers him a very well job paying to transport sealed packages across the mexican border morales so not refuse
0	objective	so when he transport the not professor darabont who offers him a very well paying job to meets sealed packages across the mexican border morales can mysterious refuse
0	objective	so when he meets the mysterious professor darabont who offers him a paying well very job to mexican sealed packages across the transport border morales can not refuse
0	objective	so when transport meets the mysterious professor darabont who offers the a very well paying job to he sealed packages across him mexican border morales can not refuse
0	objective	so when transport darabont the mysterious professor meets who offers him a very well paying job to he sealed packages across the mexican border morales can not refuse
0	objective	when so he professor the mysterious meets darabont who offers him a very well paying job to transport sealed packages across the mexican border morales can not refuse
0	objective	so when he meets the mysterious professor darabont who offers him a very well paying job to transport sealed packages across the mexican border morales can not refuse
0	objective	so when he meets the mysterious professor darabont who offers him a very well paying job to transport sealed packages across the mexican border morales can not refuse
0	objective	so when he meets the mysterious professor darabont who offers him a very well paying job to transport sealed packages across the mexican border morales can not refuse
0	objective	so when he meets the mysterious professor darabont who offers him a very well paying job to transport sealed packages across the mexican border morales can not refuse
0	objective	so when he meets the mysterious professor darabont who offers him a very well paying job to transport sealed packages across the mexican border morales can not refuse
0	objective	so when he meets the mysterious professor darabont who offers him a very well paying job to transport sealed packages across the mexican border morales can not refuse
0	objective	so when he meets the mysterious professor darabont who offers him a very well paying job to transport sealed packages across the mexican border morales can not refuse
0	objective	so when he meets the mysterious professor darabont who offers him a very well paying job to transport sealed packages across the mexican border morales can not refuse
0	objective	so when he meets the mysterious professor darabont who offers him a very well paying job to transport sealed packages across the mexican border morales can not refuse
0	objective	so when he meets the mysterious professor darabont who offers him a very well paying job to transport sealed packages across the mexican border morales can not refuse
0	objective	so when he meets the mysterious professor darabont who offers him a very well paying job to transport sealed packages across the mexican border morales can not refuse
0	objective	so when he meets the mysterious professor darabont who offers him a very well paying job to transport sealed packages across the mexican border morales can not refuse
0	objective	so when he meets the mysterious professor darabont who offers him a very well paying job to transport sealed packages across the mexican border morales can not refuse
0	objective	so when he meets the mysterious professor darabont who offers him a very well paying job to transport sealed packages across the mexican border morales can not refuse
0	objective	so when he meets the mysterious professor darabont who offers him a very well paying job to transport sealed packages across the mexican border morales can not refuse
0	objective	so when he meets the mysterious professor darabont who offers him a very well paying job to transport sealed packages across the mexican border morales can not refuse
0	objective	so when he meets the mysterious professor darabont who offers him a very well paying job to transport sealed packages across the mexican border morales can not refuse
0	objective	so when he meets the mysterious professor darabont who offers him a very well paying job to transport sealed packages across the mexican border morales can not refuse
0	objective	so when he meets the mysterious professor darabont who offers him a very well paying job to transport sealed packages across the mexican border morales can not refuse
0	objective	so when he meets the mysterious professor darabont who offers him a very well paying job to transport sealed packages across the mexican border morales can not refuse
0	objective	so when he meets the mysterious professor darabont who offers him a very well paying job to transport sealed packages across the mexican border morales can not refuse
0	objective	so when he meets the mysterious professor darabont who offers him a very well paying job to transport sealed packages across the mexican border morales can not refuse
0	objective	so when he meets the mysterious professor darabont who offers him a very well paying job to transport sealed packages across the mexican border morales can not refuse
1	subjective	this is the kind of subject matter that could so easily have been fumbled by a lesser filmmaker , but ayres makes the right choices at every turn .
1	subjective	this of the kind is subject at that could so easily have been fumbled by a lesser filmmaker but ayres makes the right choices matter every turn
1	subjective	this is the kind of subject matter that filmmaker so easily have but fumbled by a lesser could been ayres makes the right choices at every turn
1	subjective	this is the kind could subject matter that of so easily have been ayres by a lesser filmmaker but fumbled makes the right choices at every turn
1	subjective	this is the kind of subject matter right could so easily have been fumbled by a lesser filmmaker the ayres makes but that choices at every turn
1	subjective	this is the kind of a matter that could so easily have been fumbled by subject lesser filmmaker but ayres at the right choices makes every turn
1	subjective	this at the kind of subject been that could so easily have matter fumbled by a lesser filmmaker but ayres makes the right choices is every turn
1	subjective	this is the the of subject matter that could so easily have been fumbled by a lesser filmmaker but ayres makes kind choices right at every turn
1	subjective	this is the kind of subject matter that turn so easily have by fumbled been a lesser filmmaker but ayres makes the right choices at every could
1	subjective	this is the kind of subject that matter could so easily have been fumbled by a lesser but filmmaker ayres makes the right choices at every turn
1	subjective	this is the kind of subject matter that could so easily have been fumbled by a lesser filmmaker but ayres makes the right choices at every turn
1	subjective	this is the kind of subject matter that could so easily have been fumbled by a lesser filmmaker but ayres makes the right choices at every turn
1	subjective	this is the kind of subject matter that could so easily have been fumbled by a lesser filmmaker but ayres makes the right choices at every turn
1	subjective	this is the kind of subject matter that could so easily have been fumbled by a lesser filmmaker but ayres makes the right choices at every turn
1	subjective	this is the kind of subject matter that could so easily have been fumbled by a lesser filmmaker but ayres makes the right choices at every turn
1	subjective	this is the kind of subject matter that could so easily have been fumbled by a lesser filmmaker but ayres makes the right choices at every turn
1	subjective	this is the kind of subject matter that could so easily have been fumbled by a lesser filmmaker but ayres makes the right choices at every turn
1	subjective	this is the kind of subject matter that could so easily have been fumbled by a lesser filmmaker but ayres makes the right choices at every turn
1	subjective	this is the kind of subject matter that could so easily have been fumbled by a lesser filmmaker but ayres makes the right choices at every turn
1	subjective	this is the kind of subject matter that could so easily have been fumbled by a lesser filmmaker but ayres makes the right choices at every turn
1	subjective	this is the kind of subject matter that could so easily have been fumbled by a lesser filmmaker but ayres makes the right choices at every turn
1	subjective	this is the kind of subject matter that could so easily have been fumbled by a lesser filmmaker but ayres makes the right choices at every turn
1	subjective	this is the kind of subject matter that could so easily have been fumbled by a lesser filmmaker but ayres makes the right choices at every turn
1	subjective	this is the kind of subject matter that could so easily have been fumbled by a lesser filmmaker but ayres makes the right choices at every turn
1	subjective	this is the kind of subject matter that could so easily have been fumbled by a lesser filmmaker but ayres makes the right choices at every turn
1	subjective	this is the kind of subject matter that could so easily have been fumbled by a lesser filmmaker but ayres makes the right choices at every turn
1	subjective	this is the kind of subject matter that could so easily have been fumbled by a lesser filmmaker but ayres makes the right choices at every turn
1	subjective	this is the kind of subject matter that could so easily have been fumbled by a lesser filmmaker but ayres makes the right choices at every turn
1	subjective	this is the kind of subject matter that could so easily have been fumbled by a lesser filmmaker but ayres makes the right choices at every turn
1	subjective	this is the kind of subject matter that could so easily have been fumbled by a lesser filmmaker but ayres makes the right choices at every turn
1	subjective	this is the kind of subject matter that could so easily have been fumbled by a lesser filmmaker but ayres makes the right choices at every turn
1	subjective	this is the kind of subject matter that could so easily have been fumbled by a lesser filmmaker but ayres makes the right choices at every turn
1	subjective	this is the kind of subject matter that could so easily have been fumbled by a lesser filmmaker but ayres makes the right choices at every turn
0	objective	it soon becomes obvious that blossom , bubbles , and buttercup are not normal girls , they have superpowers and have not yet learned to control .
0	objective	it soon becomes obvious that blossom to and girls are not normal buttercup they have superpowers and have not yet learned bubbles control
0	objective	it and becomes control that blossom bubbles soon buttercup are not normal girls they have superpowers and have not yet learned to obvious
0	objective	it bubbles becomes girls that blossom soon and buttercup are not normal obvious they have superpowers and have not yet learned to control
0	objective	it soon becomes obvious that blossom bubbles and buttercup have not normal girls they are superpowers yet have not and learned to control
0	objective	it soon to obvious they blossom bubbles and buttercup are not normal girls that have superpowers and have not yet learned becomes control
0	objective	it soon becomes obvious that blossom bubbles and buttercup are not normal girls they have superpowers not to and yet learned have control
0	objective	bubbles soon becomes obvious that it blossom and buttercup are not normal girls they have superpowers and have not yet learned to control
0	objective	it soon becomes obvious that blossom bubbles and buttercup are not normal not control have superpowers and have girls yet learned to they
0	objective	it soon becomes obvious that blossom bubbles have buttercup are not normal superpowers they have girls and and not yet learned to control
0	objective	it soon becomes obvious that blossom bubbles and buttercup are not normal girls they have superpowers and have not yet learned to control
0	objective	it soon becomes obvious that blossom bubbles and buttercup are not normal girls they have superpowers and have not yet learned to control
0	objective	it soon becomes obvious that blossom bubbles and buttercup are not normal girls they have superpowers and have not yet learned to control
0	objective	it soon becomes obvious that blossom bubbles and buttercup are not normal girls they have superpowers and have not yet learned to control
0	objective	it soon becomes obvious that blossom bubbles and buttercup are not normal girls they have superpowers and have not yet learned to control
0	objective	it soon becomes obvious that blossom bubbles and buttercup are not normal girls they have superpowers and have not yet learned to control
0	objective	it soon becomes obvious that blossom bubbles and buttercup are not normal girls they have superpowers and have not yet learned to control
0	objective	it soon becomes obvious that blossom bubbles and buttercup are not normal girls they have superpowers and have not yet learned to control
0	objective	it soon becomes obvious that blossom bubbles and buttercup are not normal girls they have superpowers and have not yet learned to control
0	objective	it soon becomes obvious that blossom bubbles and buttercup are not normal girls they have superpowers and have not yet learned to control
0	objective	it soon becomes obvious that blossom bubbles and buttercup are not normal girls they have superpowers and have not yet learned to control
0	objective	it soon becomes obvious that blossom bubbles and buttercup are not normal girls they have superpowers and have not yet learned to control
0	objective	it soon becomes obvious that blossom bubbles and buttercup are not normal girls they have superpowers and have not yet learned to control
0	objective	it soon becomes obvious that blossom bubbles and buttercup are not normal girls they have superpowers and have not yet learned to control
0	objective	it soon becomes obvious that blossom bubbles and buttercup are not normal girls they have superpowers and have not yet learned to control
0	objective	it soon becomes obvious that blossom bubbles and buttercup are not normal girls they have superpowers and have not yet learned to control
0	objective	it soon becomes obvious that blossom bubbles and buttercup are not normal girls they have superpowers and have not yet learned to control
0	objective	it soon becomes obvious that blossom bubbles and buttercup are not normal girls they have superpowers and have not yet learned to control
0	objective	it soon becomes obvious that blossom bubbles and buttercup are not normal girls they have superpowers and have not yet learned to control
0	objective	it soon becomes obvious that blossom bubbles and buttercup are not normal girls they have superpowers and have not yet learned to control
0	objective	it soon becomes obvious that blossom bubbles and buttercup are not normal girls they have superpowers and have not yet learned to control
0	objective	it soon becomes obvious that blossom bubbles and buttercup are not normal girls they have superpowers and have not yet learned to control
0	objective	it soon becomes obvious that blossom bubbles and buttercup are not normal girls they have superpowers and have not yet learned to control
0	objective	rosetta projects seduction scenes from movie clips onto ruby , which absorbs as she sleeps .
0	objective	rosetta projects seduction scenes from movie clips as ruby which absorbs onto she sleeps
0	objective	rosetta projects seduction which from movie clips onto ruby scenes absorbs as she sleeps
0	objective	absorbs projects seduction scenes from movie clips onto ruby which rosetta as she sleeps
0	objective	seduction projects rosetta scenes from movie clips onto ruby which absorbs as she sleeps
0	objective	rosetta projects seduction scenes from movie clips onto ruby sleeps absorbs as she which
0	objective	rosetta projects seduction scenes from movie clips onto ruby which she as absorbs sleeps
0	objective	from projects seduction scenes rosetta movie clips onto ruby which absorbs as she sleeps
0	objective	rosetta projects seduction scenes from movie clips onto ruby which sleeps as she absorbs
0	objective	rosetta projects seduction scenes from absorbs clips onto ruby which movie as she sleeps
0	objective	rosetta projects seduction scenes from movie clips onto ruby which absorbs as she sleeps
0	objective	rosetta projects seduction scenes from movie clips onto ruby which absorbs as she sleeps
0	objective	rosetta projects seduction scenes from movie clips onto ruby which absorbs as she sleeps
0	objective	rosetta projects seduction scenes from movie clips onto ruby which absorbs as she sleeps
0	objective	rosetta projects seduction scenes from movie clips onto ruby which absorbs as she sleeps
0	objective	rosetta projects seduction scenes from movie clips onto ruby which absorbs as she sleeps
0	objective	rosetta projects seduction scenes from movie clips onto ruby which absorbs as she sleeps
0	objective	rosetta projects seduction scenes from movie clips onto ruby which absorbs as she sleeps
0	objective	rosetta projects seduction scenes from movie clips onto ruby which absorbs as she sleeps
0	objective	rosetta projects seduction scenes from movie clips onto ruby which absorbs as she sleeps
0	objective	rosetta projects seduction scenes from movie clips onto ruby which absorbs as she sleeps
0	objective	rosetta projects seduction scenes from movie clips onto ruby which absorbs as she sleeps
0	objective	rosetta projects seduction scenes from movie clips onto ruby which absorbs as she sleeps
0	objective	rosetta projects seduction scenes from movie clips onto ruby which absorbs as she sleeps
0	objective	rosetta projects seduction scenes from movie clips onto ruby which absorbs as she sleeps
0	objective	rosetta projects seduction scenes from movie clips onto ruby which absorbs as she sleeps
0	objective	rosetta projects seduction scenes from movie clips onto ruby which absorbs as she sleeps
0	objective	rosetta projects seduction scenes from movie clips onto ruby which absorbs as she sleeps
0	objective	rosetta projects seduction scenes from movie clips onto ruby which absorbs as she sleeps
0	objective	rosetta projects seduction scenes from movie clips onto ruby which absorbs as she sleeps
0	objective	rosetta projects seduction scenes from movie clips onto ruby which absorbs as she sleeps
0	objective	rosetta projects seduction scenes from movie clips onto ruby which absorbs as she sleeps
0	objective	rosetta projects seduction scenes from movie clips onto ruby which absorbs as she sleeps
0	objective	poets is essentially a travelogue of the british isles , juxtaposed with an anthology of classical and contemporary verse , macro-cosmic in scope , microcosmic in its singular intensity .
0	objective	poets is essentially a travelogue of the british isles juxtaposed with an anthology of classical and in microcosmic macro cosmic contemporary scope verse in its singular intensity
0	objective	poets is essentially its travelogue of the british isles juxtaposed with an anthology of classical singular contemporary verse macro cosmic in scope microcosmic in a and intensity
0	objective	in and essentially a travelogue of the british isles juxtaposed with an anthology of classical is contemporary verse macro cosmic poets scope microcosmic in its singular intensity
0	objective	poets is juxtaposed a travelogue of the british isles essentially with an anthology of classical verse contemporary and macro cosmic in scope microcosmic in its singular intensity
0	objective	poets is scope a travelogue of the british isles juxtaposed with an anthology in classical and contemporary verse macro cosmic of essentially microcosmic in its singular intensity
0	objective	poets is essentially a travelogue of the british isles juxtaposed with an anthology of classical and contemporary verse macro cosmic scope in microcosmic its in singular intensity
0	objective	poets an essentially a travelogue of the in isles juxtaposed with is anthology of classical and contemporary verse macro cosmic in scope microcosmic british its singular intensity
0	objective	poets is essentially a travelogue of the british isles juxtaposed with an anthology and classical contemporary of verse macro cosmic in scope microcosmic in its singular intensity
0	objective	poets is essentially a travelogue of the british isles juxtaposed with an anthology of its and verse contemporary macro cosmic in scope microcosmic in classical singular intensity
0	objective	poets is essentially a travelogue of the british isles juxtaposed with an anthology of classical and contemporary verse macro cosmic in scope microcosmic in its singular intensity
0	objective	poets is essentially a travelogue of the british isles juxtaposed with an anthology of classical and contemporary verse macro cosmic in scope microcosmic in its singular intensity
0	objective	poets is essentially a travelogue of the british isles juxtaposed with an anthology of classical and contemporary verse macro cosmic in scope microcosmic in its singular intensity
0	objective	poets is essentially a travelogue of the british isles juxtaposed with an anthology of classical and contemporary verse macro cosmic in scope microcosmic in its singular intensity
0	objective	poets is essentially a travelogue of the british isles juxtaposed with an anthology of classical and contemporary verse macro cosmic in scope microcosmic in its singular intensity
0	objective	poets is essentially a travelogue of the british isles juxtaposed with an anthology of classical and contemporary verse macro cosmic in scope microcosmic in its singular intensity
0	objective	poets is essentially a travelogue of the british isles juxtaposed with an anthology of classical and contemporary verse macro cosmic in scope microcosmic in its singular intensity
0	objective	poets is essentially a travelogue of the british isles juxtaposed with an anthology of classical and contemporary verse macro cosmic in scope microcosmic in its singular intensity
0	objective	poets is essentially a travelogue of the british isles juxtaposed with an anthology of classical and contemporary verse macro cosmic in scope microcosmic in its singular intensity
0	objective	poets is essentially a travelogue of the british isles juxtaposed with an anthology of classical and contemporary verse macro cosmic in scope microcosmic in its singular intensity
0	objective	poets is essentially a travelogue of the british isles juxtaposed with an anthology of classical and contemporary verse macro cosmic in scope microcosmic in its singular intensity
0	objective	poets is essentially a travelogue of the british isles juxtaposed with an anthology of classical and contemporary verse macro cosmic in scope microcosmic in its singular intensity
0	objective	poets is essentially a travelogue of the british isles juxtaposed with an anthology of classical and contemporary verse macro cosmic in scope microcosmic in its singular intensity
0	objective	poets is essentially a travelogue of the british isles juxtaposed with an anthology of classical and contemporary verse macro cosmic in scope microcosmic in its singular intensity
0	objective	poets is essentially a travelogue of the british isles juxtaposed with an anthology of classical and contemporary verse macro cosmic in scope microcosmic in its singular intensity
0	objective	poets is essentially a travelogue of the british isles juxtaposed with an anthology of classical and contemporary verse macro cosmic in scope microcosmic in its singular intensity
0	objective	poets is essentially a travelogue of the british isles juxtaposed with an anthology of classical and contemporary verse macro cosmic in scope microcosmic in its singular intensity
0	objective	poets is essentially a travelogue of the british isles juxtaposed with an anthology of classical and contemporary verse macro cosmic in scope microcosmic in its singular intensity
0	objective	poets is essentially a travelogue of the british isles juxtaposed with an anthology of classical and contemporary verse macro cosmic in scope microcosmic in its singular intensity
0	objective	poets is essentially a travelogue of the british isles juxtaposed with an anthology of classical and contemporary verse macro cosmic in scope microcosmic in its singular intensity
0	objective	poets is essentially a travelogue of the british isles juxtaposed with an anthology of classical and contemporary verse macro cosmic in scope microcosmic in its singular intensity
0	objective	poets is essentially a travelogue of the british isles juxtaposed with an anthology of classical and contemporary verse macro cosmic in scope microcosmic in its singular intensity
0	objective	poets is essentially a travelogue of the british isles juxtaposed with an anthology of classical and contemporary verse macro cosmic in scope microcosmic in its singular intensity
0	objective	winslow had abandoned the experiments long ago , however ex-patient/caretaker , `` ernst `` ( michael zelnicker ) has developed a symbiotic , telepathic relationship with the rodents , and they thrive off of each other .
0	objective	winslow had symbiotic the experiments long ago however ex patient caretaker developed michael zelnicker has telepathic a abandoned ernst relationship with the rodents and they thrive off of each other
0	objective	winslow the abandoned had experiments long ago however they ernst caretaker patient michael zelnicker has developed a symbiotic telepathic relationship with the rodents and ex thrive off of each other
0	objective	had winslow abandoned the zelnicker long ago however ex patient caretaker ernst michael has experiments developed a symbiotic telepathic relationship with the rodents and they thrive off of each other
0	objective	winslow had they the experiments other ago however ex patient caretaker ernst michael zelnicker has developed a symbiotic telepathic relationship with the rodents and abandoned each off of thrive long
0	objective	winslow had abandoned the experiments long ago rodents ex patient caretaker ernst however zelnicker has developed a symbiotic telepathic relationship with other michael and they thrive off of each the
0	objective	winslow had other the experiments long they however ex patient each ernst michael zelnicker has developed a symbiotic telepathic relationship with the rodents and ago thrive off of caretaker abandoned
0	objective	winslow had abandoned the symbiotic long ago however ex ernst caretaker rodents michael zelnicker has developed a experiments telepathic relationship with the patient and they thrive off of each other
0	objective	winslow had abandoned ernst experiments long ago michael ex patient caretaker the a zelnicker has developed however symbiotic telepathic relationship with the rodents and they thrive off of each other
0	objective	winslow had abandoned the experiments long ago however ex the with ernst michael zelnicker has developed a symbiotic telepathic they caretaker patient rodents and relationship thrive off of each other
0	objective	winslow had abandoned the experiments long ago however ex patient caretaker ernst michael zelnicker has developed a symbiotic telepathic relationship with the rodents and they thrive off of each other
0	objective	winslow had abandoned the experiments long ago however ex patient caretaker ernst michael zelnicker has developed a symbiotic telepathic relationship with the rodents and they thrive off of each other
0	objective	winslow had abandoned the experiments long ago however ex patient caretaker ernst michael zelnicker has developed a symbiotic telepathic relationship with the rodents and they thrive off of each other
0	objective	winslow had abandoned the experiments long ago however ex patient caretaker ernst michael zelnicker has developed a symbiotic telepathic relationship with the rodents and they thrive off of each other
0	objective	winslow had abandoned the experiments long ago however ex patient caretaker ernst michael zelnicker has developed a symbiotic telepathic relationship with the rodents and they thrive off of each other
0	objective	winslow had abandoned the experiments long ago however ex patient caretaker ernst michael zelnicker has developed a symbiotic telepathic relationship with the rodents and they thrive off of each other
0	objective	winslow had abandoned the experiments long ago however ex patient caretaker ernst michael zelnicker has developed a symbiotic telepathic relationship with the rodents and they thrive off of each other
0	objective	winslow had abandoned the experiments long ago however ex patient caretaker ernst michael zelnicker has developed a symbiotic telepathic relationship with the rodents and they thrive off of each other
0	objective	winslow had abandoned the experiments long ago however ex patient caretaker ernst michael zelnicker has developed a symbiotic telepathic relationship with the rodents and they thrive off of each other
0	objective	winslow had abandoned the experiments long ago however ex patient caretaker ernst michael zelnicker has developed a symbiotic telepathic relationship with the rodents and they thrive off of each other
0	objective	winslow had abandoned the experiments long ago however ex patient caretaker ernst michael zelnicker has developed a symbiotic telepathic relationship with the rodents and they thrive off of each other
0	objective	winslow had abandoned the experiments long ago however ex patient caretaker ernst michael zelnicker has developed a symbiotic telepathic relationship with the rodents and they thrive off of each other
0	objective	winslow had abandoned the experiments long ago however ex patient caretaker ernst michael zelnicker has developed a symbiotic telepathic relationship with the rodents and they thrive off of each other
0	objective	winslow had abandoned the experiments long ago however ex patient caretaker ernst michael zelnicker has developed a symbiotic telepathic relationship with the rodents and they thrive off of each other
0	objective	winslow had abandoned the experiments long ago however ex patient caretaker ernst michael zelnicker has developed a symbiotic telepathic relationship with the rodents and they thrive off of each other
0	objective	winslow had abandoned the experiments long ago however ex patient caretaker ernst michael zelnicker has developed a symbiotic telepathic relationship with the rodents and they thrive off of each other
0	objective	winslow had abandoned the experiments long ago however ex patient caretaker ernst michael zelnicker has developed a symbiotic telepathic relationship with the rodents and they thrive off of each other
0	objective	winslow had abandoned the experiments long ago however ex patient caretaker ernst michael zelnicker has developed a symbiotic telepathic relationship with the rodents and they thrive off of each other
0	objective	winslow had abandoned the experiments long ago however ex patient caretaker ernst michael zelnicker has developed a symbiotic telepathic relationship with the rodents and they thrive off of each other
0	objective	winslow had abandoned the experiments long ago however ex patient caretaker ernst michael zelnicker has developed a symbiotic telepathic relationship with the rodents and they thrive off of each other
0	objective	winslow had abandoned the experiments long ago however ex patient caretaker ernst michael zelnicker has developed a symbiotic telepathic relationship with the rodents and they thrive off of each other
0	objective	winslow had abandoned the experiments long ago however ex patient caretaker ernst michael zelnicker has developed a symbiotic telepathic relationship with the rodents and they thrive off of each other
0	objective	winslow had abandoned the experiments long ago however ex patient caretaker ernst michael zelnicker has developed a symbiotic telepathic relationship with the rodents and they thrive off of each other
0	objective	his dreams seemingly become shattered as caroline is married and has a daughter .
0	objective	his dreams seemingly become shattered as caroline is married has and a daughter
0	objective	his dreams seemingly become shattered as caroline is a and has married daughter
0	objective	his dreams has become shattered as caroline is married and seemingly a daughter
0	objective	his dreams seemingly become shattered as a is married and has caroline daughter
0	objective	his dreams seemingly become shattered as a is married and has caroline daughter
0	objective	his dreams seemingly become and as caroline is married shattered has a daughter
0	objective	his dreams seemingly become shattered as caroline is married and has daughter a
0	objective	his has seemingly become shattered as caroline is married and dreams a daughter
0	objective	his shattered seemingly become dreams as caroline is married and has a daughter
0	objective	his dreams seemingly become shattered as caroline is married and has a daughter
0	objective	his dreams seemingly become shattered as caroline is married and has a daughter
0	objective	his dreams seemingly become shattered as caroline is married and has a daughter
0	objective	his dreams seemingly become shattered as caroline is married and has a daughter
0	objective	his dreams seemingly become shattered as caroline is married and has a daughter
0	objective	his dreams seemingly become shattered as caroline is married and has a daughter
0	objective	his dreams seemingly become shattered as caroline is married and has a daughter
0	objective	his dreams seemingly become shattered as caroline is married and has a daughter
0	objective	his dreams seemingly become shattered as caroline is married and has a daughter
0	objective	his dreams seemingly become shattered as caroline is married and has a daughter
0	objective	his dreams seemingly become shattered as caroline is married and has a daughter
0	objective	his dreams seemingly become shattered as caroline is married and has a daughter
0	objective	his dreams seemingly become shattered as caroline is married and has a daughter
0	objective	his dreams seemingly become shattered as caroline is married and has a daughter
0	objective	his dreams seemingly become shattered as caroline is married and has a daughter
0	objective	his dreams seemingly become shattered as caroline is married and has a daughter
0	objective	his dreams seemingly become shattered as caroline is married and has a daughter
0	objective	his dreams seemingly become shattered as caroline is married and has a daughter
0	objective	his dreams seemingly become shattered as caroline is married and has a daughter
0	objective	his dreams seemingly become shattered as caroline is married and has a daughter
0	objective	his dreams seemingly become shattered as caroline is married and has a daughter
0	objective	his dreams seemingly become shattered as caroline is married and has a daughter
0	objective	his dreams seemingly become shattered as caroline is married and has a daughter
1	subjective	while general audiences might not come away with a greater knowledge of the facts of cuban music , they 'll be treated to an impressive and highly entertaining celebration of its sounds .
1	subjective	while general audiences away not come might with to entertaining knowledge of the facts of cuban music they ll be treated a an impressive and highly greater celebration of its sounds
1	subjective	while general treated might of come away with a greater knowledge of the facts of cuban music and ll be audiences to an impressive they highly entertaining celebration not its sounds
1	subjective	treated general audiences with not come facts might a greater knowledge of the away of cuban music they ll be while to an impressive and highly entertaining celebration of its sounds
1	subjective	of general audiences might not with away come a greater knowledge of the facts while cuban music they ll be treated to an impressive and highly entertaining celebration of its sounds
1	subjective	while general celebration might not come away with a greater highly of the facts of cuban music they ll be treated to an impressive and knowledge entertaining audiences of sounds its
1	subjective	while general audiences might impressive away come with a greater knowledge of the facts of cuban music not ll be treated to an they and highly entertaining celebration of its sounds
1	subjective	while knowledge the might not come away with audiences greater general of a facts of cuban music they ll be treated to an impressive and highly entertaining celebration of its sounds
1	subjective	while general audiences might not entertaining away to a greater knowledge celebration the facts of cuban music they ll be treated with an impressive and highly come of of its sounds
1	subjective	while general audiences treated not come away with a greater knowledge of the facts of impressive music they ll entertaining might to an cuban and highly be celebration of its sounds
1	subjective	while general audiences might not come away with a greater knowledge of the facts of cuban music they ll be treated to an impressive and highly entertaining celebration of its sounds
1	subjective	while general audiences might not come away with a greater knowledge of the facts of cuban music they ll be treated to an impressive and highly entertaining celebration of its sounds
1	subjective	while general audiences might not come away with a greater knowledge of the facts of cuban music they ll be treated to an impressive and highly entertaining celebration of its sounds
1	subjective	while general audiences might not come away with a greater knowledge of the facts of cuban music they ll be treated to an impressive and highly entertaining celebration of its sounds
1	subjective	while general audiences might not come away with a greater knowledge of the facts of cuban music they ll be treated to an impressive and highly entertaining celebration of its sounds
1	subjective	while general audiences might not come away with a greater knowledge of the facts of cuban music they ll be treated to an impressive and highly entertaining celebration of its sounds
1	subjective	while general audiences might not come away with a greater knowledge of the facts of cuban music they ll be treated to an impressive and highly entertaining celebration of its sounds
1	subjective	while general audiences might not come away with a greater knowledge of the facts of cuban music they ll be treated to an impressive and highly entertaining celebration of its sounds
1	subjective	while general audiences might not come away with a greater knowledge of the facts of cuban music they ll be treated to an impressive and highly entertaining celebration of its sounds
1	subjective	while general audiences might not come away with a greater knowledge of the facts of cuban music they ll be treated to an impressive and highly entertaining celebration of its sounds
1	subjective	while general audiences might not come away with a greater knowledge of the facts of cuban music they ll be treated to an impressive and highly entertaining celebration of its sounds
1	subjective	while general audiences might not come away with a greater knowledge of the facts of cuban music they ll be treated to an impressive and highly entertaining celebration of its sounds
1	subjective	while general audiences might not come away with a greater knowledge of the facts of cuban music they ll be treated to an impressive and highly entertaining celebration of its sounds
1	subjective	while general audiences might not come away with a greater knowledge of the facts of cuban music they ll be treated to an impressive and highly entertaining celebration of its sounds
1	subjective	while general audiences might not come away with a greater knowledge of the facts of cuban music they ll be treated to an impressive and highly entertaining celebration of its sounds
1	subjective	while general audiences might not come away with a greater knowledge of the facts of cuban music they ll be treated to an impressive and highly entertaining celebration of its sounds
1	subjective	while general audiences might not come away with a greater knowledge of the facts of cuban music they ll be treated to an impressive and highly entertaining celebration of its sounds
1	subjective	while general audiences might not come away with a greater knowledge of the facts of cuban music they ll be treated to an impressive and highly entertaining celebration of its sounds
1	subjective	while general audiences might not come away with a greater knowledge of the facts of cuban music they ll be treated to an impressive and highly entertaining celebration of its sounds
1	subjective	while general audiences might not come away with a greater knowledge of the facts of cuban music they ll be treated to an impressive and highly entertaining celebration of its sounds
1	subjective	while general audiences might not come away with a greater knowledge of the facts of cuban music they ll be treated to an impressive and highly entertaining celebration of its sounds
1	subjective	while general audiences might not come away with a greater knowledge of the facts of cuban music they ll be treated to an impressive and highly entertaining celebration of its sounds
1	subjective	while general audiences might not come away with a greater knowledge of the facts of cuban music they ll be treated to an impressive and highly entertaining celebration of its sounds
0	objective	then there is the unshakable guilt over his past .
0	objective	then there is the unshakable guilt his over past
0	objective	then there is unshakable the guilt over his past
0	objective	then unshakable is the there guilt over his past
0	objective	then there guilt the unshakable is over his past
0	objective	then unshakable is the there guilt over his past
0	objective	then there his the unshakable guilt over is past
0	objective	then past is the unshakable guilt over his there
0	objective	then there is the over guilt unshakable his past
0	objective	then there the is unshakable guilt over his past
0	objective	then there is the unshakable guilt over his past
0	objective	then there is the unshakable guilt over his past
0	objective	then there is the unshakable guilt over his past
0	objective	then there is the unshakable guilt over his past
0	objective	then there is the unshakable guilt over his past
0	objective	then there is the unshakable guilt over his past
0	objective	then there is the unshakable guilt over his past
0	objective	then there is the unshakable guilt over his past
0	objective	then there is the unshakable guilt over his past
0	objective	then there is the unshakable guilt over his past
0	objective	then there is the unshakable guilt over his past
0	objective	then there is the unshakable guilt over his past
0	objective	then there is the unshakable guilt over his past
0	objective	then there is the unshakable guilt over his past
0	objective	then there is the unshakable guilt over his past
0	objective	then there is the unshakable guilt over his past
0	objective	then there is the unshakable guilt over his past
0	objective	then there is the unshakable guilt over his past
0	objective	then there is the unshakable guilt over his past
0	objective	then there is the unshakable guilt over his past
0	objective	then there is the unshakable guilt over his past
0	objective	then there is the unshakable guilt over his past
0	objective	then there is the unshakable guilt over his past
0	objective	he initially flounders in his new world , before realizing that it takes more than talent to reach the top .
0	objective	he initially flounders in his new world before realizing that it to more than talent takes reach the top
0	objective	reach initially flounders in his new world before realizing that it takes more than talent to he the top
0	objective	he initially flounders in his new world it realizing that before takes more than talent to reach the top
0	objective	he initially before in his new world flounders realizing that it takes more than talent to reach the top
0	objective	he initially flounders in his new world before realizing that it takes more top talent to reach the than
0	objective	he initially flounders in new his world before realizing that it takes more than talent to reach the top
0	objective	he initially flounders in his new world that realizing before it takes more than talent to reach the top
0	objective	he takes flounders in his new world before realizing that it initially more than talent to reach the top
0	objective	he initially flounders in his new world before realizing that it takes more top talent to reach the than
0	objective	he initially flounders in his new world before realizing that it takes more than talent to reach the top
0	objective	he initially flounders in his new world before realizing that it takes more than talent to reach the top
0	objective	he initially flounders in his new world before realizing that it takes more than talent to reach the top
0	objective	he initially flounders in his new world before realizing that it takes more than talent to reach the top
0	objective	he initially flounders in his new world before realizing that it takes more than talent to reach the top
0	objective	he initially flounders in his new world before realizing that it takes more than talent to reach the top
0	objective	he initially flounders in his new world before realizing that it takes more than talent to reach the top
0	objective	he initially flounders in his new world before realizing that it takes more than talent to reach the top
0	objective	he initially flounders in his new world before realizing that it takes more than talent to reach the top
0	objective	he initially flounders in his new world before realizing that it takes more than talent to reach the top
0	objective	he initially flounders in his new world before realizing that it takes more than talent to reach the top
0	objective	he initially flounders in his new world before realizing that it takes more than talent to reach the top
0	objective	he initially flounders in his new world before realizing that it takes more than talent to reach the top
0	objective	he initially flounders in his new world before realizing that it takes more than talent to reach the top
0	objective	he initially flounders in his new world before realizing that it takes more than talent to reach the top
0	objective	he initially flounders in his new world before realizing that it takes more than talent to reach the top
0	objective	he initially flounders in his new world before realizing that it takes more than talent to reach the top
0	objective	he initially flounders in his new world before realizing that it takes more than talent to reach the top
0	objective	he initially flounders in his new world before realizing that it takes more than talent to reach the top
0	objective	he initially flounders in his new world before realizing that it takes more than talent to reach the top
0	objective	he initially flounders in his new world before realizing that it takes more than talent to reach the top
0	objective	he initially flounders in his new world before realizing that it takes more than talent to reach the top
0	objective	he initially flounders in his new world before realizing that it takes more than talent to reach the top
1	subjective	a rude black comedy about the catalytic effect a holy fool has upon those around him in the cutthroat world of children 's television .
1	subjective	those rude black comedy about the catalytic effect a world fool has upon a around him in the cutthroat holy of children s television
1	subjective	a rude black world about the catalytic effect a upon fool has holy those around him in the cutthroat comedy of children s television
1	subjective	a the black children about rude catalytic effect a holy fool has upon those around him in the cutthroat world of comedy s television
1	subjective	a rude black children about the catalytic those a holy fool has upon effect around him in the cutthroat world of comedy s television
1	subjective	a rude effect comedy about the catalytic around a holy fool has upon those black him in the cutthroat world of children s television
1	subjective	a rude black children about the catalytic effect a cutthroat fool has upon those around him in the holy world of comedy s television
1	subjective	a rude black comedy about the fool effect a holy catalytic television upon those around him in the cutthroat world of children s has
1	subjective	catalytic rude black comedy around the a effect a holy fool has upon those about him in the cutthroat world of children s television
1	subjective	a rude black comedy s the him effect a holy fool has upon those around catalytic in the cutthroat world of children about television
1	subjective	a rude black comedy about the catalytic effect a holy fool has upon those around him in the cutthroat world of children s television
1	subjective	a rude black comedy about the catalytic effect a holy fool has upon those around him in the cutthroat world of children s television
1	subjective	a rude black comedy about the catalytic effect a holy fool has upon those around him in the cutthroat world of children s television
1	subjective	a rude black comedy about the catalytic effect a holy fool has upon those around him in the cutthroat world of children s television
1	subjective	a rude black comedy about the catalytic effect a holy fool has upon those around him in the cutthroat world of children s television
1	subjective	a rude black comedy about the catalytic effect a holy fool has upon those around him in the cutthroat world of children s television
1	subjective	a rude black comedy about the catalytic effect a holy fool has upon those around him in the cutthroat world of children s television
1	subjective	a rude black comedy about the catalytic effect a holy fool has upon those around him in the cutthroat world of children s television
1	subjective	a rude black comedy about the catalytic effect a holy fool has upon those around him in the cutthroat world of children s television
1	subjective	a rude black comedy about the catalytic effect a holy fool has upon those around him in the cutthroat world of children s television
1	subjective	a rude black comedy about the catalytic effect a holy fool has upon those around him in the cutthroat world of children s television
1	subjective	a rude black comedy about the catalytic effect a holy fool has upon those around him in the cutthroat world of children s television
1	subjective	a rude black comedy about the catalytic effect a holy fool has upon those around him in the cutthroat world of children s television
1	subjective	a rude black comedy about the catalytic effect a holy fool has upon those around him in the cutthroat world of children s television
1	subjective	a rude black comedy about the catalytic effect a holy fool has upon those around him in the cutthroat world of children s television
1	subjective	a rude black comedy about the catalytic effect a holy fool has upon those around him in the cutthroat world of children s television
1	subjective	a rude black comedy about the catalytic effect a holy fool has upon those around him in the cutthroat world of children s television
1	subjective	a rude black comedy about the catalytic effect a holy fool has upon those around him in the cutthroat world of children s television
1	subjective	a rude black comedy about the catalytic effect a holy fool has upon those around him in the cutthroat world of children s television
1	subjective	a rude black comedy about the catalytic effect a holy fool has upon those around him in the cutthroat world of children s television
1	subjective	a rude black comedy about the catalytic effect a holy fool has upon those around him in the cutthroat world of children s television
1	subjective	a rude black comedy about the catalytic effect a holy fool has upon those around him in the cutthroat world of children s television
1	subjective	a rude black comedy about the catalytic effect a holy fool has upon those around him in the cutthroat world of children s television
1	subjective	it 's incredible the number of stories the holocaust has generated . just when you think that every possible angle has been exhausted by documentarians , another new film emerges with yet another remarkable yet shockingly little-known perspective .
1	subjective	it s yet yet number of stories the holocaust has generated just when you think that every possible angle has been with by documentarians another new film emerges exhausted incredible another remarkable the shockingly little known perspective
1	subjective	it s incredible the number of stories with holocaust has generated just when you think little every possible yet has been exhausted by documentarians another new film emerges the yet another remarkable angle shockingly that known perspective
1	subjective	it every incredible the number of stories the holocaust has generated just when you think angle s possible that has yet exhausted by documentarians another new film emerges with been another remarkable yet shockingly little known perspective
1	subjective	it s new the number of stories the holocaust has generated just when yet think that every possible angle has been exhausted you documentarians another incredible film emerges with yet another remarkable by shockingly little known perspective
1	subjective	it s incredible the number has stories the holocaust has generated just when you think that every possible angle of been exhausted by with another film new emerges documentarians yet another remarkable yet shockingly little known perspective
1	subjective	it s by the number of stories the holocaust has generated just when you little that every possible angle has been exhausted incredible documentarians another new film emerges with yet another remarkable yet shockingly think known perspective
1	subjective	it s incredible the number of stories the holocaust has generated just when you think that every new exhausted has another angle by documentarians been possible film emerges with yet another remarkable yet shockingly little known perspective
1	subjective	it s incredible the number of stories the holocaust has generated that when yet think just every possible angle has been exhausted by emerges another new film documentarians with you another remarkable yet shockingly little known perspective
1	subjective	another s you the number known stories the holocaust has generated just when incredible think that every possible angle has been exhausted by documentarians another new film emerges with yet it remarkable yet shockingly little of perspective
1	subjective	it s incredible the number of stories the holocaust has generated just when you think that every possible angle has been exhausted by documentarians another new film emerges with yet another remarkable yet shockingly little known perspective
1	subjective	it s incredible the number of stories the holocaust has generated just when you think that every possible angle has been exhausted by documentarians another new film emerges with yet another remarkable yet shockingly little known perspective
1	subjective	it s incredible the number of stories the holocaust has generated just when you think that every possible angle has been exhausted by documentarians another new film emerges with yet another remarkable yet shockingly little known perspective
1	subjective	it s incredible the number of stories the holocaust has generated just when you think that every possible angle has been exhausted by documentarians another new film emerges with yet another remarkable yet shockingly little known perspective
1	subjective	it s incredible the number of stories the holocaust has generated just when you think that every possible angle has been exhausted by documentarians another new film emerges with yet another remarkable yet shockingly little known perspective
1	subjective	it s incredible the number of stories the holocaust has generated just when you think that every possible angle has been exhausted by documentarians another new film emerges with yet another remarkable yet shockingly little known perspective
1	subjective	it s incredible the number of stories the holocaust has generated just when you think that every possible angle has been exhausted by documentarians another new film emerges with yet another remarkable yet shockingly little known perspective
1	subjective	it s incredible the number of stories the holocaust has generated just when you think that every possible angle has been exhausted by documentarians another new film emerges with yet another remarkable yet shockingly little known perspective
1	subjective	it s incredible the number of stories the holocaust has generated just when you think that every possible angle has been exhausted by documentarians another new film emerges with yet another remarkable yet shockingly little known perspective
1	subjective	it s incredible the number of stories the holocaust has generated just when you think that every possible angle has been exhausted by documentarians another new film emerges with yet another remarkable yet shockingly little known perspective
1	subjective	it s incredible the number of stories the holocaust has generated just when you think that every possible angle has been exhausted by documentarians another new film emerges with yet another remarkable yet shockingly little known perspective
1	subjective	it s incredible the number of stories the holocaust has generated just when you think that every possible angle has been exhausted by documentarians another new film emerges with yet another remarkable yet shockingly little known perspective
1	subjective	it s incredible the number of stories the holocaust has generated just when you think that every possible angle has been exhausted by documentarians another new film emerges with yet another remarkable yet shockingly little known perspective
1	subjective	it s incredible the number of stories the holocaust has generated just when you think that every possible angle has been exhausted by documentarians another new film emerges with yet another remarkable yet shockingly little known perspective
1	subjective	it s incredible the number of stories the holocaust has generated just when you think that every possible angle has been exhausted by documentarians another new film emerges with yet another remarkable yet shockingly little known perspective
1	subjective	it s incredible the number of stories the holocaust has generated just when you think that every possible angle has been exhausted by documentarians another new film emerges with yet another remarkable yet shockingly little known perspective
1	subjective	it s incredible the number of stories the holocaust has generated just when you think that every possible angle has been exhausted by documentarians another new film emerges with yet another remarkable yet shockingly little known perspective
1	subjective	it s incredible the number of stories the holocaust has generated just when you think that every possible angle has been exhausted by documentarians another new film emerges with yet another remarkable yet shockingly little known perspective
1	subjective	it s incredible the number of stories the holocaust has generated just when you think that every possible angle has been exhausted by documentarians another new film emerges with yet another remarkable yet shockingly little known perspective
1	subjective	it s incredible the number of stories the holocaust has generated just when you think that every possible angle has been exhausted by documentarians another new film emerges with yet another remarkable yet shockingly little known perspective
1	subjective	it s incredible the number of stories the holocaust has generated just when you think that every possible angle has been exhausted by documentarians another new film emerges with yet another remarkable yet shockingly little known perspective
1	subjective	it s incredible the number of stories the holocaust has generated just when you think that every possible angle has been exhausted by documentarians another new film emerges with yet another remarkable yet shockingly little known perspective
1	subjective	it s incredible the number of stories the holocaust has generated just when you think that every possible angle has been exhausted by documentarians another new film emerges with yet another remarkable yet shockingly little known perspective
0	objective	the plot thickens further with the death of rachel 's best friend annie and the discovery that dennis betts is actually a policeman , with his own very personal reasons for pursuing rachel .
0	objective	the plot thickens further with annie dennis of own s best friend the and the discovery that death betts is actually a policeman with his rachel very personal reasons for pursuing rachel
0	objective	the plot thickens further friend the death personal rachel s best with annie and the discovery that dennis with is actually a policeman betts his own very of reasons for pursuing rachel
0	objective	the plot thickens further for the death of rachel s best friend discovery and the annie that dennis betts with actually a policeman is his own very personal reasons with pursuing rachel
0	objective	own plot thickens further with the death s rachel of best friend annie and the discovery that dennis betts is actually a very with his the policeman personal reasons for pursuing rachel
0	objective	the plot thickens further with the death of rachel s own friend annie and the discovery that dennis betts is actually his policeman a with best very personal reasons for pursuing rachel
0	objective	for plot thickens further with the best of rachel s betts friend annie and the discovery that dennis death is actually a policeman with his own very personal reasons the pursuing rachel
0	objective	the plot thickens further with the death of rachel s his friend annie and for discovery that dennis betts is actually a policeman best with own very personal reasons the pursuing rachel
0	objective	the plot thickens further with the death personal rachel s best friend annie and the discovery very dennis betts is actually a policeman of his own that with reasons for pursuing rachel
0	objective	the plot thickens further with the death of rachel s best friend with and the discovery that dennis a is actually betts policeman annie very own his personal reasons for pursuing rachel
0	objective	the plot thickens further with the death of rachel s best friend annie and the discovery that dennis betts is actually a policeman with his own very personal reasons for pursuing rachel
0	objective	the plot thickens further with the death of rachel s best friend annie and the discovery that dennis betts is actually a policeman with his own very personal reasons for pursuing rachel
0	objective	the plot thickens further with the death of rachel s best friend annie and the discovery that dennis betts is actually a policeman with his own very personal reasons for pursuing rachel
0	objective	the plot thickens further with the death of rachel s best friend annie and the discovery that dennis betts is actually a policeman with his own very personal reasons for pursuing rachel
0	objective	the plot thickens further with the death of rachel s best friend annie and the discovery that dennis betts is actually a policeman with his own very personal reasons for pursuing rachel
0	objective	the plot thickens further with the death of rachel s best friend annie and the discovery that dennis betts is actually a policeman with his own very personal reasons for pursuing rachel
0	objective	the plot thickens further with the death of rachel s best friend annie and the discovery that dennis betts is actually a policeman with his own very personal reasons for pursuing rachel
0	objective	the plot thickens further with the death of rachel s best friend annie and the discovery that dennis betts is actually a policeman with his own very personal reasons for pursuing rachel
0	objective	the plot thickens further with the death of rachel s best friend annie and the discovery that dennis betts is actually a policeman with his own very personal reasons for pursuing rachel
0	objective	the plot thickens further with the death of rachel s best friend annie and the discovery that dennis betts is actually a policeman with his own very personal reasons for pursuing rachel
0	objective	the plot thickens further with the death of rachel s best friend annie and the discovery that dennis betts is actually a policeman with his own very personal reasons for pursuing rachel
0	objective	the plot thickens further with the death of rachel s best friend annie and the discovery that dennis betts is actually a policeman with his own very personal reasons for pursuing rachel
0	objective	the plot thickens further with the death of rachel s best friend annie and the discovery that dennis betts is actually a policeman with his own very personal reasons for pursuing rachel
0	objective	the plot thickens further with the death of rachel s best friend annie and the discovery that dennis betts is actually a policeman with his own very personal reasons for pursuing rachel
0	objective	the plot thickens further with the death of rachel s best friend annie and the discovery that dennis betts is actually a policeman with his own very personal reasons for pursuing rachel
0	objective	the plot thickens further with the death of rachel s best friend annie and the discovery that dennis betts is actually a policeman with his own very personal reasons for pursuing rachel
0	objective	the plot thickens further with the death of rachel s best friend annie and the discovery that dennis betts is actually a policeman with his own very personal reasons for pursuing rachel
0	objective	the plot thickens further with the death of rachel s best friend annie and the discovery that dennis betts is actually a policeman with his own very personal reasons for pursuing rachel
0	objective	the plot thickens further with the death of rachel s best friend annie and the discovery that dennis betts is actually a policeman with his own very personal reasons for pursuing rachel
0	objective	the plot thickens further with the death of rachel s best friend annie and the discovery that dennis betts is actually a policeman with his own very personal reasons for pursuing rachel
0	objective	the plot thickens further with the death of rachel s best friend annie and the discovery that dennis betts is actually a policeman with his own very personal reasons for pursuing rachel
0	objective	the plot thickens further with the death of rachel s best friend annie and the discovery that dennis betts is actually a policeman with his own very personal reasons for pursuing rachel
0	objective	the plot thickens further with the death of rachel s best friend annie and the discovery that dennis betts is actually a policeman with his own very personal reasons for pursuing rachel
1	subjective	a zombie movie in every sense of the word -- mindless , lifeless , meandering , loud , painful , obnoxious .
1	subjective	a zombie movie in every sense of the mindless word lifeless meandering loud painful obnoxious
1	subjective	a movie zombie in every sense of the word mindless lifeless meandering loud painful obnoxious
1	subjective	a zombie meandering in every sense of the word mindless lifeless movie loud painful obnoxious
1	subjective	loud zombie movie in every sense of the word mindless lifeless meandering a painful obnoxious
1	subjective	a zombie movie in every sense of the word loud lifeless meandering mindless painful obnoxious
1	subjective	a zombie meandering in every sense of the word mindless lifeless movie loud painful obnoxious
1	subjective	every zombie movie in a sense of the word mindless lifeless meandering loud painful obnoxious
1	subjective	a zombie movie in every sense mindless the word of lifeless meandering loud painful obnoxious
1	subjective	a zombie movie in every sense of obnoxious word mindless lifeless meandering loud painful the
1	subjective	a zombie movie in every sense of the word mindless lifeless meandering loud painful obnoxious
1	subjective	a zombie movie in every sense of the word mindless lifeless meandering loud painful obnoxious
1	subjective	a zombie movie in every sense of the word mindless lifeless meandering loud painful obnoxious
1	subjective	a zombie movie in every sense of the word mindless lifeless meandering loud painful obnoxious
1	subjective	a zombie movie in every sense of the word mindless lifeless meandering loud painful obnoxious
1	subjective	a zombie movie in every sense of the word mindless lifeless meandering loud painful obnoxious
1	subjective	a zombie movie in every sense of the word mindless lifeless meandering loud painful obnoxious
1	subjective	a zombie movie in every sense of the word mindless lifeless meandering loud painful obnoxious
1	subjective	a zombie movie in every sense of the word mindless lifeless meandering loud painful obnoxious
1	subjective	a zombie movie in every sense of the word mindless lifeless meandering loud painful obnoxious
1	subjective	a zombie movie in every sense of the word mindless lifeless meandering loud painful obnoxious
1	subjective	a zombie movie in every sense of the word mindless lifeless meandering loud painful obnoxious
1	subjective	a zombie movie in every sense of the word mindless lifeless meandering loud painful obnoxious
1	subjective	a zombie movie in every sense of the word mindless lifeless meandering loud painful obnoxious
1	subjective	a zombie movie in every sense of the word mindless lifeless meandering loud painful obnoxious
1	subjective	a zombie movie in every sense of the word mindless lifeless meandering loud painful obnoxious
1	subjective	a zombie movie in every sense of the word mindless lifeless meandering loud painful obnoxious
1	subjective	a zombie movie in every sense of the word mindless lifeless meandering loud painful obnoxious
1	subjective	a zombie movie in every sense of the word mindless lifeless meandering loud painful obnoxious
1	subjective	a zombie movie in every sense of the word mindless lifeless meandering loud painful obnoxious
1	subjective	a zombie movie in every sense of the word mindless lifeless meandering loud painful obnoxious
1	subjective	a zombie movie in every sense of the word mindless lifeless meandering loud painful obnoxious
1	subjective	a zombie movie in every sense of the word mindless lifeless meandering loud painful obnoxious
0	objective	burning clean follows johnny , a young man caught between the grinding poverty of the urban ghetto and a con artist mother who depends on him for survival , on the day he must forsake her to save himself .
0	objective	burning clean day johnny a young man caught between the grinding her of the urban ghetto and a follows artist mother who depends on him for survival on the con he must forsake poverty to save himself
0	objective	forsake a follows johnny clean young man caught between the grinding poverty of the urban ghetto and a con artist must who depends on him for survival on the day he mother burning her to save himself
0	objective	burning clean follows johnny a young artist caught between the grinding poverty of the a ghetto for urban con man mother who depends on him and survival on the day he must forsake her to save himself
0	objective	burning follows clean johnny a young man caught between the grinding poverty of the urban ghetto and a con artist mother save depends on him for survival on to day he must forsake her the who himself
0	objective	burning clean follows johnny a young himself him between the grinding poverty of the urban ghetto and a con artist mother who depends on caught for survival on the day he must forsake her save to man
0	objective	burning must follows johnny a young man con between the grinding poverty of the urban ghetto and depends caught artist mother who a on him for survival on the day he clean forsake her to save himself
0	objective	burning clean follows johnny on young man caught between the grinding poverty of the urban ghetto and must con artist mother on depends who him for survival a the day he a forsake her to save himself
0	objective	burning clean follows johnny and young man caught between the grinding poverty of the urban ghetto a a con artist on to depends on him for survival mother the day he must forsake her who save himself
0	objective	burning urban follows johnny a depends man caught between the grinding poverty of the clean ghetto and a con artist mother who young on him for survival on day the he must forsake her to save himself
0	objective	burning clean follows johnny a young man caught between the grinding poverty of the urban ghetto and a con artist mother who depends on him for survival on the day he must forsake her to save himself
0	objective	burning clean follows johnny a young man caught between the grinding poverty of the urban ghetto and a con artist mother who depends on him for survival on the day he must forsake her to save himself
0	objective	burning clean follows johnny a young man caught between the grinding poverty of the urban ghetto and a con artist mother who depends on him for survival on the day he must forsake her to save himself
0	objective	burning clean follows johnny a young man caught between the grinding poverty of the urban ghetto and a con artist mother who depends on him for survival on the day he must forsake her to save himself
0	objective	burning clean follows johnny a young man caught between the grinding poverty of the urban ghetto and a con artist mother who depends on him for survival on the day he must forsake her to save himself
0	objective	burning clean follows johnny a young man caught between the grinding poverty of the urban ghetto and a con artist mother who depends on him for survival on the day he must forsake her to save himself
0	objective	burning clean follows johnny a young man caught between the grinding poverty of the urban ghetto and a con artist mother who depends on him for survival on the day he must forsake her to save himself
0	objective	burning clean follows johnny a young man caught between the grinding poverty of the urban ghetto and a con artist mother who depends on him for survival on the day he must forsake her to save himself
0	objective	burning clean follows johnny a young man caught between the grinding poverty of the urban ghetto and a con artist mother who depends on him for survival on the day he must forsake her to save himself
0	objective	burning clean follows johnny a young man caught between the grinding poverty of the urban ghetto and a con artist mother who depends on him for survival on the day he must forsake her to save himself
0	objective	burning clean follows johnny a young man caught between the grinding poverty of the urban ghetto and a con artist mother who depends on him for survival on the day he must forsake her to save himself
0	objective	burning clean follows johnny a young man caught between the grinding poverty of the urban ghetto and a con artist mother who depends on him for survival on the day he must forsake her to save himself
0	objective	burning clean follows johnny a young man caught between the grinding poverty of the urban ghetto and a con artist mother who depends on him for survival on the day he must forsake her to save himself
0	objective	burning clean follows johnny a young man caught between the grinding poverty of the urban ghetto and a con artist mother who depends on him for survival on the day he must forsake her to save himself
0	objective	burning clean follows johnny a young man caught between the grinding poverty of the urban ghetto and a con artist mother who depends on him for survival on the day he must forsake her to save himself
0	objective	burning clean follows johnny a young man caught between the grinding poverty of the urban ghetto and a con artist mother who depends on him for survival on the day he must forsake her to save himself
0	objective	burning clean follows johnny a young man caught between the grinding poverty of the urban ghetto and a con artist mother who depends on him for survival on the day he must forsake her to save himself
0	objective	burning clean follows johnny a young man caught between the grinding poverty of the urban ghetto and a con artist mother who depends on him for survival on the day he must forsake her to save himself
0	objective	burning clean follows johnny a young man caught between the grinding poverty of the urban ghetto and a con artist mother who depends on him for survival on the day he must forsake her to save himself
0	objective	burning clean follows johnny a young man caught between the grinding poverty of the urban ghetto and a con artist mother who depends on him for survival on the day he must forsake her to save himself
0	objective	burning clean follows johnny a young man caught between the grinding poverty of the urban ghetto and a con artist mother who depends on him for survival on the day he must forsake her to save himself
0	objective	burning clean follows johnny a young man caught between the grinding poverty of the urban ghetto and a con artist mother who depends on him for survival on the day he must forsake her to save himself
0	objective	burning clean follows johnny a young man caught between the grinding poverty of the urban ghetto and a con artist mother who depends on him for survival on the day he must forsake her to save himself
1	subjective	the surprising skill and compassion that group 's makers exhibit turns what could have been an uninvolving actor 's exercise into a compelling and complicated emotional stew .
1	subjective	the surprising exercise and compassion skill group s makers exhibit turns what could have been an uninvolving actor s that into a compelling and complicated emotional stew
1	subjective	the surprising skill and group that compassion s s exhibit turns what could have been an uninvolving actor makers exercise into a compelling and complicated emotional stew
1	subjective	the surprising skill and compassion that group exercise makers exhibit turns what could have been an and actor s s into a compelling uninvolving complicated emotional stew
1	subjective	the surprising skill and compassion that group turns makers and s what could have been an uninvolving actor s exercise into a compelling exhibit complicated emotional stew
1	subjective	the surprising skill and compassion that group s makers exhibit turns what could have an been complicated actor s exercise into a compelling and uninvolving emotional stew
1	subjective	the and skill and compassion that group s makers exhibit turns what could have been an uninvolving actor s into exercise a compelling surprising complicated emotional stew
1	subjective	the surprising skill and compassion that group s makers turns exhibit what could an been have uninvolving actor s exercise into a compelling and complicated emotional stew
1	subjective	group surprising skill and compassion that the s makers exhibit turns what could have been an emotional actor s exercise into a compelling and complicated uninvolving stew
1	subjective	the an skill and compassion that group s makers exhibit turns could what have been surprising uninvolving actor s exercise into a compelling and complicated emotional stew
1	subjective	the surprising skill and compassion that group s makers exhibit turns what could have been an uninvolving actor s exercise into a compelling and complicated emotional stew
1	subjective	the surprising skill and compassion that group s makers exhibit turns what could have been an uninvolving actor s exercise into a compelling and complicated emotional stew
1	subjective	the surprising skill and compassion that group s makers exhibit turns what could have been an uninvolving actor s exercise into a compelling and complicated emotional stew
1	subjective	the surprising skill and compassion that group s makers exhibit turns what could have been an uninvolving actor s exercise into a compelling and complicated emotional stew
1	subjective	the surprising skill and compassion that group s makers exhibit turns what could have been an uninvolving actor s exercise into a compelling and complicated emotional stew
1	subjective	the surprising skill and compassion that group s makers exhibit turns what could have been an uninvolving actor s exercise into a compelling and complicated emotional stew
1	subjective	the surprising skill and compassion that group s makers exhibit turns what could have been an uninvolving actor s exercise into a compelling and complicated emotional stew
1	subjective	the surprising skill and compassion that group s makers exhibit turns what could have been an uninvolving actor s exercise into a compelling and complicated emotional stew
1	subjective	the surprising skill and compassion that group s makers exhibit turns what could have been an uninvolving actor s exercise into a compelling and complicated emotional stew
1	subjective	the surprising skill and compassion that group s makers exhibit turns what could have been an uninvolving actor s exercise into a compelling and complicated emotional stew
1	subjective	the surprising skill and compassion that group s makers exhibit turns what could have been an uninvolving actor s exercise into a compelling and complicated emotional stew
1	subjective	the surprising skill and compassion that group s makers exhibit turns what could have been an uninvolving actor s exercise into a compelling and complicated emotional stew
1	subjective	the surprising skill and compassion that group s makers exhibit turns what could have been an uninvolving actor s exercise into a compelling and complicated emotional stew
1	subjective	the surprising skill and compassion that group s makers exhibit turns what could have been an uninvolving actor s exercise into a compelling and complicated emotional stew
1	subjective	the surprising skill and compassion that group s makers exhibit turns what could have been an uninvolving actor s exercise into a compelling and complicated emotional stew
1	subjective	the surprising skill and compassion that group s makers exhibit turns what could have been an uninvolving actor s exercise into a compelling and complicated emotional stew
1	subjective	the surprising skill and compassion that group s makers exhibit turns what could have been an uninvolving actor s exercise into a compelling and complicated emotional stew
1	subjective	the surprising skill and compassion that group s makers exhibit turns what could have been an uninvolving actor s exercise into a compelling and complicated emotional stew
1	subjective	the surprising skill and compassion that group s makers exhibit turns what could have been an uninvolving actor s exercise into a compelling and complicated emotional stew
1	subjective	the surprising skill and compassion that group s makers exhibit turns what could have been an uninvolving actor s exercise into a compelling and complicated emotional stew
1	subjective	the surprising skill and compassion that group s makers exhibit turns what could have been an uninvolving actor s exercise into a compelling and complicated emotional stew
1	subjective	the surprising skill and compassion that group s makers exhibit turns what could have been an uninvolving actor s exercise into a compelling and complicated emotional stew
1	subjective	the surprising skill and compassion that group s makers exhibit turns what could have been an uninvolving actor s exercise into a compelling and complicated emotional stew
0	objective	it is marta 's simple video that proves to be the most compelling , triggering a series of events that effects all five students and forces them to re-evaluate their own belief in the power of motion pictures .
0	objective	it is marta s simple video that proves pictures a the most compelling triggering be series of events that effects all five students and them forces to re evaluate their own belief in the power of motion to
0	objective	it is marta own simple video that proves to series the most compelling triggering a be of events that effects all five students and forces them power re evaluate their s belief in the to of motion pictures
0	objective	it is marta s simple video that proves to own the most compelling triggering power series of events that effects all five students be forces them to re evaluate their and belief in the a of motion pictures
0	objective	it is marta s simple video that proves to be the most compelling triggering a series their events that effects to five students and forces pictures all re evaluate of own belief in the power of motion them
0	objective	it is marta s simple video that proves motion be the most compelling triggering a series of five that effects all events pictures and forces them to re evaluate their own belief in the power of to students
0	objective	it is marta belief simple video that proves to be of most compelling triggering a series the events that effects all five students and forces them s re evaluate their own to in the power of motion pictures
0	objective	it is marta s simple video that proves to be the most compelling power a series of events that effects all five students and forces motion to re evaluate their own belief in the triggering of pictures them
0	objective	it is marta s simple video that belief to be the most compelling triggering a series of evaluate that effects all five students and forces them to re events their of proves in the power own motion pictures
0	objective	it of marta s simple video that proves power be the most compelling triggering in series is events that effects all five students and forces them to re evaluate their own belief a the to of motion pictures
0	objective	it is marta s simple video that proves to be the most compelling triggering a series of events that effects all five students and forces them to re evaluate their own belief in the power of motion pictures
0	objective	it is marta s simple video that proves to be the most compelling triggering a series of events that effects all five students and forces them to re evaluate their own belief in the power of motion pictures
0	objective	it is marta s simple video that proves to be the most compelling triggering a series of events that effects all five students and forces them to re evaluate their own belief in the power of motion pictures
0	objective	it is marta s simple video that proves to be the most compelling triggering a series of events that effects all five students and forces them to re evaluate their own belief in the power of motion pictures
0	objective	it is marta s simple video that proves to be the most compelling triggering a series of events that effects all five students and forces them to re evaluate their own belief in the power of motion pictures
0	objective	it is marta s simple video that proves to be the most compelling triggering a series of events that effects all five students and forces them to re evaluate their own belief in the power of motion pictures
0	objective	it is marta s simple video that proves to be the most compelling triggering a series of events that effects all five students and forces them to re evaluate their own belief in the power of motion pictures
0	objective	it is marta s simple video that proves to be the most compelling triggering a series of events that effects all five students and forces them to re evaluate their own belief in the power of motion pictures
0	objective	it is marta s simple video that proves to be the most compelling triggering a series of events that effects all five students and forces them to re evaluate their own belief in the power of motion pictures
0	objective	it is marta s simple video that proves to be the most compelling triggering a series of events that effects all five students and forces them to re evaluate their own belief in the power of motion pictures
0	objective	it is marta s simple video that proves to be the most compelling triggering a series of events that effects all five students and forces them to re evaluate their own belief in the power of motion pictures
0	objective	it is marta s simple video that proves to be the most compelling triggering a series of events that effects all five students and forces them to re evaluate their own belief in the power of motion pictures
0	objective	it is marta s simple video that proves to be the most compelling triggering a series of events that effects all five students and forces them to re evaluate their own belief in the power of motion pictures
0	objective	it is marta s simple video that proves to be the most compelling triggering a series of events that effects all five students and forces them to re evaluate their own belief in the power of motion pictures
0	objective	it is marta s simple video that proves to be the most compelling triggering a series of events that effects all five students and forces them to re evaluate their own belief in the power of motion pictures
0	objective	it is marta s simple video that proves to be the most compelling triggering a series of events that effects all five students and forces them to re evaluate their own belief in the power of motion pictures
0	objective	it is marta s simple video that proves to be the most compelling triggering a series of events that effects all five students and forces them to re evaluate their own belief in the power of motion pictures
0	objective	it is marta s simple video that proves to be the most compelling triggering a series of events that effects all five students and forces them to re evaluate their own belief in the power of motion pictures
0	objective	it is marta s simple video that proves to be the most compelling triggering a series of events that effects all five students and forces them to re evaluate their own belief in the power of motion pictures
0	objective	it is marta s simple video that proves to be the most compelling triggering a series of events that effects all five students and forces them to re evaluate their own belief in the power of motion pictures
0	objective	it is marta s simple video that proves to be the most compelling triggering a series of events that effects all five students and forces them to re evaluate their own belief in the power of motion pictures
0	objective	it is marta s simple video that proves to be the most compelling triggering a series of events that effects all five students and forces them to re evaluate their own belief in the power of motion pictures
0	objective	it is marta s simple video that proves to be the most compelling triggering a series of events that effects all five students and forces them to re evaluate their own belief in the power of motion pictures
1	subjective	julia is played with exasperating blandness by laura regan .
1	subjective	julia regan played with exasperating blandness by laura is
1	subjective	julia is played with exasperating blandness by regan laura
1	subjective	laura is played with exasperating blandness by julia regan
1	subjective	played is julia with exasperating blandness by laura regan
1	subjective	julia is played blandness exasperating with by laura regan
1	subjective	is julia played with exasperating blandness by laura regan
1	subjective	julia blandness played with exasperating is by laura regan
1	subjective	julia laura played with exasperating blandness by is regan
1	subjective	julia is played with laura blandness by exasperating regan
1	subjective	julia is played with exasperating blandness by laura regan
1	subjective	julia is played with exasperating blandness by laura regan
1	subjective	julia is played with exasperating blandness by laura regan
1	subjective	julia is played with exasperating blandness by laura regan
1	subjective	julia is played with exasperating blandness by laura regan
1	subjective	julia is played with exasperating blandness by laura regan
1	subjective	julia is played with exasperating blandness by laura regan
1	subjective	julia is played with exasperating blandness by laura regan
1	subjective	julia is played with exasperating blandness by laura regan
1	subjective	julia is played with exasperating blandness by laura regan
1	subjective	julia is played with exasperating blandness by laura regan
1	subjective	julia is played with exasperating blandness by laura regan
1	subjective	julia is played with exasperating blandness by laura regan
1	subjective	julia is played with exasperating blandness by laura regan
1	subjective	julia is played with exasperating blandness by laura regan
1	subjective	julia is played with exasperating blandness by laura regan
1	subjective	julia is played with exasperating blandness by laura regan
1	subjective	julia is played with exasperating blandness by laura regan
1	subjective	julia is played with exasperating blandness by laura regan
1	subjective	julia is played with exasperating blandness by laura regan
1	subjective	julia is played with exasperating blandness by laura regan
1	subjective	julia is played with exasperating blandness by laura regan
1	subjective	julia is played with exasperating blandness by laura regan
0	objective	her plan is to control the information infrastructure of the world .
0	objective	her infrastructure is to control the information plan of the world
0	objective	control plan is to her the information infrastructure of the world
0	objective	her is plan to control the information infrastructure of the world
0	objective	her plan infrastructure to control the information is of the world
0	objective	her plan is to control information the infrastructure of the world
0	objective	her plan is to control the information of infrastructure the world
0	objective	her of is to control the information infrastructure plan the world
0	objective	her plan is to the the information infrastructure of control world
0	objective	her plan world to control the information infrastructure of the is
0	objective	her plan is to control the information infrastructure of the world
0	objective	her plan is to control the information infrastructure of the world
0	objective	her plan is to control the information infrastructure of the world
0	objective	her plan is to control the information infrastructure of the world
0	objective	her plan is to control the information infrastructure of the world
0	objective	her plan is to control the information infrastructure of the world
0	objective	her plan is to control the information infrastructure of the world
0	objective	her plan is to control the information infrastructure of the world
0	objective	her plan is to control the information infrastructure of the world
0	objective	her plan is to control the information infrastructure of the world
0	objective	her plan is to control the information infrastructure of the world
0	objective	her plan is to control the information infrastructure of the world
0	objective	her plan is to control the information infrastructure of the world
0	objective	her plan is to control the information infrastructure of the world
0	objective	her plan is to control the information infrastructure of the world
0	objective	her plan is to control the information infrastructure of the world
0	objective	her plan is to control the information infrastructure of the world
0	objective	her plan is to control the information infrastructure of the world
0	objective	her plan is to control the information infrastructure of the world
0	objective	her plan is to control the information infrastructure of the world
0	objective	her plan is to control the information infrastructure of the world
0	objective	her plan is to control the information infrastructure of the world
0	objective	her plan is to control the information infrastructure of the world
0	objective	eric , of course , deep down , wants to do it .
0	objective	eric of down deep course wants to do it
0	objective	eric of course deep down do to wants it
0	objective	eric down course deep of wants to do it
0	objective	of eric course deep down wants to do it
0	objective	eric of down deep course wants to do it
0	objective	eric of deep course down wants to do it
0	objective	eric down course deep of wants to do it
0	objective	eric it course deep down wants to do of
0	objective	eric of course deep down it to do wants
0	objective	eric of course deep down wants to do it
0	objective	eric of course deep down wants to do it
0	objective	eric of course deep down wants to do it
0	objective	eric of course deep down wants to do it
0	objective	eric of course deep down wants to do it
0	objective	eric of course deep down wants to do it
0	objective	eric of course deep down wants to do it
0	objective	eric of course deep down wants to do it
0	objective	eric of course deep down wants to do it
0	objective	eric of course deep down wants to do it
0	objective	eric of course deep down wants to do it
0	objective	eric of course deep down wants to do it
0	objective	eric of course deep down wants to do it
0	objective	eric of course deep down wants to do it
0	objective	eric of course deep down wants to do it
0	objective	eric of course deep down wants to do it
0	objective	eric of course deep down wants to do it
0	objective	eric of course deep down wants to do it
0	objective	eric of course deep down wants to do it
0	objective	eric of course deep down wants to do it
0	objective	eric of course deep down wants to do it
0	objective	eric of course deep down wants to do it
0	objective	eric of course deep down wants to do it
1	subjective	nachtwey clears the cynicism right out of you . he makes you realize that deep inside righteousness can be found a tough beauty .
1	subjective	nachtwey clears the cynicism right out he of you makes you realize that deep inside righteousness can be found a tough beauty
1	subjective	nachtwey clears the cynicism be out of you he makes you realize that deep inside found can right righteousness a tough beauty
1	subjective	nachtwey clears a cynicism right out of you the makes you realize that deep inside righteousness can be found he tough beauty
1	subjective	nachtwey clears of cynicism right out he you the makes you realize that deep inside righteousness can be found a tough beauty
1	subjective	nachtwey clears the cynicism out right of you he makes you tough that deep inside righteousness can be found a realize beauty
1	subjective	a clears the cynicism right out of you he makes you realize righteousness deep inside that can be found nachtwey tough beauty
1	subjective	nachtwey clears the a right out of you he makes can realize that deep inside righteousness you be found cynicism tough beauty
1	subjective	nachtwey righteousness the cynicism right out of you he makes you realize that deep inside clears can beauty found a tough be
1	subjective	nachtwey clears he cynicism right out of you the makes you realize that deep inside righteousness can found be a tough beauty
1	subjective	nachtwey clears the cynicism right out of you he makes you realize that deep inside righteousness can be found a tough beauty
1	subjective	nachtwey clears the cynicism right out of you he makes you realize that deep inside righteousness can be found a tough beauty
1	subjective	nachtwey clears the cynicism right out of you he makes you realize that deep inside righteousness can be found a tough beauty
1	subjective	nachtwey clears the cynicism right out of you he makes you realize that deep inside righteousness can be found a tough beauty
1	subjective	nachtwey clears the cynicism right out of you he makes you realize that deep inside righteousness can be found a tough beauty
1	subjective	nachtwey clears the cynicism right out of you he makes you realize that deep inside righteousness can be found a tough beauty
1	subjective	nachtwey clears the cynicism right out of you he makes you realize that deep inside righteousness can be found a tough beauty
1	subjective	nachtwey clears the cynicism right out of you he makes you realize that deep inside righteousness can be found a tough beauty
1	subjective	nachtwey clears the cynicism right out of you he makes you realize that deep inside righteousness can be found a tough beauty
1	subjective	nachtwey clears the cynicism right out of you he makes you realize that deep inside righteousness can be found a tough beauty
1	subjective	nachtwey clears the cynicism right out of you he makes you realize that deep inside righteousness can be found a tough beauty
1	subjective	nachtwey clears the cynicism right out of you he makes you realize that deep inside righteousness can be found a tough beauty
1	subjective	nachtwey clears the cynicism right out of you he makes you realize that deep inside righteousness can be found a tough beauty
1	subjective	nachtwey clears the cynicism right out of you he makes you realize that deep inside righteousness can be found a tough beauty
1	subjective	nachtwey clears the cynicism right out of you he makes you realize that deep inside righteousness can be found a tough beauty
1	subjective	nachtwey clears the cynicism right out of you he makes you realize that deep inside righteousness can be found a tough beauty
1	subjective	nachtwey clears the cynicism right out of you he makes you realize that deep inside righteousness can be found a tough beauty
1	subjective	nachtwey clears the cynicism right out of you he makes you realize that deep inside righteousness can be found a tough beauty
1	subjective	nachtwey clears the cynicism right out of you he makes you realize that deep inside righteousness can be found a tough beauty
1	subjective	nachtwey clears the cynicism right out of you he makes you realize that deep inside righteousness can be found a tough beauty
1	subjective	nachtwey clears the cynicism right out of you he makes you realize that deep inside righteousness can be found a tough beauty
1	subjective	nachtwey clears the cynicism right out of you he makes you realize that deep inside righteousness can be found a tough beauty
1	subjective	nachtwey clears the cynicism right out of you he makes you realize that deep inside righteousness can be found a tough beauty
0	objective	chapman is on trial for a murder of latin american villagers while he was in the marines .
0	objective	chapman american on trial for a murder of latin is villagers while he was in the marines
0	objective	chapman is on was for a murder of latin american villagers while he trial in the marines
0	objective	chapman is on trial in a murder of latin american villagers while he was for the marines
0	objective	chapman is on trial a for murder of latin american villagers while he was in the marines
0	objective	chapman is on trial for villagers murder of latin american a while he was in the marines
0	objective	chapman is was trial for a murder of latin american villagers while he on in the marines
0	objective	chapman is on trial murder a for of latin american villagers while he was in the marines
0	objective	chapman is he trial for a murder of latin american villagers while on was in the marines
0	objective	chapman is on trial for a marines of latin american villagers while he was in the murder
0	objective	chapman is on trial for a murder of latin american villagers while he was in the marines
0	objective	chapman is on trial for a murder of latin american villagers while he was in the marines
0	objective	chapman is on trial for a murder of latin american villagers while he was in the marines
0	objective	chapman is on trial for a murder of latin american villagers while he was in the marines
0	objective	chapman is on trial for a murder of latin american villagers while he was in the marines
0	objective	chapman is on trial for a murder of latin american villagers while he was in the marines
0	objective	chapman is on trial for a murder of latin american villagers while he was in the marines
0	objective	chapman is on trial for a murder of latin american villagers while he was in the marines
0	objective	chapman is on trial for a murder of latin american villagers while he was in the marines
0	objective	chapman is on trial for a murder of latin american villagers while he was in the marines
0	objective	chapman is on trial for a murder of latin american villagers while he was in the marines
0	objective	chapman is on trial for a murder of latin american villagers while he was in the marines
0	objective	chapman is on trial for a murder of latin american villagers while he was in the marines
0	objective	chapman is on trial for a murder of latin american villagers while he was in the marines
0	objective	chapman is on trial for a murder of latin american villagers while he was in the marines
0	objective	chapman is on trial for a murder of latin american villagers while he was in the marines
0	objective	chapman is on trial for a murder of latin american villagers while he was in the marines
0	objective	chapman is on trial for a murder of latin american villagers while he was in the marines
0	objective	chapman is on trial for a murder of latin american villagers while he was in the marines
0	objective	chapman is on trial for a murder of latin american villagers while he was in the marines
0	objective	chapman is on trial for a murder of latin american villagers while he was in the marines
0	objective	chapman is on trial for a murder of latin american villagers while he was in the marines
0	objective	chapman is on trial for a murder of latin american villagers while he was in the marines
1	subjective	the story is a rather simplistic one : grief drives her , love drives him , and a second chance to find love in the most unlikely place - it struck a chord in me .
1	subjective	find story is a rather simplistic one grief drives her love drives him the a second chance to the love in and most unlikely place it struck a chord in me
1	subjective	the story is a rather simplistic one grief him her love drives drives and a second chance to place love in the most unlikely find it a struck chord in me
1	subjective	the story is love rather simplistic chord grief drives her a drives him and a second chance to find struck in the most unlikely place it love a one in me
1	subjective	the story a is and simplistic one grief drives her love drives him in a second chance to find love in the most unlikely place it struck a chord rather me
1	subjective	the story is a rather simplistic one grief drives her love drives in and a in chance second find love him the most unlikely place it struck a chord to me
1	subjective	the story is a her simplistic it grief drives rather love drives him and a second chance to find love in struck most unlikely place one the a chord in me
1	subjective	the story is a rather simplistic one drives drives her love grief him and a place chance it find love in the most unlikely second to struck a chord in me
1	subjective	the story is a grief simplistic one rather drives her love drives the and a second chance to find love in him chord unlikely place it struck a most in me
1	subjective	the story is a rather simplistic one grief drives her love in him and find second chance to a love drives the most chord place it struck a unlikely in me
1	subjective	the story is a rather simplistic one grief drives her love drives him and a second chance to find love in the most unlikely place it struck a chord in me
1	subjective	the story is a rather simplistic one grief drives her love drives him and a second chance to find love in the most unlikely place it struck a chord in me
1	subjective	the story is a rather simplistic one grief drives her love drives him and a second chance to find love in the most unlikely place it struck a chord in me
1	subjective	the story is a rather simplistic one grief drives her love drives him and a second chance to find love in the most unlikely place it struck a chord in me
1	subjective	the story is a rather simplistic one grief drives her love drives him and a second chance to find love in the most unlikely place it struck a chord in me
1	subjective	the story is a rather simplistic one grief drives her love drives him and a second chance to find love in the most unlikely place it struck a chord in me
1	subjective	the story is a rather simplistic one grief drives her love drives him and a second chance to find love in the most unlikely place it struck a chord in me
1	subjective	the story is a rather simplistic one grief drives her love drives him and a second chance to find love in the most unlikely place it struck a chord in me
1	subjective	the story is a rather simplistic one grief drives her love drives him and a second chance to find love in the most unlikely place it struck a chord in me
1	subjective	the story is a rather simplistic one grief drives her love drives him and a second chance to find love in the most unlikely place it struck a chord in me
1	subjective	the story is a rather simplistic one grief drives her love drives him and a second chance to find love in the most unlikely place it struck a chord in me
1	subjective	the story is a rather simplistic one grief drives her love drives him and a second chance to find love in the most unlikely place it struck a chord in me
1	subjective	the story is a rather simplistic one grief drives her love drives him and a second chance to find love in the most unlikely place it struck a chord in me
1	subjective	the story is a rather simplistic one grief drives her love drives him and a second chance to find love in the most unlikely place it struck a chord in me
1	subjective	the story is a rather simplistic one grief drives her love drives him and a second chance to find love in the most unlikely place it struck a chord in me
1	subjective	the story is a rather simplistic one grief drives her love drives him and a second chance to find love in the most unlikely place it struck a chord in me
1	subjective	the story is a rather simplistic one grief drives her love drives him and a second chance to find love in the most unlikely place it struck a chord in me
1	subjective	the story is a rather simplistic one grief drives her love drives him and a second chance to find love in the most unlikely place it struck a chord in me
1	subjective	the story is a rather simplistic one grief drives her love drives him and a second chance to find love in the most unlikely place it struck a chord in me
1	subjective	the story is a rather simplistic one grief drives her love drives him and a second chance to find love in the most unlikely place it struck a chord in me
1	subjective	the story is a rather simplistic one grief drives her love drives him and a second chance to find love in the most unlikely place it struck a chord in me
1	subjective	the story is a rather simplistic one grief drives her love drives him and a second chance to find love in the most unlikely place it struck a chord in me
1	subjective	the story is a rather simplistic one grief drives her love drives him and a second chance to find love in the most unlikely place it struck a chord in me
0	objective	it is the height of the festive holiday season and merry shoppers have begun their yearly pilgrimages to their local malls .
0	objective	it is the height of the festive holiday and season merry shoppers local begun their yearly pilgrimages to their have malls
0	objective	it is the height of the festive holiday season and merry malls have begun shoppers yearly pilgrimages to their local their
0	objective	it is the height of festive the holiday season and merry their have begun shoppers yearly pilgrimages to their local malls
0	objective	it is the their of pilgrimages festive holiday season and merry shoppers have begun their yearly the to height local malls
0	objective	it is the height of the festive holiday to and season shoppers have begun their yearly pilgrimages merry their local malls
0	objective	it is the height of festive the holiday season and shoppers merry have begun their yearly pilgrimages to their local malls
0	objective	it is the height local the festive holiday season and merry begun have shoppers their yearly pilgrimages to their of malls
0	objective	of is the height it the festive holiday season and merry shoppers have their their yearly pilgrimages to begun local malls
0	objective	it is the height of the festive holiday season pilgrimages merry and have begun their yearly shoppers to their local malls
0	objective	it is the height of the festive holiday season and merry shoppers have begun their yearly pilgrimages to their local malls
0	objective	it is the height of the festive holiday season and merry shoppers have begun their yearly pilgrimages to their local malls
0	objective	it is the height of the festive holiday season and merry shoppers have begun their yearly pilgrimages to their local malls
0	objective	it is the height of the festive holiday season and merry shoppers have begun their yearly pilgrimages to their local malls
0	objective	it is the height of the festive holiday season and merry shoppers have begun their yearly pilgrimages to their local malls
0	objective	it is the height of the festive holiday season and merry shoppers have begun their yearly pilgrimages to their local malls
0	objective	it is the height of the festive holiday season and merry shoppers have begun their yearly pilgrimages to their local malls
0	objective	it is the height of the festive holiday season and merry shoppers have begun their yearly pilgrimages to their local malls
0	objective	it is the height of the festive holiday season and merry shoppers have begun their yearly pilgrimages to their local malls
0	objective	it is the height of the festive holiday season and merry shoppers have begun their yearly pilgrimages to their local malls
0	objective	it is the height of the festive holiday season and merry shoppers have begun their yearly pilgrimages to their local malls
0	objective	it is the height of the festive holiday season and merry shoppers have begun their yearly pilgrimages to their local malls
0	objective	it is the height of the festive holiday season and merry shoppers have begun their yearly pilgrimages to their local malls
0	objective	it is the height of the festive holiday season and merry shoppers have begun their yearly pilgrimages to their local malls
0	objective	it is the height of the festive holiday season and merry shoppers have begun their yearly pilgrimages to their local malls
0	objective	it is the height of the festive holiday season and merry shoppers have begun their yearly pilgrimages to their local malls
0	objective	it is the height of the festive holiday season and merry shoppers have begun their yearly pilgrimages to their local malls
0	objective	it is the height of the festive holiday season and merry shoppers have begun their yearly pilgrimages to their local malls
0	objective	it is the height of the festive holiday season and merry shoppers have begun their yearly pilgrimages to their local malls
0	objective	it is the height of the festive holiday season and merry shoppers have begun their yearly pilgrimages to their local malls
0	objective	it is the height of the festive holiday season and merry shoppers have begun their yearly pilgrimages to their local malls
0	objective	it is the height of the festive holiday season and merry shoppers have begun their yearly pilgrimages to their local malls
0	objective	it is the height of the festive holiday season and merry shoppers have begun their yearly pilgrimages to their local malls
0	objective	whip smart , alluring as hell , dynamic , and sexually predatory .
0	objective	whip smart alluring as hell dynamic and predatory sexually
0	objective	whip hell alluring as smart dynamic and sexually predatory
0	objective	whip dynamic alluring as hell smart and sexually predatory
0	objective	alluring smart whip as hell dynamic and sexually predatory
0	objective	whip sexually alluring as hell dynamic and smart predatory
0	objective	predatory smart alluring as hell dynamic and sexually whip
0	objective	sexually smart alluring as hell dynamic and whip predatory
0	objective	sexually smart alluring as hell dynamic and whip predatory
0	objective	whip and alluring as hell dynamic smart sexually predatory
0	objective	whip smart alluring as hell dynamic and sexually predatory
0	objective	whip smart alluring as hell dynamic and sexually predatory
0	objective	whip smart alluring as hell dynamic and sexually predatory
0	objective	whip smart alluring as hell dynamic and sexually predatory
0	objective	whip smart alluring as hell dynamic and sexually predatory
0	objective	whip smart alluring as hell dynamic and sexually predatory
0	objective	whip smart alluring as hell dynamic and sexually predatory
0	objective	whip smart alluring as hell dynamic and sexually predatory
0	objective	whip smart alluring as hell dynamic and sexually predatory
0	objective	whip smart alluring as hell dynamic and sexually predatory
0	objective	whip smart alluring as hell dynamic and sexually predatory
0	objective	whip smart alluring as hell dynamic and sexually predatory
0	objective	whip smart alluring as hell dynamic and sexually predatory
0	objective	whip smart alluring as hell dynamic and sexually predatory
0	objective	whip smart alluring as hell dynamic and sexually predatory
0	objective	whip smart alluring as hell dynamic and sexually predatory
0	objective	whip smart alluring as hell dynamic and sexually predatory
0	objective	whip smart alluring as hell dynamic and sexually predatory
0	objective	whip smart alluring as hell dynamic and sexually predatory
0	objective	whip smart alluring as hell dynamic and sexually predatory
0	objective	whip smart alluring as hell dynamic and sexually predatory
0	objective	whip smart alluring as hell dynamic and sexually predatory
0	objective	whip smart alluring as hell dynamic and sexually predatory
0	objective	stalked by a hulking , disfigured mutant , the students and their chaperone are in for the most harrowing time of their young lives .
0	objective	stalked by a hulking disfigured mutant the students and their chaperone are in most the for harrowing their of time young lives
0	objective	stalked by a hulking disfigured mutant the the and their chaperone are of for students most harrowing time in their young lives
0	objective	stalked by are hulking disfigured mutant the students and their most a in for the chaperone harrowing time of their young lives
0	objective	stalked by a the disfigured mutant the students and their chaperone are in for hulking most lives time of their young harrowing
0	objective	stalked the a hulking disfigured mutant the students and their of are in for by most harrowing time chaperone their young lives
0	objective	stalked by are hulking disfigured mutant the in and their chaperone a students for the most harrowing time of their young lives
0	objective	stalked by a disfigured hulking mutant the students and their chaperone are in for the harrowing most time of their young lives
0	objective	of by a hulking disfigured mutant in students and their chaperone are the for the most harrowing time stalked their young lives
0	objective	stalked by a hulking disfigured mutant the students most their chaperone are in of the and harrowing time for their young lives
0	objective	stalked by a hulking disfigured mutant the students and their chaperone are in for the most harrowing time of their young lives
0	objective	stalked by a hulking disfigured mutant the students and their chaperone are in for the most harrowing time of their young lives
0	objective	stalked by a hulking disfigured mutant the students and their chaperone are in for the most harrowing time of their young lives
0	objective	stalked by a hulking disfigured mutant the students and their chaperone are in for the most harrowing time of their young lives
0	objective	stalked by a hulking disfigured mutant the students and their chaperone are in for the most harrowing time of their young lives
0	objective	stalked by a hulking disfigured mutant the students and their chaperone are in for the most harrowing time of their young lives
0	objective	stalked by a hulking disfigured mutant the students and their chaperone are in for the most harrowing time of their young lives
0	objective	stalked by a hulking disfigured mutant the students and their chaperone are in for the most harrowing time of their young lives
0	objective	stalked by a hulking disfigured mutant the students and their chaperone are in for the most harrowing time of their young lives
0	objective	stalked by a hulking disfigured mutant the students and their chaperone are in for the most harrowing time of their young lives
0	objective	stalked by a hulking disfigured mutant the students and their chaperone are in for the most harrowing time of their young lives
0	objective	stalked by a hulking disfigured mutant the students and their chaperone are in for the most harrowing time of their young lives
0	objective	stalked by a hulking disfigured mutant the students and their chaperone are in for the most harrowing time of their young lives
0	objective	stalked by a hulking disfigured mutant the students and their chaperone are in for the most harrowing time of their young lives
0	objective	stalked by a hulking disfigured mutant the students and their chaperone are in for the most harrowing time of their young lives
0	objective	stalked by a hulking disfigured mutant the students and their chaperone are in for the most harrowing time of their young lives
0	objective	stalked by a hulking disfigured mutant the students and their chaperone are in for the most harrowing time of their young lives
0	objective	stalked by a hulking disfigured mutant the students and their chaperone are in for the most harrowing time of their young lives
0	objective	stalked by a hulking disfigured mutant the students and their chaperone are in for the most harrowing time of their young lives
0	objective	stalked by a hulking disfigured mutant the students and their chaperone are in for the most harrowing time of their young lives
0	objective	stalked by a hulking disfigured mutant the students and their chaperone are in for the most harrowing time of their young lives
0	objective	stalked by a hulking disfigured mutant the students and their chaperone are in for the most harrowing time of their young lives
0	objective	stalked by a hulking disfigured mutant the students and their chaperone are in for the most harrowing time of their young lives
0	objective	when the general he 's sent to kill delays his return to the country , john passes the time with manuela , a beautiful dancer who becomes his teacher and guide into argentina 's sensual world of the tango .
0	objective	the the general he s sent to kill delays his return to time country john passes the dancer with manuela a beautiful when who becomes his teacher and guide into argentina s sensual world of the tango
0	objective	when the general he s delays to kill beautiful his his to the country john passes the time with manuela a sent dancer who becomes return teacher and guide into argentina s sensual world of the tango
0	objective	when the general world s sent to kill delays his return the to country john the the time with manuela a beautiful dancer who becomes his teacher and guide into argentina s sensual he of passes tango
0	objective	when the general he s into to kill a his return to the country john passes the dancer with manuela delays beautiful time who becomes his teacher and guide sent argentina s sensual world of the tango
0	objective	when the general s s sent to kill delays his return teacher the country john passes the time with manuela a dancer beautiful who becomes his to and guide into argentina he sensual world of the tango
0	objective	when the general he s sent to kill delays his return to becomes country john passes the time with manuela the beautiful who dancer a his teacher and guide into argentina s sensual world of the tango
0	objective	when the general he s sent to kill delays his argentina to the country john passes the time with s a beautiful dancer who becomes his teacher and of into return manuela sensual world guide the tango
0	objective	when the a he s sent to kill delays his return to the country beautiful passes general time with manuela the john dancer who becomes his teacher and guide into argentina s sensual world of the tango
0	objective	when the general he s kill to sent delays his return to the country john passes time the with of a beautiful dancer who becomes his teacher and guide into argentina s sensual world manuela the tango
0	objective	when the general he s sent to kill delays his return to the country john passes the time with manuela a beautiful dancer who becomes his teacher and guide into argentina s sensual world of the tango
0	objective	when the general he s sent to kill delays his return to the country john passes the time with manuela a beautiful dancer who becomes his teacher and guide into argentina s sensual world of the tango
0	objective	when the general he s sent to kill delays his return to the country john passes the time with manuela a beautiful dancer who becomes his teacher and guide into argentina s sensual world of the tango
0	objective	when the general he s sent to kill delays his return to the country john passes the time with manuela a beautiful dancer who becomes his teacher and guide into argentina s sensual world of the tango
0	objective	when the general he s sent to kill delays his return to the country john passes the time with manuela a beautiful dancer who becomes his teacher and guide into argentina s sensual world of the tango
0	objective	when the general he s sent to kill delays his return to the country john passes the time with manuela a beautiful dancer who becomes his teacher and guide into argentina s sensual world of the tango
0	objective	when the general he s sent to kill delays his return to the country john passes the time with manuela a beautiful dancer who becomes his teacher and guide into argentina s sensual world of the tango
0	objective	when the general he s sent to kill delays his return to the country john passes the time with manuela a beautiful dancer who becomes his teacher and guide into argentina s sensual world of the tango
0	objective	when the general he s sent to kill delays his return to the country john passes the time with manuela a beautiful dancer who becomes his teacher and guide into argentina s sensual world of the tango
0	objective	when the general he s sent to kill delays his return to the country john passes the time with manuela a beautiful dancer who becomes his teacher and guide into argentina s sensual world of the tango
0	objective	when the general he s sent to kill delays his return to the country john passes the time with manuela a beautiful dancer who becomes his teacher and guide into argentina s sensual world of the tango
0	objective	when the general he s sent to kill delays his return to the country john passes the time with manuela a beautiful dancer who becomes his teacher and guide into argentina s sensual world of the tango
0	objective	when the general he s sent to kill delays his return to the country john passes the time with manuela a beautiful dancer who becomes his teacher and guide into argentina s sensual world of the tango
0	objective	when the general he s sent to kill delays his return to the country john passes the time with manuela a beautiful dancer who becomes his teacher and guide into argentina s sensual world of the tango
0	objective	when the general he s sent to kill delays his return to the country john passes the time with manuela a beautiful dancer who becomes his teacher and guide into argentina s sensual world of the tango
0	objective	when the general he s sent to kill delays his return to the country john passes the time with manuela a beautiful dancer who becomes his teacher and guide into argentina s sensual world of the tango
0	objective	when the general he s sent to kill delays his return to the country john passes the time with manuela a beautiful dancer who becomes his teacher and guide into argentina s sensual world of the tango
0	objective	when the general he s sent to kill delays his return to the country john passes the time with manuela a beautiful dancer who becomes his teacher and guide into argentina s sensual world of the tango
0	objective	when the general he s sent to kill delays his return to the country john passes the time with manuela a beautiful dancer who becomes his teacher and guide into argentina s sensual world of the tango
0	objective	when the general he s sent to kill delays his return to the country john passes the time with manuela a beautiful dancer who becomes his teacher and guide into argentina s sensual world of the tango
0	objective	when the general he s sent to kill delays his return to the country john passes the time with manuela a beautiful dancer who becomes his teacher and guide into argentina s sensual world of the tango
0	objective	when the general he s sent to kill delays his return to the country john passes the time with manuela a beautiful dancer who becomes his teacher and guide into argentina s sensual world of the tango
0	objective	when the general he s sent to kill delays his return to the country john passes the time with manuela a beautiful dancer who becomes his teacher and guide into argentina s sensual world of the tango
0	objective	two members of a private organization , cupic ( central unidentified phenomenon investigation committee ) and a local psychiatrist investigate , in an effort to solve this mystery .
0	objective	two members and a private organization cupic central unidentified phenomenon solve committee of a local psychiatrist investigate in an effort to investigation this mystery
0	objective	two members of a private organization cupic central unidentified psychiatrist investigation solve and a local phenomenon investigate in an effort to committee this mystery
0	objective	two members and a private organization of central unidentified phenomenon investigation committee cupic a local psychiatrist investigate in an effort to solve this mystery
0	objective	two members of a private organization cupic central unidentified phenomenon investigation committee and a local mystery investigate in an to effort solve this psychiatrist
0	objective	two members and a private organization cupic central unidentified phenomenon investigation committee to a local psychiatrist investigate in an effort of solve this mystery
0	objective	two members of a mystery investigate cupic central unidentified phenomenon investigation committee and a local psychiatrist organization in an effort to solve this private
0	objective	two members of a psychiatrist organization cupic central unidentified phenomenon investigation in and a local private investigate committee an effort to solve this mystery
0	objective	two members an a private organization cupic central unidentified phenomenon investigation committee a and local psychiatrist investigate in of effort to solve this mystery
0	objective	two members of a private organization cupic central unidentified phenomenon investigation committee mystery a and psychiatrist investigate in an effort to solve this local
0	objective	two members of a private organization cupic central unidentified phenomenon investigation committee and a local psychiatrist investigate in an effort to solve this mystery
0	objective	two members of a private organization cupic central unidentified phenomenon investigation committee and a local psychiatrist investigate in an effort to solve this mystery
0	objective	two members of a private organization cupic central unidentified phenomenon investigation committee and a local psychiatrist investigate in an effort to solve this mystery
0	objective	two members of a private organization cupic central unidentified phenomenon investigation committee and a local psychiatrist investigate in an effort to solve this mystery
0	objective	two members of a private organization cupic central unidentified phenomenon investigation committee and a local psychiatrist investigate in an effort to solve this mystery
0	objective	two members of a private organization cupic central unidentified phenomenon investigation committee and a local psychiatrist investigate in an effort to solve this mystery
0	objective	two members of a private organization cupic central unidentified phenomenon investigation committee and a local psychiatrist investigate in an effort to solve this mystery
0	objective	two members of a private organization cupic central unidentified phenomenon investigation committee and a local psychiatrist investigate in an effort to solve this mystery
0	objective	two members of a private organization cupic central unidentified phenomenon investigation committee and a local psychiatrist investigate in an effort to solve this mystery
0	objective	two members of a private organization cupic central unidentified phenomenon investigation committee and a local psychiatrist investigate in an effort to solve this mystery
0	objective	two members of a private organization cupic central unidentified phenomenon investigation committee and a local psychiatrist investigate in an effort to solve this mystery
0	objective	two members of a private organization cupic central unidentified phenomenon investigation committee and a local psychiatrist investigate in an effort to solve this mystery
0	objective	two members of a private organization cupic central unidentified phenomenon investigation committee and a local psychiatrist investigate in an effort to solve this mystery
0	objective	two members of a private organization cupic central unidentified phenomenon investigation committee and a local psychiatrist investigate in an effort to solve this mystery
0	objective	two members of a private organization cupic central unidentified phenomenon investigation committee and a local psychiatrist investigate in an effort to solve this mystery
0	objective	two members of a private organization cupic central unidentified phenomenon investigation committee and a local psychiatrist investigate in an effort to solve this mystery
0	objective	two members of a private organization cupic central unidentified phenomenon investigation committee and a local psychiatrist investigate in an effort to solve this mystery
0	objective	two members of a private organization cupic central unidentified phenomenon investigation committee and a local psychiatrist investigate in an effort to solve this mystery
0	objective	two members of a private organization cupic central unidentified phenomenon investigation committee and a local psychiatrist investigate in an effort to solve this mystery
0	objective	two members of a private organization cupic central unidentified phenomenon investigation committee and a local psychiatrist investigate in an effort to solve this mystery
0	objective	two members of a private organization cupic central unidentified phenomenon investigation committee and a local psychiatrist investigate in an effort to solve this mystery
0	objective	two members of a private organization cupic central unidentified phenomenon investigation committee and a local psychiatrist investigate in an effort to solve this mystery
0	objective	two members of a private organization cupic central unidentified phenomenon investigation committee and a local psychiatrist investigate in an effort to solve this mystery
0	objective	a seemingly inconistent game of `` taboo `` brings out the vile secrets and sexual desires from a group of six college graduates at a remote mansion where one of them flips out and proceeds to kill the rest in the manner of their secrets .
0	objective	a seemingly inconistent game of the brings out the vile secrets and sexual desires from a group of six them graduates at a remote mansion where one of college flips out taboo proceeds to kill secrets rest in the manner of their and
0	objective	a seemingly inconistent six of taboo brings out the flips secrets to sexual desires from a group of game college graduates at a remote mansion where one proceeds them vile out and of and kill the rest in the manner of their secrets
0	objective	a seemingly inconistent game of taboo brings out the vile secrets and a desires from sexual group of six proceeds graduates at a their mansion where one of them flips remote and college to kill the rest in the manner of out secrets
0	objective	a seemingly secrets at of taboo brings out the vile secrets and sexual desires from a mansion of six college graduates game a remote group where one of and flips out them proceeds to kill the rest in the manner of their inconistent
0	objective	a seemingly inconistent game vile taboo brings out the of secrets and sexual desires from a group of at college graduates six the out mansion where one of them flips remote and proceeds to kill a rest in the manner of their secrets
0	objective	a seemingly inconistent taboo of game brings out the vile secrets and secrets desires from a group of six college graduates at of rest mansion where one a them flips out and proceeds to kill the remote in the manner of their sexual
0	objective	a seemingly inconistent game in taboo remote out the vile secrets and sexual desires from a group of six college graduates at a brings where mansion one of them flips out and proceeds to kill of rest of the manner the their secrets
0	objective	a seemingly inconistent game of taboo brings out the vile secrets and sexual desires from college group of six a graduates at in remote mansion where one manner them flips out and proceeds to kill the their a the of of rest secrets
0	objective	a seemingly from game of taboo brings out the vile secrets out of desires inconistent a group of six college graduates at a remote rest where one of them flips and and proceeds to kill the mansion in the manner sexual their secrets
0	objective	a seemingly inconistent game of taboo brings out the vile secrets and sexual desires from a group of six college graduates at a remote mansion where one of them flips out and proceeds to kill the rest in the manner of their secrets
0	objective	a seemingly inconistent game of taboo brings out the vile secrets and sexual desires from a group of six college graduates at a remote mansion where one of them flips out and proceeds to kill the rest in the manner of their secrets
0	objective	a seemingly inconistent game of taboo brings out the vile secrets and sexual desires from a group of six college graduates at a remote mansion where one of them flips out and proceeds to kill the rest in the manner of their secrets
0	objective	a seemingly inconistent game of taboo brings out the vile secrets and sexual desires from a group of six college graduates at a remote mansion where one of them flips out and proceeds to kill the rest in the manner of their secrets
0	objective	a seemingly inconistent game of taboo brings out the vile secrets and sexual desires from a group of six college graduates at a remote mansion where one of them flips out and proceeds to kill the rest in the manner of their secrets
0	objective	a seemingly inconistent game of taboo brings out the vile secrets and sexual desires from a group of six college graduates at a remote mansion where one of them flips out and proceeds to kill the rest in the manner of their secrets
0	objective	a seemingly inconistent game of taboo brings out the vile secrets and sexual desires from a group of six college graduates at a remote mansion where one of them flips out and proceeds to kill the rest in the manner of their secrets
0	objective	a seemingly inconistent game of taboo brings out the vile secrets and sexual desires from a group of six college graduates at a remote mansion where one of them flips out and proceeds to kill the rest in the manner of their secrets
0	objective	a seemingly inconistent game of taboo brings out the vile secrets and sexual desires from a group of six college graduates at a remote mansion where one of them flips out and proceeds to kill the rest in the manner of their secrets
0	objective	a seemingly inconistent game of taboo brings out the vile secrets and sexual desires from a group of six college graduates at a remote mansion where one of them flips out and proceeds to kill the rest in the manner of their secrets
0	objective	a seemingly inconistent game of taboo brings out the vile secrets and sexual desires from a group of six college graduates at a remote mansion where one of them flips out and proceeds to kill the rest in the manner of their secrets
0	objective	a seemingly inconistent game of taboo brings out the vile secrets and sexual desires from a group of six college graduates at a remote mansion where one of them flips out and proceeds to kill the rest in the manner of their secrets
0	objective	a seemingly inconistent game of taboo brings out the vile secrets and sexual desires from a group of six college graduates at a remote mansion where one of them flips out and proceeds to kill the rest in the manner of their secrets
0	objective	a seemingly inconistent game of taboo brings out the vile secrets and sexual desires from a group of six college graduates at a remote mansion where one of them flips out and proceeds to kill the rest in the manner of their secrets
0	objective	a seemingly inconistent game of taboo brings out the vile secrets and sexual desires from a group of six college graduates at a remote mansion where one of them flips out and proceeds to kill the rest in the manner of their secrets
0	objective	a seemingly inconistent game of taboo brings out the vile secrets and sexual desires from a group of six college graduates at a remote mansion where one of them flips out and proceeds to kill the rest in the manner of their secrets
0	objective	a seemingly inconistent game of taboo brings out the vile secrets and sexual desires from a group of six college graduates at a remote mansion where one of them flips out and proceeds to kill the rest in the manner of their secrets
0	objective	a seemingly inconistent game of taboo brings out the vile secrets and sexual desires from a group of six college graduates at a remote mansion where one of them flips out and proceeds to kill the rest in the manner of their secrets
0	objective	a seemingly inconistent game of taboo brings out the vile secrets and sexual desires from a group of six college graduates at a remote mansion where one of them flips out and proceeds to kill the rest in the manner of their secrets
0	objective	a seemingly inconistent game of taboo brings out the vile secrets and sexual desires from a group of six college graduates at a remote mansion where one of them flips out and proceeds to kill the rest in the manner of their secrets
0	objective	a seemingly inconistent game of taboo brings out the vile secrets and sexual desires from a group of six college graduates at a remote mansion where one of them flips out and proceeds to kill the rest in the manner of their secrets
0	objective	a seemingly inconistent game of taboo brings out the vile secrets and sexual desires from a group of six college graduates at a remote mansion where one of them flips out and proceeds to kill the rest in the manner of their secrets
0	objective	a seemingly inconistent game of taboo brings out the vile secrets and sexual desires from a group of six college graduates at a remote mansion where one of them flips out and proceeds to kill the rest in the manner of their secrets
1	subjective	the problem with this film is that it lacks focus . i sympathize with the plight of these families , but the movie does n't do a very good job conveying the issue at hand .
1	subjective	the problem with this film is that with lacks focus nt sympathize it at plight of these families but the movie does i do a very good job conveying the issue the hand
1	subjective	the problem with this issue is conveying it lacks the i sympathize with the plight of these families but focus movie does nt do a very good job that the film at hand
1	subjective	the these with this film is that it nt focus i sympathize with the the of problem families but the movie does lacks do a very good job conveying plight issue at hand
1	subjective	with problem the this film is these it lacks focus i sympathize with the plight of that families but the movie does nt do at very good job conveying the issue a hand
1	subjective	issue problem with this film at that it lacks focus i sympathize with the plight of these families but the movie does nt do a very hand job conveying the the is good
1	subjective	the conveying with this film very that it lacks focus i sympathize with the plight of these families but the movie does nt do good is a job problem the issue at hand
1	subjective	the problem with movie film is that it lacks focus i sympathize with the plight of these does but the hand families nt do a very good job conveying the issue at this
1	subjective	the problem with this film is that it very focus plight sympathize with the i of these families but the movie does nt do a lacks good job conveying hand issue at the
1	subjective	the problem with this film very that it lacks focus i sympathize with the do of these families but the movie does nt at a is good job conveying the issue plight hand
1	subjective	the problem with this film is that it lacks focus i sympathize with the plight of these families but the movie does nt do a very good job conveying the issue at hand
1	subjective	the problem with this film is that it lacks focus i sympathize with the plight of these families but the movie does nt do a very good job conveying the issue at hand
1	subjective	the problem with this film is that it lacks focus i sympathize with the plight of these families but the movie does nt do a very good job conveying the issue at hand
1	subjective	the problem with this film is that it lacks focus i sympathize with the plight of these families but the movie does nt do a very good job conveying the issue at hand
1	subjective	the problem with this film is that it lacks focus i sympathize with the plight of these families but the movie does nt do a very good job conveying the issue at hand
1	subjective	the problem with this film is that it lacks focus i sympathize with the plight of these families but the movie does nt do a very good job conveying the issue at hand
1	subjective	the problem with this film is that it lacks focus i sympathize with the plight of these families but the movie does nt do a very good job conveying the issue at hand
1	subjective	the problem with this film is that it lacks focus i sympathize with the plight of these families but the movie does nt do a very good job conveying the issue at hand
1	subjective	the problem with this film is that it lacks focus i sympathize with the plight of these families but the movie does nt do a very good job conveying the issue at hand
1	subjective	the problem with this film is that it lacks focus i sympathize with the plight of these families but the movie does nt do a very good job conveying the issue at hand
1	subjective	the problem with this film is that it lacks focus i sympathize with the plight of these families but the movie does nt do a very good job conveying the issue at hand
1	subjective	the problem with this film is that it lacks focus i sympathize with the plight of these families but the movie does nt do a very good job conveying the issue at hand
1	subjective	the problem with this film is that it lacks focus i sympathize with the plight of these families but the movie does nt do a very good job conveying the issue at hand
1	subjective	the problem with this film is that it lacks focus i sympathize with the plight of these families but the movie does nt do a very good job conveying the issue at hand
1	subjective	the problem with this film is that it lacks focus i sympathize with the plight of these families but the movie does nt do a very good job conveying the issue at hand
1	subjective	the problem with this film is that it lacks focus i sympathize with the plight of these families but the movie does nt do a very good job conveying the issue at hand
1	subjective	the problem with this film is that it lacks focus i sympathize with the plight of these families but the movie does nt do a very good job conveying the issue at hand
1	subjective	the problem with this film is that it lacks focus i sympathize with the plight of these families but the movie does nt do a very good job conveying the issue at hand
1	subjective	the problem with this film is that it lacks focus i sympathize with the plight of these families but the movie does nt do a very good job conveying the issue at hand
1	subjective	the problem with this film is that it lacks focus i sympathize with the plight of these families but the movie does nt do a very good job conveying the issue at hand
1	subjective	the problem with this film is that it lacks focus i sympathize with the plight of these families but the movie does nt do a very good job conveying the issue at hand
1	subjective	the problem with this film is that it lacks focus i sympathize with the plight of these families but the movie does nt do a very good job conveying the issue at hand
1	subjective	the problem with this film is that it lacks focus i sympathize with the plight of these families but the movie does nt do a very good job conveying the issue at hand
1	subjective	divine secrets of the ya-ya sisterhood may not be exactly divine , but it 's definitely -- defiantly -- ya ya , what with all of those terrific songs and spirited performances .
1	subjective	divine secrets of of ya ya sisterhood may not be exactly those but it s definitely defiantly ya ya what with all the divine terrific songs and spirited performances
1	subjective	divine secrets of the ya ya of may not be exactly divine s it but definitely defiantly ya ya what with all sisterhood those terrific songs and spirited performances
1	subjective	with exactly of the ya ya sisterhood may not be secrets divine but it s definitely defiantly ya ya what divine all of those terrific songs and spirited performances
1	subjective	divine secrets of songs ya ya not may sisterhood be exactly divine but it s definitely defiantly ya ya what with all of those terrific the and spirited performances
1	subjective	divine secrets of the ya ya sisterhood may not divine exactly be but it s songs defiantly ya ya what with all of those terrific definitely and spirited performances
1	subjective	divine secrets of the ya ya sisterhood may not be performances divine but it s and defiantly ya ya what with all of those terrific songs definitely spirited exactly
1	subjective	divine secrets of it ya ya sisterhood may not be exactly divine but the s definitely defiantly ya ya what with all those of terrific songs and spirited performances
1	subjective	divine secrets what the and ya sisterhood may not be exactly divine but it s definitely defiantly ya ya of with all of those terrific songs ya spirited performances
1	subjective	divine secrets performances the ya ya sisterhood may not be defiantly divine but it s definitely exactly ya ya what with all of those terrific songs and spirited of
1	subjective	divine secrets of the ya ya sisterhood may not be exactly divine but it s definitely defiantly ya ya what with all of those terrific songs and spirited performances
1	subjective	divine secrets of the ya ya sisterhood may not be exactly divine but it s definitely defiantly ya ya what with all of those terrific songs and spirited performances
1	subjective	divine secrets of the ya ya sisterhood may not be exactly divine but it s definitely defiantly ya ya what with all of those terrific songs and spirited performances
1	subjective	divine secrets of the ya ya sisterhood may not be exactly divine but it s definitely defiantly ya ya what with all of those terrific songs and spirited performances
1	subjective	divine secrets of the ya ya sisterhood may not be exactly divine but it s definitely defiantly ya ya what with all of those terrific songs and spirited performances
1	subjective	divine secrets of the ya ya sisterhood may not be exactly divine but it s definitely defiantly ya ya what with all of those terrific songs and spirited performances
1	subjective	divine secrets of the ya ya sisterhood may not be exactly divine but it s definitely defiantly ya ya what with all of those terrific songs and spirited performances
1	subjective	divine secrets of the ya ya sisterhood may not be exactly divine but it s definitely defiantly ya ya what with all of those terrific songs and spirited performances
1	subjective	divine secrets of the ya ya sisterhood may not be exactly divine but it s definitely defiantly ya ya what with all of those terrific songs and spirited performances
1	subjective	divine secrets of the ya ya sisterhood may not be exactly divine but it s definitely defiantly ya ya what with all of those terrific songs and spirited performances
1	subjective	divine secrets of the ya ya sisterhood may not be exactly divine but it s definitely defiantly ya ya what with all of those terrific songs and spirited performances
1	subjective	divine secrets of the ya ya sisterhood may not be exactly divine but it s definitely defiantly ya ya what with all of those terrific songs and spirited performances
1	subjective	divine secrets of the ya ya sisterhood may not be exactly divine but it s definitely defiantly ya ya what with all of those terrific songs and spirited performances
1	subjective	divine secrets of the ya ya sisterhood may not be exactly divine but it s definitely defiantly ya ya what with all of those terrific songs and spirited performances
1	subjective	divine secrets of the ya ya sisterhood may not be exactly divine but it s definitely defiantly ya ya what with all of those terrific songs and spirited performances
1	subjective	divine secrets of the ya ya sisterhood may not be exactly divine but it s definitely defiantly ya ya what with all of those terrific songs and spirited performances
1	subjective	divine secrets of the ya ya sisterhood may not be exactly divine but it s definitely defiantly ya ya what with all of those terrific songs and spirited performances
1	subjective	divine secrets of the ya ya sisterhood may not be exactly divine but it s definitely defiantly ya ya what with all of those terrific songs and spirited performances
1	subjective	divine secrets of the ya ya sisterhood may not be exactly divine but it s definitely defiantly ya ya what with all of those terrific songs and spirited performances
1	subjective	divine secrets of the ya ya sisterhood may not be exactly divine but it s definitely defiantly ya ya what with all of those terrific songs and spirited performances
1	subjective	divine secrets of the ya ya sisterhood may not be exactly divine but it s definitely defiantly ya ya what with all of those terrific songs and spirited performances
1	subjective	divine secrets of the ya ya sisterhood may not be exactly divine but it s definitely defiantly ya ya what with all of those terrific songs and spirited performances
1	subjective	divine secrets of the ya ya sisterhood may not be exactly divine but it s definitely defiantly ya ya what with all of those terrific songs and spirited performances
0	objective	by the time their power struggle is finally resolved , both bob and the assistant learn that neither one of them is really in charge .
0	objective	by the time their power struggle is finally resolved both bob and the assistant that them neither one of learn is really in charge
0	objective	by the time their the struggle is finally resolved both bob and assistant power learn that neither one of them is really in charge
0	objective	by the time their one struggle is finally resolved both bob and the assistant learn charge neither power of them is really in that
0	objective	by them time their power struggle that finally resolved both bob and the assistant learn is neither one of the is really in charge
0	objective	by the time their resolved struggle is of power both bob and the assistant learn that neither one finally them is really in charge
0	objective	and the time their power struggle is finally resolved both bob of the assistant learn that neither one by them is really in charge
0	objective	bob the time their power struggle is finally resolved both by and the assistant learn that neither of one them is really in charge
0	objective	by the time bob power struggle is finally is both their and the assistant learn that neither one of them resolved really in charge
0	objective	by the time is power struggle is finally resolved both bob and that assistant learn the neither one of them their really in charge
0	objective	by the time their power struggle is finally resolved both bob and the assistant learn that neither one of them is really in charge
0	objective	by the time their power struggle is finally resolved both bob and the assistant learn that neither one of them is really in charge
0	objective	by the time their power struggle is finally resolved both bob and the assistant learn that neither one of them is really in charge
0	objective	by the time their power struggle is finally resolved both bob and the assistant learn that neither one of them is really in charge
0	objective	by the time their power struggle is finally resolved both bob and the assistant learn that neither one of them is really in charge
0	objective	by the time their power struggle is finally resolved both bob and the assistant learn that neither one of them is really in charge
0	objective	by the time their power struggle is finally resolved both bob and the assistant learn that neither one of them is really in charge
0	objective	by the time their power struggle is finally resolved both bob and the assistant learn that neither one of them is really in charge
0	objective	by the time their power struggle is finally resolved both bob and the assistant learn that neither one of them is really in charge
0	objective	by the time their power struggle is finally resolved both bob and the assistant learn that neither one of them is really in charge
0	objective	by the time their power struggle is finally resolved both bob and the assistant learn that neither one of them is really in charge
0	objective	by the time their power struggle is finally resolved both bob and the assistant learn that neither one of them is really in charge
0	objective	by the time their power struggle is finally resolved both bob and the assistant learn that neither one of them is really in charge
0	objective	by the time their power struggle is finally resolved both bob and the assistant learn that neither one of them is really in charge
0	objective	by the time their power struggle is finally resolved both bob and the assistant learn that neither one of them is really in charge
0	objective	by the time their power struggle is finally resolved both bob and the assistant learn that neither one of them is really in charge
0	objective	by the time their power struggle is finally resolved both bob and the assistant learn that neither one of them is really in charge
0	objective	by the time their power struggle is finally resolved both bob and the assistant learn that neither one of them is really in charge
0	objective	by the time their power struggle is finally resolved both bob and the assistant learn that neither one of them is really in charge
0	objective	by the time their power struggle is finally resolved both bob and the assistant learn that neither one of them is really in charge
0	objective	by the time their power struggle is finally resolved both bob and the assistant learn that neither one of them is really in charge
0	objective	by the time their power struggle is finally resolved both bob and the assistant learn that neither one of them is really in charge
0	objective	by the time their power struggle is finally resolved both bob and the assistant learn that neither one of them is really in charge
0	objective	when she finally realizes she will never be free with edgar , never have again what they had once , she must make a life and death decision .
0	objective	when she finally realizes she will never be had with edgar free have again what they never once she must make a life and death decision
0	objective	when she finally death she will never be free with edgar never have again what they had once she must make a and life realizes decision
0	objective	when she finally realizes she will never be free with they never have again had edgar what once she must make a life and death decision
0	objective	when she finally realizes she will never be free with edgar never have she what and had once again must make a life they death decision
0	objective	when will finally realizes she once never be free with edgar never have again what they had she she must make a life and death decision
0	objective	when she finally realizes she will never free be with edgar once have again what they had never she must make a life and death decision
0	objective	when free finally realizes she will have be she with edgar never never again what they had once she must make a life and death decision
0	objective	when must finally realizes she will never had free with edgar never have again what they be once she she make a life and death decision
0	objective	when she what realizes she will never be free with edgar never have again finally they a once she must make had life and death decision
0	objective	when she finally realizes she will never be free with edgar never have again what they had once she must make a life and death decision
0	objective	when she finally realizes she will never be free with edgar never have again what they had once she must make a life and death decision
0	objective	when she finally realizes she will never be free with edgar never have again what they had once she must make a life and death decision
0	objective	when she finally realizes she will never be free with edgar never have again what they had once she must make a life and death decision
0	objective	when she finally realizes she will never be free with edgar never have again what they had once she must make a life and death decision
0	objective	when she finally realizes she will never be free with edgar never have again what they had once she must make a life and death decision
0	objective	when she finally realizes she will never be free with edgar never have again what they had once she must make a life and death decision
0	objective	when she finally realizes she will never be free with edgar never have again what they had once she must make a life and death decision
0	objective	when she finally realizes she will never be free with edgar never have again what they had once she must make a life and death decision
0	objective	when she finally realizes she will never be free with edgar never have again what they had once she must make a life and death decision
0	objective	when she finally realizes she will never be free with edgar never have again what they had once she must make a life and death decision
0	objective	when she finally realizes she will never be free with edgar never have again what they had once she must make a life and death decision
0	objective	when she finally realizes she will never be free with edgar never have again what they had once she must make a life and death decision
0	objective	when she finally realizes she will never be free with edgar never have again what they had once she must make a life and death decision
0	objective	when she finally realizes she will never be free with edgar never have again what they had once she must make a life and death decision
0	objective	when she finally realizes she will never be free with edgar never have again what they had once she must make a life and death decision
0	objective	when she finally realizes she will never be free with edgar never have again what they had once she must make a life and death decision
0	objective	when she finally realizes she will never be free with edgar never have again what they had once she must make a life and death decision
0	objective	when she finally realizes she will never be free with edgar never have again what they had once she must make a life and death decision
0	objective	when she finally realizes she will never be free with edgar never have again what they had once she must make a life and death decision
0	objective	when she finally realizes she will never be free with edgar never have again what they had once she must make a life and death decision
0	objective	when she finally realizes she will never be free with edgar never have again what they had once she must make a life and death decision
0	objective	when she finally realizes she will never be free with edgar never have again what they had once she must make a life and death decision
0	objective	based upon sherman alexie 's book of poetry of the same name .
0	objective	based book sherman alexie s upon of poetry of the same name
0	objective	based name sherman alexie s book of poetry of the same upon
0	objective	based upon of alexie s book of poetry sherman the same name
0	objective	based alexie sherman upon s book of poetry of the same name
0	objective	based upon sherman s alexie book of poetry of the same name
0	objective	based upon sherman alexie the book of poetry of s same name
0	objective	based name sherman alexie s book of poetry of the same upon
0	objective	based upon sherman alexie poetry book of s of the same name
0	objective	based upon sherman alexie s book of poetry of same the name
0	objective	based upon sherman alexie s book of poetry of the same name
0	objective	based upon sherman alexie s book of poetry of the same name
0	objective	based upon sherman alexie s book of poetry of the same name
0	objective	based upon sherman alexie s book of poetry of the same name
0	objective	based upon sherman alexie s book of poetry of the same name
0	objective	based upon sherman alexie s book of poetry of the same name
0	objective	based upon sherman alexie s book of poetry of the same name
0	objective	based upon sherman alexie s book of poetry of the same name
0	objective	based upon sherman alexie s book of poetry of the same name
0	objective	based upon sherman alexie s book of poetry of the same name
0	objective	based upon sherman alexie s book of poetry of the same name
0	objective	based upon sherman alexie s book of poetry of the same name
0	objective	based upon sherman alexie s book of poetry of the same name
0	objective	based upon sherman alexie s book of poetry of the same name
0	objective	based upon sherman alexie s book of poetry of the same name
0	objective	based upon sherman alexie s book of poetry of the same name
0	objective	based upon sherman alexie s book of poetry of the same name
0	objective	based upon sherman alexie s book of poetry of the same name
0	objective	based upon sherman alexie s book of poetry of the same name
0	objective	based upon sherman alexie s book of poetry of the same name
0	objective	based upon sherman alexie s book of poetry of the same name
0	objective	based upon sherman alexie s book of poetry of the same name
0	objective	based upon sherman alexie s book of poetry of the same name
0	objective	but when he inadvertently saves the bulletproof monk from capture , the two become partners in a scheme to save the world from the scroll 's most avid pursuer .
0	objective	but when he inadvertently saves the from monk bulletproof capture the two the partners in a scheme to save become world from the scroll s most avid pursuer
0	objective	but most he inadvertently saves the bulletproof monk from capture the two become partners in a scheme to save the world from the scroll s pursuer avid when
0	objective	but when he inadvertently saves the bulletproof monk from capture the two become partners in a scheme the save scroll world from the to s most avid pursuer
0	objective	but when he inadvertently saves the bulletproof monk from capture save two scroll partners in a scheme to the the world from the become s most avid pursuer
0	objective	but when the inadvertently saves the bulletproof monk from capture the two become partners in a scheme to save the world from he scroll s most avid pursuer
0	objective	but when he inadvertently saves the bulletproof monk from capture the two in partners become a from to save the world scheme the scroll s most avid pursuer
0	objective	the when he inadvertently saves the become monk from capture the two bulletproof partners in a scheme to save but world from the scroll s most avid pursuer
0	objective	but when he inadvertently world the bulletproof monk from capture the two become partners scroll a scheme to save the saves from the in s most avid pursuer
0	objective	but when he scroll saves the bulletproof monk from capture the two become partners in a scheme to save the world from the most s inadvertently avid pursuer
0	objective	but when he inadvertently saves the bulletproof monk from capture the two become partners in a scheme to save the world from the scroll s most avid pursuer
0	objective	but when he inadvertently saves the bulletproof monk from capture the two become partners in a scheme to save the world from the scroll s most avid pursuer
0	objective	but when he inadvertently saves the bulletproof monk from capture the two become partners in a scheme to save the world from the scroll s most avid pursuer
0	objective	but when he inadvertently saves the bulletproof monk from capture the two become partners in a scheme to save the world from the scroll s most avid pursuer
0	objective	but when he inadvertently saves the bulletproof monk from capture the two become partners in a scheme to save the world from the scroll s most avid pursuer
0	objective	but when he inadvertently saves the bulletproof monk from capture the two become partners in a scheme to save the world from the scroll s most avid pursuer
0	objective	but when he inadvertently saves the bulletproof monk from capture the two become partners in a scheme to save the world from the scroll s most avid pursuer
0	objective	but when he inadvertently saves the bulletproof monk from capture the two become partners in a scheme to save the world from the scroll s most avid pursuer
0	objective	but when he inadvertently saves the bulletproof monk from capture the two become partners in a scheme to save the world from the scroll s most avid pursuer
0	objective	but when he inadvertently saves the bulletproof monk from capture the two become partners in a scheme to save the world from the scroll s most avid pursuer
0	objective	but when he inadvertently saves the bulletproof monk from capture the two become partners in a scheme to save the world from the scroll s most avid pursuer
0	objective	but when he inadvertently saves the bulletproof monk from capture the two become partners in a scheme to save the world from the scroll s most avid pursuer
0	objective	but when he inadvertently saves the bulletproof monk from capture the two become partners in a scheme to save the world from the scroll s most avid pursuer
0	objective	but when he inadvertently saves the bulletproof monk from capture the two become partners in a scheme to save the world from the scroll s most avid pursuer
0	objective	but when he inadvertently saves the bulletproof monk from capture the two become partners in a scheme to save the world from the scroll s most avid pursuer
0	objective	but when he inadvertently saves the bulletproof monk from capture the two become partners in a scheme to save the world from the scroll s most avid pursuer
0	objective	but when he inadvertently saves the bulletproof monk from capture the two become partners in a scheme to save the world from the scroll s most avid pursuer
0	objective	but when he inadvertently saves the bulletproof monk from capture the two become partners in a scheme to save the world from the scroll s most avid pursuer
0	objective	but when he inadvertently saves the bulletproof monk from capture the two become partners in a scheme to save the world from the scroll s most avid pursuer
0	objective	but when he inadvertently saves the bulletproof monk from capture the two become partners in a scheme to save the world from the scroll s most avid pursuer
0	objective	but when he inadvertently saves the bulletproof monk from capture the two become partners in a scheme to save the world from the scroll s most avid pursuer
0	objective	but when he inadvertently saves the bulletproof monk from capture the two become partners in a scheme to save the world from the scroll s most avid pursuer
0	objective	but when he inadvertently saves the bulletproof monk from capture the two become partners in a scheme to save the world from the scroll s most avid pursuer
0	objective	here , in his swiss town , he catches a bus to work , closing his eyes but realizing the horror of his existence .
0	objective	here in his swiss town eyes catches a work to bus closing his he but realizing the horror of his existence
0	objective	his but his swiss town he catches a bus to work closing here eyes in realizing the horror of his existence
0	objective	here in his to town eyes catches a bus swiss work closing his he but realizing the horror of his existence
0	objective	here in his swiss his he catches a bus to work closing his the but realizing eyes horror of town existence
0	objective	here in his closing catches he town a bus to work swiss his eyes but realizing the horror of his existence
0	objective	eyes in his swiss town existence catches a bus to work closing his here but realizing the horror of his he
0	objective	to in realizing swiss town he catches a bus here work closing his eyes but his the horror of his existence
0	objective	here existence his swiss town he catches a bus to work closing his eyes but realizing the horror of his in
0	objective	here in his to town work catches a bus swiss he closing his eyes but realizing the horror of his existence
0	objective	here in his swiss town he catches a bus to work closing his eyes but realizing the horror of his existence
0	objective	here in his swiss town he catches a bus to work closing his eyes but realizing the horror of his existence
0	objective	here in his swiss town he catches a bus to work closing his eyes but realizing the horror of his existence
0	objective	here in his swiss town he catches a bus to work closing his eyes but realizing the horror of his existence
0	objective	here in his swiss town he catches a bus to work closing his eyes but realizing the horror of his existence
0	objective	here in his swiss town he catches a bus to work closing his eyes but realizing the horror of his existence
0	objective	here in his swiss town he catches a bus to work closing his eyes but realizing the horror of his existence
0	objective	here in his swiss town he catches a bus to work closing his eyes but realizing the horror of his existence
0	objective	here in his swiss town he catches a bus to work closing his eyes but realizing the horror of his existence
0	objective	here in his swiss town he catches a bus to work closing his eyes but realizing the horror of his existence
0	objective	here in his swiss town he catches a bus to work closing his eyes but realizing the horror of his existence
0	objective	here in his swiss town he catches a bus to work closing his eyes but realizing the horror of his existence
0	objective	here in his swiss town he catches a bus to work closing his eyes but realizing the horror of his existence
0	objective	here in his swiss town he catches a bus to work closing his eyes but realizing the horror of his existence
0	objective	here in his swiss town he catches a bus to work closing his eyes but realizing the horror of his existence
0	objective	here in his swiss town he catches a bus to work closing his eyes but realizing the horror of his existence
0	objective	here in his swiss town he catches a bus to work closing his eyes but realizing the horror of his existence
0	objective	here in his swiss town he catches a bus to work closing his eyes but realizing the horror of his existence
0	objective	here in his swiss town he catches a bus to work closing his eyes but realizing the horror of his existence
0	objective	here in his swiss town he catches a bus to work closing his eyes but realizing the horror of his existence
0	objective	here in his swiss town he catches a bus to work closing his eyes but realizing the horror of his existence
0	objective	here in his swiss town he catches a bus to work closing his eyes but realizing the horror of his existence
0	objective	here in his swiss town he catches a bus to work closing his eyes but realizing the horror of his existence
1	subjective	an intense and effective film about loneliness and the chilly anonymity of the environments where so many of us spend so much of our time .
1	subjective	an chilly and anonymity film about loneliness and the intense effective of the environments where so many of us spend so much of our time
1	subjective	an intense and effective film the loneliness and about chilly anonymity of the our where so many of us spend so much of environments time
1	subjective	us intense and many film about loneliness and the chilly anonymity of the environments where so effective of an spend so much of our time
1	subjective	an intense and effective film the loneliness and the chilly anonymity about of environments where so many of us spend so much of our time
1	subjective	an intense and effective film about our and the chilly anonymity of the environments where so many of us spend so much of time loneliness
1	subjective	an where chilly effective film about loneliness and the and anonymity of the environments intense so many of us spend so much of our time
1	subjective	an chilly and effective film about loneliness spend the intense anonymity of the environments where so many of us and so much of our time
1	subjective	an intense effective and film about loneliness and the chilly anonymity of the of where so many of us spend so much environments our time
1	subjective	an intense and effective film about loneliness and the us chilly of the environments where so many of anonymity spend so much of our time
1	subjective	an intense and effective film about loneliness and the chilly anonymity of the environments where so many of us spend so much of our time
1	subjective	an intense and effective film about loneliness and the chilly anonymity of the environments where so many of us spend so much of our time
1	subjective	an intense and effective film about loneliness and the chilly anonymity of the environments where so many of us spend so much of our time
1	subjective	an intense and effective film about loneliness and the chilly anonymity of the environments where so many of us spend so much of our time
1	subjective	an intense and effective film about loneliness and the chilly anonymity of the environments where so many of us spend so much of our time
1	subjective	an intense and effective film about loneliness and the chilly anonymity of the environments where so many of us spend so much of our time
1	subjective	an intense and effective film about loneliness and the chilly anonymity of the environments where so many of us spend so much of our time
1	subjective	an intense and effective film about loneliness and the chilly anonymity of the environments where so many of us spend so much of our time
1	subjective	an intense and effective film about loneliness and the chilly anonymity of the environments where so many of us spend so much of our time
1	subjective	an intense and effective film about loneliness and the chilly anonymity of the environments where so many of us spend so much of our time
1	subjective	an intense and effective film about loneliness and the chilly anonymity of the environments where so many of us spend so much of our time
1	subjective	an intense and effective film about loneliness and the chilly anonymity of the environments where so many of us spend so much of our time
1	subjective	an intense and effective film about loneliness and the chilly anonymity of the environments where so many of us spend so much of our time
1	subjective	an intense and effective film about loneliness and the chilly anonymity of the environments where so many of us spend so much of our time
1	subjective	an intense and effective film about loneliness and the chilly anonymity of the environments where so many of us spend so much of our time
1	subjective	an intense and effective film about loneliness and the chilly anonymity of the environments where so many of us spend so much of our time
1	subjective	an intense and effective film about loneliness and the chilly anonymity of the environments where so many of us spend so much of our time
1	subjective	an intense and effective film about loneliness and the chilly anonymity of the environments where so many of us spend so much of our time
1	subjective	an intense and effective film about loneliness and the chilly anonymity of the environments where so many of us spend so much of our time
1	subjective	an intense and effective film about loneliness and the chilly anonymity of the environments where so many of us spend so much of our time
1	subjective	an intense and effective film about loneliness and the chilly anonymity of the environments where so many of us spend so much of our time
1	subjective	an intense and effective film about loneliness and the chilly anonymity of the environments where so many of us spend so much of our time
1	subjective	an intense and effective film about loneliness and the chilly anonymity of the environments where so many of us spend so much of our time
1	subjective	you may think you have figured out the con and the players in this debut film by argentine director fabian bielinsky , but while you were thinking someone made off with your wallet .
1	subjective	you film think you have figured out the your and the players in someone debut may by argentine director fabian bielinsky but while you were thinking this made off with con wallet
1	subjective	bielinsky may think you have figured out the con and the with your this debut film by argentine director fabian you but while you were thinking someone made off players in wallet
1	subjective	you may think you have the out the con and figured players in this debut film by argentine director fabian bielinsky you while but were thinking someone wallet off with your made
1	subjective	you may in you have figured out the con someone the players think this debut film by argentine director fabian bielinsky you while but were thinking and made off with your wallet
1	subjective	you may think you have figured out the con and the wallet in this were film by argentine director fabian bielinsky you while but debut thinking someone made off with your players
1	subjective	you may think but have figured out the con and the with in this players film by argentine director fabian bielinsky you while you were thinking someone made off debut your wallet
1	subjective	you may bielinsky you have figured out the con and the film in this think players by argentine director fabian debut but while you were thinking someone made off with your wallet
1	subjective	you may think you have figured players the con and the out made this debut film by argentine director fabian bielinsky but were you while thinking someone in off with your wallet
1	subjective	you may think you have figured out the con and were by in this debut film players argentine someone fabian bielinsky but while you the thinking director made off with your wallet
1	subjective	you may think you have figured out the con and the players in this debut film by argentine director fabian bielinsky but while you were thinking someone made off with your wallet
1	subjective	you may think you have figured out the con and the players in this debut film by argentine director fabian bielinsky but while you were thinking someone made off with your wallet
1	subjective	you may think you have figured out the con and the players in this debut film by argentine director fabian bielinsky but while you were thinking someone made off with your wallet
1	subjective	you may think you have figured out the con and the players in this debut film by argentine director fabian bielinsky but while you were thinking someone made off with your wallet
1	subjective	you may think you have figured out the con and the players in this debut film by argentine director fabian bielinsky but while you were thinking someone made off with your wallet
1	subjective	you may think you have figured out the con and the players in this debut film by argentine director fabian bielinsky but while you were thinking someone made off with your wallet
1	subjective	you may think you have figured out the con and the players in this debut film by argentine director fabian bielinsky but while you were thinking someone made off with your wallet
1	subjective	you may think you have figured out the con and the players in this debut film by argentine director fabian bielinsky but while you were thinking someone made off with your wallet
1	subjective	you may think you have figured out the con and the players in this debut film by argentine director fabian bielinsky but while you were thinking someone made off with your wallet
1	subjective	you may think you have figured out the con and the players in this debut film by argentine director fabian bielinsky but while you were thinking someone made off with your wallet
1	subjective	you may think you have figured out the con and the players in this debut film by argentine director fabian bielinsky but while you were thinking someone made off with your wallet
1	subjective	you may think you have figured out the con and the players in this debut film by argentine director fabian bielinsky but while you were thinking someone made off with your wallet
1	subjective	you may think you have figured out the con and the players in this debut film by argentine director fabian bielinsky but while you were thinking someone made off with your wallet
1	subjective	you may think you have figured out the con and the players in this debut film by argentine director fabian bielinsky but while you were thinking someone made off with your wallet
1	subjective	you may think you have figured out the con and the players in this debut film by argentine director fabian bielinsky but while you were thinking someone made off with your wallet
1	subjective	you may think you have figured out the con and the players in this debut film by argentine director fabian bielinsky but while you were thinking someone made off with your wallet
1	subjective	you may think you have figured out the con and the players in this debut film by argentine director fabian bielinsky but while you were thinking someone made off with your wallet
1	subjective	you may think you have figured out the con and the players in this debut film by argentine director fabian bielinsky but while you were thinking someone made off with your wallet
1	subjective	you may think you have figured out the con and the players in this debut film by argentine director fabian bielinsky but while you were thinking someone made off with your wallet
1	subjective	you may think you have figured out the con and the players in this debut film by argentine director fabian bielinsky but while you were thinking someone made off with your wallet
1	subjective	you may think you have figured out the con and the players in this debut film by argentine director fabian bielinsky but while you were thinking someone made off with your wallet
1	subjective	you may think you have figured out the con and the players in this debut film by argentine director fabian bielinsky but while you were thinking someone made off with your wallet
1	subjective	you may think you have figured out the con and the players in this debut film by argentine director fabian bielinsky but while you were thinking someone made off with your wallet
0	objective	unwilling to pay such a price for material success , she runs away to calcutta .
0	objective	unwilling to material such a price for pay success she runs away to calcutta
0	objective	unwilling to pay such a price for material success she runs calcutta to away
0	objective	unwilling to pay such a calcutta for material success she runs away to price
0	objective	unwilling to pay such she price for material success a runs away to calcutta
0	objective	unwilling to pay such a price she material success for runs away to calcutta
0	objective	unwilling to success such a price for material pay she runs away to calcutta
0	objective	unwilling calcutta pay such a price for material success she runs away to to
0	objective	for to pay such a price unwilling material success she runs away to calcutta
0	objective	unwilling to pay such a price for material she success runs away to calcutta
0	objective	unwilling to pay such a price for material success she runs away to calcutta
0	objective	unwilling to pay such a price for material success she runs away to calcutta
0	objective	unwilling to pay such a price for material success she runs away to calcutta
0	objective	unwilling to pay such a price for material success she runs away to calcutta
0	objective	unwilling to pay such a price for material success she runs away to calcutta
0	objective	unwilling to pay such a price for material success she runs away to calcutta
0	objective	unwilling to pay such a price for material success she runs away to calcutta
0	objective	unwilling to pay such a price for material success she runs away to calcutta
0	objective	unwilling to pay such a price for material success she runs away to calcutta
0	objective	unwilling to pay such a price for material success she runs away to calcutta
0	objective	unwilling to pay such a price for material success she runs away to calcutta
0	objective	unwilling to pay such a price for material success she runs away to calcutta
0	objective	unwilling to pay such a price for material success she runs away to calcutta
0	objective	unwilling to pay such a price for material success she runs away to calcutta
0	objective	unwilling to pay such a price for material success she runs away to calcutta
0	objective	unwilling to pay such a price for material success she runs away to calcutta
0	objective	unwilling to pay such a price for material success she runs away to calcutta
0	objective	unwilling to pay such a price for material success she runs away to calcutta
0	objective	unwilling to pay such a price for material success she runs away to calcutta
0	objective	unwilling to pay such a price for material success she runs away to calcutta
0	objective	unwilling to pay such a price for material success she runs away to calcutta
0	objective	unwilling to pay such a price for material success she runs away to calcutta
0	objective	unwilling to pay such a price for material success she runs away to calcutta
1	subjective	i 'm convinced i could keep a family of five blind , crippled , amish people alive in this situation better than these british soldiers do at keeping themselves kicking .
1	subjective	i m convinced i could keep british family do five blind crippled amish people alive in this situation better than these a soldiers of at keeping themselves kicking
1	subjective	i m convinced i could keep a crippled of five blind family amish people alive in themselves situation better than these british soldiers do at keeping this kicking
1	subjective	i m convinced i could keep a family of five blind crippled amish people in alive this situation these than better british soldiers do at keeping themselves kicking
1	subjective	i m convinced keep could i a family of five blind crippled amish people alive in this situation better than these british soldiers at do keeping themselves kicking
1	subjective	i m convinced i could keep a family of five amish crippled blind people alive in this situation better keeping these british soldiers do at than themselves kicking
1	subjective	i m convinced i could do a family of five blind crippled amish people alive in this situation better than these keep soldiers british at keeping themselves kicking
1	subjective	i m of i could keep a family convinced five blind crippled at people alive in this situation better than these british soldiers do amish keeping themselves kicking
1	subjective	i m convinced i could keep a kicking of five blind crippled amish themselves alive in this situation better than these british soldiers do at keeping people family
1	subjective	i m convinced i could keep a family of five blind alive kicking people crippled in this situation better than these british soldiers do at keeping themselves amish
1	subjective	i m convinced i could keep a family of five blind crippled amish people alive in this situation better than these british soldiers do at keeping themselves kicking
1	subjective	i m convinced i could keep a family of five blind crippled amish people alive in this situation better than these british soldiers do at keeping themselves kicking
1	subjective	i m convinced i could keep a family of five blind crippled amish people alive in this situation better than these british soldiers do at keeping themselves kicking
1	subjective	i m convinced i could keep a family of five blind crippled amish people alive in this situation better than these british soldiers do at keeping themselves kicking
1	subjective	i m convinced i could keep a family of five blind crippled amish people alive in this situation better than these british soldiers do at keeping themselves kicking
1	subjective	i m convinced i could keep a family of five blind crippled amish people alive in this situation better than these british soldiers do at keeping themselves kicking
1	subjective	i m convinced i could keep a family of five blind crippled amish people alive in this situation better than these british soldiers do at keeping themselves kicking
1	subjective	i m convinced i could keep a family of five blind crippled amish people alive in this situation better than these british soldiers do at keeping themselves kicking
1	subjective	i m convinced i could keep a family of five blind crippled amish people alive in this situation better than these british soldiers do at keeping themselves kicking
1	subjective	i m convinced i could keep a family of five blind crippled amish people alive in this situation better than these british soldiers do at keeping themselves kicking
1	subjective	i m convinced i could keep a family of five blind crippled amish people alive in this situation better than these british soldiers do at keeping themselves kicking
1	subjective	i m convinced i could keep a family of five blind crippled amish people alive in this situation better than these british soldiers do at keeping themselves kicking
1	subjective	i m convinced i could keep a family of five blind crippled amish people alive in this situation better than these british soldiers do at keeping themselves kicking
1	subjective	i m convinced i could keep a family of five blind crippled amish people alive in this situation better than these british soldiers do at keeping themselves kicking
1	subjective	i m convinced i could keep a family of five blind crippled amish people alive in this situation better than these british soldiers do at keeping themselves kicking
1	subjective	i m convinced i could keep a family of five blind crippled amish people alive in this situation better than these british soldiers do at keeping themselves kicking
1	subjective	i m convinced i could keep a family of five blind crippled amish people alive in this situation better than these british soldiers do at keeping themselves kicking
1	subjective	i m convinced i could keep a family of five blind crippled amish people alive in this situation better than these british soldiers do at keeping themselves kicking
1	subjective	i m convinced i could keep a family of five blind crippled amish people alive in this situation better than these british soldiers do at keeping themselves kicking
1	subjective	i m convinced i could keep a family of five blind crippled amish people alive in this situation better than these british soldiers do at keeping themselves kicking
1	subjective	i m convinced i could keep a family of five blind crippled amish people alive in this situation better than these british soldiers do at keeping themselves kicking
1	subjective	i m convinced i could keep a family of five blind crippled amish people alive in this situation better than these british soldiers do at keeping themselves kicking
1	subjective	i m convinced i could keep a family of five blind crippled amish people alive in this situation better than these british soldiers do at keeping themselves kicking
1	subjective	an erotic thriller that 's neither too erotic nor very thrilling , either .
1	subjective	an erotic thriller neither s that too erotic nor very thrilling either
1	subjective	an too thriller that s neither erotic erotic nor very thrilling either
1	subjective	an erotic thriller that very neither too erotic nor s thrilling either
1	subjective	an erotic erotic that s neither too thriller nor very thrilling either
1	subjective	that erotic thriller an s neither too erotic nor very thrilling either
1	subjective	an erotic thriller too s neither that erotic nor very thrilling either
1	subjective	an erotic very that s neither too erotic nor thriller thrilling either
1	subjective	an erotic thriller that s neither too either nor very thrilling erotic
1	subjective	an erotic thriller that s neither nor erotic too very thrilling either
1	subjective	an erotic thriller that s neither too erotic nor very thrilling either
1	subjective	an erotic thriller that s neither too erotic nor very thrilling either
1	subjective	an erotic thriller that s neither too erotic nor very thrilling either
1	subjective	an erotic thriller that s neither too erotic nor very thrilling either
1	subjective	an erotic thriller that s neither too erotic nor very thrilling either
1	subjective	an erotic thriller that s neither too erotic nor very thrilling either
1	subjective	an erotic thriller that s neither too erotic nor very thrilling either
1	subjective	an erotic thriller that s neither too erotic nor very thrilling either
1	subjective	an erotic thriller that s neither too erotic nor very thrilling either
1	subjective	an erotic thriller that s neither too erotic nor very thrilling either
1	subjective	an erotic thriller that s neither too erotic nor very thrilling either
1	subjective	an erotic thriller that s neither too erotic nor very thrilling either
1	subjective	an erotic thriller that s neither too erotic nor very thrilling either
1	subjective	an erotic thriller that s neither too erotic nor very thrilling either
1	subjective	an erotic thriller that s neither too erotic nor very thrilling either
1	subjective	an erotic thriller that s neither too erotic nor very thrilling either
1	subjective	an erotic thriller that s neither too erotic nor very thrilling either
1	subjective	an erotic thriller that s neither too erotic nor very thrilling either
1	subjective	an erotic thriller that s neither too erotic nor very thrilling either
1	subjective	an erotic thriller that s neither too erotic nor very thrilling either
1	subjective	an erotic thriller that s neither too erotic nor very thrilling either
1	subjective	an erotic thriller that s neither too erotic nor very thrilling either
1	subjective	an erotic thriller that s neither too erotic nor very thrilling either
1	subjective	apesar de nM-co superar o original , o chamado M-i um suspense bem realizado que , M-` sua prM-spria maneira , funciona de maneira exemplar .
1	subjective	apesar de nm co superar o sua o chamado m i um suspense bem realizado maneira m original prm spria que funciona de maneira exemplar
1	subjective	apesar de nm co superar o original o que m i m suspense bem realizado chamado um sua prm spria maneira funciona de maneira exemplar
1	subjective	apesar de nm co superar funciona original o chamado m i um suspense prm realizado que m sua bem spria maneira o de maneira exemplar
1	subjective	apesar de nm co superar o original o chamado m i um suspense bem realizado que m maneira exemplar spria sua funciona de maneira prm
1	subjective	apesar de nm co superar o original bem chamado m i um suspense o realizado maneira m sua prm spria que funciona de maneira exemplar
1	subjective	apesar de co nm superar prm original o chamado m i um suspense bem realizado que m sua o spria maneira funciona de maneira exemplar
1	subjective	apesar de nm co superar de original o chamado m realizado um suspense bem i que m sua prm spria maneira funciona o maneira exemplar
1	subjective	apesar de nm co m o original o chamado superar i um suspense bem realizado de m sua prm spria maneira funciona que maneira exemplar
1	subjective	apesar realizado nm co superar de original o chamado m i um suspense bem o que m sua prm spria maneira funciona de maneira exemplar
1	subjective	apesar de nm co superar o original o chamado m i um suspense bem realizado que m sua prm spria maneira funciona de maneira exemplar
1	subjective	apesar de nm co superar o original o chamado m i um suspense bem realizado que m sua prm spria maneira funciona de maneira exemplar
1	subjective	apesar de nm co superar o original o chamado m i um suspense bem realizado que m sua prm spria maneira funciona de maneira exemplar
1	subjective	apesar de nm co superar o original o chamado m i um suspense bem realizado que m sua prm spria maneira funciona de maneira exemplar
1	subjective	apesar de nm co superar o original o chamado m i um suspense bem realizado que m sua prm spria maneira funciona de maneira exemplar
1	subjective	apesar de nm co superar o original o chamado m i um suspense bem realizado que m sua prm spria maneira funciona de maneira exemplar
1	subjective	apesar de nm co superar o original o chamado m i um suspense bem realizado que m sua prm spria maneira funciona de maneira exemplar
1	subjective	apesar de nm co superar o original o chamado m i um suspense bem realizado que m sua prm spria maneira funciona de maneira exemplar
1	subjective	apesar de nm co superar o original o chamado m i um suspense bem realizado que m sua prm spria maneira funciona de maneira exemplar
1	subjective	apesar de nm co superar o original o chamado m i um suspense bem realizado que m sua prm spria maneira funciona de maneira exemplar
1	subjective	apesar de nm co superar o original o chamado m i um suspense bem realizado que m sua prm spria maneira funciona de maneira exemplar
1	subjective	apesar de nm co superar o original o chamado m i um suspense bem realizado que m sua prm spria maneira funciona de maneira exemplar
1	subjective	apesar de nm co superar o original o chamado m i um suspense bem realizado que m sua prm spria maneira funciona de maneira exemplar
1	subjective	apesar de nm co superar o original o chamado m i um suspense bem realizado que m sua prm spria maneira funciona de maneira exemplar
1	subjective	apesar de nm co superar o original o chamado m i um suspense bem realizado que m sua prm spria maneira funciona de maneira exemplar
1	subjective	apesar de nm co superar o original o chamado m i um suspense bem realizado que m sua prm spria maneira funciona de maneira exemplar
1	subjective	apesar de nm co superar o original o chamado m i um suspense bem realizado que m sua prm spria maneira funciona de maneira exemplar
1	subjective	apesar de nm co superar o original o chamado m i um suspense bem realizado que m sua prm spria maneira funciona de maneira exemplar
1	subjective	apesar de nm co superar o original o chamado m i um suspense bem realizado que m sua prm spria maneira funciona de maneira exemplar
1	subjective	apesar de nm co superar o original o chamado m i um suspense bem realizado que m sua prm spria maneira funciona de maneira exemplar
1	subjective	apesar de nm co superar o original o chamado m i um suspense bem realizado que m sua prm spria maneira funciona de maneira exemplar
1	subjective	apesar de nm co superar o original o chamado m i um suspense bem realizado que m sua prm spria maneira funciona de maneira exemplar
1	subjective	apesar de nm co superar o original o chamado m i um suspense bem realizado que m sua prm spria maneira funciona de maneira exemplar
0	objective	at the height of hitler 's infamous u-boat war , the crew of the u . s . s .
0	objective	at the height of hitler s infamous u boat war the the of crew u s s
0	objective	at the height u hitler s infamous u boat war the crew of the of s s
0	objective	at the height of hitler s boat u infamous war the crew of the u s s
0	objective	at the u of hitler s infamous height boat war the crew of the u s s
0	objective	at the height s hitler of infamous u boat war the crew of the u s s
0	objective	at the height of hitler infamous s u boat war the crew of the u s s
0	objective	at the height of s s infamous u boat war the crew of the u hitler s
0	objective	at the height of hitler s infamous u crew war the boat of the u s s
0	objective	at the height of the s infamous u boat war hitler crew of the u s s
0	objective	at the height of hitler s infamous u boat war the crew of the u s s
0	objective	at the height of hitler s infamous u boat war the crew of the u s s
0	objective	at the height of hitler s infamous u boat war the crew of the u s s
0	objective	at the height of hitler s infamous u boat war the crew of the u s s
0	objective	at the height of hitler s infamous u boat war the crew of the u s s
0	objective	at the height of hitler s infamous u boat war the crew of the u s s
0	objective	at the height of hitler s infamous u boat war the crew of the u s s
0	objective	at the height of hitler s infamous u boat war the crew of the u s s
0	objective	at the height of hitler s infamous u boat war the crew of the u s s
0	objective	at the height of hitler s infamous u boat war the crew of the u s s
0	objective	at the height of hitler s infamous u boat war the crew of the u s s
0	objective	at the height of hitler s infamous u boat war the crew of the u s s
0	objective	at the height of hitler s infamous u boat war the crew of the u s s
0	objective	at the height of hitler s infamous u boat war the crew of the u s s
0	objective	at the height of hitler s infamous u boat war the crew of the u s s
0	objective	at the height of hitler s infamous u boat war the crew of the u s s
0	objective	at the height of hitler s infamous u boat war the crew of the u s s
0	objective	at the height of hitler s infamous u boat war the crew of the u s s
0	objective	at the height of hitler s infamous u boat war the crew of the u s s
0	objective	at the height of hitler s infamous u boat war the crew of the u s s
0	objective	at the height of hitler s infamous u boat war the crew of the u s s
0	objective	at the height of hitler s infamous u boat war the crew of the u s s
0	objective	at the height of hitler s infamous u boat war the crew of the u s s
1	subjective	'like a child with an important message to tell . . . [ skins ' ] faults are easy to forgive because the intentions are lofty . '
1	subjective	like child a are an important message to tell skins faults are easy to forgive because the intentions with lofty
1	subjective	like a child intentions an important message to tell skins faults are easy lofty forgive because the with are to
1	subjective	like important child with an are message to tell skins faults are easy to forgive because the intentions a lofty
1	subjective	like a child because an important message to tell skins faults to easy are forgive with the intentions are lofty
1	subjective	like a child with an faults message to tell skins important are easy lofty forgive because the intentions are to
1	subjective	like a child with an important because to tell skins faults are easy intentions forgive message the to are lofty
1	subjective	like a child with an message lofty to tell skins faults are easy to forgive because the intentions are important
1	subjective	like because child with an important message to tell skins faults are easy to lofty a the intentions are forgive
1	subjective	like message child with an important forgive to tell skins faults are easy to a because the intentions are lofty
1	subjective	like a child with an important message to tell skins faults are easy to forgive because the intentions are lofty
1	subjective	like a child with an important message to tell skins faults are easy to forgive because the intentions are lofty
1	subjective	like a child with an important message to tell skins faults are easy to forgive because the intentions are lofty
1	subjective	like a child with an important message to tell skins faults are easy to forgive because the intentions are lofty
1	subjective	like a child with an important message to tell skins faults are easy to forgive because the intentions are lofty
1	subjective	like a child with an important message to tell skins faults are easy to forgive because the intentions are lofty
1	subjective	like a child with an important message to tell skins faults are easy to forgive because the intentions are lofty
1	subjective	like a child with an important message to tell skins faults are easy to forgive because the intentions are lofty
1	subjective	like a child with an important message to tell skins faults are easy to forgive because the intentions are lofty
1	subjective	like a child with an important message to tell skins faults are easy to forgive because the intentions are lofty
1	subjective	like a child with an important message to tell skins faults are easy to forgive because the intentions are lofty
1	subjective	like a child with an important message to tell skins faults are easy to forgive because the intentions are lofty
1	subjective	like a child with an important message to tell skins faults are easy to forgive because the intentions are lofty
1	subjective	like a child with an important message to tell skins faults are easy to forgive because the intentions are lofty
1	subjective	like a child with an important message to tell skins faults are easy to forgive because the intentions are lofty
1	subjective	like a child with an important message to tell skins faults are easy to forgive because the intentions are lofty
1	subjective	like a child with an important message to tell skins faults are easy to forgive because the intentions are lofty
1	subjective	like a child with an important message to tell skins faults are easy to forgive because the intentions are lofty
1	subjective	like a child with an important message to tell skins faults are easy to forgive because the intentions are lofty
1	subjective	like a child with an important message to tell skins faults are easy to forgive because the intentions are lofty
1	subjective	like a child with an important message to tell skins faults are easy to forgive because the intentions are lofty
1	subjective	like a child with an important message to tell skins faults are easy to forgive because the intentions are lofty
1	subjective	like a child with an important message to tell skins faults are easy to forgive because the intentions are lofty
0	objective	leon ( revilla ) , known as kilabot , is an nbi agent who also works as a tattoo artist by day .
0	objective	leon revilla works as kilabot is an nbi agent who also known as a tattoo artist by day
0	objective	leon revilla known as kilabot by an nbi agent who also works as a tattoo artist is day
0	objective	leon revilla known as kilabot is an nbi agent also who works as a tattoo artist by day
0	objective	leon revilla known as kilabot is an nbi agent who also works as day tattoo artist by a
0	objective	leon revilla known as kilabot is an as agent who also works nbi a tattoo artist by day
0	objective	leon revilla known as as is an nbi agent who also works kilabot a tattoo artist by day
0	objective	leon revilla known as kilabot is an day agent who also works as a tattoo artist by nbi
0	objective	leon revilla known as artist is an nbi agent who also works as a tattoo kilabot by day
0	objective	leon revilla known as kilabot works an nbi agent who also is as a tattoo artist by day
0	objective	leon revilla known as kilabot is an nbi agent who also works as a tattoo artist by day
0	objective	leon revilla known as kilabot is an nbi agent who also works as a tattoo artist by day
0	objective	leon revilla known as kilabot is an nbi agent who also works as a tattoo artist by day
0	objective	leon revilla known as kilabot is an nbi agent who also works as a tattoo artist by day
0	objective	leon revilla known as kilabot is an nbi agent who also works as a tattoo artist by day
0	objective	leon revilla known as kilabot is an nbi agent who also works as a tattoo artist by day
0	objective	leon revilla known as kilabot is an nbi agent who also works as a tattoo artist by day
0	objective	leon revilla known as kilabot is an nbi agent who also works as a tattoo artist by day
0	objective	leon revilla known as kilabot is an nbi agent who also works as a tattoo artist by day
0	objective	leon revilla known as kilabot is an nbi agent who also works as a tattoo artist by day
0	objective	leon revilla known as kilabot is an nbi agent who also works as a tattoo artist by day
0	objective	leon revilla known as kilabot is an nbi agent who also works as a tattoo artist by day
0	objective	leon revilla known as kilabot is an nbi agent who also works as a tattoo artist by day
0	objective	leon revilla known as kilabot is an nbi agent who also works as a tattoo artist by day
0	objective	leon revilla known as kilabot is an nbi agent who also works as a tattoo artist by day
0	objective	leon revilla known as kilabot is an nbi agent who also works as a tattoo artist by day
0	objective	leon revilla known as kilabot is an nbi agent who also works as a tattoo artist by day
0	objective	leon revilla known as kilabot is an nbi agent who also works as a tattoo artist by day
0	objective	leon revilla known as kilabot is an nbi agent who also works as a tattoo artist by day
0	objective	leon revilla known as kilabot is an nbi agent who also works as a tattoo artist by day
0	objective	leon revilla known as kilabot is an nbi agent who also works as a tattoo artist by day
0	objective	leon revilla known as kilabot is an nbi agent who also works as a tattoo artist by day
0	objective	leon revilla known as kilabot is an nbi agent who also works as a tattoo artist by day
1	subjective	it 's hard to know whether or not to recommend this film because for every thing it does right there 's at least one and occasionally two things it gets ever so wrong .
1	subjective	it s hard to or whether know not to recommend this film because for one thing it does right there s at so every and occasionally two things it gets ever least wrong
1	subjective	it s hard to know whether or things to recommend this film because for every thing it does right at s it least one and occasionally two not there gets ever so wrong
1	subjective	it s hard to know whether so not to recommend this film because for every thing it does right there occasionally ever least one and s two things it gets at or wrong
1	subjective	hard s it to know whether there not to recommend this film because for every thing it does right ever s at least one and occasionally two things it gets or so wrong
1	subjective	whether s hard to film gets or not to recommend this know because for every thing it does right there s at least one and occasionally two things it it ever so wrong
1	subjective	because s hard to know whether or not to wrong this thing it for every film it does right there s at least one and occasionally two things it gets ever so recommend
1	subjective	or s hard to know whether it not to does this s because for every thing it recommend right there film at least one and occasionally two things it gets ever so wrong
1	subjective	it s hard to know whether or not to recommend this film because there every at it does right for s thing least one so occasionally two things it gets ever and wrong
1	subjective	it s there to know whether or not at recommend this film because for thing every it does right hard s to least one and occasionally two things it gets ever so wrong
1	subjective	it s hard to know whether or not to recommend this film because for every thing it does right there s at least one and occasionally two things it gets ever so wrong
1	subjective	it s hard to know whether or not to recommend this film because for every thing it does right there s at least one and occasionally two things it gets ever so wrong
1	subjective	it s hard to know whether or not to recommend this film because for every thing it does right there s at least one and occasionally two things it gets ever so wrong
1	subjective	it s hard to know whether or not to recommend this film because for every thing it does right there s at least one and occasionally two things it gets ever so wrong
1	subjective	it s hard to know whether or not to recommend this film because for every thing it does right there s at least one and occasionally two things it gets ever so wrong
1	subjective	it s hard to know whether or not to recommend this film because for every thing it does right there s at least one and occasionally two things it gets ever so wrong
1	subjective	it s hard to know whether or not to recommend this film because for every thing it does right there s at least one and occasionally two things it gets ever so wrong
1	subjective	it s hard to know whether or not to recommend this film because for every thing it does right there s at least one and occasionally two things it gets ever so wrong
1	subjective	it s hard to know whether or not to recommend this film because for every thing it does right there s at least one and occasionally two things it gets ever so wrong
1	subjective	it s hard to know whether or not to recommend this film because for every thing it does right there s at least one and occasionally two things it gets ever so wrong
1	subjective	it s hard to know whether or not to recommend this film because for every thing it does right there s at least one and occasionally two things it gets ever so wrong
1	subjective	it s hard to know whether or not to recommend this film because for every thing it does right there s at least one and occasionally two things it gets ever so wrong
1	subjective	it s hard to know whether or not to recommend this film because for every thing it does right there s at least one and occasionally two things it gets ever so wrong
1	subjective	it s hard to know whether or not to recommend this film because for every thing it does right there s at least one and occasionally two things it gets ever so wrong
1	subjective	it s hard to know whether or not to recommend this film because for every thing it does right there s at least one and occasionally two things it gets ever so wrong
1	subjective	it s hard to know whether or not to recommend this film because for every thing it does right there s at least one and occasionally two things it gets ever so wrong
1	subjective	it s hard to know whether or not to recommend this film because for every thing it does right there s at least one and occasionally two things it gets ever so wrong
1	subjective	it s hard to know whether or not to recommend this film because for every thing it does right there s at least one and occasionally two things it gets ever so wrong
1	subjective	it s hard to know whether or not to recommend this film because for every thing it does right there s at least one and occasionally two things it gets ever so wrong
1	subjective	it s hard to know whether or not to recommend this film because for every thing it does right there s at least one and occasionally two things it gets ever so wrong
1	subjective	it s hard to know whether or not to recommend this film because for every thing it does right there s at least one and occasionally two things it gets ever so wrong
1	subjective	it s hard to know whether or not to recommend this film because for every thing it does right there s at least one and occasionally two things it gets ever so wrong
1	subjective	it s hard to know whether or not to recommend this film because for every thing it does right there s at least one and occasionally two things it gets ever so wrong
1	subjective	there 's no disguising this as one of the worst films of the summer . or for the year , for that matter .
1	subjective	there s no disguising this as of of the worst films one the summer or year the for for that matter
1	subjective	there s this disguising no as the of one worst films of the summer or for the year for that matter
1	subjective	there s no disguising this worst one of the as films of the the or for summer year for that matter
1	subjective	there s films disguising this as one of the worst no of the summer that for the year for or matter
1	subjective	there s no disguising one as this that the worst films of the summer or for the year for of matter
1	subjective	for s no disguising this as one of the worst films of for summer or there the year the that matter
1	subjective	there s matter disguising this as films of the worst one of the summer or for the year for that no
1	subjective	there s of worst this as one of the disguising films no the summer or for the year for that matter
1	subjective	there s no disguising this as one for the worst films of year summer or for the the of that matter
1	subjective	there s no disguising this as one of the worst films of the summer or for the year for that matter
1	subjective	there s no disguising this as one of the worst films of the summer or for the year for that matter
1	subjective	there s no disguising this as one of the worst films of the summer or for the year for that matter
1	subjective	there s no disguising this as one of the worst films of the summer or for the year for that matter
1	subjective	there s no disguising this as one of the worst films of the summer or for the year for that matter
1	subjective	there s no disguising this as one of the worst films of the summer or for the year for that matter
1	subjective	there s no disguising this as one of the worst films of the summer or for the year for that matter
1	subjective	there s no disguising this as one of the worst films of the summer or for the year for that matter
1	subjective	there s no disguising this as one of the worst films of the summer or for the year for that matter
[truncated: 64,001 more rows]
