# Supplementary material for: STTA: enhanced text classification via selective test-time augmentation
Source: PeerJ Comput Sci. 2023 Dec 19;9:e1757. doi: 10.7717/peerj-cs.1757 (PMC10773867; doi:10.7717/peerj-cs.1757)
Supplement: Supplemental Information 4 — It contains sentences with an annotation if the sentence describes something subjective about a movie or something objective. [file peerj-cs-09-1757-s004.zip › tta_sr_0.1_1+32_test.csv]

label	label_text	text
0	objective	pirates of the caribbean is a sweeping action-adventure story set in an era when villainous pirates scavenged the caribbean seas .
0	objective	plagiarizer of the caribbean sea is a sweeping action adventure story set in an era when villainous plagiarizer scavenged the caribbean sea seas
0	objective	pirates of the caribbean is a sweeping action venture story set in an era when nefarious pirates scavenged the caribbean seas
0	objective	pirates of the caribbean is a drag in action adventure story arrange in an era when villainous pirates scavenged the caribbean seas
0	objective	pirates of the caribbean is a sweeping carry through adventure story set in an era when villainous pirates salvage the caribbean seas
0	objective	highjack of the caribbean is a sweeping carry out adventure story set in an era when villainous highjack scavenged the caribbean seas
0	objective	pirates of the caribbean is a sweeping action dangerous undertaking story determine in an era when villainous pirates scavenged the caribbean seas
0	objective	pirates of the caribbean is a tangle litigate adventure story set in an era when villainous pirates scavenged the caribbean seas
0	objective	hijack of the caribbean is a sweeping litigate adventure story set in an era when villainous hijack scavenged the caribbean seas
0	objective	commandeer of the caribbean is a sweeping action adventure story set in an era when villainous commandeer scavenged the caribbean ocean
0	objective	pirates of the caribbean is a sweeping action adventure story set in an era when villainous pirates scavenged the caribbean seas
0	objective	pirates of the caribbean is a sweeping action adventure story set in an era when villainous pirates scavenged the caribbean seas
0	objective	pirates of the caribbean is a sweeping action adventure story set in an era when villainous pirates scavenged the caribbean seas
0	objective	pirates of the caribbean is a sweeping action adventure story set in an era when villainous pirates scavenged the caribbean seas
0	objective	pirates of the caribbean is a sweeping action adventure story set in an era when villainous pirates scavenged the caribbean seas
0	objective	pirates of the caribbean is a sweeping action adventure story set in an era when villainous pirates scavenged the caribbean seas
0	objective	pirates of the caribbean is a sweeping action adventure story set in an era when villainous pirates scavenged the caribbean seas
0	objective	pirates of the caribbean is a sweeping action adventure story set in an era when villainous pirates scavenged the caribbean seas
0	objective	pirates of the caribbean is a sweeping action adventure story set in an era when villainous pirates scavenged the caribbean seas
0	objective	pirates of the caribbean is a sweeping action adventure story set in an era when villainous pirates scavenged the caribbean seas
0	objective	pirates of the caribbean is a sweeping action adventure story set in an era when villainous pirates scavenged the caribbean seas
0	objective	pirates of the caribbean is a sweeping action adventure story set in an era when villainous pirates scavenged the caribbean seas
0	objective	pirates of the caribbean is a sweeping action adventure story set in an era when villainous pirates scavenged the caribbean seas
0	objective	pirates of the caribbean is a sweeping action adventure story set in an era when villainous pirates scavenged the caribbean seas
0	objective	pirates of the caribbean is a sweeping action adventure story set in an era when villainous pirates scavenged the caribbean seas
0	objective	pirates of the caribbean is a sweeping action adventure story set in an era when villainous pirates scavenged the caribbean seas
0	objective	pirates of the caribbean is a sweeping action adventure story set in an era when villainous pirates scavenged the caribbean seas
0	objective	pirates of the caribbean is a sweeping action adventure story set in an era when villainous pirates scavenged the caribbean seas
0	objective	pirates of the caribbean is a sweeping action adventure story set in an era when villainous pirates scavenged the caribbean seas
0	objective	pirates of the caribbean is a sweeping action adventure story set in an era when villainous pirates scavenged the caribbean seas
0	objective	pirates of the caribbean is a sweeping action adventure story set in an era when villainous pirates scavenged the caribbean seas
0	objective	pirates of the caribbean is a sweeping action adventure story set in an era when villainous pirates scavenged the caribbean seas
0	objective	pirates of the caribbean is a sweeping action adventure story set in an era when villainous pirates scavenged the caribbean seas
1	subjective	my 5-year-old niece emily was so thrilled by the first 20 minutes , she announced , `` i 'm gon na try to stay awake through the whole movie ! `` , which she then proceeded to do .
1	subjective	my year old niece emily was so thrilled by the first minutes she announced i m gon sodium endeavour to stay awake through the whole movie which she then continue to do
1	subjective	my year old niece emily was so thrilled by the start minutes she announced i m gon atomic number try to stay awake through the unharmed movie which she then proceeded to do
1	subjective	my year old niece emily was so thrilled by the first minutes she announced i m gon atomic number try to ride out awake through the whole moving picture show which she then proceeded to do
1	subjective	my year old niece emily was so thrilled by the first minutes she denote i m gon atomic number try to stay awake through the whole movie which she then go forward to do
1	subjective	my twelvemonth old niece emily was so thrilled by the kickoff minutes she announced i m gon na try to stay awake through the whole movie which she then move to do
1	subjective	my year old niece emily was so tickle by the starting time minutes she announced i m gon na try to stay awake through the all movie which she then proceeded to do
1	subjective	my year old niece emily was so thrilled by the first minutes she announced i m gon na test to stay wake up through the whole moving picture which she then proceeded to do
1	subjective	my year old niece emily was so thrilled by the first minutes she announced i m gon na prove to continue waken through the whole movie which she then proceeded to do
1	subjective	my yr onetime niece emily was so thrilled by the first minutes she announced i m gon na try to stay arouse through the whole movie which she then proceeded to do
1	subjective	my year old niece emily was so thrilled by the first minutes she announced i m gon na try to stay awake through the whole movie which she then proceeded to do
1	subjective	my year old niece emily was so thrilled by the first minutes she announced i m gon na try to stay awake through the whole movie which she then proceeded to do
1	subjective	my year old niece emily was so thrilled by the first minutes she announced i m gon na try to stay awake through the whole movie which she then proceeded to do
1	subjective	my year old niece emily was so thrilled by the first minutes she announced i m gon na try to stay awake through the whole movie which she then proceeded to do
1	subjective	my year old niece emily was so thrilled by the first minutes she announced i m gon na try to stay awake through the whole movie which she then proceeded to do
1	subjective	my year old niece emily was so thrilled by the first minutes she announced i m gon na try to stay awake through the whole movie which she then proceeded to do
1	subjective	my year old niece emily was so thrilled by the first minutes she announced i m gon na try to stay awake through the whole movie which she then proceeded to do
1	subjective	my year old niece emily was so thrilled by the first minutes she announced i m gon na try to stay awake through the whole movie which she then proceeded to do
1	subjective	my year old niece emily was so thrilled by the first minutes she announced i m gon na try to stay awake through the whole movie which she then proceeded to do
1	subjective	my year old niece emily was so thrilled by the first minutes she announced i m gon na try to stay awake through the whole movie which she then proceeded to do
1	subjective	my year old niece emily was so thrilled by the first minutes she announced i m gon na try to stay awake through the whole movie which she then proceeded to do
1	subjective	my year old niece emily was so thrilled by the first minutes she announced i m gon na try to stay awake through the whole movie which she then proceeded to do
1	subjective	my year old niece emily was so thrilled by the first minutes she announced i m gon na try to stay awake through the whole movie which she then proceeded to do
1	subjective	my year old niece emily was so thrilled by the first minutes she announced i m gon na try to stay awake through the whole movie which she then proceeded to do
1	subjective	my year old niece emily was so thrilled by the first minutes she announced i m gon na try to stay awake through the whole movie which she then proceeded to do
1	subjective	my year old niece emily was so thrilled by the first minutes she announced i m gon na try to stay awake through the whole movie which she then proceeded to do
1	subjective	my year old niece emily was so thrilled by the first minutes she announced i m gon na try to stay awake through the whole movie which she then proceeded to do
1	subjective	my year old niece emily was so thrilled by the first minutes she announced i m gon na try to stay awake through the whole movie which she then proceeded to do
1	subjective	my year old niece emily was so thrilled by the first minutes she announced i m gon na try to stay awake through the whole movie which she then proceeded to do
1	subjective	my year old niece emily was so thrilled by the first minutes she announced i m gon na try to stay awake through the whole movie which she then proceeded to do
1	subjective	my year old niece emily was so thrilled by the first minutes she announced i m gon na try to stay awake through the whole movie which she then proceeded to do
1	subjective	my year old niece emily was so thrilled by the first minutes she announced i m gon na try to stay awake through the whole movie which she then proceeded to do
1	subjective	my year old niece emily was so thrilled by the first minutes she announced i m gon na try to stay awake through the whole movie which she then proceeded to do
1	subjective	although dampened by intermittent preachiness and an unconvincingly pat and uplifting resolution . . . changing lanes nevertheless taps into emotions so convincing it elevates the movie above its own shortcomings .
1	subjective	although dampened by intermittent preachiness and an unconvincingly pat and uplifting resolution transfer lanes nevertheless taps into emotions so convincing it elevates the picture show above its own shortcomings
1	subjective	although dampened by intermittent preachiness and an unconvincingly pat and uplifting resolution changing lanes nevertheless taps into emotion so convincing it promote the movie above its own shortcomings
1	subjective	although dampened by intermittent preachiness and an unconvincingly pat and uplifting resolution shift lanes nonetheless taps into emotions so convincing it elevates the movie above its own shortcomings
1	subjective	although dampened by intermittent preachiness and an unconvincingly pat and uplifting resolution changing lane nevertheless taps into emotion so convincing it elevates the movie above its own shortcomings
1	subjective	although dampened by intermittent preachiness and an unconvincingly pat and uplifting resolution changing lanes nevertheless taps into emotions so convincing it lift the movie above its own shortcoming
1	subjective	although dampened by intermittent preachiness and an unconvincingly pat and intoxicate resolution changing lane nevertheless taps into emotions so convincing it elevates the movie above its own shortcomings
1	subjective	although dampened by intermittent preachiness and an unconvincingly pat and uplifting resolution changing lanes nevertheless beg into emotions so convincing it elevates the pic above its own shortcomings
1	subjective	although wash by intermittent preachiness and an unconvincingly pat and intoxicate resolution changing lanes nevertheless taps into emotions so convincing it elevates the movie above its own shortcomings
1	subjective	although dampened by intermittent preachiness and an unconvincingly pat and uplifting resolution changing lanes nevertheless pink into emotions so convincing it promote the movie above its own shortcomings
1	subjective	although dampened by intermittent preachiness and an unconvincingly pat and uplifting resolution changing lanes nevertheless taps into emotions so convincing it elevates the movie above its own shortcomings
1	subjective	although dampened by intermittent preachiness and an unconvincingly pat and uplifting resolution changing lanes nevertheless taps into emotions so convincing it elevates the movie above its own shortcomings
1	subjective	although dampened by intermittent preachiness and an unconvincingly pat and uplifting resolution changing lanes nevertheless taps into emotions so convincing it elevates the movie above its own shortcomings
1	subjective	although dampened by intermittent preachiness and an unconvincingly pat and uplifting resolution changing lanes nevertheless taps into emotions so convincing it elevates the movie above its own shortcomings
1	subjective	although dampened by intermittent preachiness and an unconvincingly pat and uplifting resolution changing lanes nevertheless taps into emotions so convincing it elevates the movie above its own shortcomings
1	subjective	although dampened by intermittent preachiness and an unconvincingly pat and uplifting resolution changing lanes nevertheless taps into emotions so convincing it elevates the movie above its own shortcomings
1	subjective	although dampened by intermittent preachiness and an unconvincingly pat and uplifting resolution changing lanes nevertheless taps into emotions so convincing it elevates the movie above its own shortcomings
1	subjective	although dampened by intermittent preachiness and an unconvincingly pat and uplifting resolution changing lanes nevertheless taps into emotions so convincing it elevates the movie above its own shortcomings
1	subjective	although dampened by intermittent preachiness and an unconvincingly pat and uplifting resolution changing lanes nevertheless taps into emotions so convincing it elevates the movie above its own shortcomings
1	subjective	although dampened by intermittent preachiness and an unconvincingly pat and uplifting resolution changing lanes nevertheless taps into emotions so convincing it elevates the movie above its own shortcomings
1	subjective	although dampened by intermittent preachiness and an unconvincingly pat and uplifting resolution changing lanes nevertheless taps into emotions so convincing it elevates the movie above its own shortcomings
1	subjective	although dampened by intermittent preachiness and an unconvincingly pat and uplifting resolution changing lanes nevertheless taps into emotions so convincing it elevates the movie above its own shortcomings
1	subjective	although dampened by intermittent preachiness and an unconvincingly pat and uplifting resolution changing lanes nevertheless taps into emotions so convincing it elevates the movie above its own shortcomings
1	subjective	although dampened by intermittent preachiness and an unconvincingly pat and uplifting resolution changing lanes nevertheless taps into emotions so convincing it elevates the movie above its own shortcomings
1	subjective	although dampened by intermittent preachiness and an unconvincingly pat and uplifting resolution changing lanes nevertheless taps into emotions so convincing it elevates the movie above its own shortcomings
1	subjective	although dampened by intermittent preachiness and an unconvincingly pat and uplifting resolution changing lanes nevertheless taps into emotions so convincing it elevates the movie above its own shortcomings
1	subjective	although dampened by intermittent preachiness and an unconvincingly pat and uplifting resolution changing lanes nevertheless taps into emotions so convincing it elevates the movie above its own shortcomings
1	subjective	although dampened by intermittent preachiness and an unconvincingly pat and uplifting resolution changing lanes nevertheless taps into emotions so convincing it elevates the movie above its own shortcomings
1	subjective	although dampened by intermittent preachiness and an unconvincingly pat and uplifting resolution changing lanes nevertheless taps into emotions so convincing it elevates the movie above its own shortcomings
1	subjective	although dampened by intermittent preachiness and an unconvincingly pat and uplifting resolution changing lanes nevertheless taps into emotions so convincing it elevates the movie above its own shortcomings
1	subjective	although dampened by intermittent preachiness and an unconvincingly pat and uplifting resolution changing lanes nevertheless taps into emotions so convincing it elevates the movie above its own shortcomings
1	subjective	although dampened by intermittent preachiness and an unconvincingly pat and uplifting resolution changing lanes nevertheless taps into emotions so convincing it elevates the movie above its own shortcomings
1	subjective	although dampened by intermittent preachiness and an unconvincingly pat and uplifting resolution changing lanes nevertheless taps into emotions so convincing it elevates the movie above its own shortcomings
0	objective	jimmy ray is an alcoholic , still consumed by his grief and angry with his sons for wanting to play music .
0	objective	jimmy ray is an alcoholic still take in by his grief and wild with his sons for wanting to play music
0	objective	jimmy ray is an alcoholic still eat by his grief and angry with his boy for wanting to play music
0	objective	jimmy ray is an alcoholic still take in by his grief and angry with his boy for wanting to play music
0	objective	jimmy ray is an alcoholic still consumed by his grief and wild with his sons for wanting to play medicine
0	objective	jimmy ray is an alcoholic still consumed by his brokenheartedness and angry with his sons for need to play music
0	objective	jimmy electron beam is an alcoholic still consumed by his heartbreak and angry with his sons for wanting to play music
0	objective	jimmy ray is an alcoholic still consumed by his grief and furious with his boy for wanting to play music
0	objective	jimmy shaft is an alcoholic still consumed by his heartache and angry with his sons for wanting to play music
0	objective	jimmy ray is an alcoholic nonetheless consumed by his grief and angry with his son for wanting to play music
0	objective	jimmy ray is an alcoholic still consumed by his grief and angry with his sons for wanting to play music
0	objective	jimmy ray is an alcoholic still consumed by his grief and angry with his sons for wanting to play music
0	objective	jimmy ray is an alcoholic still consumed by his grief and angry with his sons for wanting to play music
0	objective	jimmy ray is an alcoholic still consumed by his grief and angry with his sons for wanting to play music
0	objective	jimmy ray is an alcoholic still consumed by his grief and angry with his sons for wanting to play music
0	objective	jimmy ray is an alcoholic still consumed by his grief and angry with his sons for wanting to play music
0	objective	jimmy ray is an alcoholic still consumed by his grief and angry with his sons for wanting to play music
0	objective	jimmy ray is an alcoholic still consumed by his grief and angry with his sons for wanting to play music
0	objective	jimmy ray is an alcoholic still consumed by his grief and angry with his sons for wanting to play music
0	objective	jimmy ray is an alcoholic still consumed by his grief and angry with his sons for wanting to play music
0	objective	jimmy ray is an alcoholic still consumed by his grief and angry with his sons for wanting to play music
0	objective	jimmy ray is an alcoholic still consumed by his grief and angry with his sons for wanting to play music
0	objective	jimmy ray is an alcoholic still consumed by his grief and angry with his sons for wanting to play music
0	objective	jimmy ray is an alcoholic still consumed by his grief and angry with his sons for wanting to play music
0	objective	jimmy ray is an alcoholic still consumed by his grief and angry with his sons for wanting to play music
0	objective	jimmy ray is an alcoholic still consumed by his grief and angry with his sons for wanting to play music
0	objective	jimmy ray is an alcoholic still consumed by his grief and angry with his sons for wanting to play music
0	objective	jimmy ray is an alcoholic still consumed by his grief and angry with his sons for wanting to play music
0	objective	jimmy ray is an alcoholic still consumed by his grief and angry with his sons for wanting to play music
0	objective	jimmy ray is an alcoholic still consumed by his grief and angry with his sons for wanting to play music
0	objective	jimmy ray is an alcoholic still consumed by his grief and angry with his sons for wanting to play music
0	objective	jimmy ray is an alcoholic still consumed by his grief and angry with his sons for wanting to play music
0	objective	jimmy ray is an alcoholic still consumed by his grief and angry with his sons for wanting to play music
0	objective	bruce soon learns that being god is very challenging .
0	objective	bruce soon read that being god is very challenging
0	objective	bruce soon instruct that being god is very challenging
0	objective	david bruce soon learns that being god is very challenging
0	objective	bruce soon learns that being god is very intriguing
0	objective	bruce soon learns that being divinity is very challenging
0	objective	sir david bruce soon learns that being god is very challenging
0	objective	bruce soon read that being god is very challenging
0	objective	bruce shortly learns that being god is very challenging
0	objective	robert i soon learns that being god is very challenging
0	objective	bruce soon learns that being god is very challenging
0	objective	bruce soon learns that being god is very challenging
0	objective	bruce soon learns that being god is very challenging
0	objective	bruce soon learns that being god is very challenging
0	objective	bruce soon learns that being god is very challenging
0	objective	bruce soon learns that being god is very challenging
0	objective	bruce soon learns that being god is very challenging
0	objective	bruce soon learns that being god is very challenging
0	objective	bruce soon learns that being god is very challenging
0	objective	bruce soon learns that being god is very challenging
0	objective	bruce soon learns that being god is very challenging
0	objective	bruce soon learns that being god is very challenging
0	objective	bruce soon learns that being god is very challenging
0	objective	bruce soon learns that being god is very challenging
0	objective	bruce soon learns that being god is very challenging
0	objective	bruce soon learns that being god is very challenging
0	objective	bruce soon learns that being god is very challenging
0	objective	bruce soon learns that being god is very challenging
0	objective	bruce soon learns that being god is very challenging
0	objective	bruce soon learns that being god is very challenging
0	objective	bruce soon learns that being god is very challenging
0	objective	bruce soon learns that being god is very challenging
0	objective	bruce soon learns that being god is very challenging
0	objective	he confesses to committing a series of particularly horrifying murders of exclusively female victims .
0	objective	he confesses to committing a serial publication of particularly horrifying murders of exclusively female victims
0	objective	he confesses to committing a series of particularly horrifying murders of exclusively female dupe
0	objective	he confesses to committing a series of particularly horrifying murders of exclusively female person victims
0	objective	he squeal to committing a series of particularly horrifying murders of exclusively female victims
0	objective	he confesses to committing a series of particularly horrifying murders of exclusively female victim
0	objective	he confesses to committing a series of particularly appall murders of exclusively female victims
0	objective	he confesses to place a series of particularly horrifying murders of exclusively female victims
0	objective	he confesses to committing a series of in particular horrifying murders of exclusively female victims
0	objective	he confesses to committing a series of particularly horrifying mutilate of exclusively female victims
0	objective	he confesses to committing a series of particularly horrifying murders of exclusively female victims
0	objective	he confesses to committing a series of particularly horrifying murders of exclusively female victims
0	objective	he confesses to committing a series of particularly horrifying murders of exclusively female victims
0	objective	he confesses to committing a series of particularly horrifying murders of exclusively female victims
0	objective	he confesses to committing a series of particularly horrifying murders of exclusively female victims
0	objective	he confesses to committing a series of particularly horrifying murders of exclusively female victims
0	objective	he confesses to committing a series of particularly horrifying murders of exclusively female victims
0	objective	he confesses to committing a series of particularly horrifying murders of exclusively female victims
0	objective	he confesses to committing a series of particularly horrifying murders of exclusively female victims
0	objective	he confesses to committing a series of particularly horrifying murders of exclusively female victims
0	objective	he confesses to committing a series of particularly horrifying murders of exclusively female victims
0	objective	he confesses to committing a series of particularly horrifying murders of exclusively female victims
0	objective	he confesses to committing a series of particularly horrifying murders of exclusively female victims
0	objective	he confesses to committing a series of particularly horrifying murders of exclusively female victims
0	objective	he confesses to committing a series of particularly horrifying murders of exclusively female victims
0	objective	he confesses to committing a series of particularly horrifying murders of exclusively female victims
0	objective	he confesses to committing a series of particularly horrifying murders of exclusively female victims
0	objective	he confesses to committing a series of particularly horrifying murders of exclusively female victims
0	objective	he confesses to committing a series of particularly horrifying murders of exclusively female victims
0	objective	he confesses to committing a series of particularly horrifying murders of exclusively female victims
0	objective	he confesses to committing a series of particularly horrifying murders of exclusively female victims
0	objective	he confesses to committing a series of particularly horrifying murders of exclusively female victims
0	objective	he confesses to committing a series of particularly horrifying murders of exclusively female victims
1	subjective	this is a startling film that gives you a fascinating , albeit depressing view of iranian rural life close to the iraqi border .
1	subjective	this is a startling film that gives you a captivating albeit depressing opinion of iranian rural life close to the iraqi border
1	subjective	this is a startling film that consecrate you a fascinating albeit depressing view of iranian language rural life close to the iraqi border
1	subjective	this is a startling cinema that give way you a fascinating albeit depressing view of iranian rural life close to the iraqi border
1	subjective	this is a jump film that gives you a fascinating albeit depressing view of iranian rural life come together to the iraqi border
1	subjective	this is a startling flick that gives you a fascinating albeit depressing eyeshot of iranian rural life close to the iraqi border
1	subjective	this is a startling film that gives you a fascinating albeit depressing view of iranian rural living close to the iraki border
1	subjective	this is a startling film that gives you a fascinating albeit depressing sight of iranian rural life close to the iraki border
1	subjective	this is a startling film that gives you a fascinating albeit depressing view of iranian rural liveliness come together to the iraqi border
1	subjective	this is a startling film that gives you a fascinating albeit depressing watch of iranian rural life close to the iraki border
1	subjective	this is a startling film that gives you a fascinating albeit depressing view of iranian rural life close to the iraqi border
1	subjective	this is a startling film that gives you a fascinating albeit depressing view of iranian rural life close to the iraqi border
1	subjective	this is a startling film that gives you a fascinating albeit depressing view of iranian rural life close to the iraqi border
1	subjective	this is a startling film that gives you a fascinating albeit depressing view of iranian rural life close to the iraqi border
1	subjective	this is a startling film that gives you a fascinating albeit depressing view of iranian rural life close to the iraqi border
1	subjective	this is a startling film that gives you a fascinating albeit depressing view of iranian rural life close to the iraqi border
1	subjective	this is a startling film that gives you a fascinating albeit depressing view of iranian rural life close to the iraqi border
1	subjective	this is a startling film that gives you a fascinating albeit depressing view of iranian rural life close to the iraqi border
1	subjective	this is a startling film that gives you a fascinating albeit depressing view of iranian rural life close to the iraqi border
1	subjective	this is a startling film that gives you a fascinating albeit depressing view of iranian rural life close to the iraqi border
1	subjective	this is a startling film that gives you a fascinating albeit depressing view of iranian rural life close to the iraqi border
1	subjective	this is a startling film that gives you a fascinating albeit depressing view of iranian rural life close to the iraqi border
1	subjective	this is a startling film that gives you a fascinating albeit depressing view of iranian rural life close to the iraqi border
1	subjective	this is a startling film that gives you a fascinating albeit depressing view of iranian rural life close to the iraqi border
1	subjective	this is a startling film that gives you a fascinating albeit depressing view of iranian rural life close to the iraqi border
1	subjective	this is a startling film that gives you a fascinating albeit depressing view of iranian rural life close to the iraqi border
1	subjective	this is a startling film that gives you a fascinating albeit depressing view of iranian rural life close to the iraqi border
1	subjective	this is a startling film that gives you a fascinating albeit depressing view of iranian rural life close to the iraqi border
1	subjective	this is a startling film that gives you a fascinating albeit depressing view of iranian rural life close to the iraqi border
1	subjective	this is a startling film that gives you a fascinating albeit depressing view of iranian rural life close to the iraqi border
1	subjective	this is a startling film that gives you a fascinating albeit depressing view of iranian rural life close to the iraqi border
1	subjective	this is a startling film that gives you a fascinating albeit depressing view of iranian rural life close to the iraqi border
1	subjective	this is a startling film that gives you a fascinating albeit depressing view of iranian rural life close to the iraqi border
0	objective	raj has always had a unrequited childhood crush on a friend named tina , but tina 's best friend pooja has always had a crush on raj .
0	objective	raj has always had a unrequited puerility squeeze on a friend named tina but tina s best friend pooja has always had a squeeze on raj
0	objective	raj has always had a unreciprocated childhood crush on a friend key out tina but tina s best friend pooja has always had a crush on raj
0	objective	raj has always had a unrequited puerility crush on a acquaintance named tina but tina s best acquaintance pooja has always had a crush on raj
0	objective	raj has always had a unreciprocated childhood crush on a friend key tina but tina s best friend pooja has always had a crush on raj
0	objective	raj has forever had a unrequited childhood mash on a friend named tina but tina s best friend pooja has forever had a mash on raj
0	objective	raj has incessantly had a unrequited puerility crush on a friend named tina but tina s best friend pooja has incessantly had a crush on raj
0	objective	raj has always had a unanswered childhood crush on a friend named tina but tina s serious friend pooja has always had a crush on raj
0	objective	raj has invariably had a unrequited childhood smash on a friend named tina but tina s best friend pooja has invariably had a smash on raj
0	objective	raj has perpetually had a unrequited childhood jam on a friend named tina but tina s best friend pooja has perpetually had a jam on raj
0	objective	raj has always had a unrequited childhood crush on a friend named tina but tina s best friend pooja has always had a crush on raj
0	objective	raj has always had a unrequited childhood crush on a friend named tina but tina s best friend pooja has always had a crush on raj
0	objective	raj has always had a unrequited childhood crush on a friend named tina but tina s best friend pooja has always had a crush on raj
0	objective	raj has always had a unrequited childhood crush on a friend named tina but tina s best friend pooja has always had a crush on raj
0	objective	raj has always had a unrequited childhood crush on a friend named tina but tina s best friend pooja has always had a crush on raj
0	objective	raj has always had a unrequited childhood crush on a friend named tina but tina s best friend pooja has always had a crush on raj
0	objective	raj has always had a unrequited childhood crush on a friend named tina but tina s best friend pooja has always had a crush on raj
0	objective	raj has always had a unrequited childhood crush on a friend named tina but tina s best friend pooja has always had a crush on raj
0	objective	raj has always had a unrequited childhood crush on a friend named tina but tina s best friend pooja has always had a crush on raj
0	objective	raj has always had a unrequited childhood crush on a friend named tina but tina s best friend pooja has always had a crush on raj
0	objective	raj has always had a unrequited childhood crush on a friend named tina but tina s best friend pooja has always had a crush on raj
0	objective	raj has always had a unrequited childhood crush on a friend named tina but tina s best friend pooja has always had a crush on raj
0	objective	raj has always had a unrequited childhood crush on a friend named tina but tina s best friend pooja has always had a crush on raj
0	objective	raj has always had a unrequited childhood crush on a friend named tina but tina s best friend pooja has always had a crush on raj
0	objective	raj has always had a unrequited childhood crush on a friend named tina but tina s best friend pooja has always had a crush on raj
0	objective	raj has always had a unrequited childhood crush on a friend named tina but tina s best friend pooja has always had a crush on raj
0	objective	raj has always had a unrequited childhood crush on a friend named tina but tina s best friend pooja has always had a crush on raj
0	objective	raj has always had a unrequited childhood crush on a friend named tina but tina s best friend pooja has always had a crush on raj
0	objective	raj has always had a unrequited childhood crush on a friend named tina but tina s best friend pooja has always had a crush on raj
0	objective	raj has always had a unrequited childhood crush on a friend named tina but tina s best friend pooja has always had a crush on raj
0	objective	raj has always had a unrequited childhood crush on a friend named tina but tina s best friend pooja has always had a crush on raj
0	objective	raj has always had a unrequited childhood crush on a friend named tina but tina s best friend pooja has always had a crush on raj
0	objective	raj has always had a unrequited childhood crush on a friend named tina but tina s best friend pooja has always had a crush on raj
0	objective	anthony is a successful computer engineer in silicon valley where he seems to have the perfect life : a beautiful home secluded in the hills , stock options worth millions , and a lovely wife , victoria .
0	objective	anthony is a successful electronic computer engineer in silicon valley where he appear to have the perfect life a beautiful home cloistered in the hills stock options worth millions and a lovely wife victoria
0	objective	anthony is a successful computer engineer in silicon valley where he seems to have the perfect life a beautiful home withdraw in the hills stock options worth millions and a adorable married woman victoria
0	objective	anthony is a successful computer orchestrate in silicon vale where he seems to have the perfect life a beautiful home secluded in the hills stock options worth zillion and a lovely wife victoria
0	objective	anthony is a successful computer engineer in silicon vale where he seems to have the perfect life a beautiful home secluded in the j j hill stock options worth millions and a lovely married woman victoria
0	objective	anthony is a successful computer orchestrate in silicon valley where he seems to have the perfect biography a beautiful home secluded in the mound stock options worth millions and a lovely wife victoria
0	objective	anthony is a successful computer engineer in silicon valley where he appear to have the perfect life history a beautiful home secluded in the hills stock alternative worth millions and a lovely wife victoria
0	objective	anthony is a successful computer engineer in silicon valley where he look to have the perfect life a beautiful plate secluded in the hills stock options charles frederick worth millions and a lovely wife victoria
0	objective	anthony is a successful computer engineer in silicon valley where he seems to have the perfect life a beautiful home secluded in the hills neckcloth options worth million and a lovely married woman victoria
0	objective	mark anthony is a successful computer engineer in silicon valley where he seems to have the perfect life a beautiful home secluded in the hills stock choice worth millions and a lovely married woman victoria
0	objective	anthony is a successful computer engineer in silicon valley where he seems to have the perfect life a beautiful home secluded in the hills stock options worth millions and a lovely wife victoria
0	objective	anthony is a successful computer engineer in silicon valley where he seems to have the perfect life a beautiful home secluded in the hills stock options worth millions and a lovely wife victoria
0	objective	anthony is a successful computer engineer in silicon valley where he seems to have the perfect life a beautiful home secluded in the hills stock options worth millions and a lovely wife victoria
0	objective	anthony is a successful computer engineer in silicon valley where he seems to have the perfect life a beautiful home secluded in the hills stock options worth millions and a lovely wife victoria
0	objective	anthony is a successful computer engineer in silicon valley where he seems to have the perfect life a beautiful home secluded in the hills stock options worth millions and a lovely wife victoria
0	objective	anthony is a successful computer engineer in silicon valley where he seems to have the perfect life a beautiful home secluded in the hills stock options worth millions and a lovely wife victoria
0	objective	anthony is a successful computer engineer in silicon valley where he seems to have the perfect life a beautiful home secluded in the hills stock options worth millions and a lovely wife victoria
0	objective	anthony is a successful computer engineer in silicon valley where he seems to have the perfect life a beautiful home secluded in the hills stock options worth millions and a lovely wife victoria
0	objective	anthony is a successful computer engineer in silicon valley where he seems to have the perfect life a beautiful home secluded in the hills stock options worth millions and a lovely wife victoria
0	objective	anthony is a successful computer engineer in silicon valley where he seems to have the perfect life a beautiful home secluded in the hills stock options worth millions and a lovely wife victoria
0	objective	anthony is a successful computer engineer in silicon valley where he seems to have the perfect life a beautiful home secluded in the hills stock options worth millions and a lovely wife victoria
0	objective	anthony is a successful computer engineer in silicon valley where he seems to have the perfect life a beautiful home secluded in the hills stock options worth millions and a lovely wife victoria
0	objective	anthony is a successful computer engineer in silicon valley where he seems to have the perfect life a beautiful home secluded in the hills stock options worth millions and a lovely wife victoria
0	objective	anthony is a successful computer engineer in silicon valley where he seems to have the perfect life a beautiful home secluded in the hills stock options worth millions and a lovely wife victoria
0	objective	anthony is a successful computer engineer in silicon valley where he seems to have the perfect life a beautiful home secluded in the hills stock options worth millions and a lovely wife victoria
0	objective	anthony is a successful computer engineer in silicon valley where he seems to have the perfect life a beautiful home secluded in the hills stock options worth millions and a lovely wife victoria
0	objective	anthony is a successful computer engineer in silicon valley where he seems to have the perfect life a beautiful home secluded in the hills stock options worth millions and a lovely wife victoria
0	objective	anthony is a successful computer engineer in silicon valley where he seems to have the perfect life a beautiful home secluded in the hills stock options worth millions and a lovely wife victoria
0	objective	anthony is a successful computer engineer in silicon valley where he seems to have the perfect life a beautiful home secluded in the hills stock options worth millions and a lovely wife victoria
0	objective	anthony is a successful computer engineer in silicon valley where he seems to have the perfect life a beautiful home secluded in the hills stock options worth millions and a lovely wife victoria
0	objective	anthony is a successful computer engineer in silicon valley where he seems to have the perfect life a beautiful home secluded in the hills stock options worth millions and a lovely wife victoria
0	objective	anthony is a successful computer engineer in silicon valley where he seems to have the perfect life a beautiful home secluded in the hills stock options worth millions and a lovely wife victoria
0	objective	anthony is a successful computer engineer in silicon valley where he seems to have the perfect life a beautiful home secluded in the hills stock options worth millions and a lovely wife victoria
1	subjective	what 's needed so badly but what is virtually absent here is either a saving dark humor or the feel of poetic tragedy .
1	subjective	what s needed so badly but what is virtually absent here is either a saving sinister humor or the feel of poetic cataclysm
1	subjective	what s needed so naughtily but what is virtually absent here is either a saving dark liquid body substance or the feel of poetic tragedy
1	subjective	what s needed so bad but what is virtually absent here is either a saving dark humor or the feeling of poetic tragedy
1	subjective	what s needed so badly but what is virtually absent here is either a salve gloomy humor or the feel of poetic tragedy
1	subjective	what s needed so badly but what is virtually absent here is either a saving dark humor or the look of poetic disaster
1	subjective	what s needed so badly but what is virtually absent here is either a saving dark humour or the feel of poetical tragedy
1	subjective	what s needed so badly but what is virtually absent here is either a keep open dark humor or the look of poetic tragedy
1	subjective	what s needed so badly but what is virtually absent here is either a saving night wittiness or the feel of poetic tragedy
1	subjective	what s necessitate so badly but what is virtually absent here is either a keep open dark humor or the feel of poetic tragedy
1	subjective	what s needed so badly but what is virtually absent here is either a saving dark humor or the feel of poetic tragedy
1	subjective	what s needed so badly but what is virtually absent here is either a saving dark humor or the feel of poetic tragedy
1	subjective	what s needed so badly but what is virtually absent here is either a saving dark humor or the feel of poetic tragedy
1	subjective	what s needed so badly but what is virtually absent here is either a saving dark humor or the feel of poetic tragedy
1	subjective	what s needed so badly but what is virtually absent here is either a saving dark humor or the feel of poetic tragedy
1	subjective	what s needed so badly but what is virtually absent here is either a saving dark humor or the feel of poetic tragedy
1	subjective	what s needed so badly but what is virtually absent here is either a saving dark humor or the feel of poetic tragedy
1	subjective	what s needed so badly but what is virtually absent here is either a saving dark humor or the feel of poetic tragedy
1	subjective	what s needed so badly but what is virtually absent here is either a saving dark humor or the feel of poetic tragedy
1	subjective	what s needed so badly but what is virtually absent here is either a saving dark humor or the feel of poetic tragedy
1	subjective	what s needed so badly but what is virtually absent here is either a saving dark humor or the feel of poetic tragedy
1	subjective	what s needed so badly but what is virtually absent here is either a saving dark humor or the feel of poetic tragedy
1	subjective	what s needed so badly but what is virtually absent here is either a saving dark humor or the feel of poetic tragedy
1	subjective	what s needed so badly but what is virtually absent here is either a saving dark humor or the feel of poetic tragedy
1	subjective	what s needed so badly but what is virtually absent here is either a saving dark humor or the feel of poetic tragedy
1	subjective	what s needed so badly but what is virtually absent here is either a saving dark humor or the feel of poetic tragedy
1	subjective	what s needed so badly but what is virtually absent here is either a saving dark humor or the feel of poetic tragedy
1	subjective	what s needed so badly but what is virtually absent here is either a saving dark humor or the feel of poetic tragedy
1	subjective	what s needed so badly but what is virtually absent here is either a saving dark humor or the feel of poetic tragedy
1	subjective	what s needed so badly but what is virtually absent here is either a saving dark humor or the feel of poetic tragedy
1	subjective	what s needed so badly but what is virtually absent here is either a saving dark humor or the feel of poetic tragedy
1	subjective	what s needed so badly but what is virtually absent here is either a saving dark humor or the feel of poetic tragedy
1	subjective	what s needed so badly but what is virtually absent here is either a saving dark humor or the feel of poetic tragedy
0	objective	suffering from recurring memory loss , graham is restricted to a limited short-term memory .
0	objective	suffering from recurring memory loss graham is restricted to a limited shortly term memory
0	objective	suffering from recurring memory loss graham is restricted to a limited short terminal figure memory
0	objective	suffering from recurring retention loss graham is restricted to a limited short term retention
0	objective	woe from recurring memory loss graham is restricted to a limited short term memory
0	objective	suffering from recurring computer storage loss graham is restricted to a limited short term computer storage
0	objective	suffering from recurring storage loss graham is restricted to a limited short term storage
0	objective	tolerate from recurring memory loss graham is restricted to a limited short term memory
0	objective	suffering from recurring memory loss graham is curtail to a limited short term memory
0	objective	suffering from recurring memory loss graham is restricted to a limited scant term memory
0	objective	suffering from recurring memory loss graham is restricted to a limited short term memory
0	objective	suffering from recurring memory loss graham is restricted to a limited short term memory
0	objective	suffering from recurring memory loss graham is restricted to a limited short term memory
0	objective	suffering from recurring memory loss graham is restricted to a limited short term memory
0	objective	suffering from recurring memory loss graham is restricted to a limited short term memory
0	objective	suffering from recurring memory loss graham is restricted to a limited short term memory
0	objective	suffering from recurring memory loss graham is restricted to a limited short term memory
0	objective	suffering from recurring memory loss graham is restricted to a limited short term memory
0	objective	suffering from recurring memory loss graham is restricted to a limited short term memory
0	objective	suffering from recurring memory loss graham is restricted to a limited short term memory
0	objective	suffering from recurring memory loss graham is restricted to a limited short term memory
0	objective	suffering from recurring memory loss graham is restricted to a limited short term memory
0	objective	suffering from recurring memory loss graham is restricted to a limited short term memory
0	objective	suffering from recurring memory loss graham is restricted to a limited short term memory
0	objective	suffering from recurring memory loss graham is restricted to a limited short term memory
0	objective	suffering from recurring memory loss graham is restricted to a limited short term memory
0	objective	suffering from recurring memory loss graham is restricted to a limited short term memory
0	objective	suffering from recurring memory loss graham is restricted to a limited short term memory
0	objective	suffering from recurring memory loss graham is restricted to a limited short term memory
0	objective	suffering from recurring memory loss graham is restricted to a limited short term memory
0	objective	suffering from recurring memory loss graham is restricted to a limited short term memory
0	objective	suffering from recurring memory loss graham is restricted to a limited short term memory
0	objective	suffering from recurring memory loss graham is restricted to a limited short term memory
0	objective	turns out lonnie earl has a thing for candy , and when evidence of this starts to surface , things really start to heat up .
0	objective	bit out lonnie earl has a thing for candy and when evidence of this lead off to surface things really start to heat up
0	objective	turns out lonnie earl has a thing for candy and when bear witness of this starts to surface affair really start to heat up
0	objective	turns out lonnie earl has a thing for candy and when evidence of this starts to surface things really set off to inflame up
0	objective	plough out lonnie earl has a affair for candy and when evidence of this starts to surface things really start to heat up
0	objective	rick out lonnie earl has a thing for candy and when evidence of this starts to come out things really start to heat up
0	objective	turns out lonnie earl has a thing for candy and when evidence of this starts to surface things really come out to stir up up
0	objective	turns out lonnie earl has a affair for glaze and when evidence of this starts to surface things really start to heat up
0	objective	turns out lonnie earl has a thing for candy and when evidence of this starts to control surface things really embark on to heat up
0	objective	turns out lonnie earl has a thing for candy and when evidence of this starts to come out matter really start to heat up
0	objective	turns out lonnie earl has a thing for candy and when evidence of this starts to surface things really start to heat up
0	objective	turns out lonnie earl has a thing for candy and when evidence of this starts to surface things really start to heat up
0	objective	turns out lonnie earl has a thing for candy and when evidence of this starts to surface things really start to heat up
0	objective	turns out lonnie earl has a thing for candy and when evidence of this starts to surface things really start to heat up
0	objective	turns out lonnie earl has a thing for candy and when evidence of this starts to surface things really start to heat up
0	objective	turns out lonnie earl has a thing for candy and when evidence of this starts to surface things really start to heat up
0	objective	turns out lonnie earl has a thing for candy and when evidence of this starts to surface things really start to heat up
0	objective	turns out lonnie earl has a thing for candy and when evidence of this starts to surface things really start to heat up
0	objective	turns out lonnie earl has a thing for candy and when evidence of this starts to surface things really start to heat up
0	objective	turns out lonnie earl has a thing for candy and when evidence of this starts to surface things really start to heat up
0	objective	turns out lonnie earl has a thing for candy and when evidence of this starts to surface things really start to heat up
0	objective	turns out lonnie earl has a thing for candy and when evidence of this starts to surface things really start to heat up
0	objective	turns out lonnie earl has a thing for candy and when evidence of this starts to surface things really start to heat up
0	objective	turns out lonnie earl has a thing for candy and when evidence of this starts to surface things really start to heat up
0	objective	turns out lonnie earl has a thing for candy and when evidence of this starts to surface things really start to heat up
0	objective	turns out lonnie earl has a thing for candy and when evidence of this starts to surface things really start to heat up
0	objective	turns out lonnie earl has a thing for candy and when evidence of this starts to surface things really start to heat up
0	objective	turns out lonnie earl has a thing for candy and when evidence of this starts to surface things really start to heat up
0	objective	turns out lonnie earl has a thing for candy and when evidence of this starts to surface things really start to heat up
0	objective	turns out lonnie earl has a thing for candy and when evidence of this starts to surface things really start to heat up
0	objective	turns out lonnie earl has a thing for candy and when evidence of this starts to surface things really start to heat up
0	objective	turns out lonnie earl has a thing for candy and when evidence of this starts to surface things really start to heat up
0	objective	turns out lonnie earl has a thing for candy and when evidence of this starts to surface things really start to heat up
1	subjective	an inelegant combination of two unrelated shorts that falls far short of the director 's previous work in terms of both thematic content and narrative strength .
1	subjective	an inelegant combination of two unrelated short that falls far short of the director s previous knead in terms of both thematic content and narrative strength
1	subjective	an inelegant combining of two unrelated shorts that falls interahamwe short of the director s previous work in terms of both thematic content and narrative strength
1	subjective	an inelegant combination of two unrelated short that settle far short of the director s previous work in terms of both thematic content and narrative strength
1	subjective	an inelegant combination of two unrelated shorts that falls far inadequate of the director s previous lick in terms of both thematic content and narrative strength
1	subjective	an inelegant combination of two unrelated shorts that gloaming far unawares of the director s previous work in terms of both thematic content and narrative strength
1	subjective	an inelegant combination of two unrelated shorts that autumn far short of the theater director s previous work in terms of both thematic content and narrative strength
1	subjective	an inelegant combining of ii unrelated shorts that falls far short of the director s previous work in terms of both thematic content and narrative strength
1	subjective	an inelegant combination of two unrelated shorts that falls far short of the managing director s previous ferment in terms of both thematic content and narrative strength
1	subjective	an inelegant combination of unrelated shorts that falls far short of the director s previous work in terms of both thematic content and narrative enduringness
1	subjective	an inelegant combination of two unrelated shorts that falls far short of the director s previous work in terms of both thematic content and narrative strength
1	subjective	an inelegant combination of two unrelated shorts that falls far short of the director s previous work in terms of both thematic content and narrative strength
1	subjective	an inelegant combination of two unrelated shorts that falls far short of the director s previous work in terms of both thematic content and narrative strength
1	subjective	an inelegant combination of two unrelated shorts that falls far short of the director s previous work in terms of both thematic content and narrative strength
1	subjective	an inelegant combination of two unrelated shorts that falls far short of the director s previous work in terms of both thematic content and narrative strength
1	subjective	an inelegant combination of two unrelated shorts that falls far short of the director s previous work in terms of both thematic content and narrative strength
1	subjective	an inelegant combination of two unrelated shorts that falls far short of the director s previous work in terms of both thematic content and narrative strength
1	subjective	an inelegant combination of two unrelated shorts that falls far short of the director s previous work in terms of both thematic content and narrative strength
1	subjective	an inelegant combination of two unrelated shorts that falls far short of the director s previous work in terms of both thematic content and narrative strength
1	subjective	an inelegant combination of two unrelated shorts that falls far short of the director s previous work in terms of both thematic content and narrative strength
1	subjective	an inelegant combination of two unrelated shorts that falls far short of the director s previous work in terms of both thematic content and narrative strength
1	subjective	an inelegant combination of two unrelated shorts that falls far short of the director s previous work in terms of both thematic content and narrative strength
1	subjective	an inelegant combination of two unrelated shorts that falls far short of the director s previous work in terms of both thematic content and narrative strength
1	subjective	an inelegant combination of two unrelated shorts that falls far short of the director s previous work in terms of both thematic content and narrative strength
1	subjective	an inelegant combination of two unrelated shorts that falls far short of the director s previous work in terms of both thematic content and narrative strength
1	subjective	an inelegant combination of two unrelated shorts that falls far short of the director s previous work in terms of both thematic content and narrative strength
1	subjective	an inelegant combination of two unrelated shorts that falls far short of the director s previous work in terms of both thematic content and narrative strength
1	subjective	an inelegant combination of two unrelated shorts that falls far short of the director s previous work in terms of both thematic content and narrative strength
1	subjective	an inelegant combination of two unrelated shorts that falls far short of the director s previous work in terms of both thematic content and narrative strength
1	subjective	an inelegant combination of two unrelated shorts that falls far short of the director s previous work in terms of both thematic content and narrative strength
1	subjective	an inelegant combination of two unrelated shorts that falls far short of the director s previous work in terms of both thematic content and narrative strength
1	subjective	an inelegant combination of two unrelated shorts that falls far short of the director s previous work in terms of both thematic content and narrative strength
1	subjective	an inelegant combination of two unrelated shorts that falls far short of the director s previous work in terms of both thematic content and narrative strength
1	subjective	the film tunes into a grief that could lead a man across centuries .
1	subjective	the film tunes into a grief that could track a man across centuries
1	subjective	the film tunes into a grief that could lead a piece across centuries
1	subjective	the film tunes into a grief that could take a man across centuries
1	subjective	the film tunes into a heartbreak that could lead a man across centuries
1	subjective	the photographic film tunes into a grief that could lead a man across centuries
1	subjective	the film tunes into a sorrow that could lead a man across centuries
1	subjective	the film strain into a grief that could lead a man across centuries
1	subjective	the film tunes into a grief that could go a man across centuries
1	subjective	the film tunes into a grief that could trail a man across centuries
1	subjective	the film tunes into a grief that could lead a man across centuries
1	subjective	the film tunes into a grief that could lead a man across centuries
1	subjective	the film tunes into a grief that could lead a man across centuries
1	subjective	the film tunes into a grief that could lead a man across centuries
1	subjective	the film tunes into a grief that could lead a man across centuries
1	subjective	the film tunes into a grief that could lead a man across centuries
1	subjective	the film tunes into a grief that could lead a man across centuries
1	subjective	the film tunes into a grief that could lead a man across centuries
1	subjective	the film tunes into a grief that could lead a man across centuries
1	subjective	the film tunes into a grief that could lead a man across centuries
1	subjective	the film tunes into a grief that could lead a man across centuries
1	subjective	the film tunes into a grief that could lead a man across centuries
1	subjective	the film tunes into a grief that could lead a man across centuries
1	subjective	the film tunes into a grief that could lead a man across centuries
1	subjective	the film tunes into a grief that could lead a man across centuries
1	subjective	the film tunes into a grief that could lead a man across centuries
1	subjective	the film tunes into a grief that could lead a man across centuries
1	subjective	the film tunes into a grief that could lead a man across centuries
1	subjective	the film tunes into a grief that could lead a man across centuries
1	subjective	the film tunes into a grief that could lead a man across centuries
1	subjective	the film tunes into a grief that could lead a man across centuries
1	subjective	the film tunes into a grief that could lead a man across centuries
1	subjective	the film tunes into a grief that could lead a man across centuries
0	objective	so when he meets the mysterious professor darabont who offers him a very well paying job to transport sealed packages across the mexican border , morales can not refuse .
0	objective	so when he meets the mysterious professor darabont who offers him a very well paying line of work to transport seal packages across the mexican border morales can not refuse
0	objective	so when he meets the mysterious professor darabont who offers him a very well paying caper to transport sealed packet across the mexican border morales can not refuse
0	objective	so when he meets the mysterious prof darabont who offers him a very well paying chore to transport sealed packages across the mexican border morales can not refuse
0	objective	so when he meets the cryptic professor darabont who offers him a very well paying job to transport sealed packages across the mexican butt on morales can not refuse
0	objective	so when he meets the mysterious professor darabont who offers him a very well paying business to transport plastered packages across the mexican border morales can not refuse
0	objective	so when he meets the mysterious professor darabont who bid him a very well salaried job to transport sealed packages across the mexican border morales can not refuse
0	objective	so when he meets the mysterious professor darabont who offers him a very advantageously paying job to transport sealed packages across the mexican border esprit de corps can not refuse
0	objective	so when he meets the mysterious professor darabont who put up him a very well paying speculate to transport sealed packages across the mexican border morales can not refuse
0	objective	so when he meets the mysterious professor darabont who offers him a very well ante up job to transport sealed packages across the mexican moulding morales can not refuse
0	objective	so when he meets the mysterious professor darabont who offers him a very well paying job to transport sealed packages across the mexican border morales can not refuse
0	objective	so when he meets the mysterious professor darabont who offers him a very well paying job to transport sealed packages across the mexican border morales can not refuse
0	objective	so when he meets the mysterious professor darabont who offers him a very well paying job to transport sealed packages across the mexican border morales can not refuse
0	objective	so when he meets the mysterious professor darabont who offers him a very well paying job to transport sealed packages across the mexican border morales can not refuse
0	objective	so when he meets the mysterious professor darabont who offers him a very well paying job to transport sealed packages across the mexican border morales can not refuse
0	objective	so when he meets the mysterious professor darabont who offers him a very well paying job to transport sealed packages across the mexican border morales can not refuse
0	objective	so when he meets the mysterious professor darabont who offers him a very well paying job to transport sealed packages across the mexican border morales can not refuse
0	objective	so when he meets the mysterious professor darabont who offers him a very well paying job to transport sealed packages across the mexican border morales can not refuse
0	objective	so when he meets the mysterious professor darabont who offers him a very well paying job to transport sealed packages across the mexican border morales can not refuse
0	objective	so when he meets the mysterious professor darabont who offers him a very well paying job to transport sealed packages across the mexican border morales can not refuse
0	objective	so when he meets the mysterious professor darabont who offers him a very well paying job to transport sealed packages across the mexican border morales can not refuse
0	objective	so when he meets the mysterious professor darabont who offers him a very well paying job to transport sealed packages across the mexican border morales can not refuse
0	objective	so when he meets the mysterious professor darabont who offers him a very well paying job to transport sealed packages across the mexican border morales can not refuse
0	objective	so when he meets the mysterious professor darabont who offers him a very well paying job to transport sealed packages across the mexican border morales can not refuse
0	objective	so when he meets the mysterious professor darabont who offers him a very well paying job to transport sealed packages across the mexican border morales can not refuse
0	objective	so when he meets the mysterious professor darabont who offers him a very well paying job to transport sealed packages across the mexican border morales can not refuse
0	objective	so when he meets the mysterious professor darabont who offers him a very well paying job to transport sealed packages across the mexican border morales can not refuse
0	objective	so when he meets the mysterious professor darabont who offers him a very well paying job to transport sealed packages across the mexican border morales can not refuse
0	objective	so when he meets the mysterious professor darabont who offers him a very well paying job to transport sealed packages across the mexican border morales can not refuse
0	objective	so when he meets the mysterious professor darabont who offers him a very well paying job to transport sealed packages across the mexican border morales can not refuse
0	objective	so when he meets the mysterious professor darabont who offers him a very well paying job to transport sealed packages across the mexican border morales can not refuse
0	objective	so when he meets the mysterious professor darabont who offers him a very well paying job to transport sealed packages across the mexican border morales can not refuse
0	objective	so when he meets the mysterious professor darabont who offers him a very well paying job to transport sealed packages across the mexican border morales can not refuse
1	subjective	this is the kind of subject matter that could so easily have been fumbled by a lesser filmmaker , but ayres makes the right choices at every turn .
1	subjective	this is the kind of subject matter that could so easily have been bollix by a lesser filmmaker but ayres makes the decently choices at every turn
1	subjective	this is the kind of subject matter that could so easily have been fumbled by a lesser filmmaker but ayres makes the right option at every turning
1	subjective	this is the kind of issue weigh that could so easily have been fumbled by a lesser filmmaker but ayres makes the right choices at every turn
1	subjective	this is the kind of subject matter that could so easy have been fumbled by a lesser filmmaker but ayres pee the right choices at every turn
1	subjective	this is the kind of subject matter that could so well have been fumbled by a lesser filmmaker but ayres makes the right pick at every turn
1	subjective	this is the kind of subject matter that could so easily have been bungle by a lesser film producer but ayres makes the right choices at every turn
1	subjective	this is the kind of subject matter that could so easily have been fumbled by a lesser filmmaker but ayres take the redress choices at every turn
1	subjective	this is the kind of subject matter that could so easily have been fuck up by a lesser movie maker but ayres makes the right choices at every turn
1	subjective	this is the kind of subject topic that could so easy have been fumbled by a lesser filmmaker but ayres makes the right choices at every turn
1	subjective	this is the kind of subject matter that could so easily have been fumbled by a lesser filmmaker but ayres makes the right choices at every turn
1	subjective	this is the kind of subject matter that could so easily have been fumbled by a lesser filmmaker but ayres makes the right choices at every turn
1	subjective	this is the kind of subject matter that could so easily have been fumbled by a lesser filmmaker but ayres makes the right choices at every turn
1	subjective	this is the kind of subject matter that could so easily have been fumbled by a lesser filmmaker but ayres makes the right choices at every turn
1	subjective	this is the kind of subject matter that could so easily have been fumbled by a lesser filmmaker but ayres makes the right choices at every turn
1	subjective	this is the kind of subject matter that could so easily have been fumbled by a lesser filmmaker but ayres makes the right choices at every turn
1	subjective	this is the kind of subject matter that could so easily have been fumbled by a lesser filmmaker but ayres makes the right choices at every turn
1	subjective	this is the kind of subject matter that could so easily have been fumbled by a lesser filmmaker but ayres makes the right choices at every turn
1	subjective	this is the kind of subject matter that could so easily have been fumbled by a lesser filmmaker but ayres makes the right choices at every turn
1	subjective	this is the kind of subject matter that could so easily have been fumbled by a lesser filmmaker but ayres makes the right choices at every turn
1	subjective	this is the kind of subject matter that could so easily have been fumbled by a lesser filmmaker but ayres makes the right choices at every turn
1	subjective	this is the kind of subject matter that could so easily have been fumbled by a lesser filmmaker but ayres makes the right choices at every turn
1	subjective	this is the kind of subject matter that could so easily have been fumbled by a lesser filmmaker but ayres makes the right choices at every turn
1	subjective	this is the kind of subject matter that could so easily have been fumbled by a lesser filmmaker but ayres makes the right choices at every turn
1	subjective	this is the kind of subject matter that could so easily have been fumbled by a lesser filmmaker but ayres makes the right choices at every turn
1	subjective	this is the kind of subject matter that could so easily have been fumbled by a lesser filmmaker but ayres makes the right choices at every turn
1	subjective	this is the kind of subject matter that could so easily have been fumbled by a lesser filmmaker but ayres makes the right choices at every turn
1	subjective	this is the kind of subject matter that could so easily have been fumbled by a lesser filmmaker but ayres makes the right choices at every turn
1	subjective	this is the kind of subject matter that could so easily have been fumbled by a lesser filmmaker but ayres makes the right choices at every turn
1	subjective	this is the kind of subject matter that could so easily have been fumbled by a lesser filmmaker but ayres makes the right choices at every turn
1	subjective	this is the kind of subject matter that could so easily have been fumbled by a lesser filmmaker but ayres makes the right choices at every turn
1	subjective	this is the kind of subject matter that could so easily have been fumbled by a lesser filmmaker but ayres makes the right choices at every turn
1	subjective	this is the kind of subject matter that could so easily have been fumbled by a lesser filmmaker but ayres makes the right choices at every turn
0	objective	it soon becomes obvious that blossom , bubbles , and buttercup are not normal girls , they have superpowers and have not yet learned to control .
0	objective	it before long becomes obvious that blossom bubbles and buttercup are not normal girls they have superpowers and have not yet learned to manipulate
0	objective	it presently becomes obvious that blossom ripple and buttercup are not normal girls they have superpowers and have not yet learned to control
0	objective	it soon get obvious that blossom bubbles and buttercup are not convention girls they have superpowers and have not yet learned to control
0	objective	it soon suit obvious that blossom bubbles and crowfoot are not normal girls they have superpowers and have not yet learned to control
0	objective	it soon becomes obvious that blossom bubbles and buttercup are not normal girls they have great power and have not yet larn to control
0	objective	it soon become obvious that blossom bubbles and buttercup are not normal girls they have superpower and have not yet learned to control
0	objective	it soon suit obvious that blossom bubbles and buttercup are not normal girls they have superpowers and have not as yet learned to control
0	objective	it soon becomes obvious that blossom bubbles and buttercup are not normal girls they have superpower and have not still learned to control
0	objective	it soon suit obvious that blossom bubbles and buttercup are not rule girls they have superpowers and have not yet learned to control
0	objective	it soon becomes obvious that blossom bubbles and buttercup are not normal girls they have superpowers and have not yet learned to control
0	objective	it soon becomes obvious that blossom bubbles and buttercup are not normal girls they have superpowers and have not yet learned to control
0	objective	it soon becomes obvious that blossom bubbles and buttercup are not normal girls they have superpowers and have not yet learned to control
0	objective	it soon becomes obvious that blossom bubbles and buttercup are not normal girls they have superpowers and have not yet learned to control
0	objective	it soon becomes obvious that blossom bubbles and buttercup are not normal girls they have superpowers and have not yet learned to control
0	objective	it soon becomes obvious that blossom bubbles and buttercup are not normal girls they have superpowers and have not yet learned to control
0	objective	it soon becomes obvious that blossom bubbles and buttercup are not normal girls they have superpowers and have not yet learned to control
0	objective	it soon becomes obvious that blossom bubbles and buttercup are not normal girls they have superpowers and have not yet learned to control
0	objective	it soon becomes obvious that blossom bubbles and buttercup are not normal girls they have superpowers and have not yet learned to control
0	objective	it soon becomes obvious that blossom bubbles and buttercup are not normal girls they have superpowers and have not yet learned to control
0	objective	it soon becomes obvious that blossom bubbles and buttercup are not normal girls they have superpowers and have not yet learned to control
0	objective	it soon becomes obvious that blossom bubbles and buttercup are not normal girls they have superpowers and have not yet learned to control
0	objective	it soon becomes obvious that blossom bubbles and buttercup are not normal girls they have superpowers and have not yet learned to control
0	objective	it soon becomes obvious that blossom bubbles and buttercup are not normal girls they have superpowers and have not yet learned to control
0	objective	it soon becomes obvious that blossom bubbles and buttercup are not normal girls they have superpowers and have not yet learned to control
0	objective	it soon becomes obvious that blossom bubbles and buttercup are not normal girls they have superpowers and have not yet learned to control
0	objective	it soon becomes obvious that blossom bubbles and buttercup are not normal girls they have superpowers and have not yet learned to control
0	objective	it soon becomes obvious that blossom bubbles and buttercup are not normal girls they have superpowers and have not yet learned to control
0	objective	it soon becomes obvious that blossom bubbles and buttercup are not normal girls they have superpowers and have not yet learned to control
0	objective	it soon becomes obvious that blossom bubbles and buttercup are not normal girls they have superpowers and have not yet learned to control
0	objective	it soon becomes obvious that blossom bubbles and buttercup are not normal girls they have superpowers and have not yet learned to control
0	objective	it soon becomes obvious that blossom bubbles and buttercup are not normal girls they have superpowers and have not yet learned to control
0	objective	it soon becomes obvious that blossom bubbles and buttercup are not normal girls they have superpowers and have not yet learned to control
0	objective	rosetta projects seduction scenes from movie clips onto ruby , which absorbs as she sleeps .
0	objective	rosetta projects seduction aspect from movie clips onto ruby which absorbs as she sleeps
0	objective	rosetta projects seduction scenes from moving picture show clips onto ruby which absorbs as she sleeps
0	objective	rosetta projects seduction scenes from movie clips onto ruby which take over as she sleeps
0	objective	rosetta see seduction scenes from movie clips onto ruby which absorbs as she sleeps
0	objective	rosetta projects seduction scenes from movie clips onto ruby which plunge as she sleeps
0	objective	rosetta projects seduction scenes from movie clips onto ruby which absorbs as she slumber
0	objective	rosetta projects seduction scenes from movie clips onto ruby which absorbs as she eternal rest
0	objective	rosetta projects seduction scenes from movie clips onto ruby which engage as she sleeps
0	objective	rosetta projects seduction scenes from movie snip off onto ruby which absorbs as she sleeps
0	objective	rosetta projects seduction scenes from movie clips onto ruby which absorbs as she sleeps
0	objective	rosetta projects seduction scenes from movie clips onto ruby which absorbs as she sleeps
0	objective	rosetta projects seduction scenes from movie clips onto ruby which absorbs as she sleeps
0	objective	rosetta projects seduction scenes from movie clips onto ruby which absorbs as she sleeps
0	objective	rosetta projects seduction scenes from movie clips onto ruby which absorbs as she sleeps
0	objective	rosetta projects seduction scenes from movie clips onto ruby which absorbs as she sleeps
0	objective	rosetta projects seduction scenes from movie clips onto ruby which absorbs as she sleeps
0	objective	rosetta projects seduction scenes from movie clips onto ruby which absorbs as she sleeps
0	objective	rosetta projects seduction scenes from movie clips onto ruby which absorbs as she sleeps
0	objective	rosetta projects seduction scenes from movie clips onto ruby which absorbs as she sleeps
0	objective	rosetta projects seduction scenes from movie clips onto ruby which absorbs as she sleeps
0	objective	rosetta projects seduction scenes from movie clips onto ruby which absorbs as she sleeps
0	objective	rosetta projects seduction scenes from movie clips onto ruby which absorbs as she sleeps
0	objective	rosetta projects seduction scenes from movie clips onto ruby which absorbs as she sleeps
0	objective	rosetta projects seduction scenes from movie clips onto ruby which absorbs as she sleeps
0	objective	rosetta projects seduction scenes from movie clips onto ruby which absorbs as she sleeps
0	objective	rosetta projects seduction scenes from movie clips onto ruby which absorbs as she sleeps
0	objective	rosetta projects seduction scenes from movie clips onto ruby which absorbs as she sleeps
0	objective	rosetta projects seduction scenes from movie clips onto ruby which absorbs as she sleeps
0	objective	rosetta projects seduction scenes from movie clips onto ruby which absorbs as she sleeps
0	objective	rosetta projects seduction scenes from movie clips onto ruby which absorbs as she sleeps
0	objective	rosetta projects seduction scenes from movie clips onto ruby which absorbs as she sleeps
0	objective	rosetta projects seduction scenes from movie clips onto ruby which absorbs as she sleeps
0	objective	poets is essentially a travelogue of the british isles , juxtaposed with an anthology of classical and contemporary verse , macro-cosmic in scope , microcosmic in its singular intensity .
0	objective	poets is fundamentally a travelogue of the british isle juxtaposed with an anthology of classical and contemporary verse macro cosmic in scope microcosmic in its singular intensity
0	objective	poets is essentially a travelogue of the british isle juxtaposed with an anthology of classical and contemporary verse macro cosmic in scope microcosmic in its curious intensity
0	objective	poets is essentially a travelog of the british isles juxtapose with an anthology of classical and contemporary verse macro cosmic in scope microcosmic in its singular intensity
0	objective	poets is essentially a travelog of the british isles juxtaposed with an anthology of classical and contemporary verse macro instruction cosmic in scope microcosmic in its singular intensity
0	objective	poets is essentially a travelogue of the british isles juxtaposed with an anthology of classical and contemporaneous verse macro instruction cosmic in scope microcosmic in its singular intensity
0	objective	poets is essentially a travelogue of the british isles juxtaposed with an anthology of classical and coeval verse macro instruction cosmic in scope microcosmic in its singular intensity
0	objective	poets is essentially a travelogue of the british isles juxtapose with an anthology of classical and contemporary poetry macro cosmic in scope microcosmic in its singular intensity
0	objective	poets is essentially a travelogue of the british isles juxtaposed with an anthology of authoritative and contemporary verse macro cosmic in ambit microcosmic in its singular intensity
0	objective	poets is essentially a travelogue of the british isles juxtapose with an anthology of classical and contemporary verse macro cosmic in scope microcosmic in its singular form intensity
0	objective	poets is essentially a travelogue of the british isles juxtaposed with an anthology of classical and contemporary verse macro cosmic in scope microcosmic in its singular intensity
0	objective	poets is essentially a travelogue of the british isles juxtaposed with an anthology of classical and contemporary verse macro cosmic in scope microcosmic in its singular intensity
0	objective	poets is essentially a travelogue of the british isles juxtaposed with an anthology of classical and contemporary verse macro cosmic in scope microcosmic in its singular intensity
0	objective	poets is essentially a travelogue of the british isles juxtaposed with an anthology of classical and contemporary verse macro cosmic in scope microcosmic in its singular intensity
0	objective	poets is essentially a travelogue of the british isles juxtaposed with an anthology of classical and contemporary verse macro cosmic in scope microcosmic in its singular intensity
0	objective	poets is essentially a travelogue of the british isles juxtaposed with an anthology of classical and contemporary verse macro cosmic in scope microcosmic in its singular intensity
0	objective	poets is essentially a travelogue of the british isles juxtaposed with an anthology of classical and contemporary verse macro cosmic in scope microcosmic in its singular intensity
0	objective	poets is essentially a travelogue of the british isles juxtaposed with an anthology of classical and contemporary verse macro cosmic in scope microcosmic in its singular intensity
0	objective	poets is essentially a travelogue of the british isles juxtaposed with an anthology of classical and contemporary verse macro cosmic in scope microcosmic in its singular intensity
0	objective	poets is essentially a travelogue of the british isles juxtaposed with an anthology of classical and contemporary verse macro cosmic in scope microcosmic in its singular intensity
0	objective	poets is essentially a travelogue of the british isles juxtaposed with an anthology of classical and contemporary verse macro cosmic in scope microcosmic in its singular intensity
0	objective	poets is essentially a travelogue of the british isles juxtaposed with an anthology of classical and contemporary verse macro cosmic in scope microcosmic in its singular intensity
0	objective	poets is essentially a travelogue of the british isles juxtaposed with an anthology of classical and contemporary verse macro cosmic in scope microcosmic in its singular intensity
0	objective	poets is essentially a travelogue of the british isles juxtaposed with an anthology of classical and contemporary verse macro cosmic in scope microcosmic in its singular intensity
0	objective	poets is essentially a travelogue of the british isles juxtaposed with an anthology of classical and contemporary verse macro cosmic in scope microcosmic in its singular intensity
0	objective	poets is essentially a travelogue of the british isles juxtaposed with an anthology of classical and contemporary verse macro cosmic in scope microcosmic in its singular intensity
0	objective	poets is essentially a travelogue of the british isles juxtaposed with an anthology of classical and contemporary verse macro cosmic in scope microcosmic in its singular intensity
0	objective	poets is essentially a travelogue of the british isles juxtaposed with an anthology of classical and contemporary verse macro cosmic in scope microcosmic in its singular intensity
0	objective	poets is essentially a travelogue of the british isles juxtaposed with an anthology of classical and contemporary verse macro cosmic in scope microcosmic in its singular intensity
0	objective	poets is essentially a travelogue of the british isles juxtaposed with an anthology of classical and contemporary verse macro cosmic in scope microcosmic in its singular intensity
0	objective	poets is essentially a travelogue of the british isles juxtaposed with an anthology of classical and contemporary verse macro cosmic in scope microcosmic in its singular intensity
0	objective	poets is essentially a travelogue of the british isles juxtaposed with an anthology of classical and contemporary verse macro cosmic in scope microcosmic in its singular intensity
0	objective	poets is essentially a travelogue of the british isles juxtaposed with an anthology of classical and contemporary verse macro cosmic in scope microcosmic in its singular intensity
0	objective	winslow had abandoned the experiments long ago , however ex-patient/caretaker , `` ernst `` ( michael zelnicker ) has developed a symbiotic , telepathic relationship with the rodents , and they thrive off of each other .
0	objective	winslow had deserted the experiments farsighted agone however ex patient caretaker ernst michael zelnicker has developed a symbiotic telepathic relationship with the rodents and they thrive off of each other
0	objective	edward winslow had abandoned the experimentation long ago however antique patient caretaker ernst michael zelnicker has developed a symbiotic telepathic relationship with the rodents and they thrive off of each other
0	objective	winslow had abandoned the experimentation long ago however passe patient caretaker ernst michael zelnicker has developed a symbiotic telepathic relationship with the rodents and they prosper off of each other
0	objective	winslow had abandoned the experiments long ago however ex patient role caretaker ernst michael zelnicker has developed a symbiotic telepathic relationship with the rodent and they flourish off of each other
0	objective	winslow had abandoned the experimentation long ago however ex patient caretaker ernst michael zelnicker has developed a symbiotic telepathic human relationship with the rodents and they boom off of each other
0	objective	winslow had abandoned the experimentation long agone however ex patient role caretaker ernst michael zelnicker has developed a symbiotic telepathic relationship with the rodents and they thrive off of each other
0	objective	winslow had abandoned the experiments foresightful agone however ex patient caretaker ernst michael zelnicker has developed a symbiotic telepathic family relationship with the rodents and they thrive off of each other
0	objective	winslow had abandoned the experimentation long ago however old fashioned patient caretaker ernst michael zelnicker has developed a symbiotic telepathic family relationship with the rodents and they thrive off of each other
0	objective	winslow had abandoned the experiments longsighted ago however ex patient caretaker ernst michael zelnicker has grow a symbiotic telepathic relationship with the rodent and they thrive off of each other
0	objective	winslow had abandoned the experiments long ago however ex patient caretaker ernst michael zelnicker has developed a symbiotic telepathic relationship with the rodents and they thrive off of each other
0	objective	winslow had abandoned the experiments long ago however ex patient caretaker ernst michael zelnicker has developed a symbiotic telepathic relationship with the rodents and they thrive off of each other
0	objective	winslow had abandoned the experiments long ago however ex patient caretaker ernst michael zelnicker has developed a symbiotic telepathic relationship with the rodents and they thrive off of each other
0	objective	winslow had abandoned the experiments long ago however ex patient caretaker ernst michael zelnicker has developed a symbiotic telepathic relationship with the rodents and they thrive off of each other
0	objective	winslow had abandoned the experiments long ago however ex patient caretaker ernst michael zelnicker has developed a symbiotic telepathic relationship with the rodents and they thrive off of each other
0	objective	winslow had abandoned the experiments long ago however ex patient caretaker ernst michael zelnicker has developed a symbiotic telepathic relationship with the rodents and they thrive off of each other
0	objective	winslow had abandoned the experiments long ago however ex patient caretaker ernst michael zelnicker has developed a symbiotic telepathic relationship with the rodents and they thrive off of each other
0	objective	winslow had abandoned the experiments long ago however ex patient caretaker ernst michael zelnicker has developed a symbiotic telepathic relationship with the rodents and they thrive off of each other
0	objective	winslow had abandoned the experiments long ago however ex patient caretaker ernst michael zelnicker has developed a symbiotic telepathic relationship with the rodents and they thrive off of each other
0	objective	winslow had abandoned the experiments long ago however ex patient caretaker ernst michael zelnicker has developed a symbiotic telepathic relationship with the rodents and they thrive off of each other
0	objective	winslow had abandoned the experiments long ago however ex patient caretaker ernst michael zelnicker has developed a symbiotic telepathic relationship with the rodents and they thrive off of each other
0	objective	winslow had abandoned the experiments long ago however ex patient caretaker ernst michael zelnicker has developed a symbiotic telepathic relationship with the rodents and they thrive off of each other
0	objective	winslow had abandoned the experiments long ago however ex patient caretaker ernst michael zelnicker has developed a symbiotic telepathic relationship with the rodents and they thrive off of each other
0	objective	winslow had abandoned the experiments long ago however ex patient caretaker ernst michael zelnicker has developed a symbiotic telepathic relationship with the rodents and they thrive off of each other
0	objective	winslow had abandoned the experiments long ago however ex patient caretaker ernst michael zelnicker has developed a symbiotic telepathic relationship with the rodents and they thrive off of each other
0	objective	winslow had abandoned the experiments long ago however ex patient caretaker ernst michael zelnicker has developed a symbiotic telepathic relationship with the rodents and they thrive off of each other
0	objective	winslow had abandoned the experiments long ago however ex patient caretaker ernst michael zelnicker has developed a symbiotic telepathic relationship with the rodents and they thrive off of each other
0	objective	winslow had abandoned the experiments long ago however ex patient caretaker ernst michael zelnicker has developed a symbiotic telepathic relationship with the rodents and they thrive off of each other
0	objective	winslow had abandoned the experiments long ago however ex patient caretaker ernst michael zelnicker has developed a symbiotic telepathic relationship with the rodents and they thrive off of each other
0	objective	winslow had abandoned the experiments long ago however ex patient caretaker ernst michael zelnicker has developed a symbiotic telepathic relationship with the rodents and they thrive off of each other
0	objective	winslow had abandoned the experiments long ago however ex patient caretaker ernst michael zelnicker has developed a symbiotic telepathic relationship with the rodents and they thrive off of each other
0	objective	winslow had abandoned the experiments long ago however ex patient caretaker ernst michael zelnicker has developed a symbiotic telepathic relationship with the rodents and they thrive off of each other
0	objective	winslow had abandoned the experiments long ago however ex patient caretaker ernst michael zelnicker has developed a symbiotic telepathic relationship with the rodents and they thrive off of each other
0	objective	his dreams seemingly become shattered as caroline is married and has a daughter .
0	objective	his dreams seemingly become shattered as caroline is marry and has a daughter
0	objective	his dreams seemingly become tattered as caroline is married and has a daughter
0	objective	his dreams seemingly turn shattered as caroline is married and has a daughter
0	objective	his dream seemingly become shattered as caroline is married and has a daughter
0	objective	his dreams seemingly go shattered as caroline is married and has a daughter
0	objective	his dreaming seemingly become shattered as caroline is married and has a daughter
0	objective	his dreams seemingly become shattered as carolean is married and has a daughter
0	objective	his dreams seemingly become shattered as carolean is married and has a daughter
0	objective	his dreams seemingly become shattered as caroline is get married and has a daughter
0	objective	his dreams seemingly become shattered as caroline is married and has a daughter
0	objective	his dreams seemingly become shattered as caroline is married and has a daughter
0	objective	his dreams seemingly become shattered as caroline is married and has a daughter
0	objective	his dreams seemingly become shattered as caroline is married and has a daughter
0	objective	his dreams seemingly become shattered as caroline is married and has a daughter
0	objective	his dreams seemingly become shattered as caroline is married and has a daughter
0	objective	his dreams seemingly become shattered as caroline is married and has a daughter
0	objective	his dreams seemingly become shattered as caroline is married and has a daughter
0	objective	his dreams seemingly become shattered as caroline is married and has a daughter
0	objective	his dreams seemingly become shattered as caroline is married and has a daughter
0	objective	his dreams seemingly become shattered as caroline is married and has a daughter
0	objective	his dreams seemingly become shattered as caroline is married and has a daughter
0	objective	his dreams seemingly become shattered as caroline is married and has a daughter
0	objective	his dreams seemingly become shattered as caroline is married and has a daughter
0	objective	his dreams seemingly become shattered as caroline is married and has a daughter
0	objective	his dreams seemingly become shattered as caroline is married and has a daughter
0	objective	his dreams seemingly become shattered as caroline is married and has a daughter
0	objective	his dreams seemingly become shattered as caroline is married and has a daughter
0	objective	his dreams seemingly become shattered as caroline is married and has a daughter
0	objective	his dreams seemingly become shattered as caroline is married and has a daughter
0	objective	his dreams seemingly become shattered as caroline is married and has a daughter
0	objective	his dreams seemingly become shattered as caroline is married and has a daughter
0	objective	his dreams seemingly become shattered as caroline is married and has a daughter
1	subjective	while general audiences might not come away with a greater knowledge of the facts of cuban music , they 'll be treated to an impressive and highly entertaining celebration of its sounds .
1	subjective	while general audiences might not come away with a greater cognition of the facts of cuban music they ll be treated to an impressive and extremely hold celebration of its sounds
1	subjective	while general hearing power not come away with a greater knowledge of the facts of cuban music they ll be treated to an impressive and highly think of celebration of its sounds
1	subjective	while general audience might not come away with a greater knowledge of the fact of cuban music they ll be treated to an telling and highly entertaining celebration of its sounds
1	subjective	while oecumenical audiences might not come away with a slap up knowledge of the facts of cuban music they ll be treated to an impressive and extremely entertaining celebration of its sounds
1	subjective	while general consultation might not come away with a greater cognition of the facts of cuban music they ll be hardened to an impressive and highly entertaining celebration of its sounds
1	subjective	while general hearing might not come away with a greater knowledge of the facts of cuban music they ll be treated to an telling and extremely entertaining celebration of its sounds
1	subjective	while general audiences might not come away with a smashing knowledge of the fact of cuban music they ll be treated to an impressive and highly entertaining solemnization of its sounds
1	subjective	while general audiences might not number away with a greater cognition of the facts of cuban music they ll be treated to an impressive and highly entertaining solemnization of its sounds
1	subjective	while general interview might not come away with a greater knowledge of the facts of cuban music they ll be treated to an impressive and highly think about celebration of its go
1	subjective	while general audiences might not come away with a greater knowledge of the facts of cuban music they ll be treated to an impressive and highly entertaining celebration of its sounds
1	subjective	while general audiences might not come away with a greater knowledge of the facts of cuban music they ll be treated to an impressive and highly entertaining celebration of its sounds
1	subjective	while general audiences might not come away with a greater knowledge of the facts of cuban music they ll be treated to an impressive and highly entertaining celebration of its sounds
1	subjective	while general audiences might not come away with a greater knowledge of the facts of cuban music they ll be treated to an impressive and highly entertaining celebration of its sounds
1	subjective	while general audiences might not come away with a greater knowledge of the facts of cuban music they ll be treated to an impressive and highly entertaining celebration of its sounds
1	subjective	while general audiences might not come away with a greater knowledge of the facts of cuban music they ll be treated to an impressive and highly entertaining celebration of its sounds
1	subjective	while general audiences might not come away with a greater knowledge of the facts of cuban music they ll be treated to an impressive and highly entertaining celebration of its sounds
1	subjective	while general audiences might not come away with a greater knowledge of the facts of cuban music they ll be treated to an impressive and highly entertaining celebration of its sounds
1	subjective	while general audiences might not come away with a greater knowledge of the facts of cuban music they ll be treated to an impressive and highly entertaining celebration of its sounds
1	subjective	while general audiences might not come away with a greater knowledge of the facts of cuban music they ll be treated to an impressive and highly entertaining celebration of its sounds
1	subjective	while general audiences might not come away with a greater knowledge of the facts of cuban music they ll be treated to an impressive and highly entertaining celebration of its sounds
1	subjective	while general audiences might not come away with a greater knowledge of the facts of cuban music they ll be treated to an impressive and highly entertaining celebration of its sounds
1	subjective	while general audiences might not come away with a greater knowledge of the facts of cuban music they ll be treated to an impressive and highly entertaining celebration of its sounds
1	subjective	while general audiences might not come away with a greater knowledge of the facts of cuban music they ll be treated to an impressive and highly entertaining celebration of its sounds
1	subjective	while general audiences might not come away with a greater knowledge of the facts of cuban music they ll be treated to an impressive and highly entertaining celebration of its sounds
1	subjective	while general audiences might not come away with a greater knowledge of the facts of cuban music they ll be treated to an impressive and highly entertaining celebration of its sounds
1	subjective	while general audiences might not come away with a greater knowledge of the facts of cuban music they ll be treated to an impressive and highly entertaining celebration of its sounds
1	subjective	while general audiences might not come away with a greater knowledge of the facts of cuban music they ll be treated to an impressive and highly entertaining celebration of its sounds
1	subjective	while general audiences might not come away with a greater knowledge of the facts of cuban music they ll be treated to an impressive and highly entertaining celebration of its sounds
1	subjective	while general audiences might not come away with a greater knowledge of the facts of cuban music they ll be treated to an impressive and highly entertaining celebration of its sounds
1	subjective	while general audiences might not come away with a greater knowledge of the facts of cuban music they ll be treated to an impressive and highly entertaining celebration of its sounds
1	subjective	while general audiences might not come away with a greater knowledge of the facts of cuban music they ll be treated to an impressive and highly entertaining celebration of its sounds
1	subjective	while general audiences might not come away with a greater knowledge of the facts of cuban music they ll be treated to an impressive and highly entertaining celebration of its sounds
0	objective	then there is the unshakable guilt over his past .
0	objective	then there is the unshakable guilt over his preceding
0	objective	then there is the unshakable guilt over his by
0	objective	then there is the unshakable guilt over his by
0	objective	then there is the unshakable guilt feelings over his past
0	objective	then there is the unshakable guilt over his retiring
0	objective	then there is the unshakable guilt over his retiring
0	objective	then there is the steady guilt over his past
0	objective	then there is the unshakable guilt over his retiring
0	objective	then there is the unfaltering guilt over his past
0	objective	then there is the unshakable guilt over his past
0	objective	then there is the unshakable guilt over his past
0	objective	then there is the unshakable guilt over his past
0	objective	then there is the unshakable guilt over his past
0	objective	then there is the unshakable guilt over his past
0	objective	then there is the unshakable guilt over his past
0	objective	then there is the unshakable guilt over his past
0	objective	then there is the unshakable guilt over his past
0	objective	then there is the unshakable guilt over his past
0	objective	then there is the unshakable guilt over his past
0	objective	then there is the unshakable guilt over his past
0	objective	then there is the unshakable guilt over his past
0	objective	then there is the unshakable guilt over his past
0	objective	then there is the unshakable guilt over his past
0	objective	then there is the unshakable guilt over his past
0	objective	then there is the unshakable guilt over his past
0	objective	then there is the unshakable guilt over his past
0	objective	then there is the unshakable guilt over his past
0	objective	then there is the unshakable guilt over his past
0	objective	then there is the unshakable guilt over his past
0	objective	then there is the unshakable guilt over his past
0	objective	then there is the unshakable guilt over his past
0	objective	then there is the unshakable guilt over his past
0	objective	he initially flounders in his new world , before realizing that it takes more than talent to reach the top .
0	objective	he initially flounders in his new world before realizing that it takes more than natural endowment to reach the top
0	objective	he initially flounder in his new world before realizing that it takes more than talent to reach the top
0	objective	he ab initio flounders in his new world before realizing that it takes more than talent to reach the top
0	objective	he initially flounders in his new cosmos before realizing that it takes more than talent to reach the top
0	objective	he initially flounders in his new world before earn that it takes more than talent to reach the top
0	objective	he initially flounders in his raw world before realizing that it takes more than talent to reach the top
0	objective	he initially flounders in his new world before realizing that it takes more than talent to reach the lead
0	objective	he ab initio flounders in his new world before realizing that it takes more than talent to reach the top
0	objective	he initially flounders in his new world before realizing that it takes more than endowment to reach the top
0	objective	he initially flounders in his new world before realizing that it takes more than talent to reach the top
0	objective	he initially flounders in his new world before realizing that it takes more than talent to reach the top
0	objective	he initially flounders in his new world before realizing that it takes more than talent to reach the top
0	objective	he initially flounders in his new world before realizing that it takes more than talent to reach the top
0	objective	he initially flounders in his new world before realizing that it takes more than talent to reach the top
0	objective	he initially flounders in his new world before realizing that it takes more than talent to reach the top
0	objective	he initially flounders in his new world before realizing that it takes more than talent to reach the top
0	objective	he initially flounders in his new world before realizing that it takes more than talent to reach the top
0	objective	he initially flounders in his new world before realizing that it takes more than talent to reach the top
0	objective	he initially flounders in his new world before realizing that it takes more than talent to reach the top
0	objective	he initially flounders in his new world before realizing that it takes more than talent to reach the top
0	objective	he initially flounders in his new world before realizing that it takes more than talent to reach the top
0	objective	he initially flounders in his new world before realizing that it takes more than talent to reach the top
0	objective	he initially flounders in his new world before realizing that it takes more than talent to reach the top
0	objective	he initially flounders in his new world before realizing that it takes more than talent to reach the top
0	objective	he initially flounders in his new world before realizing that it takes more than talent to reach the top
0	objective	he initially flounders in his new world before realizing that it takes more than talent to reach the top
0	objective	he initially flounders in his new world before realizing that it takes more than talent to reach the top
0	objective	he initially flounders in his new world before realizing that it takes more than talent to reach the top
0	objective	he initially flounders in his new world before realizing that it takes more than talent to reach the top
0	objective	he initially flounders in his new world before realizing that it takes more than talent to reach the top
0	objective	he initially flounders in his new world before realizing that it takes more than talent to reach the top
0	objective	he initially flounders in his new world before realizing that it takes more than talent to reach the top
1	subjective	a rude black comedy about the catalytic effect a holy fool has upon those around him in the cutthroat world of children 's television .
1	subjective	a rude black drollery about the catalytic effect a holy motley fool has upon those around him in the cutthroat world of children s television
1	subjective	a rude negro comedy about the catalytic effect a holy fool has upon those around him in the fierce world of children s television
1	subjective	a rude black comedy about the catalytic upshot a holy fool has upon those around him in the cutthroat world of children s video
1	subjective	a rude black comedy about the catalytic effect a sanctum saphead has upon those around him in the cutthroat world of children s television
1	subjective	a rude black comedy about the catalytic effect a holy fool has upon those some him in the cutthroat public of children s television
1	subjective	a rude nigrify clowning about the catalytic effect a holy fool has upon those around him in the cutthroat world of children s television
1	subjective	a rude total darkness comedy about the catalytic effect a holy fool has upon those around him in the cutthroat world of child s television
1	subjective	a rude black drollery about the catalytic effect a holy fool has upon those around him in the cutthroat world of children s telly
1	subjective	a natural black comedy about the catalytic effect a holy fool has upon those around him in the bowelless world of children s television
1	subjective	a rude black comedy about the catalytic effect a holy fool has upon those around him in the cutthroat world of children s television
1	subjective	a rude black comedy about the catalytic effect a holy fool has upon those around him in the cutthroat world of children s television
1	subjective	a rude black comedy about the catalytic effect a holy fool has upon those around him in the cutthroat world of children s television
1	subjective	a rude black comedy about the catalytic effect a holy fool has upon those around him in the cutthroat world of children s television
1	subjective	a rude black comedy about the catalytic effect a holy fool has upon those around him in the cutthroat world of children s television
1	subjective	a rude black comedy about the catalytic effect a holy fool has upon those around him in the cutthroat world of children s television
1	subjective	a rude black comedy about the catalytic effect a holy fool has upon those around him in the cutthroat world of children s television
1	subjective	a rude black comedy about the catalytic effect a holy fool has upon those around him in the cutthroat world of children s television
1	subjective	a rude black comedy about the catalytic effect a holy fool has upon those around him in the cutthroat world of children s television
1	subjective	a rude black comedy about the catalytic effect a holy fool has upon those around him in the cutthroat world of children s television
1	subjective	a rude black comedy about the catalytic effect a holy fool has upon those around him in the cutthroat world of children s television
1	subjective	a rude black comedy about the catalytic effect a holy fool has upon those around him in the cutthroat world of children s television
1	subjective	a rude black comedy about the catalytic effect a holy fool has upon those around him in the cutthroat world of children s television
1	subjective	a rude black comedy about the catalytic effect a holy fool has upon those around him in the cutthroat world of children s television
1	subjective	a rude black comedy about the catalytic effect a holy fool has upon those around him in the cutthroat world of children s television
1	subjective	a rude black comedy about the catalytic effect a holy fool has upon those around him in the cutthroat world of children s television
1	subjective	a rude black comedy about the catalytic effect a holy fool has upon those around him in the cutthroat world of children s television
1	subjective	a rude black comedy about the catalytic effect a holy fool has upon those around him in the cutthroat world of children s television
1	subjective	a rude black comedy about the catalytic effect a holy fool has upon those around him in the cutthroat world of children s television
1	subjective	a rude black comedy about the catalytic effect a holy fool has upon those around him in the cutthroat world of children s television
1	subjective	a rude black comedy about the catalytic effect a holy fool has upon those around him in the cutthroat world of children s television
1	subjective	a rude black comedy about the catalytic effect a holy fool has upon those around him in the cutthroat world of children s television
1	subjective	a rude black comedy about the catalytic effect a holy fool has upon those around him in the cutthroat world of children s television
1	subjective	it 's incredible the number of stories the holocaust has generated . just when you think that every possible angle has been exhausted by documentarians , another new film emerges with yet another remarkable yet shockingly little-known perspective .
1	subjective	it s incredible the number of stories the final solution has generated just when you think that every possible angle has been exhausted by documentarians another novel film come out with yet another remarkable yet shockingly little known perspective
1	subjective	it s unbelievable the number of stories the holocaust has generated just when you think that every possible angle has been exhausted by documentarians another fresh film emerges with yet another remarkable yet shockingly little bonk perspective
1	subjective	it s incredible the number of stories the holocaust has generated just when you think that every possible angle has been play out by documentarians another new film come out with yet another remarkable yet shockingly little known view
1	subjective	it s incredible the number of stories the final solution has generated just when you think that every possible angle has been exhausted by documentarians some other new film emerges with yet some other remarkable yet shockingly niggling known perspective
1	subjective	it s unbelievable the number of stories the holocaust has generated just when you think that every possible angle has been exhausted by documentarians some other new film emerges with yet some other remarkable yet shockingly slight known perspective
1	subjective	it s incredible the number of stories the holocaust has generated just when you think that every possible angle has been spent by documentarians another new flick emerges with yet another singular yet shockingly little known perspective
1	subjective	it s incredible the numerate of stories the holocaust has generated just when you think that every possible angle has been exhausted by documentarians another new shoot emerges with yet another remarkable yet shockingly little screw perspective
1	subjective	it s incredible the number of account the holocaust has generated just when you think that every potential angle has been exhausted by documentarians another new photographic film emerges with yet another remarkable yet shockingly little known perspective
1	subjective	it s incredible the number of stories the holocaust has generated just when you think that every possible lean has been exhausted by documentarians another new film emerges with even another remarkable even shockingly little jazz perspective
1	subjective	it s incredible the number of stories the holocaust has generated just when you think that every possible angle has been exhausted by documentarians another new film emerges with yet another remarkable yet shockingly little known perspective
1	subjective	it s incredible the number of stories the holocaust has generated just when you think that every possible angle has been exhausted by documentarians another new film emerges with yet another remarkable yet shockingly little known perspective
1	subjective	it s incredible the number of stories the holocaust has generated just when you think that every possible angle has been exhausted by documentarians another new film emerges with yet another remarkable yet shockingly little known perspective
1	subjective	it s incredible the number of stories the holocaust has generated just when you think that every possible angle has been exhausted by documentarians another new film emerges with yet another remarkable yet shockingly little known perspective
1	subjective	it s incredible the number of stories the holocaust has generated just when you think that every possible angle has been exhausted by documentarians another new film emerges with yet another remarkable yet shockingly little known perspective
1	subjective	it s incredible the number of stories the holocaust has generated just when you think that every possible angle has been exhausted by documentarians another new film emerges with yet another remarkable yet shockingly little known perspective
1	subjective	it s incredible the number of stories the holocaust has generated just when you think that every possible angle has been exhausted by documentarians another new film emerges with yet another remarkable yet shockingly little known perspective
1	subjective	it s incredible the number of stories the holocaust has generated just when you think that every possible angle has been exhausted by documentarians another new film emerges with yet another remarkable yet shockingly little known perspective
1	subjective	it s incredible the number of stories the holocaust has generated just when you think that every possible angle has been exhausted by documentarians another new film emerges with yet another remarkable yet shockingly little known perspective
1	subjective	it s incredible the number of stories the holocaust has generated just when you think that every possible angle has been exhausted by documentarians another new film emerges with yet another remarkable yet shockingly little known perspective
1	subjective	it s incredible the number of stories the holocaust has generated just when you think that every possible angle has been exhausted by documentarians another new film emerges with yet another remarkable yet shockingly little known perspective
1	subjective	it s incredible the number of stories the holocaust has generated just when you think that every possible angle has been exhausted by documentarians another new film emerges with yet another remarkable yet shockingly little known perspective
1	subjective	it s incredible the number of stories the holocaust has generated just when you think that every possible angle has been exhausted by documentarians another new film emerges with yet another remarkable yet shockingly little known perspective
1	subjective	it s incredible the number of stories the holocaust has generated just when you think that every possible angle has been exhausted by documentarians another new film emerges with yet another remarkable yet shockingly little known perspective
1	subjective	it s incredible the number of stories the holocaust has generated just when you think that every possible angle has been exhausted by documentarians another new film emerges with yet another remarkable yet shockingly little known perspective
1	subjective	it s incredible the number of stories the holocaust has generated just when you think that every possible angle has been exhausted by documentarians another new film emerges with yet another remarkable yet shockingly little known perspective
1	subjective	it s incredible the number of stories the holocaust has generated just when you think that every possible angle has been exhausted by documentarians another new film emerges with yet another remarkable yet shockingly little known perspective
1	subjective	it s incredible the number of stories the holocaust has generated just when you think that every possible angle has been exhausted by documentarians another new film emerges with yet another remarkable yet shockingly little known perspective
1	subjective	it s incredible the number of stories the holocaust has generated just when you think that every possible angle has been exhausted by documentarians another new film emerges with yet another remarkable yet shockingly little known perspective
1	subjective	it s incredible the number of stories the holocaust has generated just when you think that every possible angle has been exhausted by documentarians another new film emerges with yet another remarkable yet shockingly little known perspective
1	subjective	it s incredible the number of stories the holocaust has generated just when you think that every possible angle has been exhausted by documentarians another new film emerges with yet another remarkable yet shockingly little known perspective
1	subjective	it s incredible the number of stories the holocaust has generated just when you think that every possible angle has been exhausted by documentarians another new film emerges with yet another remarkable yet shockingly little known perspective
1	subjective	it s incredible the number of stories the holocaust has generated just when you think that every possible angle has been exhausted by documentarians another new film emerges with yet another remarkable yet shockingly little known perspective
0	objective	the plot thickens further with the death of rachel 's best friend annie and the discovery that dennis betts is actually a policeman , with his own very personal reasons for pursuing rachel .
0	objective	the plot thickens further with the death of rachel s serious friend annie and the breakthrough that dennis betts is actually a policeman with his own very personal reasons for prosecute rachel
0	objective	the plot of ground thickens further with the death of rachel s best friend annie and the discovery that dennis betts is in reality a officer with his own very personal reasons for pursuing rachel
0	objective	the game inspissate further with the death of rachel s best friend annie and the uncovering that dennis betts is actually a policeman with his own very personal reasons for pursuing rachel
0	objective	the plot thickens further with the death of rachel s intimately protagonist annie and the uncovering that dennis betts is actually a policeman with his own very personal reasons for pursuing rachel
0	objective	the plot of land inspissate further with the death of rachel s undecomposed friend annie and the discovery that dennis betts is actually a policeman with his own very personal reasons for pursuing rachel
0	objective	the plot thickens further with the dying of rachel s best friend annie and the discovery that dennis betts is actually a police officer with his own very personal reasons for prosecute rachel
0	objective	the plot thickens further with the decease of rachel s effective friend annie and the discovery that dennis betts is really a policeman with his own very personal reasons for pursuing rachel
0	objective	the plot thickens further with the expiry of rachel s best friend annie and the discovery that dennis betts is actually a police officer with his own very personal understanding for pursuing rachel
0	objective	the plot inspissate further with the dying of rachel s best friend annie and the discovery that dennis betts is really a policeman with his own very personal reasons for pursuing rachel
0	objective	the plot thickens further with the death of rachel s best friend annie and the discovery that dennis betts is actually a policeman with his own very personal reasons for pursuing rachel
0	objective	the plot thickens further with the death of rachel s best friend annie and the discovery that dennis betts is actually a policeman with his own very personal reasons for pursuing rachel
0	objective	the plot thickens further with the death of rachel s best friend annie and the discovery that dennis betts is actually a policeman with his own very personal reasons for pursuing rachel
0	objective	the plot thickens further with the death of rachel s best friend annie and the discovery that dennis betts is actually a policeman with his own very personal reasons for pursuing rachel
0	objective	the plot thickens further with the death of rachel s best friend annie and the discovery that dennis betts is actually a policeman with his own very personal reasons for pursuing rachel
0	objective	the plot thickens further with the death of rachel s best friend annie and the discovery that dennis betts is actually a policeman with his own very personal reasons for pursuing rachel
0	objective	the plot thickens further with the death of rachel s best friend annie and the discovery that dennis betts is actually a policeman with his own very personal reasons for pursuing rachel
0	objective	the plot thickens further with the death of rachel s best friend annie and the discovery that dennis betts is actually a policeman with his own very personal reasons for pursuing rachel
0	objective	the plot thickens further with the death of rachel s best friend annie and the discovery that dennis betts is actually a policeman with his own very personal reasons for pursuing rachel
0	objective	the plot thickens further with the death of rachel s best friend annie and the discovery that dennis betts is actually a policeman with his own very personal reasons for pursuing rachel
0	objective	the plot thickens further with the death of rachel s best friend annie and the discovery that dennis betts is actually a policeman with his own very personal reasons for pursuing rachel
0	objective	the plot thickens further with the death of rachel s best friend annie and the discovery that dennis betts is actually a policeman with his own very personal reasons for pursuing rachel
0	objective	the plot thickens further with the death of rachel s best friend annie and the discovery that dennis betts is actually a policeman with his own very personal reasons for pursuing rachel
0	objective	the plot thickens further with the death of rachel s best friend annie and the discovery that dennis betts is actually a policeman with his own very personal reasons for pursuing rachel
0	objective	the plot thickens further with the death of rachel s best friend annie and the discovery that dennis betts is actually a policeman with his own very personal reasons for pursuing rachel
0	objective	the plot thickens further with the death of rachel s best friend annie and the discovery that dennis betts is actually a policeman with his own very personal reasons for pursuing rachel
0	objective	the plot thickens further with the death of rachel s best friend annie and the discovery that dennis betts is actually a policeman with his own very personal reasons for pursuing rachel
0	objective	the plot thickens further with the death of rachel s best friend annie and the discovery that dennis betts is actually a policeman with his own very personal reasons for pursuing rachel
0	objective	the plot thickens further with the death of rachel s best friend annie and the discovery that dennis betts is actually a policeman with his own very personal reasons for pursuing rachel
0	objective	the plot thickens further with the death of rachel s best friend annie and the discovery that dennis betts is actually a policeman with his own very personal reasons for pursuing rachel
0	objective	the plot thickens further with the death of rachel s best friend annie and the discovery that dennis betts is actually a policeman with his own very personal reasons for pursuing rachel
0	objective	the plot thickens further with the death of rachel s best friend annie and the discovery that dennis betts is actually a policeman with his own very personal reasons for pursuing rachel
0	objective	the plot thickens further with the death of rachel s best friend annie and the discovery that dennis betts is actually a policeman with his own very personal reasons for pursuing rachel
1	subjective	a zombie movie in every sense of the word -- mindless , lifeless , meandering , loud , painful , obnoxious .
1	subjective	a zombie movie in every sense of the word mindless lifeless meandering loud atrocious obnoxious
1	subjective	a zombie movie in every sense of the word forgetful lifeless meandering loud painful obnoxious
1	subjective	a zombie movie in every common sense of the word mindless lifeless meandering loud painful obnoxious
1	subjective	a zombie movie in every sense of the word mindless exanimate meandering loud painful obnoxious
1	subjective	a zombie movie in every sense of the word mindless exanimate meandering loud painful obnoxious
1	subjective	a zombie movie in every sense of the word mindless lifeless wander loud painful obnoxious
1	subjective	a zombie movie in every sense of the book mindless lifeless meandering loud painful obnoxious
1	subjective	a zombie spirit movie in every sense of the word mindless lifeless meandering loud painful obnoxious
1	subjective	a zombie movie in every sense of the word mindless lifeless meandering loud painful objectionable
1	subjective	a zombie movie in every sense of the word mindless lifeless meandering loud painful obnoxious
1	subjective	a zombie movie in every sense of the word mindless lifeless meandering loud painful obnoxious
1	subjective	a zombie movie in every sense of the word mindless lifeless meandering loud painful obnoxious
1	subjective	a zombie movie in every sense of the word mindless lifeless meandering loud painful obnoxious
1	subjective	a zombie movie in every sense of the word mindless lifeless meandering loud painful obnoxious
1	subjective	a zombie movie in every sense of the word mindless lifeless meandering loud painful obnoxious
1	subjective	a zombie movie in every sense of the word mindless lifeless meandering loud painful obnoxious
1	subjective	a zombie movie in every sense of the word mindless lifeless meandering loud painful obnoxious
1	subjective	a zombie movie in every sense of the word mindless lifeless meandering loud painful obnoxious
1	subjective	a zombie movie in every sense of the word mindless lifeless meandering loud painful obnoxious
1	subjective	a zombie movie in every sense of the word mindless lifeless meandering loud painful obnoxious
1	subjective	a zombie movie in every sense of the word mindless lifeless meandering loud painful obnoxious
1	subjective	a zombie movie in every sense of the word mindless lifeless meandering loud painful obnoxious
1	subjective	a zombie movie in every sense of the word mindless lifeless meandering loud painful obnoxious
1	subjective	a zombie movie in every sense of the word mindless lifeless meandering loud painful obnoxious
1	subjective	a zombie movie in every sense of the word mindless lifeless meandering loud painful obnoxious
1	subjective	a zombie movie in every sense of the word mindless lifeless meandering loud painful obnoxious
1	subjective	a zombie movie in every sense of the word mindless lifeless meandering loud painful obnoxious
1	subjective	a zombie movie in every sense of the word mindless lifeless meandering loud painful obnoxious
1	subjective	a zombie movie in every sense of the word mindless lifeless meandering loud painful obnoxious
1	subjective	a zombie movie in every sense of the word mindless lifeless meandering loud painful obnoxious
1	subjective	a zombie movie in every sense of the word mindless lifeless meandering loud painful obnoxious
1	subjective	a zombie movie in every sense of the word mindless lifeless meandering loud painful obnoxious
0	objective	burning clean follows johnny , a young man caught between the grinding poverty of the urban ghetto and a con artist mother who depends on him for survival , on the day he must forsake her to save himself .
0	objective	burning clean follows johnny a cy young man caught between the grinding poverty of the urban ghetto and a con artist mother who calculate on him for survival on the day he must forsake her to deliver himself
0	objective	burning clean follows johnny a young man caught between the grinding poverty of the urban ghetto and a con artist overprotect who depends on him for survival on the day he mustiness forsake her to bring through himself
0	objective	burning clean follows johnny a young gentlemans gentleman trance between the grinding poverty of the urban ghetto and a con creative person mother who depends on him for survival on the day he must forsake her to save himself
0	objective	burning clean follows johnny a new man caught between the grinding poverty of the urban ghetto and a con artist mother who depends on him for selection on the day he mustiness forsake her to save himself
0	objective	burning plum follows johnny a young man caught between the labor poverty of the urban ghetto and a con artist mother who depends on him for survival on the day he mustiness forsake her to save himself
0	objective	burning clean follows johnny a young piece caught between the grinding poverty of the urban ghetto and a con artist mother who depends on him for survival on the day he moldiness desert her to save himself
0	objective	burning clean follows johnny reb a young man caught between the grinding poverty of the urban ghetto and a inmate artist mother who calculate on him for survival on the day he must forsake her to save himself
0	objective	burning white follows rebel a youthful man caught between the grinding poverty of the urban ghetto and a con artist mother who depends on him for survival on the day he must forsake her to save himself
0	objective	burning clean follows johnny a young man caught between the grinding poverty of the urban ghetto and a con artist beget who bet on him for survival on the hour interval he must forsake her to save himself
0	objective	burning clean follows johnny a young man caught between the grinding poverty of the urban ghetto and a con artist mother who depends on him for survival on the day he must forsake her to save himself
0	objective	burning clean follows johnny a young man caught between the grinding poverty of the urban ghetto and a con artist mother who depends on him for survival on the day he must forsake her to save himself
0	objective	burning clean follows johnny a young man caught between the grinding poverty of the urban ghetto and a con artist mother who depends on him for survival on the day he must forsake her to save himself
0	objective	burning clean follows johnny a young man caught between the grinding poverty of the urban ghetto and a con artist mother who depends on him for survival on the day he must forsake her to save himself
0	objective	burning clean follows johnny a young man caught between the grinding poverty of the urban ghetto and a con artist mother who depends on him for survival on the day he must forsake her to save himself
0	objective	burning clean follows johnny a young man caught between the grinding poverty of the urban ghetto and a con artist mother who depends on him for survival on the day he must forsake her to save himself
0	objective	burning clean follows johnny a young man caught between the grinding poverty of the urban ghetto and a con artist mother who depends on him for survival on the day he must forsake her to save himself
0	objective	burning clean follows johnny a young man caught between the grinding poverty of the urban ghetto and a con artist mother who depends on him for survival on the day he must forsake her to save himself
0	objective	burning clean follows johnny a young man caught between the grinding poverty of the urban ghetto and a con artist mother who depends on him for survival on the day he must forsake her to save himself
0	objective	burning clean follows johnny a young man caught between the grinding poverty of the urban ghetto and a con artist mother who depends on him for survival on the day he must forsake her to save himself
0	objective	burning clean follows johnny a young man caught between the grinding poverty of the urban ghetto and a con artist mother who depends on him for survival on the day he must forsake her to save himself
0	objective	burning clean follows johnny a young man caught between the grinding poverty of the urban ghetto and a con artist mother who depends on him for survival on the day he must forsake her to save himself
0	objective	burning clean follows johnny a young man caught between the grinding poverty of the urban ghetto and a con artist mother who depends on him for survival on the day he must forsake her to save himself
0	objective	burning clean follows johnny a young man caught between the grinding poverty of the urban ghetto and a con artist mother who depends on him for survival on the day he must forsake her to save himself
0	objective	burning clean follows johnny a young man caught between the grinding poverty of the urban ghetto and a con artist mother who depends on him for survival on the day he must forsake her to save himself
0	objective	burning clean follows johnny a young man caught between the grinding poverty of the urban ghetto and a con artist mother who depends on him for survival on the day he must forsake her to save himself
0	objective	burning clean follows johnny a young man caught between the grinding poverty of the urban ghetto and a con artist mother who depends on him for survival on the day he must forsake her to save himself
0	objective	burning clean follows johnny a young man caught between the grinding poverty of the urban ghetto and a con artist mother who depends on him for survival on the day he must forsake her to save himself
0	objective	burning clean follows johnny a young man caught between the grinding poverty of the urban ghetto and a con artist mother who depends on him for survival on the day he must forsake her to save himself
0	objective	burning clean follows johnny a young man caught between the grinding poverty of the urban ghetto and a con artist mother who depends on him for survival on the day he must forsake her to save himself
0	objective	burning clean follows johnny a young man caught between the grinding poverty of the urban ghetto and a con artist mother who depends on him for survival on the day he must forsake her to save himself
0	objective	burning clean follows johnny a young man caught between the grinding poverty of the urban ghetto and a con artist mother who depends on him for survival on the day he must forsake her to save himself
0	objective	burning clean follows johnny a young man caught between the grinding poverty of the urban ghetto and a con artist mother who depends on him for survival on the day he must forsake her to save himself
1	subjective	the surprising skill and compassion that group 's makers exhibit turns what could have been an uninvolving actor 's exercise into a compelling and complicated emotional stew .
1	subjective	the surprising skill and compassion that group s makers exhibit turns what could have been an uninvolving actor s exercise into a compelling and perplex emotional brood
1	subjective	the surprising skill and compassion that group s shaper exhibit turn what could have been an uninvolving actor s exercise into a compelling and complicated emotional stew
1	subjective	the surprise skill and compassion that group s makers exhibit turns what could have been an uninvolving actor s exercise into a compelling and rarify emotional stew
1	subjective	the surprising skill and compassionateness that group s makers exhibit turns what could have been an uninvolving actor s exercise into a compelling and complicated emotional lather
1	subjective	the surprising skill and compassion that group s makers expose turns what could have been an uninvolving actor s exercise into a compelling and complicated emotional lather
1	subjective	the surprising skill and compassion that mathematical group s makers display turns what could have been an uninvolving actor s exercise into a compelling and complicated emotional stew
1	subjective	the storm skill and compassion that group s god almighty exhibit turns what could have been an uninvolving actor s exercise into a compelling and complicated emotional stew
1	subjective	the surprise accomplishment and compassion that group s makers exhibit turns what could have been an uninvolving actor s exercise into a compelling and complicated emotional stew
1	subjective	the surprising skill and compassion that group s makers exhibit turns what could have been an uninvolving actor s exercise into a oblige and complicated emotional brood
1	subjective	the surprising skill and compassion that group s makers exhibit turns what could have been an uninvolving actor s exercise into a compelling and complicated emotional stew
1	subjective	the surprising skill and compassion that group s makers exhibit turns what could have been an uninvolving actor s exercise into a compelling and complicated emotional stew
1	subjective	the surprising skill and compassion that group s makers exhibit turns what could have been an uninvolving actor s exercise into a compelling and complicated emotional stew
1	subjective	the surprising skill and compassion that group s makers exhibit turns what could have been an uninvolving actor s exercise into a compelling and complicated emotional stew
1	subjective	the surprising skill and compassion that group s makers exhibit turns what could have been an uninvolving actor s exercise into a compelling and complicated emotional stew
1	subjective	the surprising skill and compassion that group s makers exhibit turns what could have been an uninvolving actor s exercise into a compelling and complicated emotional stew
1	subjective	the surprising skill and compassion that group s makers exhibit turns what could have been an uninvolving actor s exercise into a compelling and complicated emotional stew
1	subjective	the surprising skill and compassion that group s makers exhibit turns what could have been an uninvolving actor s exercise into a compelling and complicated emotional stew
1	subjective	the surprising skill and compassion that group s makers exhibit turns what could have been an uninvolving actor s exercise into a compelling and complicated emotional stew
1	subjective	the surprising skill and compassion that group s makers exhibit turns what could have been an uninvolving actor s exercise into a compelling and complicated emotional stew
1	subjective	the surprising skill and compassion that group s makers exhibit turns what could have been an uninvolving actor s exercise into a compelling and complicated emotional stew
1	subjective	the surprising skill and compassion that group s makers exhibit turns what could have been an uninvolving actor s exercise into a compelling and complicated emotional stew
1	subjective	the surprising skill and compassion that group s makers exhibit turns what could have been an uninvolving actor s exercise into a compelling and complicated emotional stew
1	subjective	the surprising skill and compassion that group s makers exhibit turns what could have been an uninvolving actor s exercise into a compelling and complicated emotional stew
1	subjective	the surprising skill and compassion that group s makers exhibit turns what could have been an uninvolving actor s exercise into a compelling and complicated emotional stew
1	subjective	the surprising skill and compassion that group s makers exhibit turns what could have been an uninvolving actor s exercise into a compelling and complicated emotional stew
1	subjective	the surprising skill and compassion that group s makers exhibit turns what could have been an uninvolving actor s exercise into a compelling and complicated emotional stew
1	subjective	the surprising skill and compassion that group s makers exhibit turns what could have been an uninvolving actor s exercise into a compelling and complicated emotional stew
1	subjective	the surprising skill and compassion that group s makers exhibit turns what could have been an uninvolving actor s exercise into a compelling and complicated emotional stew
1	subjective	the surprising skill and compassion that group s makers exhibit turns what could have been an uninvolving actor s exercise into a compelling and complicated emotional stew
1	subjective	the surprising skill and compassion that group s makers exhibit turns what could have been an uninvolving actor s exercise into a compelling and complicated emotional stew
1	subjective	the surprising skill and compassion that group s makers exhibit turns what could have been an uninvolving actor s exercise into a compelling and complicated emotional stew
1	subjective	the surprising skill and compassion that group s makers exhibit turns what could have been an uninvolving actor s exercise into a compelling and complicated emotional stew
0	objective	it is marta 's simple video that proves to be the most compelling , triggering a series of events that effects all five students and forces them to re-evaluate their own belief in the power of motion pictures .
0	objective	it is marta s simple television that proves to be the most compelling actuate a series of events that effects all five students and forces them to re evaluate their own impression in the power of motion pictures
0	objective	it is marta s simple video that evidence to be the most oblige triggering a series of events that effects all five student and forces them to re evaluate their own belief in the power of motion pictures
0	objective	it is marta s simple video that proves to be the most compelling triggering a series of events that effects all five educatee and forces them to re evaluate their own feeling in the force of motion pictures
0	objective	it is marta s simple video recording that proves to be the most compelling triggering a serial of events that effects all five students and forces them to re evaluate their own belief in the magnate of motion pictures
0	objective	it is marta s simple video that proves to be the most compelling triggering a series of events that effects all fivesome educatee and forces them to re evaluate their own belief in the business leader of motion pictures
0	objective	it is marta s simple video that proves to be the most compelling triggering a series of case that effects all five students and forces them to re evaluate their own belief in the power of movement photograph
0	objective	it is marta s simple video that proves to be the most compelling triggering a series of events that effects all five scholarly person and forces them to re valuate their own belief in the power of gesticulate pictures
0	objective	it is marta s simple video that evidence to be the most compel triggering a serial of events that effects all five students and forces them to re evaluate their own belief in the power of motion pictures
0	objective	it is marta s unsubdivided video that proves to be the most compelling triggering a serial publication of events that core all five students and forces them to re evaluate their own belief in the power of motion pictures
0	objective	it is marta s simple video that proves to be the most compelling triggering a series of events that effects all five students and forces them to re evaluate their own belief in the power of motion pictures
0	objective	it is marta s simple video that proves to be the most compelling triggering a series of events that effects all five students and forces them to re evaluate their own belief in the power of motion pictures
0	objective	it is marta s simple video that proves to be the most compelling triggering a series of events that effects all five students and forces them to re evaluate their own belief in the power of motion pictures
0	objective	it is marta s simple video that proves to be the most compelling triggering a series of events that effects all five students and forces them to re evaluate their own belief in the power of motion pictures
0	objective	it is marta s simple video that proves to be the most compelling triggering a series of events that effects all five students and forces them to re evaluate their own belief in the power of motion pictures
0	objective	it is marta s simple video that proves to be the most compelling triggering a series of events that effects all five students and forces them to re evaluate their own belief in the power of motion pictures
0	objective	it is marta s simple video that proves to be the most compelling triggering a series of events that effects all five students and forces them to re evaluate their own belief in the power of motion pictures
0	objective	it is marta s simple video that proves to be the most compelling triggering a series of events that effects all five students and forces them to re evaluate their own belief in the power of motion pictures
0	objective	it is marta s simple video that proves to be the most compelling triggering a series of events that effects all five students and forces them to re evaluate their own belief in the power of motion pictures
0	objective	it is marta s simple video that proves to be the most compelling triggering a series of events that effects all five students and forces them to re evaluate their own belief in the power of motion pictures
0	objective	it is marta s simple video that proves to be the most compelling triggering a series of events that effects all five students and forces them to re evaluate their own belief in the power of motion pictures
0	objective	it is marta s simple video that proves to be the most compelling triggering a series of events that effects all five students and forces them to re evaluate their own belief in the power of motion pictures
0	objective	it is marta s simple video that proves to be the most compelling triggering a series of events that effects all five students and forces them to re evaluate their own belief in the power of motion pictures
0	objective	it is marta s simple video that proves to be the most compelling triggering a series of events that effects all five students and forces them to re evaluate their own belief in the power of motion pictures
0	objective	it is marta s simple video that proves to be the most compelling triggering a series of events that effects all five students and forces them to re evaluate their own belief in the power of motion pictures
0	objective	it is marta s simple video that proves to be the most compelling triggering a series of events that effects all five students and forces them to re evaluate their own belief in the power of motion pictures
0	objective	it is marta s simple video that proves to be the most compelling triggering a series of events that effects all five students and forces them to re evaluate their own belief in the power of motion pictures
0	objective	it is marta s simple video that proves to be the most compelling triggering a series of events that effects all five students and forces them to re evaluate their own belief in the power of motion pictures
0	objective	it is marta s simple video that proves to be the most compelling triggering a series of events that effects all five students and forces them to re evaluate their own belief in the power of motion pictures
0	objective	it is marta s simple video that proves to be the most compelling triggering a series of events that effects all five students and forces them to re evaluate their own belief in the power of motion pictures
0	objective	it is marta s simple video that proves to be the most compelling triggering a series of events that effects all five students and forces them to re evaluate their own belief in the power of motion pictures
0	objective	it is marta s simple video that proves to be the most compelling triggering a series of events that effects all five students and forces them to re evaluate their own belief in the power of motion pictures
0	objective	it is marta s simple video that proves to be the most compelling triggering a series of events that effects all five students and forces them to re evaluate their own belief in the power of motion pictures
1	subjective	julia is played with exasperating blandness by laura regan .
1	subjective	julia is meet with exasperating blandness by laura regan
1	subjective	julia is work with exasperating blandness by laura regan
1	subjective	julia is playact with exasperating blandness by laura regan
1	subjective	julia is played with exasperating suaveness by laura regan
1	subjective	julia is played with worsen blandness by laura regan
1	subjective	julia is played with maddening blandness by laura regan
1	subjective	julia is played with exasperating smoothness by laura regan
1	subjective	julia is played with vexing blandness by laura regan
1	subjective	julia is wreak with exasperating blandness by laura regan
1	subjective	julia is played with exasperating blandness by laura regan
1	subjective	julia is played with exasperating blandness by laura regan
1	subjective	julia is played with exasperating blandness by laura regan
1	subjective	julia is played with exasperating blandness by laura regan
1	subjective	julia is played with exasperating blandness by laura regan
1	subjective	julia is played with exasperating blandness by laura regan
1	subjective	julia is played with exasperating blandness by laura regan
1	subjective	julia is played with exasperating blandness by laura regan
1	subjective	julia is played with exasperating blandness by laura regan
1	subjective	julia is played with exasperating blandness by laura regan
1	subjective	julia is played with exasperating blandness by laura regan
1	subjective	julia is played with exasperating blandness by laura regan
1	subjective	julia is played with exasperating blandness by laura regan
1	subjective	julia is played with exasperating blandness by laura regan
1	subjective	julia is played with exasperating blandness by laura regan
1	subjective	julia is played with exasperating blandness by laura regan
1	subjective	julia is played with exasperating blandness by laura regan
1	subjective	julia is played with exasperating blandness by laura regan
1	subjective	julia is played with exasperating blandness by laura regan
1	subjective	julia is played with exasperating blandness by laura regan
1	subjective	julia is played with exasperating blandness by laura regan
1	subjective	julia is played with exasperating blandness by laura regan
1	subjective	julia is played with exasperating blandness by laura regan
0	objective	her plan is to control the information infrastructure of the world .
0	objective	her plan is to control the selective information infrastructure of the world
0	objective	her plan is to control the info infrastructure of the world
0	objective	her plan is to control the information substructure of the world
0	objective	her plan is to control the information base of the world
0	objective	her design is to control the information infrastructure of the world
0	objective	her be after is to control the information infrastructure of the world
0	objective	her plan is to control the information infrastructure of the domain
0	objective	her plan is to control the data infrastructure of the world
0	objective	her plan is to controller the information infrastructure of the world
0	objective	her plan is to control the information infrastructure of the world
0	objective	her plan is to control the information infrastructure of the world
0	objective	her plan is to control the information infrastructure of the world
0	objective	her plan is to control the information infrastructure of the world
0	objective	her plan is to control the information infrastructure of the world
0	objective	her plan is to control the information infrastructure of the world
0	objective	her plan is to control the information infrastructure of the world
0	objective	her plan is to control the information infrastructure of the world
0	objective	her plan is to control the information infrastructure of the world
0	objective	her plan is to control the information infrastructure of the world
0	objective	her plan is to control the information infrastructure of the world
0	objective	her plan is to control the information infrastructure of the world
0	objective	her plan is to control the information infrastructure of the world
0	objective	her plan is to control the information infrastructure of the world
0	objective	her plan is to control the information infrastructure of the world
0	objective	her plan is to control the information infrastructure of the world
0	objective	her plan is to control the information infrastructure of the world
0	objective	her plan is to control the information infrastructure of the world
0	objective	her plan is to control the information infrastructure of the world
0	objective	her plan is to control the information infrastructure of the world
0	objective	her plan is to control the information infrastructure of the world
0	objective	her plan is to control the information infrastructure of the world
0	objective	her plan is to control the information infrastructure of the world
0	objective	eric , of course , deep down , wants to do it .
0	objective	eric of course trench down wants to do it
0	objective	eric of course abstruse down wants to do it
0	objective	eric of course deep down lack to do it
0	objective	eric of naturally deep down wants to do it
0	objective	eric of course deep down want to do it
0	objective	eric of course cryptic down wants to do it
0	objective	eric of line deep down wants to do it
0	objective	eric of path deep down wants to do it
0	objective	eric of course cryptical down wants to do it
0	objective	eric of course deep down wants to do it
0	objective	eric of course deep down wants to do it
0	objective	eric of course deep down wants to do it
0	objective	eric of course deep down wants to do it
0	objective	eric of course deep down wants to do it
0	objective	eric of course deep down wants to do it
0	objective	eric of course deep down wants to do it
0	objective	eric of course deep down wants to do it
0	objective	eric of course deep down wants to do it
0	objective	eric of course deep down wants to do it
0	objective	eric of course deep down wants to do it
0	objective	eric of course deep down wants to do it
0	objective	eric of course deep down wants to do it
0	objective	eric of course deep down wants to do it
0	objective	eric of course deep down wants to do it
0	objective	eric of course deep down wants to do it
0	objective	eric of course deep down wants to do it
0	objective	eric of course deep down wants to do it
0	objective	eric of course deep down wants to do it
0	objective	eric of course deep down wants to do it
0	objective	eric of course deep down wants to do it
0	objective	eric of course deep down wants to do it
0	objective	eric of course deep down wants to do it
1	subjective	nachtwey clears the cynicism right out of you . he makes you realize that deep inside righteousness can be found a tough beauty .
1	subjective	nachtwey clears the cynicism right out of you he makes you realize that mysterious inside righteousness can be plant a tough beauty
1	subjective	nachtwey clears the cynicism right out of you he create you realize that deep inside righteousness can be get a tough beauty
1	subjective	nachtwey clears the cynicism right out of you he makes you realize that mystifying inside righteousness can be found a tough looker
1	subjective	nachtwey crystallise the cynicism right out of you he makes you realize that deep inside righteousness can be institute a tough beauty
1	subjective	nachtwey take in the cynicism right out of you he take a shit you realize that deep inside righteousness can be found a tough beauty
1	subjective	nachtwey clears the cynicism right out of you he gain you realize that deep inside righteousness can be found a goon beauty
1	subjective	nachtwey clears the cynicism right out of you he makes you earn that deep indoors righteousness can be found a tough beauty
1	subjective	nachtwey clears the cynicism right out of you he defecate you realize that deep inner righteousness can be found a tough beauty
1	subjective	nachtwey clears the cynicism right out of you he work you realize that deep inside righteousness can be happen a tough beauty
1	subjective	nachtwey clears the cynicism right out of you he makes you realize that deep inside righteousness can be found a tough beauty
1	subjective	nachtwey clears the cynicism right out of you he makes you realize that deep inside righteousness can be found a tough beauty
1	subjective	nachtwey clears the cynicism right out of you he makes you realize that deep inside righteousness can be found a tough beauty
1	subjective	nachtwey clears the cynicism right out of you he makes you realize that deep inside righteousness can be found a tough beauty
1	subjective	nachtwey clears the cynicism right out of you he makes you realize that deep inside righteousness can be found a tough beauty
1	subjective	nachtwey clears the cynicism right out of you he makes you realize that deep inside righteousness can be found a tough beauty
1	subjective	nachtwey clears the cynicism right out of you he makes you realize that deep inside righteousness can be found a tough beauty
1	subjective	nachtwey clears the cynicism right out of you he makes you realize that deep inside righteousness can be found a tough beauty
1	subjective	nachtwey clears the cynicism right out of you he makes you realize that deep inside righteousness can be found a tough beauty
1	subjective	nachtwey clears the cynicism right out of you he makes you realize that deep inside righteousness can be found a tough beauty
1	subjective	nachtwey clears the cynicism right out of you he makes you realize that deep inside righteousness can be found a tough beauty
1	subjective	nachtwey clears the cynicism right out of you he makes you realize that deep inside righteousness can be found a tough beauty
1	subjective	nachtwey clears the cynicism right out of you he makes you realize that deep inside righteousness can be found a tough beauty
1	subjective	nachtwey clears the cynicism right out of you he makes you realize that deep inside righteousness can be found a tough beauty
1	subjective	nachtwey clears the cynicism right out of you he makes you realize that deep inside righteousness can be found a tough beauty
1	subjective	nachtwey clears the cynicism right out of you he makes you realize that deep inside righteousness can be found a tough beauty
1	subjective	nachtwey clears the cynicism right out of you he makes you realize that deep inside righteousness can be found a tough beauty
1	subjective	nachtwey clears the cynicism right out of you he makes you realize that deep inside righteousness can be found a tough beauty
1	subjective	nachtwey clears the cynicism right out of you he makes you realize that deep inside righteousness can be found a tough beauty
1	subjective	nachtwey clears the cynicism right out of you he makes you realize that deep inside righteousness can be found a tough beauty
1	subjective	nachtwey clears the cynicism right out of you he makes you realize that deep inside righteousness can be found a tough beauty
1	subjective	nachtwey clears the cynicism right out of you he makes you realize that deep inside righteousness can be found a tough beauty
1	subjective	nachtwey clears the cynicism right out of you he makes you realize that deep inside righteousness can be found a tough beauty
0	objective	chapman is on trial for a murder of latin american villagers while he was in the marines .
0	objective	chapman is on trial for a murder of latin american villagers while he was in the shipboard soldier
0	objective	chapman is on trial for a murder of latin american english villagers while he was in the marines
0	objective	john chapman is on trial for a murder of latin american villagers while he was in the marines
0	objective	johnny appleseed is on trial for a murder of latin american villagers while he was in the marines
0	objective	chapman is on trial for a murder of latin american villager while he was in the marines
0	objective	chapman is on trial for a murder of latin american villager while he was in the marines
0	objective	chapman is on trial for a murder of romance american villagers while he was in the marines
0	objective	chapman is on trial for a off of latin american villagers while he was in the marines
0	objective	chapman is on trial for a mangle of latin american villagers while he was in the marines
0	objective	chapman is on trial for a murder of latin american villagers while he was in the marines
0	objective	chapman is on trial for a murder of latin american villagers while he was in the marines
0	objective	chapman is on trial for a murder of latin american villagers while he was in the marines
0	objective	chapman is on trial for a murder of latin american villagers while he was in the marines
0	objective	chapman is on trial for a murder of latin american villagers while he was in the marines
0	objective	chapman is on trial for a murder of latin american villagers while he was in the marines
0	objective	chapman is on trial for a murder of latin american villagers while he was in the marines
0	objective	chapman is on trial for a murder of latin american villagers while he was in the marines
0	objective	chapman is on trial for a murder of latin american villagers while he was in the marines
0	objective	chapman is on trial for a murder of latin american villagers while he was in the marines
0	objective	chapman is on trial for a murder of latin american villagers while he was in the marines
0	objective	chapman is on trial for a murder of latin american villagers while he was in the marines
0	objective	chapman is on trial for a murder of latin american villagers while he was in the marines
0	objective	chapman is on trial for a murder of latin american villagers while he was in the marines
0	objective	chapman is on trial for a murder of latin american villagers while he was in the marines
0	objective	chapman is on trial for a murder of latin american villagers while he was in the marines
0	objective	chapman is on trial for a murder of latin american villagers while he was in the marines
0	objective	chapman is on trial for a murder of latin american villagers while he was in the marines
0	objective	chapman is on trial for a murder of latin american villagers while he was in the marines
0	objective	chapman is on trial for a murder of latin american villagers while he was in the marines
0	objective	chapman is on trial for a murder of latin american villagers while he was in the marines
0	objective	chapman is on trial for a murder of latin american villagers while he was in the marines
0	objective	chapman is on trial for a murder of latin american villagers while he was in the marines
1	subjective	the story is a rather simplistic one : grief drives her , love drives him , and a second chance to find love in the most unlikely place - it struck a chord in me .
1	subjective	the report is a quite simplistic one grief drives her love drives him and a second chance to find love in the most unlikely set it struck a chord in me
1	subjective	the story is a rather simplistic one grief drives her love drives him and a second casual to find love in the most unlikely identify it shine a chord in me
1	subjective	the story is a rather simplistic one grief beat back her love beat back him and a d chance to find love in the most unlikely place it light upon a chord in me
1	subjective	the chronicle is a rather simplistic one grief drives her dear drives him and a second chance to find dear in the most unlikely space it struck a chord in me
1	subjective	the story is a instead simplistic one heartache drives her love drives him and a second chance to come up love in the most unlikely place it struck a chord in me
1	subjective	the story is a rather simplistic one grief ride her love ride him and a second probability to find love in the most improbable place it struck a chord in me
1	subjective	the story is a rather simplistic one grief drives her erotic love drives him and a second take chances to find erotic love in the most unlikely place it chance upon a chord in me
1	subjective	the story is a rather simplistic ace grief drives her love drives him and a second probability to find love in the most unlikely place it coin a chord in me
1	subjective	the story is a kind of simplistic one grief drives her love drives him and a second run a risk to find love in the most unlikely place it light upon a chord in me
1	subjective	the story is a rather simplistic one grief drives her love drives him and a second chance to find love in the most unlikely place it struck a chord in me
1	subjective	the story is a rather simplistic one grief drives her love drives him and a second chance to find love in the most unlikely place it struck a chord in me
1	subjective	the story is a rather simplistic one grief drives her love drives him and a second chance to find love in the most unlikely place it struck a chord in me
1	subjective	the story is a rather simplistic one grief drives her love drives him and a second chance to find love in the most unlikely place it struck a chord in me
1	subjective	the story is a rather simplistic one grief drives her love drives him and a second chance to find love in the most unlikely place it struck a chord in me
1	subjective	the story is a rather simplistic one grief drives her love drives him and a second chance to find love in the most unlikely place it struck a chord in me
1	subjective	the story is a rather simplistic one grief drives her love drives him and a second chance to find love in the most unlikely place it struck a chord in me
1	subjective	the story is a rather simplistic one grief drives her love drives him and a second chance to find love in the most unlikely place it struck a chord in me
1	subjective	the story is a rather simplistic one grief drives her love drives him and a second chance to find love in the most unlikely place it struck a chord in me
1	subjective	the story is a rather simplistic one grief drives her love drives him and a second chance to find love in the most unlikely place it struck a chord in me
1	subjective	the story is a rather simplistic one grief drives her love drives him and a second chance to find love in the most unlikely place it struck a chord in me
1	subjective	the story is a rather simplistic one grief drives her love drives him and a second chance to find love in the most unlikely place it struck a chord in me
1	subjective	the story is a rather simplistic one grief drives her love drives him and a second chance to find love in the most unlikely place it struck a chord in me
1	subjective	the story is a rather simplistic one grief drives her love drives him and a second chance to find love in the most unlikely place it struck a chord in me
1	subjective	the story is a rather simplistic one grief drives her love drives him and a second chance to find love in the most unlikely place it struck a chord in me
1	subjective	the story is a rather simplistic one grief drives her love drives him and a second chance to find love in the most unlikely place it struck a chord in me
1	subjective	the story is a rather simplistic one grief drives her love drives him and a second chance to find love in the most unlikely place it struck a chord in me
1	subjective	the story is a rather simplistic one grief drives her love drives him and a second chance to find love in the most unlikely place it struck a chord in me
1	subjective	the story is a rather simplistic one grief drives her love drives him and a second chance to find love in the most unlikely place it struck a chord in me
1	subjective	the story is a rather simplistic one grief drives her love drives him and a second chance to find love in the most unlikely place it struck a chord in me
1	subjective	the story is a rather simplistic one grief drives her love drives him and a second chance to find love in the most unlikely place it struck a chord in me
1	subjective	the story is a rather simplistic one grief drives her love drives him and a second chance to find love in the most unlikely place it struck a chord in me
1	subjective	the story is a rather simplistic one grief drives her love drives him and a second chance to find love in the most unlikely place it struck a chord in me
0	objective	it is the height of the festive holiday season and merry shoppers have begun their yearly pilgrimages to their local malls .
0	objective	it is the height of the festive holiday season and spanking shopper have begun their yearly pilgrimages to their local malls
0	objective	it is the tiptop of the festive holiday season and jocund shoppers have begun their yearly pilgrimages to their local malls
0	objective	it is the height of the festive holiday season and merry shopper have start their yearly pilgrimages to their local malls
0	objective	it is the height of the festive holiday season and merry shopper have begun their annual pilgrimages to their local malls
0	objective	it is the height of the festive holiday time of year and merry shoppers have begun their annually pilgrimages to their local malls
0	objective	it is the height of the festive vacation season and merry shoppers have begun their yearly pilgrimages to their local anesthetic malls
0	objective	it is the height of the festive holiday season and merry shoppers have begun their yearbook pilgrims journey to their local malls
0	objective	it is the height of the festive vacation season and merry shoppers have begun their yearbook pilgrimages to their local malls
0	objective	it is the height of the festive holiday season and merry shoppers have begun their every year pilgrimages to their local mall
0	objective	it is the height of the festive holiday season and merry shoppers have begun their yearly pilgrimages to their local malls
0	objective	it is the height of the festive holiday season and merry shoppers have begun their yearly pilgrimages to their local malls
0	objective	it is the height of the festive holiday season and merry shoppers have begun their yearly pilgrimages to their local malls
0	objective	it is the height of the festive holiday season and merry shoppers have begun their yearly pilgrimages to their local malls
0	objective	it is the height of the festive holiday season and merry shoppers have begun their yearly pilgrimages to their local malls
0	objective	it is the height of the festive holiday season and merry shoppers have begun their yearly pilgrimages to their local malls
0	objective	it is the height of the festive holiday season and merry shoppers have begun their yearly pilgrimages to their local malls
0	objective	it is the height of the festive holiday season and merry shoppers have begun their yearly pilgrimages to their local malls
0	objective	it is the height of the festive holiday season and merry shoppers have begun their yearly pilgrimages to their local malls
0	objective	it is the height of the festive holiday season and merry shoppers have begun their yearly pilgrimages to their local malls
0	objective	it is the height of the festive holiday season and merry shoppers have begun their yearly pilgrimages to their local malls
0	objective	it is the height of the festive holiday season and merry shoppers have begun their yearly pilgrimages to their local malls
0	objective	it is the height of the festive holiday season and merry shoppers have begun their yearly pilgrimages to their local malls
0	objective	it is the height of the festive holiday season and merry shoppers have begun their yearly pilgrimages to their local malls
0	objective	it is the height of the festive holiday season and merry shoppers have begun their yearly pilgrimages to their local malls
0	objective	it is the height of the festive holiday season and merry shoppers have begun their yearly pilgrimages to their local malls
0	objective	it is the height of the festive holiday season and merry shoppers have begun their yearly pilgrimages to their local malls
0	objective	it is the height of the festive holiday season and merry shoppers have begun their yearly pilgrimages to their local malls
0	objective	it is the height of the festive holiday season and merry shoppers have begun their yearly pilgrimages to their local malls
0	objective	it is the height of the festive holiday season and merry shoppers have begun their yearly pilgrimages to their local malls
0	objective	it is the height of the festive holiday season and merry shoppers have begun their yearly pilgrimages to their local malls
0	objective	it is the height of the festive holiday season and merry shoppers have begun their yearly pilgrimages to their local malls
0	objective	it is the height of the festive holiday season and merry shoppers have begun their yearly pilgrimages to their local malls
0	objective	whip smart , alluring as hell , dynamic , and sexually predatory .
0	objective	whip smart alluring as snake pit dynamic and sexually predatory
0	objective	trounce smart alluring as hell dynamic and sexually predatory
0	objective	whip smart alluring as perdition dynamic and sexually predatory
0	objective	whisk smart alluring as hell dynamic and sexually predatory
0	objective	whip smart alluring as inferno dynamic and sexually predatory
0	objective	whip smart alluring as hell moral force and sexually predatory
0	objective	party whip smart alluring as hell dynamic and sexually predatory
0	objective	whip smart allure as hell dynamic and sexually predatory
0	objective	whip smart alluring as hell active and sexually predatory
0	objective	whip smart alluring as hell dynamic and sexually predatory
0	objective	whip smart alluring as hell dynamic and sexually predatory
0	objective	whip smart alluring as hell dynamic and sexually predatory
0	objective	whip smart alluring as hell dynamic and sexually predatory
0	objective	whip smart alluring as hell dynamic and sexually predatory
0	objective	whip smart alluring as hell dynamic and sexually predatory
0	objective	whip smart alluring as hell dynamic and sexually predatory
0	objective	whip smart alluring as hell dynamic and sexually predatory
0	objective	whip smart alluring as hell dynamic and sexually predatory
0	objective	whip smart alluring as hell dynamic and sexually predatory
0	objective	whip smart alluring as hell dynamic and sexually predatory
0	objective	whip smart alluring as hell dynamic and sexually predatory
0	objective	whip smart alluring as hell dynamic and sexually predatory
0	objective	whip smart alluring as hell dynamic and sexually predatory
0	objective	whip smart alluring as hell dynamic and sexually predatory
0	objective	whip smart alluring as hell dynamic and sexually predatory
0	objective	whip smart alluring as hell dynamic and sexually predatory
0	objective	whip smart alluring as hell dynamic and sexually predatory
0	objective	whip smart alluring as hell dynamic and sexually predatory
0	objective	whip smart alluring as hell dynamic and sexually predatory
0	objective	whip smart alluring as hell dynamic and sexually predatory
0	objective	whip smart alluring as hell dynamic and sexually predatory
0	objective	whip smart alluring as hell dynamic and sexually predatory
0	objective	stalked by a hulking , disfigured mutant , the students and their chaperone are in for the most harrowing time of their young lives .
0	objective	stalked by a predominate disfigured mutant the bookman and their chaperone are in for the most harrowing time of their young lives
0	objective	stalked by a hulking disfigured mutation the students and their chaperone are in for the most harrowing clip of their young lives
0	objective	stalked by a hulking disfigured mutant the bookman and their chaperone are in for the most excruciating time of their young lives
0	objective	stalked by a hulking disfigured mutant the students and their chaperone are in for the most excruciating time of their young be
0	objective	stalked by a loom disfigured mutant the students and their chaperone are in for the most agonising time of their young lives
0	objective	stalked by a hulking disfigure mutant the students and their chaperon are in for the most harrowing time of their young lives
0	objective	pedunculate by a hulking disfigured mutant the students and their chaperone are in for the most harrowing clock time of their young lives
0	objective	stalked by a tower disfigured mutant the students and their chaperone are in for the most harrowing time of their young life story
0	objective	stalk by a hulking disfigured variation the students and their chaperone are in for the most harrowing time of their young lives
0	objective	stalked by a hulking disfigured mutant the students and their chaperone are in for the most harrowing time of their young lives
0	objective	stalked by a hulking disfigured mutant the students and their chaperone are in for the most harrowing time of their young lives
0	objective	stalked by a hulking disfigured mutant the students and their chaperone are in for the most harrowing time of their young lives
0	objective	stalked by a hulking disfigured mutant the students and their chaperone are in for the most harrowing time of their young lives
0	objective	stalked by a hulking disfigured mutant the students and their chaperone are in for the most harrowing time of their young lives
0	objective	stalked by a hulking disfigured mutant the students and their chaperone are in for the most harrowing time of their young lives
0	objective	stalked by a hulking disfigured mutant the students and their chaperone are in for the most harrowing time of their young lives
0	objective	stalked by a hulking disfigured mutant the students and their chaperone are in for the most harrowing time of their young lives
0	objective	stalked by a hulking disfigured mutant the students and their chaperone are in for the most harrowing time of their young lives
0	objective	stalked by a hulking disfigured mutant the students and their chaperone are in for the most harrowing time of their young lives
0	objective	stalked by a hulking disfigured mutant the students and their chaperone are in for the most harrowing time of their young lives
0	objective	stalked by a hulking disfigured mutant the students and their chaperone are in for the most harrowing time of their young lives
0	objective	stalked by a hulking disfigured mutant the students and their chaperone are in for the most harrowing time of their young lives
0	objective	stalked by a hulking disfigured mutant the students and their chaperone are in for the most harrowing time of their young lives
0	objective	stalked by a hulking disfigured mutant the students and their chaperone are in for the most harrowing time of their young lives
0	objective	stalked by a hulking disfigured mutant the students and their chaperone are in for the most harrowing time of their young lives
0	objective	stalked by a hulking disfigured mutant the students and their chaperone are in for the most harrowing time of their young lives
0	objective	stalked by a hulking disfigured mutant the students and their chaperone are in for the most harrowing time of their young lives
0	objective	stalked by a hulking disfigured mutant the students and their chaperone are in for the most harrowing time of their young lives
0	objective	stalked by a hulking disfigured mutant the students and their chaperone are in for the most harrowing time of their young lives
0	objective	stalked by a hulking disfigured mutant the students and their chaperone are in for the most harrowing time of their young lives
0	objective	stalked by a hulking disfigured mutant the students and their chaperone are in for the most harrowing time of their young lives
0	objective	stalked by a hulking disfigured mutant the students and their chaperone are in for the most harrowing time of their young lives
0	objective	when the general he 's sent to kill delays his return to the country , john passes the time with manuela , a beautiful dancer who becomes his teacher and guide into argentina 's sensual world of the tango .
0	objective	when the oecumenical he s sent to kill delays his return to the country john passes the time with manuela a beautiful dancer who becomes his teacher and scout into genus argentina s sensual world of the tango
0	objective	when the general he s sent to kill delays his return to the country saint john passes the time with manuela a beautiful terpsichorean who get his teacher and guide into argentina s sensual world of the tango
0	objective	when the general he s place to vote down delays his return to the country john passes the time with manuela a beautiful dancer who becomes his teacher and guide into argentina s animal world of the tango
0	objective	when the cosmopolitan he s sent to kill delays his return to the country john passes the time with manuela a beautiful social dancer who becomes his teacher and guide into argentina s sensual worldly concern of the tango
0	objective	when the world wide he s sent to kill detain his return to the country john passes the time with manuela a beautiful dancer who becomes his instructor and guide into argentina s sensual world of the tango
0	objective	when the general he s sent to kill delays his return to the country john passes the time with manuela a beautiful dancer who becomes his teacher and pass into argentina s carnal mankind of the tango
0	objective	when the general he s air to kill delays his return to the rural area john passes the time with manuela a beautiful dancer who becomes his teacher and guide into argentina s carnal world of the tango
0	objective	when the general he s sent to kill delays his rejoinder to the country john passes the time with manuela a beautiful dancer who becomes his teacher and template into argentina s sensual human race of the tango
0	objective	when the general he s send off to down delays his return to the country john passes the time with manuela a beautiful dancer who becomes his instructor and guide into argentina s sensual world of the tango
0	objective	when the general he s sent to kill delays his return to the country john passes the time with manuela a beautiful dancer who becomes his teacher and guide into argentina s sensual world of the tango
0	objective	when the general he s sent to kill delays his return to the country john passes the time with manuela a beautiful dancer who becomes his teacher and guide into argentina s sensual world of the tango
0	objective	when the general he s sent to kill delays his return to the country john passes the time with manuela a beautiful dancer who becomes his teacher and guide into argentina s sensual world of the tango
0	objective	when the general he s sent to kill delays his return to the country john passes the time with manuela a beautiful dancer who becomes his teacher and guide into argentina s sensual world of the tango
0	objective	when the general he s sent to kill delays his return to the country john passes the time with manuela a beautiful dancer who becomes his teacher and guide into argentina s sensual world of the tango
0	objective	when the general he s sent to kill delays his return to the country john passes the time with manuela a beautiful dancer who becomes his teacher and guide into argentina s sensual world of the tango
0	objective	when the general he s sent to kill delays his return to the country john passes the time with manuela a beautiful dancer who becomes his teacher and guide into argentina s sensual world of the tango
0	objective	when the general he s sent to kill delays his return to the country john passes the time with manuela a beautiful dancer who becomes his teacher and guide into argentina s sensual world of the tango
0	objective	when the general he s sent to kill delays his return to the country john passes the time with manuela a beautiful dancer who becomes his teacher and guide into argentina s sensual world of the tango
0	objective	when the general he s sent to kill delays his return to the country john passes the time with manuela a beautiful dancer who becomes his teacher and guide into argentina s sensual world of the tango
0	objective	when the general he s sent to kill delays his return to the country john passes the time with manuela a beautiful dancer who becomes his teacher and guide into argentina s sensual world of the tango
0	objective	when the general he s sent to kill delays his return to the country john passes the time with manuela a beautiful dancer who becomes his teacher and guide into argentina s sensual world of the tango
0	objective	when the general he s sent to kill delays his return to the country john passes the time with manuela a beautiful dancer who becomes his teacher and guide into argentina s sensual world of the tango
0	objective	when the general he s sent to kill delays his return to the country john passes the time with manuela a beautiful dancer who becomes his teacher and guide into argentina s sensual world of the tango
0	objective	when the general he s sent to kill delays his return to the country john passes the time with manuela a beautiful dancer who becomes his teacher and guide into argentina s sensual world of the tango
0	objective	when the general he s sent to kill delays his return to the country john passes the time with manuela a beautiful dancer who becomes his teacher and guide into argentina s sensual world of the tango
0	objective	when the general he s sent to kill delays his return to the country john passes the time with manuela a beautiful dancer who becomes his teacher and guide into argentina s sensual world of the tango
0	objective	when the general he s sent to kill delays his return to the country john passes the time with manuela a beautiful dancer who becomes his teacher and guide into argentina s sensual world of the tango
0	objective	when the general he s sent to kill delays his return to the country john passes the time with manuela a beautiful dancer who becomes his teacher and guide into argentina s sensual world of the tango
0	objective	when the general he s sent to kill delays his return to the country john passes the time with manuela a beautiful dancer who becomes his teacher and guide into argentina s sensual world of the tango
0	objective	when the general he s sent to kill delays his return to the country john passes the time with manuela a beautiful dancer who becomes his teacher and guide into argentina s sensual world of the tango
0	objective	when the general he s sent to kill delays his return to the country john passes the time with manuela a beautiful dancer who becomes his teacher and guide into argentina s sensual world of the tango
0	objective	when the general he s sent to kill delays his return to the country john passes the time with manuela a beautiful dancer who becomes his teacher and guide into argentina s sensual world of the tango
0	objective	two members of a private organization , cupic ( central unidentified phenomenon investigation committee ) and a local psychiatrist investigate , in an effort to solve this mystery .
0	objective	two extremity of a private organization cupic central unnamed phenomenon investigation committee and a local psychiatrist investigate in an effort to solve this mystery
0	objective	two members of a private organization cupic central unidentified phenomenon investigating committee and a topical anesthetic psychiatrist investigate in an effort to solve this mystery
0	objective	two members of a private organization cupic central unidentified phenomenon investigation citizens committee and a local psychiatrist investigate in an effort to solve this mystery story
0	objective	two members of a private establishment cupic central unidentified phenomenon investigating committee and a local psychiatrist investigate in an effort to solve this mystery
0	objective	two members of a private organization cupic telephone exchange unidentified phenomenon investigation committee and a local psychiatrist investigate in an effort to resolve this mystery
0	objective	two members of a private organization cupic key unidentified phenomenon investigation citizens committee and a local psychiatrist investigate in an effort to solve this mystery
0	objective	two members of a private constitution cupic central unidentified phenomenon investigation committee and a local psychiatrist investigate in an effort to clear this mystery
0	objective	ii members of a private administration cupic central unidentified phenomenon investigation committee and a local psychiatrist investigate in an effort to solve this mystery
0	objective	two members of a individual organization cupic central unidentified phenomenon investigating committee and a local psychiatrist investigate in an effort to solve this mystery
0	objective	two members of a private organization cupic central unidentified phenomenon investigation committee and a local psychiatrist investigate in an effort to solve this mystery
0	objective	two members of a private organization cupic central unidentified phenomenon investigation committee and a local psychiatrist investigate in an effort to solve this mystery
0	objective	two members of a private organization cupic central unidentified phenomenon investigation committee and a local psychiatrist investigate in an effort to solve this mystery
0	objective	two members of a private organization cupic central unidentified phenomenon investigation committee and a local psychiatrist investigate in an effort to solve this mystery
0	objective	two members of a private organization cupic central unidentified phenomenon investigation committee and a local psychiatrist investigate in an effort to solve this mystery
0	objective	two members of a private organization cupic central unidentified phenomenon investigation committee and a local psychiatrist investigate in an effort to solve this mystery
0	objective	two members of a private organization cupic central unidentified phenomenon investigation committee and a local psychiatrist investigate in an effort to solve this mystery
0	objective	two members of a private organization cupic central unidentified phenomenon investigation committee and a local psychiatrist investigate in an effort to solve this mystery
0	objective	two members of a private organization cupic central unidentified phenomenon investigation committee and a local psychiatrist investigate in an effort to solve this mystery
0	objective	two members of a private organization cupic central unidentified phenomenon investigation committee and a local psychiatrist investigate in an effort to solve this mystery
0	objective	two members of a private organization cupic central unidentified phenomenon investigation committee and a local psychiatrist investigate in an effort to solve this mystery
0	objective	two members of a private organization cupic central unidentified phenomenon investigation committee and a local psychiatrist investigate in an effort to solve this mystery
0	objective	two members of a private organization cupic central unidentified phenomenon investigation committee and a local psychiatrist investigate in an effort to solve this mystery
0	objective	two members of a private organization cupic central unidentified phenomenon investigation committee and a local psychiatrist investigate in an effort to solve this mystery
0	objective	two members of a private organization cupic central unidentified phenomenon investigation committee and a local psychiatrist investigate in an effort to solve this mystery
0	objective	two members of a private organization cupic central unidentified phenomenon investigation committee and a local psychiatrist investigate in an effort to solve this mystery
0	objective	two members of a private organization cupic central unidentified phenomenon investigation committee and a local psychiatrist investigate in an effort to solve this mystery
0	objective	two members of a private organization cupic central unidentified phenomenon investigation committee and a local psychiatrist investigate in an effort to solve this mystery
0	objective	two members of a private organization cupic central unidentified phenomenon investigation committee and a local psychiatrist investigate in an effort to solve this mystery
0	objective	two members of a private organization cupic central unidentified phenomenon investigation committee and a local psychiatrist investigate in an effort to solve this mystery
0	objective	two members of a private organization cupic central unidentified phenomenon investigation committee and a local psychiatrist investigate in an effort to solve this mystery
0	objective	two members of a private organization cupic central unidentified phenomenon investigation committee and a local psychiatrist investigate in an effort to solve this mystery
0	objective	two members of a private organization cupic central unidentified phenomenon investigation committee and a local psychiatrist investigate in an effort to solve this mystery
0	objective	a seemingly inconistent game of `` taboo `` brings out the vile secrets and sexual desires from a group of six college graduates at a remote mansion where one of them flips out and proceeds to kill the rest in the manner of their secrets .
0	objective	a on the face of it inconistent game of taboo brings out the vile secrets and sexual desires from a group of six college graduates at a remote star sign where one of them flips out and proceeds to defeat the rest in the fashion of their secrets
0	objective	a seemingly inconistent halting of taboo brings out the vile secrets and sexual desires from a group of six college grad at a remote mansion where one of them flips out and proceeds to kill the lie in the way of their secrets
0	objective	a seemingly inconistent halting of taboo brings out the nauseating secrets and sexual want from a group of vi college graduates at a remote mansion where one of them flips out and proceeds to kill the rest in the manner of their secrets
0	objective	a seemingly inconistent game of taboo wreak out the vile secrets and intimate desires from a mathematical group of six college graduates at a remote mansion where one of them flips out and proceeds to kill the repose in the manner of their secrets
0	objective	a seemingly inconistent game of taboo brings out the vile secrets and sexual desires from a grouping of vi college graduates at a remote mansion where one of them flick out and proceeds to stamp out the rest in the manner of their secrets
0	objective	a seemingly inconistent game of taboo brings out the vile secrets and sexual desires from a mathematical group of sextet college alumnus at a outside mansion where one of them flips out and proceeds to kill the rest in the manner of their secrets
0	objective	a on the face of it inconistent game of taboo brings out the vile secrets and sexual desires from a group of six college fine tune at a remote mansion where one of them thumb out and issue to kill the rest in the manner of their secrets
0	objective	a seemingly inconistent crippled of taboo brings out the vile secret and sexual desires from a group of six college graduates at a remote mansion where one of them flips out and go along to kill the rest in the personal manner of their secret
0	objective	a ostensibly inconistent game of taboo brings out the vile secret and sexual desires from a group of six college graduates at a remote mansion house where one of them flips out and proceeds to kill the remain in the manner of their secret
0	objective	a seemingly inconistent game of taboo brings out the vile secrets and sexual desires from a group of six college graduates at a remote mansion where one of them flips out and proceeds to kill the rest in the manner of their secrets
0	objective	a seemingly inconistent game of taboo brings out the vile secrets and sexual desires from a group of six college graduates at a remote mansion where one of them flips out and proceeds to kill the rest in the manner of their secrets
0	objective	a seemingly inconistent game of taboo brings out the vile secrets and sexual desires from a group of six college graduates at a remote mansion where one of them flips out and proceeds to kill the rest in the manner of their secrets
0	objective	a seemingly inconistent game of taboo brings out the vile secrets and sexual desires from a group of six college graduates at a remote mansion where one of them flips out and proceeds to kill the rest in the manner of their secrets
0	objective	a seemingly inconistent game of taboo brings out the vile secrets and sexual desires from a group of six college graduates at a remote mansion where one of them flips out and proceeds to kill the rest in the manner of their secrets
0	objective	a seemingly inconistent game of taboo brings out the vile secrets and sexual desires from a group of six college graduates at a remote mansion where one of them flips out and proceeds to kill the rest in the manner of their secrets
0	objective	a seemingly inconistent game of taboo brings out the vile secrets and sexual desires from a group of six college graduates at a remote mansion where one of them flips out and proceeds to kill the rest in the manner of their secrets
0	objective	a seemingly inconistent game of taboo brings out the vile secrets and sexual desires from a group of six college graduates at a remote mansion where one of them flips out and proceeds to kill the rest in the manner of their secrets
0	objective	a seemingly inconistent game of taboo brings out the vile secrets and sexual desires from a group of six college graduates at a remote mansion where one of them flips out and proceeds to kill the rest in the manner of their secrets
0	objective	a seemingly inconistent game of taboo brings out the vile secrets and sexual desires from a group of six college graduates at a remote mansion where one of them flips out and proceeds to kill the rest in the manner of their secrets
0	objective	a seemingly inconistent game of taboo brings out the vile secrets and sexual desires from a group of six college graduates at a remote mansion where one of them flips out and proceeds to kill the rest in the manner of their secrets
0	objective	a seemingly inconistent game of taboo brings out the vile secrets and sexual desires from a group of six college graduates at a remote mansion where one of them flips out and proceeds to kill the rest in the manner of their secrets
0	objective	a seemingly inconistent game of taboo brings out the vile secrets and sexual desires from a group of six college graduates at a remote mansion where one of them flips out and proceeds to kill the rest in the manner of their secrets
0	objective	a seemingly inconistent game of taboo brings out the vile secrets and sexual desires from a group of six college graduates at a remote mansion where one of them flips out and proceeds to kill the rest in the manner of their secrets
0	objective	a seemingly inconistent game of taboo brings out the vile secrets and sexual desires from a group of six college graduates at a remote mansion where one of them flips out and proceeds to kill the rest in the manner of their secrets
0	objective	a seemingly inconistent game of taboo brings out the vile secrets and sexual desires from a group of six college graduates at a remote mansion where one of them flips out and proceeds to kill the rest in the manner of their secrets
0	objective	a seemingly inconistent game of taboo brings out the vile secrets and sexual desires from a group of six college graduates at a remote mansion where one of them flips out and proceeds to kill the rest in the manner of their secrets
0	objective	a seemingly inconistent game of taboo brings out the vile secrets and sexual desires from a group of six college graduates at a remote mansion where one of them flips out and proceeds to kill the rest in the manner of their secrets
0	objective	a seemingly inconistent game of taboo brings out the vile secrets and sexual desires from a group of six college graduates at a remote mansion where one of them flips out and proceeds to kill the rest in the manner of their secrets
0	objective	a seemingly inconistent game of taboo brings out the vile secrets and sexual desires from a group of six college graduates at a remote mansion where one of them flips out and proceeds to kill the rest in the manner of their secrets
0	objective	a seemingly inconistent game of taboo brings out the vile secrets and sexual desires from a group of six college graduates at a remote mansion where one of them flips out and proceeds to kill the rest in the manner of their secrets
0	objective	a seemingly inconistent game of taboo brings out the vile secrets and sexual desires from a group of six college graduates at a remote mansion where one of them flips out and proceeds to kill the rest in the manner of their secrets
0	objective	a seemingly inconistent game of taboo brings out the vile secrets and sexual desires from a group of six college graduates at a remote mansion where one of them flips out and proceeds to kill the rest in the manner of their secrets
1	subjective	the problem with this film is that it lacks focus . i sympathize with the plight of these families , but the movie does n't do a very good job conveying the issue at hand .
1	subjective	the job with this moving picture show is that it lacks focus i sympathize with the plight of these families but the movie does nt do a very thoroughly job conveying the issue at hand
1	subjective	the job with this film is that it lacks focus i sympathize with the plight of these families but the moving picture does nt do a very in force job conveying the issue at hand
1	subjective	the problem with this shoot is that it lacks focus i empathise with the plight of these families but the movie does nt do a very good job conveying the issue at pass
1	subjective	the problem with this film is that it miss sharpen i sympathize with the plight of these families but the movie does nt do a very good job conveying the offspring at hand
1	subjective	the problem with this film is that it lacks focus i sympathize with the troth of these families but the movie does national trust do a very good caper conveying the issue at hand
1	subjective	the problem with this film is that it want nidus i sympathize with the plight of these families but the movie does nt do a very serious job conveying the issue at hand
1	subjective	the job with this film is that it lacks focus i understand with the plight of these families but the moving picture show does nt do a very good job conveying the issue at hand
1	subjective	the job with this film is that it lacks focus i sympathize with the plight of these families but the movie does national trust do a very good job take the issue at hand
1	subjective	the problem with this film is that it lacks focus i sympathize with the plight of these families but the pic does national trust do a very good job conveying the supply at hand
1	subjective	the problem with this film is that it lacks focus i sympathize with the plight of these families but the movie does nt do a very good job conveying the issue at hand
1	subjective	the problem with this film is that it lacks focus i sympathize with the plight of these families but the movie does nt do a very good job conveying the issue at hand
1	subjective	the problem with this film is that it lacks focus i sympathize with the plight of these families but the movie does nt do a very good job conveying the issue at hand
1	subjective	the problem with this film is that it lacks focus i sympathize with the plight of these families but the movie does nt do a very good job conveying the issue at hand
1	subjective	the problem with this film is that it lacks focus i sympathize with the plight of these families but the movie does nt do a very good job conveying the issue at hand
1	subjective	the problem with this film is that it lacks focus i sympathize with the plight of these families but the movie does nt do a very good job conveying the issue at hand
1	subjective	the problem with this film is that it lacks focus i sympathize with the plight of these families but the movie does nt do a very good job conveying the issue at hand
1	subjective	the problem with this film is that it lacks focus i sympathize with the plight of these families but the movie does nt do a very good job conveying the issue at hand
1	subjective	the problem with this film is that it lacks focus i sympathize with the plight of these families but the movie does nt do a very good job conveying the issue at hand
1	subjective	the problem with this film is that it lacks focus i sympathize with the plight of these families but the movie does nt do a very good job conveying the issue at hand
1	subjective	the problem with this film is that it lacks focus i sympathize with the plight of these families but the movie does nt do a very good job conveying the issue at hand
1	subjective	the problem with this film is that it lacks focus i sympathize with the plight of these families but the movie does nt do a very good job conveying the issue at hand
1	subjective	the problem with this film is that it lacks focus i sympathize with the plight of these families but the movie does nt do a very good job conveying the issue at hand
1	subjective	the problem with this film is that it lacks focus i sympathize with the plight of these families but the movie does nt do a very good job conveying the issue at hand
1	subjective	the problem with this film is that it lacks focus i sympathize with the plight of these families but the movie does nt do a very good job conveying the issue at hand
1	subjective	the problem with this film is that it lacks focus i sympathize with the plight of these families but the movie does nt do a very good job conveying the issue at hand
1	subjective	the problem with this film is that it lacks focus i sympathize with the plight of these families but the movie does nt do a very good job conveying the issue at hand
1	subjective	the problem with this film is that it lacks focus i sympathize with the plight of these families but the movie does nt do a very good job conveying the issue at hand
1	subjective	the problem with this film is that it lacks focus i sympathize with the plight of these families but the movie does nt do a very good job conveying the issue at hand
1	subjective	the problem with this film is that it lacks focus i sympathize with the plight of these families but the movie does nt do a very good job conveying the issue at hand
1	subjective	the problem with this film is that it lacks focus i sympathize with the plight of these families but the movie does nt do a very good job conveying the issue at hand
1	subjective	the problem with this film is that it lacks focus i sympathize with the plight of these families but the movie does nt do a very good job conveying the issue at hand
1	subjective	the problem with this film is that it lacks focus i sympathize with the plight of these families but the movie does nt do a very good job conveying the issue at hand
1	subjective	divine secrets of the ya-ya sisterhood may not be exactly divine , but it 's definitely -- defiantly -- ya ya , what with all of those terrific songs and spirited performances .
1	subjective	creator mystery of the ya ya sisterhood may not be exactly creator but it s definitely defiantly ya ya what with all of those terrific songs and spirited performances
1	subjective	divine secrets of the ya ya sistership may not be exactly divine but it s unquestionably defiantly ya ya what with all of those terrific songs and spirited performances
1	subjective	divine secrets of the ya ya sisterhood may not be exactly divine but it s definitely defiantly ya ya what with all of those terrific songs and gamy functioning
1	subjective	divine secrets of the ya ya sistership may not be exactly divine but it s definitely defiantly ya ya what with all of those terrific songs and spunky performances
1	subjective	divine secrets of the ya ya sisterhood may not be on the dot divine but it s definitely defiantly ya ya what with all of those terrific songs and enlivened performances
1	subjective	churchman secrets of the ya ya sistership may not be exactly churchman but it s definitely defiantly ya ya what with all of those terrific songs and spirited performances
1	subjective	divine secrets of the ya ya sisterhood may not be exactly divine but it s in spades contumaciously ya ya what with all of those terrific songs and spirited performances
1	subjective	divine secrets of the ya ya sisterhood may not be exactly divine but it s definitely defiantly ya ya what with all of those wonderful songs and spirited operation
1	subjective	divine secrets of the ya ya sistership may not be exactly divine but it s definitely defiantly ya ya what with all of those terrific songs and spirited performance
1	subjective	divine secrets of the ya ya sisterhood may not be exactly divine but it s definitely defiantly ya ya what with all of those terrific songs and spirited performances
1	subjective	divine secrets of the ya ya sisterhood may not be exactly divine but it s definitely defiantly ya ya what with all of those terrific songs and spirited performances
1	subjective	divine secrets of the ya ya sisterhood may not be exactly divine but it s definitely defiantly ya ya what with all of those terrific songs and spirited performances
1	subjective	divine secrets of the ya ya sisterhood may not be exactly divine but it s definitely defiantly ya ya what with all of those terrific songs and spirited performances
1	subjective	divine secrets of the ya ya sisterhood may not be exactly divine but it s definitely defiantly ya ya what with all of those terrific songs and spirited performances
1	subjective	divine secrets of the ya ya sisterhood may not be exactly divine but it s definitely defiantly ya ya what with all of those terrific songs and spirited performances
1	subjective	divine secrets of the ya ya sisterhood may not be exactly divine but it s definitely defiantly ya ya what with all of those terrific songs and spirited performances
1	subjective	divine secrets of the ya ya sisterhood may not be exactly divine but it s definitely defiantly ya ya what with all of those terrific songs and spirited performances
1	subjective	divine secrets of the ya ya sisterhood may not be exactly divine but it s definitely defiantly ya ya what with all of those terrific songs and spirited performances
1	subjective	divine secrets of the ya ya sisterhood may not be exactly divine but it s definitely defiantly ya ya what with all of those terrific songs and spirited performances
1	subjective	divine secrets of the ya ya sisterhood may not be exactly divine but it s definitely defiantly ya ya what with all of those terrific songs and spirited performances
1	subjective	divine secrets of the ya ya sisterhood may not be exactly divine but it s definitely defiantly ya ya what with all of those terrific songs and spirited performances
1	subjective	divine secrets of the ya ya sisterhood may not be exactly divine but it s definitely defiantly ya ya what with all of those terrific songs and spirited performances
1	subjective	divine secrets of the ya ya sisterhood may not be exactly divine but it s definitely defiantly ya ya what with all of those terrific songs and spirited performances
1	subjective	divine secrets of the ya ya sisterhood may not be exactly divine but it s definitely defiantly ya ya what with all of those terrific songs and spirited performances
1	subjective	divine secrets of the ya ya sisterhood may not be exactly divine but it s definitely defiantly ya ya what with all of those terrific songs and spirited performances
1	subjective	divine secrets of the ya ya sisterhood may not be exactly divine but it s definitely defiantly ya ya what with all of those terrific songs and spirited performances
1	subjective	divine secrets of the ya ya sisterhood may not be exactly divine but it s definitely defiantly ya ya what with all of those terrific songs and spirited performances
1	subjective	divine secrets of the ya ya sisterhood may not be exactly divine but it s definitely defiantly ya ya what with all of those terrific songs and spirited performances
1	subjective	divine secrets of the ya ya sisterhood may not be exactly divine but it s definitely defiantly ya ya what with all of those terrific songs and spirited performances
1	subjective	divine secrets of the ya ya sisterhood may not be exactly divine but it s definitely defiantly ya ya what with all of those terrific songs and spirited performances
1	subjective	divine secrets of the ya ya sisterhood may not be exactly divine but it s definitely defiantly ya ya what with all of those terrific songs and spirited performances
1	subjective	divine secrets of the ya ya sisterhood may not be exactly divine but it s definitely defiantly ya ya what with all of those terrific songs and spirited performances
0	objective	by the time their power struggle is finally resolved , both bob and the assistant learn that neither one of them is really in charge .
0	objective	by the time their power struggle is in the end resolved both bob and the assistant learn that neither one of them is really in turn on
0	objective	by the clip their power struggle is finally resolved both shilling and the assistant learn that neither one of them is really in charge
0	objective	by the time their office struggle is finally resolved both bob and the assistant learn that neither i of them is really in charge
0	objective	by the time their power struggle is finally break up both bob and the assistant learn that neither one of them is in truth in charge
0	objective	by the time their power struggle is finally resolve both bob and the assistant learn that neither one of them is actually in charge
0	objective	by the time their power struggle is finally resolved both bob and the assistant learn that neither unitary of them is really in cathexis
0	objective	by the time their power struggle is finally resolved both bob and the help learn that neither nonpareil of them is really in charge
0	objective	by the time their power struggle is finally resolved both bob and the assistant learn that neither one of them is truly in charge up
0	objective	by the time their power struggle is eventually resolved both bob and the assistant learn that neither one of them is really in kick
0	objective	by the time their power struggle is finally resolved both bob and the assistant learn that neither one of them is really in charge
0	objective	by the time their power struggle is finally resolved both bob and the assistant learn that neither one of them is really in charge
0	objective	by the time their power struggle is finally resolved both bob and the assistant learn that neither one of them is really in charge
0	objective	by the time their power struggle is finally resolved both bob and the assistant learn that neither one of them is really in charge
0	objective	by the time their power struggle is finally resolved both bob and the assistant learn that neither one of them is really in charge
0	objective	by the time their power struggle is finally resolved both bob and the assistant learn that neither one of them is really in charge
0	objective	by the time their power struggle is finally resolved both bob and the assistant learn that neither one of them is really in charge
0	objective	by the time their power struggle is finally resolved both bob and the assistant learn that neither one of them is really in charge
0	objective	by the time their power struggle is finally resolved both bob and the assistant learn that neither one of them is really in charge
0	objective	by the time their power struggle is finally resolved both bob and the assistant learn that neither one of them is really in charge
0	objective	by the time their power struggle is finally resolved both bob and the assistant learn that neither one of them is really in charge
0	objective	by the time their power struggle is finally resolved both bob and the assistant learn that neither one of them is really in charge
0	objective	by the time their power struggle is finally resolved both bob and the assistant learn that neither one of them is really in charge
0	objective	by the time their power struggle is finally resolved both bob and the assistant learn that neither one of them is really in charge
0	objective	by the time their power struggle is finally resolved both bob and the assistant learn that neither one of them is really in charge
0	objective	by the time their power struggle is finally resolved both bob and the assistant learn that neither one of them is really in charge
0	objective	by the time their power struggle is finally resolved both bob and the assistant learn that neither one of them is really in charge
0	objective	by the time their power struggle is finally resolved both bob and the assistant learn that neither one of them is really in charge
0	objective	by the time their power struggle is finally resolved both bob and the assistant learn that neither one of them is really in charge
0	objective	by the time their power struggle is finally resolved both bob and the assistant learn that neither one of them is really in charge
0	objective	by the time their power struggle is finally resolved both bob and the assistant learn that neither one of them is really in charge
0	objective	by the time their power struggle is finally resolved both bob and the assistant learn that neither one of them is really in charge
0	objective	by the time their power struggle is finally resolved both bob and the assistant learn that neither one of them is really in charge
0	objective	when she finally realizes she will never be free with edgar , never have again what they had once , she must make a life and death decision .
0	objective	when she finally realizes she will never be free with edgar never have again what they had once she must reach a animation and death decision
0	objective	when she finally see she will never be free with edgar never have again what they had once she must shuffling a life and death decision
0	objective	when she finally realizes she will never be free with edgar never have again what they had once she must do a life and demise decision
0	objective	when she finally realizes she will neer be free with edgar neer have again what they had once she must make a life and death determination
0	objective	when she finally agnize she will neer be free with edgar neer have again what they had once she must make a life and death decision
0	objective	when she finally realizes she will never be free with edgar never have again what they had once she must wee a life and demise decision
0	objective	when she finally realizes she will never be free with edgar never have again what they had once she must make a lifetime and death conclusion
0	objective	when she finally realizes she will neer be free with edgar neer have again what they had once she must make a life and end decision
0	objective	when she last realizes she will never be free with edgar never have again what they had once she must seduce a life and death decision
0	objective	when she finally realizes she will never be free with edgar never have again what they had once she must make a life and death decision
0	objective	when she finally realizes she will never be free with edgar never have again what they had once she must make a life and death decision
0	objective	when she finally realizes she will never be free with edgar never have again what they had once she must make a life and death decision
0	objective	when she finally realizes she will never be free with edgar never have again what they had once she must make a life and death decision
0	objective	when she finally realizes she will never be free with edgar never have again what they had once she must make a life and death decision
0	objective	when she finally realizes she will never be free with edgar never have again what they had once she must make a life and death decision
0	objective	when she finally realizes she will never be free with edgar never have again what they had once she must make a life and death decision
0	objective	when she finally realizes she will never be free with edgar never have again what they had once she must make a life and death decision
0	objective	when she finally realizes she will never be free with edgar never have again what they had once she must make a life and death decision
0	objective	when she finally realizes she will never be free with edgar never have again what they had once she must make a life and death decision
0	objective	when she finally realizes she will never be free with edgar never have again what they had once she must make a life and death decision
0	objective	when she finally realizes she will never be free with edgar never have again what they had once she must make a life and death decision
0	objective	when she finally realizes she will never be free with edgar never have again what they had once she must make a life and death decision
0	objective	when she finally realizes she will never be free with edgar never have again what they had once she must make a life and death decision
0	objective	when she finally realizes she will never be free with edgar never have again what they had once she must make a life and death decision
0	objective	when she finally realizes she will never be free with edgar never have again what they had once she must make a life and death decision
0	objective	when she finally realizes she will never be free with edgar never have again what they had once she must make a life and death decision
0	objective	when she finally realizes she will never be free with edgar never have again what they had once she must make a life and death decision
0	objective	when she finally realizes she will never be free with edgar never have again what they had once she must make a life and death decision
0	objective	when she finally realizes she will never be free with edgar never have again what they had once she must make a life and death decision
0	objective	when she finally realizes she will never be free with edgar never have again what they had once she must make a life and death decision
0	objective	when she finally realizes she will never be free with edgar never have again what they had once she must make a life and death decision
0	objective	when she finally realizes she will never be free with edgar never have again what they had once she must make a life and death decision
0	objective	based upon sherman alexie 's book of poetry of the same name .
0	objective	based upon sherman alexie s good book of poetry of the same name
0	objective	based upon sherman alexie s book of poetry of the same distinguish
0	objective	based upon sherman alexie s book of poetry of the same identify
0	objective	based upon roger sherman alexie s book of poetry of the same name
0	objective	establish upon sherman alexie s book of poetry of the same name
0	objective	based upon sherman alexie s book of verse of the same name
0	objective	based upon sherman alexie s book of verse of the same name
0	objective	based upon sherman alexie s account book of poetry of the same name
0	objective	based upon mount sherman alexie s book of poetry of the same name
0	objective	based upon sherman alexie s book of poetry of the same name
0	objective	based upon sherman alexie s book of poetry of the same name
0	objective	based upon sherman alexie s book of poetry of the same name
0	objective	based upon sherman alexie s book of poetry of the same name
0	objective	based upon sherman alexie s book of poetry of the same name
0	objective	based upon sherman alexie s book of poetry of the same name
0	objective	based upon sherman alexie s book of poetry of the same name
0	objective	based upon sherman alexie s book of poetry of the same name
0	objective	based upon sherman alexie s book of poetry of the same name
0	objective	based upon sherman alexie s book of poetry of the same name
0	objective	based upon sherman alexie s book of poetry of the same name
0	objective	based upon sherman alexie s book of poetry of the same name
0	objective	based upon sherman alexie s book of poetry of the same name
0	objective	based upon sherman alexie s book of poetry of the same name
0	objective	based upon sherman alexie s book of poetry of the same name
0	objective	based upon sherman alexie s book of poetry of the same name
0	objective	based upon sherman alexie s book of poetry of the same name
0	objective	based upon sherman alexie s book of poetry of the same name
0	objective	based upon sherman alexie s book of poetry of the same name
0	objective	based upon sherman alexie s book of poetry of the same name
0	objective	based upon sherman alexie s book of poetry of the same name
0	objective	based upon sherman alexie s book of poetry of the same name
0	objective	based upon sherman alexie s book of poetry of the same name
0	objective	but when he inadvertently saves the bulletproof monk from capture , the two become partners in a scheme to save the world from the scroll 's most avid pursuer .
0	objective	but when he unwittingly saves the bulletproof monk from capture the two become partners in a dodging to save the world from the scroll s most avid pursuer
0	objective	but when he inadvertently saves the unassailable thelonious monk from capture the two become partners in a scheme to save the world from the scroll s most avid pursuer
0	objective	but when he unwittingly saves the bulletproof monk from capture the two become partners in a scheme to save the world from the gyre s most avid pursuer
0	objective	but when he inadvertently keep the bulletproof monk from capture the two become partners in a scheme to save the world from the ringlet s most avid pursuer
0	objective	but when he unknowingly saves the bulletproof monk from capture the two become partners in a scheme to save the world from the scroll s most zealous pursuer
0	objective	but when he inadvertently saves the bulletproof monk from capture the two become better half in a intrigue to save the world from the scroll s most avid pursuer
0	objective	but when he unwittingly saves the bulletproof monk from capture the two become partners in a scheme to save the world from the scroll s most avid chaser
0	objective	but when he inadvertently saves the bulletproof thelonious monk from capture the two become partners in a scheme to save the world from the scroll s most zealous pursuer
0	objective	but when he inadvertently saves the bulletproof monk from capture the become partners in a scheme to save the macrocosm from the scroll s most avid pursuer
0	objective	but when he inadvertently saves the bulletproof monk from capture the two become partners in a scheme to save the world from the scroll s most avid pursuer
0	objective	but when he inadvertently saves the bulletproof monk from capture the two become partners in a scheme to save the world from the scroll s most avid pursuer
0	objective	but when he inadvertently saves the bulletproof monk from capture the two become partners in a scheme to save the world from the scroll s most avid pursuer
0	objective	but when he inadvertently saves the bulletproof monk from capture the two become partners in a scheme to save the world from the scroll s most avid pursuer
0	objective	but when he inadvertently saves the bulletproof monk from capture the two become partners in a scheme to save the world from the scroll s most avid pursuer
0	objective	but when he inadvertently saves the bulletproof monk from capture the two become partners in a scheme to save the world from the scroll s most avid pursuer
0	objective	but when he inadvertently saves the bulletproof monk from capture the two become partners in a scheme to save the world from the scroll s most avid pursuer
0	objective	but when he inadvertently saves the bulletproof monk from capture the two become partners in a scheme to save the world from the scroll s most avid pursuer
0	objective	but when he inadvertently saves the bulletproof monk from capture the two become partners in a scheme to save the world from the scroll s most avid pursuer
0	objective	but when he inadvertently saves the bulletproof monk from capture the two become partners in a scheme to save the world from the scroll s most avid pursuer
0	objective	but when he inadvertently saves the bulletproof monk from capture the two become partners in a scheme to save the world from the scroll s most avid pursuer
0	objective	but when he inadvertently saves the bulletproof monk from capture the two become partners in a scheme to save the world from the scroll s most avid pursuer
0	objective	but when he inadvertently saves the bulletproof monk from capture the two become partners in a scheme to save the world from the scroll s most avid pursuer
0	objective	but when he inadvertently saves the bulletproof monk from capture the two become partners in a scheme to save the world from the scroll s most avid pursuer
0	objective	but when he inadvertently saves the bulletproof monk from capture the two become partners in a scheme to save the world from the scroll s most avid pursuer
0	objective	but when he inadvertently saves the bulletproof monk from capture the two become partners in a scheme to save the world from the scroll s most avid pursuer
0	objective	but when he inadvertently saves the bulletproof monk from capture the two become partners in a scheme to save the world from the scroll s most avid pursuer
0	objective	but when he inadvertently saves the bulletproof monk from capture the two become partners in a scheme to save the world from the scroll s most avid pursuer
0	objective	but when he inadvertently saves the bulletproof monk from capture the two become partners in a scheme to save the world from the scroll s most avid pursuer
0	objective	but when he inadvertently saves the bulletproof monk from capture the two become partners in a scheme to save the world from the scroll s most avid pursuer
0	objective	but when he inadvertently saves the bulletproof monk from capture the two become partners in a scheme to save the world from the scroll s most avid pursuer
0	objective	but when he inadvertently saves the bulletproof monk from capture the two become partners in a scheme to save the world from the scroll s most avid pursuer
0	objective	but when he inadvertently saves the bulletproof monk from capture the two become partners in a scheme to save the world from the scroll s most avid pursuer
0	objective	here , in his swiss town , he catches a bus to work , closing his eyes but realizing the horror of his existence .
0	objective	here in his swiss people town he catches a bus to work closing his eyes but clear the horror of his existence
0	objective	here in his swiss people town he catches a bus to work closing his eyes but understand the horror of his existence
0	objective	here in his swiss ithiel town he catches a bus to work closing his eyes but realizing the repulsion of his existence
0	objective	here in his swiss town he collar a charabanc to work closing his eyes but realizing the horror of his existence
0	objective	here in his swiss people township he catches a bus to work closing his eyes but realizing the horror of his existence
0	objective	here in his swiss town he catches a motorcoach to work closing his eyes but realizing the revulsion of his existence
0	objective	here in his swiss town he watch a bus to work closing his eyes but realizing the horror of his creation
0	objective	here in his swiss town he catches a coach to work fill up his eyes but realizing the horror of his existence
0	objective	here in his swiss town he catches a bus to figure out closing his optic but realizing the horror of his existence
0	objective	here in his swiss town he catches a bus to work closing his eyes but realizing the horror of his existence
0	objective	here in his swiss town he catches a bus to work closing his eyes but realizing the horror of his existence
0	objective	here in his swiss town he catches a bus to work closing his eyes but realizing the horror of his existence
0	objective	here in his swiss town he catches a bus to work closing his eyes but realizing the horror of his existence
0	objective	here in his swiss town he catches a bus to work closing his eyes but realizing the horror of his existence
0	objective	here in his swiss town he catches a bus to work closing his eyes but realizing the horror of his existence
0	objective	here in his swiss town he catches a bus to work closing his eyes but realizing the horror of his existence
0	objective	here in his swiss town he catches a bus to work closing his eyes but realizing the horror of his existence
0	objective	here in his swiss town he catches a bus to work closing his eyes but realizing the horror of his existence
0	objective	here in his swiss town he catches a bus to work closing his eyes but realizing the horror of his existence
0	objective	here in his swiss town he catches a bus to work closing his eyes but realizing the horror of his existence
0	objective	here in his swiss town he catches a bus to work closing his eyes but realizing the horror of his existence
0	objective	here in his swiss town he catches a bus to work closing his eyes but realizing the horror of his existence
0	objective	here in his swiss town he catches a bus to work closing his eyes but realizing the horror of his existence
0	objective	here in his swiss town he catches a bus to work closing his eyes but realizing the horror of his existence
0	objective	here in his swiss town he catches a bus to work closing his eyes but realizing the horror of his existence
0	objective	here in his swiss town he catches a bus to work closing his eyes but realizing the horror of his existence
0	objective	here in his swiss town he catches a bus to work closing his eyes but realizing the horror of his existence
0	objective	here in his swiss town he catches a bus to work closing his eyes but realizing the horror of his existence
0	objective	here in his swiss town he catches a bus to work closing his eyes but realizing the horror of his existence
0	objective	here in his swiss town he catches a bus to work closing his eyes but realizing the horror of his existence
0	objective	here in his swiss town he catches a bus to work closing his eyes but realizing the horror of his existence
0	objective	here in his swiss town he catches a bus to work closing his eyes but realizing the horror of his existence
1	subjective	an intense and effective film about loneliness and the chilly anonymity of the environments where so many of us spend so much of our time .
1	subjective	an intense and effective film about loneliness and the chilly anonymity of the environments where so many of us spend so often of our metre
1	subjective	an intense and effective moving picture about desolation and the chilly anonymity of the environments where so many of us spend so much of our time
1	subjective	an intense and effective film about loneliness and the chilly anonymity of the surroundings where so many of us pass so much of our time
1	subjective	an vivid and effective film about loneliness and the chilly anonymity of the environment where so many of us spend so much of our time
1	subjective	an intense and in effect film about loneliness and the chilly anonymity of the environments where so many of the states spend so much of our time
1	subjective	an intense and effective film about desolation and the chilly anonymity of the environments where so many of us spend so practically of our time
1	subjective	an intense and effective film about loneliness and the chilly namelessness of the environments where so many of us spend so much of our clip
1	subjective	an intense and effective film about loneliness and the chilly anonymity of the environments where so many of united states spend so often of our time
1	subjective	an intense and efficient film about loneliness and the chilly anonymity of the environments where so many of uranium spend so much of our time
1	subjective	an intense and effective film about loneliness and the chilly anonymity of the environments where so many of us spend so much of our time
1	subjective	an intense and effective film about loneliness and the chilly anonymity of the environments where so many of us spend so much of our time
1	subjective	an intense and effective film about loneliness and the chilly anonymity of the environments where so many of us spend so much of our time
1	subjective	an intense and effective film about loneliness and the chilly anonymity of the environments where so many of us spend so much of our time
1	subjective	an intense and effective film about loneliness and the chilly anonymity of the environments where so many of us spend so much of our time
1	subjective	an intense and effective film about loneliness and the chilly anonymity of the environments where so many of us spend so much of our time
1	subjective	an intense and effective film about loneliness and the chilly anonymity of the environments where so many of us spend so much of our time
1	subjective	an intense and effective film about loneliness and the chilly anonymity of the environments where so many of us spend so much of our time
1	subjective	an intense and effective film about loneliness and the chilly anonymity of the environments where so many of us spend so much of our time
1	subjective	an intense and effective film about loneliness and the chilly anonymity of the environments where so many of us spend so much of our time
1	subjective	an intense and effective film about loneliness and the chilly anonymity of the environments where so many of us spend so much of our time
1	subjective	an intense and effective film about loneliness and the chilly anonymity of the environments where so many of us spend so much of our time
1	subjective	an intense and effective film about loneliness and the chilly anonymity of the environments where so many of us spend so much of our time
1	subjective	an intense and effective film about loneliness and the chilly anonymity of the environments where so many of us spend so much of our time
1	subjective	an intense and effective film about loneliness and the chilly anonymity of the environments where so many of us spend so much of our time
1	subjective	an intense and effective film about loneliness and the chilly anonymity of the environments where so many of us spend so much of our time
1	subjective	an intense and effective film about loneliness and the chilly anonymity of the environments where so many of us spend so much of our time
1	subjective	an intense and effective film about loneliness and the chilly anonymity of the environments where so many of us spend so much of our time
1	subjective	an intense and effective film about loneliness and the chilly anonymity of the environments where so many of us spend so much of our time
1	subjective	an intense and effective film about loneliness and the chilly anonymity of the environments where so many of us spend so much of our time
1	subjective	an intense and effective film about loneliness and the chilly anonymity of the environments where so many of us spend so much of our time
1	subjective	an intense and effective film about loneliness and the chilly anonymity of the environments where so many of us spend so much of our time
1	subjective	an intense and effective film about loneliness and the chilly anonymity of the environments where so many of us spend so much of our time
1	subjective	you may think you have figured out the con and the players in this debut film by argentine director fabian bielinsky , but while you were thinking someone made off with your wallet .
1	subjective	you crataegus oxycantha think you have figured out the con and the players in this debut film by argentinian director fabian bielinsky but while you were thinking mortal made off with your wallet
1	subjective	you whitethorn think you have figured out the con and the players in this debut film by argentine director fabian bielinsky but while you were consider someone made off with your notecase
1	subjective	you whitethorn think you have figured out the con and the players in this debut movie by argentine director fabian bielinsky but while you were thinking someone have off with your wallet
1	subjective	you may think you have figured out the con and the musician in this debut film by argentinian director fabian bielinsky but while you were thinking someone make water off with your wallet
1	subjective	you crataegus oxycantha think you have figured out the con and the histrion in this debut film by argentinian director fabian bielinsky but while you were thinking someone made off with your wallet
1	subjective	you may suppose you have figured out the con and the players in this debut film by argentinian director fabian bielinsky but while you were thinking person made off with your wallet
1	subjective	you may think you have figured out the con and the players in this debut motion picture show by argentine director fabian bielinsky but while you were thinking mortal made off with your billfold
1	subjective	you may think you have cypher out the con and the players in this debut film by argentinian film director fabian bielinsky but while you were thinking someone made off with your wallet
1	subjective	you may call up you have figured out the learn and the players in this debut film by argentine director fabian bielinsky but while you were call up someone made off with your wallet
1	subjective	you may think you have figured out the con and the players in this debut film by argentine director fabian bielinsky but while you were thinking someone made off with your wallet
1	subjective	you may think you have figured out the con and the players in this debut film by argentine director fabian bielinsky but while you were thinking someone made off with your wallet
1	subjective	you may think you have figured out the con and the players in this debut film by argentine director fabian bielinsky but while you were thinking someone made off with your wallet
1	subjective	you may think you have figured out the con and the players in this debut film by argentine director fabian bielinsky but while you were thinking someone made off with your wallet
1	subjective	you may think you have figured out the con and the players in this debut film by argentine director fabian bielinsky but while you were thinking someone made off with your wallet
1	subjective	you may think you have figured out the con and the players in this debut film by argentine director fabian bielinsky but while you were thinking someone made off with your wallet
1	subjective	you may think you have figured out the con and the players in this debut film by argentine director fabian bielinsky but while you were thinking someone made off with your wallet
1	subjective	you may think you have figured out the con and the players in this debut film by argentine director fabian bielinsky but while you were thinking someone made off with your wallet
1	subjective	you may think you have figured out the con and the players in this debut film by argentine director fabian bielinsky but while you were thinking someone made off with your wallet
1	subjective	you may think you have figured out the con and the players in this debut film by argentine director fabian bielinsky but while you were thinking someone made off with your wallet
1	subjective	you may think you have figured out the con and the players in this debut film by argentine director fabian bielinsky but while you were thinking someone made off with your wallet
1	subjective	you may think you have figured out the con and the players in this debut film by argentine director fabian bielinsky but while you were thinking someone made off with your wallet
1	subjective	you may think you have figured out the con and the players in this debut film by argentine director fabian bielinsky but while you were thinking someone made off with your wallet
1	subjective	you may think you have figured out the con and the players in this debut film by argentine director fabian bielinsky but while you were thinking someone made off with your wallet
1	subjective	you may think you have figured out the con and the players in this debut film by argentine director fabian bielinsky but while you were thinking someone made off with your wallet
1	subjective	you may think you have figured out the con and the players in this debut film by argentine director fabian bielinsky but while you were thinking someone made off with your wallet
1	subjective	you may think you have figured out the con and the players in this debut film by argentine director fabian bielinsky but while you were thinking someone made off with your wallet
1	subjective	you may think you have figured out the con and the players in this debut film by argentine director fabian bielinsky but while you were thinking someone made off with your wallet
1	subjective	you may think you have figured out the con and the players in this debut film by argentine director fabian bielinsky but while you were thinking someone made off with your wallet
1	subjective	you may think you have figured out the con and the players in this debut film by argentine director fabian bielinsky but while you were thinking someone made off with your wallet
1	subjective	you may think you have figured out the con and the players in this debut film by argentine director fabian bielinsky but while you were thinking someone made off with your wallet
1	subjective	you may think you have figured out the con and the players in this debut film by argentine director fabian bielinsky but while you were thinking someone made off with your wallet
1	subjective	you may think you have figured out the con and the players in this debut film by argentine director fabian bielinsky but while you were thinking someone made off with your wallet
0	objective	unwilling to pay such a price for material success , she runs away to calcutta .
0	objective	unwilling to pay such a leontyne price for material success she runs away to calcutta
0	objective	unwilling to pay such a mary leontyne price for material success she runs away to calcutta
0	objective	unwilling to pay such a price for material success she play away to calcutta
0	objective	unwilling to pay such a price for material success she runs outside to calcutta
0	objective	unwilling to pay such a price for real success she runs away to calcutta
0	objective	unwilling to pay such a damage for material success she runs away to calcutta
0	objective	unwilling to pay such a price for material succeeder she runs away to calcutta
0	objective	unwilling to pay such a price for material success she runs away to kolkata
0	objective	unwilling to pay such a price for material achiever she runs away to calcutta
0	objective	unwilling to pay such a price for material success she runs away to calcutta
0	objective	unwilling to pay such a price for material success she runs away to calcutta
0	objective	unwilling to pay such a price for material success she runs away to calcutta
0	objective	unwilling to pay such a price for material success she runs away to calcutta
0	objective	unwilling to pay such a price for material success she runs away to calcutta
0	objective	unwilling to pay such a price for material success she runs away to calcutta
0	objective	unwilling to pay such a price for material success she runs away to calcutta
0	objective	unwilling to pay such a price for material success she runs away to calcutta
0	objective	unwilling to pay such a price for material success she runs away to calcutta
0	objective	unwilling to pay such a price for material success she runs away to calcutta
0	objective	unwilling to pay such a price for material success she runs away to calcutta
0	objective	unwilling to pay such a price for material success she runs away to calcutta
0	objective	unwilling to pay such a price for material success she runs away to calcutta
0	objective	unwilling to pay such a price for material success she runs away to calcutta
0	objective	unwilling to pay such a price for material success she runs away to calcutta
0	objective	unwilling to pay such a price for material success she runs away to calcutta
0	objective	unwilling to pay such a price for material success she runs away to calcutta
0	objective	unwilling to pay such a price for material success she runs away to calcutta
0	objective	unwilling to pay such a price for material success she runs away to calcutta
0	objective	unwilling to pay such a price for material success she runs away to calcutta
0	objective	unwilling to pay such a price for material success she runs away to calcutta
0	objective	unwilling to pay such a price for material success she runs away to calcutta
0	objective	unwilling to pay such a price for material success she runs away to calcutta
1	subjective	i 'm convinced i could keep a family of five blind , crippled , amish people alive in this situation better than these british soldiers do at keeping themselves kicking .
1	subjective	i m convinced i could keep a family of five blind crippled amish people alive in this situation unspoiled than these british soldier do at keeping themselves kicking
1	subjective	i megabyte convinced i could keep a family of five blind crippled amish people alive in this situation expert than these british soldiers do at keeping themselves kicking
1	subjective	i convinced i could keep a family of five blind cripple amish people alive in this situation better than these british soldiers do at keeping themselves kicking
1	subjective	i m convinced i could keep a family of little phoebe blind crippled amish mass alive in this situation better than these british soldiers do at keeping themselves kicking
1	subjective	i m convinced i could living a family of five blind crippled amish people alive in this situation better than these british soldiers do at keep back themselves kicking
1	subjective	i m convinced i could keep a family of five blind crippled amish the great unwashed alive in this situation estimable than these british soldiers do at keeping themselves kicking
1	subjective	i m convinced i could keep a family of quintet blind crippled amish people alive in this situation better than these brits soldiers do at keeping themselves kicking
1	subjective	i m convinced i could livelihood a family of five blind halting amish people alive in this situation better than these british soldiers do at keeping themselves kicking
1	subjective	i m convinced i could keep a family of five blind crippled amish people awake in this situation better than these british soldiers do at restrain themselves kicking
1	subjective	i m convinced i could keep a family of five blind crippled amish people alive in this situation better than these british soldiers do at keeping themselves kicking
1	subjective	i m convinced i could keep a family of five blind crippled amish people alive in this situation better than these british soldiers do at keeping themselves kicking
1	subjective	i m convinced i could keep a family of five blind crippled amish people alive in this situation better than these british soldiers do at keeping themselves kicking
1	subjective	i m convinced i could keep a family of five blind crippled amish people alive in this situation better than these british soldiers do at keeping themselves kicking
1	subjective	i m convinced i could keep a family of five blind crippled amish people alive in this situation better than these british soldiers do at keeping themselves kicking
1	subjective	i m convinced i could keep a family of five blind crippled amish people alive in this situation better than these british soldiers do at keeping themselves kicking
1	subjective	i m convinced i could keep a family of five blind crippled amish people alive in this situation better than these british soldiers do at keeping themselves kicking
1	subjective	i m convinced i could keep a family of five blind crippled amish people alive in this situation better than these british soldiers do at keeping themselves kicking
1	subjective	i m convinced i could keep a family of five blind crippled amish people alive in this situation better than these british soldiers do at keeping themselves kicking
1	subjective	i m convinced i could keep a family of five blind crippled amish people alive in this situation better than these british soldiers do at keeping themselves kicking
1	subjective	i m convinced i could keep a family of five blind crippled amish people alive in this situation better than these british soldiers do at keeping themselves kicking
1	subjective	i m convinced i could keep a family of five blind crippled amish people alive in this situation better than these british soldiers do at keeping themselves kicking
1	subjective	i m convinced i could keep a family of five blind crippled amish people alive in this situation better than these british soldiers do at keeping themselves kicking
1	subjective	i m convinced i could keep a family of five blind crippled amish people alive in this situation better than these british soldiers do at keeping themselves kicking
1	subjective	i m convinced i could keep a family of five blind crippled amish people alive in this situation better than these british soldiers do at keeping themselves kicking
1	subjective	i m convinced i could keep a family of five blind crippled amish people alive in this situation better than these british soldiers do at keeping themselves kicking
1	subjective	i m convinced i could keep a family of five blind crippled amish people alive in this situation better than these british soldiers do at keeping themselves kicking
1	subjective	i m convinced i could keep a family of five blind crippled amish people alive in this situation better than these british soldiers do at keeping themselves kicking
1	subjective	i m convinced i could keep a family of five blind crippled amish people alive in this situation better than these british soldiers do at keeping themselves kicking
1	subjective	i m convinced i could keep a family of five blind crippled amish people alive in this situation better than these british soldiers do at keeping themselves kicking
1	subjective	i m convinced i could keep a family of five blind crippled amish people alive in this situation better than these british soldiers do at keeping themselves kicking
1	subjective	i m convinced i could keep a family of five blind crippled amish people alive in this situation better than these british soldiers do at keeping themselves kicking
1	subjective	i m convinced i could keep a family of five blind crippled amish people alive in this situation better than these british soldiers do at keeping themselves kicking
1	subjective	an erotic thriller that 's neither too erotic nor very thrilling , either .
1	subjective	an titillating thriller that s neither too titillating nor very thrilling either
1	subjective	an titillating thriller that s neither too titillating nor very thrilling either
1	subjective	an erotic thriller that s neither too erotic nor very tickle either
1	subjective	an erotic thriller that s neither too erotic nor very throb either
1	subjective	an titillating thriller that s neither too titillating nor very thrilling either
1	subjective	an erotic thriller that s neither too erotic nor very exhilarate either
1	subjective	an erotic thriller that s neither too erotic nor very shudder either
1	subjective	an erotic thriller that s neither too erotic nor very tickle either
1	subjective	an titillating thriller that s neither too titillating nor very thrilling either
1	subjective	an erotic thriller that s neither too erotic nor very thrilling either
1	subjective	an erotic thriller that s neither too erotic nor very thrilling either
1	subjective	an erotic thriller that s neither too erotic nor very thrilling either
1	subjective	an erotic thriller that s neither too erotic nor very thrilling either
1	subjective	an erotic thriller that s neither too erotic nor very thrilling either
1	subjective	an erotic thriller that s neither too erotic nor very thrilling either
1	subjective	an erotic thriller that s neither too erotic nor very thrilling either
1	subjective	an erotic thriller that s neither too erotic nor very thrilling either
1	subjective	an erotic thriller that s neither too erotic nor very thrilling either
1	subjective	an erotic thriller that s neither too erotic nor very thrilling either
1	subjective	an erotic thriller that s neither too erotic nor very thrilling either
1	subjective	an erotic thriller that s neither too erotic nor very thrilling either
1	subjective	an erotic thriller that s neither too erotic nor very thrilling either
1	subjective	an erotic thriller that s neither too erotic nor very thrilling either
1	subjective	an erotic thriller that s neither too erotic nor very thrilling either
1	subjective	an erotic thriller that s neither too erotic nor very thrilling either
1	subjective	an erotic thriller that s neither too erotic nor very thrilling either
1	subjective	an erotic thriller that s neither too erotic nor very thrilling either
1	subjective	an erotic thriller that s neither too erotic nor very thrilling either
1	subjective	an erotic thriller that s neither too erotic nor very thrilling either
1	subjective	an erotic thriller that s neither too erotic nor very thrilling either
1	subjective	an erotic thriller that s neither too erotic nor very thrilling either
1	subjective	an erotic thriller that s neither too erotic nor very thrilling either
1	subjective	apesar de nM-co superar o original , o chamado M-i um suspense bem realizado que , M-` sua prM-spria maneira , funciona de maneira exemplar .
1	subjective	apesar de nm co superar type o original type o chamado mib i um suspense bem realizado que mib sua prm spria maneira funciona de maneira exemplar
1	subjective	apesar first state nm co superar o master copy o chamado m i um suspense bem realizado que m sua prm spria maneira funciona first state maneira exemplar
1	subjective	apesar de nm co superar group o original group o chamado mb i um suspense bem realizado que mb sua prm spria maneira funciona de maneira exemplar
1	subjective	apesar de nm centennial state superar o master o chamado m i um suspense bem realizado que m sua prm spria maneira funciona de maneira exemplar
1	subjective	apesar de nm co superar oxygen master copy oxygen chamado m i um suspense bem realizado que m sua prm spria maneira funciona de maneira exemplar
1	subjective	apesar de nm co superar type o master type o chamado m i um suspense bem realizado que m sua prm spria maneira funciona de maneira exemplar
1	subjective	apesar de nm co superar atomic number original atomic number chamado m i um suspense bem realizado que m sua prm spria maneira funciona de maneira good example
1	subjective	apesar de nm cobalt superar atomic number original atomic number chamado m i um suspense bem realizado que m sua prm spria maneira funciona de maneira exemplar
1	subjective	apesar de nm co superar group o original group o chamado m i um suspense bem realizado que m sua prm spria maneira funciona de maneira good example
1	subjective	apesar de nm co superar o original o chamado m i um suspense bem realizado que m sua prm spria maneira funciona de maneira exemplar
1	subjective	apesar de nm co superar o original o chamado m i um suspense bem realizado que m sua prm spria maneira funciona de maneira exemplar
1	subjective	apesar de nm co superar o original o chamado m i um suspense bem realizado que m sua prm spria maneira funciona de maneira exemplar
1	subjective	apesar de nm co superar o original o chamado m i um suspense bem realizado que m sua prm spria maneira funciona de maneira exemplar
1	subjective	apesar de nm co superar o original o chamado m i um suspense bem realizado que m sua prm spria maneira funciona de maneira exemplar
1	subjective	apesar de nm co superar o original o chamado m i um suspense bem realizado que m sua prm spria maneira funciona de maneira exemplar
1	subjective	apesar de nm co superar o original o chamado m i um suspense bem realizado que m sua prm spria maneira funciona de maneira exemplar
1	subjective	apesar de nm co superar o original o chamado m i um suspense bem realizado que m sua prm spria maneira funciona de maneira exemplar
1	subjective	apesar de nm co superar o original o chamado m i um suspense bem realizado que m sua prm spria maneira funciona de maneira exemplar
1	subjective	apesar de nm co superar o original o chamado m i um suspense bem realizado que m sua prm spria maneira funciona de maneira exemplar
1	subjective	apesar de nm co superar o original o chamado m i um suspense bem realizado que m sua prm spria maneira funciona de maneira exemplar
1	subjective	apesar de nm co superar o original o chamado m i um suspense bem realizado que m sua prm spria maneira funciona de maneira exemplar
1	subjective	apesar de nm co superar o original o chamado m i um suspense bem realizado que m sua prm spria maneira funciona de maneira exemplar
1	subjective	apesar de nm co superar o original o chamado m i um suspense bem realizado que m sua prm spria maneira funciona de maneira exemplar
1	subjective	apesar de nm co superar o original o chamado m i um suspense bem realizado que m sua prm spria maneira funciona de maneira exemplar
1	subjective	apesar de nm co superar o original o chamado m i um suspense bem realizado que m sua prm spria maneira funciona de maneira exemplar
1	subjective	apesar de nm co superar o original o chamado m i um suspense bem realizado que m sua prm spria maneira funciona de maneira exemplar
1	subjective	apesar de nm co superar o original o chamado m i um suspense bem realizado que m sua prm spria maneira funciona de maneira exemplar
1	subjective	apesar de nm co superar o original o chamado m i um suspense bem realizado que m sua prm spria maneira funciona de maneira exemplar
1	subjective	apesar de nm co superar o original o chamado m i um suspense bem realizado que m sua prm spria maneira funciona de maneira exemplar
1	subjective	apesar de nm co superar o original o chamado m i um suspense bem realizado que m sua prm spria maneira funciona de maneira exemplar
1	subjective	apesar de nm co superar o original o chamado m i um suspense bem realizado que m sua prm spria maneira funciona de maneira exemplar
1	subjective	apesar de nm co superar o original o chamado m i um suspense bem realizado que m sua prm spria maneira funciona de maneira exemplar
0	objective	at the height of hitler 's infamous u-boat war , the crew of the u . s . s .
0	objective	at the pinnacle of hitler s infamous u boat war the crew of the u s s
0	objective	at the acme of hitler s infamous u boat war the crew of the u s s
0	objective	at the height of hitler s ill famed u boat war the crew of the u s s
0	objective	at the elevation of hitler s infamous u boat war the crew of the u s s
0	objective	at the height of hitler s notorious u boat war the crew of the u s s
0	objective	at the meridian of hitler s infamous u boat war the crew of the u s s
0	objective	at the height of hitler s infamous u boat war the gang of the u s s
0	objective	at the height of hitler s notorious u boat war the crew of the u s s
0	objective	at the height of hitler s ill famed u boat war the crew of the u s s
0	objective	at the height of hitler s infamous u boat war the crew of the u s s
0	objective	at the height of hitler s infamous u boat war the crew of the u s s
0	objective	at the height of hitler s infamous u boat war the crew of the u s s
0	objective	at the height of hitler s infamous u boat war the crew of the u s s
0	objective	at the height of hitler s infamous u boat war the crew of the u s s
0	objective	at the height of hitler s infamous u boat war the crew of the u s s
0	objective	at the height of hitler s infamous u boat war the crew of the u s s
0	objective	at the height of hitler s infamous u boat war the crew of the u s s
0	objective	at the height of hitler s infamous u boat war the crew of the u s s
0	objective	at the height of hitler s infamous u boat war the crew of the u s s
0	objective	at the height of hitler s infamous u boat war the crew of the u s s
0	objective	at the height of hitler s infamous u boat war the crew of the u s s
0	objective	at the height of hitler s infamous u boat war the crew of the u s s
0	objective	at the height of hitler s infamous u boat war the crew of the u s s
0	objective	at the height of hitler s infamous u boat war the crew of the u s s
0	objective	at the height of hitler s infamous u boat war the crew of the u s s
0	objective	at the height of hitler s infamous u boat war the crew of the u s s
0	objective	at the height of hitler s infamous u boat war the crew of the u s s
0	objective	at the height of hitler s infamous u boat war the crew of the u s s
0	objective	at the height of hitler s infamous u boat war the crew of the u s s
0	objective	at the height of hitler s infamous u boat war the crew of the u s s
0	objective	at the height of hitler s infamous u boat war the crew of the u s s
0	objective	at the height of hitler s infamous u boat war the crew of the u s s
1	subjective	'like a child with an important message to tell . . . [ skins ' ] faults are easy to forgive because the intentions are lofty . '
1	subjective	like a child with an important message to recount skins faults are easy to forgive because the design are lofty
1	subjective	like a nestling with an important substance to tell skins faults are easy to forgive because the intentions are lofty
1	subjective	like a tyke with an important message to tell skins faults are easy to forgive because the intentions are soaring
1	subjective	like a youngster with an crucial message to tell skins faults are easy to forgive because the intentions are lofty
1	subjective	like a child with an crucial message to tell skins faults are easy to forgive because the design are lofty
1	subjective	like a child with an of import message to tell pare faults are easy to forgive because the intentions are lofty
1	subjective	like a child with an important message to secern skins fracture are easy to forgive because the intentions are lofty
1	subjective	the likes of a child with an important message to william tell skins faults are easy to forgive because the intentions are lofty
1	subjective	like a child with an important message to enjoin hide faults are easy to forgive because the intentions are lofty
1	subjective	like a child with an important message to tell skins faults are easy to forgive because the intentions are lofty
1	subjective	like a child with an important message to tell skins faults are easy to forgive because the intentions are lofty
1	subjective	like a child with an important message to tell skins faults are easy to forgive because the intentions are lofty
1	subjective	like a child with an important message to tell skins faults are easy to forgive because the intentions are lofty
1	subjective	like a child with an important message to tell skins faults are easy to forgive because the intentions are lofty
1	subjective	like a child with an important message to tell skins faults are easy to forgive because the intentions are lofty
1	subjective	like a child with an important message to tell skins faults are easy to forgive because the intentions are lofty
1	subjective	like a child with an important message to tell skins faults are easy to forgive because the intentions are lofty
1	subjective	like a child with an important message to tell skins faults are easy to forgive because the intentions are lofty
1	subjective	like a child with an important message to tell skins faults are easy to forgive because the intentions are lofty
1	subjective	like a child with an important message to tell skins faults are easy to forgive because the intentions are lofty
1	subjective	like a child with an important message to tell skins faults are easy to forgive because the intentions are lofty
1	subjective	like a child with an important message to tell skins faults are easy to forgive because the intentions are lofty
1	subjective	like a child with an important message to tell skins faults are easy to forgive because the intentions are lofty
1	subjective	like a child with an important message to tell skins faults are easy to forgive because the intentions are lofty
1	subjective	like a child with an important message to tell skins faults are easy to forgive because the intentions are lofty
1	subjective	like a child with an important message to tell skins faults are easy to forgive because the intentions are lofty
1	subjective	like a child with an important message to tell skins faults are easy to forgive because the intentions are lofty
1	subjective	like a child with an important message to tell skins faults are easy to forgive because the intentions are lofty
1	subjective	like a child with an important message to tell skins faults are easy to forgive because the intentions are lofty
1	subjective	like a child with an important message to tell skins faults are easy to forgive because the intentions are lofty
1	subjective	like a child with an important message to tell skins faults are easy to forgive because the intentions are lofty
1	subjective	like a child with an important message to tell skins faults are easy to forgive because the intentions are lofty
0	objective	leon ( revilla ) , known as kilabot , is an nbi agent who also works as a tattoo artist by day .
0	objective	leon revilla known as kilabot is an nbi agent who besides works as a tattoo artist by day
0	objective	leon revilla known as kilabot is an nbi agent who likewise works as a tattoo artist by day
0	objective	leon revilla known as kilabot is an nbi agent who also works as a tattoo artist by clarence day
0	objective	leon revilla get laid as kilabot is an nbi agent who also works as a tattoo artist by day
0	objective	leon revilla known as kilabot is an nbi agent who also full treatment as a tattoo artist by day
0	objective	leon revilla known as kilabot is an nbi agent who likewise works as a tattoo artist by day
0	objective	leon revilla known as kilabot is an nbi agent who also works as a tattoo artist by daylight
0	objective	leon revilla known as kilabot is an nbi agent who also lick as a tattoo artist by day
0	objective	leon revilla known as kilabot is an nbi agent who too works as a tattoo artist by day
0	objective	leon revilla known as kilabot is an nbi agent who also works as a tattoo artist by day
0	objective	leon revilla known as kilabot is an nbi agent who also works as a tattoo artist by day
0	objective	leon revilla known as kilabot is an nbi agent who also works as a tattoo artist by day
0	objective	leon revilla known as kilabot is an nbi agent who also works as a tattoo artist by day
0	objective	leon revilla known as kilabot is an nbi agent who also works as a tattoo artist by day
0	objective	leon revilla known as kilabot is an nbi agent who also works as a tattoo artist by day
0	objective	leon revilla known as kilabot is an nbi agent who also works as a tattoo artist by day
0	objective	leon revilla known as kilabot is an nbi agent who also works as a tattoo artist by day
0	objective	leon revilla known as kilabot is an nbi agent who also works as a tattoo artist by day
0	objective	leon revilla known as kilabot is an nbi agent who also works as a tattoo artist by day
0	objective	leon revilla known as kilabot is an nbi agent who also works as a tattoo artist by day
0	objective	leon revilla known as kilabot is an nbi agent who also works as a tattoo artist by day
0	objective	leon revilla known as kilabot is an nbi agent who also works as a tattoo artist by day
0	objective	leon revilla known as kilabot is an nbi agent who also works as a tattoo artist by day
0	objective	leon revilla known as kilabot is an nbi agent who also works as a tattoo artist by day
0	objective	leon revilla known as kilabot is an nbi agent who also works as a tattoo artist by day
0	objective	leon revilla known as kilabot is an nbi agent who also works as a tattoo artist by day
0	objective	leon revilla known as kilabot is an nbi agent who also works as a tattoo artist by day
0	objective	leon revilla known as kilabot is an nbi agent who also works as a tattoo artist by day
0	objective	leon revilla known as kilabot is an nbi agent who also works as a tattoo artist by day
0	objective	leon revilla known as kilabot is an nbi agent who also works as a tattoo artist by day
0	objective	leon revilla known as kilabot is an nbi agent who also works as a tattoo artist by day
0	objective	leon revilla known as kilabot is an nbi agent who also works as a tattoo artist by day
1	subjective	it 's hard to know whether or not to recommend this film because for every thing it does right there 's at least one and occasionally two things it gets ever so wrong .
1	subjective	it s laborious to sleep with whether or not to recommend this film because for every thing it does right there s at least one and occasionally two matter it gets ever so wrong
1	subjective	it s heavy to know whether or not to recommend this film because for every thing it does rectify there s at least one and occasionally two things it gets ever so so wrong
1	subjective	it s hard to lie with whether or not to recommend this film because for every matter it does right there s at least one and occasionally two matter it gets ever so wrong
1	subjective	it s hard to know whether or not to recommend this film because for every thing it does right there s at least one and occasionally two things it mother of all time so improper
1	subjective	it s hard to know whether or not to recommend this film because for every thing it does right there s at least one and occasionally ii matter it gets always so wrong
1	subjective	it s hard to know whether or not to recommend this film because for every thing it does rightfield there s at least one and occasionally two things it gets of all time so awry
1	subjective	it s heavily to know whether or not to urge this take because for every thing it does right there s at least one and occasionally two things it gets ever so wrong
1	subjective	it s arduous to have intercourse whether or not to recommend this film because for every thing it does redress there s at least one and occasionally two things it gets ever so wrong
1	subjective	it s hard to know whether or not to advocate this film because for every affair it does right there s at to the lowest degree one and occasionally two things it gets ever so wrong
1	subjective	it s hard to know whether or not to recommend this film because for every thing it does right there s at least one and occasionally two things it gets ever so wrong
1	subjective	it s hard to know whether or not to recommend this film because for every thing it does right there s at least one and occasionally two things it gets ever so wrong
1	subjective	it s hard to know whether or not to recommend this film because for every thing it does right there s at least one and occasionally two things it gets ever so wrong
1	subjective	it s hard to know whether or not to recommend this film because for every thing it does right there s at least one and occasionally two things it gets ever so wrong
1	subjective	it s hard to know whether or not to recommend this film because for every thing it does right there s at least one and occasionally two things it gets ever so wrong
1	subjective	it s hard to know whether or not to recommend this film because for every thing it does right there s at least one and occasionally two things it gets ever so wrong
1	subjective	it s hard to know whether or not to recommend this film because for every thing it does right there s at least one and occasionally two things it gets ever so wrong
1	subjective	it s hard to know whether or not to recommend this film because for every thing it does right there s at least one and occasionally two things it gets ever so wrong
1	subjective	it s hard to know whether or not to recommend this film because for every thing it does right there s at least one and occasionally two things it gets ever so wrong
1	subjective	it s hard to know whether or not to recommend this film because for every thing it does right there s at least one and occasionally two things it gets ever so wrong
1	subjective	it s hard to know whether or not to recommend this film because for every thing it does right there s at least one and occasionally two things it gets ever so wrong
1	subjective	it s hard to know whether or not to recommend this film because for every thing it does right there s at least one and occasionally two things it gets ever so wrong
1	subjective	it s hard to know whether or not to recommend this film because for every thing it does right there s at least one and occasionally two things it gets ever so wrong
1	subjective	it s hard to know whether or not to recommend this film because for every thing it does right there s at least one and occasionally two things it gets ever so wrong
1	subjective	it s hard to know whether or not to recommend this film because for every thing it does right there s at least one and occasionally two things it gets ever so wrong
1	subjective	it s hard to know whether or not to recommend this film because for every thing it does right there s at least one and occasionally two things it gets ever so wrong
1	subjective	it s hard to know whether or not to recommend this film because for every thing it does right there s at least one and occasionally two things it gets ever so wrong
1	subjective	it s hard to know whether or not to recommend this film because for every thing it does right there s at least one and occasionally two things it gets ever so wrong
1	subjective	it s hard to know whether or not to recommend this film because for every thing it does right there s at least one and occasionally two things it gets ever so wrong
1	subjective	it s hard to know whether or not to recommend this film because for every thing it does right there s at least one and occasionally two things it gets ever so wrong
1	subjective	it s hard to know whether or not to recommend this film because for every thing it does right there s at least one and occasionally two things it gets ever so wrong
1	subjective	it s hard to know whether or not to recommend this film because for every thing it does right there s at least one and occasionally two things it gets ever so wrong
1	subjective	it s hard to know whether or not to recommend this film because for every thing it does right there s at least one and occasionally two things it gets ever so wrong
1	subjective	there 's no disguising this as one of the worst films of the summer . or for the year , for that matter .
1	subjective	there s no disguising this as one of the sorry films of the summertime or for the year for that matter
1	subjective	there s no mask this as one of the worst picture show of the summer or for the year for that matter
1	subjective	there s no disguising this as one of the sorry films of the summertime or for the year for that matter
1	subjective	there s no disguising this as one of the worst films of the summertime or for the class for that matter
1	subjective	there s no disguise this as one of the worst films of the summer or for the year for that subject
1	subjective	there s no disguising this as unitary of the worst motion picture of the summer or for the year for that matter
1	subjective	there s no disguising this as one of the uncollectible films of the summer or for the year for that subject
1	subjective	there s no disguising this as one of the worst films of the summertime or for the class for that matter
1	subjective	there s no disguising this as one of the unsound films of the summer or for the year for that subject
1	subjective	there s no disguising this as one of the worst films of the summer or for the year for that matter
1	subjective	there s no disguising this as one of the worst films of the summer or for the year for that matter
1	subjective	there s no disguising this as one of the worst films of the summer or for the year for that matter
1	subjective	there s no disguising this as one of the worst films of the summer or for the year for that matter
1	subjective	there s no disguising this as one of the worst films of the summer or for the year for that matter
1	subjective	there s no disguising this as one of the worst films of the summer or for the year for that matter
1	subjective	there s no disguising this as one of the worst films of the summer or for the year for that matter
1	subjective	there s no disguising this as one of the worst films of the summer or for the year for that matter
1	subjective	there s no disguising this as one of the worst films of the summer or for the year for that matter
[truncated: 64,001 more rows]
