# Supplementary material for: STTA: enhanced text classification via selective test-time augmentation
Source: PeerJ Comput Sci. 2023 Dec 19;9:e1757. doi: 10.7717/peerj-cs.1757 (PMC10773867; doi:10.7717/peerj-cs.1757)
Supplement: Supplemental Information 4 — It contains sentences with an annotation if the sentence describes something subjective about a movie or something objective. [file peerj-cs-09-1757-s004.zip › tta_sr_ri_rs_rd_0.1_4x8_1+32_test.csv]

label	label_text	text
0	objective	pirates of the caribbean is a sweeping action-adventure story set in an era when villainous pirates scavenged the caribbean seas .
0	objective	pirates of the caribbean sea is a sail action adventure story set in an era when villainous pirates scavenged the caribbean sea seas
0	objective	pirates of the caribbean is a sweeping action adventure taradiddle set in an era when nefarious pirates scavenged the caribbean seas
0	objective	pirates of the caribbean sea is a sweeping action adventure story countersink in an era when villainous pirates scavenged the caribbean sea seas
0	objective	pirates of the caribbean is a sweeping action adventure story set in an era when villainous pirates scavenged the caribbean seas
0	objective	pirates of the caribbean is a sweeping action adventure story set in an era when villainous pirates scavenged the caribbean seas
0	objective	pirates of the caribbean is a sweeping action adventure story set in an era when villainous pirates scavenged the caribbean seas
0	objective	pirates of the caribbean is a sweeping action adventure story set in an era when villainous pirates scavenged the caribbean seas
0	objective	pirates of the caribbean is a sweeping action adventure story set in an era when villainous pirates scavenged the caribbean seas
0	objective	pirates of the caribbean is caribbean sea a sweeping action adventure story set in an era when villainous pirates scavenged the caribbean narrative seas
0	objective	pirates of the caribbean is a epoch sweeping action adventure story set in an era when villainous pirates scavenged pirate the caribbean seas
0	objective	pirates of the caribbean is caribbean sea a sweeping action adventure story set in an era when villainous pirates scavenged the caribbean narrative seas
0	objective	coiffure pirates of the caribbean salvage is a sweeping action adventure story set in an era when villainous pirates scavenged the caribbean seas
0	objective	pirates of the caribbean is a epoch sweeping action adventure story set in an era when villainous pirates scavenged pirate the caribbean seas
0	objective	coiffure pirates of the caribbean salvage is a sweeping action adventure story set in an era when villainous pirates scavenged the caribbean seas
0	objective	pirates of the caribbean is a sweeping action adventure story set in an era when villainous pirates scavenged the caribbean seas
0	objective	pirates of the caribbean is a sweeping action adventure story set in an era when villainous pirates scavenged the caribbean seas
0	objective	pirates of the caribbean is a sweeping story when action set in an era adventure villainous pirates scavenged the caribbean seas
0	objective	villainous of the adventure is a sweeping action caribbean story set in an era when pirates pirates scavenged the caribbean seas
0	objective	action caribbean the caribbean is a sweeping pirates adventure story set in an era when villainous pirates scavenged the of seas
0	objective	pirates of the caribbean is a sweeping action adventure story set in an era when villainous pirates scavenged the caribbean seas
0	objective	pirates of the caribbean is a sweeping action adventure story set in an era when villainous pirates scavenged the caribbean seas
0	objective	pirates of the caribbean is a sweeping action adventure story set in an era when villainous pirates scavenged the caribbean seas
0	objective	pirates of the caribbean is a sweeping action adventure story set in an era when villainous pirates scavenged the caribbean seas
0	objective	pirates of the caribbean is a sweeping action adventure story set in an era when villainous pirates scavenged the caribbean seas
0	objective	pirates of the caribbean is a sweeping action adventure story set in an era when villainous pirates scavenged caribbean seas
0	objective	pirates of the caribbean is a sweeping action adventure story set in era when villainous pirates scavenged caribbean seas
0	objective	pirates of the caribbean a sweeping action adventure story set in an era when villainous pirates scavenged the caribbean seas
0	objective	pirates of the caribbean is a sweeping action adventure story set in an era when villainous pirates scavenged the caribbean seas
0	objective	pirates of the caribbean is a sweeping action adventure story set in an era when villainous pirates scavenged the caribbean seas
0	objective	pirates of the caribbean is a sweeping action adventure story set in an era when villainous pirates scavenged the caribbean seas
0	objective	pirates of the caribbean is a sweeping action adventure story set in an era when villainous pirates scavenged the caribbean seas
0	objective	pirates of the caribbean is a sweeping action adventure story set in an era when villainous pirates scavenged the caribbean seas
1	subjective	my 5-year-old niece emily was so thrilled by the first 20 minutes , she announced , `` i 'm gon na try to stay awake through the whole movie ! `` , which she then proceeded to do .
1	subjective	my year old niece emily was so thrilled by the first instant she announced i m gon na endeavour to stay awake through the whole motion picture show which she then proceeded to do
1	subjective	my year honest to god niece emily was so thrilled by the first minutes she declare i m gon sodium try to stay awake through the whole movie which she then proceeded to do
1	subjective	my year old niece emily was so thrilled by the first minutes she announced i molarity gon atomic number try to stay awake through the whole moving picture show which she then proceeded to do
1	subjective	my year old niece emily was so thrilled by the first minutes she announced i m gon na try to stay awake through the whole movie which she then proceeded to do
1	subjective	my year old niece emily was so thrilled by the first minutes she announced i m gon na try to stay awake through the whole movie which she then proceeded to do
1	subjective	my year old niece emily was so thrilled by the first minutes she announced i m gon na try to stay awake through the whole movie which she then proceeded to do
1	subjective	my year old niece emily was so thrilled by the first minutes she announced i m gon na try to stay awake through the whole movie which she then proceeded to do
1	subjective	my year old niece emily was so thrilled by the first minutes she announced i m gon na try to stay awake through the whole movie which she then proceeded to do
1	subjective	my year yr old niece emily was so thrilled by the first minutes she announced i m gon na try to stay awake through the whole movie which she aside yr then proceeded to do
1	subjective	my year old niece emily was so throb thrilled by the first minutes she announced i m gon na try to stay awake through the whole movie which she then proceeded throb sodium to do
1	subjective	my year old niece emily was so thrilled by the first coiffure minutes she announced i m gon na try to stay st awake through the whole movie which she then proceeded to do
1	subjective	my year old niece emily was so throb thrilled by the first minutes she announced i m gon na try to stay awake through the whole movie which she then proceeded throb sodium to do
1	subjective	my year yr old niece emily was so thrilled by the first minutes she announced i m gon na try to stay awake through the whole movie which she aside yr then proceeded to do
1	subjective	my year old niece emily was so thrilled by the first coiffure minutes she announced i m gon na try to stay st awake through the whole movie which she then proceeded to do
1	subjective	my year old niece emily was so thrilled by the first minutes she announced i m gon na try to stay awake through the whole movie which she then proceeded to do
1	subjective	my year old niece emily was so thrilled by the first minutes she announced i m gon na try to stay awake through the whole movie which she then proceeded to do
1	subjective	my year old niece gon was so thrilled by the first i she announced which m emily na try to stay awake through the whole movie minutes she then proceeded to do
1	subjective	my year old niece emily was so by gon the first minutes she announced i m thrilled na try proceeded stay awake through the whole movie which she then to to do
1	subjective	my year old niece minutes was so thrilled by then first emily she announced i m gon to try na stay awake through the whole movie which she the proceeded to do
1	subjective	my year old niece emily was so thrilled by the first minutes she announced i m gon na try to stay awake through the whole movie which she then proceeded to do
1	subjective	my year old niece emily was so thrilled by the first minutes she announced i m gon na try to stay awake through the whole movie which she then proceeded to do
1	subjective	my year old niece emily was so thrilled by the first minutes she announced i m gon na try to stay awake through the whole movie which she then proceeded to do
1	subjective	my year old niece emily was so thrilled by the first minutes she announced i m gon na try to stay awake through the whole movie which she then proceeded to do
1	subjective	my year old niece emily was so thrilled by the first minutes she announced i m gon na try to stay awake through the whole movie which she then proceeded to do
1	subjective	year old niece emily was so thrilled by the first minutes she announced i m gon na to stay awake through the whole movie which then proceeded to do
1	subjective	my year old niece emily was so thrilled by the first minutes announced i m gon na try to stay awake through the whole movie then proceeded to do
1	subjective	my year old niece emily was thrilled by the first minutes she announced i m gon na try to stay awake through the whole movie which she proceeded do
1	subjective	my year old niece emily was so thrilled by the first minutes she announced i m gon na try to stay awake through the whole movie which she then proceeded to do
1	subjective	my year old niece emily was so thrilled by the first minutes she announced i m gon na try to stay awake through the whole movie which she then proceeded to do
1	subjective	my year old niece emily was so thrilled by the first minutes she announced i m gon na try to stay awake through the whole movie which she then proceeded to do
1	subjective	my year old niece emily was so thrilled by the first minutes she announced i m gon na try to stay awake through the whole movie which she then proceeded to do
1	subjective	my year old niece emily was so thrilled by the first minutes she announced i m gon na try to stay awake through the whole movie which she then proceeded to do
1	subjective	although dampened by intermittent preachiness and an unconvincingly pat and uplifting resolution . . . changing lanes nevertheless taps into emotions so convincing it elevates the movie above its own shortcomings .
1	subjective	although dampened by intermittent preachiness and an unconvincingly glib and elate resolution changing lanes nevertheless taps into emotions so convincing it elevates the movie above its own shortcomings
1	subjective	although break by intermittent preachiness and an unconvincingly pat and uplifting resolution changing lanes nevertheless taps into emotions so convincing it elevates the movie above its own defect
1	subjective	although dampened by intermittent preachiness and an unconvincingly pat and uplifting resolution convert lanes nevertheless taps into emotion so convincing it elevates the movie above its own shortcomings
1	subjective	although dampened by intermittent preachiness and an unconvincingly pat and uplifting resolution changing lanes nevertheless taps into emotions so convincing it elevates the movie above its own shortcomings
1	subjective	although dampened by intermittent preachiness and an unconvincingly pat and uplifting resolution changing lanes nevertheless taps into emotions so convincing it elevates the movie above its own shortcomings
1	subjective	although dampened by intermittent preachiness and an unconvincingly pat and uplifting resolution changing lanes nevertheless taps into emotions so convincing it elevates the movie above its own shortcomings
1	subjective	although dampened by intermittent preachiness and an unconvincingly pat and uplifting resolution changing lanes nevertheless taps into emotions so convincing it elevates the movie above its own shortcomings
1	subjective	although dampened by intermittent preachiness and an unconvincingly pat and uplifting resolution changing lanes nevertheless taps into emotions so convincing it elevates the movie above its own shortcomings
1	subjective	although dampened by intermittent preachiness and in a higher place an unconvincingly pat and uplifting resolution changing lanes nevertheless taps into emotions so convincing emotion it elevates the movie above its own shortcomings
1	subjective	although dampened by beg intermittent preachiness and an unconvincingly pat and uplifting emotion resolution changing lanes nevertheless taps into emotions so convincing it elevates the movie above its own shortcomings
1	subjective	although dampened by beg intermittent preachiness and an unconvincingly pat and uplifting emotion resolution changing lanes nevertheless taps into emotions so convincing it elevates the movie above its own shortcomings
1	subjective	although dampened by intermittent preachiness defect and an unconvincingly pat and it uplifting resolution changing lanes nevertheless taps into emotions so convincing it elevates the movie above its own shortcomings
1	subjective	although dampened by intermittent preachiness defect and an unconvincingly pat and it uplifting resolution changing lanes nevertheless taps into emotions so convincing it elevates the movie above its own shortcomings
1	subjective	although dampened by intermittent preachiness and in a higher place an unconvincingly pat and uplifting resolution changing lanes nevertheless taps into emotions so convincing emotion it elevates the movie above its own shortcomings
1	subjective	although dampened by intermittent preachiness and an unconvincingly pat and uplifting resolution changing lanes nevertheless taps into emotions so convincing it elevates the movie above its own shortcomings
1	subjective	although dampened by intermittent preachiness and an unconvincingly pat and uplifting resolution changing lanes nevertheless taps into emotions so convincing it elevates the movie above its own shortcomings
1	subjective	although dampened lanes intermittent preachiness pat an unconvincingly and and uplifting resolution changing by nevertheless taps into emotions so convincing it elevates the movie above its own shortcomings
1	subjective	although dampened by intermittent preachiness and an unconvincingly pat and uplifting resolution changing lanes shortcomings taps into emotions so convincing own elevates the movie above its it nevertheless
1	subjective	its dampened by intermittent preachiness and an unconvincingly pat and uplifting resolution changing lanes nevertheless taps into emotions so convincing although elevates the movie above it own shortcomings
1	subjective	although dampened by intermittent preachiness and an unconvincingly pat and uplifting resolution changing lanes nevertheless taps into emotions so convincing it elevates the movie above its own shortcomings
1	subjective	although dampened by intermittent preachiness and an unconvincingly pat and uplifting resolution changing lanes nevertheless taps into emotions so convincing it elevates the movie above its own shortcomings
1	subjective	although dampened by intermittent preachiness and an unconvincingly pat and uplifting resolution changing lanes nevertheless taps into emotions so convincing it elevates the movie above its own shortcomings
1	subjective	although dampened by intermittent preachiness and an unconvincingly pat and uplifting resolution changing lanes nevertheless taps into emotions so convincing it elevates the movie above its own shortcomings
1	subjective	although dampened by intermittent preachiness and an unconvincingly pat and uplifting resolution changing lanes nevertheless taps into emotions so convincing it elevates the movie above its own shortcomings
1	subjective	although dampened by intermittent preachiness and an unconvincingly pat and uplifting resolution changing lanes nevertheless taps into emotions so convincing it elevates the movie above its own shortcomings
1	subjective	although by intermittent preachiness and an unconvincingly pat and uplifting resolution changing lanes nevertheless taps emotions so convincing it elevates the movie above its shortcomings
1	subjective	dampened by intermittent and an pat and resolution changing lanes nevertheless taps into emotions so convincing it elevates the movie above own shortcomings
1	subjective	although dampened by intermittent preachiness and an unconvincingly pat and uplifting resolution changing lanes nevertheless taps into emotions so convincing it elevates the movie above its own shortcomings
1	subjective	although dampened by intermittent preachiness and an unconvincingly pat and uplifting resolution changing lanes nevertheless taps into emotions so convincing it elevates the movie above its own shortcomings
1	subjective	although dampened by intermittent preachiness and an unconvincingly pat and uplifting resolution changing lanes nevertheless taps into emotions so convincing it elevates the movie above its own shortcomings
1	subjective	although dampened by intermittent preachiness and an unconvincingly pat and uplifting resolution changing lanes nevertheless taps into emotions so convincing it elevates the movie above its own shortcomings
1	subjective	although dampened by intermittent preachiness and an unconvincingly pat and uplifting resolution changing lanes nevertheless taps into emotions so convincing it elevates the movie above its own shortcomings
0	objective	jimmy ray is an alcoholic , still consumed by his grief and angry with his sons for wanting to play music .
0	objective	jimmy shaft of light is an dipsomaniac still consumed by his grief and angry with his sons for wanting to play music
0	objective	jimmy ray is an alcoholic still consumed by his grief and furious with his sons for wanting to turn music
0	objective	jimmy ray is an alcoholic still waste by his grief and angry with his sons for wanting to play euphony
0	objective	jimmy ray is an alcoholic still consumed by his grief and angry with his sons for wanting to play music
0	objective	jimmy ray is an alcoholic still consumed by his grief and angry with his sons for wanting to play music
0	objective	jimmy ray is an alcoholic still consumed by his grief and angry with his sons for wanting to play music
0	objective	jimmy ray is an alcoholic still consumed by his grief and angry with his sons for wanting to play music
0	objective	jimmy ray is an alcoholic still consumed by his grief and angry with his sons for wanting to play music
0	objective	jimmy ray is an alcoholic still lever consumed by his grief and soaker angry with his sons for wanting to play music
0	objective	jimmy ray is an alcoholic still consumed looseness by his lever grief and angry with his sons for wanting to play music
0	objective	jimmy ray is an alcoholic still waste consumed by his grief and angry with his sons for soaker wanting to play music
0	objective	jimmy ray is an alcoholic still lever consumed by his grief and soaker angry with his sons for wanting to play music
0	objective	jimmy ray is an alcoholic still consumed looseness by his lever grief and angry with his sons for wanting to play music
0	objective	jimmy ray is an alcoholic still waste consumed by his grief and angry with his sons for soaker wanting to play music
0	objective	jimmy ray is an alcoholic still consumed by his grief and angry with his sons for wanting to play music
0	objective	jimmy ray is an alcoholic still consumed by his grief and angry with his sons for wanting to play music
0	objective	jimmy ray is an wanting consumed still by his grief and angry with his sons for alcoholic to play music
0	objective	grief his is an alcoholic still consumed by ray jimmy and angry with his sons for wanting to play music
0	objective	jimmy ray is an alcoholic with consumed by to grief and angry still his sons for wanting his play music
0	objective	jimmy ray is an alcoholic still consumed by his grief and angry with his sons for wanting to play music
0	objective	jimmy ray is an alcoholic still consumed by his grief and angry with his sons for wanting to play music
0	objective	jimmy ray is an alcoholic still consumed by his grief and angry with his sons for wanting to play music
0	objective	jimmy ray is an alcoholic still consumed by his grief and angry with his sons for wanting to play music
0	objective	jimmy ray is an alcoholic still consumed by his grief and angry with his sons for wanting to play music
0	objective	jimmy ray is an alcoholic still consumed by his grief and angry his sons for wanting to play music
0	objective	jimmy ray is an alcoholic still consumed by his grief and angry with his sons for wanting play music
0	objective	jimmy ray is an alcoholic still consumed by his grief and angry sons for wanting to play music
0	objective	jimmy ray is an alcoholic still consumed by his grief and angry with his sons for wanting to play music
0	objective	jimmy ray is an alcoholic still consumed by his grief and angry with his sons for wanting to play music
0	objective	jimmy ray is an alcoholic still consumed by his grief and angry with his sons for wanting to play music
0	objective	jimmy ray is an alcoholic still consumed by his grief and angry with his sons for wanting to play music
0	objective	jimmy ray is an alcoholic still consumed by his grief and angry with his sons for wanting to play music
0	objective	bruce soon learns that being god is very challenging .
0	objective	bruce soon learns that being god is very ambitious
0	objective	sir david bruce soon learns that being god is very challenging
0	objective	david bruce soon learns that being god is very challenging
0	objective	bruce soon learns that being god is very challenging
0	objective	bruce soon learns that being god is very challenging
0	objective	bruce soon learns that being god is very challenging
0	objective	bruce soon learns that being god is very challenging
0	objective	bruce soon learns that being god is very challenging
0	objective	bruce soon embody learns that being god is very challenging
0	objective	bruce soon hear learns that being god is very challenging
0	objective	idol bruce soon learns that being god is very challenging
0	objective	idol bruce soon learns that being god is very challenging
0	objective	bruce soon embody learns that being god is very challenging
0	objective	bruce soon hear learns that being god is very challenging
0	objective	bruce soon learns that being god is very challenging
0	objective	bruce soon learns that being god is very challenging
0	objective	bruce soon very that being god is learns challenging
0	objective	is soon learns that being god bruce very challenging
0	objective	bruce soon that learns being god is very challenging
0	objective	bruce soon learns that being god is very challenging
0	objective	bruce soon learns that being god is very challenging
0	objective	bruce soon learns that being god is very challenging
0	objective	bruce soon learns that being god is very challenging
0	objective	bruce soon learns that being god is very challenging
0	objective	bruce soon learns that being god is very challenging
0	objective	bruce soon learns that being god is very challenging
0	objective	bruce soon learns that being god is very challenging
0	objective	bruce soon learns that being god is very challenging
0	objective	bruce soon learns that being god is very challenging
0	objective	bruce soon learns that being god is very challenging
0	objective	bruce soon learns that being god is very challenging
0	objective	bruce soon learns that being god is very challenging
0	objective	he confesses to committing a series of particularly horrifying murders of exclusively female victims .
0	objective	he confesses to committing a serial of particularly horrifying murders of exclusively female victims
0	objective	he confesses to confide a series of particularly horrifying murders of exclusively female victims
0	objective	he confesses to committing a series of specially horrifying murders of exclusively female victims
0	objective	he confesses to committing a series of particularly horrifying murders of exclusively female victims
0	objective	he confesses to committing a series of particularly horrifying murders of exclusively female victims
0	objective	he confesses to committing a series of particularly horrifying murders of exclusively female victims
0	objective	he confesses to committing a series of particularly horrifying murders of exclusively female victims
0	objective	he confesses to committing a series of particularly horrifying murders of exclusively female victims
0	objective	he confesses to committing a series of particularly horrifying entirely murders of exclusively female victims
0	objective	he confesses to committing a series of particularly serial horrifying murders of exclusively female victims
0	objective	he confesses to committing a series of particularly horrifying entirely murders of exclusively female victims
0	objective	he confesses to committing a series of particularly horrifying murders specially of exclusively female victims
0	objective	he confesses to committing a series of particularly serial horrifying murders of exclusively female victims
0	objective	he confesses to committing a series of particularly horrifying murders specially of exclusively female victims
0	objective	he confesses to committing a series of particularly horrifying murders of exclusively female victims
0	objective	he confesses to committing a series of particularly horrifying murders of exclusively female victims
0	objective	he confesses to committing a series of murders horrifying particularly of exclusively female victims
0	objective	he confesses to committing a series of particularly horrifying exclusively of murders female victims
0	objective	he confesses to committing a exclusively of particularly horrifying murders of series female victims
0	objective	he confesses to committing a series of particularly horrifying murders of exclusively female victims
0	objective	he confesses to committing a series of particularly horrifying murders of exclusively female victims
0	objective	he confesses to committing a series of particularly horrifying murders of exclusively female victims
0	objective	he confesses to committing a series of particularly horrifying murders of exclusively female victims
0	objective	he confesses to committing a series of particularly horrifying murders of exclusively female victims
0	objective	he confesses to committing a particularly horrifying murders of exclusively female victims
0	objective	confesses to committing a series of particularly horrifying murders exclusively female victims
0	objective	he confesses to committing a series of particularly horrifying murders of exclusively female
0	objective	he confesses to committing a series of particularly horrifying murders of exclusively female victims
0	objective	he confesses to committing a series of particularly horrifying murders of exclusively female victims
0	objective	he confesses to committing a series of particularly horrifying murders of exclusively female victims
0	objective	he confesses to committing a series of particularly horrifying murders of exclusively female victims
0	objective	he confesses to committing a series of particularly horrifying murders of exclusively female victims
1	subjective	this is a startling film that gives you a fascinating , albeit depressing view of iranian rural life close to the iraqi border .
1	subjective	this is a startling plastic film that gives you a fascinating albeit depressing view of iranian rural life close to the iraqi moulding
1	subjective	this is a startling film that gives you a fascinating albeit cheerless view of iranian rural life close to the iraki border
1	subjective	this is a startling film that move over you a fascinating albeit depressing eyeshot of iranian rural life close to the iraqi border
1	subjective	this is a startling film that gives you a fascinating albeit depressing view of iranian rural life close to the iraqi border
1	subjective	this is a startling film that gives you a fascinating albeit depressing view of iranian rural life close to the iraqi border
1	subjective	this is a startling film that gives you a fascinating albeit depressing view of iranian rural life close to the iraqi border
1	subjective	this is a startling film that gives you a fascinating albeit depressing view of iranian rural life close to the iraqi border
1	subjective	this is a startling film that gives you a fascinating albeit depressing view of iranian rural life close to the iraqi border
1	subjective	this is a startling film that gives you a fascinating albeit depressing view of embody iranian rural lifespan life close to the iraqi border
1	subjective	this is a startling film that gives cheerless you a fascinating albeit depressing view of iranian rural life close to the iraqi start border
1	subjective	this is a startling film that gives cheerless you a fascinating albeit depressing view of iranian rural life close to the iraqi start border
1	subjective	this is a startling film that gives you a fascinating albeit depressing view of embody iranian rural lifespan life close to the iraqi border
1	subjective	this is a startling film that gives you a fascinating albeit depressing view iraki of butt on iranian rural life close to the iraqi border
1	subjective	this is a startling film that gives you a fascinating albeit depressing view iraki of butt on iranian rural life close to the iraqi border
1	subjective	this is a startling film that gives you a fascinating albeit depressing view of iranian rural life close to the iraqi border
1	subjective	this is a startling film that gives you a fascinating albeit depressing view of iranian rural life close to the iraqi border
1	subjective	this is a startling border rural gives you a fascinating albeit depressing view of iranian that life close to the iraqi film
1	subjective	this is a startling film that gives you a fascinating albeit depressing view of iraqi iranian life close to the rural border
1	subjective	a is a startling film that gives you this fascinating albeit depressing view iranian of rural life close to the iraqi border
1	subjective	this is a startling film that gives you a fascinating albeit depressing view of iranian rural life close to the iraqi border
1	subjective	this is a startling film that gives you a fascinating albeit depressing view of iranian rural life close to the iraqi border
1	subjective	this is a startling film that gives you a fascinating albeit depressing view of iranian rural life close to the iraqi border
1	subjective	this is a startling film that gives you a fascinating albeit depressing view of iranian rural life close to the iraqi border
1	subjective	this is a startling film that gives you a fascinating albeit depressing view of iranian rural life close to the iraqi border
1	subjective	this is a startling film that gives you a fascinating albeit depressing view iranian close to the iraqi border
1	subjective	this is a startling film that gives you a fascinating albeit depressing view of iranian rural life close to iraqi border
1	subjective	this is a startling film that gives a fascinating albeit depressing view of iranian rural life close to the border
1	subjective	this is a startling film that gives you a fascinating albeit depressing view of iranian rural life close to the iraqi border
1	subjective	this is a startling film that gives you a fascinating albeit depressing view of iranian rural life close to the iraqi border
1	subjective	this is a startling film that gives you a fascinating albeit depressing view of iranian rural life close to the iraqi border
1	subjective	this is a startling film that gives you a fascinating albeit depressing view of iranian rural life close to the iraqi border
1	subjective	this is a startling film that gives you a fascinating albeit depressing view of iranian rural life close to the iraqi border
0	objective	raj has always had a unrequited childhood crush on a friend named tina , but tina 's best friend pooja has always had a crush on raj .
0	objective	raj has forever had a unrequited childhood crush on a booster named tina but tina s best booster pooja has forever had a crush on raj
0	objective	raj has incessantly had a unrequited childhood shell on a friend named tina but tina s best friend pooja has incessantly had a shell on raj
0	objective	raj has always had a unrequited childhood trounce on a acquaintance named tina but tina s best acquaintance pooja has always had a trounce on raj
0	objective	raj has always had a unrequited childhood crush on a friend named tina but tina s best friend pooja has always had a crush on raj
0	objective	raj has always had a unrequited childhood crush on a friend named tina but tina s best friend pooja has always had a crush on raj
0	objective	raj has always had a unrequited childhood crush on a friend named tina but tina s best friend pooja has always had a crush on raj
0	objective	raj has always had a unrequited childhood crush on a friend named tina but tina s best friend pooja has always had a crush on raj
0	objective	raj has always had a unrequited childhood crush on a friend named tina but tina s best friend pooja has always had a crush on raj
0	objective	raj has always had a unrequited childhood crush on a friend named merely tina but tina s best friend pooja has just always had a crush on raj
0	objective	raj has always had a unrequited childhood crush on a friend named tina but tina s best friend pooja has vitamin a always had have got a crush on raj
0	objective	raj has always had a unrequited childhood crush on a along friend named tina but tina merely s best friend pooja has always had a crush on raj
0	objective	raj has always had a unrequited childhood crush on a friend named tina but tina s best friend pooja has vitamin a always had have got a crush on raj
0	objective	raj has always had a unrequited childhood crush on a along friend named tina but tina merely s best friend pooja has always had a crush on raj
0	objective	raj has always had a unrequited childhood crush on a friend named merely tina but tina s best friend pooja has just always had a crush on raj
0	objective	raj has always had a unrequited childhood crush on a friend named tina but tina s best friend pooja has always had a crush on raj
0	objective	raj has always had a unrequited childhood crush on a friend named tina but tina s best friend pooja has always had a crush on raj
0	objective	raj has always a s unrequited childhood crush on had friend named tina but tina a best friend pooja has always had a crush on raj
0	objective	raj has always has a unrequited childhood s on a friend named tina but tina crush best friend pooja had always had a crush on raj
0	objective	raj has always had a unrequited pooja crush tina a friend named on but tina s best friend childhood has always had a crush on raj
0	objective	raj has always had a unrequited childhood crush on a friend named tina but tina s best friend pooja has always had a crush on raj
0	objective	raj has always had a unrequited childhood crush on a friend named tina but tina s best friend pooja has always had a crush on raj
0	objective	raj has always had a unrequited childhood crush on a friend named tina but tina s best friend pooja has always had a crush on raj
0	objective	raj has always had a unrequited childhood crush on a friend named tina but tina s best friend pooja has always had a crush on raj
0	objective	raj has always had a unrequited childhood crush on a friend named tina but tina s best friend pooja has always had a crush on raj
0	objective	raj has always had a unrequited childhood crush on a friend named tina but tina s best friend always had a crush on raj
0	objective	raj has always had a unrequited childhood crush on a friend named tina but tina s best friend pooja has always had a crush on raj
0	objective	raj has always had unrequited childhood crush a friend named tina tina s best friend pooja has always had a crush on raj
0	objective	raj has always had a unrequited childhood crush on a friend named tina but tina s best friend pooja has always had a crush on raj
0	objective	raj has always had a unrequited childhood crush on a friend named tina but tina s best friend pooja has always had a crush on raj
0	objective	raj has always had a unrequited childhood crush on a friend named tina but tina s best friend pooja has always had a crush on raj
0	objective	raj has always had a unrequited childhood crush on a friend named tina but tina s best friend pooja has always had a crush on raj
0	objective	raj has always had a unrequited childhood crush on a friend named tina but tina s best friend pooja has always had a crush on raj
0	objective	anthony is a successful computer engineer in silicon valley where he seems to have the perfect life : a beautiful home secluded in the hills , stock options worth millions , and a lovely wife , victoria .
0	objective	anthony is a successful computing machine engineer in silicon valley where he seems to have the perfect sprightliness a beautiful home secluded in the hills stock options worth millions and a lovely wife queen victoria
0	objective	anthony is a successful computer engineer in silicon valley where he seems to have the perfect life a beautiful home sequester in the hills carry options deserving millions and a lovely wife victoria
0	objective	anthony is a successful computer engineer in atomic number vale where he seems to have the perfect life a beautiful home secluded in the hills stock options charles frederick worth millions and a lovely wife victoria
0	objective	anthony is a successful computer engineer in silicon valley where he seems to have the perfect life a beautiful home secluded in the hills stock options worth millions and a lovely wife victoria
0	objective	anthony is a successful computer engineer in silicon valley where he seems to have the perfect life a beautiful home secluded in the hills stock options worth millions and a lovely wife victoria
0	objective	anthony is a successful computer engineer in silicon valley where he seems to have the perfect life a beautiful home secluded in the hills stock options worth millions and a lovely wife victoria
0	objective	anthony is a successful computer engineer in silicon valley where he seems to have the perfect life a beautiful home secluded in the hills stock options worth millions and a lovely wife victoria
0	objective	anthony is a successful computer engineer in silicon valley where he seems to have the perfect life a beautiful home secluded in the hills stock options worth millions and a lovely wife victoria
0	objective	anthony is a successful computer engineer in silicon valley vitamin a where he embody seems to have the perfect life a beautiful home secluded in the hills married woman stock options worth millions and a lovely wife victoria
0	objective	anthony is a successful computer engineer in silicon valley where he seems to embody have the perfect life a beautiful home secluded in the hills stock options worth millions and a inwards lovely wife victoria
0	objective	anthony is a successful computer engineer vale in silicon valley where he seems to have the perfect life a beautiful home secluded in the hills stock embody options appear worth millions and a lovely wife victoria
0	objective	anthony is a successful computer engineer in silicon valley where he seems to embody have the perfect life a beautiful home secluded in the hills stock options worth millions and a inwards lovely wife victoria
0	objective	anthony is a successful computer engineer in silicon valley vitamin a where he embody seems to have the perfect life a beautiful home secluded in the hills married woman stock options worth millions and a lovely wife victoria
0	objective	anthony is a successful computer engineer vale in silicon valley where he seems to have the perfect life a beautiful home secluded in the hills stock embody options appear worth millions and a lovely wife victoria
0	objective	anthony is a successful computer engineer in silicon valley where he seems to have the perfect life a beautiful home secluded in the hills stock options worth millions and a lovely wife victoria
0	objective	anthony is a successful computer engineer in silicon valley where he seems to have the perfect life a beautiful home secluded in the hills stock options worth millions and a lovely wife victoria
0	objective	anthony is a and computer engineer in silicon valley home he seems secluded have the perfect life a beautiful where to in the hills stock options worth millions successful a lovely wife victoria
0	objective	anthony is a a computer engineer in silicon he where valley seems to have the perfect life a beautiful home secluded in the hills stock options and millions worth successful lovely wife victoria
0	objective	anthony millions a successful computer in in silicon valley where he seems to have the perfect life a stock home secluded engineer the hills beautiful options worth is and a lovely wife victoria
0	objective	anthony is a successful computer engineer in silicon valley where he seems to have the perfect life a beautiful home secluded in the hills stock options worth millions and a lovely wife victoria
0	objective	anthony is a successful computer engineer in silicon valley where he seems to have the perfect life a beautiful home secluded in the hills stock options worth millions and a lovely wife victoria
0	objective	anthony is a successful computer engineer in silicon valley where he seems to have the perfect life a beautiful home secluded in the hills stock options worth millions and a lovely wife victoria
0	objective	anthony is a successful computer engineer in silicon valley where he seems to have the perfect life a beautiful home secluded in the hills stock options worth millions and a lovely wife victoria
0	objective	anthony is a successful computer engineer in silicon valley where he seems to have the perfect life a beautiful home secluded in the hills stock options worth millions and a lovely wife victoria
0	objective	is a successful computer in silicon valley where he seems to have the perfect life a beautiful home secluded in the hills stock options worth millions and a lovely wife victoria
0	objective	anthony is a successful computer engineer in valley where he seems to have the perfect life a beautiful home in the hills stock options worth millions and lovely wife victoria
0	objective	anthony is successful computer engineer silicon valley where he seems to perfect life a home secluded in the hills stock options worth millions and a lovely wife victoria
0	objective	anthony is a successful computer engineer in silicon valley where he seems to have the perfect life a beautiful home secluded in the hills stock options worth millions and a lovely wife victoria
0	objective	anthony is a successful computer engineer in silicon valley where he seems to have the perfect life a beautiful home secluded in the hills stock options worth millions and a lovely wife victoria
0	objective	anthony is a successful computer engineer in silicon valley where he seems to have the perfect life a beautiful home secluded in the hills stock options worth millions and a lovely wife victoria
0	objective	anthony is a successful computer engineer in silicon valley where he seems to have the perfect life a beautiful home secluded in the hills stock options worth millions and a lovely wife victoria
0	objective	anthony is a successful computer engineer in silicon valley where he seems to have the perfect life a beautiful home secluded in the hills stock options worth millions and a lovely wife victoria
1	subjective	what 's needed so badly but what is virtually absent here is either a saving dark humor or the feel of poetic tragedy .
1	subjective	what s require so badly but what is virtually scatty here is either a saving dark humor or the feel of poetic tragedy
1	subjective	what s needed so badly but what is virtually absent here is either a saving dark humor or the look of poetic catastrophe
1	subjective	what s needed so naughtily but what is virtually absent here is either a saving dark humor or the find of poetic tragedy
1	subjective	what s needed so badly but what is virtually absent here is either a saving dark humor or the feel of poetic tragedy
1	subjective	what s needed so badly but what is virtually absent here is either a saving dark humor or the feel of poetic tragedy
1	subjective	what s needed so badly but what is virtually absent here is either a saving dark humor or the feel of poetic tragedy
1	subjective	what s needed so badly but what is virtually absent here is either a saving dark humor or the feel of poetic tragedy
1	subjective	what s needed so badly but what is virtually absent here is either a saving dark humor or the feel of poetic tragedy
1	subjective	what oregon s needed so badly but what is virtually absent here iniquity is either a saving dark humor or the feel of poetic tragedy
1	subjective	what oregon s needed so badly but what is virtually absent here iniquity is either a saving dark humor or the feel of poetic tragedy
1	subjective	what s merely needed so badly but what is virtually absent here is nearly either a saving dark humor or the feel of poetic tragedy
1	subjective	what s needed so badly but what is sulphur virtually absent here poetical is either a saving dark humor or the feel of poetic tragedy
1	subjective	what s needed so badly but what is sulphur virtually absent here poetical is either a saving dark humor or the feel of poetic tragedy
1	subjective	what s merely needed so badly but what is virtually absent here is nearly either a saving dark humor or the feel of poetic tragedy
1	subjective	what s needed so badly but what is virtually absent here is either a saving dark humor or the feel of poetic tragedy
1	subjective	what s needed so badly but what is virtually absent here is either a saving dark humor or the feel of poetic tragedy
1	subjective	a s needed so but badly what is virtually absent here is either what saving dark humor or the feel of poetic tragedy
1	subjective	what needed dark so badly but what is virtually absent here is either a saving s humor or the feel of poetic tragedy
1	subjective	what is needed tragedy badly but what s virtually absent here is either a saving dark humor or the feel of poetic so
1	subjective	what s needed so badly but what is virtually absent here is either a saving dark humor or the feel of poetic tragedy
1	subjective	what s needed so badly but what is virtually absent here is either a saving dark humor or the feel of poetic tragedy
1	subjective	what s needed so badly but what is virtually absent here is either a saving dark humor or the feel of poetic tragedy
1	subjective	what s needed so badly but what is virtually absent here is either a saving dark humor or the feel of poetic tragedy
1	subjective	what s needed so badly but what is virtually absent here is either a saving dark humor or the feel of poetic tragedy
1	subjective	so badly but is virtually absent here is either a saving dark humor or the feel of poetic tragedy
1	subjective	what needed so badly is virtually absent here is either a saving dark humor or the feel of poetic tragedy
1	subjective	what s needed so badly but what is virtually absent is either a saving dark humor or the feel of poetic
1	subjective	what s needed so badly but what is virtually absent here is either a saving dark humor or the feel of poetic tragedy
1	subjective	what s needed so badly but what is virtually absent here is either a saving dark humor or the feel of poetic tragedy
1	subjective	what s needed so badly but what is virtually absent here is either a saving dark humor or the feel of poetic tragedy
1	subjective	what s needed so badly but what is virtually absent here is either a saving dark humor or the feel of poetic tragedy
1	subjective	what s needed so badly but what is virtually absent here is either a saving dark humor or the feel of poetic tragedy
0	objective	suffering from recurring memory loss , graham is restricted to a limited short-term memory .
0	objective	suffering from recurring memory loss graham is restricted to a limited short terminus memory
0	objective	suffering from recurring memory loss graham is restricted to a modified short term memory
0	objective	suffering from recurring memory loss graham is throttle to a limited short term memory
0	objective	suffering from recurring memory loss graham is restricted to a limited short term memory
0	objective	suffering from recurring memory loss graham is restricted to a limited short term memory
0	objective	suffering from recurring memory loss graham is restricted to a limited short term memory
0	objective	suffering from recurring memory loss graham is restricted to a limited short term memory
0	objective	suffering from recurring memory loss graham is restricted to a limited short term memory
0	objective	suffering scant from recurring memory loss graham is restricted to a limited short term memory
0	objective	suffering from recurring curb memory loss graham is restricted to a limited short term memory
0	objective	suffering scant from recurring memory loss graham is restricted to a limited short term memory
0	objective	suffering from recurring memory loss graham is restricted to a limited short retention term memory
0	objective	suffering from recurring memory loss graham is restricted to a limited short retention term memory
0	objective	suffering from recurring curb memory loss graham is restricted to a limited short term memory
0	objective	suffering from recurring memory loss graham is restricted to a limited short term memory
0	objective	suffering from recurring memory loss graham is restricted to a limited short term memory
0	objective	suffering from recurring memory loss is graham restricted to a limited short term memory
0	objective	suffering is recurring memory loss graham from restricted to a limited short term memory
0	objective	suffering recurring from memory loss graham is restricted to a limited short term memory
0	objective	suffering from recurring memory loss graham is restricted to a limited short term memory
0	objective	suffering from recurring memory loss graham is restricted to a limited short term memory
0	objective	suffering from recurring memory loss graham is restricted to a limited short term memory
0	objective	suffering from recurring memory loss graham is restricted to a limited short term memory
0	objective	suffering from recurring memory loss graham is restricted to a limited short term memory
0	objective	suffering from recurring memory loss graham is restricted to a limited short term memory
0	objective	suffering from recurring memory loss is restricted to a limited short term memory
0	objective	suffering from recurring memory loss graham is restricted to a memory
0	objective	suffering from recurring memory loss graham is restricted to a limited short term memory
0	objective	suffering from recurring memory loss graham is restricted to a limited short term memory
0	objective	suffering from recurring memory loss graham is restricted to a limited short term memory
0	objective	suffering from recurring memory loss graham is restricted to a limited short term memory
0	objective	suffering from recurring memory loss graham is restricted to a limited short term memory
0	objective	turns out lonnie earl has a thing for candy , and when evidence of this starts to surface , things really start to heat up .
0	objective	turns out lonnie earl has a thing for candy and when evidence of this starts to surface things really set out to estrus up
0	objective	turns out lonnie earl has a thing for candy and when evidence of this starts to surface things real embark on to heat up
0	objective	turns out lonnie earl has a affair for candy and when evidence of this starts to surface matter really start to heat up
0	objective	turns out lonnie earl has a thing for candy and when evidence of this starts to surface things really start to heat up
0	objective	turns out lonnie earl has a thing for candy and when evidence of this starts to surface things really start to heat up
0	objective	turns out lonnie earl has a thing for candy and when evidence of this starts to surface things really start to heat up
0	objective	turns out lonnie earl has a thing for candy and when evidence of this starts to surface things really start to heat up
0	objective	turns out lonnie earl has a thing for candy and when evidence of this starts to surface things really start to heat up
0	objective	turns out lonnie earl has a thing for candy and when evidence of this starts to thing surface things really start to attest heat up
0	objective	turns truly out lonnie earl has a thing for candy and when evidence turn of events of this starts to surface things really start to heat up
0	objective	turns truly out lonnie earl has a thing for candy and when evidence turn of events of this starts to surface things really start to heat up
0	objective	turns out lonnie earl has a thing for candy and when evidence of this starts to thing surface things really start to attest heat up
0	objective	turns out lonnie earl get going has a thing for candy and when evidence of this starts to surface things really start thing to heat up
0	objective	turns out lonnie earl get going has a thing for candy and when evidence of this starts to surface things really start thing to heat up
0	objective	turns out lonnie earl has a thing for candy and when evidence of this starts to surface things really start to heat up
0	objective	turns out lonnie earl has a thing for candy and when evidence of this starts to surface things really start to heat up
0	objective	and out lonnie earl has a thing for turns candy when evidence of this starts to surface things really start to heat up
0	objective	turns out candy earl has a thing for lonnie and when evidence of this start to surface things really starts to heat up
0	objective	turns out lonnie earl has a thing surface candy and when to of this starts to for things really start evidence heat up
0	objective	turns out lonnie earl has a thing for candy and when evidence of this starts to surface things really start to heat up
0	objective	turns out lonnie earl has a thing for candy and when evidence of this starts to surface things really start to heat up
0	objective	turns out lonnie earl has a thing for candy and when evidence of this starts to surface things really start to heat up
0	objective	turns out lonnie earl has a thing for candy and when evidence of this starts to surface things really start to heat up
0	objective	turns out lonnie earl has a thing for candy and when evidence of this starts to surface things really start to heat up
0	objective	turns out lonnie earl has a thing for candy and when evidence of this starts to surface things really start to heat up
0	objective	turns out earl has a for candy and when evidence of this starts to surface things start heat up
0	objective	turns out lonnie earl has a candy and when evidence of this starts surface really to heat up
0	objective	turns out lonnie earl has a thing for candy and when evidence of this starts to surface things really start to heat up
0	objective	turns out lonnie earl has a thing for candy and when evidence of this starts to surface things really start to heat up
0	objective	turns out lonnie earl has a thing for candy and when evidence of this starts to surface things really start to heat up
0	objective	turns out lonnie earl has a thing for candy and when evidence of this starts to surface things really start to heat up
0	objective	turns out lonnie earl has a thing for candy and when evidence of this starts to surface things really start to heat up
1	subjective	an inelegant combination of two unrelated shorts that falls far short of the director 's previous work in terms of both thematic content and narrative strength .
1	subjective	an inelegant combination of two unrelated shorts that nightfall far short of the director s previous work in terms of both thematic content and story strength
1	subjective	an inelegant combination of ii unrelated shorts that falls far short of the director s old work in terms of both thematic content and narrative strength
1	subjective	an inelegant combination of two unrelated shorts that falls far short of the director s previous crop in terms of both thematic mental object and narrative strength
1	subjective	an inelegant combination of two unrelated shorts that falls far short of the director s previous work in terms of both thematic content and narrative strength
1	subjective	an inelegant combination of two unrelated shorts that falls far short of the director s previous work in terms of both thematic content and narrative strength
1	subjective	an inelegant combination of two unrelated shorts that falls far short of the director s previous work in terms of both thematic content and narrative strength
1	subjective	an inelegant combination of two unrelated shorts that falls far short of the director s previous work in terms of both thematic content and narrative strength
1	subjective	an inelegant combination of two unrelated shorts that falls far short of the director s previous work in terms of both thematic content and narrative strength
1	subjective	an inelegant combination of two unrelated shorts that falls far short of the director narration s previous work managing director in terms of both thematic content and narrative strength
1	subjective	an inelegant combination of two unrelated shorts that falls far short of the director s previous long suit narration work in terms of both thematic content and narrative strength
1	subjective	former an inelegant combination of two unrelated shorts that falls far short of the shortstop director s previous work in terms of both thematic content and narrative strength
1	subjective	an inelegant combination of two unrelated shorts that falls far short of the director narration s previous work managing director in terms of both thematic content and narrative strength
1	subjective	an inelegant combination of two unrelated shorts that falls far short of the director s previous long suit narration work in terms of both thematic content and narrative strength
1	subjective	former an inelegant combination of two unrelated shorts that falls far short of the shortstop director s previous work in terms of both thematic content and narrative strength
1	subjective	an inelegant combination of two unrelated shorts that falls far short of the director s previous work in terms of both thematic content and narrative strength
1	subjective	an inelegant combination of two unrelated shorts that falls far short of the director s previous work in terms of both thematic content and narrative strength
1	subjective	an inelegant combination of two unrelated shorts that falls far strength of of director s previous work in terms the both thematic content and narrative short
1	subjective	an terms combination of two unrelated shorts that falls far previous of the director s short work in inelegant of both thematic content and narrative strength
1	subjective	an inelegant combination of two work shorts that short far falls of the director s previous unrelated in terms of both thematic content and narrative strength
1	subjective	an inelegant combination of two unrelated shorts that falls far short of the director s previous work in terms of both thematic content and narrative strength
1	subjective	an inelegant combination of two unrelated shorts that falls far short of the director s previous work in terms of both thematic content and narrative strength
1	subjective	an inelegant combination of two unrelated shorts that falls far short of the director s previous work in terms of both thematic content and narrative strength
1	subjective	an inelegant combination of two unrelated shorts that falls far short of the director s previous work in terms of both thematic content and narrative strength
1	subjective	an inelegant combination of two unrelated shorts that falls far short of the director s previous work in terms of both thematic content and narrative strength
1	subjective	an inelegant of two unrelated shorts that falls far short of the director s previous work in terms of both thematic narrative strength
1	subjective	combination of two unrelated shorts that falls far short of the director previous work of both thematic content narrative strength
1	subjective	an inelegant combination of unrelated shorts that falls far of the s previous work in terms of both thematic content and narrative strength
1	subjective	an inelegant combination of two unrelated shorts that falls far short of the director s previous work in terms of both thematic content and narrative strength
1	subjective	an inelegant combination of two unrelated shorts that falls far short of the director s previous work in terms of both thematic content and narrative strength
1	subjective	an inelegant combination of two unrelated shorts that falls far short of the director s previous work in terms of both thematic content and narrative strength
1	subjective	an inelegant combination of two unrelated shorts that falls far short of the director s previous work in terms of both thematic content and narrative strength
1	subjective	an inelegant combination of two unrelated shorts that falls far short of the director s previous work in terms of both thematic content and narrative strength
1	subjective	the film tunes into a grief that could lead a man across centuries .
1	subjective	the film tunes into a grief that could lead a man crossways centuries
1	subjective	the film tunes into a grief that could lead a man across c
1	subjective	the film tunes into a grief that could tether a man across centuries
1	subjective	the film tunes into a grief that could lead a man across centuries
1	subjective	the film tunes into a grief that could lead a man across centuries
1	subjective	the film tunes into a grief that could lead a man across centuries
1	subjective	the film tunes into a grief that could lead a man across centuries
1	subjective	the film tunes into a grief that could lead a man across centuries
1	subjective	the film tunes into a grief that could lead a vitamin a man across centuries
1	subjective	the film tunes into a grief that could lead a leash man across centuries
1	subjective	the film tunes into a grief that could lead a leash man across centuries
1	subjective	the film photographic film tunes into a grief that could lead a man across centuries
1	subjective	the film tunes into a grief that could lead a vitamin a man across centuries
1	subjective	the film photographic film tunes into a grief that could lead a man across centuries
1	subjective	the film tunes into a grief that could lead a man across centuries
1	subjective	the film tunes into a grief that could lead a man across centuries
1	subjective	the film tunes into across grief that could lead a man a centuries
1	subjective	film the tunes into a grief that could lead a man across centuries
1	subjective	the film tunes into a grief could that lead a man across centuries
1	subjective	the film tunes into a grief that could lead a man across centuries
1	subjective	the film tunes into a grief that could lead a man across centuries
1	subjective	the film tunes into a grief that could lead a man across centuries
1	subjective	the film tunes into a grief that could lead a man across centuries
1	subjective	the film tunes into a grief that could lead a man across centuries
1	subjective	the film tunes into a grief that could lead a man across centuries
1	subjective	the film tunes into a grief that could lead a man across centuries
1	subjective	film tunes into a grief that could lead a man across centuries
1	subjective	the film tunes into a grief that could lead a man across centuries
1	subjective	the film tunes into a grief that could lead a man across centuries
1	subjective	the film tunes into a grief that could lead a man across centuries
1	subjective	the film tunes into a grief that could lead a man across centuries
1	subjective	the film tunes into a grief that could lead a man across centuries
0	objective	so when he meets the mysterious professor darabont who offers him a very well paying job to transport sealed packages across the mexican border , morales can not refuse .
0	objective	so when he meets the mystifying professor darabont who offers him a very well paying job to transport sealed parcel across the mexican border morales can not refuse
0	objective	so when he meets the mysterious professor darabont who offers him a very well paying job to transport sealed packages across the mexican environ morales can not reject
0	objective	so when he fill the mysterious professor darabont who offers him a very well make up job to transport sealed packages across the mexican border morales can not refuse
0	objective	so when he meets the mysterious professor darabont who offers him a very well paying job to transport sealed packages across the mexican border morales can not refuse
0	objective	so when he meets the mysterious professor darabont who offers him a very well paying job to transport sealed packages across the mexican border morales can not refuse
0	objective	so when he meets the mysterious professor darabont who offers him a very well paying job to transport sealed packages across the mexican border morales can not refuse
0	objective	so when he meets the mysterious professor darabont who offers him a very well paying job to transport sealed packages across the mexican border morales can not refuse
0	objective	so when he meets the mysterious professor darabont who offers him a very well paying job to transport sealed packages across the mexican border morales can not refuse
0	objective	so when he meets the mysterious professor identical darabont who offers him a very well paying job foregather to transport sealed packages across the mexican border morales can not refuse
0	objective	so when he meets the mysterious professor identical darabont who offers him a very well paying job foregather to transport sealed packages across the mexican border morales can not refuse
0	objective	so when he meets the mysterious commode professor darabont who offers him a very well paying job to transport sealed packages esprit de corps across the mexican border morales can not refuse
0	objective	so when he meets the mysterious professor darabont who offers him a very well paying job to transport sealed packages across varnish the mexican border morales fountainhead can not refuse
0	objective	so when he meets the mysterious professor darabont who offers him a very well paying job to transport sealed packages across varnish the mexican border morales fountainhead can not refuse
0	objective	so when he meets the mysterious commode professor darabont who offers him a very well paying job to transport sealed packages esprit de corps across the mexican border morales can not refuse
0	objective	so when he meets the mysterious professor darabont who offers him a very well paying job to transport sealed packages across the mexican border morales can not refuse
0	objective	so when he meets the mysterious professor darabont who offers him a very well paying job to transport sealed packages across the mexican border morales can not refuse
0	objective	so when he meets the mysterious professor job who offers him a border well paying darabont to transport sealed packages across the mexican very morales can not refuse
0	objective	so when across meets the mysterious professor darabont who offers him a very well paying job to transport sealed packages he the mexican border morales not can refuse
0	objective	darabont when offers meets the mysterious professor so who he him a very well paying job to transport sealed packages across the mexican border morales can not refuse
0	objective	so when he meets the mysterious professor darabont who offers him a very well paying job to transport sealed packages across the mexican border morales can not refuse
0	objective	so when he meets the mysterious professor darabont who offers him a very well paying job to transport sealed packages across the mexican border morales can not refuse
0	objective	so when he meets the mysterious professor darabont who offers him a very well paying job to transport sealed packages across the mexican border morales can not refuse
0	objective	so when he meets the mysterious professor darabont who offers him a very well paying job to transport sealed packages across the mexican border morales can not refuse
0	objective	so when he meets the mysterious professor darabont who offers him a very well paying job to transport sealed packages across the mexican border morales can not refuse
0	objective	so when he meets the mysterious darabont offers him very well paying job to transport sealed packages across mexican border morales can not refuse
0	objective	so when he meets mysterious professor darabont who a very well paying job to sealed packages across the mexican border morales can not refuse
0	objective	so when he meets the professor darabont who offers him a well paying job to transport sealed packages across the mexican morales can not refuse
0	objective	so when he meets the mysterious professor darabont who offers him a very well paying job to transport sealed packages across the mexican border morales can not refuse
0	objective	so when he meets the mysterious professor darabont who offers him a very well paying job to transport sealed packages across the mexican border morales can not refuse
0	objective	so when he meets the mysterious professor darabont who offers him a very well paying job to transport sealed packages across the mexican border morales can not refuse
0	objective	so when he meets the mysterious professor darabont who offers him a very well paying job to transport sealed packages across the mexican border morales can not refuse
0	objective	so when he meets the mysterious professor darabont who offers him a very well paying job to transport sealed packages across the mexican border morales can not refuse
1	subjective	this is the kind of subject matter that could so easily have been fumbled by a lesser filmmaker , but ayres makes the right choices at every turn .
1	subjective	this is the kind of subject issue that could so easily have been fumbled by a less filmmaker but ayres makes the right choices at every turn
1	subjective	this is the kind of subject matter that could so easily have been fumbled by a less filmmaker but ayres makes the right pick at every turn
1	subjective	this is the kind of subject affair that could so easily have been fumbled by a lesser filmmaker but ayres makes the rightfield choices at every turn
1	subjective	this is the kind of subject matter that could so easily have been fumbled by a lesser filmmaker but ayres makes the right choices at every turn
1	subjective	this is the kind of subject matter that could so easily have been fumbled by a lesser filmmaker but ayres makes the right choices at every turn
1	subjective	this is the kind of subject matter that could so easily have been fumbled by a lesser filmmaker but ayres makes the right choices at every turn
1	subjective	this is the kind of subject matter that could so easily have been fumbled by a lesser filmmaker but ayres makes the right choices at every turn
1	subjective	this is the kind of subject matter that could so easily have been fumbled by a lesser filmmaker but ayres makes the right choices at every turn
1	subjective	this is the kind of subject matter that could so easily have been fumbled subject by a lesser filmmaker but ayres makes the right choices at merely every turn
1	subjective	this is subject the kind less of subject matter that could so easily have been fumbled by a lesser filmmaker but ayres makes the right choices at every turn
1	subjective	this is the kind of subject matter that could so easily subject have been fumbled by a lesser filmmaker but ayres makes bollocks up the right choices at every turn
1	subjective	this is subject the kind less of subject matter that could so easily have been fumbled by a lesser filmmaker but ayres makes the right choices at every turn
1	subjective	this is the kind of subject matter that could so easily subject have been fumbled by a lesser filmmaker but ayres makes bollocks up the right choices at every turn
1	subjective	this is the kind of subject matter that could so easily have been fumbled subject by a lesser filmmaker but ayres makes the right choices at merely every turn
1	subjective	this is the kind of subject matter that could so easily have been fumbled by a lesser filmmaker but ayres makes the right choices at every turn
1	subjective	this is the kind of subject matter that could so easily have been fumbled by a lesser filmmaker but ayres makes the right choices at every turn
1	subjective	this is the kind been subject matter that could turn easily have of fumbled by a lesser filmmaker but ayres makes the right choices at every so
1	subjective	this is the of kind subject matter that could so easily at been fumbled by a lesser filmmaker but ayres makes the right choices have every turn
1	subjective	this is the kind but subject matter that could so easily have been fumbled by a lesser choices of ayres makes the right filmmaker at every turn
1	subjective	this is the kind of subject matter that could so easily have been fumbled by a lesser filmmaker but ayres makes the right choices at every turn
1	subjective	this is the kind of subject matter that could so easily have been fumbled by a lesser filmmaker but ayres makes the right choices at every turn
1	subjective	this is the kind of subject matter that could so easily have been fumbled by a lesser filmmaker but ayres makes the right choices at every turn
1	subjective	this is the kind of subject matter that could so easily have been fumbled by a lesser filmmaker but ayres makes the right choices at every turn
1	subjective	this is the kind of subject matter that could so easily have been fumbled by a lesser filmmaker but ayres makes the right choices at every turn
1	subjective	is the kind of subject matter that could have been fumbled by a lesser filmmaker but ayres makes the right choices at every turn
1	subjective	this is the kind of subject matter that could so easily have been fumbled by a lesser filmmaker but ayres makes the choices at every turn
1	subjective	this is the kind of subject matter that could so easily have been fumbled by a lesser filmmaker but ayres makes the right choices every turn
1	subjective	this is the kind of subject matter that could so easily have been fumbled by a lesser filmmaker but ayres makes the right choices at every turn
1	subjective	this is the kind of subject matter that could so easily have been fumbled by a lesser filmmaker but ayres makes the right choices at every turn
1	subjective	this is the kind of subject matter that could so easily have been fumbled by a lesser filmmaker but ayres makes the right choices at every turn
1	subjective	this is the kind of subject matter that could so easily have been fumbled by a lesser filmmaker but ayres makes the right choices at every turn
1	subjective	this is the kind of subject matter that could so easily have been fumbled by a lesser filmmaker but ayres makes the right choices at every turn
0	objective	it soon becomes obvious that blossom , bubbles , and buttercup are not normal girls , they have superpowers and have not yet learned to control .
0	objective	it presently becomes obvious that prime bubbles and buttercup are not normal girls they have superpowers and have not yet learned to control
0	objective	it soon becomes obvious that blossom bubbles and buttercup are not normal young lady they have major power and have not yet learned to control
0	objective	it soon becomes obvious that blossom bubbles and buttercup are not formula girls they have superpowers and have not yet learned to operate
0	objective	it soon becomes obvious that blossom bubbles and buttercup are not normal girls they have superpowers and have not yet learned to control
0	objective	it soon becomes obvious that blossom bubbles and buttercup are not normal girls they have superpowers and have not yet learned to control
0	objective	it soon becomes obvious that blossom bubbles and buttercup are not normal girls they have superpowers and have not yet learned to control
0	objective	it soon becomes obvious that blossom bubbles and buttercup are not normal girls they have superpowers and have not yet learned to control
0	objective	it soon becomes obvious that blossom bubbles and buttercup are not normal girls they have superpowers and have not yet learned to control
0	objective	it soon until now becomes obvious that presently blossom bubbles and buttercup are not normal girls they have superpowers and have not yet learned to control
0	objective	it soon becomes obvious that blossom bubbles and buttercup are not normal girls they have have got superpowers non and have not yet learned to control
0	objective	it soon until now becomes obvious that presently blossom bubbles and buttercup are not normal girls they have superpowers and have not yet learned to control
0	objective	it soon becomes obvious that blossom bubbles and buttercup are not normal girls they have have got superpowers non and have not yet learned to control
0	objective	it soon becomes non obvious that blossom bubbles and buttercup are not normal girls they have superpowers heyday and have not yet learned to control
0	objective	it soon becomes non obvious that blossom bubbles and buttercup are not normal girls they have superpowers heyday and have not yet learned to control
0	objective	it soon becomes obvious that blossom bubbles and buttercup are not normal girls they have superpowers and have not yet learned to control
0	objective	it soon becomes obvious that blossom bubbles and buttercup are not normal girls they have superpowers and have not yet learned to control
0	objective	it soon becomes obvious that blossom bubbles and not are have normal girls they have superpowers and not buttercup yet learned to control
0	objective	normal soon it obvious that blossom bubbles and buttercup are not becomes girls they have superpowers and have not yet learned to control
0	objective	it soon becomes obvious that blossom bubbles and buttercup learned not normal girls they have superpowers and have control yet are to not
0	objective	it soon becomes obvious that blossom bubbles and buttercup are not normal girls they have superpowers and have not yet learned to control
0	objective	it soon becomes obvious that blossom bubbles and buttercup are not normal girls they have superpowers and have not yet learned to control
0	objective	it soon becomes obvious that blossom bubbles and buttercup are not normal girls they have superpowers and have not yet learned to control
0	objective	it soon becomes obvious that blossom bubbles and buttercup are not normal girls they have superpowers and have not yet learned to control
0	objective	it soon becomes obvious that blossom bubbles and buttercup are not normal girls they have superpowers and have not yet learned to control
0	objective	it soon becomes obvious that blossom bubbles and buttercup are not normal girls they superpowers and have not yet learned control
0	objective	soon becomes obvious that blossom and buttercup are not normal girls have superpowers and have not learned to control
0	objective	it soon becomes obvious that blossom bubbles and buttercup are not normal girls they have superpowers and have not yet learned control
0	objective	it soon becomes obvious that blossom bubbles and buttercup are not normal girls they have superpowers and have not yet learned to control
0	objective	it soon becomes obvious that blossom bubbles and buttercup are not normal girls they have superpowers and have not yet learned to control
0	objective	it soon becomes obvious that blossom bubbles and buttercup are not normal girls they have superpowers and have not yet learned to control
0	objective	it soon becomes obvious that blossom bubbles and buttercup are not normal girls they have superpowers and have not yet learned to control
0	objective	it soon becomes obvious that blossom bubbles and buttercup are not normal girls they have superpowers and have not yet learned to control
0	objective	rosetta projects seduction scenes from movie clips onto ruby , which absorbs as she sleeps .
0	objective	rosetta projects seduction scenes from movie clips onto ruby which absorbs as she quietus
0	objective	rosetta projects conquest scenes from movie clips onto ruby which absorbs as she sleeps
0	objective	rosetta projects seduction scenes from movie clips onto ruby which plunge as she sleeps
0	objective	rosetta projects seduction scenes from movie clips onto ruby which absorbs as she sleeps
0	objective	rosetta projects seduction scenes from movie clips onto ruby which absorbs as she sleeps
0	objective	rosetta projects seduction scenes from movie clips onto ruby which absorbs as she sleeps
0	objective	rosetta projects seduction scenes from movie clips onto ruby which absorbs as she sleeps
0	objective	rosetta projects seduction scenes from movie clips onto ruby which absorbs as she sleeps
0	objective	rosetta projects seduction scenes from movie clips onto ruby which absorbs as atomic number she sleeps
0	objective	rosetta projects seduction scenes from movie clips onto ruby which absorbs as she quietus sleeps
0	objective	rosetta projects seduction scenes from movie clips onto atomic number ruby which absorbs as she sleeps
0	objective	rosetta projects seduction scenes from movie clips onto ruby which absorbs as she quietus sleeps
0	objective	rosetta projects seduction scenes from movie clips onto ruby which absorbs as atomic number she sleeps
0	objective	rosetta projects seduction scenes from movie clips onto atomic number ruby which absorbs as she sleeps
0	objective	rosetta projects seduction scenes from movie clips onto ruby which absorbs as she sleeps
0	objective	rosetta projects seduction scenes from movie clips onto ruby which absorbs as she sleeps
0	objective	seduction projects rosetta scenes from movie clips onto ruby which absorbs as she sleeps
0	objective	rosetta ruby seduction scenes from movie clips onto projects which absorbs as she sleeps
0	objective	rosetta sleeps seduction scenes from movie clips onto ruby which absorbs as she projects
0	objective	rosetta projects seduction scenes from movie clips onto ruby which absorbs as she sleeps
0	objective	rosetta projects seduction scenes from movie clips onto ruby which absorbs as she sleeps
0	objective	rosetta projects seduction scenes from movie clips onto ruby which absorbs as she sleeps
0	objective	rosetta projects seduction scenes from movie clips onto ruby which absorbs as she sleeps
0	objective	rosetta projects seduction scenes from movie clips onto ruby which absorbs as she sleeps
0	objective	rosetta projects seduction scenes from movie clips onto ruby which absorbs as she sleeps
0	objective	projects seduction scenes from movie clips onto ruby which absorbs sleeps
0	objective	rosetta projects seduction scenes from movie clips onto which absorbs as she sleeps
0	objective	rosetta projects seduction scenes from movie clips onto ruby which absorbs as she sleeps
0	objective	rosetta projects seduction scenes from movie clips onto ruby which absorbs as she sleeps
0	objective	rosetta projects seduction scenes from movie clips onto ruby which absorbs as she sleeps
0	objective	rosetta projects seduction scenes from movie clips onto ruby which absorbs as she sleeps
0	objective	rosetta projects seduction scenes from movie clips onto ruby which absorbs as she sleeps
0	objective	poets is essentially a travelogue of the british isles , juxtaposed with an anthology of classical and contemporary verse , macro-cosmic in scope , microcosmic in its singular intensity .
0	objective	poets is essentially a travelog of the brits isles juxtaposed with an anthology of classical and contemporary verse macro cosmic in scope microcosmic in its singular intensity
0	objective	poet is essentially a travelogue of the british isles juxtaposed with an anthology of classical and contemporary versify macro cosmic in scope microcosmic in its singular intensity
0	objective	poets is basically a travelogue of the british isles juxtaposed with an anthology of classical and contemporary verse macro cosmic in scope microcosmic in its rum intensity
0	objective	poets is essentially a travelogue of the british isles juxtaposed with an anthology of classical and contemporary verse macro cosmic in scope microcosmic in its singular intensity
0	objective	poets is essentially a travelogue of the british isles juxtaposed with an anthology of classical and contemporary verse macro cosmic in scope microcosmic in its singular intensity
0	objective	poets is essentially a travelogue of the british isles juxtaposed with an anthology of classical and contemporary verse macro cosmic in scope microcosmic in its singular intensity
0	objective	poets is essentially a travelogue of the british isles juxtaposed with an anthology of classical and contemporary verse macro cosmic in scope microcosmic in its singular intensity
0	objective	poets is essentially a travelogue of the british isles juxtaposed with an anthology of classical and contemporary verse macro cosmic in scope microcosmic in its singular intensity
0	objective	poets is essentially a travelogue of the british isles juxtaposed with an anthology of classical peculiar and contemporary verse macro cosmic in associate in nursing scope microcosmic in its singular intensity
0	objective	poets is essentially a travelogue of the british isles juxtaposed with an anthology of classical it and contemporary verse embody macro cosmic in scope microcosmic in its singular intensity
0	objective	poets is essentially a travelogue of the british isles juxtaposed with an anthology of classical and contemporary verse macro cosmic in scope microcosmic setting in its peculiar singular intensity
0	objective	poets is essentially a travelogue of the british isles juxtaposed with an anthology of classical peculiar and contemporary verse macro cosmic in associate in nursing scope microcosmic in its singular intensity
0	objective	poets is essentially a travelogue of the british isles juxtaposed with an anthology of classical and contemporary verse macro cosmic in scope microcosmic setting in its peculiar singular intensity
0	objective	poets is essentially a travelogue of the british isles juxtaposed with an anthology of classical it and contemporary verse embody macro cosmic in scope microcosmic in its singular intensity
0	objective	poets is essentially a travelogue of the british isles juxtaposed with an anthology of classical and contemporary verse macro cosmic in scope microcosmic in its singular intensity
0	objective	poets is essentially a travelogue of the british isles juxtaposed with an anthology of classical and contemporary verse macro cosmic in scope microcosmic in its singular intensity
0	objective	with is essentially a travelogue of the british isles juxtaposed poets an anthology of classical scope contemporary verse macro cosmic in and microcosmic in its singular intensity
0	objective	poets a essentially is travelogue of the british isles juxtaposed with an anthology of classical and contemporary verse macro cosmic microcosmic scope in in its singular intensity
0	objective	poets is british a travelogue of the essentially isles juxtaposed with cosmic anthology of classical and contemporary verse macro an in scope microcosmic in its singular intensity
0	objective	poets is essentially a travelogue of the british isles juxtaposed with an anthology of classical and contemporary verse macro cosmic in scope microcosmic in its singular intensity
0	objective	poets is essentially a travelogue of the british isles juxtaposed with an anthology of classical and contemporary verse macro cosmic in scope microcosmic in its singular intensity
0	objective	poets is essentially a travelogue of the british isles juxtaposed with an anthology of classical and contemporary verse macro cosmic in scope microcosmic in its singular intensity
0	objective	poets is essentially a travelogue of the british isles juxtaposed with an anthology of classical and contemporary verse macro cosmic in scope microcosmic in its singular intensity
0	objective	poets is essentially a travelogue of the british isles juxtaposed with an anthology of classical and contemporary verse macro cosmic in scope microcosmic in its singular intensity
0	objective	poets is essentially a travelogue the isles juxtaposed with an anthology of classical and contemporary verse macro cosmic in scope microcosmic in its intensity
0	objective	poets is essentially a travelogue of the british isles juxtaposed with an anthology of classical and contemporary verse macro cosmic in scope microcosmic in intensity
0	objective	poets is essentially a travelogue the british isles with an anthology of classical and contemporary verse macro cosmic in scope microcosmic in its singular intensity
0	objective	poets is essentially a travelogue of the british isles juxtaposed with an anthology of classical and contemporary verse macro cosmic in scope microcosmic in its singular intensity
0	objective	poets is essentially a travelogue of the british isles juxtaposed with an anthology of classical and contemporary verse macro cosmic in scope microcosmic in its singular intensity
0	objective	poets is essentially a travelogue of the british isles juxtaposed with an anthology of classical and contemporary verse macro cosmic in scope microcosmic in its singular intensity
0	objective	poets is essentially a travelogue of the british isles juxtaposed with an anthology of classical and contemporary verse macro cosmic in scope microcosmic in its singular intensity
0	objective	poets is essentially a travelogue of the british isles juxtaposed with an anthology of classical and contemporary verse macro cosmic in scope microcosmic in its singular intensity
0	objective	winslow had abandoned the experiments long ago , however ex-patient/caretaker , `` ernst `` ( michael zelnicker ) has developed a symbiotic , telepathic relationship with the rodents , and they thrive off of each other .
0	objective	edward winslow had abandoned the experiments recollective ago however ex patient caretaker max ernst michael zelnicker has developed a symbiotic telepathic relationship with the rodents and they thrive off of each other
0	objective	winslow had abandoned the experiments long agone yet ex patient caretaker ernst michael zelnicker has educate a symbiotic telepathic relationship with the rodents and they thrive off of each other
0	objective	edward winslow had abandoned the experimentation long agone however ex patient caretaker ernst michael zelnicker has developed a symbiotic telepathic relationship with the rodents and they thrive off of each other
0	objective	winslow had abandoned the experiments long ago however ex patient caretaker ernst michael zelnicker has developed a symbiotic telepathic relationship with the rodents and they thrive off of each other
0	objective	winslow had abandoned the experiments long ago however ex patient caretaker ernst michael zelnicker has developed a symbiotic telepathic relationship with the rodents and they thrive off of each other
0	objective	winslow had abandoned the experiments long ago however ex patient caretaker ernst michael zelnicker has developed a symbiotic telepathic relationship with the rodents and they thrive off of each other
0	objective	winslow had abandoned the experiments long ago however ex patient caretaker ernst michael zelnicker has developed a symbiotic telepathic relationship with the rodents and they thrive off of each other
0	objective	winslow had abandoned the experiments long ago however ex patient caretaker ernst michael zelnicker has developed a symbiotic telepathic relationship with the rodents and they thrive off of each other
0	objective	winslow had abandoned the experiments long ago however passee edward winslow ex patient caretaker ernst affected role michael zelnicker has developed a symbiotic telepathic relationship with the rodents and they thrive off of each other
0	objective	winslow had abandoned the experiments long ago however passee edward winslow ex patient caretaker ernst affected role michael zelnicker has developed a symbiotic telepathic relationship with the rodents and they thrive off of each other
0	objective	winslow had abandoned the experiments long ago however ex patient caretaker ernst michael give up zelnicker has developed a vitamin a symbiotic telepathic relationship with the early rodents and they thrive off of each other
0	objective	winslow had abandoned the experiments long ago however ex patient caretaker ernst michael give up zelnicker has developed a vitamin a symbiotic telepathic relationship with the early rodents and they thrive off of each other
0	objective	winslow kinship had abandoned the experiments long ago however ex patient caretaker ernst michael zelnicker has developed a symbiotic telepathic relationship edward winslow early with the rodents and they thrive off of each other
0	objective	winslow kinship had abandoned the experiments long ago however ex patient caretaker ernst michael zelnicker has developed a symbiotic telepathic relationship edward winslow early with the rodents and they thrive off of each other
0	objective	winslow had abandoned the experiments long ago however ex patient caretaker ernst michael zelnicker has developed a symbiotic telepathic relationship with the rodents and they thrive off of each other
0	objective	winslow had abandoned the experiments long ago however ex patient caretaker ernst michael zelnicker has developed a symbiotic telepathic relationship with the rodents and they thrive off of each other
0	objective	winslow had abandoned ernst thrive long ago however ex patient caretaker the michael zelnicker other developed a symbiotic telepathic relationship with the rodents and they experiments off of each has
0	objective	other had abandoned the off long ago however ex patient caretaker ernst michael zelnicker has developed a symbiotic telepathic relationship with the rodents and they thrive experiments winslow each of
0	objective	winslow had ago the experiments long abandoned however ex patient caretaker ernst michael zelnicker has developed a symbiotic telepathic relationship they the rodents each with thrive off of and other
0	objective	winslow had abandoned the experiments long ago however ex patient caretaker ernst michael zelnicker has developed a symbiotic telepathic relationship with the rodents and they thrive off of each other
0	objective	winslow had abandoned the experiments long ago however ex patient caretaker ernst michael zelnicker has developed a symbiotic telepathic relationship with the rodents and they thrive off of each other
0	objective	winslow had abandoned the experiments long ago however ex patient caretaker ernst michael zelnicker has developed a symbiotic telepathic relationship with the rodents and they thrive off of each other
0	objective	winslow had abandoned the experiments long ago however ex patient caretaker ernst michael zelnicker has developed a symbiotic telepathic relationship with the rodents and they thrive off of each other
0	objective	winslow had abandoned the experiments long ago however ex patient caretaker ernst michael zelnicker has developed a symbiotic telepathic relationship with the rodents and they thrive off of each other
0	objective	winslow had abandoned the experiments long ago however patient caretaker ernst michael zelnicker has developed a symbiotic telepathic relationship with the and they thrive of each other
0	objective	had abandoned the experiments long ago however ex patient caretaker ernst michael zelnicker developed a symbiotic telepathic relationship with the rodents and they thrive off of each other
0	objective	winslow had abandoned the experiments long however ex patient caretaker michael zelnicker has developed a telepathic relationship with rodents and they off of other
0	objective	winslow had abandoned the experiments long ago however ex patient caretaker ernst michael zelnicker has developed a symbiotic telepathic relationship with the rodents and they thrive off of each other
0	objective	winslow had abandoned the experiments long ago however ex patient caretaker ernst michael zelnicker has developed a symbiotic telepathic relationship with the rodents and they thrive off of each other
0	objective	winslow had abandoned the experiments long ago however ex patient caretaker ernst michael zelnicker has developed a symbiotic telepathic relationship with the rodents and they thrive off of each other
0	objective	winslow had abandoned the experiments long ago however ex patient caretaker ernst michael zelnicker has developed a symbiotic telepathic relationship with the rodents and they thrive off of each other
0	objective	winslow had abandoned the experiments long ago however ex patient caretaker ernst michael zelnicker has developed a symbiotic telepathic relationship with the rodents and they thrive off of each other
0	objective	his dreams seemingly become shattered as caroline is married and has a daughter .
0	objective	his dreams seemingly become shattered as caroline is married and has a girl
0	objective	his pipe dream seemingly become shattered as caroline is married and has a daughter
0	objective	his dreams seemingly become shattered as caroline is married and has a girl
0	objective	his dreams seemingly become shattered as caroline is married and has a daughter
0	objective	his dreams seemingly become shattered as caroline is married and has a daughter
0	objective	his dreams seemingly become shattered as caroline is married and has a daughter
0	objective	his dreams seemingly become shattered as caroline is married and has a daughter
0	objective	his dreams seemingly become shattered as caroline is married and has a daughter
0	objective	his dreams seemingly become vitamin a shattered as caroline is married and has a daughter
0	objective	his dreams seemingly embody become shattered as caroline is married and has a daughter
0	objective	his dreams seemingly embody become shattered as caroline is married and has a daughter
0	objective	his dreams seemingly become vitamin a shattered as caroline is married and has a daughter
0	objective	his dreams seemingly become shattered as caroline is married espouse and has a daughter
0	objective	his dreams seemingly become shattered as caroline is married espouse and has a daughter
0	objective	his dreams seemingly become shattered as caroline is married and has a daughter
0	objective	his dreams seemingly become shattered as caroline is married and has a daughter
0	objective	his dreams seemingly become shattered as is caroline married and has a daughter
0	objective	his dreams seemingly a shattered as caroline is married and has become daughter
0	objective	his dreams seemingly become shattered a caroline is married and has as daughter
0	objective	his dreams seemingly become shattered as caroline is married and has a daughter
0	objective	his dreams seemingly become shattered as caroline is married and has a daughter
0	objective	his dreams seemingly become shattered as caroline is married and has a daughter
0	objective	his dreams seemingly become shattered as caroline is married and has a daughter
0	objective	his dreams seemingly become shattered as caroline is married and has a daughter
0	objective	his dreams seemingly become shattered as caroline is married and has a daughter
0	objective	his dreams seemingly become shattered as caroline is married and has daughter
0	objective	his dreams seemingly become shattered as caroline is and has a daughter
0	objective	his dreams seemingly become shattered as caroline is married and has a daughter
0	objective	his dreams seemingly become shattered as caroline is married and has a daughter
0	objective	his dreams seemingly become shattered as caroline is married and has a daughter
0	objective	his dreams seemingly become shattered as caroline is married and has a daughter
0	objective	his dreams seemingly become shattered as caroline is married and has a daughter
1	subjective	while general audiences might not come away with a greater knowledge of the facts of cuban music , they 'll be treated to an impressive and highly entertaining celebration of its sounds .
1	subjective	while oecumenical audiences might not come away with a greater knowledge of the facts of cuban music they ll be treated to an impressive and highly think about celebration of its speech sound
1	subjective	while worldwide audiences might not come away with a greater noesis of the facts of cuban music they ll be handle to an impressive and highly entertaining celebration of its sounds
1	subjective	while ecumenical audiences might not come away with a greater knowledge of the fact of cuban music they ll be deal to an impressive and highly entertaining celebration of its sounds
1	subjective	while general audiences might not come away with a greater knowledge of the facts of cuban music they ll be treated to an impressive and highly entertaining celebration of its sounds
1	subjective	while general audiences might not come away with a greater knowledge of the facts of cuban music they ll be treated to an impressive and highly entertaining celebration of its sounds
1	subjective	while general audiences might not come away with a greater knowledge of the facts of cuban music they ll be treated to an impressive and highly entertaining celebration of its sounds
1	subjective	while general audiences might not come away with a greater knowledge of the facts of cuban music they ll be treated to an impressive and highly entertaining celebration of its sounds
1	subjective	while general audiences might not come away with a greater knowledge of the facts of cuban music they ll be treated to an impressive and highly entertaining celebration of its sounds
1	subjective	while general audiences might not come vitamin a away with a greater knowledge of the facts of cuban music they ll do by be treated to an by impressive and highly entertaining celebration of its sounds
1	subjective	while interview general audiences might not come away with a greater knowledge of the facts of cuban music they ll be treated to an impressive and highly entertaining noesis do by celebration of its sounds
1	subjective	embody while general audiences might not come away with a greater knowledge of the it facts of cuban music they ll be treated to an impressive and highly jubilation entertaining celebration of its sounds
1	subjective	while general audiences might not come vitamin a away with a greater knowledge of the facts of cuban music they ll do by be treated to an by impressive and highly entertaining celebration of its sounds
1	subjective	while interview general audiences might not come away with a greater knowledge of the facts of cuban music they ll be treated to an impressive and highly entertaining noesis do by celebration of its sounds
1	subjective	embody while general audiences might not come away with a greater knowledge of the it facts of cuban music they ll be treated to an impressive and highly jubilation entertaining celebration of its sounds
1	subjective	while general audiences might not come away with a greater knowledge of the facts of cuban music they ll be treated to an impressive and highly entertaining celebration of its sounds
1	subjective	while general audiences might not come away with a greater knowledge of the facts of cuban music they ll be treated to an impressive and highly entertaining celebration of its sounds
1	subjective	while general audiences music greater come away with a not knowledge of the facts of cuban might they ll of treated to an impressive and highly entertaining celebration be its sounds
1	subjective	while general audiences might not come away with a greater knowledge of impressive facts of cuban entertaining they ll be an to treated the and highly music celebration of its sounds
1	subjective	while general audiences treated not come be with a greater knowledge of the facts of cuban music they ll away might to an impressive and highly its celebration of entertaining sounds
1	subjective	while general audiences might not come away with a greater knowledge of the facts of cuban music they ll be treated to an impressive and highly entertaining celebration of its sounds
1	subjective	while general audiences might not come away with a greater knowledge of the facts of cuban music they ll be treated to an impressive and highly entertaining celebration of its sounds
1	subjective	while general audiences might not come away with a greater knowledge of the facts of cuban music they ll be treated to an impressive and highly entertaining celebration of its sounds
1	subjective	while general audiences might not come away with a greater knowledge of the facts of cuban music they ll be treated to an impressive and highly entertaining celebration of its sounds
1	subjective	while general audiences might not come away with a greater knowledge of the facts of cuban music they ll be treated to an impressive and highly entertaining celebration of its sounds
1	subjective	while general audiences might not come away with a greater knowledge of the facts cuban music they ll be treated to an impressive highly entertaining celebration of its sounds
1	subjective	while general might not come away with a greater knowledge of facts cuban music they ll treated to an impressive and highly celebration of sounds
1	subjective	general audiences might not away with a greater knowledge of the facts of cuban music ll be treated to an impressive and highly entertaining celebration of its sounds
1	subjective	while general audiences might not come away with a greater knowledge of the facts of cuban music they ll be treated to an impressive and highly entertaining celebration of its sounds
1	subjective	while general audiences might not come away with a greater knowledge of the facts of cuban music they ll be treated to an impressive and highly entertaining celebration of its sounds
1	subjective	while general audiences might not come away with a greater knowledge of the facts of cuban music they ll be treated to an impressive and highly entertaining celebration of its sounds
1	subjective	while general audiences might not come away with a greater knowledge of the facts of cuban music they ll be treated to an impressive and highly entertaining celebration of its sounds
1	subjective	while general audiences might not come away with a greater knowledge of the facts of cuban music they ll be treated to an impressive and highly entertaining celebration of its sounds
0	objective	then there is the unshakable guilt over his past .
0	objective	then there is the firm guilt over his past
0	objective	then there is the unshakable guilt trip over his past
0	objective	then there is the bulletproof guilt over his past
0	objective	then there is the unshakable guilt over his past
0	objective	then there is the unshakable guilt over his past
0	objective	then there is the unshakable guilt over his past
0	objective	then there is the unshakable guilt over his past
0	objective	then there is the unshakable guilt over his past
0	objective	then there is the guiltiness unshakable guilt over his past
0	objective	then there is the guiltiness unshakable guilt over his past
0	objective	then there is the unshakable past tense guilt over his past
0	objective	then there is the unshakable past tense guilt over his past
0	objective	then there is the unshakable past tense guilt over his past
0	objective	then there is the unshakable past tense guilt over his past
0	objective	then there is the unshakable guilt over his past
0	objective	then there is the unshakable guilt over his past
0	objective	then guilt is the unshakable there over his past
0	objective	there then is the unshakable guilt over his past
0	objective	is there then the unshakable guilt over his past
0	objective	then there is the unshakable guilt over his past
0	objective	then there is the unshakable guilt over his past
0	objective	then there is the unshakable guilt over his past
0	objective	then there is the unshakable guilt over his past
0	objective	then there is the unshakable guilt over his past
0	objective	then there is unshakable over his past
0	objective	then there is the unshakable guilt over his past
0	objective	then there is the unshakable guilt over his past
0	objective	then there is the unshakable guilt over his past
0	objective	then there is the unshakable guilt over his past
0	objective	then there is the unshakable guilt over his past
0	objective	then there is the unshakable guilt over his past
0	objective	then there is the unshakable guilt over his past
0	objective	he initially flounders in his new world , before realizing that it takes more than talent to reach the top .
0	objective	he initially flounders in his new world before realize that it takes more than talent to reach the top
0	objective	he initially flounders in his new world before realizing that it takes more than gift to reach the top
0	objective	he initially flounders in his new world before realizing that it takes more than talent to reach the pass
0	objective	he initially flounders in his new world before realizing that it takes more than talent to reach the top
0	objective	he initially flounders in his new world before realizing that it takes more than talent to reach the top
0	objective	he initially flounders in his new world before realizing that it takes more than talent to reach the top
0	objective	he initially flounders in his new world before realizing that it takes more than talent to reach the top
0	objective	he initially flounders in his new world before realizing that it takes more than talent to reach the top
0	objective	he initially thomas more flounders in his new world before realizing that it takes more than talent to reach the top
0	objective	he initially flounders in his new world before realizing that it natural endowment takes more than talent to reach the top
0	objective	he initially flounders in his new world before realizing that it natural endowment takes more than talent to reach the top
0	objective	he initially flounders in his new thomas more world before realizing that it takes more than talent to reach the top
0	objective	he initially thomas more flounders in his new world before realizing that it takes more than talent to reach the top
0	objective	he initially flounders in his new thomas more world before realizing that it takes more than talent to reach the top
0	objective	he initially flounders in his new world before realizing that it takes more than talent to reach the top
0	objective	he initially flounders in his new world before realizing that it takes more than talent to reach the top
0	objective	he initially flounders in his new world before reach that it takes more than talent to realizing the top
0	objective	he initially flounders in to new world before realizing that it takes more than talent his reach the top
0	objective	he initially flounders in reach new world before realizing that it takes more than talent to his the top
0	objective	he initially flounders in his new world before realizing that it takes more than talent to reach the top
0	objective	he initially flounders in his new world before realizing that it takes more than talent to reach the top
0	objective	he initially flounders in his new world before realizing that it takes more than talent to reach the top
0	objective	he initially flounders in his new world before realizing that it takes more than talent to reach the top
0	objective	he initially flounders in his new world before realizing that it takes more than talent to reach the top
0	objective	he initially flounders in his new world before that more than talent to reach
0	objective	he initially flounders in world before realizing that it takes more than talent to reach top
0	objective	he initially in his new world realizing that it takes more than talent to reach the top
0	objective	he initially flounders in his new world before realizing that it takes more than talent to reach the top
0	objective	he initially flounders in his new world before realizing that it takes more than talent to reach the top
0	objective	he initially flounders in his new world before realizing that it takes more than talent to reach the top
0	objective	he initially flounders in his new world before realizing that it takes more than talent to reach the top
0	objective	he initially flounders in his new world before realizing that it takes more than talent to reach the top
1	subjective	a rude black comedy about the catalytic effect a holy fool has upon those around him in the cutthroat world of children 's television .
1	subjective	a ill bred black comedy about the catalytic effect a holy place fool has upon those around him in the cutthroat world of children s television
1	subjective	a rude black comedy about the catalytic effect a holy fool has upon those about him in the fierce world of children s television
1	subjective	a uncivil black comedy about the catalytic effect a holy fool has upon those or so him in the cutthroat world of children s television
1	subjective	a rude black comedy about the catalytic effect a holy fool has upon those around him in the cutthroat world of children s television
1	subjective	a rude black comedy about the catalytic effect a holy fool has upon those around him in the cutthroat world of children s television
1	subjective	a rude black comedy about the catalytic effect a holy fool has upon those around him in the cutthroat world of children s television
1	subjective	a rude black comedy about the catalytic effect a holy fool has upon those around him in the cutthroat world of children s television
1	subjective	a rude black comedy about the catalytic effect a holy fool has upon those around him in the cutthroat world of children s television
1	subjective	a rude black comedy about the catalytic effect a holy fool has upon result those around vitamin a him in the cutthroat world of children s television
1	subjective	a rude black comedy about the catalytic effect a holy fool has upon those around him in funniness the cutthroat world of goggle box children s television
1	subjective	a rude ill mannered black comedy reality about the catalytic effect a holy fool has upon those around him in the cutthroat world of children s television
1	subjective	a rude black comedy about the catalytic effect a holy fool has upon result those around vitamin a him in the cutthroat world of children s television
1	subjective	a rude ill mannered black comedy reality about the catalytic effect a holy fool has upon those around him in the cutthroat world of children s television
1	subjective	a rude black comedy about the catalytic effect a holy fool has upon those around him in funniness the cutthroat world of goggle box children s television
1	subjective	a rude black comedy about the catalytic effect a holy fool has upon those around him in the cutthroat world of children s television
1	subjective	a rude black comedy about the catalytic effect a holy fool has upon those around him in the cutthroat world of children s television
1	subjective	a rude holy around about the catalytic effect a black fool has upon those comedy him in the cutthroat world of children s television
1	subjective	a rude black comedy about of catalytic effect a holy fool has upon s around him in the cutthroat world the children those television
1	subjective	a holy black comedy those the catalytic effect a rude fool has upon about around him in the cutthroat world of children s television
1	subjective	a rude black comedy about the catalytic effect a holy fool has upon those around him in the cutthroat world of children s television
1	subjective	a rude black comedy about the catalytic effect a holy fool has upon those around him in the cutthroat world of children s television
1	subjective	a rude black comedy about the catalytic effect a holy fool has upon those around him in the cutthroat world of children s television
1	subjective	a rude black comedy about the catalytic effect a holy fool has upon those around him in the cutthroat world of children s television
1	subjective	a rude black comedy about the catalytic effect a holy fool has upon those around him in the cutthroat world of children s television
1	subjective	a rude black comedy about the catalytic effect a holy upon those around him in cutthroat world children s
1	subjective	a rude black comedy about the catalytic effect holy fool has upon those around him in the cutthroat world of children s television
1	subjective	a rude black about the catalytic effect a holy fool has upon those around in cutthroat world of children s
1	subjective	a rude black comedy about the catalytic effect a holy fool has upon those around him in the cutthroat world of children s television
1	subjective	a rude black comedy about the catalytic effect a holy fool has upon those around him in the cutthroat world of children s television
1	subjective	a rude black comedy about the catalytic effect a holy fool has upon those around him in the cutthroat world of children s television
1	subjective	a rude black comedy about the catalytic effect a holy fool has upon those around him in the cutthroat world of children s television
1	subjective	a rude black comedy about the catalytic effect a holy fool has upon those around him in the cutthroat world of children s television
1	subjective	it 's incredible the number of stories the holocaust has generated . just when you think that every possible angle has been exhausted by documentarians , another new film emerges with yet another remarkable yet shockingly little-known perspective .
1	subjective	it s incredible the number of stories the holocaust has generated just when you cerebrate that every potential angle has been exhausted by documentarians another newly film emerges with yet another remarkable yet shockingly little known perspective
1	subjective	it s incredible the number of stories the final solution has generated just when you intend that every possible angle has been exhausted by documentarians another new film emerges with still another remarkable still shockingly little known perspective
1	subjective	it s incredible the number of stories the holocaust has generated just when you think that every possible tip has been exhausted by documentarians another new film emerges with yet another singular yet shockingly short known perspective
1	subjective	it s incredible the number of stories the holocaust has generated just when you think that every possible angle has been exhausted by documentarians another new film emerges with yet another remarkable yet shockingly little known perspective
1	subjective	it s incredible the number of stories the holocaust has generated just when you think that every possible angle has been exhausted by documentarians another new film emerges with yet another remarkable yet shockingly little known perspective
1	subjective	it s incredible the number of stories the holocaust has generated just when you think that every possible angle has been exhausted by documentarians another new film emerges with yet another remarkable yet shockingly little known perspective
1	subjective	it s incredible the number of stories the holocaust has generated just when you think that every possible angle has been exhausted by documentarians another new film emerges with yet another remarkable yet shockingly little known perspective
1	subjective	it s incredible the number of stories the holocaust has generated just when you think that every possible angle has been exhausted by documentarians another new film emerges with yet another remarkable yet shockingly little known perspective
1	subjective	it s incredible the number sulphur of stories the holocaust has generated just when you think that every possible angle has merely been exhausted by documentarians another new film emerges with yet another remarkable yet shockingly little piddling known perspective
1	subjective	it s incredible the number of stories lean the holocaust has generated just when you think that every possible angle has embody been exhausted by documentarians another new film emerges with yet another remarkable lean yet shockingly little known perspective
1	subjective	it unexampled have got s incredible the number of stories the holocaust has generated just when you think come forth that every possible angle has been exhausted by documentarians another new film emerges with yet another remarkable yet shockingly little known perspective
1	subjective	it s incredible the number of stories lean the holocaust has generated just when you think that every possible angle has embody been exhausted by documentarians another new film emerges with yet another remarkable lean yet shockingly little known perspective
1	subjective	it s incredible the number sulphur of stories the holocaust has generated just when you think that every possible angle has merely been exhausted by documentarians another new film emerges with yet another remarkable yet shockingly little piddling known perspective
1	subjective	it unexampled have got s incredible the number of stories the holocaust has generated just when you think come forth that every possible angle has been exhausted by documentarians another new film emerges with yet another remarkable yet shockingly little known perspective
1	subjective	it s incredible the number of stories the holocaust has generated just when you think that every possible angle has been exhausted by documentarians another new film emerges with yet another remarkable yet shockingly little known perspective
1	subjective	it s incredible the number of stories the holocaust has generated just when you think that every possible angle has been exhausted by documentarians another new film emerges with yet another remarkable yet shockingly little known perspective
1	subjective	it generated incredible the number of stories the holocaust has angle just when you think that every possible perspective has been exhausted by documentarians another new film emerges with yet another remarkable yet shockingly little known s
1	subjective	it s incredible the number of stories the holocaust has generated just when you yet that every possible angle has been exhausted by film another new documentarians emerges with think little remarkable yet shockingly another known perspective
1	subjective	it yet incredible the number emerges stories the holocaust has generated just when you think that every possible angle has been exhausted by documentarians another new film of with shockingly another remarkable yet s little known perspective
1	subjective	it s incredible the number of stories the holocaust has generated just when you think that every possible angle has been exhausted by documentarians another new film emerges with yet another remarkable yet shockingly little known perspective
1	subjective	it s incredible the number of stories the holocaust has generated just when you think that every possible angle has been exhausted by documentarians another new film emerges with yet another remarkable yet shockingly little known perspective
1	subjective	it s incredible the number of stories the holocaust has generated just when you think that every possible angle has been exhausted by documentarians another new film emerges with yet another remarkable yet shockingly little known perspective
1	subjective	it s incredible the number of stories the holocaust has generated just when you think that every possible angle has been exhausted by documentarians another new film emerges with yet another remarkable yet shockingly little known perspective
1	subjective	it s incredible the number of stories the holocaust has generated just when you think that every possible angle has been exhausted by documentarians another new film emerges with yet another remarkable yet shockingly little known perspective
1	subjective	it s incredible the of stories the holocaust has generated just when you that every possible has been exhausted by documentarians another film emerges with yet another remarkable yet shockingly little known perspective
1	subjective	it s incredible the number of the generated just when you think that every possible angle has exhausted by documentarians new film emerges with yet shockingly little known perspective
1	subjective	s incredible the of stories the holocaust has generated just when you think that every possible angle has exhausted by film emerges with yet another remarkable yet shockingly little
1	subjective	it s incredible the number of stories the holocaust has generated just when you think that every possible angle has been exhausted by documentarians another new film emerges with yet another remarkable yet shockingly little known perspective
1	subjective	it s incredible the number of stories the holocaust has generated just when you think that every possible angle has been exhausted by documentarians another new film emerges with yet another remarkable yet shockingly little known perspective
1	subjective	it s incredible the number of stories the holocaust has generated just when you think that every possible angle has been exhausted by documentarians another new film emerges with yet another remarkable yet shockingly little known perspective
1	subjective	it s incredible the number of stories the holocaust has generated just when you think that every possible angle has been exhausted by documentarians another new film emerges with yet another remarkable yet shockingly little known perspective
1	subjective	it s incredible the number of stories the holocaust has generated just when you think that every possible angle has been exhausted by documentarians another new film emerges with yet another remarkable yet shockingly little known perspective
0	objective	the plot thickens further with the death of rachel 's best friend annie and the discovery that dennis betts is actually a policeman , with his own very personal reasons for pursuing rachel .
0	objective	the plot inspissate further with the dying of rachel s best friend annie and the discovery that dennis betts is actually a policeman with his own very personal rationality for pursuing rachel
0	objective	the plot thickens further with the death of rachel s best champion annie and the discovery that dennis betts is really a policeman with his own very personal reasons for act on rachel
0	objective	the plot thickens further with the death of rachel s best protagonist annie and the uncovering that dennis betts is actually a officer with his own very personal reasons for pursuing rachel
0	objective	the plot thickens further with the death of rachel s best friend annie and the discovery that dennis betts is actually a policeman with his own very personal reasons for pursuing rachel
0	objective	the plot thickens further with the death of rachel s best friend annie and the discovery that dennis betts is actually a policeman with his own very personal reasons for pursuing rachel
0	objective	the plot thickens further with the death of rachel s best friend annie and the discovery that dennis betts is actually a policeman with his own very personal reasons for pursuing rachel
0	objective	the plot thickens further with the death of rachel s best friend annie and the discovery that dennis betts is actually a policeman with his own very personal reasons for pursuing rachel
0	objective	the plot thickens further with the death of rachel s best friend annie and the discovery that dennis betts is actually a policeman with his own very personal reasons for pursuing rachel
0	objective	the plot thickens further with thicken the death of rachel breakthrough s best friend annie and the discovery that dennis betts is actually a policeman with his own very personal acquaintance reasons for pursuing rachel
0	objective	the plot thickens further advanced with the death of rachel s best friend acquaintance annie and the discovery that advance dennis betts is actually a policeman with his own very personal reasons for pursuing rachel
0	objective	expiration the plot thickens further with the death of expiry rachel s best friend annie and the discovery that dennis prosecute betts is actually a policeman with his own very personal reasons for pursuing rachel
0	objective	the plot thickens further with thicken the death of rachel breakthrough s best friend annie and the discovery that dennis betts is actually a policeman with his own very personal acquaintance reasons for pursuing rachel
0	objective	the plot thickens further advanced with the death of rachel s best friend acquaintance annie and the discovery that advance dennis betts is actually a policeman with his own very personal reasons for pursuing rachel
0	objective	expiration the plot thickens further with the death of expiry rachel s best friend annie and the discovery that dennis prosecute betts is actually a policeman with his own very personal reasons for pursuing rachel
0	objective	the plot thickens further with the death of rachel s best friend annie and the discovery that dennis betts is actually a policeman with his own very personal reasons for pursuing rachel
0	objective	the plot thickens further with the death of rachel s best friend annie and the discovery that dennis betts is actually a policeman with his own very personal reasons for pursuing rachel
0	objective	the plot thickens further with the death betts rachel s best friend annie and the discovery that dennis of is actually a policeman very his own pursuing personal reasons for with rachel
0	objective	for with policeman further plot the death of rachel s best friend annie and the discovery that dennis betts is actually a thickens with his own very personal reasons the pursuing rachel
0	objective	the and thickens further with the death of own s best friend annie plot the discovery that dennis betts very actually a policeman with his rachel is personal reasons for pursuing rachel
0	objective	the plot thickens further with the death of rachel s best friend annie and the discovery that dennis betts is actually a policeman with his own very personal reasons for pursuing rachel
0	objective	the plot thickens further with the death of rachel s best friend annie and the discovery that dennis betts is actually a policeman with his own very personal reasons for pursuing rachel
0	objective	the plot thickens further with the death of rachel s best friend annie and the discovery that dennis betts is actually a policeman with his own very personal reasons for pursuing rachel
0	objective	the plot thickens further with the death of rachel s best friend annie and the discovery that dennis betts is actually a policeman with his own very personal reasons for pursuing rachel
0	objective	the plot thickens further with the death of rachel s best friend annie and the discovery that dennis betts is actually a policeman with his own very personal reasons for pursuing rachel
0	objective	the plot thickens further with the death of rachel best friend annie and the discovery that dennis betts is actually a policeman with his own very personal reasons for pursuing rachel
0	objective	the thickens further with the death of rachel s best friend annie and the discovery that dennis is actually a policeman with his own very personal reasons for pursuing rachel
0	objective	the plot thickens further with the death of rachel s best friend annie and the discovery that dennis betts is actually a policeman with own very personal reasons for rachel
0	objective	the plot thickens further with the death of rachel s best friend annie and the discovery that dennis betts is actually a policeman with his own very personal reasons for pursuing rachel
0	objective	the plot thickens further with the death of rachel s best friend annie and the discovery that dennis betts is actually a policeman with his own very personal reasons for pursuing rachel
0	objective	the plot thickens further with the death of rachel s best friend annie and the discovery that dennis betts is actually a policeman with his own very personal reasons for pursuing rachel
0	objective	the plot thickens further with the death of rachel s best friend annie and the discovery that dennis betts is actually a policeman with his own very personal reasons for pursuing rachel
0	objective	the plot thickens further with the death of rachel s best friend annie and the discovery that dennis betts is actually a policeman with his own very personal reasons for pursuing rachel
1	subjective	a zombie movie in every sense of the word -- mindless , lifeless , meandering , loud , painful , obnoxious .
1	subjective	a zombie movie in every sense of the word mindless lifeless meandering flash painful obnoxious
1	subjective	a zombie movie in every sense of the word mindless exanimate meandering loud painful obnoxious
1	subjective	a zombie movie in every sense of the word mindless lifeless weave loud painful obnoxious
1	subjective	a zombie movie in every sense of the word mindless lifeless meandering loud painful obnoxious
1	subjective	a zombie movie in every sense of the word mindless lifeless meandering loud painful obnoxious
1	subjective	a zombie movie in every sense of the word mindless lifeless meandering loud painful obnoxious
1	subjective	a zombie movie in every sense of the word mindless lifeless meandering loud painful obnoxious
1	subjective	a zombie movie in every sense of the word mindless lifeless meandering loud painful obnoxious
1	subjective	a zombie movie in every sense of the word mindless lifeless meandering loud exanimate painful obnoxious
1	subjective	a zombie movie in every sense of the word mindless lifeless sore meandering loud painful obnoxious
1	subjective	a zombie movie in every sense of the word mindless lifeless meandering loud exanimate painful obnoxious
1	subjective	a zombie movie in every sense of the word mindless lifeless sore meandering loud painful obnoxious
1	subjective	a zombie movie in every sense of the word sore mindless lifeless meandering loud painful obnoxious
1	subjective	a zombie movie in every sense of the word sore mindless lifeless meandering loud painful obnoxious
1	subjective	a zombie movie in every sense of the word mindless lifeless meandering loud painful obnoxious
1	subjective	a zombie movie in every sense of the word mindless lifeless meandering loud painful obnoxious
1	subjective	a zombie movie in meandering sense of the word mindless lifeless every loud painful obnoxious
1	subjective	a zombie movie in every sense of loud word mindless lifeless meandering the painful obnoxious
1	subjective	obnoxious zombie movie in every sense of the word mindless lifeless meandering loud painful a
1	subjective	a zombie movie in every sense of the word mindless lifeless meandering loud painful obnoxious
1	subjective	a zombie movie in every sense of the word mindless lifeless meandering loud painful obnoxious
1	subjective	a zombie movie in every sense of the word mindless lifeless meandering loud painful obnoxious
1	subjective	a zombie movie in every sense of the word mindless lifeless meandering loud painful obnoxious
1	subjective	a zombie movie in every sense of the word mindless lifeless meandering loud painful obnoxious
1	subjective	a zombie movie in every sense of the word mindless lifeless meandering loud painful obnoxious
1	subjective	a zombie movie in every sense of the word mindless meandering loud painful obnoxious
1	subjective	zombie movie in every sense of the word mindless lifeless meandering loud painful obnoxious
1	subjective	a zombie movie in every sense of the word mindless lifeless meandering loud painful obnoxious
1	subjective	a zombie movie in every sense of the word mindless lifeless meandering loud painful obnoxious
1	subjective	a zombie movie in every sense of the word mindless lifeless meandering loud painful obnoxious
1	subjective	a zombie movie in every sense of the word mindless lifeless meandering loud painful obnoxious
1	subjective	a zombie movie in every sense of the word mindless lifeless meandering loud painful obnoxious
0	objective	burning clean follows johnny , a young man caught between the grinding poverty of the urban ghetto and a con artist mother who depends on him for survival , on the day he must forsake her to save himself .
0	objective	burning clean follows johnny a young man hitch between the grinding poverty of the urban ghetto and a con artist mother who calculate on him for survival on the day he must forsake her to lay aside himself
0	objective	burning fair follows johnny a young man caught between the grinding poverty of the urban ghetto and a hornswoggle artist engender who depends on him for survival on the day he must forsake her to save himself
0	objective	cauterize clean follows johnny a unseasoned man caught between the grinding poverty of the urban ghetto and a con artist mother who depends on him for survival on the day he must abandon her to save himself
0	objective	burning clean follows johnny a young man caught between the grinding poverty of the urban ghetto and a con artist mother who depends on him for survival on the day he must forsake her to save himself
0	objective	burning clean follows johnny a young man caught between the grinding poverty of the urban ghetto and a con artist mother who depends on him for survival on the day he must forsake her to save himself
0	objective	burning clean follows johnny a young man caught between the grinding poverty of the urban ghetto and a con artist mother who depends on him for survival on the day he must forsake her to save himself
0	objective	burning clean follows johnny a young man caught between the grinding poverty of the urban ghetto and a con artist mother who depends on him for survival on the day he must forsake her to save himself
0	objective	burning clean follows johnny a young man caught between the grinding poverty of the urban ghetto and a con artist mother who depends on him for survival on the day he must forsake her to save himself
0	objective	burning clean follows johnny a young man caught between the grinding poverty of the mankind urban grab ghetto and a con artist mother who depends on him for survival on hustle the day he must forsake her to save himself
0	objective	burning clean follows johnny a young man caught between mankind the grinding poverty of the urban ghetto vitamin a and a con artist mother who depends on him for survival on the grab day he must forsake her to save himself
0	objective	burning clean follows johnny reb johnny a young man hustle caught between world health organization the grinding poverty of the urban ghetto and a con artist mother who depends on him for survival on the day he must forsake her to save himself
0	objective	burning clean follows johnny a young man caught between mankind the grinding poverty of the urban ghetto vitamin a and a con artist mother who depends on him for survival on the grab day he must forsake her to save himself
0	objective	burning clean follows johnny reb johnny a young man hustle caught between world health organization the grinding poverty of the urban ghetto and a con artist mother who depends on him for survival on the day he must forsake her to save himself
0	objective	burning clean follows johnny a young man caught between the grinding poverty of the mankind urban grab ghetto and a con artist mother who depends on him for survival on hustle the day he must forsake her to save himself
0	objective	burning clean follows johnny a young man caught between the grinding poverty of the urban ghetto and a con artist mother who depends on him for survival on the day he must forsake her to save himself
0	objective	burning clean follows johnny a young man caught between the grinding poverty of the urban ghetto and a con artist mother who depends on him for survival on the day he must forsake her to save himself
0	objective	burning clean follows johnny a young man the between the grinding poverty of the urban ghetto and on artist con mother who depends on him for survival a caught day he must forsake her to save himself
0	objective	grinding caught follows johnny a young man clean between the mother poverty of the urban ghetto and a con artist burning who depends on him for survival on the day he must forsake her to save himself
0	objective	burning clean a johnny follows young man caught between the grinding poverty of the urban ghetto and a con for mother who depends on him artist survival on the to he must forsake her day save himself
0	objective	burning clean follows johnny a young man caught between the grinding poverty of the urban ghetto and a con artist mother who depends on him for survival on the day he must forsake her to save himself
0	objective	burning clean follows johnny a young man caught between the grinding poverty of the urban ghetto and a con artist mother who depends on him for survival on the day he must forsake her to save himself
0	objective	burning clean follows johnny a young man caught between the grinding poverty of the urban ghetto and a con artist mother who depends on him for survival on the day he must forsake her to save himself
0	objective	burning clean follows johnny a young man caught between the grinding poverty of the urban ghetto and a con artist mother who depends on him for survival on the day he must forsake her to save himself
0	objective	burning clean follows johnny a young man caught between the grinding poverty of the urban ghetto and a con artist mother who depends on him for survival on the day he must forsake her to save himself
0	objective	burning clean follows johnny a young man caught between the grinding poverty of urban ghetto and a con artist mother depends on him for survival the day he must forsake her save himself
0	objective	burning clean follows johnny a young man caught between the grinding poverty of the urban ghetto and a con artist mother who depends on him for on the day he must forsake her to save himself
0	objective	burning clean follows johnny a young man caught between the grinding poverty of the urban ghetto and a con artist mother who depends him for survival on the day he must forsake her to save himself
0	objective	burning clean follows johnny a young man caught between the grinding poverty of the urban ghetto and a con artist mother who depends on him for survival on the day he must forsake her to save himself
0	objective	burning clean follows johnny a young man caught between the grinding poverty of the urban ghetto and a con artist mother who depends on him for survival on the day he must forsake her to save himself
0	objective	burning clean follows johnny a young man caught between the grinding poverty of the urban ghetto and a con artist mother who depends on him for survival on the day he must forsake her to save himself
0	objective	burning clean follows johnny a young man caught between the grinding poverty of the urban ghetto and a con artist mother who depends on him for survival on the day he must forsake her to save himself
0	objective	burning clean follows johnny a young man caught between the grinding poverty of the urban ghetto and a con artist mother who depends on him for survival on the day he must forsake her to save himself
1	subjective	the surprising skill and compassion that group 's makers exhibit turns what could have been an uninvolving actor 's exercise into a compelling and complicated emotional stew .
1	subjective	the surprising skill and compassion that grouping s makers exhibit turns what could have been an uninvolving actor s exercise into a oblige and complicated emotional stew
1	subjective	the surprising skill and compassion that group s makers exhibit turns what could have been an uninvolving actor s exercise into a compelling and perplex worked up stew
1	subjective	the surprising acquirement and compassion that group s manufacturing business exhibit turns what could have been an uninvolving actor s exercise into a compelling and complicated emotional stew
1	subjective	the surprising skill and compassion that group s makers exhibit turns what could have been an uninvolving actor s exercise into a compelling and complicated emotional stew
1	subjective	the surprising skill and compassion that group s makers exhibit turns what could have been an uninvolving actor s exercise into a compelling and complicated emotional stew
1	subjective	the surprising skill and compassion that group s makers exhibit turns what could have been an uninvolving actor s exercise into a compelling and complicated emotional stew
1	subjective	the surprising skill and compassion that group s makers exhibit turns what could have been an uninvolving actor s exercise into a compelling and complicated emotional stew
1	subjective	the surprising skill and compassion that group s makers exhibit turns what could have been an uninvolving actor s exercise into a compelling and complicated emotional stew
1	subjective	the surprising skill and compassion that compassionateness group s makers exhibit turns worked up what could have been an uninvolving actor s exercise into a compelling and complicated emotional stew
1	subjective	the surprising skill and compassion that acquisition group s makers exhibit turns what could have been an uninvolving actor s exercise into a compelling have got and complicated emotional stew
1	subjective	the surprising skill and compassion have got that group s makers exhibit turns what could have sulphur been an uninvolving actor s exercise into a compelling and complicated emotional stew
1	subjective	the surprising skill and compassion that compassionateness group s makers exhibit turns worked up what could have been an uninvolving actor s exercise into a compelling and complicated emotional stew
1	subjective	the surprising skill and compassion that acquisition group s makers exhibit turns what could have been an uninvolving actor s exercise into a compelling have got and complicated emotional stew
1	subjective	the surprising skill and compassion have got that group s makers exhibit turns what could have sulphur been an uninvolving actor s exercise into a compelling and complicated emotional stew
1	subjective	the surprising skill and compassion that group s makers exhibit turns what could have been an uninvolving actor s exercise into a compelling and complicated emotional stew
1	subjective	the surprising skill and compassion that group s makers exhibit turns what could have been an uninvolving actor s exercise into a compelling and complicated emotional stew
1	subjective	the surprising skill and compassion that group s makers exhibit turns could what have been into uninvolving actor s exercise an a compelling and complicated emotional stew
1	subjective	the surprising skill and compassion that group s makers exhibit and what could have been an uninvolving actor s complicated into a compelling turns exercise emotional stew
1	subjective	the surprising skill actor compassion that group s makers exhibit turns what could s been an uninvolving and have exercise into a compelling and complicated emotional stew
1	subjective	the surprising skill and compassion that group s makers exhibit turns what could have been an uninvolving actor s exercise into a compelling and complicated emotional stew
1	subjective	the surprising skill and compassion that group s makers exhibit turns what could have been an uninvolving actor s exercise into a compelling and complicated emotional stew
1	subjective	the surprising skill and compassion that group s makers exhibit turns what could have been an uninvolving actor s exercise into a compelling and complicated emotional stew
1	subjective	the surprising skill and compassion that group s makers exhibit turns what could have been an uninvolving actor s exercise into a compelling and complicated emotional stew
1	subjective	the surprising skill and compassion that group s makers exhibit turns what could have been an uninvolving actor s exercise into a compelling and complicated emotional stew
1	subjective	the surprising skill and that group s makers exhibit turns what could have been an uninvolving actor s exercise into a and complicated emotional stew
1	subjective	the surprising skill and that group s makers exhibit turns what could been an uninvolving actor s exercise into a and complicated emotional stew
1	subjective	the surprising skill and compassion that group s makers exhibit turns what could have been an uninvolving actor s exercise into a compelling and complicated emotional stew
1	subjective	the surprising skill and compassion that group s makers exhibit turns what could have been an uninvolving actor s exercise into a compelling and complicated emotional stew
1	subjective	the surprising skill and compassion that group s makers exhibit turns what could have been an uninvolving actor s exercise into a compelling and complicated emotional stew
1	subjective	the surprising skill and compassion that group s makers exhibit turns what could have been an uninvolving actor s exercise into a compelling and complicated emotional stew
1	subjective	the surprising skill and compassion that group s makers exhibit turns what could have been an uninvolving actor s exercise into a compelling and complicated emotional stew
1	subjective	the surprising skill and compassion that group s makers exhibit turns what could have been an uninvolving actor s exercise into a compelling and complicated emotional stew
0	objective	it is marta 's simple video that proves to be the most compelling , triggering a series of events that effects all five students and forces them to re-evaluate their own belief in the power of motion pictures .
0	objective	it is marta s simpleton video that proves to be the most compelling triggering a series of event that effects all five students and forces them to re evaluate their own belief in the office of motion pictures
0	objective	it is marta s simple video recording that bear witness to be the most compelling triggering a series of events that effects all five student and forces them to re evaluate their own belief in the power of motion pictures
0	objective	it is marta s mere video that proves to be the most compelling activate a series of events that essence all five students and forces them to re evaluate their own belief in the power of motion pictures
0	objective	it is marta s simple video that proves to be the most compelling triggering a series of events that effects all five students and forces them to re evaluate their own belief in the power of motion pictures
0	objective	it is marta s simple video that proves to be the most compelling triggering a series of events that effects all five students and forces them to re evaluate their own belief in the power of motion pictures
0	objective	it is marta s simple video that proves to be the most compelling triggering a series of events that effects all five students and forces them to re evaluate their own belief in the power of motion pictures
0	objective	it is marta s simple video that proves to be the most compelling triggering a series of events that effects all five students and forces them to re evaluate their own belief in the power of motion pictures
0	objective	it is marta s simple video that proves to be the most compelling triggering a series of events that effects all five students and forces them to re evaluate their own belief in the power of motion pictures
0	objective	it is marta s simple video that proves to be the most compelling triggering a series of effect events that effects all five students and ain forces them to re evaluate their own belief in the vitamin a power of motion pictures
0	objective	notion it is marta s simple video that proves to be the most compelling triggering a series of events that effects all five students and forces them to re evaluate their own belief in the power of motion inwards scholarly person pictures
0	objective	it is marta s simple video that proves to be the most compelling triggering a series of information technology events that effects all five whole information technology students and forces them to re evaluate their own belief in the power of motion pictures
0	objective	it is marta s simple video that proves to be the most compelling triggering a series of effect events that effects all five students and ain forces them to re evaluate their own belief in the vitamin a power of motion pictures
0	objective	it is marta s simple video that proves to be the most compelling triggering a series of information technology events that effects all five whole information technology students and forces them to re evaluate their own belief in the power of motion pictures
0	objective	notion it is marta s simple video that proves to be the most compelling triggering a series of events that effects all five students and forces them to re evaluate their own belief in the power of motion inwards scholarly person pictures
0	objective	it is marta s simple video that proves to be the most compelling triggering a series of events that effects all five students and forces them to re evaluate their own belief in the power of motion pictures
0	objective	it is marta s simple video that proves to be the most compelling triggering a series of events that effects all five students and forces them to re evaluate their own belief in the power of motion pictures
0	objective	it is marta be simple video that proves to s the most compelling triggering five series of events that effects all a motion and forces them to re evaluate their own belief in the power of students pictures
0	objective	it is marta s simple video that proves power all the most compelling triggering a series of events that re be five students and forces them to effects evaluate their own belief in the to of motion pictures
0	objective	it is marta s simple video that proves to be events most students triggering a series of the that effects all compelling five and forces them to re evaluate their own belief in the power of motion pictures
0	objective	it is marta s simple video that proves to be the most compelling triggering a series of events that effects all five students and forces them to re evaluate their own belief in the power of motion pictures
0	objective	it is marta s simple video that proves to be the most compelling triggering a series of events that effects all five students and forces them to re evaluate their own belief in the power of motion pictures
0	objective	it is marta s simple video that proves to be the most compelling triggering a series of events that effects all five students and forces them to re evaluate their own belief in the power of motion pictures
0	objective	it is marta s simple video that proves to be the most compelling triggering a series of events that effects all five students and forces them to re evaluate their own belief in the power of motion pictures
0	objective	it is marta s simple video that proves to be the most compelling triggering a series of events that effects all five students and forces them to re evaluate their own belief in the power of motion pictures
0	objective	it marta s simple video that proves to the most compelling triggering a series of events that effects all five students and forces them to re evaluate their own belief in power of motion pictures
0	objective	it is marta s simple that proves to be the most compelling triggering a series of events that effects all students and forces them to re evaluate their own belief in the of motion pictures
0	objective	it is video that proves to be the most compelling triggering a series of that effects all students and forces them to evaluate their own in the power of motion pictures
0	objective	it is marta s simple video that proves to be the most compelling triggering a series of events that effects all five students and forces them to re evaluate their own belief in the power of motion pictures
0	objective	it is marta s simple video that proves to be the most compelling triggering a series of events that effects all five students and forces them to re evaluate their own belief in the power of motion pictures
0	objective	it is marta s simple video that proves to be the most compelling triggering a series of events that effects all five students and forces them to re evaluate their own belief in the power of motion pictures
0	objective	it is marta s simple video that proves to be the most compelling triggering a series of events that effects all five students and forces them to re evaluate their own belief in the power of motion pictures
0	objective	it is marta s simple video that proves to be the most compelling triggering a series of events that effects all five students and forces them to re evaluate their own belief in the power of motion pictures
1	subjective	julia is played with exasperating blandness by laura regan .
1	subjective	julia is played with exasperating suavity by laura regan
1	subjective	julia is diddle with exasperating blandness by laura regan
1	subjective	julia is played with exasperating insipidness by laura regan
1	subjective	julia is played with exasperating blandness by laura regan
1	subjective	julia is played with exasperating blandness by laura regan
1	subjective	julia is played with exasperating blandness by laura regan
1	subjective	julia is played with exasperating blandness by laura regan
1	subjective	julia is played with exasperating blandness by laura regan
1	subjective	suaveness julia is played with exasperating blandness by laura regan
1	subjective	julia is played with exasperating embody blandness by laura regan
1	subjective	julia is played with exasperating blandness embody by laura regan
1	subjective	suaveness julia is played with exasperating blandness by laura regan
1	subjective	julia is played with exasperating embody blandness by laura regan
1	subjective	julia is played with exasperating blandness embody by laura regan
1	subjective	julia is played with exasperating blandness by laura regan
1	subjective	julia is played with exasperating blandness by laura regan
1	subjective	julia is played with blandness exasperating by laura regan
1	subjective	julia regan played with exasperating blandness by laura is
1	subjective	julia is played by exasperating blandness with laura regan
1	subjective	julia is played with exasperating blandness by laura regan
1	subjective	julia is played with exasperating blandness by laura regan
1	subjective	julia is played with exasperating blandness by laura regan
1	subjective	julia is played with exasperating blandness by laura regan
1	subjective	julia is played with exasperating blandness by laura regan
1	subjective	julia is with exasperating blandness by laura regan
1	subjective	julia is played with exasperating blandness by laura regan
1	subjective	julia is played blandness by laura regan
1	subjective	julia is played with exasperating blandness by laura regan
1	subjective	julia is played with exasperating blandness by laura regan
1	subjective	julia is played with exasperating blandness by laura regan
1	subjective	julia is played with exasperating blandness by laura regan
1	subjective	julia is played with exasperating blandness by laura regan
0	objective	her plan is to control the information infrastructure of the world .
0	objective	her plan is to control the information base of the world
0	objective	her programme is to control the information infrastructure of the world
0	objective	her plan is to ensure the information infrastructure of the world
0	objective	her plan is to control the information infrastructure of the world
0	objective	her plan is to control the information infrastructure of the world
0	objective	her plan is to control the information infrastructure of the world
0	objective	her plan is to control the information infrastructure of the world
0	objective	her plan is to control the information infrastructure of the world
0	objective	her plan reality is to control the information infrastructure of the world
0	objective	her plan reality is to control the information infrastructure of the world
0	objective	her reality plan is to control the information infrastructure of the world
0	objective	her plan is info to control the information infrastructure of the world
0	objective	her plan is info to control the information infrastructure of the world
0	objective	her reality plan is to control the information infrastructure of the world
0	objective	her plan is to control the information infrastructure of the world
0	objective	her plan is to control the information infrastructure of the world
0	objective	the plan is to control the information infrastructure of her world
0	objective	her the is to control plan information infrastructure of the world
0	objective	the plan is to control the information infrastructure of her world
0	objective	her plan is to control the information infrastructure of the world
0	objective	her plan is to control the information infrastructure of the world
0	objective	her plan is to control the information infrastructure of the world
0	objective	her plan is to control the information infrastructure of the world
0	objective	her plan is to control the information infrastructure of the world
0	objective	her plan is to control the infrastructure of the world
0	objective	plan to control the infrastructure of the world
0	objective	her plan is to control the infrastructure of the world
0	objective	her plan is to control the information infrastructure of the world
0	objective	her plan is to control the information infrastructure of the world
0	objective	her plan is to control the information infrastructure of the world
0	objective	her plan is to control the information infrastructure of the world
0	objective	her plan is to control the information infrastructure of the world
0	objective	eric , of course , deep down , wants to do it .
0	objective	eric of course deep down deficiency to do it
0	objective	eric of course deep down deprivation to do it
0	objective	eric of course of study deep down wants to do it
0	objective	eric of course deep down wants to do it
0	objective	eric of course deep down wants to do it
0	objective	eric of course deep down wants to do it
0	objective	eric of course deep down wants to do it
0	objective	eric of course deep down wants to do it
0	objective	eric mastered of course deep down wants to do it
0	objective	eric of course deep down wants to do coiffure it
0	objective	eric of course coiffure deep down wants to do it
0	objective	eric mastered of course deep down wants to do it
0	objective	eric of course deep down wants to do coiffure it
0	objective	eric of course coiffure deep down wants to do it
0	objective	eric of course deep down wants to do it
0	objective	eric of course deep down wants to do it
0	objective	eric of course wants down deep to do it
0	objective	eric of course wants down deep to do it
0	objective	eric it course deep down wants to do of
0	objective	eric of course deep down wants to do it
0	objective	eric of course deep down wants to do it
0	objective	eric of course deep down wants to do it
0	objective	eric of course deep down wants to do it
0	objective	eric of course deep down wants to do it
0	objective	eric of deep down wants to do it
0	objective	eric of course deep down wants to do it
0	objective	eric deep down wants to it
0	objective	eric of course deep down wants to do it
0	objective	eric of course deep down wants to do it
0	objective	eric of course deep down wants to do it
0	objective	eric of course deep down wants to do it
0	objective	eric of course deep down wants to do it
1	subjective	nachtwey clears the cynicism right out of you . he makes you realize that deep inside righteousness can be found a tough beauty .
1	subjective	nachtwey clears the cynicism right out of you he makes you realize that deep at bottom righteousness can be found a tough lulu
1	subjective	nachtwey clears the cynicism right out of you he makes you realize that rich inside righteousness can be notice a tough beauty
1	subjective	nachtwey clears the cynicism right out of you he makes you actualise that deep inside righteousness can be found a roughneck beauty
1	subjective	nachtwey clears the cynicism right out of you he makes you realize that deep inside righteousness can be found a tough beauty
1	subjective	nachtwey clears the cynicism right out of you he makes you realize that deep inside righteousness can be found a tough beauty
1	subjective	nachtwey clears the cynicism right out of you he makes you realize that deep inside righteousness can be found a tough beauty
1	subjective	nachtwey clears the cynicism right out of you he makes you realize that deep inside righteousness can be found a tough beauty
1	subjective	nachtwey clears the cynicism right out of you he makes you realize that deep inside righteousness can be found a tough beauty
1	subjective	nachtwey clears the cynicism right out of you he punk makes you realize that deep inside righteousness can be form found a tough beauty
1	subjective	nachtwey clears the cynicism right out of you within he makes you embody realize that deep inside righteousness can be found a tough beauty
1	subjective	nachtwey clears the cynicism right out of you he punk makes you realize that deep inside righteousness can be form found a tough beauty
1	subjective	nachtwey clears the cynicism right out of you within he makes you embody realize that deep inside righteousness can be found a tough beauty
1	subjective	nachtwey straighten out clears the cynicism right out of you he makes you realize that deep inside righteousness can be found understand a tough beauty
1	subjective	nachtwey straighten out clears the cynicism right out of you he makes you realize that deep inside righteousness can be found understand a tough beauty
1	subjective	nachtwey clears the cynicism right out of you he makes you realize that deep inside righteousness can be found a tough beauty
1	subjective	nachtwey clears the cynicism right out of you he makes you realize that deep inside righteousness can be found a tough beauty
1	subjective	right clears the cynicism that out of you he makes you realize nachtwey deep inside righteousness can be found a tough beauty
1	subjective	nachtwey clears the cynicism right out of you he makes you that realize deep inside righteousness can be tough a found beauty
1	subjective	nachtwey clears the can right out of you he makes you realize that beauty inside righteousness cynicism be found a tough deep
1	subjective	nachtwey clears the cynicism right out of you he makes you realize that deep inside righteousness can be found a tough beauty
1	subjective	nachtwey clears the cynicism right out of you he makes you realize that deep inside righteousness can be found a tough beauty
1	subjective	nachtwey clears the cynicism right out of you he makes you realize that deep inside righteousness can be found a tough beauty
1	subjective	nachtwey clears the cynicism right out of you he makes you realize that deep inside righteousness can be found a tough beauty
1	subjective	nachtwey clears the cynicism right out of you he makes you realize that deep inside righteousness can be found a tough beauty
1	subjective	nachtwey clears the cynicism out of you he makes you realize that deep inside righteousness can found a tough beauty
1	subjective	nachtwey clears the cynicism out of you makes you realize that deep inside righteousness can be found a tough beauty
1	subjective	nachtwey clears the cynicism right out of you he makes you realize that deep inside righteousness can be found a tough beauty
1	subjective	nachtwey clears the cynicism right out of you he makes you realize that deep inside righteousness can be found a tough beauty
1	subjective	nachtwey clears the cynicism right out of you he makes you realize that deep inside righteousness can be found a tough beauty
1	subjective	nachtwey clears the cynicism right out of you he makes you realize that deep inside righteousness can be found a tough beauty
1	subjective	nachtwey clears the cynicism right out of you he makes you realize that deep inside righteousness can be found a tough beauty
1	subjective	nachtwey clears the cynicism right out of you he makes you realize that deep inside righteousness can be found a tough beauty
0	objective	chapman is on trial for a murder of latin american villagers while he was in the marines .
0	objective	chapman is on trial for a murder of latin american english villagers while he was in the marines
0	objective	chapman is on trial for a murder of latin american villagers while he was in the leatherneck
0	objective	chapman is on trial for a murder of latin american villager while he was in the marines
0	objective	chapman is on trial for a murder of latin american villagers while he was in the marines
0	objective	chapman is on trial for a murder of latin american villagers while he was in the marines
0	objective	chapman is on trial for a murder of latin american villagers while he was in the marines
0	objective	chapman is on trial for a murder of latin american villagers while he was in the marines
0	objective	chapman is on trial for a murder of latin american villagers while he was in the marines
0	objective	chapman is on trial for a vitamin a murder of latin american villagers while he was in the marines
0	objective	chapman is on trial for a vitamin a murder of latin american villagers while he was in the marines
0	objective	chapman is on trial for a murder of latin american villagers while he was in spell the marines
0	objective	chapman is on trial for a murder embody of latin american villagers while he was in the marines
0	objective	chapman is on trial for a murder of latin american villagers while he was in spell the marines
0	objective	chapman is on trial for a murder embody of latin american villagers while he was in the marines
0	objective	chapman is on trial for a murder of latin american villagers while he was in the marines
0	objective	chapman is on trial for a murder of latin american villagers while he was in the marines
0	objective	chapman is on trial for a murder american latin of villagers while he was in the marines
0	objective	while is on trial for a murder of latin american villagers chapman he was in the marines
0	objective	chapman is on trial for a he of latin american villagers while murder was in the marines
0	objective	chapman is on trial for a murder of latin american villagers while he was in the marines
0	objective	chapman is on trial for a murder of latin american villagers while he was in the marines
0	objective	chapman is on trial for a murder of latin american villagers while he was in the marines
0	objective	chapman is on trial for a murder of latin american villagers while he was in the marines
0	objective	chapman is on trial for a murder of latin american villagers while he was in the marines
0	objective	on trial for a murder of latin american villagers while he was in the marines
0	objective	chapman is on a murder of american while was in the marines
0	objective	is on trial for a murder of latin american villagers while he was in the marines
0	objective	chapman is on trial for a murder of latin american villagers while he was in the marines
0	objective	chapman is on trial for a murder of latin american villagers while he was in the marines
0	objective	chapman is on trial for a murder of latin american villagers while he was in the marines
0	objective	chapman is on trial for a murder of latin american villagers while he was in the marines
0	objective	chapman is on trial for a murder of latin american villagers while he was in the marines
1	subjective	the story is a rather simplistic one : grief drives her , love drives him , and a second chance to find love in the most unlikely place - it struck a chord in me .
1	subjective	the story is a sort of simplistic unitary grief drives her beloved drives him and a second chance to find beloved in the most unlikely place it struck a chord in me
1	subjective	the story is a rather simplistic one grief drives her love drives him and a second chance to find love in the most unbelievable shoes it come upon a chord in me
1	subjective	the story is a rather simplistic one grief drives her love drives him and a second chance to chance love in the most unlikely lay it struck a harmonise in me
1	subjective	the story is a rather simplistic one grief drives her love drives him and a second chance to find love in the most unlikely place it struck a chord in me
1	subjective	the story is a rather simplistic one grief drives her love drives him and a second chance to find love in the most unlikely place it struck a chord in me
1	subjective	the story is a rather simplistic one grief drives her love drives him and a second chance to find love in the most unlikely place it struck a chord in me
1	subjective	the story is a rather simplistic one grief drives her love drives him and a second chance to find love in the most unlikely place it struck a chord in me
1	subjective	the story is a rather simplistic one grief drives her love drives him and a second chance to find love in the most unlikely place it struck a chord in me
1	subjective	the story is a rather simplistic one grief drives her love drives him and a second chance to find embody love in the most unlikely place it pine tree state struck a chord in me
1	subjective	the story is a rather simplistic one kinda grief drives her love drives him and a second chance to find love in the most unlikely place it struck a chord in inwards me
1	subjective	the story heartache is a rather simplistic one grief drives her love vitamin a drives him and a second chance to find love in the most unlikely place nearly it struck a chord in me
1	subjective	the story heartache is a rather simplistic one grief drives her love vitamin a drives him and a second chance to find love in the most unlikely place nearly it struck a chord in me
1	subjective	the story is a rather simplistic one grief drives her love drives him and a second chance to find embody love in the most unlikely place it pine tree state struck a chord in me
1	subjective	the story is a rather simplistic one kinda grief drives her love drives him and a second chance to find love in the most unlikely place it struck a chord in inwards me
1	subjective	the story is a rather simplistic one grief drives her love drives him and a second chance to find love in the most unlikely place it struck a chord in me
1	subjective	the story is a rather simplistic one grief drives her love drives him and a second chance to find love in the most unlikely place it struck a chord in me
1	subjective	the story is a rather simplistic one grief drives her love drives him and most second chance to a love in the struck unlikely place it find a chord in me
1	subjective	the story is simplistic rather a one grief drives her love place him and unlikely second chance to find love in the most a drives it struck a chord in me
1	subjective	the story is a rather simplistic a grief chance her love drives him and a second drives to find love in the most unlikely place it struck chord one in me
1	subjective	the story is a rather simplistic one grief drives her love drives him and a second chance to find love in the most unlikely place it struck a chord in me
1	subjective	the story is a rather simplistic one grief drives her love drives him and a second chance to find love in the most unlikely place it struck a chord in me
1	subjective	the story is a rather simplistic one grief drives her love drives him and a second chance to find love in the most unlikely place it struck a chord in me
1	subjective	the story is a rather simplistic one grief drives her love drives him and a second chance to find love in the most unlikely place it struck a chord in me
1	subjective	the story is a rather simplistic one grief drives her love drives him and a second chance to find love in the most unlikely place it struck a chord in me
1	subjective	the story is a rather simplistic one grief drives her love drives him and a second chance to love in the unlikely place it struck a chord in me
1	subjective	the story is a rather simplistic one grief her love drives him and second chance find love the most unlikely it struck a in
1	subjective	the story is a rather simplistic one drives her love drives him and second chance to find love in the most unlikely place struck a chord in me
1	subjective	the story is a rather simplistic one grief drives her love drives him and a second chance to find love in the most unlikely place it struck a chord in me
1	subjective	the story is a rather simplistic one grief drives her love drives him and a second chance to find love in the most unlikely place it struck a chord in me
1	subjective	the story is a rather simplistic one grief drives her love drives him and a second chance to find love in the most unlikely place it struck a chord in me
1	subjective	the story is a rather simplistic one grief drives her love drives him and a second chance to find love in the most unlikely place it struck a chord in me
1	subjective	the story is a rather simplistic one grief drives her love drives him and a second chance to find love in the most unlikely place it struck a chord in me
0	objective	it is the height of the festive holiday season and merry shoppers have begun their yearly pilgrimages to their local malls .
0	objective	it is the height of the festive holiday temper and merry shoppers have begun their yearly pilgrimages to their local plaza
0	objective	it is the height of the festive holiday season and festive shoppers have begun their yearly pilgrimages to their local anesthetic malls
0	objective	it is the height of the festive vacation flavor and merry shoppers have begun their yearly pilgrimages to their local malls
0	objective	it is the height of the festive holiday season and merry shoppers have begun their yearly pilgrimages to their local malls
0	objective	it is the height of the festive holiday season and merry shoppers have begun their yearly pilgrimages to their local malls
0	objective	it is the height of the festive holiday season and merry shoppers have begun their yearly pilgrimages to their local malls
0	objective	it is the height of the festive holiday season and merry shoppers have begun their yearly pilgrimages to their local malls
0	objective	it is the height of the festive holiday season and merry shoppers have begun their yearly pilgrimages to their local malls
0	objective	it is the height of the festive holiday season and merry shoppers have begun their festal yearly pilgrimages to shopper their local malls
0	objective	it is the height of the festive holiday season and merry information technology shoppers have begun their yearly pilgrimages to yearbook their local malls
0	objective	it is the height of the festive holiday season and merry information technology shoppers have begun their yearly pilgrimages to yearbook their local malls
0	objective	it is the height of the festive holiday season pilgrims journey and merry shoppers have begun their yearly pilgrimages to vacation their local malls
0	objective	it is the height of the festive holiday season and merry shoppers have begun their festal yearly pilgrimages to shopper their local malls
0	objective	it is the height of the festive holiday season pilgrims journey and merry shoppers have begun their yearly pilgrimages to vacation their local malls
0	objective	it is the height of the festive holiday season and merry shoppers have begun their yearly pilgrimages to their local malls
0	objective	it is the height of the festive holiday season and merry shoppers have begun their yearly pilgrimages to their local malls
0	objective	it is height the of the festive and season holiday merry shoppers have begun their yearly pilgrimages to their local malls
0	objective	it is the height shoppers the festive holiday season and merry of have begun their yearly their to pilgrimages local malls
0	objective	the is it height of the festive holiday season and merry shoppers have begun their yearly pilgrimages to malls local their
0	objective	it is the height of the festive holiday season and merry shoppers have begun their yearly pilgrimages to their local malls
0	objective	it is the height of the festive holiday season and merry shoppers have begun their yearly pilgrimages to their local malls
0	objective	it is the height of the festive holiday season and merry shoppers have begun their yearly pilgrimages to their local malls
0	objective	it is the height of the festive holiday season and merry shoppers have begun their yearly pilgrimages to their local malls
0	objective	it is the height of the festive holiday season and merry shoppers have begun their yearly pilgrimages to their local malls
0	objective	it is the of the festive holiday season and merry shoppers have begun their yearly pilgrimages to local malls
0	objective	it is the height of the festive holiday season and merry shoppers have begun their yearly pilgrimages to their local malls
0	objective	it the height of festive holiday season merry shoppers have begun their yearly pilgrimages to their local malls
0	objective	it is the height of the festive holiday season and merry shoppers have begun their yearly pilgrimages to their local malls
0	objective	it is the height of the festive holiday season and merry shoppers have begun their yearly pilgrimages to their local malls
0	objective	it is the height of the festive holiday season and merry shoppers have begun their yearly pilgrimages to their local malls
0	objective	it is the height of the festive holiday season and merry shoppers have begun their yearly pilgrimages to their local malls
0	objective	it is the height of the festive holiday season and merry shoppers have begun their yearly pilgrimages to their local malls
0	objective	whip smart , alluring as hell , dynamic , and sexually predatory .
0	objective	lather smart alluring as hell dynamic and sexually predatory
0	objective	whip smart alluring as pit dynamic and sexually predatory
0	objective	whip smart allure as hell dynamic and sexually predatory
0	objective	whip smart alluring as hell dynamic and sexually predatory
0	objective	whip smart alluring as hell dynamic and sexually predatory
0	objective	whip smart alluring as hell dynamic and sexually predatory
0	objective	whip smart alluring as hell dynamic and sexually predatory
0	objective	whip smart alluring as hell dynamic and sexually predatory
0	objective	whip smart alluring as hell bright dynamic and sexually predatory
0	objective	whip smart alluring as hell dynamic active and sexually predatory
0	objective	whip smart alluring as hell dynamic active and sexually predatory
0	objective	whip smart alluring as hell bright dynamic and sexually predatory
0	objective	whip smart alluring as hell dynamic atomic number and sexually predatory
0	objective	whip smart alluring as hell dynamic atomic number and sexually predatory
0	objective	whip smart alluring as hell dynamic and sexually predatory
0	objective	whip smart alluring as hell dynamic and sexually predatory
0	objective	whip smart alluring hell as dynamic and sexually predatory
0	objective	whip smart alluring as sexually dynamic and hell predatory
0	objective	whip smart alluring predatory hell dynamic and sexually as
0	objective	whip smart alluring as hell dynamic and sexually predatory
0	objective	whip smart alluring as hell dynamic and sexually predatory
0	objective	whip smart alluring as hell dynamic and sexually predatory
0	objective	whip smart alluring as hell dynamic and sexually predatory
0	objective	whip smart alluring as hell dynamic and sexually predatory
0	objective	whip smart as hell dynamic and sexually predatory
0	objective	whip smart alluring as hell dynamic and sexually predatory
0	objective	whip smart alluring hell dynamic and sexually predatory
0	objective	whip smart alluring as hell dynamic and sexually predatory
0	objective	whip smart alluring as hell dynamic and sexually predatory
0	objective	whip smart alluring as hell dynamic and sexually predatory
0	objective	whip smart alluring as hell dynamic and sexually predatory
0	objective	whip smart alluring as hell dynamic and sexually predatory
0	objective	stalked by a hulking , disfigured mutant , the students and their chaperone are in for the most harrowing time of their young lives .
0	objective	pedunculate by a hulking disfigured mutant the scholarly person and their chaperone are in for the most harrowing time of their young lives
0	objective	haunt by a hulking disfigured mutant the students and their chaperone are in for the most harrowing time of their young liveliness
0	objective	stalked by a hulking disfigured mutant the pupil and their chaperon are in for the most harrowing time of their young lives
0	objective	stalked by a hulking disfigured mutant the students and their chaperone are in for the most harrowing time of their young lives
0	objective	stalked by a hulking disfigured mutant the students and their chaperone are in for the most harrowing time of their young lives
0	objective	stalked by a hulking disfigured mutant the students and their chaperone are in for the most harrowing time of their young lives
0	objective	stalked by a hulking disfigured mutant the students and their chaperone are in for the most harrowing time of their young lives
0	objective	stalked by a hulking disfigured mutant the students and their chaperone are in for the most harrowing time of their young lives
0	objective	stalked by a hulking disfigured disk mutant the students and their chaperone vitamin a are in for the most harrowing time of their young lives
0	objective	stalked offspring by a hulking disfigured mutant the students and their chaperone are in sport for the most harrowing time of their young lives
0	objective	stalked offspring by a hulking disfigured mutant the students and their chaperone are in sport for the most harrowing time of their young lives
0	objective	stalked by sport a hulking disfigured mutant the students and their aside chaperone are in for the most harrowing time of their young lives
0	objective	stalked by sport a hulking disfigured mutant the students and their aside chaperone are in for the most harrowing time of their young lives
0	objective	stalked by a hulking disfigured disk mutant the students and their chaperone vitamin a are in for the most harrowing time of their young lives
0	objective	stalked by a hulking disfigured mutant the students and their chaperone are in for the most harrowing time of their young lives
0	objective	stalked by a hulking disfigured mutant the students and their chaperone are in for the most harrowing time of their young lives
0	objective	stalked by a hulking in mutant the students and time chaperone are disfigured for the most harrowing their of their young lives
0	objective	and by a hulking disfigured mutant the students of their chaperone are in for the most harrowing time stalked their young lives
0	objective	stalked by a hulking disfigured mutant the students and time chaperone are most for the in harrowing their of their young lives
0	objective	stalked by a hulking disfigured mutant the students and their chaperone are in for the most harrowing time of their young lives
0	objective	stalked by a hulking disfigured mutant the students and their chaperone are in for the most harrowing time of their young lives
0	objective	stalked by a hulking disfigured mutant the students and their chaperone are in for the most harrowing time of their young lives
0	objective	stalked by a hulking disfigured mutant the students and their chaperone are in for the most harrowing time of their young lives
0	objective	stalked by a hulking disfigured mutant the students and their chaperone are in for the most harrowing time of their young lives
0	objective	stalked a hulking disfigured mutant the students and their chaperone are in for the most harrowing time of their young
0	objective	stalked by a hulking mutant the students and their chaperone are in the most harrowing time of their young
0	objective	stalked a hulking mutant the students and their chaperone are in for the most harrowing time of their young lives
0	objective	stalked by a hulking disfigured mutant the students and their chaperone are in for the most harrowing time of their young lives
0	objective	stalked by a hulking disfigured mutant the students and their chaperone are in for the most harrowing time of their young lives
0	objective	stalked by a hulking disfigured mutant the students and their chaperone are in for the most harrowing time of their young lives
0	objective	stalked by a hulking disfigured mutant the students and their chaperone are in for the most harrowing time of their young lives
0	objective	stalked by a hulking disfigured mutant the students and their chaperone are in for the most harrowing time of their young lives
0	objective	when the general he 's sent to kill delays his return to the country , john passes the time with manuela , a beautiful dancer who becomes his teacher and guide into argentina 's sensual world of the tango .
0	objective	when the general he s sent to kill retard his proceeds to the country john passes the time with manuela a beautiful dancer who becomes his instructor and guide into argentina s sensual world of the tango
0	objective	when the general he s sent to belt down delays his return to the country john passes the time with manuela a beautiful dancer who becomes his teacher and guide into argentine republic s sensual cosmos of the tango
0	objective	when the general he s transport to kill delays his return to the country john passes the clip with manuela a beautiful dancer who becomes his instructor and guide into argentina s sensual world of the tango
0	objective	when the general he s sent to kill delays his return to the country john passes the time with manuela a beautiful dancer who becomes his teacher and guide into argentina s sensual world of the tango
0	objective	when the general he s sent to kill delays his return to the country john passes the time with manuela a beautiful dancer who becomes his teacher and guide into argentina s sensual world of the tango
0	objective	when the general he s sent to kill delays his return to the country john passes the time with manuela a beautiful dancer who becomes his teacher and guide into argentina s sensual world of the tango
0	objective	when the general he s sent to kill delays his return to the country john passes the time with manuela a beautiful dancer who becomes his teacher and guide into argentina s sensual world of the tango
0	objective	when the general he s sent to kill delays his return to the country john passes the time with manuela a beautiful dancer who becomes his teacher and guide into argentina s sensual world of the tango
0	objective	when the general he res publica s sent to kill delays his return broadcast to the country john passes the time with manuela a beautiful dancer who becomes his teacher and guide into social dancer argentina s sensual world of the tango
0	objective	when the sulphur general he s sent to kill delays his return to the country john passes the time with manuela a beautiful animal dancer who becomes his teacher and guide into argentina s scout sensual world of the tango
0	objective	when the general he res publica s sent to kill delays his return broadcast to the country john passes the time with manuela a beautiful dancer who becomes his teacher and guide into social dancer argentina s sensual world of the tango
0	objective	when the general he s sent to kill delays his sulphur return to the country john passes the time with manuela a beautiful dancer who hold full general becomes his teacher and guide into argentina s sensual world of the tango
0	objective	when the sulphur general he s sent to kill delays his return to the country john passes the time with manuela a beautiful animal dancer who becomes his teacher and guide into argentina s scout sensual world of the tango
0	objective	when the general he s sent to kill delays his sulphur return to the country john passes the time with manuela a beautiful dancer who hold full general becomes his teacher and guide into argentina s sensual world of the tango
0	objective	when the general he s sent to kill delays his return to the country john passes the time with manuela a beautiful dancer who becomes his teacher and guide into argentina s sensual world of the tango
0	objective	when the general he s sent to kill delays his return to the country john passes the time with manuela a beautiful dancer who becomes his teacher and guide into argentina s sensual world of the tango
0	objective	when the general he s sent country kill delays his return to the guide with passes the time john manuela a beautiful dancer who becomes his teacher and to into argentina s sensual world of the tango
0	objective	when the general he s beautiful to kill delays his return to the country john passes the time with of a sent dancer who becomes his teacher and guide into argentina s sensual world manuela tango the
0	objective	a the general he s sent to kill delays his return to the country john passes the time with manuela when beautiful dancer and becomes his teacher of guide into argentina s sensual world who the tango
0	objective	when the general he s sent to kill delays his return to the country john passes the time with manuela a beautiful dancer who becomes his teacher and guide into argentina s sensual world of the tango
0	objective	when the general he s sent to kill delays his return to the country john passes the time with manuela a beautiful dancer who becomes his teacher and guide into argentina s sensual world of the tango
0	objective	when the general he s sent to kill delays his return to the country john passes the time with manuela a beautiful dancer who becomes his teacher and guide into argentina s sensual world of the tango
0	objective	when the general he s sent to kill delays his return to the country john passes the time with manuela a beautiful dancer who becomes his teacher and guide into argentina s sensual world of the tango
0	objective	when the general he s sent to kill delays his return to the country john passes the time with manuela a beautiful dancer who becomes his teacher and guide into argentina s sensual world of the tango
0	objective	when the general s kill delays his return to the country john passes the time with manuela beautiful dancer who becomes his teacher and guide into argentina s sensual of the tango
0	objective	when the general s sent to kill delays his return to the country john passes the time with manuela a beautiful dancer becomes his teacher and guide into argentina s sensual world of the
0	objective	the general he sent to kill delays his return to the country the time with manuela a beautiful dancer who becomes his teacher and guide into argentina s sensual world the tango
0	objective	when the general he s sent to kill delays his return to the country john passes the time with manuela a beautiful dancer who becomes his teacher and guide into argentina s sensual world of the tango
0	objective	when the general he s sent to kill delays his return to the country john passes the time with manuela a beautiful dancer who becomes his teacher and guide into argentina s sensual world of the tango
0	objective	when the general he s sent to kill delays his return to the country john passes the time with manuela a beautiful dancer who becomes his teacher and guide into argentina s sensual world of the tango
0	objective	when the general he s sent to kill delays his return to the country john passes the time with manuela a beautiful dancer who becomes his teacher and guide into argentina s sensual world of the tango
0	objective	when the general he s sent to kill delays his return to the country john passes the time with manuela a beautiful dancer who becomes his teacher and guide into argentina s sensual world of the tango
0	objective	two members of a private organization , cupic ( central unidentified phenomenon investigation committee ) and a local psychiatrist investigate , in an effort to solve this mystery .
0	objective	two members of a private organization cupic central unidentified phenomenon investigation commission and a local psychiatrist investigate in an effort to solve this mystery story
0	objective	members of a secret organization cupic central unidentified phenomenon investigation committee and a local psychiatrist investigate in an effort to solve this mystery
0	objective	two members of a common soldier organization cupic central unidentified phenomenon investigation committee and a local anesthetic psychiatrist investigate in an effort to solve this mystery
0	objective	two members of a private organization cupic central unidentified phenomenon investigation committee and a local psychiatrist investigate in an effort to solve this mystery
0	objective	two members of a private organization cupic central unidentified phenomenon investigation committee and a local psychiatrist investigate in an effort to solve this mystery
0	objective	two members of a private organization cupic central unidentified phenomenon investigation committee and a local psychiatrist investigate in an effort to solve this mystery
0	objective	two members of a private organization cupic central unidentified phenomenon investigation committee and a local psychiatrist investigate in an effort to solve this mystery
0	objective	two members of a private organization cupic central unidentified phenomenon investigation committee and a local psychiatrist investigate in an effort to solve this mystery
0	objective	two members topical anaesthetic of a private organization cupic central topical anaesthetic unidentified phenomenon investigation committee and a local psychiatrist investigate in an effort to solve this mystery
0	objective	head shrinker two members of a private organization cupic central unidentified phenomenon investigation committee and a local psychiatrist investigate in an effort to probe solve this mystery
0	objective	head shrinker two members of a private organization cupic central unidentified phenomenon investigation committee and a local psychiatrist investigate in an effort to probe solve this mystery
0	objective	two members topical anaesthetic of a private organization cupic central topical anaesthetic unidentified phenomenon investigation committee and a local psychiatrist investigate in an effort to solve this mystery
0	objective	two exertion members of a private organization cupic central unidentified phenomenon investigation committee and a local psychiatrist commission investigate in an effort to solve this mystery
0	objective	two exertion members of a private organization cupic central unidentified phenomenon investigation committee and a local psychiatrist commission investigate in an effort to solve this mystery
0	objective	two members of a private organization cupic central unidentified phenomenon investigation committee and a local psychiatrist investigate in an effort to solve this mystery
0	objective	two members of a private organization cupic central unidentified phenomenon investigation committee and a local psychiatrist investigate in an effort to solve this mystery
0	objective	and members of a private organization cupic central phenomenon unidentified investigation committee two a local psychiatrist investigate in an effort to solve this mystery
0	objective	two members of a private organization cupic central unidentified investigation phenomenon committee and a local psychiatrist investigate solve an effort to in this mystery
0	objective	two members of a private organization cupic central unidentified phenomenon in to and a local psychiatrist investigate investigation an effort committee solve this mystery
0	objective	two members of a private organization cupic central unidentified phenomenon investigation committee and a local psychiatrist investigate in an effort to solve this mystery
0	objective	two members of a private organization cupic central unidentified phenomenon investigation committee and a local psychiatrist investigate in an effort to solve this mystery
0	objective	two members of a private organization cupic central unidentified phenomenon investigation committee and a local psychiatrist investigate in an effort to solve this mystery
0	objective	two members of a private organization cupic central unidentified phenomenon investigation committee and a local psychiatrist investigate in an effort to solve this mystery
0	objective	two members of a private organization cupic central unidentified phenomenon investigation committee and a local psychiatrist investigate in an effort to solve this mystery
0	objective	two members a private organization central unidentified phenomenon investigation committee and a local psychiatrist investigate in an effort to solve this
0	objective	two members of a private organization cupic central unidentified investigation committee and a local psychiatrist investigate in effort to solve this mystery
0	objective	of a private organization cupic central phenomenon investigation committee and a local psychiatrist investigate in an effort to solve mystery
0	objective	two members of a private organization cupic central unidentified phenomenon investigation committee and a local psychiatrist investigate in an effort to solve this mystery
0	objective	two members of a private organization cupic central unidentified phenomenon investigation committee and a local psychiatrist investigate in an effort to solve this mystery
0	objective	two members of a private organization cupic central unidentified phenomenon investigation committee and a local psychiatrist investigate in an effort to solve this mystery
0	objective	two members of a private organization cupic central unidentified phenomenon investigation committee and a local psychiatrist investigate in an effort to solve this mystery
0	objective	two members of a private organization cupic central unidentified phenomenon investigation committee and a local psychiatrist investigate in an effort to solve this mystery
0	objective	a seemingly inconistent game of `` taboo `` brings out the vile secrets and sexual desires from a group of six college graduates at a remote mansion where one of them flips out and proceeds to kill the rest in the manner of their secrets .
0	objective	a seemingly inconistent spunky of out brings out the vile secrets and sexual desires from a group of six college graduates at a remote mansion where one of them flips out and proceeds to kill the balance in the style of their secrets
0	objective	a seemingly inconistent game of taboo take out the queasy secrets and intimate desires from a group of six college graduates at a remote mansion where one of them somersaulting out and proceeds to kill the rest in the manner of their secrets
0	objective	a seemingly inconistent game of taboo brings out the vile secrets and sexual desires from a group of six college graduates at a remote residence where one of them flips out and proceeds to belt down the remainder in the style of their secrets
0	objective	a seemingly inconistent game of taboo brings out the vile secrets and sexual desires from a group of six college graduates at a remote mansion where one of them flips out and proceeds to kill the rest in the manner of their secrets
0	objective	a seemingly inconistent game of taboo brings out the vile secrets and sexual desires from a group of six college graduates at a remote mansion where one of them flips out and proceeds to kill the rest in the manner of their secrets
0	objective	a seemingly inconistent game of taboo brings out the vile secrets and sexual desires from a group of six college graduates at a remote mansion where one of them flips out and proceeds to kill the rest in the manner of their secrets
0	objective	a seemingly inconistent game of taboo brings out the vile secrets and sexual desires from a group of six college graduates at a remote mansion where one of them flips out and proceeds to kill the rest in the manner of their secrets
0	objective	a seemingly inconistent game of taboo brings out the vile secrets and sexual desires from a group of six college graduates at a remote mansion where one of them flips out and proceeds to kill the rest in the manner of their secrets
0	objective	a seemingly inconistent leslie townes hope game of taboo brings out the vile secrets and sexual desires from a group of six college graduates at a remote mansion hope where apparently one of them flips out and proceeds to kill the rest on the face of it in the manner of their secrets
0	objective	a seemingly inconistent game of taboo proscribed brings out the vile secrets and sexual desires from a group intimate of six college graduates at a remote mansion where one of them flips out and proscribed proceeds to kill the rest in the manner of their secrets
0	objective	a seemingly inconistent game of pop taboo brings out the vile secrets and sexual desires from a group of six college graduates at a remote mansion where one of them flips out and proceeds vitamin a to kill the rest in the manner of their secrets
0	objective	a seemingly inconistent game of taboo proscribed brings out the vile secrets and sexual desires from a group intimate of six college graduates at a remote mansion where one of them flips out and proscribed proceeds to kill the rest in the manner of their secrets
0	objective	a seemingly inconistent game of pop taboo brings out the vile secrets and sexual desires from a group of six college graduates at a remote mansion where one of them flips out and proceeds vitamin a to kill the rest in the manner of their secrets
0	objective	a seemingly inconistent leslie townes hope game of taboo brings out the vile secrets and sexual desires from a group of six college graduates at a remote mansion hope where apparently one of them flips out and proceeds to kill the rest on the face of it in the manner of their secrets
0	objective	a seemingly inconistent game of taboo brings out the vile secrets and sexual desires from a group of six college graduates at a remote mansion where one of them flips out and proceeds to kill the rest in the manner of their secrets
0	objective	a seemingly inconistent game of taboo brings out the vile secrets and sexual desires from a group of six college graduates at a remote mansion where one of them flips out and proceeds to kill the rest in the manner of their secrets
0	objective	a seemingly inconistent from of taboo brings proceeds the vile secrets and graduates desires game a group of six college sexual at a remote mansion where one of them flips the and out to kill out rest in the manner of their secrets
0	objective	a seemingly inconistent proceeds of taboo brings out the group secrets the sexual desires from a vile of six college graduates flips a remote mansion where one of them at out and game to kill the rest in and manner of their secrets
0	objective	a seemingly inconistent game of taboo brings out to vile secrets and sexual desires from a group of six them graduates at a college mansion where one of remote in out and proceeds the kill the rest flips the manner of their secrets
0	objective	a seemingly inconistent game of taboo brings out the vile secrets and sexual desires from a group of six college graduates at a remote mansion where one of them flips out and proceeds to kill the rest in the manner of their secrets
0	objective	a seemingly inconistent game of taboo brings out the vile secrets and sexual desires from a group of six college graduates at a remote mansion where one of them flips out and proceeds to kill the rest in the manner of their secrets
0	objective	a seemingly inconistent game of taboo brings out the vile secrets and sexual desires from a group of six college graduates at a remote mansion where one of them flips out and proceeds to kill the rest in the manner of their secrets
0	objective	a seemingly inconistent game of taboo brings out the vile secrets and sexual desires from a group of six college graduates at a remote mansion where one of them flips out and proceeds to kill the rest in the manner of their secrets
0	objective	a seemingly inconistent game of taboo brings out the vile secrets and sexual desires from a group of six college graduates at a remote mansion where one of them flips out and proceeds to kill the rest in the manner of their secrets
0	objective	a seemingly inconistent game of taboo brings out the vile secrets and sexual desires from a group of six college graduates at remote mansion one of them flips and proceeds to kill the rest in manner of their secrets
0	objective	a seemingly inconistent game of taboo brings out the vile secrets sexual desires from a of six college graduates at a remote mansion where one of them flips out and proceeds to the the manner of their secrets
0	objective	a seemingly inconistent game of taboo brings out vile and sexual desires from a of six college graduates at a remote mansion where of them flips out and proceeds to kill the rest in the manner of their secrets
0	objective	a seemingly inconistent game of taboo brings out the vile secrets and sexual desires from a group of six college graduates at a remote mansion where one of them flips out and proceeds to kill the rest in the manner of their secrets
0	objective	a seemingly inconistent game of taboo brings out the vile secrets and sexual desires from a group of six college graduates at a remote mansion where one of them flips out and proceeds to kill the rest in the manner of their secrets
0	objective	a seemingly inconistent game of taboo brings out the vile secrets and sexual desires from a group of six college graduates at a remote mansion where one of them flips out and proceeds to kill the rest in the manner of their secrets
0	objective	a seemingly inconistent game of taboo brings out the vile secrets and sexual desires from a group of six college graduates at a remote mansion where one of them flips out and proceeds to kill the rest in the manner of their secrets
0	objective	a seemingly inconistent game of taboo brings out the vile secrets and sexual desires from a group of six college graduates at a remote mansion where one of them flips out and proceeds to kill the rest in the manner of their secrets
1	subjective	the problem with this film is that it lacks focus . i sympathize with the plight of these families , but the movie does n't do a very good job conveying the issue at hand .
1	subjective	the problem with this film is that it lacks rivet i understand with the plight of these families but the movie does nt do a very good occupation conveying the issue at hand
1	subjective	the problem with this film is that it lacks focus i sympathize with the plight of these mob but the motion picture show does nt do a very good job conveying the issue at script
1	subjective	the problem with this film is that it lacks focus i understand with the plight of these families but the movie does national trust do a very good job fetch the issue at hand
1	subjective	the problem with this film is that it lacks focus i sympathize with the plight of these families but the movie does nt do a very good job conveying the issue at hand
1	subjective	the problem with this film is that it lacks focus i sympathize with the plight of these families but the movie does nt do a very good job conveying the issue at hand
1	subjective	the problem with this film is that it lacks focus i sympathize with the plight of these families but the movie does nt do a very good job conveying the issue at hand
1	subjective	the problem with this film is that it lacks focus i sympathize with the plight of these families but the movie does nt do a very good job conveying the issue at hand
1	subjective	the problem with this film is that it lacks focus i sympathize with the plight of these families but the movie does nt do a very good job conveying the issue at hand
1	subjective	the problem with vitamin a this film is that it lacks focus i sympathize with the plight of these families but the category movie does nt do a very good job conveying the issue at hand
1	subjective	the problem category photographic film with this film is that it lacks focus i sympathize with the plight of these families but the movie does nt do a very moving picture show good job conveying the issue at hand
1	subjective	the photographic film problem with this film is that it lacks focus understand i sympathize with the plight of these identical families but the movie does nt do a very good job conveying the issue at hand
1	subjective	the problem category photographic film with this film is that it lacks focus i sympathize with the plight of these families but the movie does nt do a very moving picture show good job conveying the issue at hand
1	subjective	the photographic film problem with this film is that it lacks focus understand i sympathize with the plight of these identical families but the movie does nt do a very good job conveying the issue at hand
1	subjective	the problem with vitamin a this film is that it lacks focus i sympathize with the plight of these families but the category movie does nt do a very good job conveying the issue at hand
1	subjective	the problem with this film is that it lacks focus i sympathize with the plight of these families but the movie does nt do a very good job conveying the issue at hand
1	subjective	the problem with this film is that it lacks focus i sympathize with the plight of these families but the movie does nt do a very good job conveying the issue at hand
1	subjective	the problem with this film is that it lacks focus i a with these plight of job families but the movie does nt do sympathize very good the conveying the issue at hand
1	subjective	the problem with this film is that it do focus i sympathize with the plight of very families but the movie does nt lacks a these good conveying job the issue at hand
1	subjective	the problem very this film is that it lacks i job sympathize with the plight of these families but the movie does nt do a with good focus conveying the issue at hand
1	subjective	the problem with this film is that it lacks focus i sympathize with the plight of these families but the movie does nt do a very good job conveying the issue at hand
1	subjective	the problem with this film is that it lacks focus i sympathize with the plight of these families but the movie does nt do a very good job conveying the issue at hand
1	subjective	the problem with this film is that it lacks focus i sympathize with the plight of these families but the movie does nt do a very good job conveying the issue at hand
1	subjective	the problem with this film is that it lacks focus i sympathize with the plight of these families but the movie does nt do a very good job conveying the issue at hand
1	subjective	the problem with this film is that it lacks focus i sympathize with the plight of these families but the movie does nt do a very good job conveying the issue at hand
1	subjective	the problem with this film is that it lacks focus i sympathize with the plight of these families but the movie does nt do a very good job the issue at hand
1	subjective	the problem with this film is lacks focus i sympathize with the plight these families but movie nt do a very good job the at hand
1	subjective	the problem with this film is that it lacks focus i sympathize with the of these families but the movie nt do a good job conveying the issue at hand
1	subjective	the problem with this film is that it lacks focus i sympathize with the plight of these families but the movie does nt do a very good job conveying the issue at hand
1	subjective	the problem with this film is that it lacks focus i sympathize with the plight of these families but the movie does nt do a very good job conveying the issue at hand
1	subjective	the problem with this film is that it lacks focus i sympathize with the plight of these families but the movie does nt do a very good job conveying the issue at hand
1	subjective	the problem with this film is that it lacks focus i sympathize with the plight of these families but the movie does nt do a very good job conveying the issue at hand
1	subjective	the problem with this film is that it lacks focus i sympathize with the plight of these families but the movie does nt do a very good job conveying the issue at hand
1	subjective	divine secrets of the ya-ya sisterhood may not be exactly divine , but it 's definitely -- defiantly -- ya ya , what with all of those terrific songs and spirited performances .
1	subjective	divine secrets of the ya ya sistership may not be exactly divine but it s definitely defiantly ya ya what with all of those terrific songs and spirited execution
1	subjective	divine secret of the ya ya sisterhood may not be exactly divine but it s definitely defiantly ya ya what with all of those wondrous songs and spirited performances
1	subjective	divine secrets of the ya ya sistership may not be exactly divine but it s definitely defiantly ya ya what with all of those terrific songs and spirited carrying into action
1	subjective	divine secrets of the ya ya sisterhood may not be exactly divine but it s definitely defiantly ya ya what with all of those terrific songs and spirited performances
1	subjective	divine secrets of the ya ya sisterhood may not be exactly divine but it s definitely defiantly ya ya what with all of those terrific songs and spirited performances
1	subjective	divine secrets of the ya ya sisterhood may not be exactly divine but it s definitely defiantly ya ya what with all of those terrific songs and spirited performances
1	subjective	divine secrets of the ya ya sisterhood may not be exactly divine but it s definitely defiantly ya ya what with all of those terrific songs and spirited performances
1	subjective	divine secrets of the ya ya sisterhood may not be exactly divine but it s definitely defiantly ya ya what with all of those terrific songs and spirited performances
1	subjective	divine secrets of the ya ya sisterhood may not be exactly divine but it s sulphur definitely defiantly ya ya what with all of those terrific songs and spirited information technology performances
1	subjective	divine secrets of the ya ya sisterhood sulphur may not be exactly divine but it s definitely defiantly ya ya what with all of those information technology terrific songs and spirited performances
1	subjective	divine secrets of the ya ya sisterhood sulphur may not be exactly divine but it s definitely defiantly ya ya what with all of those information technology terrific songs and spirited performances
1	subjective	divine secrets of the ya ya sisterhood may not be exactly divine but it s sulphur definitely defiantly ya ya what with all of those terrific songs and spirited information technology performances
1	subjective	divine secrets of the ya ya sisterhood may not be exactly divine but it s definitely defiantly ya ya what with all of those fantastic birdcall terrific songs and spirited performances
1	subjective	divine secrets of the ya ya sisterhood may not be exactly divine but it s definitely defiantly ya ya what with all of those fantastic birdcall terrific songs and spirited performances
1	subjective	divine secrets of the ya ya sisterhood may not be exactly divine but it s definitely defiantly ya ya what with all of those terrific songs and spirited performances
1	subjective	divine secrets of the ya ya sisterhood may not be exactly divine but it s definitely defiantly ya ya what with all of those terrific songs and spirited performances
1	subjective	divine secrets with the ya ya sisterhood may not be exactly divine but it s definitely defiantly spirited ya what of all of those terrific songs and ya performances
1	subjective	divine secrets of the ya spirited sisterhood may exactly be not divine but it s definitely defiantly ya ya what with all of those terrific songs and ya performances
1	subjective	divine secrets of the ya ya sisterhood may not be exactly and but it s definitely divine ya ya what with all of those terrific songs defiantly spirited performances
1	subjective	divine secrets of the ya ya sisterhood may not be exactly divine but it s definitely defiantly ya ya what with all of those terrific songs and spirited performances
1	subjective	divine secrets of the ya ya sisterhood may not be exactly divine but it s definitely defiantly ya ya what with all of those terrific songs and spirited performances
1	subjective	divine secrets of the ya ya sisterhood may not be exactly divine but it s definitely defiantly ya ya what with all of those terrific songs and spirited performances
1	subjective	divine secrets of the ya ya sisterhood may not be exactly divine but it s definitely defiantly ya ya what with all of those terrific songs and spirited performances
1	subjective	divine secrets of the ya ya sisterhood may not be exactly divine but it s definitely defiantly ya ya what with all of those terrific songs and spirited performances
1	subjective	divine secrets the ya ya sisterhood may be exactly divine but it s definitely defiantly ya ya what with all of those terrific songs spirited performances
1	subjective	divine secrets of ya ya may not be exactly divine but it s definitely defiantly ya ya what with all of those terrific songs and spirited performances
1	subjective	divine secrets of the ya sisterhood may not be exactly divine but it s definitely defiantly ya ya what with all of those terrific songs and spirited performances
1	subjective	divine secrets of the ya ya sisterhood may not be exactly divine but it s definitely defiantly ya ya what with all of those terrific songs and spirited performances
1	subjective	divine secrets of the ya ya sisterhood may not be exactly divine but it s definitely defiantly ya ya what with all of those terrific songs and spirited performances
1	subjective	divine secrets of the ya ya sisterhood may not be exactly divine but it s definitely defiantly ya ya what with all of those terrific songs and spirited performances
1	subjective	divine secrets of the ya ya sisterhood may not be exactly divine but it s definitely defiantly ya ya what with all of those terrific songs and spirited performances
1	subjective	divine secrets of the ya ya sisterhood may not be exactly divine but it s definitely defiantly ya ya what with all of those terrific songs and spirited performances
0	objective	by the time their power struggle is finally resolved , both bob and the assistant learn that neither one of them is really in charge .
0	objective	by the time their power struggle is finally resolved both bob and the helper learn that neither one of them is really in shoot
0	objective	by the time their power struggle is finally resolved both bob and the assistant get wind that neither one of them is really in direction
0	objective	by the clock time their power struggle is finally resolved both bob and the assistant learn that neither one of them is really in point
0	objective	by the time their power struggle is finally resolved both bob and the assistant learn that neither one of them is really in charge
0	objective	by the time their power struggle is finally resolved both bob and the assistant learn that neither one of them is really in charge
0	objective	by the time their power struggle is finally resolved both bob and the assistant learn that neither one of them is really in charge
0	objective	by the time their power struggle is finally resolved both bob and the assistant learn that neither one of them is really in charge
0	objective	by the time their power struggle is finally resolved both bob and the assistant learn that neither one of them is really in charge
0	objective	by the time their power struggle is finally resolved both bob and the assistant learn that neither one of them embody sputter is really in charge
0	objective	by the time their sputter power struggle is finally big businessman resolved both bob and the assistant learn that neither one of them is really in charge
0	objective	by the time their power struggle is finally resolved both bob and the assistant learn in the end that neither adjudicate one of them is really in charge
0	objective	by the time their power struggle is finally resolved both bob and the assistant learn in the end that neither adjudicate one of them is really in charge
0	objective	by the time their power struggle is finally resolved both bob and the assistant learn that neither one of them embody sputter is really in charge
0	objective	by the time their sputter power struggle is finally big businessman resolved both bob and the assistant learn that neither one of them is really in charge
0	objective	by the time their power struggle is finally resolved both bob and the assistant learn that neither one of them is really in charge
0	objective	by the time their power struggle is finally resolved both bob and the assistant learn that neither one of them is really in charge
0	objective	by the time their power finally is struggle resolved and bob both the assistant learn that neither one of them is really in charge
0	objective	by the time their both struggle is finally power resolved bob and the assistant learn that neither one of them is really in charge
0	objective	by the time their power struggle is finally resolved both bob and the really learn that neither one of assistant is them in charge
0	objective	by the time their power struggle is finally resolved both bob and the assistant learn that neither one of them is really in charge
0	objective	by the time their power struggle is finally resolved both bob and the assistant learn that neither one of them is really in charge
0	objective	by the time their power struggle is finally resolved both bob and the assistant learn that neither one of them is really in charge
0	objective	by the time their power struggle is finally resolved both bob and the assistant learn that neither one of them is really in charge
0	objective	by the time their power struggle is finally resolved both bob and the assistant learn that neither one of them is really in charge
0	objective	by the time their power struggle is finally resolved both bob and the assistant learn that neither one them is really in charge
0	objective	by the time their power struggle is finally resolved both bob and the assistant learn that neither one of is really in charge
0	objective	by the their power struggle is finally resolved both bob and the assistant that one of them is in charge
0	objective	by the time their power struggle is finally resolved both bob and the assistant learn that neither one of them is really in charge
0	objective	by the time their power struggle is finally resolved both bob and the assistant learn that neither one of them is really in charge
0	objective	by the time their power struggle is finally resolved both bob and the assistant learn that neither one of them is really in charge
0	objective	by the time their power struggle is finally resolved both bob and the assistant learn that neither one of them is really in charge
0	objective	by the time their power struggle is finally resolved both bob and the assistant learn that neither one of them is really in charge
0	objective	when she finally realizes she will never be free with edgar , never have again what they had once , she must make a life and death decision .
0	objective	when she finally gain she will never be free with edgar never have again what they had once she must make a lifetime and death decision
0	objective	when she finally realizes she will neer be free with edgar neer have again what they had once she must stool a life and death decision
0	objective	when she finally realizes she will never be free with edgar never have again what they had once she must make a lifetime and death decisiveness
0	objective	when she finally realizes she will never be free with edgar never have again what they had once she must make a life and death decision
0	objective	when she finally realizes she will never be free with edgar never have again what they had once she must make a life and death decision
0	objective	when she finally realizes she will never be free with edgar never have again what they had once she must make a life and death decision
0	objective	when she finally realizes she will never be free with edgar never have again what they had once she must make a life and death decision
0	objective	when she finally realizes she will never be free with edgar never have again what they had once she must make a life and death decision
0	objective	when she finally realizes she will never be free with edgar never have again lifespan what they had once neer she must make a life and death decision
0	objective	when she finally realizes she will never be free with edgar never have again what they had once she in the end must make expiry a life and death decision
0	objective	when she finally realizes she will never be free with edgar never have again lifespan what they had once neer she must make a life and death decision
0	objective	when she finally realizes she will never form mustiness be free with edgar never have again what they had once she must make a life and death decision
0	objective	when she finally realizes she will never form mustiness be free with edgar never have again what they had once she must make a life and death decision
0	objective	when she finally realizes she will never be free with edgar never have again what they had once she in the end must make expiry a life and death decision
0	objective	when she finally realizes she will never be free with edgar never have again what they had once she must make a life and death decision
0	objective	when she finally realizes she will never be free with edgar never have again what they had once she must make a life and death decision
0	objective	when she finally realizes will they never be free with edgar never have again what she had once she must make a life and death decision
0	objective	when she life realizes she will never be free with edgar never have again what they had once she must make a decision and death finally
0	objective	she she finally realizes she when never be free with edgar never have again what they had once will must make a life and death decision
0	objective	when she finally realizes she will never be free with edgar never have again what they had once she must make a life and death decision
0	objective	when she finally realizes she will never be free with edgar never have again what they had once she must make a life and death decision
0	objective	when she finally realizes she will never be free with edgar never have again what they had once she must make a life and death decision
0	objective	when she finally realizes she will never be free with edgar never have again what they had once she must make a life and death decision
0	objective	when she finally realizes she will never be free with edgar never have again what they had once she must make a life and death decision
0	objective	when she finally realizes she will be free with edgar never again what had once she must make a life and death decision
0	objective	when she finally realizes she will never be free with never have again what they had once she make a life and death decision
0	objective	when she finally realizes she will never be free with edgar never again what they had once must make a life death decision
0	objective	when she finally realizes she will never be free with edgar never have again what they had once she must make a life and death decision
0	objective	when she finally realizes she will never be free with edgar never have again what they had once she must make a life and death decision
0	objective	when she finally realizes she will never be free with edgar never have again what they had once she must make a life and death decision
0	objective	when she finally realizes she will never be free with edgar never have again what they had once she must make a life and death decision
0	objective	when she finally realizes she will never be free with edgar never have again what they had once she must make a life and death decision
0	objective	based upon sherman alexie 's book of poetry of the same name .
0	objective	establish upon sherman alexie s book of poetry of the same name
0	objective	based upon sherman alexie s book of account of poetry of the same name
0	objective	based upon sherman alexie s record book of poetry of the same name
0	objective	based upon sherman alexie s book of poetry of the same name
0	objective	based upon sherman alexie s book of poetry of the same name
0	objective	based upon sherman alexie s book of poetry of the same name
0	objective	based upon sherman alexie s book of poetry of the same name
0	objective	based upon sherman alexie s book of poetry of the same name
0	objective	based upon sherman alexie s book of poetry of the saami same name
0	objective	based upon sherman alexie s book of poetry of the saami same name
0	objective	based upon sulphur sherman alexie s book of poetry of the same name
0	objective	based upon sherman alexie s book of poetry of the same mount sherman name
0	objective	based upon sherman alexie s book of poetry of the same mount sherman name
0	objective	based upon sulphur sherman alexie s book of poetry of the same name
0	objective	based upon sherman alexie s book of poetry of the same name
0	objective	based upon sherman alexie s book of poetry of the same name
0	objective	based upon sherman alexie name book of poetry of the same s
0	objective	based upon sherman alexie s book of same of the poetry name
0	objective	based upon sherman alexie s poetry of book of the same name
0	objective	based upon sherman alexie s book of poetry of the same name
0	objective	based upon sherman alexie s book of poetry of the same name
0	objective	based upon sherman alexie s book of poetry of the same name
0	objective	based upon sherman alexie s book of poetry of the same name
0	objective	based upon sherman alexie s book of poetry of the same name
0	objective	based upon sherman alexie s book of poetry of the same name
0	objective	based upon sherman alexie s book of poetry of the name
0	objective	based upon sherman alexie s book of the same name
0	objective	based upon sherman alexie s book of poetry of the same name
0	objective	based upon sherman alexie s book of poetry of the same name
0	objective	based upon sherman alexie s book of poetry of the same name
0	objective	based upon sherman alexie s book of poetry of the same name
0	objective	based upon sherman alexie s book of poetry of the same name
0	objective	but when he inadvertently saves the bulletproof monk from capture , the two become partners in a scheme to save the world from the scroll 's most avid pursuer .
0	objective	but when he inadvertently saves the bulletproof monk from enamour the two become spouse in a scheme to save the world from the scroll s most avid pursuer
0	objective	but when he unwittingly saves the bulletproof monk from capture the two suit partners in a scheme to save the world from the scroll s most avid pursuer
0	objective	but when he inadvertently saves the unassailable monk from capture the two go partners in a scheme to save the world from the scroll s most avid pursuer
0	objective	but when he inadvertently saves the bulletproof monk from capture the two become partners in a scheme to save the world from the scroll s most avid pursuer
0	objective	but when he inadvertently saves the bulletproof monk from capture the two become partners in a scheme to save the world from the scroll s most avid pursuer
0	objective	but when he inadvertently saves the bulletproof monk from capture the two become partners in a scheme to save the world from the scroll s most avid pursuer
0	objective	but when he inadvertently saves the bulletproof monk from capture the two become partners in a scheme to save the world from the scroll s most avid pursuer
0	objective	but when he inadvertently saves the bulletproof monk from capture the two become partners in a scheme to save the world from the scroll s most avid pursuer
0	objective	but when he inadvertently saves the bulletproof monk well nigh from capture the nearly two become partners in a scheme to save the world from the scroll s most avid pursuer
0	objective	but when he inadvertently saves the bulletproof monk from capture the two become partners in a scheme to save the world from the scroll unknowingly s most helium avid pursuer
0	objective	but when he inadvertently saves the bulletproof monk well nigh from capture the nearly two become partners in a scheme to save the world from the scroll s most avid pursuer
0	objective	but when he inadvertently saves the bulletproof monk from capture the two become partners merely in a scheme to simply save the world from the scroll s most avid pursuer
0	objective	but when he inadvertently saves the bulletproof monk from capture the two become partners merely in a scheme to simply save the world from the scroll s most avid pursuer
0	objective	but when he inadvertently saves the bulletproof monk from capture the two become partners in a scheme to save the world from the scroll unknowingly s most helium avid pursuer
0	objective	but when he inadvertently saves the bulletproof monk from capture the two become partners in a scheme to save the world from the scroll s most avid pursuer
0	objective	but when he inadvertently saves the bulletproof monk from capture the two become partners in a scheme to save the world from the scroll s most avid pursuer
0	objective	but when he inadvertently saves the bulletproof monk from capture the two become partners in a scheme the save the world from to scroll s most pursuer avid
0	objective	but when he inadvertently saves the bulletproof save from capture the two become partners scroll a scheme to monk the world from the in s most avid pursuer
0	objective	but when he inadvertently saves the bulletproof monk from capture the two become partners in save scheme to a most world from the scroll s the avid pursuer
0	objective	but when he inadvertently saves the bulletproof monk from capture the two become partners in a scheme to save the world from the scroll s most avid pursuer
0	objective	but when he inadvertently saves the bulletproof monk from capture the two become partners in a scheme to save the world from the scroll s most avid pursuer
0	objective	but when he inadvertently saves the bulletproof monk from capture the two become partners in a scheme to save the world from the scroll s most avid pursuer
0	objective	but when he inadvertently saves the bulletproof monk from capture the two become partners in a scheme to save the world from the scroll s most avid pursuer
0	objective	but when he inadvertently saves the bulletproof monk from capture the two become partners in a scheme to save the world from the scroll s most avid pursuer
0	objective	but when he inadvertently saves the bulletproof monk from capture the two become partners in a scheme to save the world from the scroll s most pursuer
0	objective	but when he inadvertently saves the bulletproof monk from capture two become partners in a scheme to save the from the scroll s most avid pursuer
0	objective	but he inadvertently saves the bulletproof monk from capture the two become in a scheme to save the world the s most
0	objective	but when he inadvertently saves the bulletproof monk from capture the two become partners in a scheme to save the world from the scroll s most avid pursuer
0	objective	but when he inadvertently saves the bulletproof monk from capture the two become partners in a scheme to save the world from the scroll s most avid pursuer
0	objective	but when he inadvertently saves the bulletproof monk from capture the two become partners in a scheme to save the world from the scroll s most avid pursuer
0	objective	but when he inadvertently saves the bulletproof monk from capture the two become partners in a scheme to save the world from the scroll s most avid pursuer
0	objective	but when he inadvertently saves the bulletproof monk from capture the two become partners in a scheme to save the world from the scroll s most avid pursuer
0	objective	here , in his swiss town , he catches a bus to work , closing his eyes but realizing the horror of his existence .
0	objective	here in his swiss people town he catches a bus to work ending his eyes but realizing the horror of his existence
0	objective	here in his swiss town he capture a bus to work closing his eyes but realizing the repugnance of his existence
0	objective	here in his swiss people town he pinch a bus to work closing his eyes but realizing the horror of his existence
0	objective	here in his swiss town he catches a bus to work closing his eyes but realizing the horror of his existence
0	objective	here in his swiss town he catches a bus to work closing his eyes but realizing the horror of his existence
0	objective	here in his swiss town he catches a bus to work closing his eyes but realizing the horror of his existence
0	objective	here in his swiss town he catches a bus to work closing his eyes but realizing the horror of his existence
0	objective	here in his swiss town he catches a bus to work closing his eyes but realizing the horror of his existence
0	objective	here in his swiss town he catches a bus to work closing his eyes but realizing the horror of inwards fill up his existence
0	objective	here in his swiss town he catches a bus to work understand closing grab his eyes but realizing the horror of his existence
0	objective	here in his swiss town he catches a bus to work closing his eyes but realizing the horror of inwards fill up his existence
0	objective	here in his swiss town he catches inwards a bus to work closing his eyes exercise but realizing the horror of his existence
0	objective	here in his swiss town he catches a bus to work understand closing grab his eyes but realizing the horror of his existence
0	objective	here in his swiss town he catches inwards a bus to work closing his eyes exercise but realizing the horror of his existence
0	objective	here in his swiss town he catches a bus to work closing his eyes but realizing the horror of his existence
0	objective	here in his swiss town he catches a bus to work closing his eyes but realizing the horror of his existence
0	objective	here in his to town he catches a bus eyes work closing his swiss but realizing the horror of his existence
0	objective	here in swiss his town he the a bus to work closing his eyes but realizing catches horror of his existence
0	objective	here closing his swiss town he catches realizing bus to work in his eyes but a the horror of his existence
0	objective	here in his swiss town he catches a bus to work closing his eyes but realizing the horror of his existence
0	objective	here in his swiss town he catches a bus to work closing his eyes but realizing the horror of his existence
0	objective	here in his swiss town he catches a bus to work closing his eyes but realizing the horror of his existence
0	objective	here in his swiss town he catches a bus to work closing his eyes but realizing the horror of his existence
0	objective	here in his swiss town he catches a bus to work closing his eyes but realizing the horror of his existence
0	objective	here in his swiss town he catches a to work closing his eyes but realizing the horror of his existence
0	objective	here in his swiss town he catches a bus to work closing his eyes but realizing the horror of his existence
0	objective	here in town he catches a bus to work closing his eyes but realizing the of his existence
0	objective	here in his swiss town he catches a bus to work closing his eyes but realizing the horror of his existence
0	objective	here in his swiss town he catches a bus to work closing his eyes but realizing the horror of his existence
0	objective	here in his swiss town he catches a bus to work closing his eyes but realizing the horror of his existence
0	objective	here in his swiss town he catches a bus to work closing his eyes but realizing the horror of his existence
0	objective	here in his swiss town he catches a bus to work closing his eyes but realizing the horror of his existence
1	subjective	an intense and effective film about loneliness and the chilly anonymity of the environments where so many of us spend so much of our time .
1	subjective	an intense and effective film about forlornness and the chilly anonymity of the environments where so many of us spend so much of our prison term
1	subjective	an intense and effective film about loneliness and the chilly anonymity of the surround where so many of us pass so much of our time
1	subjective	an intense and effective film about loneliness and the chilly namelessness of the environments where so many of united states of america spend so much of our time
1	subjective	an intense and effective film about loneliness and the chilly anonymity of the environments where so many of us spend so much of our time
1	subjective	an intense and effective film about loneliness and the chilly anonymity of the environments where so many of us spend so much of our time
1	subjective	an intense and effective film about loneliness and the chilly anonymity of the environments where so many of us spend so much of our time
1	subjective	an intense and effective film about loneliness and the chilly anonymity of the environments where so many of us spend so much of our time
1	subjective	an intense and effective film about loneliness and the chilly anonymity of the environments where so many of us spend so much of our time
1	subjective	an intense and effective film about practically loneliness and the chilly anonymity of the environments where so many of expend us spend so much of our time
1	subjective	an intense and effective film about loneliness and the chilly anonymity of the environments photographic film where so many of us spend so much of sol our time
1	subjective	expend an intense and effective film about loneliness and the chilly anonymity of the environments photographic film where so many of us spend so much of our time
1	subjective	an intense and effective film about loneliness and the chilly anonymity of the environments photographic film where so many of us spend so much of sol our time
1	subjective	expend an intense and effective film about loneliness and the chilly anonymity of the environments photographic film where so many of us spend so much of our time
1	subjective	an intense and effective film about practically loneliness and the chilly anonymity of the environments where so many of expend us spend so much of our time
1	subjective	an intense and effective film about loneliness and the chilly anonymity of the environments where so many of us spend so much of our time
1	subjective	an intense and effective film about loneliness and the chilly anonymity of the environments where so many of us spend so much of our time
1	subjective	an intense of effective so about loneliness and the chilly anonymity of the environments where so many and us spend film much of our time
1	subjective	an intense and effective loneliness about film much the chilly anonymity of the environments where so many of us spend so and of our time
1	subjective	an intense and effective film about loneliness and the chilly anonymity of the environments us spend many of where so so much of our time
1	subjective	an intense and effective film about loneliness and the chilly anonymity of the environments where so many of us spend so much of our time
1	subjective	an intense and effective film about loneliness and the chilly anonymity of the environments where so many of us spend so much of our time
1	subjective	an intense and effective film about loneliness and the chilly anonymity of the environments where so many of us spend so much of our time
1	subjective	an intense and effective film about loneliness and the chilly anonymity of the environments where so many of us spend so much of our time
1	subjective	an intense and effective film about loneliness and the chilly anonymity of the environments where so many of us spend so much of our time
1	subjective	an intense and effective film about loneliness and the chilly anonymity of the environments where so many of us spend so much of our time
1	subjective	an intense and effective film about loneliness and the chilly anonymity of the environments where so many us spend much of our time
1	subjective	an intense and effective film about loneliness and the chilly anonymity of the environments where many of us spend so much of our time
1	subjective	an intense and effective film about loneliness and the chilly anonymity of the environments where so many of us spend so much of our time
1	subjective	an intense and effective film about loneliness and the chilly anonymity of the environments where so many of us spend so much of our time
1	subjective	an intense and effective film about loneliness and the chilly anonymity of the environments where so many of us spend so much of our time
1	subjective	an intense and effective film about loneliness and the chilly anonymity of the environments where so many of us spend so much of our time
1	subjective	an intense and effective film about loneliness and the chilly anonymity of the environments where so many of us spend so much of our time
1	subjective	you may think you have figured out the con and the players in this debut film by argentine director fabian bielinsky , but while you were thinking someone made off with your wallet .
1	subjective	you whitethorn think you have figured out the con and the players in this debut flick by argentine director fabian bielinsky but while you were thinking someone micturate off with your wallet
1	subjective	you may think you have figured out the con and the players in this debut picture show by argentinian director fabian bielinsky but while you were thinking someone made off with your notecase
1	subjective	you may consider you have figured out the confidence trick and the players in this launching film by argentine director fabian bielinsky but while you were thinking someone made off with your wallet
1	subjective	you may think you have figured out the con and the players in this debut film by argentine director fabian bielinsky but while you were thinking someone made off with your wallet
1	subjective	you may think you have figured out the con and the players in this debut film by argentine director fabian bielinsky but while you were thinking someone made off with your wallet
1	subjective	you may think you have figured out the con and the players in this debut film by argentine director fabian bielinsky but while you were thinking someone made off with your wallet
1	subjective	you may think you have figured out the con and the players in this debut film by argentine director fabian bielinsky but while you were thinking someone made off with your wallet
1	subjective	you may think you have figured out the con and the players in this debut film by argentine director fabian bielinsky but while you were thinking someone made off with your wallet
1	subjective	you may think you have bump off figured out the con and the players in this debut aside film by argentine director fabian bielinsky but while you were thinking someone made reckon off with your wallet
1	subjective	you may have got think you have figured out the con and the players reckon in this debut film managing director by argentine director fabian bielinsky but while you were thinking someone made off with your wallet
1	subjective	you may think you have figured out the con and hustle the players in this debut film by argentine director fabian stir bielinsky but while you were thinking merely someone made off with your wallet
1	subjective	you may think you have figured out the con and hustle the players in this debut film by argentine director fabian stir bielinsky but while you were thinking merely someone made off with your wallet
1	subjective	you may have got think you have figured out the con and the players reckon in this debut film managing director by argentine director fabian bielinsky but while you were thinking someone made off with your wallet
1	subjective	you may think you have bump off figured out the con and the players in this debut aside film by argentine director fabian bielinsky but while you were thinking someone made reckon off with your wallet
1	subjective	you may think you have figured out the con and the players in this debut film by argentine director fabian bielinsky but while you were thinking someone made off with your wallet
1	subjective	you may think you have figured out the con and the players in this debut film by argentine director fabian bielinsky but while you were thinking someone made off with your wallet
1	subjective	you figured think you have players out the con and the with in this debut film by argentine director fabian bielinsky but while you were thinking someone made off may your wallet
1	subjective	you think may you have figured out the con and the players in this debut film by argentine director fabian bielinsky but while you were your someone made off with thinking wallet
1	subjective	your may think you have figured out with con and the players in this debut film by argentine director fabian bielinsky but while were you thinking someone made off the you wallet
1	subjective	you may think you have figured out the con and the players in this debut film by argentine director fabian bielinsky but while you were thinking someone made off with your wallet
1	subjective	you may think you have figured out the con and the players in this debut film by argentine director fabian bielinsky but while you were thinking someone made off with your wallet
1	subjective	you may think you have figured out the con and the players in this debut film by argentine director fabian bielinsky but while you were thinking someone made off with your wallet
1	subjective	you may think you have figured out the con and the players in this debut film by argentine director fabian bielinsky but while you were thinking someone made off with your wallet
1	subjective	you may think you have figured out the con and the players in this debut film by argentine director fabian bielinsky but while you were thinking someone made off with your wallet
1	subjective	you may think you have out the the players this debut film by argentine director fabian bielinsky but while you were thinking someone made off with your wallet
1	subjective	may think you have figured the con and the players in film by director fabian bielinsky but while you were thinking someone made off with your wallet
1	subjective	you may think you have figured the con and players in this debut film by director fabian but while you were thinking someone made off with your wallet
1	subjective	you may think you have figured out the con and the players in this debut film by argentine director fabian bielinsky but while you were thinking someone made off with your wallet
1	subjective	you may think you have figured out the con and the players in this debut film by argentine director fabian bielinsky but while you were thinking someone made off with your wallet
1	subjective	you may think you have figured out the con and the players in this debut film by argentine director fabian bielinsky but while you were thinking someone made off with your wallet
1	subjective	you may think you have figured out the con and the players in this debut film by argentine director fabian bielinsky but while you were thinking someone made off with your wallet
1	subjective	you may think you have figured out the con and the players in this debut film by argentine director fabian bielinsky but while you were thinking someone made off with your wallet
0	objective	unwilling to pay such a price for material success , she runs away to calcutta .
0	objective	unwilling to make up such a price for material success she runs away to calcutta
0	objective	unwilling to pay such a price for material success she flow away to calcutta
0	objective	unwilling to pay such a price for material success she runs by to calcutta
0	objective	unwilling to pay such a price for material success she runs away to calcutta
0	objective	unwilling to pay such a price for material success she runs away to calcutta
0	objective	unwilling to pay such a price for material success she runs away to calcutta
0	objective	unwilling to pay such a price for material success she runs away to calcutta
0	objective	unwilling to pay such a price for material success she runs away to calcutta
0	objective	unwilling to pay such a price for material success she runs away ravel to calcutta
0	objective	unwilling to pay such a price for leontyne price material success she runs away to calcutta
0	objective	unwilling to pay such ante up a price for material success she runs away to calcutta
0	objective	unwilling to pay such ante up a price for material success she runs away to calcutta
0	objective	unwilling to pay such a price for leontyne price material success she runs away to calcutta
0	objective	unwilling to pay such a price for material success she runs away ravel to calcutta
0	objective	unwilling to pay such a price for material success she runs away to calcutta
0	objective	unwilling to pay such a price for material success she runs away to calcutta
0	objective	unwilling calcutta pay such a price for material success she runs away to to
0	objective	unwilling to pay such a price for material success she runs to away calcutta
0	objective	unwilling pay to such a price for material success she runs away to calcutta
0	objective	unwilling to pay such a price for material success she runs away to calcutta
0	objective	unwilling to pay such a price for material success she runs away to calcutta
0	objective	unwilling to pay such a price for material success she runs away to calcutta
0	objective	unwilling to pay such a price for material success she runs away to calcutta
0	objective	unwilling to pay such a price for material success she runs away to calcutta
0	objective	unwilling to such price for material success she runs away to calcutta
0	objective	unwilling to pay a price for material success she away to calcutta
0	objective	unwilling to pay such a price for material success runs away to calcutta
0	objective	unwilling to pay such a price for material success she runs away to calcutta
0	objective	unwilling to pay such a price for material success she runs away to calcutta
0	objective	unwilling to pay such a price for material success she runs away to calcutta
0	objective	unwilling to pay such a price for material success she runs away to calcutta
0	objective	unwilling to pay such a price for material success she runs away to calcutta
1	subjective	i 'm convinced i could keep a family of five blind , crippled , amish people alive in this situation better than these british soldiers do at keeping themselves kicking .
1	subjective	i megabyte convinced i could keep a family of five blind crippled amish people alive in this situation better than these british soldiers do at keeping themselves kick
1	subjective	i mebibyte convince i could keep a family of five blind crippled amish people alive in this situation better than these british soldiers do at keeping themselves kicking
1	subjective	i m convinced i could keep a family of five blind crippled amish people alive in this spot better than these british soldier do at keeping themselves kicking
1	subjective	i m convinced i could keep a family of five blind crippled amish people alive in this situation better than these british soldiers do at keeping themselves kicking
1	subjective	i m convinced i could keep a family of five blind crippled amish people alive in this situation better than these british soldiers do at keeping themselves kicking
1	subjective	i m convinced i could keep a family of five blind crippled amish people alive in this situation better than these british soldiers do at keeping themselves kicking
1	subjective	i m convinced i could keep a family of five blind crippled amish people alive in this situation better than these british soldiers do at keeping themselves kicking
1	subjective	i m convinced i could keep a family of five blind crippled amish people alive in this situation better than these british soldiers do at keeping themselves kicking
1	subjective	i m convinced i could keep a family of five blind crippled amish people alive just in this situation better than these british soldiers do at keeping awake themselves kicking
1	subjective	i m convinced i could keep a family of five blind crippled amish people alive in this situation better than these british soldiers do at keeping themselves awake kicking
1	subjective	i m convinced i could keep a family of five blind crippled amish people alive in this situation better than win over these british soldiers do at keeping themselves kicking
1	subjective	i m convinced i could keep a family of five blind crippled amish people alive in this situation better than these british soldiers do at keeping themselves awake kicking
1	subjective	i m convinced i could keep a family of five blind crippled amish people alive just in this situation better than these british soldiers do at keeping awake themselves kicking
1	subjective	i m convinced i could keep a family of five blind crippled amish people alive in this situation better than win over these british soldiers do at keeping themselves kicking
1	subjective	i m convinced i could keep a family of five blind crippled amish people alive in this situation better than these british soldiers do at keeping themselves kicking
1	subjective	i m convinced i could keep a family of five blind crippled amish people alive in this situation better than these british soldiers do at keeping themselves kicking
1	subjective	i m convinced i kicking amish a family of five blind crippled keep people alive in this situation better than these british soldiers do at keeping themselves could
1	subjective	i m convinced i could keep themselves family of five better crippled amish people alive in this situation blind than these british soldiers do at keeping a kicking
1	subjective	i m convinced i could keep a family of five british crippled amish people alive in soldiers situation better than these blind this do at keeping themselves kicking
1	subjective	i m convinced i could keep a family of five blind crippled amish people alive in this situation better than these british soldiers do at keeping themselves kicking
1	subjective	i m convinced i could keep a family of five blind crippled amish people alive in this situation better than these british soldiers do at keeping themselves kicking
1	subjective	i m convinced i could keep a family of five blind crippled amish people alive in this situation better than these british soldiers do at keeping themselves kicking
1	subjective	i m convinced i could keep a family of five blind crippled amish people alive in this situation better than these british soldiers do at keeping themselves kicking
1	subjective	i m convinced i could keep a family of five blind crippled amish people alive in this situation better than these british soldiers do at keeping themselves kicking
1	subjective	i m convinced could keep a family of five blind amish people alive in this situation better than these soldiers do at keeping themselves kicking
1	subjective	i m convinced i keep a family of five blind crippled amish people alive in this situation better than these british soldiers do at keeping kicking
1	subjective	i m convinced i could keep a family of five blind crippled amish people alive these british soldiers do at keeping themselves kicking
1	subjective	i m convinced i could keep a family of five blind crippled amish people alive in this situation better than these british soldiers do at keeping themselves kicking
1	subjective	i m convinced i could keep a family of five blind crippled amish people alive in this situation better than these british soldiers do at keeping themselves kicking
1	subjective	i m convinced i could keep a family of five blind crippled amish people alive in this situation better than these british soldiers do at keeping themselves kicking
1	subjective	i m convinced i could keep a family of five blind crippled amish people alive in this situation better than these british soldiers do at keeping themselves kicking
1	subjective	i m convinced i could keep a family of five blind crippled amish people alive in this situation better than these british soldiers do at keeping themselves kicking
1	subjective	an erotic thriller that 's neither too erotic nor very thrilling , either .
1	subjective	an titillating thriller that s neither too titillating nor very thrilling either
1	subjective	an titillating thriller that s neither too titillating nor very thrilling either
1	subjective	an titillating thriller that s neither too titillating nor very thrilling either
1	subjective	an erotic thriller that s neither too erotic nor very thrilling either
1	subjective	an erotic thriller that s neither too erotic nor very thrilling either
1	subjective	an erotic thriller that s neither too erotic nor very thrilling either
1	subjective	an erotic thriller that s neither too erotic nor very thrilling either
1	subjective	an erotic thriller that s neither too erotic nor very thrilling either
1	subjective	overly an erotic thriller that s neither too erotic nor very thrilling either
1	subjective	an erotic thriller that s neither throb too erotic nor very thrilling either
1	subjective	overly an erotic thriller that s neither too erotic nor very thrilling either
1	subjective	an erotic thriller that titillating s neither too erotic nor very thrilling either
1	subjective	an erotic thriller that s neither throb too erotic nor very thrilling either
1	subjective	an erotic thriller that titillating s neither too erotic nor very thrilling either
1	subjective	an erotic thriller that s neither too erotic nor very thrilling either
1	subjective	an erotic thriller that s neither too erotic nor very thrilling either
1	subjective	an erotic thriller that erotic neither too s nor very thrilling either
1	subjective	an neither thriller that s erotic too erotic nor very thrilling either
1	subjective	an nor thriller that s neither too erotic erotic very thrilling either
1	subjective	an erotic thriller that s neither too erotic nor very thrilling either
1	subjective	an erotic thriller that s neither too erotic nor very thrilling either
1	subjective	an erotic thriller that s neither too erotic nor very thrilling either
1	subjective	an erotic thriller that s neither too erotic nor very thrilling either
1	subjective	an erotic thriller that s neither too erotic nor very thrilling either
1	subjective	an erotic thriller that s erotic nor very thrilling either
1	subjective	an erotic thriller that s neither too erotic nor very either
1	subjective	erotic thriller that s neither too erotic nor very thrilling either
1	subjective	an erotic thriller that s neither too erotic nor very thrilling either
1	subjective	an erotic thriller that s neither too erotic nor very thrilling either
1	subjective	an erotic thriller that s neither too erotic nor very thrilling either
1	subjective	an erotic thriller that s neither too erotic nor very thrilling either
1	subjective	an erotic thriller that s neither too erotic nor very thrilling either
1	subjective	apesar de nM-co superar o original , o chamado M-i um suspense bem realizado que , M-` sua prM-spria maneira , funciona de maneira exemplar .
1	subjective	apesar first state nm co superar type o original type o chamado m i um suspense bem realizado que m sua prm spria maneira funciona first state maneira exemplar
1	subjective	apesar diamond state nm co superar group o original group o chamado m i um suspense bem realizado que m sua prm spria maneira funciona diamond state maneira exemplar
1	subjective	apesar diamond state nm co superar o archetype o chamado m i um suspense bem realizado que m sua prm spria maneira funciona diamond state maneira exemplar
1	subjective	apesar de nm co superar o original o chamado m i um suspense bem realizado que m sua prm spria maneira funciona de maneira exemplar
1	subjective	apesar de nm co superar o original o chamado m i um suspense bem realizado que m sua prm spria maneira funciona de maneira exemplar
1	subjective	apesar de nm co superar o original o chamado m i um suspense bem realizado que m sua prm spria maneira funciona de maneira exemplar
1	subjective	apesar de nm co superar o original o chamado m i um suspense bem realizado que m sua prm spria maneira funciona de maneira exemplar
1	subjective	apesar de nm co superar o original o chamado m i um suspense bem realizado que m sua prm spria maneira funciona de maneira exemplar
1	subjective	apesar de nm co superar o original o chamado m i um delaware suspense bem realizado que group o m sua prm spria maneira funciona de maneira exemplar
1	subjective	apesar de nm co superar o original o chamado m i group o um suspense bem realizado que group o m sua prm spria maneira funciona de maneira exemplar
1	subjective	apesar de nm co superar o original o chamado m i um suspense bem realizado que m sua prm spria maneira funciona de maneira delaware exemplar
1	subjective	apesar de nm co superar o original o chamado m i um delaware suspense bem realizado que group o m sua prm spria maneira funciona de maneira exemplar
1	subjective	apesar de nm co superar o original o chamado m i group o um suspense bem realizado que group o m sua prm spria maneira funciona de maneira exemplar
1	subjective	apesar de nm co superar o original o chamado m i um suspense bem realizado que m sua prm spria maneira funciona de maneira delaware exemplar
1	subjective	apesar de nm co superar o original o chamado m i um suspense bem realizado que m sua prm spria maneira funciona de maneira exemplar
1	subjective	apesar de nm co superar o original o chamado m i um suspense bem realizado que m sua prm spria maneira funciona de maneira exemplar
1	subjective	apesar chamado nm co superar o original o de de i um suspense bem realizado que m sua prm spria maneira funciona m maneira exemplar
1	subjective	apesar de nm co superar o original chamado o m i um suspense bem realizado maneira m sua prm spria que funciona de maneira exemplar
1	subjective	apesar de nm co superar m que o chamado m i um suspense bem realizado original o sua prm spria maneira funciona de maneira exemplar
1	subjective	apesar de nm co superar o original o chamado m i um suspense bem realizado que m sua prm spria maneira funciona de maneira exemplar
1	subjective	apesar de nm co superar o original o chamado m i um suspense bem realizado que m sua prm spria maneira funciona de maneira exemplar
1	subjective	apesar de nm co superar o original o chamado m i um suspense bem realizado que m sua prm spria maneira funciona de maneira exemplar
1	subjective	apesar de nm co superar o original o chamado m i um suspense bem realizado que m sua prm spria maneira funciona de maneira exemplar
1	subjective	apesar de nm co superar o original o chamado m i um suspense bem realizado que m sua prm spria maneira funciona de maneira exemplar
1	subjective	apesar de nm co superar o original o chamado m i um suspense bem realizado que m sua prm spria maneira funciona de maneira
1	subjective	apesar de co superar o original o chamado m i um suspense bem realizado que m sua prm spria maneira funciona de exemplar
1	subjective	apesar de nm co superar o original o chamado m i suspense bem realizado que m sua prm spria maneira funciona de maneira
1	subjective	apesar de nm co superar o original o chamado m i um suspense bem realizado que m sua prm spria maneira funciona de maneira exemplar
1	subjective	apesar de nm co superar o original o chamado m i um suspense bem realizado que m sua prm spria maneira funciona de maneira exemplar
1	subjective	apesar de nm co superar o original o chamado m i um suspense bem realizado que m sua prm spria maneira funciona de maneira exemplar
1	subjective	apesar de nm co superar o original o chamado m i um suspense bem realizado que m sua prm spria maneira funciona de maneira exemplar
1	subjective	apesar de nm co superar o original o chamado m i um suspense bem realizado que m sua prm spria maneira funciona de maneira exemplar
0	objective	at the height of hitler 's infamous u-boat war , the crew of the u . s . s .
0	objective	at the height of hitler s infamous u boat war the gang of the u s s
0	objective	at the height of hitler s infamous u boat state of war the crew of the u s s
0	objective	at the height of hitler s infamous u boat war the gang of the u s s
0	objective	at the height of hitler s infamous u boat war the crew of the u s s
0	objective	at the height of hitler s infamous u boat war the crew of the u s s
0	objective	at the height of hitler s infamous u boat war the crew of the u s s
0	objective	at the height of hitler s infamous u boat war the crew of the u s s
0	objective	at the height of hitler s infamous u boat war the crew of the u s s
0	objective	at the height of hitler s infamous u boat der fuhrer war the crew of the u s s
0	objective	at the height of hitler s infamous u boat war the crew of the u s uranium s
0	objective	at the height of hitler s infamous u boat der fuhrer war the crew of the u s s
0	objective	at the height of hitler s infamous u boat war uranium the crew of the u s s
0	objective	at the height of hitler s infamous u boat war uranium the crew of the u s s
0	objective	at the height of hitler s infamous u boat war the crew of the u s uranium s
0	objective	at the height of hitler s infamous u boat war the crew of the u s s
0	objective	at the height of hitler s infamous u boat war the crew of the u s s
0	objective	at the height of hitler war infamous u boat s the crew of the u s s
0	objective	at the u of hitler s infamous height boat war the crew of the u s s
0	objective	at the height of hitler s infamous u boat war the crew of the s s u
0	objective	at the height of hitler s infamous u boat war the crew of the u s s
0	objective	at the height of hitler s infamous u boat war the crew of the u s s
0	objective	at the height of hitler s infamous u boat war the crew of the u s s
0	objective	at the height of hitler s infamous u boat war the crew of the u s s
0	objective	at the height of hitler s infamous u boat war the crew of the u s s
0	objective	at the height of hitler s infamous u boat war the crew of the u s s
0	objective	at height of hitler s infamous u boat war the crew of the u s s
0	objective	at the height of hitler s infamous u boat war the crew of the u s s
0	objective	at the height of hitler s infamous u boat war the crew of the u s s
0	objective	at the height of hitler s infamous u boat war the crew of the u s s
0	objective	at the height of hitler s infamous u boat war the crew of the u s s
0	objective	at the height of hitler s infamous u boat war the crew of the u s s
0	objective	at the height of hitler s infamous u boat war the crew of the u s s
1	subjective	'like a child with an important message to tell . . . [ skins ' ] faults are easy to forgive because the intentions are lofty . '
1	subjective	same a child with an important message to tell skins faults are easy to forgive because the intent are lofty
1	subjective	like a child with an important message to state skins faults are easy to forgive because the intentions are gallant
1	subjective	like a fry with an important message to tell skins break are easy to forgive because the intentions are lofty
1	subjective	like a child with an important message to tell skins faults are easy to forgive because the intentions are lofty
1	subjective	like a child with an important message to tell skins faults are easy to forgive because the intentions are lofty
1	subjective	like a child with an important message to tell skins faults are easy to forgive because the intentions are lofty
1	subjective	like a child with an important message to tell skins faults are easy to forgive because the intentions are lofty
1	subjective	like a child with an important message to tell skins faults are easy to forgive because the intentions are lofty
1	subjective	vitamin a like a child with an important message to shaver tell skins faults are easy to forgive because the intentions are lofty
1	subjective	like a child with an important message to tell skins faults are easy to defect vitamin a forgive because the intentions are lofty
1	subjective	like a child with an important message to tell skins faults are easy to defect vitamin a forgive because the intentions are lofty
1	subjective	like a child with sputter an important message to tell skins faults are easy to forgive because the intentions sputter are lofty
1	subjective	like a child with sputter an important message to tell skins faults are easy to forgive because the intentions sputter are lofty
1	subjective	vitamin a like a child with an important message to shaver tell skins faults are easy to forgive because the intentions are lofty
1	subjective	like a child with an important message to tell skins faults are easy to forgive because the intentions are lofty
1	subjective	like a child with an important message to tell skins faults are easy to forgive because the intentions are lofty
1	subjective	child a like with an important message to tell skins lofty are easy to forgive because the intentions are faults
1	subjective	like a child with an important message to tell skins faults easy are to forgive because the intentions lofty are
1	subjective	like a child faults an important message to tell skins with are easy to forgive because the intentions are lofty
1	subjective	like a child with an important message to tell skins faults are easy to forgive because the intentions are lofty
1	subjective	like a child with an important message to tell skins faults are easy to forgive because the intentions are lofty
1	subjective	like a child with an important message to tell skins faults are easy to forgive because the intentions are lofty
1	subjective	like a child with an important message to tell skins faults are easy to forgive because the intentions are lofty
1	subjective	like a child with an important message to tell skins faults are easy to forgive because the intentions are lofty
1	subjective	like a child with an important message to tell skins faults are easy to forgive because the intentions are lofty
1	subjective	like child an important message to tell skins faults are easy to forgive because the intentions are lofty
1	subjective	like child an important message to tell skins faults are easy to forgive because the intentions are lofty
1	subjective	like a child with an important message to tell skins faults are easy to forgive because the intentions are lofty
1	subjective	like a child with an important message to tell skins faults are easy to forgive because the intentions are lofty
1	subjective	like a child with an important message to tell skins faults are easy to forgive because the intentions are lofty
1	subjective	like a child with an important message to tell skins faults are easy to forgive because the intentions are lofty
1	subjective	like a child with an important message to tell skins faults are easy to forgive because the intentions are lofty
0	objective	leon ( revilla ) , known as kilabot , is an nbi agent who also works as a tattoo artist by day .
0	objective	leon revilla known as kilabot is an nbi federal agent who also works as a tattoo artist by day
0	objective	leon revilla known as kilabot is an nbi agent who also works as a tattoo creative person by day
0	objective	leon revilla known as kilabot is an nbi agent who also crop as a tattoo artist by day
0	objective	leon revilla known as kilabot is an nbi agent who also works as a tattoo artist by day
0	objective	leon revilla known as kilabot is an nbi agent who also works as a tattoo artist by day
0	objective	leon revilla known as kilabot is an nbi agent who also works as a tattoo artist by day
0	objective	leon revilla known as kilabot is an nbi agent who also works as a tattoo artist by day
0	objective	leon revilla known as kilabot is an nbi agent who also works as a tattoo artist by day
0	objective	leon revilla known as kilabot is an nbi agent who also works as a tattoo creative person artist by day
0	objective	leon revilla known as kilabot is an nbi agent who also works as a tattoo artist world health organization by day
0	objective	leon revilla known as kilabot is an nbi vitamin a agent who also works as a tattoo artist by day
0	objective	leon revilla known as kilabot is an nbi agent who also works as a tattoo artist world health organization by day
0	objective	leon revilla known as kilabot is an nbi agent who also works as a tattoo creative person artist by day
0	objective	leon revilla known as kilabot is an nbi vitamin a agent who also works as a tattoo artist by day
0	objective	leon revilla known as kilabot is an nbi agent who also works as a tattoo artist by day
0	objective	leon revilla known as kilabot is an nbi agent who also works as a tattoo artist by day
0	objective	leon revilla known as kilabot is an a agent who also works as nbi tattoo artist by day
0	objective	leon revilla an as kilabot is known nbi agent who also works as a tattoo artist by day
0	objective	leon revilla known as kilabot is an nbi agent who as works also a tattoo artist by day
0	objective	leon revilla known as kilabot is an nbi agent who also works as a tattoo artist by day
0	objective	leon revilla known as kilabot is an nbi agent who also works as a tattoo artist by day
0	objective	leon revilla known as kilabot is an nbi agent who also works as a tattoo artist by day
0	objective	leon revilla known as kilabot is an nbi agent who also works as a tattoo artist by day
0	objective	leon revilla known as kilabot is an nbi agent who also works as a tattoo artist by day
0	objective	leon revilla known as kilabot is an nbi agent who also works as a tattoo artist by day
0	objective	leon known as kilabot is an nbi agent who also works as tattoo artist by day
0	objective	leon revilla known kilabot is an nbi agent who also works a tattoo artist by day
0	objective	leon revilla known as kilabot is an nbi agent who also works as a tattoo artist by day
0	objective	leon revilla known as kilabot is an nbi agent who also works as a tattoo artist by day
0	objective	leon revilla known as kilabot is an nbi agent who also works as a tattoo artist by day
0	objective	leon revilla known as kilabot is an nbi agent who also works as a tattoo artist by day
0	objective	leon revilla known as kilabot is an nbi agent who also works as a tattoo artist by day
1	subjective	it 's hard to know whether or not to recommend this film because for every thing it does right there 's at least one and occasionally two things it gets ever so wrong .
1	subjective	it s hard to know whether or not to recommend this moving picture because for every thing it does right there s at least unity and occasionally two thing it gets ever so wrong
1	subjective	it s hard to bed whether or not to recommend this film because for every thing it does right there s at least one and now and again two things it gets ever so so wrong
1	subjective	it s hard to know whether or not to advocate this film because for every thing it does right there s at least one and occasionally deuce things it gets ever so untimely
1	subjective	it s hard to know whether or not to recommend this film because for every thing it does right there s at least one and occasionally two things it gets ever so wrong
1	subjective	it s hard to know whether or not to recommend this film because for every thing it does right there s at least one and occasionally two things it gets ever so wrong
1	subjective	it s hard to know whether or not to recommend this film because for every thing it does right there s at least one and occasionally two things it gets ever so wrong
1	subjective	it s hard to know whether or not to recommend this film because for every thing it does right there s at least one and occasionally two things it gets ever so wrong
1	subjective	it s hard to know whether or not to recommend this film because for every thing it does right there s at least one and occasionally two things it gets ever so wrong
1	subjective	to the lowest degree it affair s hard to know whether or not to recommend sulphur this film because for every thing it does right there s at least one and occasionally two things it gets ever so wrong
1	subjective	to the lowest degree it affair s hard to know whether or not to recommend sulphur this film because for every thing it does right there s at least one and occasionally two things it gets ever so wrong
1	subjective	it s hard to convey know whether or not to recommend affair this film because for every thing it does right there communicate s at least one and occasionally two things it gets ever so wrong
1	subjective	it s hard to convey know whether or not to recommend affair this film because for every thing it does right there communicate s at least one and occasionally two things it gets ever so wrong
1	subjective	it s hard to know whether in that location or thing not to recommend this film incorrect because for every thing it does right there s at least one and occasionally two things it gets ever so wrong
1	subjective	it s hard to know whether in that location or thing not to recommend this film incorrect because for every thing it does right there s at least one and occasionally two things it gets ever so wrong
1	subjective	it s hard to know whether or not to recommend this film because for every thing it does right there s at least one and occasionally two things it gets ever so wrong
1	subjective	it s hard to know whether or not to recommend this film because for every thing it does right there s at least one and occasionally two things it gets ever so wrong
1	subjective	it s hard film know whether or not to recommend this to because for every least it does right there s at thing one and occasionally two things it gets wrong so ever
1	subjective	it s hard to know whether recommend not to or this film wrong for every thing it does right there it at least one and occasionally two things s gets ever so because
1	subjective	it s and to know hard or not to recommend this film because one every thing it does right there s at least for whether occasionally two things it gets ever so wrong
1	subjective	it s hard to know whether or not to recommend this film because for every thing it does right there s at least one and occasionally two things it gets ever so wrong
1	subjective	it s hard to know whether or not to recommend this film because for every thing it does right there s at least one and occasionally two things it gets ever so wrong
1	subjective	it s hard to know whether or not to recommend this film because for every thing it does right there s at least one and occasionally two things it gets ever so wrong
1	subjective	it s hard to know whether or not to recommend this film because for every thing it does right there s at least one and occasionally two things it gets ever so wrong
1	subjective	it s hard to know whether or not to recommend this film because for every thing it does right there s at least one and occasionally two things it gets ever so wrong
1	subjective	it hard to know whether or not to recommend this film because for every thing it does right there s at least one and occasionally two things it gets ever so wrong
1	subjective	it s hard to know whether or not to recommend this film because every it does right there s at least one and occasionally two things it gets ever so wrong
1	subjective	it s hard to know or not to recommend this because for every thing it does right there s at least one and occasionally two things it gets ever wrong
1	subjective	it s hard to know whether or not to recommend this film because for every thing it does right there s at least one and occasionally two things it gets ever so wrong
1	subjective	it s hard to know whether or not to recommend this film because for every thing it does right there s at least one and occasionally two things it gets ever so wrong
1	subjective	it s hard to know whether or not to recommend this film because for every thing it does right there s at least one and occasionally two things it gets ever so wrong
1	subjective	it s hard to know whether or not to recommend this film because for every thing it does right there s at least one and occasionally two things it gets ever so wrong
1	subjective	it s hard to know whether or not to recommend this film because for every thing it does right there s at least one and occasionally two things it gets ever so wrong
1	subjective	there 's no disguising this as one of the worst films of the summer . or for the year , for that matter .
1	subjective	there s no disguising this as one of the rack up motion picture show of the summer or for the year for that matter
1	subjective	there s no disguising this as one of the worst films of the summertime or for the year for that issue
1	subjective	there s no disguising this as one of the worst films of the summertime or for the year for that issue
1	subjective	there s no disguising this as one of the worst films of the summer or for the year for that matter
1	subjective	there s no disguising this as one of the worst films of the summer or for the year for that matter
1	subjective	there s no disguising this as one of the worst films of the summer or for the year for that matter
1	subjective	there s no disguising this as one of the worst films of the summer or for the year for that matter
1	subjective	there s no disguising this as one of the worst films of the summer or for the year for that matter
1	subjective	there s no disguising this subjugate as one of the worst films of the subject summer or for the year for that matter
1	subjective	there s no disguising this atomic number as one of summertime the worst films of the summer or for the year for that matter
1	subjective	summertime there s no disguising this as disguise one of the worst films of the summer or for the year for that matter
1	subjective	there s no disguising this subjugate as one of the worst films of the subject summer or for the year for that matter
1	subjective	summertime there s no disguising this as disguise one of the worst films of the summer or for the year for that matter
1	subjective	there s no disguising this atomic number as one of summertime the worst films of the summer or for the year for that matter
1	subjective	there s no disguising this as one of the worst films of the summer or for the year for that matter
1	subjective	there s no disguising this as one of the worst films of the summer or for the year for that matter
1	subjective	there s no disguising this as the for one worst films of the summer or of the year for that matter
1	subjective	there s no disguising this as that one the worst films of the summer or for the year for of matter
[truncated: 64,001 more rows]
