# Supplementary material for: STTA: enhanced text classification via selective test-time augmentation
Source: PeerJ Comput Sci. 2023 Dec 19;9:e1757. doi: 10.7717/peerj-cs.1757 (PMC10773867; doi:10.7717/peerj-cs.1757)
Supplement: Supplemental Information 5 — The Text REtrieval Conference (TREC) Question Classification dataset contains 5500 labeled questions in training set and another 500 for test set.The TREC-Coarse dataset has 6 coarse class labels. [file peerj-cs-09-1757-s005.zip]

Archive with 12 entries (12 files):
- test.csv
- train.csv
- tta_aeda_1+32_test.csv
- tta_BT_1+32.csv
- tta_eda_0.1_1+32_test.csv
- tta_eda_0.1_1+4_train.csv
- tta_eda_1+32_test.csv
- tta_rd_0.1_1+32_test.csv
- tta_ri_0.1_1+32_test.csv
- tta_rs_0.1_1+32_test.csv
- tta_sr_0.1_1+32_test.csv
- tta_sr_ri_rs_rd_0.1_4x8_1+32_test.csv
