# Supplementary material for: STTA: enhanced text classification via selective test-time augmentation
Source: PeerJ Comput Sci. 2023 Dec 19;9:e1757. doi: 10.7717/peerj-cs.1757 (PMC10773867; doi:10.7717/peerj-cs.1757)
Supplement: Supplemental Information 5 — The Text REtrieval Conference (TREC) Question Classification dataset contains 5500 labeled questions in training set and another 500 for test set.The TREC-Coarse dataset has 6 coarse class labels. [file peerj-cs-09-1757-s005.zip › test.csv]

sentence	label
How far is it from Denver to Aspen ?	4
What county is Modesto , California in ?	5
Who was Galileo ?	3
What is an atom ?	0
When did Hawaii become a state ?	4
How tall is the Sears Building ?	4
George Bush purchased a small interest in which baseball team ?	3
What is Australia 's national flower ?	1
Why does the moon turn orange ?	0
What is autism ?	0
What city had a world fair in 1900 ?	5
What person 's head is on a dime ?	3
What is the average weight of a Yellow Labrador ?	4
Who was the first man to fly across the Pacific Ocean ?	3
When did Idaho become a state ?	4
What is the life expectancy for crickets ?	4
What metal has the highest melting point ?	1
Who developed the vaccination against polio ?	3
What is epilepsy ?	0
What year did the Titanic sink ?	4
Who was the first American to walk in space ?	3
What is a biosphere ?	0
What river in the US is known as the Big Muddy ?	5
What is bipolar disorder ?	0
What is cholesterol ?	0
Who developed the Macintosh computer ?	3
What is caffeine ?	0
What imaginary line is halfway between the North and South Poles ?	5
Where is John Wayne airport ?	5
What hemisphere is the Philippines in ?	5
What is the average speed of the horses at the Kentucky Derby ?	4
Where are the Rocky Mountains ?	5
What are invertebrates ?	0
What is the temperature at the center of the earth ?	4
When did John F. Kennedy get elected as President ?	4
How old was Elvis Presley when he died ?	4
Where is the Orinoco River ?	5
How far is the service line from the net in tennis ?	4
How much fiber should you have per day ?	4
How many Great Lakes are there ?	4
Material called linen is made from what plant ?	1
What is Teflon ?	0
What is amitriptyline ?	0
What is a shaman ?	0
What is the proper name for a female walrus ?	1
What is a group of turkeys called ?	1
How long did Rip Van Winkle sleep ?	4
What are triglycerides ?	0
How many liters in a gallon ?	4
What is the name of the chocolate company in San Francisco ?	3
What are amphibians ?	0
Who discovered x-rays ?	3
Which comedian 's signature line is `` Can we talk '' ?	3
What is fibromyalgia ?	0
What is done with worn or outdated flags ?	0
What does cc in engines mean ?	0
When did Elvis Presley die ?	4
What is the capital of Yugoslavia ?	5
Where is Milan ?	5
What is the speed hummingbirds fly ?	4
What is the oldest city in the United States ?	5
What was W.C. Fields ' real name ?	3
What river flows between Fargo , North Dakota and Moorhead , Minnesota ?	5
What do bats eat ?	1
What state did the Battle of Bighorn take place in ?	5
Who was Abraham Lincoln ?	3
What do you call a newborn kangaroo ?	1
What are spider veins ?	0
What day and month did John Lennon die ?	4
What strait separates North America from Asia ?	5
What is the population of Seattle ?	4
How much was a ticket for the Titanic ?	4
What is the largest city in the world ?	5
What American composer wrote the music for `` West Side Story '' ?	3
Where is the Mall of the America ?	5
What is the pH scale ?	0
What type of currency is used in Australia ?	1
How tall is the Gateway Arch in St. Louis , MO ?	4
How much does the human adult female brain weigh ?	4
Who was the first governor of Alaska ?	3
What is a prism ?	0
When was the first liver transplant ?	4
Who was elected president of South Africa in 1994 ?	3
What is the population of China ?	4
When was Rosa Parks born ?	4
Why is a ladybug helpful ?	0
What is amoxicillin ?	0
Who was the first female United States Representative ?	3
What are xerophytes ?	0
What country did Ponce de Leon come from ?	5
The U.S. Department of Treasury first issued paper currency for the U.S. during which war ?	1
What is desktop publishing ?	0
What is the temperature of the sun 's surface ?	4
What year did Canada join the United Nations ?	4
What is the oldest university in the US ?	3
Where is Prince Edward Island ?	5
Mercury , what year was it discovered ?	4
What is cryogenics ?	0
What are coral reefs ?	0
What is the longest major league baseball-winning streak ?	1
What is neurology ?	0
Who invented the calculator ?	3
How do you measure earthquakes ?	0
Who is Duke Ellington ?	3
What county is Phoenix , AZ in ?	5
What is a micron ?	0
The sun 's core , what is the temperature ?	4
What is the Ohio state bird ?	1
When were William Shakespeare 's twins born ?	4
What is the highest dam in the U.S. ?	5
What color is a poison arrow frog ?	1
What is acupuncture ?	0
What is the length of the coastline of the state of Alaska ?	4
What is the name of Neil Armstrong 's wife ?	3
What is Hawaii 's state flower ?	1
Who won Ms. American in 1989 ?	3
When did the Hindenberg crash ?	4
What mineral helps prevent osteoporosis ?	1
What was the last year that the Chicago Cubs won the World Series ?	4
Where is Perth ?	5
What year did WWII begin ?	4
What is the diameter of a golf ball ?	4
What is an eclipse ?	0
Who discovered America ?	3
What is the earth 's diameter ?	4
Which president was unmarried ?	3
How wide is the Milky Way galaxy ?	4
During which season do most thunderstorms occur ?	4
What is Wimbledon ?	0
What is the gestation period for a cat ?	4
How far is a nautical mile ?	4
Who was the abolitionist who led the raid on Harper 's Ferry in 1859 ?	3
What does target heart rate mean ?	0
What was the first satellite to go into space ?	1
What is foreclosure ?	0
What is the major fault line near Kentucky ?	1
Where is the Holland Tunnel ?	5
Who wrote the hymn `` Amazing Grace '' ?	3
What position did Willie Davis play in baseball ?	3
What are platelets ?	0
What is severance pay ?	0
What is the name of Roy Roger 's dog ?	1
Where are the National Archives ?	5
What is a baby turkey called ?	1
What is poliomyelitis ?	0
What is the longest bone in the human body ?	1
Who is a German philosopher ?	3
What were Christopher Columbus ' three ships ?	1
What does Phi Beta Kappa mean ?	0
What is nicotine ?	0
What is another name for vitamin B1 ?	1
Who discovered radium ?	3
What are sunspots ?	0
When was Algeria colonized ?	4
What baseball team was the first to make numbers part of their uniform ?	3
What continent is Egypt on ?	5
What is the capital of Mongolia ?	5
What is nanotechnology ?	0
In the late 1700 's British convicts were used to populate which colony ?	5
What state is the geographic center of the lower 48 states ?	5
What is an obtuse angle ?	0
What are polymers ?	0
When is hurricane season in the Caribbean ?	4
Where is the volcano Mauna Loa ?	5
What is another astronomic term for the Northern Lights ?	1
What peninsula is Spain part of ?	5
When was Lyndon B. Johnson born ?	4
What is acetaminophen ?	0
What state has the least amount of rain per year ?	5
Who founded American Red Cross ?	3
What year did the Milwaukee Braves become the Atlanta Braves ?	4
How fast is alcohol absorbed ?	4
When is the summer solstice ?	4
What is supernova ?	0
Where is the Shawnee National Forest ?	5
What U.S. state 's motto is `` Live free or Die '' ?	5
Where is the Lourve ?	5
When was the first stamp issued ?	4
What primary colors do you mix to make orange ?	1
How far is Pluto from the sun ?	4
What body of water are the Canary Islands in ?	5
What is neuropathy ?	0
Where is the Euphrates River ?	5
What is cryptography ?	0
What is natural gas composed of ?	1
Who is the Prime Minister of Canada ?	3
What French ruler was defeated at the battle of Waterloo ?	3
What is leukemia ?	0
Where did Howard Hughes die ?	5
What is the birthstone for June ?	1
What is the sales tax in Minnesota ?	1
What is the distance in miles from the earth to the sun ?	4
What is the average life span for a chicken ?	4
When was the first Wal-Mart store opened ?	4
What is relative humidity ?	0
What city has the zip code of 35824 ?	5
What currency is used in Algeria ?	1
Who invented the hula hoop ?	3
What was the most popular toy in 1957 ?	1
What is pastrami made of ?	1
What is the name of the satellite that the Soviet Union sent into space in 1957 ?	1
What city 's newspaper is called `` The Enquirer '' ?	5
Who invented the slinky ?	3
What are the animals that don 't have backbones called ?	1
What is the melting point of copper ?	4
Where is the volcano Olympus Mons located ?	5
Who was the 23rd president of the United States ?	3
What is the average body temperature ?	4
What does a defibrillator do ?	0
What is the effect of acid rain ?	0
What year did the United States abolish the draft ?	4
How fast is the speed of light ?	4
What province is Montreal in ?	5
What New York City structure is also known as the Twin Towers ?	5
What is fungus ?	0
What is the most frequently spoken language in the Netherlands ?	1
What is sodium chloride ?	0
What are the spots on dominoes called ?	1
How many pounds in a ton ?	4
What is influenza ?	0
What is ozone depletion ?	0
What year was the Mona Lisa painted ?	4
What does `` Sitting Shiva '' mean ?	0
What is the electrical output in Madrid , Spain ?	1
Which mountain range in North America stretches from Maine to Georgia ?	5
What is plastic made of ?	1
What is the population of Nigeria ?	4
What does your spleen do ?	0
Where is the Grand Canyon ?	5
Who invented the telephone ?	3
What year did the U.S. buy Alaska ?	4
What is the name of the leader of Ireland ?	3
What is phenylalanine ?	0
How many gallons of water are there in a cubic foot ?	4
What are the two houses of the Legislative branch ?	1
What is sonar ?	0
In Poland , where do most people live ?	5
What is phosphorus ?	0
What is the location of the Sea of Tranquility ?	5
How fast is sound ?	4
What French province is cognac produced in ?	5
What is Valentine 's Day ?	0
What causes gray hair ?	0
What is hypertension ?	0
What is bandwidth ?	0
What is the longest suspension bridge in the U.S. ?	5
What is a parasite ?	0
What is home equity ?	0
What do meteorologists do ?	0
What is the criterion for being legally blind ?	1
Who is the tallest man in the world ?	3
What are the twin cities ?	5
What did Edward Binney and Howard Smith invent in 1903 ?	1
What is the statue of liberty made of ?	1
What is pilates ?	0
What planet is known as the `` red '' planet ?	5
What is the depth of the Nile river ?	4
What is the colorful Korean traditional dress called ?	1
What is Mardi Gras ?	0
Mexican pesos are worth what in U.S. dollars ?	4
Who was the first African American to play for the Brooklyn Dodgers ?	3
Who was the first Prime Minister of Canada ?	3
How many Admirals are there in the U.S. Navy ?	4
What instrument did Glenn Miller play ?	1
How old was Joan of Arc when she died ?	4
What does the word fortnight mean ?	0
What is dianetics ?	0
What is the capital of Ethiopia ?	5
For how long is an elephant pregnant ?	4
How did Janice Joplin die ?	0
What is the primary language in Iceland ?	1
What is the difference between AM radio stations and FM radio stations ?	0
What is osteoporosis ?	0
Who was the first woman governor in the U.S. ?	3
What is peyote ?	0
What is the esophagus used for ?	0
What is viscosity ?	0
What year did Oklahoma become a state ?	4
What is the abbreviation for Texas ?	2
What is a mirror made out of ?	1
Where on the body is a mortarboard worn ?	5
What was J.F.K. 's wife 's name ?	3
What does I.V. stand for ?	2
What is the chunnel ?	0
Where is Hitler buried ?	5
What are antacids ?	0
What is pulmonary fibrosis ?	0
What are Quaaludes ?	0
What is naproxen ?	0
What is strep throat ?	0
What is the largest city in the U.S. ?	5
What is foot and mouth disease ?	1
What is the life expectancy of a dollar bill ?	4
What do you call a professional map drawer ?	1
What are Aborigines ?	0
What is hybridization ?	0
What color is indigo ?	1
How old do you have to be in order to rent a car in Italy ?	4
What does a barometer measure ?	1
What color is a giraffe 's tongue ?	1
What does USPS stand for ?	2
What year did the NFL go on strike ?	4
What is solar wind ?	0
What date did Neil Armstrong land on the moon ?	4
When was Hiroshima bombed ?	4
Where is the Savannah River ?	5
Who was the first woman killed in the Vietnam War ?	3
What planet has the strongest magnetic field of all the planets ?	5
Who is the governor of Alaska ?	3
What year did Mussolini seize power in Italy ?	4
What is the capital of Persia ?	5
Where is the Eiffel Tower ?	5
How many hearts does an octopus have ?	4
What is pneumonia ?	0
What is the deepest lake in the US ?	5
What is a fuel cell ?	0
Who was the first U.S. president to appear on TV ?	3
Where is the Little League Museum ?	5
What are the two types of twins ?	1
What is the brightest star ?	5
What is diabetes ?	0
When was President Kennedy shot ?	4
What is TMJ ?	2
What color is yak milk ?	1
What date was Dwight D. Eisenhower born ?	4
What does the technical term ISDN mean ?	2
Why is the sun yellow ?	0
What is the conversion rate between dollars and pounds ?	4
When was Abraham Lincoln born ?	4
What is the Milky Way ?	0
What is mold ?	0
What year was Mozart born ?	4
What is a group of frogs called ?	1
What is the name of William Penn 's ship ?	1
What is the melting point of gold ?	4
What is the street address of the White House ?	5
What is semolina ?	0
What fruit is Melba sauce made from ?	1
What is Ursa Major ?	0
What is the percentage of water content in the human body ?	4
How much does water weigh ?	4
What was President Lyndon Johnson 's reform program called ?	1
What is the murder rate in Windsor , Ontario ?	4
Who is the only president to serve 2 non-consecutive terms ?	3
What is the population of Australia ?	4
Who painted the ceiling of the Sistine Chapel ?	3
Name a stimulant .	1
What is the effect of volcanoes on the climate ?	0
What year did the Andy Griffith show begin ?	4
What is acid rain ?	0
What is the date of Mexico 's independence ?	4
What is the location of Lake Champlain ?	5
What is the Illinois state flower ?	1
What is Maryland 's state bird ?	1
What is quicksilver ?	0
Who wrote `` The Divine Comedy '' ?	3
What is the speed of light ?	4
What is the width of a football field ?	4
Why in tennis are zero points called love ?	0
What kind of dog was Toto in the Wizard of Oz ?	1
What is a thyroid ?	0
What does ciao mean ?	0
What is the only artery that carries blue blood from the heart to the lungs ?	1
How often does Old Faithful erupt at Yellowstone National Park ?	4
What is acetic acid ?	0
What is the elevation of St. Louis , MO ?	4
What color does litmus paper turn when it comes into contact with a strong acid ?	1
What are the colors of the German flag ?	1
What is the Moulin Rouge ?	0
What soviet seaport is on the Black Sea ?	5
What is the atomic weight of silver ?	4
What currency do they use in Brazil ?	1
What are pathogens ?	0
What is mad cow disease ?	0
Name a food high in zinc .	1
When did North Carolina enter the union ?	4
Where do apple snails live ?	5
What are ethics ?	0
What does CPR stand for ?	2
What is an annuity ?	0
Who killed John F. Kennedy ?	3
Who was the first vice president of the U.S. ?	3
What birthstone is turquoise ?	1
Who was the first US President to ride in an automobile to his inauguration ?	3
How old was the youngest president of the United States ?	4
When was Ulysses S. Grant born ?	4
What is Muscular Dystrophy ?	0
Who lived in the Neuschwanstein castle ?	3
What is propylene glycol ?	0
What is a panic disorder ?	0
Who invented the instant Polaroid camera ?	3
What is a carcinogen ?	0
What is a baby lion called ?	1
What is the world 's population ?	4
What is nepotism ?	0
What is die-casting ?	0
What is myopia ?	0
What is the sales tax rate in New York ?	4
Developing nations comprise what percentage of the world 's population ?	4
What is the fourth highest mountain in the world ?	5
What is Shakespeare 's nickname ?	3
What is the heaviest naturally occurring element ?	1
When is Father 's Day ?	4
What does the acronym NASA stand for ?	2
How long is the Columbia River in miles ?	4
What city 's newspaper is called `` The Star '' ?	5
What is carbon dioxide ?	0
Where is the Mason/Dixon line ?	5
When was the Boston tea party ?	4
What is metabolism ?	0
Which U.S.A. president appeared on `` Laugh-In '' ?	3
What are cigarettes made of ?	1
What is the capital of Zimbabwe ?	5
What does NASA stand for ?	2
What is the state flower of Michigan ?	1
What are semiconductors ?	0
What is nuclear power ?	0
What is a tsunami ?	0
Who is the congressman from state of Texas on the armed forces committee ?	3
Who was president in 1913 ?	3
When was the first kidney transplant ?	4
What are Canada 's two territories ?	5
What was the name of the plane Lindbergh flew solo across the Atlantic ?	1
What is genocide ?	0
What continent is Argentina on ?	5
What monastery was raided by Vikings in the late eighth century ?	1
What is an earthquake ?	0
Where is the tallest roller coaster located ?	5
What are enzymes ?	0
Who discovered oxygen ?	3
What is bangers and mash ?	0
What is the name given to the Tiger at Louisiana State University ?	1
Where are the British crown jewels kept ?	5
Who was the first person to reach the North Pole ?	3
What is an ulcer ?	0
What is vertigo ?	0
What is the spirometer test ?	0
When is the official first day of summer ?	4
What does the abbreviation SOS mean ?	2
What is the smallest bird in Britain ?	1
Who invented Trivial Pursuit ?	3
What gasses are in the troposphere ?	1
Which country has the most water pollution ?	5
What is the scientific name for elephant ?	1
Who is the actress known for her role in the movie `` Gypsy '' ?	3
What breed of hunting dog did the Beverly Hillbillies own ?	1
What is the rainiest place on Earth ?	5
Who was the first African American to win the Nobel Prize in literature ?	3
When is St. Patrick 's Day ?	4
What was FDR 's dog 's name ?	1
What colors need to be mixed to get the color pink ?	1
What is the most popular sport in Japan ?	1
What is the active ingredient in baking soda ?	1
When was Thomas Jefferson born ?	4
How cold should a refrigerator be ?	4
When was the telephone invented ?	4
What is the most common eye color ?	1
Where was the first golf course in the United States ?	5
What is schizophrenia ?	0
What is angiotensin ?	0
What did Jesse Jackson organize ?	3
What is New York 's state bird ?	1
What is the National Park in Utah ?	5
What is Susan B. Anthony 's birthday ?	4
In which state would you find the Catskill Mountains ?	5
What do you call a word that is spelled the same backwards and forwards ?	1
What are pediatricians ?	0
What chain store is headquartered in Bentonville , Arkansas ?	3
What are solar cells ?	0
What is compounded interest ?	0
What are capers ?	0
What is an antigen ?	0
What currency does Luxembourg use ?	1
What is the population of Venezuela ?	4
What type of polymer is used for bulletproof vests ?	1
What currency does Argentina use ?	1
What is a thermometer ?	0
What Canadian city has the largest population ?	5
What color are crickets ?	1
Which country gave New York the Statue of Liberty ?	5
What was the name of the first U.S. satellite sent into space ?	1
What precious stone is a form of pure carbon ?	1
What kind of gas is in a fluorescent bulb ?	1
What is rheumatoid arthritis ?	0
What river runs through Rowe , Italy ?	5
What is cerebral palsy ?	0
What city is also known as `` The Gateway to the West '' ?	5
How far away is the moon ?	4
What is the source of natural gas ?	1
In what spacecraft did U.S. astronaut Alan Shepard make his historic 1961 flight ?	1
What is pectin ?	0
What is bio-diversity ?	0
What 's the easiest way to remove wallpaper ?	1
What year did the Titanic start on its journey ?	4
How much of an apple is water ?	4
Who was the 22nd President of the US ?	3
What is the money they use in Zambia ?	1
How many feet in a mile ?	4
What is the birthstone of October ?	1
What is e-coli ?	0
