# Supplementary material for: STTA: enhanced text classification via selective test-time augmentation
Source: PeerJ Comput Sci. 2023 Dec 19;9:e1757. doi: 10.7717/peerj-cs.1757 (PMC10773867; doi:10.7717/peerj-cs.1757)
Supplement: Supplemental Information 5 — The Text REtrieval Conference (TREC) Question Classification dataset contains 5500 labeled questions in training set and another 500 for test set.The TREC-Coarse dataset has 6 coarse class labels. [file peerj-cs-09-1757-s005.zip › train.csv]

sentence	label
How did serfdom develop in and then leave Russia ?	0
What films featured the character Popeye Doyle ?	1
How can I find a list of celebrities ' real names ?	0
What fowl grabs the spotlight after the Chinese Year of the Monkey ?	1
What is the full form of .com ?	2
What contemptible scoundrel stole the cork from my lunch ?	3
What team did baseball 's St. Louis Browns become ?	3
What is the oldest profession ?	3
What are liver enzymes ?	0
Name the scar-faced bounty hunter of The Old West .	3
When was Ozzy Osbourne born ?	4
Why do heavier objects travel downhill faster ?	0
Who was The Pride of the Yankees ?	3
Who killed Gandhi ?	3
What is considered the costliest disaster the insurance industry has ever faced ?	1
What sprawling U.S. state boasts the most airports ?	5
What did the only repealed amendment to the U.S. Constitution deal with ?	0
How many Jews were executed in concentration camps during WWII ?	4
What is `` Nine Inch Nails '' ?	0
What is an annotated bibliography ?	0
What is the date of Boxing Day ?	4
What articles of clothing are tokens in Monopoly ?	1
Name 11 famous martyrs .	3
What 's the Olympic motto ?	0
What is the origin of the name ` Scarlett ' ?	0
What 's the second-most-used vowel in English ?	1
Who was the inventor of silly putty ?	3
What is the highest waterfall in the United States ?	5
Name a golf course in Myrtle Beach .	1
Which two states enclose Chesapeake Bay ?	5
What does the abbreviation AIDS stand for ?	2
What does a spermologer collect ?	1
How many points make up a perfect fivepin bowling score ?	4
Which company that manufactures video-game hardware sells the `` super system '' ?	3
How many Community Chest cards are there in Monopoly ?	4
What do Mormons believe ?	0
When did the neanderthal man live ?	4
In what religion was Isis the nature goddess ?	1
Where do the adventures of `` The Swiss Family Robinson '' take place ?	5
What relative of the racoon is sometimes known as the cat-bear ?	1
How can I register my website in Yahoo for free ?	0
What was cash-conscious Colonel Edwin L. Drake the first to drill ?	1
How many people in the world speak French ?	4
How many inches over six feet is the Venus de Milo ?	4
How do they find or choose witnesses to an execution ?	0
What 1920s cowboy star rode Tony the Wonder Horse ?	3
What cocktail inspired John Doxat to write the book Stirred-Not Shaken ?	1
What ISPs exist in the Caribbean ?	3
How do you ask a total stranger out on a date ?	0
What weapon is the mythological character Apollo most proficient with ?	1
What country do the Galapagos Islands belong to ?	5
What is ethology ?	0
Who was the prophet of the Muslim people ?	3
Where did the term `` 86ed '' come from ?	0
Who is Snoopy 's arch-enemy ?	3
What is the nature of learning ?	0
What 's the only color Johnny Cash wears on stage ?	1
What 's the term for a young fox ?	1
What U.S. state lived under six flags ?	5
What is the Kashmir issue ?	0
Where is the Loop ?	5
What does `` extended definition '' mean and how would one write a paper on it ?	0
What country 's capital is Tirana ?	5
What is titanium ?	0
Who do Herb and Tootsie live next door to ?	3
Which city has the oldest relationship as a sister city with Los Angeles ?	5
What is a caldera ?	0
Why do people get calluses ?	0
What are the names of the tourist attractions in Reims ?	5
What are Cushman and Wakefield known for ?	0
What body of water does the Danube River flow into ?	5
Who is the founder of Scientology ?	3
What does the six-footed Musca domestica become when it enters a house ?	1
What is the history of skateboarding ?	0
Who starred in Singing in the Rain and The Singing Nun ?	3
How do I make fuel bricks from recycled newspaper ?	0
What 19th-century painter died in the Marquesas Islands ?	3
The corpus callosum is in what part of the body ?	1
How do I log on to home page at Headquarters U.S. European Command ?	0
What country did the Nazis occupy for 1 , CD NNS IN NNP NNP NNP .	5
What is Nebraska 's most valuable resource ?	1
How many species of the Great White shark are there ?	4
What is the origin of head lice ?	0
What is the nickname for the state of Mississippi ?	5
What was the first domesticated bird ?	1
How many villi are found in the small intestine ?	4
What country did King Wenceslas rule ?	5
What is a fear of shadows ?	1
Who were the five Marx brothers ?	3
In which year was New Zealand excluded from the ANZUS alliance ?	4
When did CNN begin broadcasting ?	4
What causes the body to shiver in cold temperatures ?	0
What are bear and bull markets ?	0
What J.R.R. Tolkien book features Bilbo Baggins as the central character ?	1
What is `` dew point '' ?	0
What is the meaning of Jesus ?	0
What company 's logo is a `` W '' in a circle ?	3
What is the definition of a cascade ?	0
When did Rococo painting and architecture flourish ?	4
What country 's national passenger rail system is called Via ?	5
Who invented Make-up ?	3
What is the origin of the word `` attic '' ?	0
What did Delilah do to Samson 's hair ?	0
What kind of animals were in the Paleozoic era ?	1
Which of the following was Rhodes Scholar ?	3
Who comprised the now-defunct comic book team known as the Champions ?	3
How do you make a paintball ?	0
What U.S. state is Fort Knox in ?	5
What is a female rabbit called ?	1
Where is the highest point in Japan ?	5
Where do chihuahuas come from ?	0
Where does Barney Rubble go to work after he drops Fred off in the `` Flintstones '' cartoon series ?	5
What are the world 's four oceans ?	5
What 's the only work by Michelangelo that bears his signature ?	1
What is the largest snake in the world ?	1
In what medium is Stuart Hamblen considered to be the first singing cowboy ?	1
Where on the Internet can I find a song lyrics database similar to the International Lyrics Server ?	5
How much money does a back injury lawsuit get ?	4
What 's the common name for acetylsalicylic acid ?	1
What does the Georgetown `` Hoya '' mean ?	0
Where can I find a list of `` classic '' books 5th and 6th graders should read ?	5
Which two products use a tiger as their symbol ?	1
How is the election of a new Pope announced to the world ?	0
How long does it take for your blood to make one complete trip through the body ?	4
How do chickens have baby chicks ?	0
What is the historical relationship of Catholic Church and bingo ?	0
How was the element calcium named ?	0
What crooner joined The Andrews Sisters for Pistol Packin Mama ?	3
What piano company claims its product is the `` Instrument of the immortals '' ?	3
When did the Bounty mutiny take place ?	4
What novel inspired the movie BladeRunner ?	1
What is a transistor ?	0
What is a film starring Jude Law ?	1
What Hollywood dog died in the arms of Jean Harlow in 1932 ?	1
What are the most common elements in the Earth 's crust ?	1
How much would it cost to purchase a 2-foot-square party tent , with sides , ?	4
What actress has received the most Oscar nominations ?	3
What are equity securities ?	0
What is gymnophobia ?	0
How many years do fossils take to form ?	4
Where is the Orinoco ?	5
What was the name of the `` Little Rascals '' dog ?	1
What city boasts Penn 's Landing , on the banks of the Delaware river ?	5
What Broadway musical was inspired by Cervantes 's Don Quixote ?	1
What is the origin of the word , JJ .	0
How many hostages were killed in the Entebbe raid ?	4
How you can raise your IQ ?	0
What does INRI stand for when used on Jesus ' cross ?	2
Who produces Spumante ?	3
Who earns their money the hard way ?	3
Who founded the People 's Temple Commune ?	3
What athlete makes the most money from sports merchandise sales ?	3
How many bends are there in a standard paper clip ?	4
Who discovered electricity ?	3
What part of your body contains the corpus callosum ?	1
Who was the first American in space ?	3
What two South American countries do n't border Brazil ?	5
What album put The Beatles on the cover of Time in 1967 ?	1
What poem contains the line , `` grow old with me the best is yet to be '' .	1
What is a dental root canal ?	0
What war did the Wanna-Go-Home Riots occur after ?	1
What is the busiest air travel season ?	4
What 's the colored part of the eye called ?	1
What are hook worms ?	0
Where is the Rose Bowl played ?	5
Which Japanese car maker had its biggest percentage of sale in the domestic market ?	3
Who is the mayor of Marbella ?	3
What sun-blasted , 14-mile wide valley is just north of the Mojave desert ?	5
In what year did Thatcher become prime minister ?	4
How many months does it take the moon to revolve around the Earth ?	4
Where are the 49 steps ?	5
In what year was De Gaulle elected president of France ?	4
Who sings the themes for `` Dawson 's Creek '' and `` Felicity '' ?	3
Who directed `` Jaws '' ?	3
On what T.V. show could Tom Terrific be found ?	1
What Indian tribe is F Troop perpetually doing battle with ?	3
Where did Indian Pudding come from ?	0
Why do some clothing labels say `` Use a nonchlorine bleach '' ?	0
How many colonies were involved in the American Revolution ?	4
What is the name of the city that Maurizio Pellegrin lives in ?	5
Where can I find pictorial directions on how to build a very simple treehouse ?	5
What game 's board shows the territories of Irkutsk , Yakutsk and Kamchatka ?	1
What is the name of the managing director of Apricot Computer ?	3
What is the occupation of Nicholas Cage ?	3
Why do horseshoes bring luck ?	0
What is the 401 , K , plan ?	0
What causes pneumonia ?	0
What are the three winter months in the southern hemisphere ?	4
What does gringo mean ?	0
What country contains Africa 's northernmost point ?	5
What therapy attempts to elicit the `` primal scream '' ?	1
Where is the Kalahari desert ?	5
Which Ventura County police department seized the largest cocaine shipment in it 's history ?	3
What city is sometimes called Gotham ?	5
What dangles over the tongue from the palate ?	1
Who created Dennis the Menace ?	3
What dummy received an honorary degree from Northwestern University ?	3
When was the first Wall Street Journal published ?	4
What countries have the largest areas of forest ?	5
How do I start a web based business ?	0
Name Alvin 's brothers	3
What is Eagle 's syndrome styloid process ?	0
How did Jayne Mansfield die ?	0
When did the royal wedding of Prince Andrew and Fergie take place ?	4
What actor said in A Day at the Races : `` Either he 's dead or my watch has stopped '' ?	3
What explorer was nicknamed Iberia 's Pilot ?	3
CNN began broadcasting in what year ?	4
What is a ball that hits the foul pole called ?	1
What makes hamburgers taste like steakburgers ?	0
Which company created the Internet browser Mosaic ?	3
What are the rites accompanying the circumcision of a newly born-child in Judaism called ?	1
What was the education system in the 1960 's ?	1
What South American city has the world 's highest commercial landing field ?	5
How can I find out which cities have cable-modem access ?	0
What is Betsy Ross famous for ?	0
How many species of sharks are there ?	4
What is `` snoogans '' ?	0
How many people are there in the world ?	4
What shrubs can be planted that will be safe from deer ?	1
What organization 's offices were broken into at Watergate in 1972 ?	3
What is the design of the ship Titanic ?	0
What does S.O.S. stand for ?	2
Name a technique widely used to detect birth defects ?	1
What is the daily requirement of folic acid for an expectant mother ?	0
What is the `` 7-minute cigarette '' ?	0
What four forms does gold occur in ?	1
What is the acreage of the Chappellet vineyard ?	4
How do you correctly say the word ` qigong ' ?	0
When did beethoven die ?	4
How much does a new railroad coal car cost ?	4
What two European countries entered the War of American Independence against the British ?	5
What is the filmmakers collabrative ?	0
What Russian composer 's Prelude in C Sharp Minor brought him fame and fortune ?	3
What caused Harry Houdini 's death ?	0
Who was the mother of the man who would not be king , the duke of Windsor ?	3
How many revolutions does a standard LP make in three minutes ?	4
What is the name of the tallest mountain in the world ?	5
Where can I find a review of Nightmare on Elm Street in a film journal ?	5
What 's the slowest Olympic swimming stroke ?	1
What was the name of the first Russian astronaut to do a spacewalk ?	3
What disease is transmitted by the Anopheles mosquito ?	1
What rum is so `` mixable '' it is a one-brand bar ?	1
How many South American countries have the letter Z in their names ?	4
What is the contents of proposition 98 ?	0
Where was George Washington born ?	5
How many people on the ground were killed from the bombing of Pan Am Flight 103 over Lockerbie , Scotland , December 21 , CD .	4
Who wrote NN DT NNP NNP '' ?	3
What is paracetamol ?	0
What are the powers and weaknesses of Green Lantern 's ring ?	0
Which mosquito 's bite draws blood , DT NN CC DT NN .	1
When was the first steel mill in the United States built ?	4
What diminutive American female gymnast stole the show at the 1984 Olympics ?	3
What is the origin of the name Katie ?	0
What schools in the Washington , DC NN NN VBP NN NN NN NN .	3
When did the Berlin Wall go up ?	4
Who is Terrence Malick ?	3
What instrument is Ray Charles best known for playing ?	1
What 's the meaning of the Latin battle cry : Ad arma , ad arma .	0
What is the mascot for Notre Dame University ?	1
What Las Vegas hotel burned in November , 1980 , with the loss of 84 lives ?	5
When did Mount St. Helen last have a significant eruption ?	4
CNN is the abbreviation for what ?	2
When did World War I start ?	4
How many feet are there in a fathom ?	4
What is a Canada two-penny black ?	0
What European city do Nicois live in ?	5
How can I find out what year a Beanie Baby was introduced ?	0
What is the classic definition of tragic hero ?	0
To what does Microsoft 's Windows 3 owe its success ?	1
Who was President of Afghanistan in 1994 ?	3
What are other ways of getting stretch marks besides pregnancy , weight loss , and weight lifting ?	1
What did brontosauruses eat ?	1
What color bottles do good Rhine wines come in ?	1
Who was the lead actress in the movie ` Sleepless in Seattle ' ?	3
Who was the 16th President of the United States ?	3
Who are the two sons of Ozzie and Harriet Nelson ?	3
What is molybdenum ?	0
When is Boxing Day ?	4
What is the lowest level of the American judiciary ?	1
When was the battle of the Somme fought ?	4
How many people did Randy Craft kill ?	4
What 's the official animal of Canada ?	1
When did Spielberg direct `` Jaws '' ?	4
What is the size of the largest akita ?	4
What animal has the biggest eyes ?	1
What is California 's capital ?	5
Who was the author of the book about computer hackers called `` The Cuckoo 's Egg : Tracking a Spy Through the Maze of Computer Espionage '' ?	3
Who was the founding member of the Pink Floyd band ?	3
What European country is home to the beer-producing city of Budweis ?	5
How do I find the balance of my social security account ?	0
What is the history of Valentine 's Day cards ?	0
Where was Christopher Columbus born ?	5
What do Italians call Florence ?	1
How do you get to the top of the Eiffel Tower ?	0
What does ` PSI ' stand for ?	2
What sea did the Romans call mare nostrum ?	5
What 's the term for a bet before cards are dealt ?	1
Which came first , according to Genesis 1 : 2 : 22 - the chicken or the egg ?	1
What city did the Flintstones live in ?	5
What is Latin for incompetent ?	1
What chemicals are used in lethal injection ?	1
What toy company is the world 's No.1 maker of female apparel ?	3
What board game does a `` wood-pusher '' play poorly ?	1
Which Doonesbury character was likely to turn into a werewolf ?	3
What is the abbreviation for micro ?	2
What are the 7 articles of the constitution ?	1
Who has won the most Super Bowls ?	3
What does NASDAQ stand for ?	2
What is BPH ?	2
What is the fastest commercial automobile that can be bought in the US ?	1
What stadium do the Miami Dolphins play their home games in ?	5
Who has the only speaking role in `` Silent Movie '' ?	3
Why is poop sometimes different colors ?	0
What was Einstein 's IQ ?	4
What day was Pearl Harbor attacked in 1942 ?	4
What girl 's name is `` Teddy '' an affectionate form of ?	3
What state is John F. Kennedy buried in ?	5
What is the best way to remove wallpaper ?	1
What U.S. state has an element named for it ?	5
What company tabulates the ballots in voting for the Academy Awards ?	3
How did the tradition of best man start ?	0
How many years ago did the ship Titanic sink ?	4
What is the deepest area of the Arctic Ocean ?	5
What are Halloween 's colors ?	1
How is silk screening done ?	0
What is the latitude and longitude of El Paso , Texas ?	4
Who made a boat out of gopher wood ?	3
Where can I find a `` Fifth Element '' screensaver ?	5
Which Bloom County resident wreaks havoc with a computer ?	3
How do you match a name to a social security number ?	0
How does a rainbow form ?	0
What is the normal resting heart rate of a healthy adult ?	4
What is the population of Ohio ?	4
How many calories are there in a Big Mac ?	4
Hazmat stands for what ?	0
What creature scares people in the film `` Jaws '' ?	1
What part did John Peter Zenger play in the deveopment of the newspaper in America ?	3
Who followed Caesar ?	3
What are the four elements ?	1
Who was the first woman golfer to earn a million ?	3
What 's the tallest piece on a chessboard ?	1
What is Answers.com 's address ?	5
Where can I buy movies on videotape online ?	5
Who does the advertizing for Frito-Lay ?	3
Who is the leading competitor of Trans Union Company ?	3
What product did Robert Conrad dare people to knock off his shoulder ?	1
Who invented the radio ?	3
What 's the American dollar equivalent for 8 pounds in the U.K. ?	4
What are the different approaches of systems analysis ?	1
How do doctors diagnose bone cancer ?	0
Who is the man behind the pig-the man who pulls the strings and speaks for Miss Piggy ?	3
What is the speed of the Mississippi River ?	4
What are the developmental stages of a swimmer ?	1
What actor first portrayed James Bond ?	3
What ocean is the largest in the world ?	5
Who was the first American poet to win the Nobel Prize for literature , in 1948 ?	3
What year did Jack Nicklaus join the Professional Golfers Association tour ?	4
How many sonnets did Shakespeare write ?	4
What causes the redness in your cheeks when you blush ?	0
Who won the Nobel Peace Prize in 1991 ?	3
Who are the Challengers of the Unknown ?	3
Define the Pheonix Club ?	0
Which city did Christian Crusaders fight to recapture from the Muslims ?	5
What does it mean `` Rupee Depreciates '' ?	0
What gaming devices were dubbed `` Mississippi marbles '' and `` Memphis dominoes '' ?	1
Who was the first coach of the Cleveland Browns ?	3
How successful is arometherapy ?	0
What Jewish holiday saw the start of the 1973 Mideast War ?	1
How does a copier work ?	0
What is the speed of the Mississippi River ?	4
Who said of Super Bowl III in 1969 : `` We 'll win- I guarantee it '' ?	3
What is Dudley Do-Right 's horse 's name ?	1
Who declared : `` I am down on whores and I shan 't stop ripping them '' ?	3
Where does chocolate come from ?	5
What TV game show once saw a contestant admit to picking his toes in the shower ?	1
What Soviet leader owned a Rolls-Royce ?	3
Where can I find a case on Individuals with Disabilities Education Act of 1991 ?	5
What war did Florence Nightingale tend the troops in ?	1
Who wrote the song , `` Stardust '' ?	3
How many Beatles ' records went #1 ?	4
Who is the only prime minister of Canada to serve 22 years but not necessarily consecutively ?	3
What is the abbreviation of the company name ` General Motors ' ?	2
What mountains lie between the Arkansas and Missouri rivers ?	5
Who received the Will Rogers Award in 1989 ?	3
What is the function of RAM ?	0
What 's the closest G2 Spectrum Yellow Dwarf to Earth ?	5
How many equal angles are there in an isosceles triangle ?	4
What is the fear of cockroaches called ?	1
What CBS soap opera was interrupted by the bulletin of John F. Kennedy 's assassination ?	1
What is the use of a 24-hour clock instead of a 12-hour clock ?	0
What was the name of the lawyer who represented Randy Craft ?	3
What United States President had dreamed that he was assassinated ?	3
What film did Lee Marvin win the 1965 best actor Oscar for ?	1
Where is Basque country located ?	5
What product does `` Mrs. Olsen '' promote ?	1
What time of day did Emperor Hirohito die ?	4
What is dry ice ?	0
What 's the most powerful card in Euchre ?	1
What does `` intractable plantar keratoma '' mean ?	0
How many years did it take James Joyce to write Ulysses ?	4
What crop failure caused the Irish Famine ?	1
What South Korean city is served by Kimpo International Airport ?	5
How many types of dogs ' tails are there - three	4
What is the longest-running television series ?	1
What predators exist on Antarctica ?	1
What is the difference between a generator and an alternator ?	0
How is energy created ?	0
What beer advertised that it had `` three rings '' ?	1
What is the quantity of American soldiers still unaccounted for from the Vietnam war ?	4
What golfing accessory was patented by George Grant on December 12	1
What are the different types of plastic ?	1
How is it correct to say ` qigong ' ?	0
What was the highest mountain on earth before Mount Everest was discovered ?	5
Where was the Ligurian Republic , 1797-185 , ?	5
What country 's people are the top television watchers ?	5
When was the women 's suffrage amendment ratified ?	4
What Polynesian people inhabit New Zealand ?	3
What movie tour of the Roman empire features the admonition : `` Row well and live '' ?	1
What Nevada center has been dubbed The Biggest Little City in the World ?	5
What President lived at 219 North Delaware Street , Independence , Missouri ?	3
Give a reason for American Indians oftentimes dropping out of school .	0
Where must a soccer goalie stand to be permitted to handle the ball ?	5
What is the difference between classical conditioning and operant conditioning ?	0
In what U.S. state was the first woman governor elected ?	5
What are some interesting facts and information about dogsledding ?	0
What year did Hitler die ?	4
What famous model was married to Billy Joel ?	3
What kind of animal is Babar ?	1
What is Jane Goodall known for ?	0
What killed Bob Marley ?	1
How much money are Dumbo 's ears insured for ?	4
Who danced into stardom with Fred Astaire in 1941 's You 'll Never Get Rich ?	3
Who is Stein Eriksen ?	3
What does the name Billie mean ?	0
Who is the fastest swimmer in the world ?	3
What is the highest peak in Africa ?	5
Where is Procter & Gamble headquartered in the U.S. ?	5
What desert has been called The Garden of Allah ?	5
What do bicornate animals have two of ?	1
What function does a community 's water tower serve ?	0
What is a fear of weakness ?	1
How many miles is it to Ohio from North Carolina ?	4
How much snow equals an inch of rain ?	4
What does G.M.T. stand for ?	2
What does Inuit and Eskimo mean ?	0
What song served as the closing theme of The Johnny Cash Show ?	1
What field sport did dentist William Beers promote and write a standard book of rules for ?	1
How do I tie dye clothes ?	0
When does the average teenager first have intercourse ?	4
Why doesn 't www.answers.com have any answers to my questions ?	0
What actor 's autobiography is titled All My Yesterdays ?	3
What Russian master spy lived in the U.S. under the name Emil Goldfus ?	3
Where 's the 19th hole on a golf course ?	5
What 's nature 's purpose for tornadoes ?	0
Who played the original Charlie 's Angels ?	3
Where can I find a person 's address from a telephone number ?	5
What English word comes from the Old French covrefeu , meaning cover fire ?	1
What musical instrument did Prewitt play in James Jones 's From Here to Eternity ?	1
Where did Sarge Steel get his metal hand ?	5
What makes popcorn pop ?	0
Who wrote The Night of the Iguana ?	3
Where does your hair grow the fastest ?	1
What country did King Gustav V reign over from 197 to 195 ?	5
Who painted Mother and Child ?	3
What is the speed of the Mississippi River ?	4
In what area of the world was the Six Day War fought ?	5
What is the brightest star visible from Earth ?	5
What film marked Robert Redford 's directorial debut ?	1
What was Mao 's second name ?	3
What film or films has Jude Law appeared in ?	1
Where do hyenas live ?	5
Who is the `` Queen Mother '' ?	3
What 's the most commonly-spoken language in Belgium ?	1
Who has more DNA - a man or a woman ?	3
What are Maid-Rites ?	0
What children 's tale contains the line : `` Come , Cinderslut , and hold this skein of wool for me '' ?	1
What level of government or governmental agency is responsible for dealing with racism ?	3
How many referees work a soccer game ?	4
What cocktail do you concoct with whisky and sweet vermouth ?	1
How do you say `` fresh '' in Spanish ?	1
What do bee hives do in cranberry bogs ?	0
What caused the Lynmouth floods ?	0
When is the Tulip Festival in Michigan ?	4
Who came up with the name , El Nino ?	3
What movie did Madilyn Kahn star in with Gene Wilder ?	1
What type of bridge is the Golden Gate Bridge ?	1
What dictator has the nickname `` El Maximo '' ?	3
What stereo manufacturer is `` Slightly ahead of its time '' ?	3
What U.S. city is The Queen of the Pacific ?	5
What TV sitcom character had the maiden name Ethel Potter ?	3
What was the first Lifesaver flavor ?	1
Who kept the most famous diary in the English language ?	3
Where can I find out the top 1 singles ?	5
How many degrees cooler is the inside of a cucumber than the air outside ?	4
What Spanish artist painted Crucifixion ?	3
What is the Jewish bible called ?	1
Why is the grass green ?	0
What is a firewall ?	0
What spy novelist served as Moscow correspondent for Reuter and The Times of London ?	3
Which oil company almost picked a word that meant `` stalled car '' in Japanese as its new international name ?	3
How long does it take for Spider-Man 's web to evaporate ?	4
Who was Randy Steven Craft 's lawyer ?	3
What was known as the Spice Island ?	5
Who was the first host of Person to Person ?	3
Name the Ranger who was always after Yogi Bear .	3
What deck of cards includes the Wheel of Fortune , the Lovers , and Death ?	1
What does the Statue of Liberty wear on her feet ?	1
Who is the superstar in rent-a-cars ?	3
McCarren Airport is located in what city ?	5
What household facility contains a float ball , ballcock , and overflow tube ?	1
What was the name of Betty Boop 's dog ?	1
What fraction of a beaver 's life is spent swimming ?	4
What was the Bridge of San Luis Rey made of ?	1
What do economists do ?	0
What country has the largest sheep population ?	5
What do I need to do to take my dog with me to live in Dominica , West Indies for a year ?	0
What country is the world 's largest importer of cognac ?	5
How many years is Johnnie Walker Black Label aged ?	4
What does SIDS stand for ?	2
What is Grenada 's main commodity export ?	1
How much would a black-and-white 1-cent stamp be worth , Thomas Jefferson on it , ?	4
What makes a clitoris sensitive ?	0
What country has the most time zones , with 11 ?	5
What `` magic '' does Mandrake employ ?	1
Who is the president of Stanford University ?	3
Whose first presidential order was : `` Let 's get this goddamn thing airborne '' ?	3
What was introduced commercially by Bayer A.G. of Leverkusen , in 1899 ?	1
What city is Logan Airport in ?	5
What is a nanometer ?	0
How many innings are there in a regulation softball game ?	4
When did CNN go on the air ?	4
What is the largest city on the Great Lakes ?	5
What is the telephone number for the University of Kentucky ?	4
Who invented baseball ?	3
How many wives did Brigham Young have ?	4
What product on the market is good for hiding facial scars ?	1
How long is the Coney Island boardwalk ?	4
What city gained renown for its pea-soup fogs ?	5
What does `` Janelle '' mean ?	0
How do I get another city 's newspaper ?	0
Name a movie about the Sioux Indians starring Kevin Costner .	1
Who was shot in the back during a Poker game in Deadwood , the Dakota territory ?	3
What are the distinct physical characterstics of the Arabian horse ?	0
What is a fear of thunder ?	1
What animal has killed the most people ?	1
How many colleges are in Wyoming ?	4
What Russian seaport has a name meaning `` Lord of the East '' ?	5
Where can stocks be traded on-line ?	5
When was the Battle of Hastings ?	4
What kind of file has the extension .dbf ?	1
When did Muhammad live ?	4
What then-derogatory term was applied to the painters Monet , Sisley , Pissarro , Renoir and Degas ?	1
What is a wop ?	0
Where do rocks come from ?	0
How do I stop background noise in a car stereo ?	0
Where do people mountain climb in Nepal ?	5
What is the best college in the country ?	3
What is viscosity ?	0
What was the name of the sitcom that Alyssa Milano starred in with Tony Danza ?	1
What are the Nordic nations ?	5
Where on the Internet can I get information about the Fifth Amendment on the American Bill of Rights ?	5
What U.S. state borders Illinois to the north ?	5
Name a film in which Jude Law acted .	1
What is the temperature for baking Peachy Oat Muffins ?	4
What is a fear of bees ?	1
What Vladimir Nabokov novel features Professor Humbert in love with a 12-year-old girl ?	1
What is a green bog ?	0
Where did the myth of Santa Claus originate ?	5
What does a chairbound basophobic fear ?	1
What city is served by Logan International Airport ?	5
What wrestling star became `` The Incredible Hulk '' ?	3
What attracts tourists to Reims ?	5
What game do Steve McQueen and Edward G. Robinson play in The Cincinnati Kid ?	1
What fastener did Whitcomb Judson patent in 1893 ?	1
What 's an auberge in France ?	0
Who was the star of the 1965 Broadway hit Golden Boy ?	3
Where is Procter & Gamble based in the U.S. ?	5
What army was founded by William Booth and his wife Catherine ?	3
What does ribavirin consist of ?	1
Name the soft drink that is `` number one in the sun . ''	1
What is the web address of the list of e-mail addresses of members of the House of Representatives ?	5
What was her real name ?	3
Why are the ears your center of balance ?	0
Who invented the toothbrush ?	3
What was the name of that popular song the Creeps sang ?	1
Where is the Abominable Snowman said to wander ?	5
What is a fear of being alone ?	1
How many dots make up the symbol for `` because '' ?	4
What do you get by adding Lactobacillus bulgaricus to milk ?	1
When reading classified ads , what does EENTY : other stand for ?	2
How many hearts does an octopus have ?	4
What plant has the largest seed ?	1
What was the only country you were allowed to drive into Israel from in 1979 ?	5
What 's approaching when a cyclist shouts : `` Oil '' ?	1
What baseball star turned down a $1 , 000-a-year contract because he felt he had n't earned it ?	3
What kind of sport is often associated with hooligans ?	1
What video game hero do some of his fans call Chomper ?	3
How many holes are there in a tenpin bowling ball ?	4
What is the longest word in the English language ?	1
In What city or state do the most gay men live in ?	5
What TV comediennes 's characters include former movie star Nora Desmond , secretary Mrs. Wiggins and a housewife named Eunice ?	3
What is `` the bear of beers '' ?	1
Name the operating system that runs on IBM-compatible machines .	1
What does the name `` Justin '' mean ?	0
What percentage of the body is muscle ?	4
What color of dry wine should be served with veal roasts and chops ?	1
What is a golf ball made of ?	1
What is the Amish religion ?	0
What does an average daycare provider get paid in New England ?	4
What was the name of the 187s Irish terrorist group in Pennsylvania mining areas ?	3
Who played the Ringo Kid in the 1939 film Stagecoach ?	3
Who died 1 feet from where John F. Kennedy did ?	3
What is the `` coppertop '' battery ?	0
What sign is The Water Carrier the zodiacal symbol for ?	1
What animals do you find in the stock market ?	1
What is color ?	0
When is the site www.questions.com going to open ?	4
What did Shostakovich write for Rostropovich ?	1
What first name was Nipsy Russell given at birth ?	3
How can I get some free technical information on Electric Vehicle ?	0
Who is the youngest of the Beatles ?	3
How did shipyard inspector James J. Kilroy designate equipment as being satisfactory ?	0
What is a Jellicle Cat ?	0
Where can I find the best free evidence for debate about Russia ?	5
What is Bill Gates of Microsoft E-mail address ?	5
What is the second hardest substance ?	1
Why did several San Diego schools stop serving apples to students ?	0
What Russian city boasts the Hermitage Museum ?	5
When is Bastille Day ?	4
What makes a tornado turn ?	0
How many shots can a stock M16 hold ?	4
What two colors are you blind to if you suffer from protanopia ?	1
Why do n't you guys have some sort of contest where you ask a question and whoever finds the answers wins a prize ?	0
Who is Coronado ?	3
What was the name of the movie that starred Sharon Stone and Arnold Schwarzenegger ?	1
What is artificial intelligence ?	0
What do flatfish eat ?	1
Who was the first Holy Roman Emperor ?	3
What can I use to remove the stubborn gummed labels from some diskettes ?	1
What day of the week sees the most fatal car accidents ?	4
What is the origin of the word , magic ?	0
What sport do you shag flies in ?	1
What is white chocolate ?	0
Where is Trinidad ?	5
Name the organization that is presided by a Security Council .	3
Who graced the airwaves with such pearls as `` Do ya lo-o-ove me ? Get naked , baby ! '' ?	3
What kind of wine is Spumante ?	1
Who portrayed portly criminologist Carl Hyatt on Checkmate ?	3
How do you say I love you in Spanish ?	1
What does the name Gina mean ?	0
What is the most advanced handheld calculator in the world ?	1
How fast is light ?	4
What is the belt of low pressure around the equator called ?	1
What are shooting stars ?	0
Whom did the Chicago Bulls beat in the 1993 championship ?	3
When was the first American encyclopedia published ?	4
What 's the tallest building in New York City ?	5
How is Easter Sunday 's date determined ?	0
What is the Motto for the State of Maryland ?	0
Who is Desmond Tutu ?	3
Where can I find information on the Narragansett Indians and other tribes in Rhode Island ?	5
Name a tiger that is extinct .	1
How many quarters equal a pound ?	4
What kind of books does Fodor 's publish ?	1
What are the first names of Rowan and Martin , the stars of TV 's Laugh-In ?	3
What chapter of the Bible has the most verses ?	4
Who is the worst US President ever ?	3
What Asian leader was known as The Little Brown Saint ?	3
What is the abbreviated expression for the National Bureau of Investigation ?	2
How fast does the fastest car go ?	4
What is the highest mountain in the world ?	5
What arch can you see from the Place de la Concorde ?	5
Who sings the song `` Drink to me with thine eyes '' by Ben Johnson ?	3
How long should a person wash their hands before they are clean ?	4
Which way do you turn your Bic to increase the flame - clockwise or counterclockwise ?	5
Which is the wealthiest country in the world ?	5
How can I find a phone number of someone if I only know their email address ?	0
How can you contact play producers and promoters on-line ?	0
Who is the monarch of the United Kingdom ?	3
What is a fear of passing high objects ?	1
What do players try to do when the music stops in a game of musical chairs ?	0
What are the top ten most common girl names in the US ?	3
Why is black the color of mourning in the West ?	0
What is the rarest coin ?	1
What Judith Rossner novel was made into a film starring Diane Keaton ?	1
Which country is Australia 's largest export market ?	5
Where is the Kentucky Horse Park located ?	5
What is a fear of parasites ?	1
In what Olympic Games did Nadia Comaneci become popular ?	1
Who does data collection in tourism ?	3
What was the name of the daughter of the Virginia chief Powhatan that married John Rolfe ?	3
What is the leading pecan and peanut growing state ?	5
What does a nihilist believe in ?	0
What did Richard Feynman say upon hearing he would receive the Nobel Prize in Physics ?	0
In what sport are these following numbers relevant : 118 , 126 , 134 , 142 , 15 , 158 , 167 , 177 , and 19 ?	1
Who were the four famous founders of United Artists ?	3
What 2 statues did France give to other countries ?	1
What are amphibians ?	0
How many sperm cells are in an average ejaculation ?	4
Name the disposable razor that `` costs about 19 cents . ''	1
How far do you have to run if you hit a home run ?	4
Who was the only U.S. President to wear a Nazi uniform ?	3
Woodrow Wilson served as president of what university ?	3
Where are the tropical rain forest distributions ?	5
What 's the nickname of oddsmaker Jimmy Snyder ?	3
What is the fear of being loved ?	1
What was the number of people that Randy Steven Craft was convicted of killing ?	4
What was Queen Victoria 's title regarding India ?	3
How is a hydrogen bomb different from a nuclear bomb ?	0
How far can a man travel in outer space ?	4
Where was Lincoln assassinated ?	5
What type of food makes you fat ?	1
What is the name of the chronic neurological autoimmune disease which attacks the protein sheath that surrounds nerve cells causing a gradual loss of movement in the body ?	1
What was the U.S. highway death toll in 1969 ?	4
What kind of animals are Dorsets , Lincolns , Oxfords and Southdowns ?	1
What are the shortest and the longest songs ever produced ?	1
What letter is to the right of K on a typewriter keyboard ?	1
What is the origin and the meaning of the name , `` Hajo ? ''	0
What is the plural of gulf ?	1
Whose autobiography is titled Yes I Can ?	3
What year did the United States pass the Copyright law ?	4
What percentage of Americans own their homes ?	4
What 's the first day of the week ?	4
What city was President William McKinley shot in ?	5
What city has the world 's longest subway system ?	5
Who claimed he killed 4 , 280 buffalo as food for the crew building the Kansas Pacific Railway ?	3
What is Bombay duck ?	0
How many degrees cooler is the inside of a cucumber than the air outside ?	4
What double talking `` professor '' holds a doctorate in Nothing ?	3
What are the five most expensive cities in the world ?	5
What 19th-century writer had a country estate on the Hudson dubbed Sunnyside ?	3
How many layers of yellow paint is a Faber Mongol pencil lucky enough to be sprayed with ?	4
What is a virtual IP address ?	0
What was the name of the cook on Rawhide ?	3
What county is Chicago in ?	5
What is the wingspan of a condor ?	4
What facial feature typically contains about 55 hairs ?	0
Who was named Admiral of the Ocean Seas and Viceroy and Governor General of all the islands he might discover , and also granted 10-?? of all profits of his voyage .	3
How can I transport files from one computer to another ?	0
What 's the literary term for a play on words ?	1
What color were their horses ?	1
What does an average daycare provider get paid in New England ?	4
What author landed a 468-pound marlin without harness in the early 193 's ?	3
How many Americans fought for the British in the American Revolution ?	4
What kind of education do I need to become a flight attendant ?	1
What are the two languages of Malta ?	1
How many oceans are there and name them ?	4
What happened during the Blackhawk Indian war of 1832 ?	0
How many pairs of legs does a lobster have ?	4
What does the Latin ante mortem mean ?	0
What does the name Shawn mean ?	0
Where is the Danube ?	5
What lawyer won the largest divorce settlement , $85 million , in U.S. history for Sheika Dena Al-Farri ?	3
What do you call a group of geese ?	1
Who delivered his last newscast on March 6 , 1981 ?	3
How many times has `` Louie , Louie '' been recorded ?	4
How is Answers.com different from KnowPost.com ?	0
What is the longest place name in the U.S. ?	5
What percent liked Thatcher after she had been in power for a decade ?	4
Where does Buzz Aldrin want to build a permanent , manned space station ?	5
What was Mel Gibson 's first movie ?	1
Why was the L.A. office of Shea and Gould closed ?	0
How do I start a bank ?	0
How do Ouija Boards work ?	0
What horse did Zorro ride ?	1
How do you get a broken cork out of a bottle ?	0
Where can I find correct tabs for Third Eye Blind songs ?	5
How do you determine heating requirements for your home ?	0
What former major-league left-handed baseball pitcher was known as `` Space Man '' ?	3
Which hair care product told us `` hate that gray , wash it away '' ?	1
Why did the chicken cross the road ?	0
What was Michelangelo 's last name ?	3
Who is Barbara Jordan ?	3
Who was the Democratic nominee in the American presidential election ?	3
What was Connecticut 's first constitution called ?	1
What historical event happened in Dogtown in 1899 ?	1
What is being done about the millennium bug ?	0
What was the claim to fame of King Camp Gillette ?	0
What is the most common kind of skin cancer in the U.S. ?	1
What is Olestra ?	0
What Asian country has a bill of rights for cows ?	5
How many fingers are used to draw a bow ?	4
What are two plants that clothes are made from ?	1
When was Hurricane Hugo ?	4
What is the most heavily caffeinated soft drink ?	1
What President-to-be was the first member of Congress to enlist following the attack on Pearl Harbor ?	3
What was the price of Varian Associates ' vacuum products division ?	4
When was `` the Great Depression '' ?	4
What language is mostly spoken in Brazil ?	1
What college produced the most winning Super Bowl quarterbacks ?	3
How do you solve `` Rubik 's Cube '' ?	0
What is prepared mustard ?	0
What classical Spanish writer warned : `` All that glitters is not gold '' ?	3
What does `` antidisestablishmentarianism '' mean ?	0
What actor married John F. Kennedy 's sister ?	3
What does a topophobic actor suffer from ?	1
Who fired Maria Ybarra from her position in San Diego council ?	3
The italian artist , Maurizio Pellegrin , is how old ?	4
What type of hunting are retrievers used for ?	1
What is Colin Powell best known for ?	0
Who was the first black golfer to tee off in the Masters ?	3
What city is the setting for Puccini 's opera La Boheme ?	5
What U.S. President showed a fondness for munching on bee pollen bars ?	3
What is measured in curies ?	0
Whose cover is that of an employee of Universal Import and Export ?	3
What former president 's daughter has written a book titled Murder in the White House ?	3
What fictional character is known as the `` melancholy Dane '' ?	3
Italy is the largest producer of what ?	1
What longtime game show host dropped dead while jogging in Central Park in 1984 ?	3
What is the meaning of W.B. Yeat 's poem , `` The Three Hermits ? ''	0
Who were the `` filthiest people alive ? ''	3
What infectious disease is the world 's deadliest ?	1
What is Spumante ?	0
In what year did Ireland elect its first woman president ?	4
What is an isthmus ?	0
What was the name of the orca that died of a fungal infection ?	1
Where is Mozambique located ?	5
What is Mississippi 's state animal ?	1
What 's the origin of the word ` news ' ?	0
What did Dan Aykroyd and John Belushi quit Saturday Night Live to become ?	1
How many months does a normal human pregnancy last ?	4
How do fuel injectors work ?	0
How can your school march in the Macy 's Thanksgiving Parade ?	0
What is the real name of disc jockey `` Wolfman Jack '' ?	3
What Italian liner was hijacked in 1985 ?	1
What city houses the U.S. headquarters of Procter and Gamble ?	5
What soap was touted as being `` for people who like people '' ?	1
How much was the minimum wage in 1991 ?	4
What does NAFTA stand for ?	2
Who invented silly putty ?	3
What new middle school was built in Philadelphia , Pennsylvania last year ?	3
Who patented the first phonograph ?	3
What are some tips for building a fire in a fireplace ?	1
What do manatees eat ?	1
How do you say 2 in Latin ?	1
What were popular songs and types of songs in the 1920s ?	1
How many Vietnamese were there in the Soviet Union ?	4
What is November 's birthstone ?	1
What is a Certified Nurse Midwife ?	0
On average , how many miles are there to the moon ?	4
Who created private detective Philip Marlowe ?	3
What Boris Pasternak book sold 5 , 0 copies to become the fiction best-seller of 1958 ?	1
What is the origin of the expression `` tout de suite '' ?	0
What is the longest English word ?	1
What is the purpose of a car bra ?	0
What is D.B. Cooper known for ?	0
Who is Colin Powell ?	3
What species is a colt ?	1
What is the full name of the PLO ?	2
What is the smallest country in Africa ?	5
Who coined the term NN cyberspace `` in his novel NN Neuromancer '' ?	3
What age followed the Bronze Age ?	1
What is her profession ?	3
What is the full name of the man who invented the multicolored game cube that has 42.3 quintillion potential combinations ?	3
What does the word LASER mean ?	2
What does the name `` Anthony '' mean ?	0
Who was Lauren Bacall 's first husband ?	3
What is a rhomboideus minor ?	0
How many hands does Bjorn Borg use when hitting his forehand ?	4
How many people died on D-Day ?	4
What U.S. Congressman said : `` Keep the faith , baby '' .	3
Who created the character of Scrooge ?	3
What is the student population at the University of Massachusetts in Amherst ?	4
Where is Windsor Castle ?	5
When did the Dow first reach ?	4
Why were people recruited for the Vietnam War ?	0
What party was Winston Churchill a member of ?	3
What American League baseball team 's worst finish between 1926 and 1964 was fourth ?	3
Where can I find the names of all the 15 Pokemon ?	5
What state does Martha Stewart live in ?	5
Which killer whale died at Sea World of a fungal infection ?	1
What are the Benelux countries ?	5
Where 's the Petrified Forest ?	5
What is a language spoken by the Sioux ?	1
Where is Tornado Alley ?	5
Who was the author of `` John Brown 's Body '' ?	3
What American poet wrote : `` Good fences make good neighbors '' ?	3
What state in the U.S. has the most blacks ?	5
Why are electric cars less efficient in the northeast than in California ?	0
What was the occupation of Mandy Rice-Davies ?	3
What is the city in which Maurizio Pellegrin lives called ?	5
Who painted the Sistine Chapel ?	3
Name the various costumed personas of Dr. Henry Pym .	3
What breed of dog was the `` Little Rascals '' dog ?	1
What are the living conditions in Cuba ?	0
What color are school buses ?	1
What is the oldest website on the Internet ?	5
What events happened January 26 , 1978 ?	1
What explorers followed Columbus to the Americas ?	3
Who is actress Goldie Hawn 's current actor boyfriend ?	3
Who banned Peter Rose from baseball for betting on games ?	3
What are the seven virtues ?	0
What other name were the `` Little Rascals '' known as ?	1
When was the San Francisco fire ?	4
What is a fear of food ?	1
How many casinos are in Atlantic City , NJ ?	4
What year did the Vietnam War end ?	4
What are the names of Richard Nixon 's two daughters ?	3
What 's the word for broken glass or sharp rocks embedded in cement on top of a wall ?	1
What is the chromosome number of an elephant ?	4
What organization was founded by the Rev. Jerry Falwell ?	3
What 's the longest river in the world ?	5
Which soft drink does Madonna advertise for ?	1
What company is being bought by Yahoo and how much is the deal worth ?	3
When was Berlin 's Brandenburg gate erected ?	4
How many double-word-score spaces are there on a Scrabble Crossword Game board ?	4
What year did Germany sign its nonaggression pact with the Soviet Union ?	4
What mountain range is traversed by the highest railroad in the world ?	5
Why were the American soldiers in WWI called `` Doughboys ''	0
Who was nicknamed The Little Corporal ?	3
How many CDs has Garth Brooks sold ?	4
Name the vessel used by the Atari Force in the DC comics .	1
Where are the leading medical groups specializing in lung diseases ?	5
How can I find online spelling , and punctuation drills for my 6th grader ?	0
What 's the sacred river of India ?	5
What is Stefan Edberg 's native country ?	5
What is the only gland in humans that can regenerate itself ?	1
How many Gutenberg Bibles are there ?	4
Name the largest country in South America .	5
What astronomical phenomenon takes place in Jan. 1999 ?	1
What information can you get me on Fairground Park in St. Louis	0
What was American folk hero John Chapman 's nickname ?	3
What is the difference between a median and a mean ?	0
What was the top box office movie in April 1998 ?	1
What makes thunder ?	0
What author did photographer Yousuf Karsh call `` the shiest man I ever met '' ?	3
Which is the largest clock , diameter wise , in Europe ?	1
What plant is rum made from ?	1
What country are Godiva chocolates from ?	5
Name the poet of the poem which begins : I do not know much about gods ; but I think that the river Is a strong brown god-sullen , and untamed ?	3
Which condiment was once sold as a patent medicine ?	1
What U.S. state records the least rainfall ?	5
Why did the world enter a global depression in 1929 ?	0
What was archy , and mehitabel ?	0
What Texas city got its name from the Spanish for `` yellow '' ?	5
What are the chemicals used in glowsticks ?	1
What country did the Nile River originate in ?	5
What color are tennis balls ?	1
What barroom judge called himself The Law West of the Pecos ?	3
What excuse did the NATO people give for hitting the Chinese embassy ?	0
Who was President of Costa Rica in 1994 ?	3
What sports event is Meyer Wolfsheim supposed to have fixed in The Great Gatsby ?	1
What country has the best defensive position in the board game Diplomacy ?	5
What two countries share the Khyber Pass ?	5
Who was chairman of the Senate select committee that tried to get to the bottom of Watergate ?	3
What is the origin of the surname of Braun ?	0
What card game has variations called Canfield , Klondike and Spider ?	1
What is Australia Day ?	0
What mammal of North America is the world 's longest-lived for its size ?	1
What was the Chivington Massacre ?	0
What actor starred in 1980 's Blue Lagoon , 1982 's The Pirate Movie and 1983 's A Night in Heaven ?	3
How many home runs did Lou Gehrig have during his career ?	4
In what city is the headquarters of Sinn Fein ?	5
Where can I find information on George Bush ?	5
Who is the voice of Miss Piggy ?	3
What is the dialogue circle in cartoons called ?	1
What does the word camaro mean , from the GM car the Camaro ?	0
Who replaced Bert Parks as the host of The Miss America Pageant ?	3
How many boys play the game in Winslow Homer 's 1872 painting Snap the Whip ?	4
What is the AIM-54C Phoenix ?	0
When are sheep shorn ?	4
What sport is Chris Jogis a top player of ?	1
What 's the second-largest island in the world ?	5
What is the definition of low island ?	0
What century does Captain Video live in ?	4
What types of water pollution are there ?	1
How many astronauts manned each Project Mercury flight ?	4
What soft drink would provide me with the biggest intake of caffeine ?	1
What 's the name of a golf course in Myrtle Beach ?	1
What are some of the significant historical events of the 1990s ?	1
Name the only extant trilogy of classical Greek plays .	1
Where is Logan Airport ?	5
What is the difference between Neoclassical art and Romanticism art ?	0
Who was the first person inducted into the U.S. Swimming Hall of Fame ?	3
What golfer has been called Ohio Fats and Blobbo ?	3
Who murdered Leno and Rosemary LaBianca on August 1	3
What is the average cost for four years of medical school ?	4
What does God create in the first sentence of the Bible ?	1
Which of the following men was not married to Rita Hayworth ?	3
What is the current ticket fare from from Cairo to Barbados ?	4
What does NN O `` mean when used as a prefix in Irish surnames ?	2
How do you find oxidation numbers ?	0
What is the state nickname of Mississippi ?	5
What is Black Hills , South Dakota most famous for ?	0
What 1966 boob tube bomb took astronauts back to prehistoric times ?	1
How many students attend the University of Massachusetts ?	4
Who said , `` I shall return . '' during World War Two ?	3
What holidays are celebrated in Ireland ?	1
Who portrayed Etta Place , companion to Butch Cassidey and the Sundance Kid ?	3
What are the Greek numerals ?	0
What 's the name of the temple that is located near the capital city of Laos ?	5
What is a fear of sleep ?	1
What auto race was Wilbur Reed the first to win three times ?	1
What are the most common breeding birds in the U.S. ?	1
What was organized as a Confederate veterans ' social club in Pulaski , in Tennessee , in 1866 ?	1
How do you look up criminal records on the Internet ?	0
Where is the actress , Marion Davies , buried ?	5
What is an example of an actual case of using the Fourteenth Amendment ?	0
Who was the Charlie perfume woman ?	3
Who portrayed `` Rosanne Rosanna-Dana '' on the television show `` Saturday Night Live '' ?	3
What singer became despondent over the death of Freddie Prinze , quit show business , and then quit the business ?	3
When did Iraqi troops invade Kuwait ?	4
What was Mark Johnson referring to when he said : `` I still can 't believe it- we beat the Russians ? ''	1
What car was driven in the 199 release of `` Smokey and the Bandit '' ?	1
What was the backup singing group for Roy Rogers ?	3
What famous singing cowboy owns the California Angels baseball team ?	3
What 1915 film was the first to gross $5 million ?	1
Where did the term `` 86 '' come from ?	0
What causes someone to be ticklish ?	0
What is the probability that at least 2 out of 25 people will have the same birthday ?	4
How many Canadians emmigrate each year ?	4
Why did several San Diego schools remove apples from students menus ?	0
What musical instrument did Sherlock Holmes play ?	1
Who was Gerald Ford 's vice president ?	3
What is `` the washed vodka '' ?	0
How many different languages are spoken in Europe ?	4
What year was Desmond Mpilo Tutu awarded the Nobel Peace Prize ?	4
What 's a `` Drinker respirator '' better known as ?	1
Who invented batteries ?	3
Why do recipe books recommend starting with cold water when you boil something ?	0
Where can I buy a good snowboard for less than $200 ?	5
What title did Suzette Charles assume for two months in 1984 ?	3
What was the infamous pseudonym of Peter Sutcliffe ?	3
What is Smokey The Bear 's middle name ?	1
What is Nicholas Cage 's occupation ?	3
What British TV series featured Emma Peel ?	1
What London street is the home of British journalism ?	5
What tragedy befell the city of Dogtown in 1899 ?	1
What is the Immaculate Conception ?	0
What are the names of all the U.S. Navy aircraft carriers ?	1
What format was VHS 's main competition ?	1
What is Candlemas Day ?	0
In what city is the famed St. Mark 's Square ?	5
What does the Ouarterly Review of Doublespeak call an `` inoperative statement '' ?	1
How much did the minimum wage amount to in 1991 ?	4
Where is Tufts University ?	5
What is a pyrotechnic display ?	0
How do I find out about jobs ?	0
What Japanese manufacturer is known for both its pianos and its motorcycles ?	3
What is the chemical reactivity of argon ?	4
How many engines does a Boeing 737 have ?	4
What is the origin of the term `` The Brooklyn Side '' in bowling ?	0
What is a fear of being cold ?	1
How long was Mao 's 1930s Long March ?	4
What net game sees its women 's world amateur champions receive the Uber Cup ?	1
What four-legged creature did a Cornell University study say would make man 's best companion in space ?	1
What does a teaspoon of matter weigh in a black hole ?	4
What did British companies stick 175 , 0 tons of tea into in 1982 ?	1
What province is Edmonton located in ?	5
How can I find out how much income tax is paid on Social Security income on the 1998 income tax ?	0
Who did Sonny Liston succeed as world heavyweight boxing champion ?	3
What is California 's state bird ?	1
What is Martin Luther King Jr. 's real birthday ?	4
Name the various super-teams to which the Angel has belonged .	3
How does Zatanna perform her magic in DC comics ?	0
What 's the name of Jacques Cousteau 's research ship ?	1
What President dispatched a cruiser to carry Charles Lindbergh home after his epic flight ?	3
Whose video is titled Shape Up with Arnold ?	3
In which Kevin Costner movie did Sioux Indians play a role ?	1
How many James Bond novels are there ?	4
How do you get dates with the `` Hooters '' girls ?	0
What bird can swim but can 't fly ?	1
How can I get a comic character I made copyrighted and published ?	0
How large is the Arctic refuge to preserve unique wildlife and wilderness value on Alaska 's north coast ?	4
What is Plc ?	0
How much electricity does the brain need to work ?	4
How many acres in a mile ?	4
What Dickens novel has David carrying the message `` Barkis is willin '' to Peggy ?	1
What is a hyperlink ?	0
Who 's the twin brother of the Greek goddess Artemis ?	3
Where did marijuana come from ?	0
What is the per-capita income of Colombia , South America , ?	4
What novel has Big Brother watching ?	1
How many Grammys did Michael Jackson win in 1983 ?	4
What does Elysium mean ?	0
What is the oldest website on the Internet ?	5
What is Shalom ?	0
What was the favorite sport of Tom Wolfe 's The Pump House Gang ?	1
What organic fuel do bog-dwellers use a `` slane '' to cut ?	1
What is the average age of a member of the team that worked on the Manhatten Project ?	4
What country received all the Nobel Prizes awarded in 1976 ?	5
How do you get rid on woodpeckers ?	0
How many syllables are there in a line of hendecasyllabic poetry ?	4
What soft drink first appeared in the Old Corner Drug Store in Waco , Texas , in 1885 ?	1
What is Britain 's possession on the Chinese mainland ?	5
Who was America 's first Public Enemy No. 1 ?	3
How many children under 18 are victims of some sort of Physical Abuse each year ?	4
What is the origin of thank you notes ?	0
What did Jimmy Stewart invent ?	1
What generation am I in ?	1
What is a fear of hell ?	1
Who is Dear Abby ?	3
Who lives at 24 Sussex Drive , Ottawa ?	3
What is Jell-O made from ?	1
Who was Monet ?	3
What are the only two states that incorporate the Confederate battle flag in their flags ?	5
How do you make panoramic sugar eggs for Easter - the ones with the scene inside ?	0
What 's the Southern dish made of pigs ' small intestines ?	1
Where is Guam ?	5
Who was the famous door-to-door brush salesman ?	3
What is the executor in a will ?	0
What inescapable purveyor of background music celebrated its 5th anniversary in July , 1984 ?	3
How many people in America snore ?	4
Who is always trying to get the rent from Andy Capp ?	3
What soft drink is most heavily caffeinated ?	1
Who did Jackie Kennedy commission to write The Death of a President ?	3
Which drug is commonly used to treat AIDS ?	1
How many stars are there on the Soviet Union 's flag ?	4
What is the difference between microprocessors & microcontrollers ?	0
Who sought to create The Great Society ?	3
What are tourist attractions in Reims ?	5
What are the lengths of pearl necklaces ?	4
Who said : `` Soldiers win the battles and generals get the credit '' ?	3
What is the proof that houseplants metabolize carcinogens ?	0
What prompted the co-pilot of the Enola Gay to enter only `` My God '' in his log ?	0
How long does it take the typical hen to lay 19 dozen eggs ?	4
What Colorado city owns its own glacier ?	5
What is the history of `` the toast '' ?	0
What was the name of the Protestant revolt against the supremacy of the Pope ?	1
What is an arab strap ?	0
How much does it cost , average or whatever is available , to produce and send junk mail catalogues in the US ? , DT CD NN NN ,	4
Who is the current UN Secretary General ?	3
Who provides telephone service in Orange County , California ?	3
Where did guinea pigs originate ?	5
What two countries ' coastlines border the Bay of Biscay ?	5
Why did Egyptians shave their eyebrows ?	0
What organization did Mr. Waverly assign agents for ?	3
When was the slinky invented ?	4
What are the characters ' names in the Scooby-Doo cartoon ?	3
What is a fear of cold ?	1
What was Eduard Shevardnadze 's job in the Soviet Union ?	3
What causes rust ?	0
Which is the only Dick Tracy villain to appear three times ?	3
What was the monster in Spielberg 's film `` Jaws '' ?	1
What color is an Arctic fox in winter ?	1
What do the names Neil , Mary , and Anthony mean ?	0
What European capital celebrated its 2 , 000th anniversary in 1951 ?	5
Why do people in the upper peninsula of Michagin say `` eh ? '' ?	0
What flower did Vincent Van Gogh paint ?	1
What country was the setting of You Only Live Twice ?	5
What was Thatcher 's approval rating after 10 years in power ?	4
Winnie the Pooh is what kind of animal ?	1
What was the first Funk 'N Lata , Brazilian group , success ?	0
What is a handheld PC ?	0
What did John Hinckley do to impress Jodie Foster ?	0
What is Larry King 's job ?	3
How many calories are in a tomato ?	4
In what state was the first co-educational college established	5
What war saw a naval battle between the luxury liners Cap Trafalgar and the Carmania ?	1
What is the treatment for depression ?	1
What is a fear of slime ?	1
What country in Latin America is the largest one ?	5
On which Hawaiian island is Pearl Harbor ?	5
What feathered cartoon characters do Yugoslavians know as Vlaja , Gaja , and Raja ?	3
What Marx Brothers movie centers on a stolen painting ?	1
What was unusual about Alexandra 's appearance in Josie and the Pussycats ?	0
What is the origin of the word `` mind '' ?	0
When was Dick Clark born ?	4
What game is fatal to anybody over 21 ?	1
What is the death toll of people dying from tuberculosis ?	4
What happened to Moon Maiden ?	0
What city is wiener schnitzel named for ?	5
What are the Urals ?	0
How can you stop the itch from poison ivy ?	0
What desert has the highest sand dunes ?	5
What two countries contain Sierra Nevada mountains ?	5
How do you tell your parents you are dating an older man ?	0
How long was the TV mission of Star Trek 's Enterprise to be ?	4
What phone number can I call to have a tree planted ?	4
When did the `` Star-Spangled Banner '' become the national anthem ?	4
Who was Lacan ?	3
What are the four natural aids used in riding a horse ?	1
What continent 's name appears on the upper left corner of a Budweiser label ?	5
Who was the Secretary of War in the Civil War during the Battle of Gettysburg ?	3
Who did Bobby Fischer beat to win the world chess championship ?	3
How do you exterminate bees that are in the walls of your home ? Will bee eggs remain over winter ?	0
Where can I get information and statistics on countries and nations ?	5
Name a Gaelic language .	1
What day is August 13 , 1971 ?	4
Where can I find a list of all the companies in America that offer a direct stock purchase plan ?	5
How do you send a movie transcript to Hollywood so that it can be produced into a film ?	0
What literary classic centers on the search for a treasure in gold worth 7 , 0 pounds ?	1
What is the origin of blue for boys and pink for girls ?	0
What is the name of the Michelangelo painting that shows two hands with fingers touching ?	1
How big is a quart ?	4
What is the Hub of London ?	0
Jude Law acted in which film ?	1
What causes panic attacks ?	0
What was the filling in the first golf balls ?	0
What drug did Sigmund Freud become fascinated with while experimenting with the treatment of neurasthenia ?	1
What country was A Terrible Beauty to Leon Uris ?	5
What is typhoid fever ?	0
Where can I buy a hat like the kind Jay Kay from Jamiroquai wears ?	5
What are the Twin Cities ?	0
What is Beethoven 's 9th symphony called ?	1
Name the lawyer for Randy Craft .	3
Which breakfast cereal brought you `` the best each morning '' ?	1
What does Ms. , Miss , and Mrs. stand for ?	2
What is the Homelite Inc. home page ?	5
What explosive do you get by mixing charcoal , sulfur and saltpeter ?	1
What mountainous region of the world is the Lhasa Apso dog native to ?	5
What cancer is commonly associated with AIDS ?	1
How long does it take light to reach the Earth from the Sun ?	4
Who lives at 39 Stone Canyon Way ?	3
How many questions are on this thing ?	4
Who played Humpty Dumpty in the 1933 film Alice in Wonderland ?	3
Who is Karenna Gore , Al Gore 's oldest daughter , married to ?	3
Who played the title role in I Was a Teenage Werewolf ?	3
Why are there olives in martinis ?	0
In what year did Hitler gain power of Germany ?	4
What year did Rossetti paint `` Beata Beatrix '' ?	4
What record company produced the 1978 movie The Wiz ?	3
Where can I find information about touring the Philippines ?	5
What did The Gas House Gang play ?	1
How many square feet is Bill Gates ' home ?	4
What is the name of actor Rex Harrison 's son , who starred in a modestly popular TV show during the late 1960's ?	3
What is the highest Roman numeral ?	0
What 's the most popular form of bridge ?	1
Who was the inventor of the stove ?	3
What comedian has a legendary reputation for stealing jokes ?	3
Where can I find information on the cyclone that hit New Jersey on 8/28/1941 ?	5
Boxing Day is celebrated on what date ?	4
What are the first ten amendements passed ?	1
What is another term for the painful wrist syndrome ?	1
What 's the difference between sleet and freezing rain ?	0
How is the new Ford Econoline van F25 V1 engine ?	0
Who was the king who was forced to agree to the Magna Carta ?	3
Who was made the first honorary citizen of the U.S. ?	3
What game is Garry Kasparov really good at ?	1
Where was Richard Nixon when Gerald Ford became president ?	5
Where does the U.S. rank among world countries in area ?	4
What novel did Ian Fleming introduce James Bond in ?	1
What was the target rate for M3 growth in 1992 ?	4
What baseball team was routinely called `` dem bums '' by its frustrated fans ?	3
Name of scholar on whose literal translations from the Chinese and Japanese Ezra Pound depended ?	3
When did Israel begin turning the Gaza Strip and Jericho over to the PLO ?	4
What are the major differences in the Catholic and Methodist religions ?	0
Name the On Stage character whose face was never seen .	3
How much energy is released when oxygen and hydrogen mix ?	4
What is the best Internet business to go into ?	3
What does Venus Retrograde mean ?	0
Who is known as `` the world 's oldest teenager '' ?	3
What are the largest breweries in the world ?	5
What does Las Vegas mean ?	0
What does the word `` meta '' mean ?	0
What keeps clouds in the air ?	1
What 's the term for any four-sided figure ?	1
Ray Charles plays which instrument ?	1
What country and western singer is known as The Silver Fox ?	5
What building appropriately enough is depicted on the back of the 1-dollar bill ?	5
What is graduate school ?	0
What is the difference between New York-style and Chicago-style pizza ?	0
What baseball team owner and sailor is known as The Mouth of the South ?	3
What type of betting is used in horse racing ?	1
What kind of hat does Bat Masterson wear ?	1
Who was with Patricia Hearst the night she was kidnaped ?	3
What is the Viking Prince 's first name ?	3
What does the abbreviation cwt. ?	2
In what deodorant commercial did tenants have adjoining medicine cabinets ?	1
Where is Rider College located ?	5
What boxer 's life story is titled Raging Bull ?	3
For what reason did some San Diego schools stop serving apples ?	0
Who advised listeners to `` see the U.S.A. in your Chevrolet '' ?	3
Where was the first restaurant ?	5
Where can I find full written draft of CTBT ?	5
How many horses died during the civil war ?	4
How much waste does an average dairy cow produce in a day ?	4
What Nobel laureate was expelled from the Philippines before the conference on East Timor ?	3
What woman has carried the most multiple births , twins , triplets , etc. , ?	3
How many minutes were there on the original GE College Bowl clock ?	4
What is the average time it takes for a male to ejaculate ?	4
What is website of the International Court of Justice ?	5
Where are 8 of the 10 highest mountains in the world ?	5
Where can I look at a perpetual calendar ?	5
How many astronauts have been on the moon ?	4
In what year did the Bounty mutiny happen ?	4
What is the only substance that gives food its `` taste '' when eaten ?	1
How do you reference a website ?	0
What is pandoro ?	0
What do the letters ZIP stand for in the phrase `` ZIP code '' ?	2
Which Bourbon king was restored to the French throne during Napoleon 's abdication ?	3
What is one of the cities that the University of Minnesota is located in ?	5
What are the words to `` My Way '' written by Paul Anka ?	0
How do I install a tile floor ?	0
What is the quickest and easiest way to get nail polish out of clothes ?	1
Why was the zipper invented ?	0
What 's the No. 1 killer in industrialized countries ?	1
Name four famous cartoon cats .	1
What daughter of Henry VIII and Anne Boleyn became queen of England ?	3
How did ` stat ' come to be used as an expression for quickly ?	0
What 's the most common nickname of U.S. college football teams ?	3
What 's the distinction of U.S. Supreme Court Justice Thurgood Marshall ?	0
What is the most useful site on the Internet ?	5
What is the world 's highest peak ?	5
What was a Mae West on a World War II battleship ?	0
Define cosmology .	0
What comedienne upstaged Dwight D. Eisenhower 's first inauguration by giving birth to her first child ?	3
What are amicable numbers ?	0
When were the Olympic Games in which Nadia Comaneci became popular played ?	4
Where is Hearst Castle , built by publisher William Randolph Hearst ?	5
What 's the largest U.S. city on the Great Lakes ?	5
Who sang about Desmond and Molly Jones ?	3
What magazine gives us the cream , not the skim ?	1
What does the technique called `` cold fusion '' produce ?	1
What costume designer decided that Michael Jackson should only wear one glove ?	3
What meter did Shakespeare use in writing : `` To be , or not to be , that is the question.. . '' ?	1
How many rows of sprocket holes does a roll of 35-millimeter film have ?	4
What is the goat population of the world ?	4
What company was the original sponsor of TV 's Superman ?	3
What term does a Czech use to describe a Pole ?	1
What sea separates Naples and Algiers ?	5
How many lawyers are there in the state of New Jersey ?	4
What are the most common elements in seawater ?	1
Describe the Finnish music personality Salonen 's appearance .	0
What is the origin of the ethnic category `` caucasian '' ?	0
What is a stratocaster ?	0
What kind of science is cosmology ?	1
Name the blind sculptress in love with the Fantastic Four 's Thing .	3
What 's the second-lightest element ?	1
What do you call a `` twirl '' in ballet ?	1
What is the brand name of daminozide ?	1
What is the former name of Zimbabwe ?	1
What National Basketball Association superstar told his story in Giant Steps ?	3
What animals did The Amazing Three masquerade as ?	1
How did the bikini bathing suite get its name ?	0
When did Fraze get his first patent for the pull-tab can ?	4
How many games are played in a five-team round-robin tournament ?	4
Who developed the first polio vaccine ?	3
Who made the first gas engine ?	3
What country claimed Rubens , Van Dyck and Bruegel as citizens ?	5
What civil war was fought between 1936 and 1939 ?	1
How many questions do you have on your database ?	4
How do clouds form ?	0
Where can I find examples of legal cases about the Individuals with Disabilities Education Act ?	5
What character did Tex Avery first create upon arriving at MGM ?	3
When was the Triangle Shirtwaist fire ?	4
What Asian spiritual and political leader was married at the age of 13 ?	3
Where is Ocho Rios ?	5
What is the half-life of P-32 ?	0
What ocean does Mauritania border ?	5
Why do pressure cookers save time in the kitchen ?	0
Why are there 12 people on a jury in criminal cases ?	0
What do Christian Scientists believe in ?	0
What World War I battle saw 6 , 0 troops killed in one day ?	1
What country is Kosovo a part of ?	5
Tell me what city the Kentucky Horse Park is near ?	5
What computer operating system is on the most computers ?	1
What is Bill Gross 's email address ?	5
What is the economic impact of unemployment on the economy ?	0
What do the letters D.C. stand for in Washington , D.C. ?	2
What animals can live the longest without food ?	1
What English queen had seventeen children ?	3
What is the approximate population of Las Vegas , N.M ?	4
How much does the President get paid ?	4
What two baseball players make up the battery ?	3
What 's the largest letter in Salvador Dali 's signature ?	1
What does an irate car owner call iron oxide ?	1
Of children between the ages of two and eleven , what percentage watch `` The Simpsons '' ?	4
What 's the northernmost U.S. state apart from Alaska ?	5
Name an art gallery in New York .	5
Who sells Viagra ?	3
What musical instrument did Prewitt play in James Jones 's From Here to Eternity ?	1
What is the Home Rule Act ?	0
What building are British monarchs crowned in ?	5
What are Bellworts ?	0
Who was Darius ?	3
What movie told of Anna Anderson 's claim to be a Russian czar 's daughter ?	1
Who did Dita Beard work for ?	3
What kind of creature is a coot ?	1
Name the university of which Woodrow Wilson was president .	3
What country was first to use the airplane as a weapon of war , against the Turks in Libya ?	5
What university was Woodrow Wilson President of ?	3
What is a fear of disease ?	1
What kind of meat is Fray Bentos synonymous with ?	1
What did Mr. Magoo flog on TV for General Electric ?	1
What are the words to the Canadian National anthem ?	0
What is the name of the Jewish alphabet ?	1
Who served as inspiration for the schoolteacher portrayed by Robin Williams in `` Dead Poets Society '' ?	3
What is Columbia Tristar 's phone number ?	4
Name the five positions who are in the line of succession to the presidency .	3
Which one of the original seven Mercury program astronauts did not fly on any of the Mercury flights ?	3
Who is the best known villain of the 165 Gunpowder Plot ?	3
What is the capital of Burkina Faso ?	5
What continent is Bolivia on ?	5
Why was Muhammad Ali stripped of his title and barred from boxing in 1967 ?	0
Who killed more people , Hitler or Stalin ?	3
What caused Shea & Gould to close their L.A. office ?	0
What 's the only mammal that can 't jump ?	1
What U.S. state has the most blondes ?	5
What war saw battles at Parrot 's Beak and Black Virgin ?	1
What was the U.S. highway death toll in 1969 ?	4
What does the name Kelly mean ?	0
What is a phalanx ?	0
What mustachioed comedian portrayed Frankie in North to Alaska ?	3
What does each of the utilities cost in Monopoly ?	4
What actor and World War II airman had a $5 , 0 bounty put on his head by Hermann Goering ?	3
What does e.g. stand for ?	2
What is the name of the medical condition in which a baby is born without a brain ?	1
How do storms form ?	0
Who is Nicolo Paganini ?	3
What city is often called The Insurance Capital of the World ?	5
What are the three animals in Sheila Burnford 's The Incredible Journey ?	1
Who portrayed Dracula in Hammer Studios ' films ?	3
Name one of the Seven Wonders of the Ancient World .	1
When were fish first believed to be found on earth ?	4
What President 's favorite Biblical quotation was : `` Come now , and let us reason together '' .	3
How many elevators do you ride to reach the top floor of the Empire State Building ?	4
Name the food company that traveled to Soviet Georgia to film a series of ads .	3
What country was Sir Edmund Hillary born in ?	5
What 's an infant seal called ?	1
What was the proper Laugh-In respones to : `` Say goodnight , Dick '' ?	0
What city was John F. Kennedy nominated for president in ?	5
How long does a dog sleep ?	4
What 1963 Joseph L. Mankiewicz film cost $28 million ?	1
What Japanese electronics company was named for a coastal city northeast of Tokyo ?	3
What can you be fined for having a dog on a beach ?	4
Where did the Battle of the Bulge take place ?	5
How much will the California be in the year 2000 ?	4
What mystery writer penned `` ...the glory that was Greece , and the grandeur that was Rome '' ?	3
What state full of milk and honey was the destination in The Grapes of Wrath ?	5
What is the tallest building in Japan ?	5
Where is Sinn Fein 's headquarters ?	5
Name Li 'l Abner 's favorite Indian drink .	1
What are some important events of the 1830 's ?	1
The Iraqis launched their attack on Kuwait on what day ?	4
What letter adorns the flag of Rwanda ?	1
What did 8 , CD NNS VBP TO VB NNP POS NN .	1
What is God ?	0
What country 's northernmost city is Darwin ?	5
What sound does Olympia , Washington , overlook ?	5
What TV show chronicled the lives of Katy Holstrum and Congressman Glen Morley ?	1
What Kentucky city calls itself The Horse Center of America ?	5
How many penny-farthings are there on a Trivial Pursuit game board ?	4
What 's the most abundant element in the sun ?	1
What European country boasts the city of Furth , found where the rivers Rednitz and Pegnitz converge ?	5
What U.S. state is Dixville Notch in ?	5
Where was the Cisalpine Republic , 1797-185 , ?	5
What is the largest shopping mall in the world ?	5
What is the protagonist 's name in Dostoevski 's `` The Idiot '' ?	3
What penalty space lies between Baltic Avenue and Reading Railroad on a Monopoly board ?	1
What presidential press secretary dismissed Watergate as a third-rate burglary attempt ?	3
What is a meerkat ?	0
Who was Jean Nicolet ?	3
What kind of animal was Winnie the Pooh ?	1
Which of these are authors ?	3
What 's the international radio code word for the letter B ?	1
Who was the original Humpty Dumpty ?	3
What is cache memory ?	0
Aspartame is also known as what ?	1
Where is the location of the Orange Bowl ?	5
When is President Nixon 's birthday ?	4
What is the origin of the midwest slang , ` you 're darn tootin ' ?	0
Whose cupboard was bare ?	3
What are the seven seas ?	5
What does IBM stand for ?	2
What is the difference between jazz and blues ?	0
What is the C programming language ?	0
What 's the name of Popeye 's adopted son ?	3
Who invented the vacuum cleaner ?	3
What is a ` borrow pit ' ?	0
What 2th-century fictional character attends Pencey Prep School ?	3
How many people in the USA say their number one source of information is the newspaper ?	4
Who does Shakespeare 's Antonio borrow 3 , 0 ducats from ?	3
Which country is known as `` Big Bear '' ?	5
What `` melts in your mouth , not in your hands '' .	1
How many times a day should you take a prescription marked `` q.i.d . '' ?	4
What is the origin of the atom ?	0
Who is the Voyager project manager ?	3
Which radio stations air the Jim Bohannon Radio Talk Show ?	3
What two commanders directed the forces in the Battle of El Alamein ?	3
Name the creator of `` The Muppets '' .	3
How do I e-mail someone at aol.com from yahoo.com ?	0
Who replies `` I know '' to Princess Leia 's confession `` I love you '' in The Empire Strikes Back ?	3
What is the meaning of the name Ella ?	0
What 's the home of the Rockettes ?	5
Where can I find all the information I need to know about the English Civil War , 1642-1649 , ?	5
What is the name of the firm that makes Spumante ?	3
What sport is played on the largest field ?	1
Who won the 1967 Academy Award for Best Actor ?	3
What is after death ?	1
Name the first private citizen to fly in space .	3
What was football star Elroy Hirsch 's nickname ?	3
What singer sings `` Oh Boy '' ?	3
How much pizza do Americans eat in a day ?	4
What is the website for the USA journal ?	5
What army 's motto is Blood and Fire ?	3
What kind of patent did Ermal Fraze get in 1963 ?	1
What are you hearing when you put a seashell to your ear ?	0
Why are haunted houses popular ?	0
Which gender has bigger thighs ?	1
What U.S. state has the second-longest coastline ?	5
What state 's home to the Buffalo Bill Historical Center ?	5
How fast do cheetahs run ?	4
What is Ray Bradbury 's illustrated man illustrated with ?	1
How fast is a 45Mhz processor ?	4
What kind of puzzle first appeared in the U.S. in the New York World on December 21 , 1913 ?	1
What count did Alexandre Dumas write about ?	3
What are the odds of giving birth to twins ?	4
What is the largest natural lake in Pennsylvania ?	5
How far is London UK from California ?	4
Name the two mystical ravens Odin has at his command .	1
What was the species of Winnie the Pooh ?	1
What is the virus HIV ?	0
How many years old is Benny Carter ?	4
What Hermann Hesse book gave its name to a rock group ?	1
Where does the Santa Fe Trail begin and end ?	5
What book is the follow-up to Future Shock ?	1
What African animals are known as The Big Five ?	1
What is the alphabet for Latin ?	1
What is the fear of frogs ?	1
Which city in Canada is the least-populated ?	5
How old is Stevie Wonder ?	4
Who was the first Taiwanese President ?	3
Who is Luke Skywalker 's father ?	3
What does a dipsomaniac crave ?	1
What is the definition of the term `` weapons system '' ?	0
What are Christopher Marlowe 's and Shakespeare 's literary contributions to English literature ?	0
What is Nero Wolfe 's favorite drink during office hours ?	1
What is the first personal computer company ?	3
What is the most efficient way to start a barbeque ?	1
Who was Jane Goodall ?	3
Why are there Braille things on the ATM machines that people drive through ?	0
Where is the Isle of Man ?	5
What book did Aaron Hass write ?	1
What was the death toll at the eruption of Mount Pinatubo ?	4
When will the millennium officially begin ?	4
Who created the comic strip , `` Garfield '' ?	3
Which Vietnamese terrorist is now a UN delegate in Doonesbury ?	3
What is real time processing ?	0
What do we call the imaginary line along the top of the Rocky Mountains ?	5
What country 's capital is Lagos ?	5
Where does Ray Bradbury 's Chronicles take place ?	5
Who is the current prime minister and president of Russia ?	3
Who established a Viking colony in Greenland about 985 ?	3
What was the distinguishing mark on the `` Little Rascals '' dog ?	1
What is the latitude and longitude of El Paso , Texas ?	4
Where can I get information about cystic fibrosis ?	5
Where did Honecker rule ?	5
What is the theory of equivalence states ?	0
What does a philatelist collect ?	1
What is the life span of the average monkey ?	4
How many member states are in the UN ?	4
Who shot and killed himself while painting Wheatfield with Crows ?	3
What will happen when sodium is put in water ?	0
What 's the meaning of UOL ?	0
What future President became Senate majority whip under Harry Truman ?	3
Who was the architect of Central Park ?	3
Which operating system runs on IBM-compatible machines ?	1
What are the dimensions of an ice hockey goal ?	4
When was CNN 's first broadcast ?	4
What are the signs of a country going into a recession ?	1
What is the circumorbital hematoma ?	0
What African country is governed from Ouagadougou ?	5
What was the Christian name of the title character in Our Miss Brooks ?	3
What hard-of hearing artist painted Sunflowers ?	3
Who were the Yankee 's frequent enemies ?	3
Who wrote Sons and Lovers ?	3
What is the English translation for the word `` caliente '' ?	1
What handicraft requires you to interlace your warp and weft ?	1
What French seaport claims to be The Home of Wines ?	5
How long does it take sunlight to reach Earth ?	4
How many milliseconds in a second ?	4
What Cherokee Indian gave his name to a tree ?	3
When were camcorders introduced in Malaysia ?	4
What is the chance of conceiving quadruplets ?	4
Who was the star of Leave It to Beaver ?	3
What countries have the largest armed forces in the world ?	5
What was William F. Cody 's better-known name ?	3
How do I increase my biceps ' size ?	0
Who did Richard Nixon tender his resignation to ?	3
Who was Thucydides ?	3
How is the element strontium purified ?	0
Which of the following rock 'n roll stars has a `` star '' on Hollywood Boulevard ?	3
What are tonsils for ?	0
What molecules include fluorine , sodium and magnesium ?	1
What was the name of the ball game played by the mayans ?	1
What was the sequel to The Moon 's Balloon ?	1
What is the exchange rate for Australian to American money ?	4
What is the origin of the word ` posh ' ?	0
How can anyone tell if a female had sexual intercourse ?	0
How many states did Richard Nixon carry in 1972 ?	4
What basketball maneuver did Bert Loomis invent ?	1
What is a good book to read for people who hate to read ?	1
How many shillings more than 2 were there in a guinea ?	4
What does a tarantula eat ?	1
What are the three secondary colors ?	1
What does the name `` Sabrina '' mean ?	0
Who took over as conductor of the Boston Pops after Arthur Fiedler 's long reign ?	3
What were the trials called which followed World War II ?	1
What is hebephrenia ?	0
What Nazi leader killed himself in jail just before he was to be executed as a war criminal ?	3
What famous events have happened on March 27 ?	1
Which company claimed to be `` the world 's biggest toy store '' ?	3
What brand number graces the black label of a bottle of Jack Daniel 's ?	4
What do I call the sons and daughters of my first cousins ?	1
What were the causes of the Civil War ?	0
What are Maid-Rites ?	0
What city is terrorized by Dracula in The Night Stalker ?	5
How can you prevent it ?	0
What do the names Andrew and Christina mean ?	0
What chocolate bar created by Frank Mars and his wife is often called a Milky Way with peanuts ?	1
Who is the fastest guitarist ?	3
What do camels store in their humps ?	1
What is the name of the second space shuttle ?	1
What is the best hospital for orthopedics in the country ?	5
What are perfect tenses ?	0
What is commonly considered the fifth sense ?	0
What was another name for East Germany ?	1
What 's the second-biggest-selling magazine in America ?	1
Who betrayed Norway to the Nazis ?	3
Who took the toys donated for the Doodyville Orphans ' Fund and kept them for himself ?	3
What is a bourdon tube ?	0
What kind of a sports team is the Wisconsin Badgers ?	1
Who were the Picts ?	3
What do Caroll Baker , Tammy Grimes , Debbie Reynolds , and Judy Garland all have in common ?	0
What is film noir ?	0
Who is stationed at Camp Swampy in the comic strips ?	3
In what year did China and the Republic of Korea establish diplomatic relations ?	4
What causes tuberculosis ?	0
How tall is the giraffe ?	4
What actor dressed up as Santa Claus and had a once-a-year affair with actress Shelley Winters every Christmas for many years ?	3
What animal was the heat-seeking missile called the Sidewinder named for ?	1
How long did it take Stanley to find Livingstone ?	4
How much of the nation 's children between the ages of two and eleven watch ` The Simpsons ' ?	4
What lake is Sheboygan on ?	5
What are a baseball team 's firemen ?	0
What is a fear of color ?	1
What Nantucket shipwreck killed more divers exploring it than the 52 people it sank with ?	1
What are the two largest birds on earth ?	1
Name the four stories contained in Edith Wharton 's `` Old New York . ''	1
What is the largest lake in North America ?	5
How many people died because of a smoking problem in 1997 ?	4
What is chronic constipation a symptom of ?	1
Who wrote The Look of Love after viewing Ursula Andress ?	3
What is the name of the American swimmer who won seven gold medals in the 1972 Olympics ?	3
Who claims to have the greatest show on earth ?	3
What is Head Start ?	0
What Honeymooners actress did Television magazine name as 1953 's most promising star ?	3
Why can 't women serve in the Navy on board submarines ?	0
What did the Yalta Conference lead to ?	1
What dog was dubbed The Mortgage Lifter ?	1
What is saltpeter ?	0
What 's the difference between J.D. and LL.M. ?	0
What kind of organization is ` Last Chance for Animals ' ?	3
What was the role of the Medieval Guild ?	3
Silly putty was invented by whom ?	3
What should the oven be set at for baking Peachy Oat Muffins ?	1
How can someone become a federal agent ?	0
Who invented the paper clip ?	3
Whom did Lauren Bacall marry after her husband Humphrey Bogart died ?	3
How many times in his 16-year National Basketball Associaton career was John Havlicek a member of the all-star team ?	4
What city or state do the most gay men live in ?	5
Shea and Gould had an office in Los Angeles for how long before closing it ?	4
What word occurs 46 , 227 times in the Bible ?	1
How can you be happy ?	0
How would someone go about becoming an organ donor ?	0
What year did Degas create the bronze sculpture , `` Fourth Position Front ? ''	4
What composer was awarded the Medal of Honor by Franklin D. Roosevelt ?	3
How many URL extensions are there ? and what are they ?	4
How long after intercourse does it take to find out if you are pregnant ?	4
What does U.S.S.R. stand for ?	2
Who created the Fantastic Four , Hulk , and Thor ?	3
What is a fear of gravity ?	1
Who is the composer of `` Canon in D Major '' ?	3
What did n't Rocky Marciano do in his pro boxing career ?	0
Where are all European and American eels born ?	5
Who was the author of the novel `` Far From the Madding Crowd '' ?	3
What is the definition of ` graphic details ' ?	0
What was `` America 's recessed-filter cigarette '' ?	1
What kind of dog is Scooby Doo ?	1
What is the function of the appendix ?	0
What department store heir is responsible for raising a three-ton safe from the underwater wreckage of the Andrea Doria ?	3
Which sex is twice as likely to contract leprosy ?	1
What was the first town to be chartered in Vermont ?	5
What state has the longest Great Lakes shoreline ?	5
What U.S. state ends with a G ?	5
How many varieties of twins are there ?	4
What is a Cartesian Diver ?	0
What are the largest libraries in the US ?	5
How many people live in the Falklands ?	4
Who was Camp David named for ?	3
What document did President Andrew Johnson want a copy of placed under his head upon his burial ?	1
Who portrayed `` the man without a face '' in the movie of the same name ?	3
What happened in dogtown in 1899 to make that year remembered ?	0
What wheel did Blaise Pascal invent in a search for perpetual motion ?	1
How much money was the minimum wage in 1991 ?	4
In what year was the first patent for the pull-tab opener on cans obtained ?	4
What country boasts the most dams ?	5
What is the regular price ?	4
What Metropolis landmark was first introduced in the Superman cartoons of the 1940 's ?	5
Where can one find Mozambique ?	5
How do you recognize anorexia ?	0
What Mary Tyler Moore Show regular came into the world as Tadeus Wladyslaw Konopka ?	1
In what city is the US Declaration of Independence located ?	5
What is the largest variety of cactus ?	0
Who won the first World Series ?	3
What did Aaron Hass write ?	1
Who is Samuel Pickering ?	3
What was the business of the animated Sky Hawks ?	3
Who was credited with saying : `` I never met a man I did n't like '' ?	3
What overalls are named for Dungri , a suburb of Bombay ?	1
Why do rooftops give off steam after a big rainstorm ?	0
What nationality was Jackson Pollock ?	5
How much of the earth 's surface is permanently frozen ?	4
What is the connection between New Krypton and Daxam ?	1
When was Queen Victoria born ?	4
How many people were executed for Abraham Lincoln 's assassination ?	4
What must a Las Vegas blackjack dealer do when he reaches 16 ?	0
What is worth seeing in Reims ?	5
What type of performer is Ileana Cotrubas ?	1
When was Yemen reunified ?	4
What line of candy products included Super Skrunch and Peanut Butter Oompas ?	1
Why did the Anglican church split from the Vatican ?	0
What organization has a Security Council ?	3
How would I find the price of different organs that have been donated ?	0
What Mexican leader was shot dead in 1923 ?	3
What does NECROSIS mean ?	2
What is magnetar ?	0
What feud ended with a marriage in Kentucky on March 21 , 1891 ?	1
What color is the stripe along each side of a Coho salmon ?	1
What is the federal minimum wage ?	4
Mississippi is nicknamed what ?	1
What are the unemployment statistics for the years 1965 and 1990 ?	4
Where is Santa Lucia ?	5
What female painter produced primitives of rural New England life ?	3
What are names of two old men who appear in the serial tv Muppets Show ?	3
What war saw battles at Parrot 's Beak and Black Virgin ?	1
What should you yell to hail a taxi in Madrid ?	0
What is the horsepower of the shuttle boosters ?	4
What year did Apartheid start ?	4
Who created Big Ben ?	3
What city is found in the city of OZ ?	5
What ever happened to the once popular Yale Lock Company ?	0
Name the Marvel team loosely based on DC 's Justice League of America ?	3
What did a 16th-century Aztec athlete get for putting a rubber ball through a ring ?	1
What populous state covers 49 , 576 square miles ?	5
What college football team did Knute Rockne build into a power ?	3
In what state was there an 11 million gallon oil spill ?	5
When did Aldous Huxley write , `` Brave New World '' ?	4
What country did the ancient Romans refer to as Hibernia ?	5
In what high-risk business venture did Jimmy the Greek bet and lose ?	3
What do chefs call The Master Spice ?	1
What is the abbreviation of General Motors ?	2
What is a Devo hat ?	0
How long was the longest hiccup attack ?	4
What kind of weapons were used in Medieval warfare ?	1
How many people live in Tokyo ?	4
What fruit-topped actress was known as The Brazilian Bombshell ?	3
What are birds descendents of ?	1
When the Tutankhamun exhibit was on display in the U.S. , what moving company transported it ?	3
Which Kevin Costner movie involves the Sioux Indians ?	1
Who played the title role in My Favorite Martian ?	3
How does a scientific calculator work ?	0
What is a fear of fur ?	1
Who invented the game Scrabble ?	3
What part of their attire were `` pothooks '' to cowboys of the Old West ?	1
When did humans first begin to write history seriously ?	4
Why do we have to go to school ?	0
What is Toulmin logic ?	0
A corgi is a kind of what ?	1
What city in the U.S. experienced the most growth recently ?	5
What is a dangling participle ?	0
What Tokyo street glitters with famed department stores and nightclubs ?	5
What was the average life expectancy during the Stone Age ?	4
When Mighty Mouse was conceived , what was his original name ?	3
What is the origin of the peace symbol ?	0
What group starred in the movie Rock Around the Clock ?	3
How many U.S. presidents were assassinated during Queen Victoria 's reign ?	4
When was the first flush toilet invented ?	4
What is Nathan Hamill 's role in the new Star Wars prequel ?	3
How many disks does each player have in a four-handed game of Crokinole ?	4
How old is the sun ?	4
What percentage of children between the ages of two and eleven watch ` The Simpsons ' ?	4
How can I find a list of , fax and or email , addresses for human resource departments in Massachusetts ?	0
How do I write to my Congressman ?	0
How many years ago did Led Zeppelin release its last album ?	4
What is the term for a group of geese ?	1
How many people was Randy Craft convicted of killing ?	4
What was the name of the famous battle between Texas and Mexico ?	1
What country are you in if you woo in the Wu dialect ?	5
What do you call a Poker hand with five cards of the same suit ?	1
What New York Yankee was known as The Iron Horse ?	3
Who is considered The First Lady of the American Stage ?	3
Who penned : `` Neither a borrower nor a lender be '' ?	3
What is moxie ?	0
What was the first Sam Spade novel ?	1
What song did Patti Page set people dancing to in 1950 ?	1
Who headed Hitler 's infamous Gestapo ?	3
What South American city features the exclusive Copacabana Beach and Ipanema ?	5
What German city do Italians call The Monaco of Bavaria ?	5
What island group contains Jersey , Guernsey , Sark and Herm ?	5
What is a fear of strong light ?	1
What is a person called that likes fire ?	3
Where was helium first discovered , hence its name ?	5
What is the best way to overcome a fear ?	1
Name a South African diamond producer ?	3
Who made the musical plea Be True to Your School ?	3
What French designer declared : `` The jean is the destructor ! It is a dictator ! It is destroying creativity. The jean must be stopped ! '' ?	3
What season is the setting for Shakespeare 's Midsummer Night 's Dream ?	4
Name a band which was famous in the 1960 's .	3
What comedian was banned from the Ed Sullivan Show for allegedly making an obscene gesture at the show 's host ?	3
What country is the setting for Edgar Allan Poe 's The Pit and the Pendulum ?	5
What Apollo 11 astronaut minded the store while Armstrong and Aldrin made history ?	3
What is the current ticket fare from from Cairo to Barbados ?	4
What is the second highest mountain peak in the world ?	5
What Good Little Witch is Casper 's girlfriend ?	3
In which Tennessee Williams play is one of the characters killed and devoured by a mob of starving children ?	1
What was the nickname of Frederick I , Holy Roman Emperor and King of Germany ?	3
What war did the Potsdam Conference follow ?	1
What 's the most common non-contagious disease in the world ?	1
What month , date , and year did Charles I die ?	4
How many cubic feet of space does a gallon of water occupy ?	4
What is the hair style called that new military recruits receive ?	0
What 's the world 's largest cathedral ?	5
What effects do nitrates have on the environment ?	0
What is Nitrox diving ?	0
What three European countries begin with the letter A ?	5
What happened in the Long March ?	0
What was the name of Hitler 's unsuccessful attempt to overthrow the Bavarian government in Munich in 1923 ?	1
How can I find online spelling ?	0
How many earthworms are in a single pasture ?	4
Who made Stonehenge ?	3
What is the average hourly rate of American workers ?	4
What sport features snatches and clean jerks ?	1
Who 's the founder and editor of The National Review ?	3
In what year did they build the Berlin Wall ?	4
Who was the first governor of West Virginia ?	3
What 's the world 's longest suspension bridge ?	5
What Asian city boasts the world 's biggest bowling alley ?	5
When will Jean Aeul publish her next book ?	4
What famous soldier was born in Europe , died in Asia , and was laid to rest in Africa ?	3
When it 's time to relax , what one beer stands clear ?	1
What culture developed the idea of potlatch ?	3
What baseball team became the Minnesota Twins ?	3
What kind of guitar did Jimi Hendrix play ?	1
What were the first three cities to have a population of more than a million ?	5
What constellation contains the twins Castor and Pollux ?	5
How many meters are in a mile ?	4
What is a gas release event ?	0
What James Michener book is subtitled Spanish Travels and Reflections ?	1
What famed London criminal court was once a feudal castle ?	5
How many milligrams are in a gram ?	4
What stringed weapon fires a bolt ?	1
Where did he get the title ?	5
Where can I find a large list of 5 to 6 letter words ?	5
What is Michael Jackson 's middle name ?	3
Who was the first woman to fly solo across the Atlantic ?	3
How long is human gestation ?	4
What does `` Semper Fidelis '' mean ?	0
What kind of suit did true hepcats wear in 1942 ?	1
Where does Mother Angelica live ?	5
How can I find out my Moon sign ?	0
Why does a candle need a wick ?	0
Musician Ray Charles plays what instrument ?	1
What were the three prophecies the witches make to Macbeth ?	0
What 's the population of Mississippi ?	4
Who started the Dominos Pizza chain ?	3
In what film did Steven Spielberg 's dog star as the main character 's dog ?	1
What are all the different kinds of contraceptives ?	1
How old is Jeremy Piven ?	4
What is the history of yo-yos ?	0
Which NBA players had jersey number 0 ?	3
What chocolate company gives you a one-pound kiss ?	3
How does one correctly pronounce ` qigong ' ?	0
What fossilizes to form coprolite ?	1
How many colored squares are there on a Rubik 's Cube ?	4
Where is the Mayo Clinic ?	5
What Caribbean island is sometimes called Little England ?	5
Where is Amsterdam ?	5
Where can I find the lyrics for the song ` Getting Married Today ' from the musical ` Company ' ?	5
What 's another word that means `` knows all '' ?	1
Who is the famous movie star who also acted as sewer commissioner of Provo Canyon , Utah ?	3
What Australian city became the home of the America 's Cup ?	5
Aspartame is known by what other name ?	1
What is pasta ?	0
Name Randy Craft 's lawyer .	3
What color is `` ash '' ?	1
What is the best distance education university or college ?	3
What river does the Grand Coulee Dam dam ?	5
How often are quadruplets born ?	4
How does psorisis disappear ?	0
How many presidents have died on the 4th of July ?	4
What three colors are on the French flag ?	1
What 's the mystery of the Bermuda Triangle ?	0
What are the seven wonders of the world ?	1
What does CNN stand for ?	2
What is a person called that likes fire ?	3
Who portrayed Vincent Van Gogh in Lust for Life ?	3
What constitutes an adult ?	1
What is a reliable site that I can download Heretic 2 ?	5
What is a neurosurgeon ?	0
What baseball outcome required nine balls in 1879 , eight balls in 1880 and seven balls in 1881 ?	1
What are amaretto biscuits ?	0
What common ailment can 't you catch at the North Pole ?	1
What season begins with the vernal equinox ?	4
Who was known as the Time Master in comic books ?	3
What was the name of Roy Rogers 's dog ?	1
What TV series changed the names to protect the innocent ?	1
Where did cable cars first roll down Clay Street in 1873 ?	5
What is George Lucas 's e-mail address ?	5
How do I give a good massage ?	0
Who is the father of the computer ?	3
What is the origin of `` jiggy '' as in getting jiggy with it ?	0
What is the origin of a.m. and p.m. ?	0
What is the definition of cosmology ?	0
What is the name of the dog on the Cracker Jack box ?	1
What are manifest and latent function theories ?	0
What William Styron book is about a black preacher who leads a slave revolt ?	1
What is the chemical symbol for nitrogen ?	1
Who said : `` Old soldiers never die ; they just fade away '' ?	3
What National League baseball team employed 72 third baseemen in its first 2 seasons ?	3
What are snowballs to a hot-rodder ?	0
How long were Tyrannosaurus Rex 's teeth ?	4
What is the origin of the word Ozymandias ?	0
Who 's the only man to have won the Olympic decathlon twice ?	3
What Kenyan city is the safari center for East Africa ?	5
Why do men snore ?	0
What causes `` rolling thunder '' ?	0
What is the name of Miss India 1994 ?	3
What four U.S. states have active volcanoes ?	5
What 's the setting of John Le Carre 's A Small Town in Germany ?	0
What does an echidna look like ?	0
What is the secret of the universe ?	0
Who was the second man to walk on the moon ?	3
What major Victorian novelist spent as much time working for the post office as he did writing ?	3
What caused an adjournment of the 25th anniversary session of the United Nations General Assembly ?	0
The major league baseball team in Pittsburgh is called what ?	3
What is the name of the Islamic counterpart to the Red Cross ?	1
What year were the Olympic Games played in where Nadia Comaneci became popular ?	4
What is glass made of ?	1
How did Lee Harvey Oswald purchase his rifle ?	0
How do I sing like Elvis Presley ?	0
What are the biggest Indian airports ?	5
What is the folklore story regarding birds ' nests and birds in Christmas trees ?	1
What are the world 's three largest oceans , in order of size ?	5
Who is the Pope ?	3
Where on the Internet can I find information on laundry detergent ?	5
What do the French call La Manche ?	1
What 's an easy way to count the approximate number of fish in a lake ?	1
How do you clean up a cache ?	0
What was the name of Aristotle Onassis 's yacht ?	1
What is a fear of being dirty ?	1
What animal occurs in Spielberg 's `` Jaws '' ?	1
What 's the Red Planet ?	0
The Shea & Gould law firm had an office in L.A. for how many years ?	4
What 's the most common surname in America ?	3
How long does it take the typical American to eat 23 quarts of ice cream ?	4
What is the difference between a fruit and a vegetable ?	0
What kind of tree graces Lebanon 's flag ?	1
What is tumbled marble ?	0
What are the various ways in which one can measure IT User Satisfaction Level ?	1
What city is sometimes called The Athens of Switzerland ?	5
Where did bocci originate ?	5
How does light travel through the void of space if there is no medium for it to ` wave ' or ` pulse ' .	0
What are the Valdez Principles ?	0
How can I easily remove red wine stains from t-shirts ?	0
How do you write MLA style bibliographies for an Internet source ?	0
Who is Imam Hussain Ben Ali whom Shia people believe in ?	3
What is the origin of the word assassinate ?	0
Where can I find information about Bob Barr , representative from Georgia ?	5
What is the frequency of VHF ?	4
What are the Arabic Numerals from 1 to 10 ?	0
What does the policeman become in the Canadian edition of Monopoly ?	1
How many electoral votes does it take to win presidency ?	4
What is digitalis ?	0
What kind of flowers does detective Nero Wolfe raise ?	1
What was paper made of in the late 16th century ?	1
Who was William Henry Harrison ?	3
What was the outcome of the 1945 Yalta Conference ?	0
What is `` flintknapping '' ?	0
What 's the most popular contact lens color ?	1
What were the cities of Dickens 's A Tale of Two Cities ?	5
What causes canker sores in the mouth ?	0
In what year was the movie the Ten Commandments released ?	4
What is the fastest fish in the world ?	1
What color are the castellated walls of the Kremlin ?	1
What is celebrated during the week of February 21-27 ?	1
What is damage to business and government caused by bureaucracy ?	1
What countries have the best math students ?	5
When was the De Beers company founded ?	4
What was a California prayer book to an Old West gambler ?	1
Who was the first black performer to have his own network TV show ?	3
What 's another name for aspartame ?	1
What did John F. Kennedy consider his greatest blunder in office ?	0
What 's the abbreviation for trinitrotoluene ?	2
What creature is the absolute fastest in moving in the world , birds , mammals , etc. , ?	1
What is the date of Bastille Day ?	4
What is IOC an abbreviation of ?	2
What 's the proud claim to fame of the young women who formed Kappa Alpha Theta ?	0
Which two products use a tiger as their symbol ?	1
Where did Freidreich Wilhelm Ludwig Leichhardt , Prussian born explorer , go to school ?	5
What color eyes are most sensitive to light ?	1
How much folic acid should an expectant mother get daily ?	4
What company uses the unfamiliar faces of its celebrity spokespeople to promote the use of its product ?	3
What disease does Katharine Hepburn have that makes her voice shake ?	1
What did FCC chairman Newton Minow declare TV to be on May 9 , 1961 ?	0
How much caffeine is in a 16 oz cup of coffee ?	4
What is the name of the art of growing miniature trees ?	1
What two countries in South America are landlocked ?	5
[truncated: 3,453 more rows]
