# Supplementary material for: STTA: enhanced text classification via selective test-time augmentation
Source: PeerJ Comput Sci. 2023 Dec 19;9:e1757. doi: 10.7717/peerj-cs.1757 (PMC10773867; doi:10.7717/peerj-cs.1757)
Supplement: Supplemental Information 5 — The Text REtrieval Conference (TREC) Question Classification dataset contains 5500 labeled questions in training set and another 500 for test set.The TREC-Coarse dataset has 6 coarse class labels. [file peerj-cs-09-1757-s005.zip › tta_aeda_1+32_test.csv]

label	sentence
4	How far is it from Denver to Aspen ?
4	! How far is it from Denver ; to Aspen ?
4	How far is it ? from Denver ! to Aspen ?
4	How far , is . it from Denver to ; Aspen ?
4	How far ! is it from Denver to Aspen . ?
4	How ; far is . it from ! Denver to Aspen ?
4	How far is ; it from ? Denver to Aspen ?
4	How far is it . from Denver to Aspen ; ?
4	How : far is it from Denver to Aspen ?
4	! How far is it from Denver to , Aspen ?
4	How ; far is it from , Denver to , Aspen ?
4	How far is it from Denver to Aspen ? ?
4	How ! far is it from Denver to Aspen ?
4	How ; far ! is it from Denver to : Aspen ?
4	How far is it from Denver to Aspen ! ?
4	How far is . it ; from Denver to Aspen ? ?
4	How far is , it , from Denver to Aspen ?
4	; How far is it from Denver to Aspen ?
4	. How far is it : from Denver to , Aspen ?
4	. How far is it from Denver to Aspen ?
4	How far is it from Denver : to ; Aspen ! ?
4	How far is ; it from ? Denver to Aspen ; ?
4	How far is it from Denver to : Aspen : ?
4	How ; far . is it from ? Denver to Aspen ?
4	How . far is : it from ! Denver to Aspen ?
4	How far is ! it from Denver to Aspen ?
4	How far is it from ? Denver to Aspen ?
4	How , far is it from Denver to Aspen ?
4	; How far is : it from Denver ; to Aspen ?
4	: How , far is it from Denver to ; Aspen ?
4	! How . far is it from Denver . to Aspen ?
4	: How . far is ? it from Denver to Aspen ?
4	: How far is it from Denver to Aspen ?
5	What county is Modesto , California in ?
5	What county is Modesto , California ; in ?
5	What county is Modesto . , California in ?
5	What : county is Modesto , California in ?
5	What county is , Modesto , . California in ?
5	. What county is Modesto : , California in ? ?
5	What county is Modesto ! , California in ?
5	What county is Modesto , , California : in : ?
5	: What county is Modesto , California in ?
5	What county ! is Modesto , California in ?
5	? What county is Modesto : , California in , ?
5	What county is Modesto , California in : ?
5	What county is Modesto ! , ? California in ?
5	What : county is Modesto . , California in ? ?
5	What . county ; is Modesto , ! California in ?
5	What county is ? Modesto , California in ?
5	What county is Modesto ! , ; California in ?
5	What county ? is Modesto , : California in ? ?
5	, What : county is Modesto ! , California in ?
5	What county is , Modesto , California in ?
5	What county is : Modesto , ; California in ? ?
5	What county is Modesto , California : in ?
5	What county is Modesto , : California . in , ?
5	What : county , is Modesto , California in ?
5	What county is Modesto ; , California in . ?
5	What county is Modesto , California in ! ?
5	? What county is Modesto , California in , ?
5	What , county is Modesto , . California ? in ?
5	, What county . is Modesto , California : in ?
5	What , county is Modesto , California in ?
5	What county is ! Modesto , California in ?
5	? What county ? is Modesto , California in ?
5	? What . county ! is Modesto , California in ?
3	Who was Galileo ?
3	Who was . Galileo ?
3	Who was . Galileo ?
3	, Who was Galileo ?
3	Who ; was . Galileo ?
3	Who was ? Galileo ! ?
3	Who ? was Galileo ?
3	, Who was Galileo ! ?
3	Who : was . Galileo ?
3	! Who was Galileo , ?
3	Who was ! Galileo ?
3	Who . was Galileo ? ?
3	! Who was Galileo ?
3	! Who was Galileo ?
3	Who ? was . Galileo ?
3	Who was Galileo ? ?
3	? Who was . Galileo ?
3	! Who was Galileo ! ?
3	Who : was Galileo ?
3	. Who was Galileo , ?
3	? Who was Galileo ?
3	? Who was Galileo ?
3	Who ; was Galileo : ?
3	Who was Galileo . ?
3	Who ; was Galileo , ?
3	Who . was Galileo . ?
3	Who was Galileo : ?
3	? Who was Galileo ?
3	: Who was . Galileo ?
3	Who . was Galileo ?
3	Who was Galileo ? ?
3	; Who ? was Galileo ?
3	Who was Galileo : ?
0	What is an atom ?
0	What is an : atom ! ?
0	What ; is an ; atom ?
0	! What is an atom ?
0	; What is , an atom ?
0	What ? is an atom ; ?
0	. What is an ; atom ?
0	, What is an atom ?
0	! What is an atom ?
0	What is an ! atom ?
0	What : is an atom ?
0	What is ; an ; atom ?
0	What is an atom . ?
0	What is an , atom ?
0	What is an ? atom ? ?
0	: What is an atom ?
0	What ! is an atom ?
0	? What is ! an atom ?
0	What is an ? atom . ?
0	What , is an atom ?
0	. What is ? an atom ?
0	What ; is an : atom ?
0	What ! is an atom ?
0	? What is an ? atom ?
0	? What is an atom ?
0	. What is an atom ?
0	What is . an atom ?
0	What ? is an . atom ?
0	What is an atom : ?
0	What is : an atom . ?
0	What ! is an : atom ?
0	What is an atom , ?
0	What is an ? atom ?
4	When did Hawaii become a state ?
4	When ? did Hawaii become a state ! ?
4	? When did Hawaii become a ! state . ?
4	When did Hawaii become , a , state . ?
4	When did Hawaii become ? a ; state ! ?
4	When ? did Hawaii become a state ?
4	? When did Hawaii . become a . state ?
4	When : did Hawaii become a state . ?
4	When did Hawaii ? become a . state ?
4	When did : Hawaii become a state ! ?
4	When did . Hawaii become a state ?
4	When did : Hawaii become a state ?
4	When did ! Hawaii become a state ?
4	, When did Hawaii become a state ?
4	, When did Hawaii become , a state ?
4	When : did Hawaii become a state ?
4	! When did Hawaii become a ! state : ?
4	When did Hawaii become , a state ?
4	When ? did Hawaii become a state ?
4	When did Hawaii ! become a state ?
4	, When ! did ! Hawaii become a state ?
4	When did ; Hawaii become a state : ?
4	When . did Hawaii become . a state ?
4	When ? did , Hawaii become , a state ?
4	When did ; Hawaii become a state ?
4	When , did Hawaii become a state ?
4	When did : Hawaii . become a state ?
4	When did Hawaii become . a state ?
4	. When did Hawaii become a , state ?
4	When did ? Hawaii become : a state ?
4	When did Hawaii become ? a state ?
4	When did . Hawaii become a , state ?
4	When did : Hawaii become a ; state ?
4	How tall is the Sears Building ?
4	How tall is ? the Sears Building ?
4	How tall is : the Sears Building ?
4	How ! tall is ! the Sears Building ?
4	. How ! tall is the Sears Building ?
4	How tall is the ; Sears Building ?
4	How ? tall is , the Sears ? Building ?
4	How ? tall is the Sears Building ! ?
4	How : tall : is . the Sears Building ?
4	How ! tall is the Sears Building . ?
4	How tall is . the , Sears Building ! ?
4	How tall is the Sears Building : ?
4	How tall is the , Sears Building ? ?
4	: How tall is ? the Sears Building , ?
4	How tall : is . the Sears Building . ?
4	. How tall is the Sears ! Building ?
4	How tall is the : Sears Building ? ?
4	! How tall is the Sears ! Building ?
4	How tall is the Sears , Building ; ?
4	. How tall is the Sears Building ?
4	How tall ! is the . Sears Building ?
4	How . tall is the Sears ? Building ! ?
4	How ; tall is the ; Sears Building ?
4	? How : tall is the ; Sears Building ?
4	How tall ! is the Sears ? Building ?
4	How tall is the , Sears , Building ?
4	How tall is the Sears . Building ?
4	How tall is ? the , Sears Building ?
4	How tall : is the Sears ? Building : ?
4	How ? tall is : the Sears Building ?
4	? How tall ! is , the Sears Building ?
4	, How tall is . the ! Sears Building ?
4	; How tall is . the Sears Building ?
3	George Bush purchased a small interest in which baseball team ?
3	George Bush purchased a small interest in which baseball team : ?
3	; George . Bush purchased a small ! interest in which baseball team : ?
3	George Bush , purchased . a ? small interest in which baseball team ?
3	George Bush ? purchased a small : interest : in which baseball team ? ?
3	George Bush ; purchased a small interest in ! which baseball team ?
3	George Bush ? purchased ! a small interest in which baseball team ?
3	George Bush purchased , a small interest ? in , which baseball team ; ?
3	George Bush purchased a small interest . in which baseball team ?
3	George , Bush purchased a small interest in which baseball team ! ?
3	George Bush purchased a small interest in which baseball team : ?
3	George Bush purchased ! a small interest in which baseball ; team ?
3	George Bush purchased a small interest in which ! baseball team ?
3	: George Bush purchased a small interest : in ; which baseball team ?
3	George Bush purchased a : small interest in ? which baseball , team ! ?
3	, George Bush purchased a small interest in which baseball ! team . ?
3	. George Bush ? purchased a small interest in which baseball team : ?
3	George Bush purchased a small interest ; in which baseball , team ?
3	George ! Bush purchased ! a small ; interest in which ? baseball team ?
3	. George Bush purchased a , small interest in which ! baseball team ?
3	George Bush purchased ; a small interest in which baseball team ?
3	George Bush purchased : a : small interest in which baseball team : ?
3	George Bush purchased a ! small interest ? in which ! baseball team ?
3	; George Bush purchased a . small interest in which baseball team ?
3	George Bush purchased a small interest in ? which baseball team ?
3	? George Bush purchased a small interest . in . which . baseball team ?
3	George ? Bush , purchased a small interest in which baseball team ?
3	George . Bush purchased a small interest , in which , baseball ? team ?
3	George Bush ! purchased a ! small interest in which baseball team ?
3	George : Bush purchased ! a ? small interest in which ; baseball team ?
3	George Bush purchased . a . small interest in which ; baseball : team ?
3	George Bush : purchased a small interest in which baseball team ?
3	: George Bush purchased ; a ; small interest in which baseball team ? ?
1	What is Australia 's national flower ?
1	? What is Australia 's national flower ?
1	! What is , Australia 's : national flower ?
1	What is , Australia 's : national , flower ?
1	What is Australia 's ! national flower ?
1	What : is ? Australia 's national flower ! ?
1	; What ; is Australia 's national flower ! ?
1	What is Australia 's . national , flower ?
1	What ; is Australia 's national flower . ?
1	What is Australia 's national flower , ?
1	What is Australia 's , national , flower ?
1	What ! is Australia ; 's national flower ; ?
1	What is Australia 's national ? flower ?
1	What is Australia 's . national flower ?
1	What is ? Australia ! 's . national flower ?
1	What is Australia 's : national flower ?
1	What is Australia 's national ? flower ?
1	What is : Australia . 's ! national flower ?
1	What is Australia 's ? national flower ?
1	What ? is . Australia 's national , flower ?
1	What is : Australia 's national flower ?
1	What : is : Australia : 's national flower ?
1	What : is , Australia 's national ! flower ?
1	What is ; Australia 's national flower ?
1	! What . is Australia 's national ? flower ?
1	. What . is Australia 's national flower , ?
1	! What is : Australia 's national ? flower ?
1	What ? is Australia 's national flower ?
1	What ! is , Australia 's national flower ?
1	What is ? Australia . 's national ? flower ?
1	What is Australia 's : national flower : ?
1	. What is Australia ? 's ? national flower ?
1	; What is Australia 's national flower ?
0	Why does the moon turn orange ?
0	Why does the moon : turn orange ?
0	Why . does the moon turn ! orange , ?
0	Why . does the moon turn orange ?
0	Why does the moon turn : orange ?
0	? Why ; does the moon turn . orange ?
0	Why ; does the ; moon turn . orange ?
0	Why does : the moon turn ? orange ?
0	Why does the moon turn . orange ?
0	! Why does : the moon turn orange ?
0	Why does the , moon turn orange ?
0	Why ! does ! the ? moon turn orange ?
0	; Why does ! the moon turn orange ?
0	; Why does the ; moon ! turn orange ?
0	: Why does the . moon turn ? orange ?
0	. Why does the ! moon turn orange ?
0	: Why does ! the moon : turn orange ?
0	Why does the moon turn orange ; ?
0	Why does , the . moon turn orange ; ?
0	Why ; does the moon turn orange : ?
0	Why does , the moon , turn ! orange ?
0	. Why does the moon ; turn orange , ?
0	Why does : the moon turn orange ! ?
0	Why does the ; moon turn orange ? ?
0	, Why does the moon turn orange ?
0	! Why . does the : moon turn orange ?
0	Why does the moon turn ! orange : ?
0	? Why ! does the moon , turn orange ?
0	; Why . does the moon turn orange ; ?
0	Why does the moon ? turn ? orange ! ?
0	? Why does : the moon turn orange ?
0	Why does ; the moon ; turn orange ?
0	Why : does ? the moon turn orange ?
0	What is autism ?
0	; What is autism ?
0	What is autism ! ?
0	? What is : autism ?
0	! What is autism ?
0	What : is autism ?
0	: What is autism : ?
0	What ! is autism ?
0	What is autism . ?
0	What : is ? autism ?
0	What , is autism ?
0	: What ? is autism ?
0	What ! is ; autism ?
0	. What ? is autism ?
0	What is , autism ?
0	What : is autism : ?
0	? What is ! autism ?
0	What is ! autism ?
0	What is autism ? ?
0	. What is autism ?
0	. What is , autism ?
0	What is autism . ?
0	? What , is autism ?
0	What is , autism ; ?
0	What is autism ! ?
0	What , is autism ?
0	What is autism : ?
0	; What is autism ?
0	What ; is autism . ?
0	What ! is autism ?
0	What is ! autism ?
0	What is ? autism , ?
0	: What ; is autism ?
5	What city had a world fair in 1900 ?
5	What city had a world fair in 1900 . ?
5	What : city had ? a world fair in 1900 ?
5	What city had , a : world fair in ! 1900 ?
5	What city ; had a world fair . in ; 1900 ?
5	What city had a world fair in 1900 ! ?
5	What . city had a world fair in 1900 ?
5	What city had a world ! fair in ? 1900 ?
5	What ! city had a world . fair in , 1900 ?
5	; What city , had a world fair in 1900 . ?
5	? What city had a . world fair in 1900 ?
5	What city . had a world ? fair . in 1900 ?
5	What city had a : world ! fair in 1900 ?
5	What . city had a world fair ? in ! 1900 ?
5	What city had a world fair . in 1900 ?
5	What . city had a world fair in 1900 ! ?
5	What city ? had a world fair in 1900 ?
5	; What city had : a world : fair in 1900 ?
5	What . city had a world fair in ; 1900 ?
5	: What city had a ; world fair in 1900 ?
5	What ! city had a world fair in 1900 ?
5	What . city had a world fair in , 1900 ?
5	? What city had a ! world fair in , 1900 ?
5	What , city : had a world fair in 1900 : ?
5	What city had a world . fair in 1900 ?
5	, What city had a world fair , in 1900 ?
5	What , city had a ! world , fair in 1900 ?
5	What city had a world fair ? in 1900 ?
5	What city ; had a world fair . in 1900 ?
5	: What city had a world fair in 1900 ?
5	What city . had a world fair in 1900 . ?
5	. What city had a world fair in 1900 . ?
5	What city , had a world fair in 1900 ?
3	What person 's head is on a dime ?
3	? What person 's ; head is on : a dime ?
3	What person ! 's ; head is on a dime ?
3	What person 's head is on a dime ? ?
3	What person ? 's head is on a dime ?
3	What ? person 's , head is ? on a dime ?
3	What person 's , head is on : a dime ?
3	What ! person 's head is on ! a dime ?
3	; What person 's head ? is , on a dime ?
3	? What person 's head is : on a dime ?
3	What person 's head is on a dime . ?
3	What person 's head is on . a dime ?
3	What person 's head is on . a dime : ?
3	What person , 's head is on a ! dime ?
3	What person ; 's head is on ! a dime ?
3	What , person : 's head is ! on a dime ?
3	, What person 's head is on a dime ! ?
3	What person 's head is ! on a dime ?
3	; What person 's head ? is on a dime ?
3	What person 's head is on ! a dime ?
3	What person 's , head is , on a dime ?
3	What person 's head is , on a dime ?
3	What person 's head is on ; a dime ?
3	What : person 's head is on a : dime ?
3	What : person 's head ; is on , a dime ?
3	What person , 's head is on a dime ?
3	What person 's . head is on a dime ?
3	What person ; 's head is on a : dime ! ?
3	What ? person 's head is ! on , a dime ?
3	What person 's head is ; on a dime : ?
3	What person 's head is on : a dime ?
3	What ? person 's head ! is on a dime ? ?
3	What person 's head ? is on a dime ? ?
4	What is the average weight of a Yellow Labrador ?
4	What is , the average weight of a Yellow Labrador ?
4	What is the average weight of a Yellow Labrador ; ?
4	What is the ; average weight of a Yellow Labrador ?
4	What is the average : weight of a Yellow Labrador ?
4	What . is the average weight of . a Yellow Labrador ?
4	What is the average weight : of a Yellow Labrador ?
4	What ; is : the average weight ! of a : Yellow Labrador ?
4	What ; is , the . average weight of : a Yellow Labrador ?
4	What is the average weight of ; a Yellow : Labrador ?
4	What is the average weight of ! a . Yellow Labrador ?
4	What is ? the average weight of ; a Yellow Labrador ?
4	What is the average weight of . a Yellow Labrador ?
4	? What is the ; average weight . of a ! Yellow Labrador ?
4	What is , the average weight of , a ; Yellow ! Labrador ?
4	What is ? the average . weight of a Yellow Labrador ?
4	What is the average weight of a ? Yellow Labrador ?
4	What , is the . average ! weight of a Yellow , Labrador ?
4	: What , is ; the average weight of a Yellow Labrador ?
4	? What is the average weight of a Yellow Labrador ; ?
4	What ! is the average weight . of : a . Yellow Labrador ?
4	What is the ! average weight of a ! Yellow Labrador ?
4	! What is the average weight of a ; Yellow Labrador ?
4	What ; is the average ? weight of a Yellow Labrador , ?
4	What is ! the , average weight of : a Yellow Labrador ?
4	What is the average , weight . of ? a Yellow ! Labrador ?
4	What is the ! average weight ! of a Yellow ? Labrador : ?
4	What . is the average ? weight of a , Yellow Labrador ?
4	What is ? the , average weight . of a Yellow Labrador ?
4	What is the average ; weight of , a : Yellow ? Labrador ?
4	What is the ; average weight : of a . Yellow Labrador ?
4	What is the average weight of a ! Yellow Labrador ?
4	. What is the ? average . weight of ! a Yellow Labrador ?
3	Who was the first man to fly across the Pacific Ocean ?
3	Who was the first man , to fly across the Pacific Ocean . ?
3	Who was the first man . to fly across the Pacific Ocean , ?
3	? Who was the first man to fly across the Pacific Ocean ?
3	Who was . the first man to fly across the Pacific Ocean ?
3	Who , was the first man to fly . across the Pacific Ocean ?
3	Who , was ? the ? first man to fly across ? the Pacific Ocean ?
3	Who was the first man to , fly across the Pacific Ocean ?
3	; Who was the first ! man to fly across the : Pacific Ocean ! ?
3	Who was ; the first man to fly ; across the Pacific . Ocean ?
3	Who . was the first : man to fly across the Pacific Ocean , ?
3	Who was the ; first man to : fly across the Pacific Ocean ?
3	Who was the ; first man to . fly across ; the Pacific Ocean ?
3	Who was the first man to fly across the Pacific Ocean ? ?
3	Who was the first man to fly across ? the Pacific Ocean ?
3	Who was , the first man ? to fly ! across ? the Pacific Ocean ?
3	Who was the first man to fly across the ; Pacific Ocean ?
3	Who was the ! first man to fly ? across the Pacific Ocean ? ?
3	Who was the first man to fly : across the Pacific Ocean ?
3	Who was the first man to fly across ? the Pacific Ocean ?
3	Who was the ? first ? man to , fly across the Pacific Ocean , ?
3	Who was ; the first : man . to fly , across the Pacific Ocean ?
3	Who . was the first man to fly across , the Pacific ! Ocean ?
3	Who was the first man ; to fly across the Pacific Ocean ?
3	Who was the first man to : fly , across the Pacific Ocean ?
3	Who was . the ! first man to : fly ; across the Pacific Ocean ?
3	Who was the first man , to fly across the Pacific Ocean ; ?
3	Who was : the first man to fly ; across the , Pacific ; Ocean ?
3	; Who was the : first man , to fly . across the Pacific Ocean ?
3	, Who was the first man to fly across the Pacific Ocean ?
3	Who was the first man to fly ; across the Pacific , Ocean ?
3	Who was the first man to fly across ? the Pacific Ocean ?
3	Who was the first man : to fly , across the Pacific , Ocean ?
4	When did Idaho become a state ?
4	When did : Idaho become ? a state ?
4	When did Idaho ! become a ? state ?
4	When , did Idaho become a state ?
4	When did Idaho become a state , ?
4	When did Idaho ; become a , state ?
4	. When did Idaho become a ? state ?
4	? When did Idaho become a state ?
4	When did Idaho , become : a state . ?
4	When ! did Idaho ? become ; a state ?
4	: When did Idaho become ? a state . ?
4	When did Idaho ; become a state ?
4	: When did . Idaho become a state ?
4	When did Idaho become . a state ?
4	When did , Idaho become ? a state ! ?
4	When did Idaho become ? a state ?
4	When ? did Idaho become a state ? ?
4	When ; did ! Idaho become . a state ?
4	When ! did Idaho become a state ?
4	When did Idaho . become ; a state ? ?
4	When did : Idaho . become a state ?
4	When did Idaho ; become a state ?
4	. When : did Idaho become a state ? ?
4	: When did Idaho become a state ?
4	When did . Idaho ! become a state ?
4	When did : Idaho become , a state ?
4	When did Idaho become . a ! state ; ?
4	. When : did Idaho ! become a state ?
4	When . did ; Idaho become a state ?
4	; When did . Idaho ; become a state ?
4	When did Idaho become a state ; ?
4	When did Idaho . become a state ?
4	When . did ; Idaho become a state : ?
4	What is the life expectancy for crickets ?
4	What is : the life expectancy for crickets ?
4	What ; is the : life expectancy for crickets : ?
4	What ! is the life expectancy : for crickets ?
4	What ? is the ! life expectancy for crickets ?
4	What is the life ; expectancy for crickets ?
4	! What is the life expectancy ! for crickets : ?
4	; What is the life expectancy for crickets . ?
4	What : is the life expectancy for crickets ! ?
4	What is the life expectancy ? for crickets ?
4	What is the life expectancy for ; crickets ?
4	; What is the life expectancy for ? crickets ! ?
4	What is the life , expectancy for crickets ?
4	What is the life expectancy ! for . crickets . ?
4	What is the life . expectancy for crickets ?
4	What is : the life ! expectancy . for crickets ?
4	What is the ; life expectancy , for ! crickets ?
4	? What is the ! life expectancy for ; crickets ?
4	What is the life ! expectancy for crickets ?
4	What is the . life expectancy ? for crickets ! ?
4	, What is the life expectancy for crickets ?
4	, What is the . life expectancy for crickets ! ?
4	What is , the life expectancy for crickets ?
4	! What is the life expectancy for ; crickets ?
4	What , is the life ? expectancy for crickets ?
4	What is the ? life ? expectancy for crickets ?
4	; What ! is the life expectancy , for crickets ?
4	What is , the life expectancy for crickets ?
4	What ; is ! the life expectancy for crickets ?
4	: What ? is the life expectancy for : crickets ?
4	What is the ; life expectancy for crickets ?
4	What is : the life expectancy for crickets ?
4	What is the life : expectancy for crickets ?
1	What metal has the highest melting point ?
1	, What metal has . the highest ? melting point ?
1	What metal has the highest melting ; point ?
1	What metal has ; the highest melting point ; ?
1	What . metal has the highest melting point ; ?
1	What . metal has the highest melting point ?
1	What metal has ? the highest : melting point ! ?
1	What metal has the highest ? melting point ! ?
1	What ; metal has the highest melting , point : ?
1	. What metal has the highest melting point ?
1	What , metal has ? the highest : melting point ?
1	What metal ; has the ! highest . melting point ?
1	What metal ! has the highest ! melting point ! ?
1	? What : metal has the , highest melting point ?
1	What metal ! has ? the highest melting , point ?
1	What metal has the : highest melting ! point ?
1	What metal has ; the highest melting ? point ?
1	What metal has the , highest , melting point ? ?
1	What metal has the ; highest melting point ?
1	What metal ; has the highest melting point ?
1	What metal ? has the highest melting ! point ? ?
1	, What metal has the highest ! melting ? point ?
1	; What . metal has the highest melting point ! ?
1	What metal has , the highest melting point ?
1	What metal ; has the highest ! melting point . ?
1	, What metal has the ! highest melting point , ?
1	What metal has the highest ! melting point ! ?
1	What metal has the highest melting . point ?
1	. What ; metal has the highest melting ; point ?
1	What metal has the highest , melting point ? ?
1	What metal has the highest , melting point ?
1	What metal has the highest melting point : ?
1	What metal has the highest melting ; point ?
3	Who developed the vaccination against polio ?
3	. Who ? developed the vaccination against polio ; ?
3	Who developed the vaccination against : polio ?
3	? Who ! developed the vaccination ! against polio ?
3	Who : developed the vaccination . against ! polio ?
3	Who developed : the vaccination against polio ?
3	Who developed ; the ! vaccination against ! polio ?
3	. Who ; developed the ! vaccination against polio ?
3	Who developed the ? vaccination ? against : polio ?
3	Who developed the vaccination ? against polio ?
3	Who developed the vaccination against : polio ?
3	Who developed the vaccination . against polio ?
3	Who developed the vaccination against ? polio ?
3	Who developed the vaccination against . polio : ?
3	Who developed . the vaccination against polio : ?
3	Who developed the vaccination . against polio . ?
3	Who developed the vaccination . against polio ?
3	? Who developed the vaccination against polio ?
3	Who developed the . vaccination against polio ! ?
3	: Who ? developed the vaccination against polio : ?
3	, Who ? developed the vaccination against . polio ?
3	Who developed the vaccination ? against polio ?
3	Who developed the vaccination : against polio ?
3	Who developed ; the . vaccination against : polio ?
3	Who ; developed the vaccination , against polio ?
3	Who . developed the vaccination ; against polio ? ?
3	Who developed , the vaccination against polio ? ?
3	; Who developed the vaccination against . polio . ?
3	Who ; developed , the vaccination against . polio ?
3	! Who developed the vaccination against , polio ?
3	. Who developed the vaccination ! against polio ?
3	Who developed ? the vaccination against polio ?
3	Who developed the ? vaccination against ; polio ?
0	What is epilepsy ?
0	! What is epilepsy ?
0	What ; is epilepsy ? ?
0	, What is epilepsy : ?
0	. What is , epilepsy ?
0	? What is epilepsy ?
0	; What is epilepsy ?
0	What : is : epilepsy ?
0	What is ! epilepsy : ?
0	; What is . epilepsy ?
0	What ; is . epilepsy ?
0	? What is epilepsy ?
0	What is ? epilepsy ?
0	; What is epilepsy ?
0	; What is epilepsy ?
0	, What ! is epilepsy ?
0	What ? is epilepsy . ?
0	What is epilepsy : ?
0	: What ? is epilepsy ?
0	What is epilepsy : ?
0	. What is epilepsy : ?
0	What ? is ! epilepsy ?
0	What is : epilepsy , ?
0	! What is epilepsy ? ?
0	! What , is epilepsy ?
0	; What is epilepsy ! ?
0	What is , epilepsy ?
0	What is ; epilepsy ?
0	? What is epilepsy ?
0	What , is ; epilepsy ?
0	What . is ; epilepsy ?
0	What ? is epilepsy ! ?
0	What is ? epilepsy ?
4	What year did the Titanic sink ?
4	. What year did the Titanic , sink ?
4	What year did the , Titanic sink ?
4	; What year ! did : the Titanic sink ?
4	What year : did : the Titanic sink ?
4	What year did . the Titanic . sink . ?
4	What ; year : did the Titanic sink ?
4	What year ? did ? the ! Titanic sink ?
4	What year did the Titanic . sink ?
4	; What year did the Titanic . sink : ?
4	What year . did the ; Titanic sink , ?
4	. What year did the Titanic sink ?
4	? What year : did the , Titanic sink ?
4	What ! year did the ! Titanic sink , ?
4	What year did the , Titanic sink ?
4	What , year did the Titanic sink ?
4	What year , did : the Titanic sink ?
4	, What : year ? did the Titanic sink ?
4	What ; year did the Titanic sink ?
4	What year ; did the Titanic sink ?
4	What : year did ! the Titanic . sink ?
4	What year ; did the : Titanic , sink ?
4	What , year did the Titanic sink ?
4	? What year did the , Titanic , sink ?
4	; What year did the ! Titanic sink ?
4	What year did the Titanic , sink ?
4	What year ? did the Titanic , sink ?
4	What year : did the Titanic : sink , ?
4	What year ? did the Titanic sink ?
4	What year ; did the ! Titanic sink ?
4	What year ; did the Titanic sink ?
4	? What . year did the Titanic sink ?
4	, What year did the : Titanic ? sink ?
3	Who was the first American to walk in space ?
3	Who was the first : American to ; walk in space ?
3	Who ! was ? the first American to walk in space ?
3	! Who was the first American to ? walk in : space ?
3	Who was . the first American ! to walk in ; space ? ?
3	Who was the . first American to walk . in ; space ? ?
3	Who was the first American to walk in : space ?
3	, Who . was ; the ? first American to walk in space ?
3	Who , was the , first ? American to walk in . space ?
3	Who , was the first American to walk in ; space ?
3	Who was the first American to walk in : space ; ?
3	Who was the first ? American : to : walk in space ; ?
3	Who was the first American ! to walk in space ?
3	? Who was the , first American to walk in space ?
3	, Who was ? the first American to walk in space ?
3	Who ! was the : first : American to walk in : space ?
3	Who ! was the first American to walk ; in space ; ?
3	Who was the , first American to walk in space ?
3	, Who was ; the : first American to walk ! in space ?
3	Who ! was the first American to walk in ! space ?
3	Who was the first American , to walk in space ?
3	Who was the first : American to walk in ? space ?
3	. Who was ! the : first American to : walk in space ?
3	Who was the ; first American to walk in ? space ?
3	Who was ! the first American to : walk in space , ?
3	Who was , the first American to walk in space ?
3	Who was . the first American to ! walk in ? space ; ?
3	Who was the first American : to walk in space ?
3	Who ? was the first American to walk in space ?
3	. Who was the first American to walk in : space ?
3	Who was the first American to walk ! in space ?
3	Who was , the first American to : walk in . space ?
3	Who was the . first American to walk , in space ?
0	What is a biosphere ?
0	What is a biosphere : ?
0	What ; is a biosphere ?
0	. What is a biosphere ?
0	; What is ? a biosphere ?
0	What is a . biosphere : ?
0	What ? is a biosphere ?
0	What is ! a biosphere ?
0	What is a . biosphere ! ?
0	What . is a biosphere ?
0	What ; is a biosphere ?
0	What is a ! biosphere ?
0	What is ? a biosphere ?
0	What is : a biosphere ?
0	What . is ? a biosphere ?
0	What ! is . a biosphere ?
0	What . is a ? biosphere ?
0	; What is ; a biosphere ?
0	What , is a . biosphere ?
0	: What is a ! biosphere ?
0	What is a ? biosphere ?
0	What is a , biosphere ; ?
0	What : is . a biosphere ?
0	What is ! a biosphere ?
0	? What is a biosphere ?
0	What ! is ? a biosphere ?
0	, What is a biosphere ?
0	What is a , biosphere : ?
0	What is a ? biosphere ! ?
0	; What is a biosphere ?
0	. What ; is a biosphere ?
0	What ? is a : biosphere ?
0	What is a . biosphere ?
5	What river in the US is known as the Big Muddy ?
5	What river ! in the ; US is known as the . Big Muddy ?
5	. What river ! in the US is known as the Big Muddy ! ?
5	What river in ! the US ; is known , as the Big Muddy ? ?
5	! What : river in the US is known as the Big , Muddy ! ?
5	What river in the US is known as ! the Big Muddy ?
5	What ; river in the US is known as the Big Muddy ?
5	. What river in : the US is known as the Big Muddy , ?
5	What river : in the , US is known ? as the Big Muddy : ?
5	What river in the US is known as ? the Big Muddy ?
5	What . river in the US is known as the Big Muddy ?
5	What , river in the US is ! known as the Big : Muddy ?
5	What river in ; the US is known ! as , the ? Big Muddy ?
5	What river in the US is known as the ? Big Muddy ?
5	What river in the ; US ! is known as the Big Muddy ?
5	What river in the ! US , is known , as the Big , Muddy ?
5	? What river in the US ; is known as the Big : Muddy ! ?
5	? What : river in the US is known as the Big Muddy ?
5	What river in : the US is ; known as the Big Muddy ?
5	? What river ? in the US is known as ? the Big Muddy ?
5	. What river in ? the US , is known as the : Big Muddy ?
5	What river in the US is known as the Big Muddy ; ?
5	What ? river in . the ; US is known as the ? Big Muddy ?
5	; What river in ! the US is known as the Big Muddy ? ?
5	What . river in the . US is known as ! the Big Muddy ? ?
5	What river in ? the ? US is ; known as the Big . Muddy ?
5	What river ? in the : US is known ? as the Big ? Muddy ?
5	What river in the US ! is known ? as ; the Big Muddy ?
5	? What river in the US ? is known as the Big Muddy ?
5	What , river in ? the . US ; is known as the Big Muddy ?
5	What river . in the US is known . as the Big Muddy , ?
5	What river in : the US is known as the Big Muddy ?
5	; What river in the US is known as the Big : Muddy ?
0	What is bipolar disorder ?
0	What ! is bipolar ? disorder ?
0	, What is ? bipolar disorder ?
0	: What is bipolar disorder ?
0	What is bipolar : disorder ?
0	What is ? bipolar disorder . ?
0	What is . bipolar . disorder ?
0	What : is bipolar ! disorder ?
0	What is bipolar . disorder ?
0	. What is bipolar disorder ! ?
0	What is ! bipolar disorder ?
0	. What is bipolar disorder ?
0	What ; is bipolar disorder ?
0	What is bipolar : disorder ?
0	What is bipolar disorder , ?
0	What is bipolar disorder , ?
0	: What is bipolar disorder ?
0	What is bipolar disorder : ?
0	What . is bipolar disorder ?
0	. What is bipolar ? disorder ?
0	What ; is bipolar disorder . ?
0	What is : bipolar disorder ?
0	What . is bipolar disorder : ?
0	What is bipolar disorder , ?
0	What is bipolar ! disorder ?
0	What is bipolar ! disorder , ?
0	What ; is bipolar disorder ?
0	What is ! bipolar disorder ; ?
0	. What is bipolar disorder , ?
0	What , is bipolar disorder . ?
0	What ! is bipolar ! disorder ?
0	, What is bipolar disorder ?
0	What : is . bipolar disorder ?
0	What is cholesterol ?
0	What ! is ! cholesterol ?
0	; What is cholesterol ?
0	What is ? cholesterol ?
0	What is ? cholesterol ?
0	! What is , cholesterol ?
0	; What ! is cholesterol ?
0	What is . cholesterol ?
0	: What ? is cholesterol ?
0	What is , cholesterol ?
0	What is ! cholesterol ?
0	What ? is cholesterol ?
0	? What is cholesterol ?
0	. What . is cholesterol ?
0	What is , cholesterol ?
0	What ; is , cholesterol ?
0	What ? is cholesterol ?
0	What ! is . cholesterol ?
0	What is cholesterol ! ?
0	What is cholesterol , ?
0	, What is ; cholesterol ?
0	What , is cholesterol , ?
0	What : is cholesterol : ?
0	What is . cholesterol ?
0	! What is cholesterol ?
0	, What is cholesterol ?
0	What ! is cholesterol ; ?
0	What is : cholesterol ? ?
0	! What is cholesterol ; ?
0	What : is ! cholesterol ?
0	: What ; is cholesterol ?
0	What is cholesterol ! ?
0	? What is cholesterol ; ?
3	Who developed the Macintosh computer ?
3	Who developed : the Macintosh computer ?
3	? Who developed the Macintosh computer ?
3	Who developed ; the Macintosh ? computer ?
3	Who developed the ; Macintosh , computer ?
3	Who developed the Macintosh ! computer ?
3	Who developed ? the Macintosh computer ?
3	Who . developed the Macintosh computer ?
3	Who developed the Macintosh ? computer ?
3	Who developed the ! Macintosh computer ?
3	Who ? developed the Macintosh computer ! ?
3	Who developed : the Macintosh , computer ?
3	Who developed ; the Macintosh computer ?
3	Who developed the : Macintosh ; computer ?
3	Who developed , the Macintosh computer ?
3	Who . developed the Macintosh computer ?
3	. Who ? developed the Macintosh computer ?
3	; Who developed the Macintosh . computer ?
3	Who developed the Macintosh computer ? ?
3	Who developed the Macintosh ! computer ?
3	Who developed ! the Macintosh computer ?
3	Who developed the ! Macintosh computer ?
3	Who developed . the Macintosh computer ?
3	Who developed the Macintosh : computer ?
3	Who developed : the Macintosh computer ?
3	Who developed , the Macintosh . computer ?
3	Who developed the : Macintosh computer , ?
3	Who developed the ! Macintosh computer ?
3	Who developed the ? Macintosh computer , ?
3	Who : developed the , Macintosh computer ?
3	? Who ! developed the Macintosh computer ?
3	Who developed ! the , Macintosh computer ?
3	Who developed the , Macintosh computer ?
0	What is caffeine ?
0	What , is caffeine . ?
0	. What is : caffeine ?
0	What ! is caffeine : ?
0	? What is caffeine ?
0	What ! is . caffeine ?
0	What is : caffeine ?
0	What ; is caffeine ?
0	What is caffeine , ?
0	What is : caffeine ?
0	? What is caffeine ?
0	What is caffeine ? ?
0	What , is . caffeine ?
0	What : is caffeine ?
0	What is caffeine ; ?
0	What is . caffeine ?
0	What : is caffeine ?
0	; What is caffeine ? ?
0	What is , caffeine : ?
0	, What is : caffeine ?
0	What : is caffeine ?
0	What is . caffeine ! ?
0	What . is , caffeine ?
0	What , is caffeine , ?
0	What ? is caffeine ?
0	, What . is caffeine ?
0	, What ; is caffeine ?
0	What ; is caffeine : ?
0	What . is ; caffeine ?
0	What is , caffeine ?
0	What is ? caffeine ?
0	. What is caffeine ?
0	What ! is caffeine ; ?
5	What imaginary line is halfway between the North and South Poles ?
5	What imaginary line , is halfway ; between the : North and South Poles ?
5	What imaginary line is halfway between the North and South Poles ? ?
5	; What . imaginary line is halfway between the North and South Poles ?
5	! What ! imaginary line is halfway between the North and South Poles ?
5	What . imaginary line is halfway between the North and South , Poles ?
5	What imaginary line is halfway : between ; the North and South Poles ?
5	What imaginary line : is halfway between . the North and South Poles ; ?
5	? What imaginary line is halfway between the North and : South Poles ?
5	What imaginary line is halfway between , the North and South Poles ?
5	What : imaginary line is halfway between the North and , South Poles ?
5	What imaginary line is ! halfway between the ; North and South Poles ? ?
5	What imaginary line is ? halfway ; between the North ! and South ? Poles ?
5	, What imaginary line is : halfway between ? the North and South Poles ?
5	What imaginary , line is halfway between ? the North and South Poles , ?
5	What imaginary line . is halfway between the North and ! South Poles ?
5	What imaginary : line is halfway between the North and ? South Poles ?
5	What imaginary line is halfway between the , North and South Poles ?
5	. What : imaginary : line is halfway between the North . and South Poles ?
5	What imaginary line is halfway between the North and , South Poles ?
5	What imaginary line : is halfway between the North and ! South Poles ?
5	What ? imaginary line is halfway between , the North and South Poles ! ?
5	What imaginary line ; is halfway between the North and ; South Poles ?
5	What ? imaginary . line is : halfway between the North and , South Poles ?
5	What imaginary ! line is : halfway between the North and South Poles ?
5	What imaginary ; line is halfway . between the . North and South Poles ?
5	? What imaginary line , is halfway ! between the North and South Poles ? ?
5	What imaginary line is halfway . between the North and South Poles ?
5	What imaginary line ? is : halfway between the . North and ! South Poles ?
5	What ! imaginary ? line is halfway between the North . and South Poles ?
5	What imaginary ; line is halfway between the North ! and South Poles ?
5	What ? imaginary line is ! halfway between . the North and South Poles ? ?
5	What imaginary line is halfway between the . North and South Poles ?
5	Where is John Wayne airport ?
5	Where is ! John Wayne airport ?
5	Where ? is John Wayne ? airport ?
5	Where is John Wayne ! airport ?
5	Where is John . Wayne airport ?
5	Where , is John Wayne . airport ?
5	Where is John ; Wayne : airport ?
5	Where is John ! Wayne airport ?
5	Where is John Wayne airport ; ?
5	Where . is John Wayne . airport ?
5	, Where is John Wayne airport ?
5	Where . is John Wayne airport ? ?
5	Where is ; John Wayne airport ! ?
5	! Where is John Wayne ? airport ?
5	Where . is John ; Wayne airport ?
5	Where is , John Wayne airport ; ?
5	Where , is : John Wayne airport ?
5	! Where : is John Wayne airport ?
5	Where ! is : John Wayne airport ?
5	Where is John . Wayne airport ?
5	Where ? is John Wayne airport ?
5	: Where is John Wayne airport ; ?
5	Where is John Wayne . airport ?
5	Where is : John Wayne airport ?
5	Where is John Wayne . airport , ?
5	Where is John Wayne ; airport ?
5	Where is John ! Wayne airport ?
5	Where is John Wayne . airport ?
5	: Where is John Wayne airport . ?
5	Where ? is John Wayne airport ?
5	Where is John Wayne ! airport ?
5	Where ! is John Wayne airport ?
5	Where is John Wayne ! airport ?
5	What hemisphere is the Philippines in ?
5	What ; hemisphere ! is the . Philippines in ?
5	! What hemisphere ! is ! the Philippines in ?
5	What hemisphere ; is the Philippines in ?
5	What hemisphere . is the Philippines in ?
5	? What hemisphere is the . Philippines ? in ?
5	What hemisphere is the Philippines in ? ?
5	, What hemisphere : is ; the Philippines in ?
5	: What hemisphere is the . Philippines in ?
5	? What ? hemisphere is the Philippines in ; ?
5	What hemisphere is the Philippines , in ?
5	. What hemisphere is the ? Philippines ? in ?
5	What . hemisphere is : the Philippines in ?
5	What hemisphere is ; the Philippines , in ?
5	What hemisphere , is the : Philippines in . ?
5	What hemisphere is : the . Philippines in ?
5	What hemisphere ? is the Philippines in ?
5	What , hemisphere is the . Philippines in , ?
5	What hemisphere ! is the Philippines in ?
5	What hemisphere , is the Philippines , in ?
5	What hemisphere . is ? the Philippines . in ?
5	What ? hemisphere is , the Philippines in ? ?
5	What : hemisphere is the ? Philippines in ?
5	: What hemisphere ; is the Philippines ; in ?
5	What ; hemisphere is the Philippines in ?
5	What ; hemisphere is : the Philippines in ?
5	What hemisphere is the . Philippines in ?
5	What ! hemisphere is the Philippines in ?
5	What hemisphere . is the Philippines in ?
5	What hemisphere is the : Philippines in ?
5	What ? hemisphere is the ! Philippines in . ?
5	; What , hemisphere is the Philippines in ?
5	What hemisphere is ! the ? Philippines . in ?
4	What is the average speed of the horses at the Kentucky Derby ?
4	What is the average , speed of the horses at ! the Kentucky Derby ?
4	What is the average speed of the horses at the Kentucky ! Derby ?
4	: What is the average . speed ! of the horses at the Kentucky ! Derby ?
4	What is the , average speed , of the horses at the Kentucky Derby ?
4	What is the average speed of . the horses at the ; Kentucky Derby ?
4	What is ? the average speed . of the horses at the ; Kentucky Derby ?
4	What is the average speed of the horses ? at the Kentucky Derby ?
4	What is the average : speed of the horses at the Kentucky Derby ?
4	What is the average : speed of the horses . at the Kentucky Derby ?
4	What is the average speed of the horses ? at the Kentucky Derby ?
4	What ! is : the average speed of the horses at the Kentucky Derby : ?
4	What is , the average ; speed of the ; horses at the Kentucky Derby ?
4	What , is the average speed of the ! horses at the Kentucky Derby ?
4	What ? is : the average ! speed ; of the horses at the Kentucky Derby ?
4	What ? is the average speed of the ? horses at the Kentucky Derby ?
4	What is the average , speed of the ! horses at . the Kentucky Derby ?
4	What , is the average speed of the . horses at . the Kentucky ? Derby ?
4	What is the average . speed of the horses at the ? Kentucky Derby ?
4	. What is the average speed of the horses ? at : the Kentucky Derby ?
4	What is the , average speed : of the horses : at the . Kentucky Derby ?
4	What is the average speed of the horses ; at the Kentucky Derby ?
4	What is the average ? speed ; of the horses at the Kentucky Derby ?
4	What is ; the average speed of ; the horses at the Kentucky Derby ?
4	What is : the average speed . of the horses at the Kentucky Derby ?
4	What ! is ; the average speed of the horses , at the Kentucky Derby ?
4	What is the average speed of the horses at the Kentucky : Derby ?
4	What is the average speed of the horses at the Kentucky : Derby ?
4	What is the average ! speed of the ; horses . at , the Kentucky Derby ?
4	What is the average speed of the horses at the ? Kentucky Derby ?
4	What is the average speed , of the horses ; at the Kentucky ! Derby ?
4	What ? is the average speed of the horses at the Kentucky , Derby . ?
4	What is the average speed of the : horses at the Kentucky Derby ?
5	Where are the Rocky Mountains ?
5	Where are ? the Rocky Mountains . ?
5	Where are : the Rocky Mountains , ?
5	Where are ! the Rocky Mountains : ?
5	? Where : are the Rocky Mountains ?
5	Where are the . Rocky ; Mountains ?
5	Where are . the Rocky Mountains ?
5	, Where . are the Rocky Mountains ?
5	Where , are ; the Rocky Mountains ?
5	Where : are the Rocky Mountains ?
5	Where are . the Rocky Mountains . ?
5	Where are , the , Rocky Mountains ?
5	. Where , are the Rocky Mountains ?
5	! Where are the Rocky Mountains ?
5	Where are the Rocky Mountains , ?
5	Where are the ! Rocky Mountains ?
5	Where are : the Rocky : Mountains ?
5	Where are the ; Rocky Mountains ; ?
5	Where , are the Rocky Mountains ?
5	Where . are the Rocky Mountains ?
5	. Where are the Rocky Mountains ?
5	Where are the Rocky : Mountains ?
5	Where are the ? Rocky Mountains . ?
5	Where are the Rocky , Mountains , ?
5	Where are : the Rocky ? Mountains ?
5	Where are the ; Rocky Mountains ?
5	Where are the ! Rocky Mountains ?
5	! Where are the Rocky Mountains ; ?
5	Where are the Rocky ! Mountains ? ?
5	! Where are the Rocky ! Mountains ?
5	Where are the Rocky Mountains ? ?
5	. Where are the Rocky Mountains : ?
5	; Where are the Rocky , Mountains ?
0	What are invertebrates ?
0	. What are invertebrates ?
0	; What are invertebrates : ?
0	What are invertebrates : ?
0	What are ; invertebrates ?
0	: What are ? invertebrates ?
0	What ! are invertebrates . ?
0	: What . are invertebrates ?
0	What are invertebrates ? ?
0	What ; are : invertebrates ?
0	What ; are invertebrates ?
0	What ? are invertebrates . ?
0	What ; are invertebrates ?
0	What are ! invertebrates ?
0	? What are : invertebrates ?
0	What ? are invertebrates . ?
0	What ; are : invertebrates ?
0	. What ? are invertebrates ?
0	What are ; invertebrates ?
0	What . are ? invertebrates ?
0	What ! are invertebrates ?
0	: What are invertebrates ?
0	What are invertebrates ? ?
0	. What : are invertebrates ?
0	What are invertebrates ! ?
0	What ? are invertebrates ?
0	What are invertebrates ; ?
0	What are . invertebrates ?
0	. What are invertebrates ?
0	What are : invertebrates ; ?
0	? What ; are invertebrates ?
0	What , are . invertebrates ?
0	What are invertebrates ; ?
4	What is the temperature at the center of the earth ?
4	What is the temperature at the center of the earth ? ?
4	: What is the : temperature at the center of . the earth ?
4	! What is the temperature at the center of , the earth ?
4	What is the temperature at the center ; of the ? earth ?
4	What is . the temperature ! at the center : of the earth ! ?
4	What is the ? temperature . at the center of the earth . ?
4	What is ; the temperature at the center of the earth ?
4	. What is ; the temperature at the center of the , earth ?
4	What , is ; the temperature at the center of the earth ?
4	What is the temperature at the . center of the earth ! ?
4	, What is the temperature at ; the center of the . earth ?
4	What ; is the temperature at : the center of the earth : ?
4	What , is the temperature at ! the ; center of the earth ?
4	What is , the ; temperature at the center of , the earth ?
4	What is the temperature at ; the center of the earth ?
4	What is the temperature at the center of the , earth ?
4	What is the temperature ? at the center , of the earth ? ?
4	What ! is , the temperature at ! the center of the earth ? ?
4	What is the temperature at ! the center of the earth ?
4	What is ? the temperature at , the center of the earth , ?
4	What is the temperature at the center ; of the ? earth ?
4	, What is the temperature at . the center of the earth ?
4	? What ! is the temperature at the ; center of the : earth ?
4	: What is the temperature at the ; center of the earth ?
4	What is the temperature at the ? center of the ? earth ?
4	, What is the temperature , at the ! center of the earth . ?
4	What is : the , temperature at the ! center of the . earth ?
4	What is the ! temperature at ; the center . of the earth ? ?
4	What is the ! temperature . at the center of the earth ?
4	What is the . temperature at the , center of the ; earth ?
4	What is , the ? temperature ; at the center of : the earth ?
4	: What is ; the temperature at ? the center : of the earth ?
4	When did John F. Kennedy get elected as President ?
4	When did ? John F. ! Kennedy ? get elected : as President ?
4	When did John : F. Kennedy get elected , as President ?
4	; When ! did John F. Kennedy get : elected ? as President ?
4	When did John F. ! Kennedy get elected as President ?
4	When did ! John , F. Kennedy get elected as President ?
4	When did John ; F. Kennedy ; get elected as President ?
4	, When ! did John F. Kennedy get elected as President ?
4	! When did ; John F. ! Kennedy get elected as President ?
4	When did John F. Kennedy get ! elected as President ?
4	When did John F. . Kennedy get elected as ; President ; ?
4	! When did John F. Kennedy get elected as President ?
4	When did John F. Kennedy ; get elected , as . President ? ?
4	When , did John F. . Kennedy . get elected , as President ?
4	! When did John F. Kennedy ; get ; elected as President ; ?
4	When ; did John F. , Kennedy get elected as , President ! ?
4	: When ! did , John F. Kennedy get elected as ? President ?
4	When did John F. Kennedy get , elected as President ?
4	When ! did , John F. Kennedy get elected as President : ?
4	When did John ? F. Kennedy get , elected as President ?
4	! When did John F. Kennedy get elected as ? President ?
4	When ; did John F. Kennedy get elected as ! President ?
4	When did John ? F. ; Kennedy get elected as , President ?
4	When did John F. Kennedy get elected as President : ?
4	When did John F. ? Kennedy get elected as President ?
4	. When did John F. Kennedy get elected as President ?
4	When . did John F. , Kennedy ! get elected as President ?
4	When ? did John F. Kennedy get elected as President ?
4	When , did , John . F. Kennedy : get elected as President ?
4	When did John F. Kennedy get elected ? as President ?
4	When did John , F. Kennedy get ; elected as President ?
4	When did John F. Kennedy , get elected as President ?
4	When , did John F. Kennedy get elected : as ? President ?
4	How old was Elvis Presley when he died ?
4	How old was ? Elvis Presley when he : died ?
4	How old was ; Elvis Presley when he died ?
4	How old was Elvis Presley ! when ? he died ?
4	How old : was Elvis Presley when he died ?
4	, How old was Elvis Presley when he ; died ! ?
4	? How old , was Elvis ? Presley when he died ?
4	How old was Elvis ; Presley when he died ?
4	. How old was Elvis Presley ? when he died ?
4	. How old was Elvis Presley . when he died ? ?
4	How old : was Elvis . Presley when he ; died ?
4	How ! old was Elvis Presley when : he died ?
4	How old was Elvis Presley . when he died ?
4	How old was Elvis Presley : when he died ?
4	; How : old was Elvis Presley . when he died ?
4	; How ; old was Elvis Presley when he died ? ?
4	How , old was Elvis Presley when he died . ?
4	How old was Elvis Presley when he died , ?
4	How old was Elvis Presley when he ; died ?
4	How old was . Elvis Presley when ; he died ?
4	How , old was Elvis Presley when , he ? died ?
4	How , old was Elvis Presley when he . died , ?
4	How old was Elvis Presley when ! he ; died ?
4	How old was Elvis Presley when he died . ?
4	How old ? was Elvis Presley : when ; he died ?
4	! How old was Elvis Presley when he died ?
4	How old was Elvis Presley when he ; died : ?
4	How old was . Elvis Presley ! when he died ?
4	How old : was ! Elvis Presley when he died , ?
4	How old ? was Elvis ! Presley when : he died ?
4	How ! old was ! Elvis Presley when he died ?
4	How , old was Elvis Presley when he died ?
4	How old ! was Elvis Presley when he died , ?
5	Where is the Orinoco River ?
5	Where ! is the ; Orinoco River ?
5	; Where is the ? Orinoco River ?
5	, Where is the Orinoco River : ?
5	Where is the Orinoco ! River ?
5	? Where is the , Orinoco River ?
5	Where is the Orinoco , River ?
5	Where is the ? Orinoco River ?
5	Where is the . Orinoco River ! ?
5	Where is the Orinoco ; River . ?
5	, Where is the Orinoco River ?
5	Where : is the Orinoco River ?
5	Where ; is the ! Orinoco River ?
5	! Where , is the Orinoco River ?
5	Where , is the Orinoco River ?
5	Where is the Orinoco River . ?
5	Where is : the Orinoco River ; ?
5	Where is the ? Orinoco River ?
5	, Where is the Orinoco River ?
5	Where is the Orinoco ? River ?
5	. Where is : the Orinoco River ?
5	Where is the Orinoco , River ! ?
5	? Where is the ? Orinoco River ?
5	Where : is the Orinoco River ?
5	Where is the Orinoco ; River ?
5	Where is the Orinoco , River ?
5	Where is , the Orinoco River : ?
5	Where is : the Orinoco River ?
5	; Where is the Orinoco , River ?
5	Where is the . Orinoco River ?
5	Where is ? the Orinoco River , ?
5	Where is the Orinoco River ; ?
5	Where ? is the Orinoco River ?
4	How far is the service line from the net in tennis ?
4	How far is the ; service line from the net ; in tennis ?
4	, How far is the service line from the net in tennis ?
4	How far is the service line from the net : in tennis ?
4	How far is the ! service line from ! the net ; in tennis ?
4	How : far ? is the service ; line from the net in tennis ?
4	How far is the service line from the net in tennis . ?
4	How far ? is the service , line from the net in tennis ?
4	How far is the service ! line from the net in ; tennis : ?
4	How far is the service line from the . net in tennis ?
4	How ? far is the service line . from the net : in . tennis ?
4	How far ? is the service line ; from the net in . tennis ! ?
4	How : far ; is the ? service line from the net in tennis ; ?
4	How far is : the service line from the : net : in tennis ?
4	How far is ? the service line from the net in tennis ?
4	: How far , is the service line from the ! net in ; tennis ?
4	; How far is the ! service line from the net in tennis ?
4	, How far ; is the service line ! from the net in tennis ?
4	How far is the . service line from . the net in tennis ?
4	: How far . is the service line ! from the ? net in tennis ?
4	How far is the ; service line ! from the net in tennis ?
4	How ! far is the service line from the net in tennis , ?
4	How far is the service line ? from the net in tennis ?
4	How far is : the service , line from the ; net in tennis ?
4	How far is the service line from , the net in tennis ?
4	How far , is the ? service line from the net in tennis ?
4	, How ? far is the service line from the net in tennis ?
4	; How far ! is the service line : from the net in ! tennis ?
4	How far is the service line from the net , in tennis ?
4	How ; far is the service line : from : the net in tennis ?
4	How ! far is the service line from , the net in ; tennis ?
4	How ! far is the service line from the net in tennis ?
4	How . far is . the : service line from the net in ; tennis ?
4	How much fiber should you have per day ?
4	How much fiber , should you have per ? day ?
4	How , much fiber should you have . per ; day ?
4	How : much fiber should you have : per day ?
4	How ; much ; fiber should you have per day ?
4	How much fiber : should you have per ? day ?
4	! How ! much fiber should you have ; per day ?
4	: How much fiber should you have ? per day ?
4	How much fiber should you have per ! day ?
4	How much fiber ; should you . have per : day ?
4	How much fiber ? should you have ! per day ?
4	How much ! fiber should you have per . day ?
4	How much : fiber ; should you have per day ?
4	How : much . fiber should you have per day ?
4	How much fiber should you have ; per ? day ! ?
4	: How much fiber should you have per day ?
4	How much fiber should ? you . have per day ?
4	? How : much fiber should you have per day . ?
4	How much fiber should you have ? per day ?
4	How . much , fiber ? should you have per day ?
4	! How , much fiber should you have per day ? ?
4	How much fiber , should you have per day ?
4	? How much fiber ? should you have per ! day ?
4	How . much fiber should you have per day ?
4	, How much fiber should you ? have per day ! ?
4	How much fiber should you have per ! day ?
4	How much fiber should you have per day , ?
4	How much fiber should you : have per day ?
4	How much fiber ; should you have per day : ?
4	How much fiber , should , you have per , day ?
4	How ! much fiber should you have per day ? ?
4	How much fiber should ; you have per day , ?
4	How much fiber should you ? have per day ?
4	How many Great Lakes are there ?
4	How many Great Lakes are there , ?
4	How many Great ; Lakes are there ?
4	How many Great Lakes ! are there ?
4	How many , Great Lakes . are . there ?
4	, How many Great Lakes are there ?
4	: How many Great Lakes are : there ?
4	? How many . Great Lakes are . there ?
4	How ! many ; Great Lakes are there ?
4	, How many Great Lakes are ; there . ?
4	How many ! Great Lakes are there . ?
4	How many Great ! Lakes are there ?
4	, How many ? Great Lakes are there ?
4	How . many Great Lakes are there ? ?
4	How many Great Lakes . are , there ?
4	How many Great Lakes are ; there ?
4	How many Great Lakes are there ; ?
4	How many : Great Lakes are there ?
4	: How many Great ! Lakes are there , ?
4	How many Great Lakes , are there ? ?
4	! How ; many Great ! Lakes are there ?
4	How many Great Lakes are ; there ; ?
4	How many Great Lakes are there ? ?
4	? How many ? Great Lakes are ! there ?
4	How ! many Great Lakes are there ?
4	How many Great ; Lakes are ! there ?
4	How , many Great Lakes are . there ? ?
4	How , many Great Lakes are there ?
4	How many ? Great Lakes are there ?
4	; How many Great Lakes ; are there . ?
4	How ! many Great Lakes are there ? ?
4	How many ! Great Lakes are there ! ?
4	How ? many Great Lakes are : there ?
1	Material called linen is made from what plant ?
1	Material called linen is made from what , plant ?
1	Material called linen is made ! from what plant . ?
1	Material called : linen is made from what plant ?
1	Material called linen . is made : from what plant ?
1	. Material called linen is made : from what plant ?
1	Material called linen . is made from what plant ? ?
1	Material . called linen , is made from what plant ?
1	Material called linen ! is made from what plant ?
1	: Material called linen is ! made from what plant ?
1	. Material called linen is ! made , from what plant ?
1	Material ; called linen is made from : what plant ?
1	Material called linen is made from what ? plant ?
1	. Material called . linen is made ? from what plant ?
1	; Material called linen . is made from what plant ?
1	? Material , called linen is made from ? what plant ?
1	; Material called linen is . made from ; what plant ?
1	Material called ; linen is made from what plant ?
1	Material called linen is made from what , plant ?
1	; Material called linen . is made from what plant ?
1	Material called linen ! is made from what : plant ? ?
1	Material , called linen is made from what plant ; ?
1	? Material called linen ! is made from what ? plant ?
1	. Material called linen is made from what plant ?
1	Material called linen , is made ; from ; what plant ?
1	Material called linen is made from what plant : ?
1	Material called linen is made , from what plant ?
1	Material called ; linen is : made from what , plant ?
1	Material ? called linen is , made from what plant ?
1	Material called linen is made ? from what plant ?
1	Material called linen is made from ; what plant ?
1	Material ? called linen is ! made from what plant ?
1	Material called linen is made ? from : what plant ?
0	What is Teflon ?
0	? What is Teflon ! ?
0	! What is Teflon ?
0	What is Teflon ? ?
0	What is Teflon , ?
0	. What is , Teflon ?
0	! What is Teflon . ?
0	What , is Teflon ?
0	What , is , Teflon ?
0	? What is Teflon : ?
0	! What is Teflon ?
0	; What is ; Teflon ?
0	What is ! Teflon ?
0	What ! is Teflon ?
0	What ? is ? Teflon ?
0	What ? is , Teflon ?
0	What is ? Teflon ? ?
0	What is ? Teflon ?
0	? What ! is Teflon ?
0	: What is Teflon ; ?
0	What is ? Teflon ! ?
0	: What ? is Teflon ?
0	; What ! is Teflon ?
0	What is . Teflon ?
0	: What is Teflon : ?
0	What is ; Teflon ?
0	What : is Teflon ?
0	What is Teflon . ?
0	What is ! Teflon ?
0	: What : is Teflon ?
0	; What is Teflon ?
0	What ! is ; Teflon ?
0	What is , Teflon ?
0	What is amitriptyline ?
0	What ? is amitriptyline ?
0	What ! is amitriptyline ?
0	What : is ! amitriptyline ?
0	? What is amitriptyline ?
0	What ; is amitriptyline ?
0	What is amitriptyline , ?
0	What is . amitriptyline : ?
0	What is , amitriptyline ?
0	! What is amitriptyline ?
0	What is amitriptyline ! ?
0	What ! is amitriptyline , ?
0	! What is ? amitriptyline ?
0	, What is ; amitriptyline ?
0	What is ! amitriptyline ! ?
0	What . is amitriptyline ?
0	! What is amitriptyline ?
0	What : is amitriptyline ?
0	What is ! amitriptyline : ?
0	What is amitriptyline . ?
0	What is amitriptyline . ?
0	What is ; amitriptyline ; ?
0	. What is amitriptyline ?
0	What is ! amitriptyline : ?
0	What is amitriptyline ? ?
0	What is ; amitriptyline ?
0	: What is . amitriptyline ?
0	What , is ; amitriptyline ?
0	? What is amitriptyline , ?
0	What is ; amitriptyline , ?
0	: What is amitriptyline ?
0	What ? is amitriptyline ?
0	; What is amitriptyline ?
0	What is a shaman ?
0	What is ! a , shaman ?
0	What is a : shaman ?
0	; What is a shaman ; ?
0	! What is ; a shaman ?
0	. What is ; a shaman ?
0	! What : is a shaman ?
0	What is ? a shaman ?
0	What is a ! shaman ?
0	What is ! a shaman ?
0	What ? is a ; shaman ?
0	What is a ? shaman , ?
0	What is a . shaman ?
0	? What is a shaman ?
0	What . is a shaman ?
0	What is a shaman , ?
0	? What is a shaman ?
0	What is a shaman . ?
0	What is a , shaman ?
0	What is a ! shaman ?
0	What is a . shaman ?
0	, What is a shaman ?
0	; What is a shaman ?
0	What is a shaman . ?
0	What ! is a shaman ?
0	What ! is a shaman : ?
0	What ! is a shaman ! ?
0	What is a , shaman ?
0	What , is a shaman : ?
0	What is a . shaman ; ?
0	What is a shaman . ?
0	? What is a shaman . ?
0	What ! is a shaman ?
1	What is the proper name for a female walrus ?
1	What is the . proper name for a female walrus ?
1	What ! is the proper name for : a : female walrus . ?
1	What is the proper name ; for . a : female walrus ?
1	What ; is the proper name for a female walrus ?
1	What is the . proper ! name for a , female walrus . ?
1	What is the proper name ! for a female . walrus ?
1	What ! is the . proper name ; for a female : walrus ?
1	. What is the proper name for a female walrus ?
1	What ; is the proper name ? for a female walrus ?
1	What is ? the ? proper name for a , female walrus ?
1	What is the proper name for a female ; walrus ?
1	What ; is the proper name , for a female walrus ?
1	What is the proper : name for a female walrus ?
1	: What is , the : proper , name for a female walrus ?
1	, What ; is the proper ? name for a female walrus ?
1	What , is ; the proper name for a female ; walrus ?
1	What is ? the , proper name for a female walrus ?
1	What ! is the proper name for ? a ; female walrus , ?
1	What is the proper name for : a female walrus ?
1	What is : the proper name for a female walrus ? ?
1	What is the : proper name for a female , walrus ! ?
1	What is the proper name for a : female walrus . ?
1	! What is the proper , name for a ! female walrus , ?
1	What is the proper name ? for a female walrus ?
1	What is the proper name for a female ; walrus ?
1	What : is . the proper ? name for a female . walrus ?
1	What is the proper ; name for a ! female walrus ?
1	: What is the proper . name . for a female walrus ?
1	What is the proper name for a . female walrus ?
1	! What ! is the proper name for a female walrus ?
1	What . is the proper name for a female walrus ?
1	: What is the proper name for a female walrus ! ?
1	What is a group of turkeys called ?
1	; What is a group of turkeys called : ?
1	What is a ! group of ; turkeys called . ?
1	What is a group of ! turkeys called ?
1	What is , a ? group of turkeys called ?
1	! What is a group of turkeys called ?
1	What is , a ; group of turkeys . called ?
1	What is , a group of turkeys . called . ?
1	What is ; a , group of , turkeys called ?
1	What is ? a group of ; turkeys called : ?
1	What is a group of turkeys called , ?
1	! What is a group ; of turkeys called ?
1	What : is a group ! of turkeys called ?
1	What is ? a group ? of turkeys called ?
1	What ? is a group of turkeys called ?
1	What is : a group of turkeys called ?
1	What is : a ; group of turkeys ? called ?
1	What is a group ? of , turkeys called ; ?
1	: What is a group of , turkeys called ?
1	What is . a group . of turkeys called . ?
1	What is a ; group of turkeys called ?
1	What is a group . of . turkeys called ?
1	What is a group ? of ? turkeys called ?
1	What is a group ; of turkeys called ?
1	What is ? a group , of turkeys called : ?
1	? What is a ; group of , turkeys called ?
1	What is a : group of turkeys called ?
1	What is a group . of turkeys called ?
1	What is a ! group of , turkeys called ?
1	What ? is a , group of turkeys , called ?
1	What is a group of ? turkeys called ?
1	! What is a group of ! turkeys called ; ?
1	What is a group . of turkeys called ?
4	How long did Rip Van Winkle sleep ?
4	How long did Rip ! Van Winkle sleep ?
4	How ? long did Rip Van Winkle sleep ?
4	How long did Rip Van Winkle sleep : ?
4	How long ; did Rip Van Winkle sleep . ?
4	How long did , Rip Van Winkle sleep ?
4	How long ! did Rip Van Winkle sleep , ?
4	How long did : Rip Van Winkle ; sleep ?
4	How long did Rip Van Winkle ! sleep ?
4	How long . did Rip Van Winkle : sleep ?
4	; How long did Rip Van Winkle sleep ?
4	How long did ; Rip Van Winkle sleep ?
4	How long ; did Rip Van Winkle sleep ?
4	How , long did Rip ; Van ? Winkle sleep ?
4	How long did Rip Van Winkle sleep ; ?
4	How long did : Rip Van : Winkle sleep ?
4	How , long did Rip Van Winkle , sleep ?
4	How long ! did Rip Van Winkle sleep ?
4	How long ! did , Rip Van Winkle sleep ! ?
4	How long ? did Rip Van Winkle sleep ?
4	How long , did Rip ? Van Winkle sleep ?
4	How ! long did Rip : Van Winkle sleep ?
4	How long did Rip Van , Winkle sleep : ?
4	How long did ? Rip Van Winkle : sleep ?
4	! How long did Rip Van Winkle sleep ?
4	; How long did . Rip Van ? Winkle sleep ?
4	; How long ! did Rip Van Winkle , sleep ?
4	! How long did Rip Van Winkle sleep ?
4	! How long did Rip Van ? Winkle sleep ?
4	How long did Rip Van Winkle ? sleep ?
4	How : long did Rip Van , Winkle , sleep ?
4	How long did ! Rip Van Winkle ? sleep ; ?
4	How long . did Rip : Van Winkle ! sleep ?
0	What are triglycerides ?
0	! What are triglycerides ; ?
0	What are : triglycerides ?
0	! What are ? triglycerides ?
0	, What are triglycerides ?
0	What are ! triglycerides ?
0	What , are triglycerides ?
0	What are ; triglycerides , ?
0	; What are triglycerides ?
0	What are triglycerides ! ?
0	What are triglycerides ? ?
0	What ; are triglycerides ? ?
0	; What : are triglycerides ?
0	What are : triglycerides ! ?
0	, What are triglycerides : ?
0	What are triglycerides ; ?
0	? What are triglycerides ?
0	What are triglycerides , ?
0	What , are triglycerides ?
0	! What are triglycerides ?
0	What ! are triglycerides ; ?
0	! What are : triglycerides ?
0	? What are ; triglycerides ?
0	What . are : triglycerides ?
0	, What are triglycerides ?
0	. What ; are triglycerides ?
0	What are ? triglycerides ?
0	What ? are . triglycerides ?
0	What are : triglycerides ?
0	What . are triglycerides . ?
0	! What are triglycerides ?
0	! What are triglycerides ?
0	What ; are ! triglycerides ?
4	How many liters in a gallon ?
4	How ; many liters in a ? gallon ? ?
4	: How : many : liters in a gallon ?
4	How many : liters in a gallon ! ?
4	How many liters ! in a : gallon ?
4	How many liters in a . gallon ?
4	How . many , liters , in a gallon ?
4	How ; many . liters ? in a gallon ?
4	How : many liters ; in ? a gallon ?
4	How many liters in ; a gallon ?
4	How many liters in a gallon ? ?
4	How many ; liters , in . a gallon ?
4	How many ; liters in a gallon ?
4	How , many liters in a , gallon ?
4	How many liters ; in ; a gallon , ?
4	How many liters in a . gallon ?
4	. How , many liters in ; a gallon ?
4	: How many liters in a gallon ?
4	How , many liters in a gallon ?
4	How ! many liters in a gallon ?
4	How many liters . in ! a gallon ?
4	. How many ; liters ! in a gallon ?
4	. How many liters in a gallon ?
4	How many . liters in a , gallon ?
4	How many ! liters in a gallon ?
4	How : many liters ? in a gallon ?
4	How many liters in a : gallon ?
4	. How many liters in a gallon ?
4	How ; many liters ; in a gallon ?
4	How many liters in ; a , gallon ?
4	How many liters in a . gallon ?
4	How many liters , in a gallon ?
4	How many ; liters in a gallon ?
3	What is the name of the chocolate company in San Francisco ?
3	What ; is the name of the chocolate company in San Francisco ?
3	What is ? the name . of : the chocolate company in San Francisco ?
3	: What is the name ! of the chocolate company ? in San Francisco ; ?
3	. What is the name ? of the chocolate : company in San Francisco ?
3	What . is the name of the chocolate company in San , Francisco ?
3	What , is the : name of the chocolate company , in San Francisco ?
3	What is the name : of the ? chocolate ; company in San Francisco ?
3	! What is the : name of the chocolate company in San , Francisco ! ?
3	? What is the name of the chocolate company ? in San Francisco ?
3	What is . the , name . of the chocolate company in San Francisco ?
3	; What . is . the name of the chocolate company in San Francisco ?
3	What , is the name of the chocolate company in San Francisco ?
3	. What is the name , of the chocolate ; company in : San Francisco ?
3	What is the , name of the chocolate company in San Francisco ?
3	What is the name of the chocolate company in ? San Francisco ?
3	What is the name , of the chocolate company in ; San ; Francisco ?
3	What ; is , the name of ? the chocolate company in San , Francisco ?
3	What is the name of the chocolate company in . San Francisco ?
3	What ! is the ? name ? of the chocolate company in San Francisco ?
3	What is the name ; of the chocolate company in San ; Francisco ?
3	What is the ; name ; of the chocolate ? company in San Francisco . ?
3	What : is the : name of : the ; chocolate company in San Francisco ?
3	; What is the name of the chocolate company in San : Francisco ?
3	: What is the name of the chocolate company in San Francisco ?
3	What is the ? name of . the chocolate company in San . Francisco : ?
3	What is the name ; of the ! chocolate company in San ? Francisco ; ?
3	What is . the name of the chocolate company in San . Francisco ?
3	; What is the name of ! the chocolate company in San Francisco ?
3	! What is the : name of the ; chocolate company in San Francisco ? ?
3	What is the name ; of the ; chocolate company in . San Francisco : ?
3	What is : the name : of the chocolate company in San Francisco ?
3	What ! is ? the name ! of the chocolate company in ? San Francisco ?
0	What are amphibians ?
0	What are amphibians , ?
0	; What : are amphibians ?
0	: What ! are amphibians ?
0	What are ; amphibians : ?
0	What . are amphibians . ?
0	What are amphibians . ?
0	What are , amphibians ! ?
0	What , are ! amphibians ?
0	! What : are amphibians ?
0	? What are ; amphibians ?
0	What . are , amphibians ?
0	What are , amphibians ! ?
0	What are . amphibians ?
0	What ! are amphibians ?
0	? What are : amphibians ?
0	What are , amphibians ?
0	! What . are amphibians ?
0	What are ? amphibians ?
0	What : are ! amphibians ?
0	. What are amphibians ?
0	What are amphibians ! ?
0	What are ; amphibians ?
0	What are amphibians ? ?
0	What are ! amphibians ?
0	! What are , amphibians ?
0	What are ? amphibians ?
0	What : are . amphibians ?
0	What , are amphibians ?
0	What ! are ! amphibians ?
0	What . are amphibians ?
0	What : are amphibians ; ?
0	: What are . amphibians ?
3	Who discovered x-rays ?
3	? Who ? discovered x-rays ?
3	Who discovered x-rays : ?
3	? Who discovered x-rays : ?
3	Who , discovered x-rays ; ?
3	: Who discovered x-rays ! ?
3	Who ? discovered ? x-rays ?
3	. Who discovered . x-rays ?
3	Who : discovered x-rays ?
3	; Who discovered x-rays ? ?
3	Who , discovered x-rays ?
3	: Who discovered ! x-rays ?
3	Who ? discovered x-rays ?
3	! Who , discovered x-rays ?
3	, Who discovered ! x-rays ?
3	! Who discovered x-rays ?
3	; Who discovered : x-rays ?
3	Who discovered x-rays ? ?
3	Who discovered : x-rays ?
3	! Who ; discovered x-rays ?
3	Who . discovered ? x-rays ?
3	Who discovered ? x-rays ?
3	Who . discovered x-rays ?
3	! Who discovered x-rays ?
3	Who . discovered x-rays . ?
3	Who discovered ? x-rays ?
3	Who ! discovered x-rays ! ?
3	Who ; discovered x-rays ; ?
3	Who , discovered x-rays : ?
3	Who discovered x-rays ! ?
3	; Who discovered x-rays ?
3	Who ! discovered x-rays ?
3	! Who discovered . x-rays ?
3	Which comedian 's signature line is `` Can we talk '' ?
3	Which comedian 's . signature line is `` Can we talk '' ?
3	; Which comedian 's signature : line is `` Can ? we talk '' ?
3	Which , comedian ; 's ! signature , line is `` Can we talk '' ?
3	. Which comedian 's signature line is `` Can we talk '' ?
3	Which . comedian 's signature line is `` Can we talk ? '' ?
3	Which comedian 's signature , line is `` Can we talk '' ?
3	Which comedian 's signature line is , `` Can we talk , '' : ?
3	Which comedian 's signature line is , `` . Can we talk '' ?
3	Which comedian ; 's signature line is ; `` ; Can we : talk '' ?
3	Which comedian ; 's signature line is `` Can we talk '' ?
3	Which comedian 's signature line , is `` Can we ; talk '' ?
3	Which comedian 's signature line : is ? `` Can we ! talk , '' ?
3	Which comedian 's signature line is : `` Can , we : talk '' ? ?
3	: Which comedian 's signature line is `` Can we talk '' ?
3	! Which comedian 's signature line ? is `` Can : we : talk '' ?
3	Which . comedian 's signature line is `` Can . we : talk '' ?
3	Which comedian : 's . signature . line is `` Can we talk '' ?
3	? Which comedian 's signature ! line is `` Can we talk '' ?
3	Which comedian 's signature line is `` Can ; we talk '' ?
3	: Which comedian 's signature line is `` Can we talk '' ?
3	Which comedian 's . signature line is `` Can we talk ? '' ?
3	Which comedian 's signature line is `` Can we : talk '' ; ?
3	Which ? comedian 's ; signature line is `` Can we talk . '' ?
3	Which comedian 's signature line is `` , Can ? we talk '' ?
3	Which ! comedian ? 's ; signature line is `` Can we talk '' ?
3	Which comedian 's signature line is , `` Can we talk '' ?
3	Which comedian . 's signature line is ; `` . Can we ; talk '' ?
3	Which comedian 's signature line is `` Can ! we . talk '' ?
3	Which . comedian 's signature line is `` Can , we talk '' ?
3	Which comedian 's signature line , is . `` Can we talk '' ?
3	Which comedian ; 's ? signature line is `` ! Can we talk '' ! ?
3	Which comedian 's signature ! line is `` Can we talk '' : ?
0	What is fibromyalgia ?
0	, What is : fibromyalgia ?
0	What is fibromyalgia : ?
0	What is fibromyalgia ! ?
0	What . is fibromyalgia ?
0	What is ; fibromyalgia : ?
0	What is , fibromyalgia ?
0	What . is : fibromyalgia ?
0	What ! is fibromyalgia ?
0	; What is fibromyalgia , ?
0	What is fibromyalgia ; ?
0	; What is fibromyalgia ?
0	What is fibromyalgia , ?
0	What : is fibromyalgia ?
0	What . is fibromyalgia ? ?
0	What is ? fibromyalgia ?
0	What is ? fibromyalgia ?
0	What is fibromyalgia , ?
0	What is ? fibromyalgia ?
0	, What is fibromyalgia ; ?
0	? What is fibromyalgia ?
0	! What , is fibromyalgia ?
0	What is ? fibromyalgia ; ?
0	What ? is fibromyalgia ?
0	What is fibromyalgia ? ?
0	What is fibromyalgia , ?
0	What , is fibromyalgia ?
0	? What ; is fibromyalgia ?
0	. What is fibromyalgia . ?
0	? What is fibromyalgia ?
0	, What is fibromyalgia ?
0	What . is ; fibromyalgia ?
0	What is . fibromyalgia : ?
0	What is done with worn or outdated flags ?
0	! What is done with . worn or outdated flags ?
0	. What is ? done with worn or ; outdated flags ?
0	What is : done , with worn or outdated flags ?
0	What is ? done with ? worn , or outdated flags ?
0	What is done with , worn or outdated flags ?
0	What . is done ! with worn or outdated flags ? ?
0	, What is done with worn , or outdated flags ?
0	. What is done ! with worn or outdated flags ?
0	? What is done with worn or outdated flags ?
0	What : is done with worn : or outdated flags ?
0	What is done with ? worn ! or outdated flags ?
0	What is done with worn , or outdated flags ; ?
0	What is done . with worn or outdated . flags ?
0	What is ; done with worn : or outdated flags ?
0	What is done , with . worn or outdated , flags ?
0	What is ? done with ! worn or ; outdated flags ?
0	! What is done with . worn ; or outdated flags ?
0	What is done with worn : or outdated flags ; ?
0	What is done with worn or outdated flags , ?
0	! What is : done with worn or outdated flags ?
0	What is , done ? with ! worn or outdated flags ?
0	What is : done with worn ? or ? outdated flags ?
0	What ! is done . with worn or outdated flags ?
0	What is ; done with worn or outdated ? flags ?
0	What , is done with . worn or outdated flags ! ?
0	! What is done with worn or outdated flags ; ?
0	What is ! done with worn or outdated flags ?
0	What ? is done : with worn or outdated flags ?
0	What is done with . worn or outdated flags ?
0	What is done with worn ; or outdated flags ?
0	; What is done with ; worn . or outdated flags ?
0	What is done : with worn or : outdated ? flags ?
0	What does cc in engines mean ?
0	What . does cc , in engines mean ?
0	What does cc : in engines mean ?
0	What does cc in engines mean . ?
0	: What does , cc in engines mean ? ?
0	, What does cc in engines mean ?
0	What , does cc in engines mean ?
0	What does cc in ! engines mean ?
0	What does cc in , engines mean ?
0	What does : cc in engines , mean ; ?
0	What does . cc in engines mean ?
0	What does cc in engines mean ; ?
0	What does cc , in engines . mean ; ?
0	; What does cc in engines mean ! ?
0	; What : does cc in engines mean : ?
0	What does cc in engines : mean ; ?
0	What does , cc in ? engines mean : ?
0	What does cc in ! engines mean ?
0	What . does cc , in ? engines mean ?
0	What does cc ; in engines ? mean ?
0	What . does cc in engines : mean ?
0	. What does ; cc in engines mean ?
0	; What does ? cc in engines ? mean ?
0	, What does cc : in engines . mean ?
0	What does ! cc ; in engines mean ?
0	What , does . cc in engines mean : ?
0	! What does ? cc in engines mean ?
0	What does cc in engines mean ! ?
0	What ! does cc ! in ! engines mean ?
0	What does cc in . engines mean ?
0	What ? does cc in engines mean ?
0	What does , cc in engines mean ?
0	What does cc , in engines mean ? ?
4	When did Elvis Presley die ?
4	When did Elvis Presley ; die ?
4	When : did Elvis , Presley die ?
4	When did Elvis : Presley ! die ?
4	When , did Elvis Presley die ?
4	When did Elvis Presley die ! ?
4	When did Elvis ; Presley die ; ?
4	! When did Elvis Presley , die ?
4	When did : Elvis Presley die ?
4	When did Elvis Presley , die ?
4	: When did Elvis Presley ! die ?
4	When did Elvis Presley : die ?
4	When ; did ; Elvis Presley die ?
4	? When did Elvis Presley ? die ?
4	When did ; Elvis : Presley die ?
4	When did Elvis . Presley die , ?
4	When did Elvis , Presley die , ?
4	When did Elvis Presley die . ?
4	When ; did Elvis Presley , die ?
4	When ; did Elvis Presley die ? ?
4	When . did Elvis Presley die ; ?
4	When did . Elvis Presley . die ?
4	When did . Elvis : Presley die ?
4	; When did Elvis ? Presley die ?
4	When did Elvis Presley ! die : ?
4	When did Elvis ! Presley ; die ?
4	. When did Elvis Presley die ?
4	When , did Elvis Presley die ?
4	When did : Elvis Presley die ; ?
4	When did Elvis Presley ? die ?
4	When ; did Elvis Presley die ?
4	! When did Elvis Presley die ?
4	When ! did Elvis Presley die ?
5	What is the capital of Yugoslavia ?
5	, What is the : capital of Yugoslavia ?
5	! What is , the capital ? of Yugoslavia ?
5	What is the ? capital of ! Yugoslavia : ?
5	What ! is ; the capital of Yugoslavia , ?
5	What is the ! capital of ! Yugoslavia : ?
5	What ? is the . capital of Yugoslavia : ?
5	What . is : the ; capital of Yugoslavia ?
5	What . is : the capital of Yugoslavia ?
5	What is the capital of Yugoslavia ! ?
5	; What is the capital of , Yugoslavia ; ?
5	What is . the capital of Yugoslavia ; ?
5	, What is . the capital of Yugoslavia . ?
5	: What is ! the capital , of Yugoslavia ?
5	What is the capital of ; Yugoslavia : ?
5	What is the capital . of Yugoslavia ?
5	What is ? the capital : of Yugoslavia ?
5	What is the ? capital of : Yugoslavia ?
5	What is the capital . of Yugoslavia ?
5	What is . the capital of ! Yugoslavia ?
5	What is the ! capital of Yugoslavia ?
5	; What is the ; capital of Yugoslavia . ?
5	What is the : capital of Yugoslavia ?
5	. What is : the capital of Yugoslavia ?
5	What ? is ! the capital of Yugoslavia ; ?
5	What is the capital of ! Yugoslavia ! ?
5	? What . is : the capital of Yugoslavia ?
5	What is the ! capital of Yugoslavia ! ?
5	! What is the capital of Yugoslavia ?
5	What is the capital ; of Yugoslavia ?
5	What ? is the capital of Yugoslavia ?
5	? What ; is the capital of Yugoslavia ?
5	What is the , capital ; of Yugoslavia ?
5	Where is Milan ?
5	; Where is : Milan ?
5	Where is ; Milan ! ?
5	Where is . Milan ? ?
5	: Where is Milan ?
5	Where is Milan : ?
5	Where : is , Milan ?
5	. Where is Milan , ?
5	Where is ! Milan ?
5	; Where is Milan ?
5	Where ? is Milan . ?
5	Where : is Milan ! ?
5	Where is . Milan ? ?
5	. Where is ? Milan ?
5	Where is ; Milan ? ?
5	Where is ! Milan ; ?
5	Where is ! Milan ?
5	Where , is ! Milan ?
5	Where is Milan , ?
5	! Where is Milan ; ?
5	; Where is , Milan ?
5	Where . is Milan : ?
5	: Where is ! Milan ?
5	, Where is . Milan ?
5	: Where ; is Milan ?
5	; Where . is Milan ?
5	Where , is : Milan ?
5	Where : is Milan . ?
5	. Where is ? Milan ?
5	Where . is ? Milan ?
5	, Where is Milan ?
5	Where . is Milan ?
5	Where is Milan ? ?
4	What is the speed hummingbirds fly ?
4	: What is , the speed hummingbirds ! fly ?
4	What is the speed hummingbirds , fly ?
4	What is the speed , hummingbirds fly ?
4	What is the ; speed . hummingbirds ? fly ?
4	What : is the speed ! hummingbirds fly ! ?
4	; What is the . speed hummingbirds fly : ?
4	! What is the speed hummingbirds fly ! ?
4	! What is the speed hummingbirds , fly . ?
4	What is ; the speed hummingbirds fly ?
4	What is the speed hummingbirds fly ! ?
4	What ! is the speed . hummingbirds fly : ?
4	. What is the speed hummingbirds fly ?
4	What is the : speed hummingbirds fly : ?
4	What is ! the : speed hummingbirds fly ?
4	What is the speed hummingbirds fly , ?
4	! What is the speed , hummingbirds fly ?
4	? What is ? the speed hummingbirds fly ?
4	What ? is , the ! speed hummingbirds fly ?
4	, What is the speed ; hummingbirds fly . ?
4	What is the speed hummingbirds fly . ?
4	What , is the : speed hummingbirds ! fly ?
4	. What is the speed ? hummingbirds : fly ?
4	, What is the speed hummingbirds fly ?
4	: What is the speed hummingbirds ? fly , ?
4	What is the , speed hummingbirds fly ?
4	; What : is the speed hummingbirds . fly ?
4	, What is the speed hummingbirds fly ?
4	? What : is the speed hummingbirds fly : ?
4	What is the : speed ; hummingbirds . fly ?
4	What is the ! speed . hummingbirds fly ? ?
4	What , is the . speed hummingbirds , fly ?
4	? What is . the speed hummingbirds fly ?
5	What is the oldest city in the United States ?
5	What is , the oldest city in ? the United ; States ! ?
5	What is the oldest city in : the United States ?
5	What is the oldest city : in the United States ?
5	What is the oldest city in the United ? States ?
5	What is the oldest city in ! the ? United ; States ?
5	, What is the oldest city , in the United States ?
5	What is the oldest ! city in ! the United , States ?
5	What is the , oldest city in the United States ?
5	What is the . oldest city in the ; United : States ; ?
5	, What ; is the oldest city . in the United States ; ?
5	What is ; the oldest city in : the United States ?
5	What is ; the ; oldest ? city in the United States ?
5	What is , the oldest ; city in the United States : ?
5	, What is the ! oldest ; city in the United States ! ?
5	What is the : oldest . city in the United States ?
5	What is the oldest city in the ! United States ?
5	? What is the oldest city ? in the United States ?
5	What is the oldest city : in ! the United ! States ; ?
[truncated: 14,501 more rows]
