# Supplementary material for: STTA: enhanced text classification via selective test-time augmentation
Source: PeerJ Comput Sci. 2023 Dec 19;9:e1757. doi: 10.7717/peerj-cs.1757 (PMC10773867; doi:10.7717/peerj-cs.1757)
Supplement: Supplemental Information 5 — The Text REtrieval Conference (TREC) Question Classification dataset contains 5500 labeled questions in training set and another 500 for test set.The TREC-Coarse dataset has 6 coarse class labels. [file peerj-cs-09-1757-s005.zip › tta_BT_1+32.csv]

label	sentence
4	How far is it from Denver to Aspen ?
4	How far from Denver to Aspen?
4	How far is it from Denver to Aspen?
4	How far are we from Denver to Aspen?
4	How far are you from Denver to Aspen?
4	How far is Denver to Aspen?
4	How far is that from Denver to Aspen?
4	How far away are we from Denver to Aspen?
4	How far does it go from Denver to Aspen?
4	How far away is it from Denver to Aspen?
4	How far is this from Denver to Aspen?
4	- How far from Denver to Aspen?
4	How far away from Denver to Aspen?
4	- How far is it from Denver to Aspen?
4	How far was it from Denver to Aspen?
4	How far to Aspen from Denver?
4	So, how far from Denver to Aspen?
4	How far do we go from Denver to Aspen?
4	How far between Denver and Aspen?
4	And how far from Denver to Aspen?
4	So how far from Denver to Aspen?
4	And how far is it from Denver to Aspen?
4	How far will it be from Denver to Aspen?
4	How far is Denver from Aspen?
4	How far is it from Denver to Espone?
4	How far from Denver to Espone?
4	How far away is Denver to Aspen?
4	How far from Denver and Aspen?
4	How long from Denver to Aspen?
4	How far is it from Denver to Espoo?
4	How far from Denver to Espoo?
4	How far are we from Denver to Espone?
4	How far is it from Denver to Espin?
