# Supplementary material for: STTA: enhanced text classification via selective test-time augmentation
Source: PeerJ Comput Sci. 2023 Dec 19;9:e1757. doi: 10.7717/peerj-cs.1757 (PMC10773867; doi:10.7717/peerj-cs.1757)
Supplement: Supplemental Information 5 — The Text REtrieval Conference (TREC) Question Classification dataset contains 5500 labeled questions in training set and another 500 for test set.The TREC-Coarse dataset has 6 coarse class labels. [file peerj-cs-09-1757-s005.zip › tta_eda_0.1_1+32_test.csv]

sentence	label
How far is it from Denver to Aspen ?	4
aspen far is it from denver to how	4
how far to it from denver is aspen	4
how far is it from mile high city to aspen	4
is far how it from denver to aspen	4
how far is it from mile high city to aspen	4
how far is it from capital of colorado to aspen	4
how former armed forces is it from denver to aspen	4
how far is it information technology from denver to aspen	4
how army for the liberation of rwanda is it from denver to aspen	4
how far is it from denver to aspen	4
how far is it from denver to aspen	4
how far is it from denver aspen to	4
how far is it capital of colorado from denver to aspen	4
how far aspen it from denver to is	4
how army for the liberation of rwanda is it from denver to aspen	4
how far is it from denver to capital of colorado aspen	4
how former armed forces is it from denver to aspen	4
how far is it from denver to aspen	4
how far is it exist from denver to aspen	4
how far is it from mile high city to aspen	4
how far is it from to aspen	4
how far is it from denver to aspen	4
far how is it from denver to aspen	4
how far alir is it from denver to aspen	4
how far is it from denver to aspen	4
how far is it from information technology denver to aspen	4
how far to it from denver is aspen	4
how information technology far is it from denver to aspen	4
far is it from denver to aspen	4
how far is it from denver to aspen	4
how far is it from to aspen	4
how far is exist it from denver to aspen	4
What county is Modesto , California in ?	5
what county is modesto	5
what california is modesto county in	5
golden state what county is modesto california in	5
what county is modesto california indium in	5
what county is indium modesto california in	5
what golden state county is modesto california in	5
county is modesto california in	5
what county is modesto ca in	5
what county is modesto california exist in	5
what county is modesto ca in	5
what county is modesto calif in	5
exist what county is modesto california in	5
what county is modesto calif in	5
county is modesto in	5
what county is modesto ca in	5
what county in modesto california is	5
what county is modesto in california	5
what county exist is modesto california in	5
what is county modesto california in	5
what county is modesto california in	5
what county is modesto in california	5
what county modesto california in	5
what county is modesto ca in	5
what california is modesto county in	5
what county is modesto california in	5
what modesto is county california in	5
what county is modesto california	5
what county is modesto golden state in	5
what county is california modesto in	5
what county is modesto california in	5
what county is modesto calif in	5
what county golden state is modesto california in	5
Who was Galileo ?	3
who was world health organization galileo	3
who galileo was	3
galileo was who	3
galileo was who	3
who was galileo galilei	3
galileo galilei who was galileo	3
who was galileo	3
was galileo	3
galileo was who	3
galileo galilei who was galileo	3
who was galileo galilei	3
who was exist galileo	3
who was galileo galilei	3
galileo was who	3
who was exist galileo	3
who was	3
who was galileo galilei	3
who was galileo	3
who was galileo galilei galileo	3
who was galileo galilei	3
who galileo was	3
who was galileo galilei	3
who was galileo galilei	3
who was galileo galilei	3
who was galileo	3
was who galileo	3
who was galileo	3
who was world health organization galileo	3
who was galileo	3
who was galileo galilei	3
who was world health organization galileo	3
who galileo galilei was galileo	3
What is an atom ?	0
what is an particle	0
what is atom an	0
what is an corpuscle atom	0
is an atom	0
what is atom	0
what is exist an atom	0
what an is atom	0
is what an atom	0
what is an atom	0
what is associate in nursing an atom	0
atom is an what	0
what is an	0
what is an molecule	0
what is an corpuscle	0
what is an mote	0
what is an atom	0
what corpuscle is an atom	0
what is an molecule	0
what is an atom	0
is an atom	0
what is atom an	0
what is an molecule	0
an is what atom	0
what associate in nursing is an atom	0
associate in nursing what is an atom	0
what is an atom	0
what is an speck	0
what is associate in nursing an atom	0
exist what is an atom	0
what an atom	0
is what an atom	0
what is an corpuscle atom	0
When did Hawaii become a state ?	4
when a hawaii become did state	4
when did hawaii become a state	4
when did a become hawaii state	4
when did hawaii get a state	4
when did hawaii become a commonwealth	4
when did hawaii become a fare state	4
when did suit hawaii become a state	4
when did hawaii suit a state	4
when did hawaii become a state	4
when did hawaii become a body politic	4
when a hawaii become did state	4
when did hawaii become a state	4
when did hawaii turn a state	4
suit when did hawaii become a state	4
when did hawaii become fare a state	4
when a hawaii become did state	4
when state hawaii become a did	4
when did hawaii turn a state	4
a did hawaii become when state	4
when hawaii become a state	4
suit when did hawaii become a state	4
when did hawaii a state	4
when did hi hawaii become a state	4
when suit did hawaii become a state	4
when did hawaii become a state	4
when did hawaii become a	4
a did hawaii become when state	4
when did hawaii get a state	4
when did hawaii become state	4
state did hawaii become a when	4
when did hawaii angstrom become a state	4
when did hi become a state	4
How tall is the Sears Building ?	4
how tall is grandiloquent the sears building	4
how tall is the sears building	4
how marvellous is the sears building	4
is tall how the sears building	4
tall how is the sears building	4
how tall is sears building	4
how tall is the char building	4
how tall is building sears the	4
how improbable is the sears building	4
how is tall the sears building	4
the tall is how sears building	4
how tall is sears building	4
how tall is the sears building	4
how tall is the sears building	4
how tall is the scorch sears building	4
how tall is the sears work up	4
how tall is the sears building	4
how scorch tall is the sears building	4
how tall is the char building	4
how grandiloquent tall is the sears building	4
how tall is sears the building	4
how tall is the sears build up	4
how tall build is the sears building	4
how the is tall sears building	4
how tall is the sear building	4
sears tall is the how building	4
how building is the sears tall	4
how tall is the sears scorch building	4
how tall is the parch building	4
how tall scorch is the sears building	4
how tall is the blacken building	4
how tall is the sears building	4
George Bush purchased a small interest in which baseball team ?	3
team bush purchased a small interest in which baseball george	3
george bush purchased a pocket size small interest in which baseball team	3
george bush a small interest in which baseball team	3
george bush baseball a small interest in which purchased team	3
saint george bush purchased a small interest in which baseball team	3
george bush purchased a small worry interest in which baseball team	3
george bush purchase a small interest in which baseball team	3
george bush purchased a small team in which baseball interest	3
george bush purchased a small interest in pocket size which baseball team	3
bush george purchased a small interest in which baseball team	3
george bush small a purchased interest in which baseball team	3
george bush league purchased a small interest in which baseball team	3
george bush purchased a small in which baseball team	3
george bush purchased a small interest in which baseball game team	3
george bush purchased a small interest in saint george which baseball team	3
george bush purchased a small interest in indium which baseball team	3
george bush purchased a squad small interest in which baseball team	3
george bush purchased a small team in which baseball interest	3
george bush purchased a small interest in which baseball team	3
george bush purchased a little interest in which baseball team	3
george bush purchased a small interest which baseball team	3
george bush purchased a indium small interest in which baseball team	3
george bush purchased a small interest which baseball team	3
george bush purchased a small worry interest in which baseball team	3
george bush purchased a interest in baseball team	3
george bush purchased a small interest in which baseball squad	3
bush purchased a small interest in which baseball team	3
george bush purchased a which interest in small baseball team	3
george bush purchased a small interest in which baseball team	3
george bush purchased a small interest in which baseball	3
george bush purchased a team interest in which baseball small	3
george bush purchased a small interest in which baseball game team	3
What is Australia 's national flower ?	1
what is australia s flower national	1
what is australia s national internal flower	1
what s australia is national flower	1
sec what is australia s national flower	1
what is australia national s flower	1
what is s australia national flower	1
internal what is australia s national flower	1
what is commonwealth of australia s national flower	1
what is commonwealth of australia s national flower	1
what is commonwealth of australia s national flower	1
what internal is australia s national flower	1
what is australia s national flower	1
what is australia s internal flower	1
what is australia s national blossom	1
what is australia s national flower	1
what is australia s national	1
australia is what s national flower	1
what is commonwealth of australia s national flower	1
what is australia s national flower	1
what is australia s national flower	1
what is australia s interior flower	1
what australia is s national flower	1
what is australia national flower	1
what is australia s interior flower	1
is australia s national flower	1
commonwealth of australia what is australia s national flower	1
what s australia is national flower	1
what is commonwealth of australia s national flower	1
what is s australia national flower	1
what is internal australia s national flower	1
what s australia is national flower	1
what is australia s national internal flower	1
Why does the moon turn orange ?	0
why does the moonshine turn orange	0
why does the moon ferment orange	0
why does the turn moon orange	0
why does the moon turn moon on orange	0
why does the moon on turn orange	0
why does the moon turn orange	0
why does the orange turn moon	0
why does the moon routine orange	0
why does the moon round turn orange	0
moon on why does the moon turn orange	0
why does the orange river moon turn orange	0
moon on why does the moon turn orange	0
why does the moonlight turn orange	0
why does the moon turn orange	0
why does the moon turn orange	0
why does the moonshine turn orange	0
moon does the why turn orange	0
orange does the moon turn why	0
why does moon the turn orange	0
turn does the moon why orange	0
why moon turn orange	0
why does the moon turn orange	0
why does the moon turn orange	0
why does the moon move around orange	0
why does the moon wherefore turn orange	0
the does why moon turn orange	0
why does the moon turn orange	0
why fare does the moon turn orange	0
orange does the moon turn why	0
why does the moon turn orange	0
why does the moon turn round orange	0
why does the moon turn orangish	0
What is autism ?	0
is what autism	0
what is autism	0
what is autism	0
what is autism	0
what is autism	0
what exist is autism	0
what is autism	0
autism is what	0
what is autism	0
is what autism	0
what is autism	0
what is exist autism	0
what exist is autism	0
what is exist autism	0
what is autism	0
what	0
exist what is autism	0
is what autism	0
what is autism	0
what exist is autism	0
what exist is autism	0
what exist is autism	0
what is autism	0
is what autism	0
autism is what	0
what is autism	0
what is autism	0
autism is what	0
what autism is	0
what is autism	0
what is autism	0
what is autism	0
What city had a world fair in 1900 ?	5
what metropolis had a world fair in	5
what urban center had a world fair in	5
what urban center had a world fair in	5
what city had world fair in	5
what city had a world fair in	5
what city indium had a world fair in	5
what city had a reality fair in	5
had city what a world fair in	5
what city had a world urban center fair in	5
fair city had a world what in	5
what city a had world fair in	5
what city had indium a world fair in	5
what city had a cosmos fair in	5
what metropolis had a world fair in	5
city had world fair in	5
fair city had a world what in	5
what city had a world public fair in	5
what city had consume a world fair in	5
what city had a world fairly in	5
what city had comely a world fair in	5
a city had what world fair in	5
what city indium had a world fair in	5
what had city a world fair in	5
what had a world fair in	5
what city had a consume world fair in	5
what world had a city fair in	5
what city had a world in	5
what city in a world fair had	5
what city had world fair in	5
what city had a world fair in	5
what city had a world fair in	5
what city had a world evenhandedly in	5
What person 's head is on a dime ?	3
what person s head is on a dime bag	3
what a s head is on person dime	3
what person s head a on is dime	3
what person head is on a dime	3
what someone s head is on a dime	3
what person a head is on s dime	3
what person s head is on fountainhead a dime	3
what person s head is on dime a	3
what person head is on a dime	3
what person s head mortal is on a dime	3
what person s dime bag head is on a dime	3
what person s head is angstrom on a dime	3
what person s head is a dime	3
head person s what is on a dime	3
person s head is on a dime	3
what person s head is on a dime bag	3
what person s is on a dime	3
what person s head is on a dime	3
along what person s head is on a dime	3
what person s head is on a dime bag	3
a person s head is on what dime	3
what person fountainhead s head is on a dime	3
is person s head what on a dime	3
angstrom what person s head is on a dime	3
what person s head is on a dime	3
a person s head is on what dime	3
what person s head is on a dime	3
on person s head is what a dime	3
what person s header is on a dime	3
what person s headway is on a dime	3
what person s on dime	3
exist what person s head is on a dime	3
What is the average weight of a Yellow Labrador ?	4
what is a average weight of the yellow labrador	4
what exist is the average weight of a yellow labrador	4
what is the average weighting of a yellow labrador	4
what is the of weight average a yellow labrador	4
what is labrador average weight of a yellow the	4
what is the average labrador of a yellow weight	4
what is the weight a yellow labrador	4
what is the average weight down of a yellow labrador	4
what is the yellow weight of a average labrador	4
what is the norm weight of a yellow labrador	4
what is the average weight unit of a yellow labrador	4
what is the average of yellow labrador	4
what is average weight a yellow labrador	4
what is jaundiced the average weight of a yellow labrador	4
what is the average weight of a yellowness labrador	4
what is the average weight of a jaundiced labrador	4
what is the average weight exist of a yellow labrador	4
what average the is weight of a yellow labrador	4
what is the average of a yellow labrador	4
what is the average weight of yellow labrador	4
what is the average weight of a lily livered labrador	4
what is the average burden of a yellow labrador	4
what jaundiced is the average weight of a yellow labrador	4
exist what is the average weight of a yellow labrador	4
what is a average weight of the yellow labrador	4
what is the exist average weight of a yellow labrador	4
what is the average weight of a yellow labrador	4
what yellow the average weight of a is labrador	4
what is the average weight of a yellow labrador	4
what is the average weight of a chicken labrador	4
what is the average weight of a yellow labrador	4
what is of average weight the a yellow labrador	4
Who was the first man to fly across the Pacific Ocean ?	3
was to fly the ocean	3
who was the showtime man to fly across the pacific ocean	3
who was the first man to fly across adult male the pacific ocean	3
who was the pacific ocean first man to fly across the pacific ocean	3
who man the first was to fly across the pacific ocean	3
who was the first man to fly across the peaceable ocean	3
who was first man fly across the pacific ocean	3
who was the first man sea to fly across the pacific ocean	3
was the first man to fly across the pacific ocean	3
who was fly first man to the across the pacific ocean	3
who was the pacific man to fly across the first ocean	3
who was the first man to ocean across the pacific fly	3
who was the maiden man to fly across the pacific ocean	3
who was the first man across fly to the pacific ocean	3
who crosswise was the first man to fly across the pacific ocean	3
who the the first man to fly across was pacific ocean	3
the was who first man to fly across the pacific ocean	3
who was the first valet to fly across the pacific ocean	3
who was the first man to fly across the pacific sea	3
pacific ocean who was the first man to fly across the pacific ocean	3
who was the first world health organization man to fly across the pacific ocean	3
who was the first humanity to fly across the pacific ocean	3
who was the first man fly across the pacific	3
who was the first man to across the pacific ocean	3
who was the first man fly across the pacific ocean	3
who was the first man to fly across the ocean	3
the was the first man to fly across who pacific ocean	3
who was the first man to fly across the pacific ocean	3
who was crosswise the first man to fly across the pacific ocean	3
who was the first man the fly across to pacific ocean	3
who was the world health organization first man to fly across the pacific ocean	3
who was the first man to fly across the pacific sea	3
When did Idaho become a state ?	4
when did state become a idaho	4
did idaho become a state	4
when did idaho go a state	4
when did idaho suit become a state	4
when did idaho become	4
when did idaho become a province state	4
did idaho a state	4
when did idaho become a state department	4
did idaho become a state	4
when did idaho become state a	4
when did idaho become a state	4
when idaho did become a state	4
when did idaho become a state	4
when did idaho become a country	4
when did province idaho become a state	4
when did idaho go a state	4
when did idaho become state	4
gem state when did idaho become a state	4
when state idaho become a did	4
when did become idaho a state	4
when a idaho become did state	4
when did idaho angstrom become a state	4
when did province idaho become a state	4
suit when did idaho become a state	4
become did idaho when a state	4
when did id become a state	4
when state idaho become a did	4
when did idaho become a state department	4
when did idaho become a dos	4
when did fare idaho become a state	4
when angstrom did idaho become a state	4
when did id become a state	4
What is the life expectancy for crickets ?	4
what expectancy the life is for crickets	4
what is the for crickets	4
what expectancy the life is for crickets	4
what is the expectancy life for crickets	4
what is aliveness the life expectancy for crickets	4
what expectancy the life is for crickets	4
what is the life expectancy for cricket	4
what is the life expectancy for cricket	4
what is the life for crickets	4
what is the life expectancy for	4
what is the life aliveness expectancy for crickets	4
what is the aliveness life expectancy for crickets	4
what is the life for expectancy crickets	4
what aliveness is the life expectancy for crickets	4
what is life the expectancy for crickets	4
what is the life expectancy	4
what is the expectancy life for crickets	4
what life expectancy for crickets	4
what is the liveliness expectancy for crickets	4
what is the life history expectancy for crickets	4
what is the life anticipation for crickets	4
what is the life expectancy aliveness for crickets	4
what life the is expectancy for crickets	4
what is the life expectancy for cricket	4
what is the life expectancy for cricket	4
what is the life expectancy crickets	4
what is cricket the life expectancy for crickets	4
what is the life expectancy cricket for crickets	4
what is the life anticipation for crickets	4
what is the life anticipation for crickets	4
the is what life expectancy for crickets	4
anticipation what is the life expectancy for crickets	4
What metal has the highest melting point ?	1
eminent what metal has the highest melting point	1
what metal has the high pitched melting point	1
the metal has what highest melting point	1
what metal has the gamy melting point	1
what metal has the melting highest point	1
what metal has the highest melting point	1
what metal has the melting point	1
what metal has the gamey melting point	1
what metal has melt the highest melting point	1
point metal has the highest melting what	1
what metal has the highest melting	1
what metal has the highest melting point	1
what metal has the eminent highest melting point	1
what metal has the melting point	1
what metal has the point melting highest	1
what metal has the mellow melting point	1
what metal has highest the melting point	1
what point has the highest melting metal	1
what metal has the highest melting aim point	1
what metal has the highest melting melt point	1
what metal has highest the melting point	1
what metal has the highest melting point	1
what metallic element has the highest melting point	1
what metal has metallic element the highest melting point	1
what metal has the highest melting target	1
what metal has the highest evaporate point	1
what metal the has highest melting point	1
what metal has the highest melting	1
what metal has the highest melting target	1
melt what metal has the highest melting point	1
what metal has the highest melting melt point	1
what metal the highest melting point	1
Who developed the vaccination against polio ?	3
who developed the vaccination world health organization against polio	3
developed who the vaccination against polio	3
who developed the inoculation against polio	3
who developed polio vaccination against the	3
who grow the vaccination against polio	3
who developed the vaccination against polio	3
who developed the vaccination against polio	3
who developed against vaccination the polio	3
who developed the vaccination against poliomyelitis	3
who developed the vaccination against polio	3
who developed the vaccination against infantile paralysis	3
who world health organization developed the vaccination against polio	3
who developed the against vaccination polio	3
who developed the inoculation against polio	3
who developed the vaccination against	3
who developed the against vaccination polio	3
who developed the vaccination against polio	3
infantile paralysis who developed the vaccination against polio	3
who inoculation developed the vaccination against polio	3
who developed the vaccination against	3
who the developed vaccination against polio	3
who vaccination the developed against polio	3
who developed the vaccination against acute anterior poliomyelitis	3
inoculation who developed the vaccination against polio	3
who the vaccination against polio	3
who developed the vaccination against acute anterior poliomyelitis	3
who developed the vaccination against infantile paralysis	3
who developed the inoculation vaccination against polio	3
who build up the vaccination against polio	3
developed who the vaccination against polio	3
who developed the vaccination against polio	3
who developed infantile paralysis the vaccination against polio	3
What is epilepsy ?	0
what epilepsy is	0
what epilepsy is	0
what is epilepsy	0
exist what is epilepsy	0
what is epilepsy	0
what is epilepsy	0
what epilepsy is	0
what is exist epilepsy	0
epilepsy is what	0
what is exist epilepsy	0
what is epilepsy	0
what is epilepsy	0
what is epilepsy	0
is what epilepsy	0
exist what is epilepsy	0
what is epilepsy	0
what is epilepsy	0
what is epilepsy	0
what epilepsy is	0
what is epilepsy	0
what is epilepsy	0
what is exist epilepsy	0
exist what is epilepsy	0
what is epilepsy	0
what is epilepsy	0
is what epilepsy	0
what is epilepsy	0
exist what is epilepsy	0
what is epilepsy	0
what is epilepsy	0
exist what is epilepsy	0
exist what is epilepsy	0
What year did the Titanic sink ?	4
what year did the titanic class sink	4
what year did the sink	4
what year fare did the titanic sink	4
what year did the titanic sink	4
what sink did the titanic year	4
titanic year did the what sink	4
what year did the titanic sink	4
sink year did the titanic what	4
what year did the titanic drop down	4
year what did the titanic sink	4
what year did the sink	4
what year did the titanic sink	4
what year the titanic sink	4
what yr did the titanic sink	4
what year did the titanic slide down	4
year did the titanic sink	4
what year did the titanic sinkhole	4
what year did the titanic go under sink	4
what yr did the titanic sink	4
what year did the class titanic sink	4
what year did the titanic sink	4
what year did titanic the sink	4
what year did the fare titanic sink	4
what year did the titanic settle	4
what year sink the titanic did	4
what year did the titanic cesspool	4
sink year did the titanic what	4
what year did the titanic sink	4
go under what year did the titanic sink	4
what year did the titanic go under sink	4
titanic year did the what sink	4
what go under year did the titanic sink	4
Who was the first American to walk in space ?	3
who was the indium first american to walk in space	3
who was the first american to walk in space	3
who was the first american to world health organization walk in space	3
who was the low american to walk in space	3
who walk the first american to was in space	3
who was space first american to walk in the	3
who distance was the first american to walk in space	3
who was the first american to walk in quad	3
who was the first american english to walk in space	3
who was the first american to walk in	3
who indium was the first american to walk in space	3
who was the first american to walk space in	3
the was who first american to walk in space	3
who was the first american to walk in quad	3
who was the first american to walk in space	3
in was the first american to walk who space	3
who the was first american to walk in space	3
who was the first american language to walk in space	3
who was the first american to manner of walking in space	3
was the american walk in space	3
who the first american walk in space	3
who was the american to in space	3
who was the first american to walk in quad	3
who was the first american to walk in space	3
who was the first american language american to walk in space	3
who was the in american to walk first space	3
who was the first american low gear to walk in space	3
first was the who american to walk in space	3
who was the commencement american to walk in space	3
who american language was the first american to walk in space	3
who was the first american to walk in american language space	3
who was to first american the walk in space	3
What is a biosphere ?	0
what is biosphere	0
what a is biosphere	0
what is a biosphere	0
what a is biosphere	0
what is a biosphere	0
what is a angstrom biosphere	0
what is a exist biosphere	0
what biosphere a is	0
what is a biosphere	0
what is a biosphere	0
biosphere is a what	0
what biosphere a is	0
what is a exist biosphere	0
what is a biosphere	0
what is biosphere	0
what is angstrom a biosphere	0
what is biosphere a	0
what biosphere a is	0
angstrom what is a biosphere	0
what is a biosphere	0
what is a biosphere	0
angstrom what is a biosphere	0
what is a biosphere	0
what is biosphere a	0
what is a biosphere	0
what is a biosphere	0
what is a biosphere	0
what is a biosphere	0
what is a biosphere	0
angstrom what is a biosphere	0
what is biosphere	0
what is a biosphere	0
What river in the US is known as the Big Muddy ?	5
what river in the us is known as bountiful the big muddy	5
what river in the us is known as dingy the big muddy	5
what river in the us is muddy as the big known	5
what river in the us is known as the big muddy	5
what river in the us is known as the big muddied	5
what river in the us is known do it as the big muddy	5
what river in the us is known as the big muddy	5
what river in the us is known muddy the big as	5
what river in the us is known as the big muddy	5
what river in the indium us is known as the big muddy	5
what river in the us is known as the big muddy	5
what river in the us is known as muddy big the	5
what river in the us is known as the big dirty	5
what river in the us is known as the expectant muddy	5
what river the us is known as the big muddy	5
what river in the us is known as the giving muddy	5
what river in the us exist is known as the big muddy	5
what river the us is known as the big muddy	5
what river in the us is known as vitamin a the big muddy	5
what river in the dingy us is known as the big muddy	5
what river in the us is known as the vainglorious muddy	5
river in the us is known as the big muddy	5
what river in the us is known as the prominent muddy	5
what river in the us is known as the big cloudy	5
what the in river us is known as the big muddy	5
big river in the us is known as the what muddy	5
what river in do it the us is known as the big muddy	5
what river in the us is known as the big muddy	5
what river in the us is known as the big muddy	5
what river known the us is in as the big muddy	5
what river in indium the us is known as the big muddy	5
what river in the usa is known as the big muddy	5
What is bipolar disorder ?	0
what is bipolar disarray	0
what is bipolar disorder	0
what is bipolar disorder	0
what is bipolar disorderliness	0
what bipolar is disorder	0
what disorder bipolar is	0
disorder is bipolar what	0
what upset is bipolar disorder	0
what is bipolar disorder	0
what is bipolar cark	0
bipolar is what disorder	0
exist what is bipolar disorder	0
what is bipolar upset	0
what is upset bipolar disorder	0
what is bipolar upset disorder	0
what is bipolar perturb	0
what is bipolar distract	0
what is bipolar disorder	0
what is bipolar trouble	0
upset what is bipolar disorder	0
what is bipolar perturb	0
is what bipolar disorder	0
what is upset bipolar disorder	0
what exist is bipolar disorder	0
bipolar is what disorder	0
what is disorder	0
exist what is bipolar disorder	0
bipolar disorder	0
what is bipolar disorder	0
what is bipolar unhinge	0
what is bipolar disorder	0
what is disorder bipolar	0
What is cholesterol ?	0
is what cholesterol	0
exist what is cholesterol	0
what is cholesterin	0
what is cholesterin cholesterol	0
what is cholesterol	0
is what cholesterol	0
what cholesterol is	0
what is cholesterin	0
cholesterol is what	0
cholesterin what is cholesterol	0
what is cholesterin	0
what is cholesterol	0
what cholesterol is	0
exist what is cholesterol	0
what is cholesterin	0
what is cholesterin	0
what is cholesterol	0
what is cholesterol	0
what is cholesterin	0
what is cholesterin	0
what exist is cholesterol	0
what is cholesterol	0
what is cholesterin	0
what is cholesterol	0
what exist is cholesterol	0
what cholesterol is	0
what cholesterin is cholesterol	0
what is cholesterol	0
what is cholesterin	0
what cholesterol is	0
cholesterol is what	0
what is cholesterol	0
Who developed the Macintosh computer ?	3
who developed the mackintosh computer	3
who developed the mac computer	3
who developed the figurer macintosh computer	3
who developed the macintosh reckoner	3
who developed the computer macintosh	3
computer developed the macintosh who	3
who the computer	3
who developed world health organization the macintosh computer	3
who developed the mac computer	3
developed the macintosh computer	3
the macintosh	3
who developed the mackintosh computer	3
who developed the macintosh computer	3
who mac developed the macintosh computer	3
computer developed the macintosh who	3
who developed the macintosh figurer computer	3
who developed the arise macintosh computer	3
who figurer developed the macintosh computer	3
who the macintosh computer	3
who rise the macintosh computer	3
who developed macintosh the computer	3
who highly developed the macintosh computer	3
developed the macintosh	3
developed who the macintosh computer	3
who developed the macintosh computer	3
who developed the arise macintosh computer	3
who the developed macintosh computer	3
who developed computer macintosh the	3
who developed mac the macintosh computer	3
developed who the macintosh computer	3
figurer who developed the macintosh computer	3
developed the macintosh computer	3
What is caffeine ?	0
is	0
what caffeine is	0
what is caffeine	0
what is caffeine	0
what is caffein	0
what is caffein	0
what is caffein	0
is what caffeine	0
exist what is caffeine	0
is caffeine	0
what is caffeine	0
what is caffein caffeine	0
caffein what is caffeine	0
what is caffeine	0
caffein what is caffeine	0
what is caffein	0
what is	0
caffein what is caffeine	0
what is caffein	0
what is exist caffeine	0
caffeine is what	0
what is	0
what is caffein	0
what is caffeine	0
what caffeine is	0
what is exist caffeine	0
what is exist caffeine	0
caffeine is what	0
what caffeine is	0
what is caffein	0
what is caffein	0
is what caffeine	0
What imaginary line is halfway between the North and South Poles ?	5
what imaginary line is halfway between the middle north and south poles	5
what imaginary line is s halfway between the north and south poles	5
what north line is halfway between the imaginary and south poles	5
what is line imaginary halfway between the north and south poles	5
what imaginary rail line is halfway between the north and south poles	5
what imaginary line is center between the north and south poles	5
what imaginary line is magnetic pole halfway between the north and south poles	5
what imaginary is halfway between the north and south poles	5
what imaginary line is midway between the north and south poles	5
what imaginary and is halfway between the north line south poles	5
imaginary line is between the north and south poles	5
what imaginary line magnetic pole is halfway between the north and south poles	5
what imaginary middle line is halfway between the north and south poles	5
what imaginary line is draw halfway between the north and south poles	5
what imaginary line is halfway between the north and south poles	5
what imaginary line is halfway between the poles and south north	5
fanciful what imaginary line is halfway between the north and south poles	5
what imaginary line is halfway between the north and south poles	5
what imaginary line is north between the halfway and south poles	5
what imaginary line is halfway between fanciful the north and south poles	5
what imaginary line is halfway between the north and south celestial pole	5
what imaginary line is middle between the north and south poles	5
halfway imaginary line is what between the north and south poles	5
what imaginary line is halfway between the north and south poles	5
what imaginary is halfway between north and south poles	5
what imaginary line is halfway between the magnetic north and south poles	5
what imaginary line is between the north south poles	5
what imaginary line poles halfway between the north and south is	5
what imaginary line is halfway between the north and south terminal	5
what imaginary line is halfway between the north and south poles	5
what imaginary line is halfway the north and south	5
what imaginary line is halfway exist between the north and south poles	5
Where is John Wayne airport ?	5
where is john wayne airport	5
wayne is john where airport	5
is john wayne airport	5
where john wayne airport	5
where wayne john is airport	5
where is bathroom john wayne airport	5
where is airdrome john wayne airport	5
where is john wayne airport	5
where is john wayne exist airport	5
where is saint john wayne airport	5
where john is wayne airport	5
where is john john wayne airport	5
where is wayne john airport	5
where exist is john wayne airport	5
where is john duke wayne airport	5
where is exist john wayne airport	5
where is john wayne airport	5
where is john john wayne airport	5
where wayne john is airport	5
where airdrome is john wayne airport	5
where is john duke wayne airport	5
where is john anthony wayne airport	5
where is saint john the apostle wayne airport	5
where airport john wayne is	5
where is john duke wayne airport	5
where airport john wayne is	5
where exist is john wayne airport	5
where is john wayne airport	5
where is john wayne aerodrome	5
john is where wayne airport	5
where exist is john wayne airport	5
exist where is john wayne airport	5
What hemisphere is the Philippines in ?	5
what cerebral hemisphere is the philippines in	5
what cerebral hemisphere is the philippines in	5
what hemisphere is the	5
what hemisphere is the philippine in	5
republic of the philippines what hemisphere is the philippines in	5
hemisphere what is the philippines in	5
what hemisphere is the philippines	5
hemisphere is the philippines in	5
what hemisphere is in philippines the	5
what hemisphere is the cerebral hemisphere philippines in	5
what hemisphere exist is the philippines in	5
is the philippines in	5
what cerebral hemisphere is the philippines in	5
what hemisphere is the philippines in	5
what hemisphere is the philippine in	5
what indium hemisphere is the philippines in	5
what hemisphere is in philippines the	5
what hemisphere is the philippines exist in	5
hemisphere is the philippines in	5
what hemisphere exist is the philippines in	5
what cerebral hemisphere is the philippines in	5
what hemisphere in the philippines is	5
what cerebral hemisphere is the philippines in	5
republic of the philippines what hemisphere is the philippines in	5
what is hemisphere the philippines in	5
what cerebral hemisphere is the philippines in	5
what hemisphere is the filipino in	5
what hemisphere in the philippines is	5
what hemisphere is the philippines indium in	5
what hemisphere is the philippines in	5
what philippines is the hemisphere in	5
what hemisphere is the philippines in	5
What is the average speed of the horses at the Kentucky Derby ?	4
what is the speed average of the horses at the kentucky derby	4
what is the average speed of the horses at the bluegrass state derby	4
what is astatine the average speed of the horses at the kentucky derby	4
what average speed of the horses at the kentucky derby	4
what is the derby hat average speed of the horses at the kentucky derby	4
what is the median speed of the horses at the kentucky derby	4
what is the average speed of the gymnastic horse at the kentucky derby	4
what is the average speed of the horses at the kentucky derby	4
what is the intermediate speed of the horses at the kentucky derby	4
what the average speed of the the derby	4
what is the average derby of the horses at the kentucky speed	4
what is the fair average speed of the horses at the kentucky derby	4
what is the average rush along of the horses at the kentucky derby	4
what the the average speed of the horses at is kentucky derby	4
what kentucky the average speed of the horses at the is derby	4
is the average speed of the horses at the kentucky	4
what is the at speed of the horses average the kentucky derby	4
is what the average speed of the horses at the kentucky derby	4
what is the average speed of the horses the kentucky derby	4
what is the average speed of the horses at the ky derby	4
is the average speed of the horses at kentucky derby	4
what is the average speed of the horses at the derby hat kentucky derby	4
what is the average speed of the bluegrass state horses at the kentucky derby	4
what is the average hie of the horses at the kentucky derby	4
what is the average speed of the cavalry at the kentucky derby	4
what is the average speed of the horses the kentucky derby	4
what is speed of the horses at the kentucky derby	4
what derby the average speed of the horses at the kentucky is	4
what is the average speed of the hurry horses at the kentucky derby	4
average is the what speed of the horses at the kentucky derby	4
what is the average hie of the horses at the kentucky derby	4
what is sawhorse the average speed of the horses at the kentucky derby	4
Where are the Rocky Mountains ?	5
where are the rocky jolting mountains	5
are where the rocky mountains	5
where mountains the rocky are	5
exist where are the rocky mountains	5
where are the rocky spate	5
where are mountains rocky the	5
rocky are the where mountains	5
where are the rocky mountains	5
exist where are the rocky mountains	5
where are the mountains rocky	5
mess where are the rocky mountains	5
where are the rocky mountains	5
where are the jolting rocky mountains	5
where are the rocky mountains	5
where are the rocky mountains	5
where the are rocky mountains	5
where are the rocky mountains	5
exist where are the rocky mountains	5
where the rocky mountains	5
where are the jolting rocky mountains	5
where are the jumpy mountains	5
where are the rocky mountains	5
jolting where are the rocky mountains	5
where are the rocky mountains	5
jolting where are the rocky mountains	5
where are the rocky mass	5
where are the rough mountains	5
where are the rocky mint	5
are where the rocky mountains	5
where are the rocky mint	5
where are the rocky good deal	5
where are the rocky mountains	5
What are invertebrates ?	0
what are invertebrates	0
what are invertebrate	0
what are invertebrate	0
exist what are invertebrates	0
what invertebrates are	0
what invertebrates are	0
exist what are invertebrates	0
invertebrates are what	0
invertebrates are what	0
invertebrate what are invertebrates	0
invertebrate what are invertebrates	0
what invertebrate are invertebrates	0
what are invertebrate	0
what are invertebrates	0
what are invertebrates	0
what are exist invertebrates	0
what are invertebrate	0
what invertebrates are	0
what are invertebrate	0
what invertebrates are	0
what are exist invertebrates	0
are what invertebrates	0
what are invertebrate	0
what are invertebrates	0
are what invertebrates	0
invertebrates are what	0
invertebrate what are invertebrates	0
what are invertebrate	0
what are invertebrates	0
what are invertebrate	0
what are	0
what invertebrates	0
What is the temperature at the center of the earth ?	4
what is the temperature center the at of the earth	4
what is the temperature at the center of the earth	4
what earth the temperature at the center of the is	4
what is the temperature at the center of the land	4
what is the temperature at the center of the earth	4
what is center temperature at the the of the earth	4
what is the temperature at the eye of the earth	4
what is the temperature at the center earth the of	4
what is the temperature at the center of earth the	4
the is what temperature at the center of the earth	4
what is the temperature at the center of the worldly concern	4
what is the at temperature the center of the earth	4
what is the temperature at the center of the worldly concern	4
what is the temperature at the center of the earth	4
what is the temperature at solid ground the center of the earth	4
what is the temperature at the marrow of the earth	4
what is the temperature at the center of the earth	4
what is the temperature at the center of concentrate the earth	4
what is the temperature at the center of the earth	4
what is the solid ground temperature at the center of the earth	4
what is the temperature at the center of the land	4
what is the temperature at the center of the earth	4
what is the temperature at earth center of the the	4
what is the at center of earth	4
what is the temperature at the center of the ground	4
exist what is the temperature at the center of the earth	4
what is the temperature at the centre of the earth	4
what is the temperature at the concentrate center of the earth	4
what is the the at the center of temperature earth	4
what is the temperature at the center of the earth	4
exist what is the temperature at the center of the earth	4
what is the temperature at the center of the earth	4
When did John F. Kennedy get elected as President ?	4
when did john f kennedy get degree fahrenheit elected as president	4
when did john kennedy get elected as president	4
when as john f kennedy get elected did president	4
when did john f get kennedy elected as president	4
when did john kennedy get elected as	4
when jfk did john f kennedy get elected as president	4
when get john f kennedy did elected as president	4
when degree fahrenheit did john f kennedy get elected as president	4
when did john f kennedy jfk get elected as president	4
when did john f kennedy elected president	4
when did john f get kennedy elected as president	4
when kennedy john f did get elected as president	4
when did john f president get elected as kennedy	4
when did john f kennedy get elected as president	4
when did john f elect kennedy get elected as president	4
when did john f kennedy international airport get elected as president	4
when did john f jack kennedy get elected as president	4
when did john fluorine kennedy get elected as president	4
when did john f kennedy get elected as united states president	4
when did john f kennedy get elected as president	4
when did john farad kennedy get elected as president	4
when did john f get elected as president	4
when did f kennedy get elected as president	4
when did john f kennedy get elected fare as president	4
when did chairman john f kennedy get elected as president	4
when did john elect f kennedy get elected as president	4
when did john kennedy f get elected as president	4
when did john f kennedy get elect as president	4
when did john f kennedy pay off elected as president	4
when did john farad kennedy get elected as president	4
when did john f kennedy mother elected as president	4
when did john f fare kennedy get elected as president	4
How old was Elvis Presley when he died ?	4
how old was elvis elvis presley when he died	4
how onetime was elvis presley when he died	4
how old was presley elvis when he died	4
how old was elvis presley when he	4
old was elvis presley when he died	4
how old was elvis presley when he	4
how old was elvis former presley when he died	4
how old presley elvis was when he died	4
how old was elvis presley when he exist died	4
how old was presley when he died	4
how elvis was old presley when he died	4
how old was elvis presley when he exist died	4
how old was elvis presley helium when he died	4
how was elvis presley when he died	4
how was elvis presley when he died	4
how onetime was elvis presley when he died	4
old was elvis presley when he died	4
helium how old was elvis presley when he died	4
how old was presley elvis when he died	4
how old was elvis elvis presley when he died	4
exist how old was elvis presley when he died	4
how old was elvis elvis aron presley when he died	4
how old presley when he died	4
how old was elvis died when he presley	4
how old was loony toons presley when he died	4
former how old was elvis presley when he died	4
helium how old was elvis presley when he died	4
how old was former elvis presley when he died	4
how old was lucy in the sky with diamonds presley when he died	4
how old died elvis presley when he was	4
how old was elvis presley when he died	4
how quondam was elvis presley when he died	4
Where is the Orinoco River ?	5
where is the orinoco river	5
where is the orinoco	5
where is the orinoco river river	5
where is the orinoco river river	5
exist where is the orinoco river	5
where is the orinoco exist river	5
where is orinoco the river	5
is where the orinoco river	5
where is the exist orinoco river	5
where is river orinoco the	5
where is the orinoco river	5
where is the orinoco river	5
orinoco is the where river	5
where is the exist orinoco river	5
where is the orinoco river river	5
where is the orinoco river orinoco river	5
where is the orinoco exist river	5
where is the river	5
where is the orinoco river	5
is the orinoco river	5
where orinoco river is the orinoco river	5
where river the orinoco is	5
where is the orinoco river river	5
where is the orinoco river river	5
where is river orinoco the	5
where the orinoco river	5
where is the orinoco river river	5
where is the orinoco river river	5
where is orinoco the river	5
where orinoco the is river	5
where is the orinoco river river	5
where is the orinoco river river	5
How far is the service line from the net in tennis ?	4
how far is the service line of merchandise from the net in tennis	4
how far is the service line from net the in tennis	4
how far is the service line from the net in exist tennis	4
how far is the service from the net in tennis	4
how servicing far is the service line from the net in tennis	4
how far is the service line from the net in lawn tennis	4
how far the service line from the net in tennis	4
how interahamwe is the service line from the net in tennis	4
how far is the the line from service net in tennis	4
how former armed forces is the service line from the net in tennis	4
how far is the service line from in net the tennis	4
how far is net service line from the the in tennis	4
how far is the avail line from the net in tennis	4
how far is the service line draw from the net in tennis	4
how far is the service line from the net in tennis	4
how far net the service line from the is in tennis	4
how far is the service line from the mesh in tennis	4
how far is the service line from the net servicing in tennis	4
the far is how service line from the net in tennis	4
how far is the service line from the net in tennis	4
how far is the service line from the net draw in tennis	4
how far is the service occupation from the net in tennis	4
how far is the service line from indium the net in tennis	4
how far is the robert william service line from the net in tennis	4
how far is the service line from the net in	4
how is the service line from the net in	4
how far is the service line draw from the net in tennis	4
how far is the service line from indium the net in tennis	4
how far is the service line from the net in tennis	4
how far is the service the from line net in tennis	4
how far is the service line from the net tennis	4
how far alir is the service line from the net in tennis	4
How much fiber should you have per day ?	4
how much fiber should lots you have per day	4
much fiber should you have per day	4
how much you should fiber have per day	4
how much fiber lots should you have per day	4
how much fiber should you have per sidereal day	4
how much fiber should you have per hour interval	4
how much fiber should you have per daylight	4
how much fiber should daylight you have per day	4
how much fiber should have per	4
character how much fiber should you have per day	4
how much vulcanized fiber should you have per day	4
how much you should fiber have per day	4
how much fiber should day have per you	4
how much fiber consume should you have per day	4
how much fiber should you have per day	4
how much fibre should you have per day	4
much fiber should you have per day	4
how much roughage should you have per day	4
how much fiber should you have per day	4
how much fiber should you have daylight per day	4
how lots fiber should you have per day	4
how much fiber should you per day	4
how much day should you have per fiber	4
how much fiber should have per day	4
how much fiber should you have per clarence day	4
how much fiber should you have per day	4
how much fiber should you have per day	4
how much fiber per you have should day	4
how much fiber should you character have per day	4
how much vulcanized fiber should you have per day	4
how much fiber have you should per day	4
how day fiber should you have per much	4
How many Great Lakes are there ?	4
how many great lake are there	4
how many great lakes are there	4
how many great lake are there	4
how many great there are lakes	4
how many great lake are there	4
how are great lakes many there	4
how many great lake are there	4
lakes many great how are there	4
exist how many great lakes are there	4
how many great lakes there are	4
how many groovy lakes are there	4
how many great lakes exist are there	4
how many great lakes exist are there	4
how many great lakes lake are there	4
how many lakes are there	4
how many great lakes are there	4
how many great lakes are there	4
how many great are lakes there	4
how many great there are lakes	4
how many smashing lakes are there	4
how many majuscule lakes are there	4
many how great lakes are there	4
how many great lakes there	4
how many great there are lakes	4
how great lakes are there	4
how many great lakes are there	4
how many great lakes there	4
how many great lake are there	4
how many great lakes there are	4
how many great lakes there	4
in that respect how many great lakes are there	4
how many great lake lakes are there	4
Material called linen is made from what plant ?	1
material called linen is made from what plant	1
material called linen from made is what plant	1
material is linen called made from what plant	1
is called linen material made from what plant	1
material called linen plant made from what is	1
linen paper material called linen is made from what plant	1
material visit linen is made from what plant	1
material called linen is progress to from what plant	1
material called linen is hold from what plant	1
material called linen name is made from what plant	1
material called linen plant made from what is	1
material called linen is made from what plant	1
material called linen paper is made from what plant	1
material called linen is made from what	1
material called linen is made from linen paper what plant	1
material called linen from made is what plant	1
material draw called linen is made from what plant	1
material called made is linen from what plant	1
material called linen is from what plant	1
material linen is made from what plant	1
material what linen is made from called plant	1
material called linen is made from draw what plant	1
material called linen is made from what works	1
material called linen is made from what plant	1
material yell linen is made from what plant	1
material called linen textile is made from what plant	1
called linen is made from what plant	1
material called is linen made from what plant	1
material called imbed linen is made from what plant	1
material foretell linen is made from what plant	1
material called linen is made from what plant	1
called linen from what plant	1
What is Teflon ?	0
polytetrafluoroethylene what is teflon	0
what is teflon	0
what is teflon	0
is what teflon	0
what is polytetrafluoroethylene	0
is what teflon	0
is what teflon	0
what is teflon	0
what exist is teflon	0
is teflon	0
what is teflon	0
what polytetrafluoroethylene is teflon	0
what exist is teflon	0
what is polytetrafluoroethylene	0
what is polytetrafluoroethylene	0
what is teflon	0
what is polytetrafluoroethylene	0
what is polytetrafluoroethylene	0
what teflon is	0
exist what is teflon	0
what is polytetrafluoroethylene	0
exist what is teflon	0
is what teflon	0
what is exist teflon	0
teflon is what	0
is what teflon	0
what is polytetrafluoroethylene	0
what is polytetrafluoroethylene	0
what is teflon	0
what is polytetrafluoroethylene	0
what is teflon	0
teflon is what	0
What is amitriptyline ?	0
what is amitriptyline	0
amitriptyline is what	0
what amitriptyline is	0
what is elavil	0
what is elavil	0
what elavil is amitriptyline	0
what is elavil	0
amitriptyline is what	0
exist what is amitriptyline	0
what is	0
what is elavil	0
what is amitriptyline	0
exist what is amitriptyline	0
what is elavil	0
what is exist amitriptyline	0
what amitriptyline is	0
what exist is amitriptyline	0
what amitriptyline is	0
what is elavil amitriptyline	0
what amitriptyline is	0
what is amitriptyline	0
what is amitriptyline hydrochloride	0
what amitriptyline	0
what is amitriptyline hydrochloride	0
elavil what is amitriptyline	0
what is amitriptyline hydrochloride	0
what exist is amitriptyline	0
what is amitriptyline	0
what is amitriptyline	0
what is amitriptyline	0
amitriptyline is what	0
what is elavil	0
What is a shaman ?	0
what a shaman	0
a is what shaman	0
what is a priest doctor	0
what is a shaman	0
is what a shaman	0
what is a angstrom shaman	0
a is what shaman	0
what a is shaman	0
what is a priest doctor	0
what is a priest doctor	0
what angstrom is a shaman	0
what is a priest doctor	0
what is a priest doctor	0
a is what shaman	0
what is exist a shaman	0
is a shaman	0
what angstrom is a shaman	0
what angstrom is a shaman	0
what is a priest doctor	0
what is a	0
what angstrom is a shaman	0
shaman is a what	0
what is a priest doctor	0
is a shaman	0
what is a shaman	0
a is what shaman	0
what is priest doctor a shaman	0
what is a priest doctor shaman	0
angstrom what is a shaman	0
shaman is a what	0
what is a shaman	0
what is a shaman	0
What is the proper name for a female walrus ?	1
what is the proper name for a walrus female	1
what is the female person proper name for a female walrus	1
what is the proper name for a female	1
what is the proper name for discover a female walrus	1
what is the proper bring up for a female walrus	1
what the name for a female walrus	1
proper is the what name for a female walrus	1
what is the proper advert for a female walrus	1
what is proper name for a female walrus	1
what is the right name for a female walrus	1
what is the female name for a proper walrus	1
what is the proper name for right a female walrus	1
what is the proper name for a female sea horse	1
what is the proper name for a female walrus	1
the is what proper name for a female walrus	1
what is the proper seahorse name for a female walrus	1
what is the proper name for a female right walrus	1
what is the proper name right for a female walrus	1
what is the discover proper name for a female walrus	1
what is the proper exist name for a female walrus	1
what is the proper advert for a female walrus	1
what is the proper name for a female seahorse	1
what proper name for a female walrus	1
what is seahorse the proper name for a female walrus	1
is the proper name for a female walrus	1
what is the walrus name for a female proper	1
what is the proper a for name female walrus	1
what is proper the name for a female walrus	1
proper is the what name for a female walrus	1
what is the proper name a female walrus	1
what is the proper name for a walrus	1
what is the proper for a female walrus	1
What is a group of turkeys called ?	1
turkeys is a group of what called	1
what is a chemical group of turkeys called	1
what is a group of republic of turkey called	1
what is a group of turkeys called	1
what is a group of turkeys called	1
what is a group of turkeys shout	1
what is a group of angstrom turkeys called	1
what is a group of turkeys called	1
what is group a of turkeys called	1
what is a group of exist turkeys called	1
what is a group of turkeys called	1
what is a group of dud called	1
what called a group of turkeys is	1
what is of group a turkeys called	1
is what a group of turkeys called	1
what is a turkeys of group called	1
what is a group of republic of turkey called	1
what is a group joker of turkeys called	1
what is a group of meleagris gallopavo called	1
what is a group of called	1
what name is a group of turkeys called	1
what is a aggroup of turkeys called	1
what is a group of turkeys called	1
what is a group turkeys of called	1
what is a group of turkeys called	1
what is a mathematical group group of turkeys called	1
what is a group of turkeys angstrom called	1
what is exist a group of turkeys called	1
what is a radical of turkeys called	1
what is a chemical group of turkeys called	1
what is called group of turkeys a	1
what is a group of called turkeys	1
How long did Rip Van Winkle sleep ?	4
did long how rip van winkle sleep	4
how long did twinkle rip van winkle sleep	4
how long did rip van winkle sleep	4
how long did pull van winkle sleep	4
how long did rip van winkle sleep	4
long did rip van sleep	4
how van did rip long winkle sleep	4
how long did rip avant garde winkle sleep	4
how long did rip van winkle slumber	4
how long did rip vanguard winkle sleep	4
how long did fare rip van winkle sleep	4
how long did rip van winkle sleep	4
van long did rip how winkle sleep	4
how did long rip van winkle sleep	4
how long did rip van winkle sleep	4
how long did rip fare van winkle sleep	4
how long did rip van winkle sleep	4
how long did rip van winkle rest	4
how long did rip van winkle twinkle sleep	4
how long did winkle van rip sleep	4
how long did rip van wink sleep	4
fare how long did rip van winkle sleep	4
sleep long did rip van winkle how	4
how long did rip van winkle nap	4
how sleep did rip van winkle long	4
how hanker did rip van winkle sleep	4
twinkle how long did rip van winkle sleep	4
how long did rip van winkle fare sleep	4
how long did rip van scintillate sleep	4
how did rip van winkle sleep	4
new wave how long did rip van winkle sleep	4
how long did profligate rip van winkle sleep	4
What are triglycerides ?	0
are what triglycerides	0
are what triglycerides	0
what are triglyceride triglycerides	0
what are triglyceride	0
what are exist triglycerides	0
what are triglycerides	0
are what triglycerides	0
what are	0
what are triglyceride	0
what are triglyceride	0
what are triglyceride	0
triglycerides are what	0
what are triglycerides	0
what are triglyceride	0
what triglycerides are	0
triglycerides are what	0
what exist are triglycerides	0
triglyceride what are triglycerides	0
what are triglyceride	0
what are triglycerides	0
what are triglyceride	0
what triglycerides are	0
what are	0
what are triglycerides	0
exist what are triglycerides	0
what are triglyceride	0
exist what are triglycerides	0
what triglyceride are triglycerides	0
what are triglycerides	0
triglycerides are what	0
what are exist triglycerides	0
what are triglycerides	0
How many liters in a gallon ?	4
how many liters in a congius	4
many liters in a gallon	4
how many cubic decimetre in a gallon	4
how many liters in a gallon	4
how many liters in a gallon	4
how many gallon in a liters	4
how many liters in a gal	4
how many liters in a gallon	4
how many cubic decimeter in a gallon	4
how imperial gallon many liters in a gallon	4
how many liters in indium a gallon	4
how many liters in a gallon	4
how many a in liters gallon	4
how imperial gallon many liters in a gallon	4
how a liters in many gallon	4
how many liters in a gallon	4
many how liters in a gallon	4
how many liters indium in a gallon	4
many liters in a gallon	4
how many liters in a imperial gallon	4
how many l in a gallon	4
how many liter in a gallon	4
how many liters in gallon	4
how many liters in cubic decimeter a gallon	4
how many imperial gallon liters in a gallon	4
liters many how in a gallon	4
how many liters in a gal	4
how many imperial gallon liters in a gallon	4
indium how many liters in a gallon	4
how many liters in a congius	4
a many liters in how gallon	4
how many a in liters gallon	4
What is the name of the chocolate company in San Francisco ?	3
chocolate is the name of the what company in san francisco	3
what is the name of the chocolate keep company in san francisco	3
is the name of the chocolate company in san francisco	3
what is the name exist of the chocolate company in san francisco	3
what is the name of the chocolate party in san francisco	3
what is the name of the chocolate society in san francisco	3
exist what is the name of the chocolate company in san francisco	3
what is the name of the chocolate company san francisco	3
what is the name of the in san francisco	3
what is the name of the chocolate ships company in san francisco	3
chocolate is the name of the what company in san francisco	3
what is the name indium of the chocolate company in san francisco	3
what of the name is the chocolate company in san francisco	3
what is the indium name of the chocolate company in san francisco	3
exist what is the name of the chocolate company in san francisco	3
what is the epithet of the chocolate company in san francisco	3
what is san name of the chocolate company in the francisco	3
what coffee is the name of the chocolate company in san francisco	3
what is the name the chocolate company in francisco	3
what is the of the chocolate company in san francisco	3
what is the name of coffee the chocolate company in san francisco	3
what is the name in the chocolate company of san francisco	3
is the name of the chocolate company in san francisco	3
the name of the chocolate company in san francisco	3
what is the name of the chocolate company in san francisco	3
what is the name san the chocolate company in of francisco	3
what is the name of the chocolate troupe in san francisco	3
what is the name of company in san	3
what is the name of the hot chocolate company in san francisco	3
what is the name of company chocolate the in san francisco	3
what francisco the name of the chocolate company in san is	3
what is the name of the chocolate party in san francisco	3
What are amphibians ?	0
what are amphibious aircraft	0
what are	0
amphibians are what	0
what are amphibians	0
amphibious aircraft what are amphibians	0
what are amphibious aircraft amphibians	0
are amphibians	0
what exist are amphibians	0
what are amphibious aircraft	0
are amphibians	0
what are amphibians	0
what are exist amphibians	0
exist what are amphibians	0
what are amphibians	0
what are amphibious aircraft	0
what are amphibious aircraft amphibians	0
are what amphibians	0
are amphibians	0
what are amphibious aircraft	0
amphibious aircraft what are amphibians	0
what exist are amphibians	0
exist what are amphibians	0
are amphibians	0
are what amphibians	0
what are amphibian	0
amphibians are what	0
amphibians are what	0
what are amphibious vehicle	0
amphibians are what	0
what are amphibians	0
what are amphibious vehicle	0
what are amphibian	0
Who discovered x-rays ?	3
who discovered x rays	3
rays discovered x who	3
who distinguish x rays	3
who discovered x rays	3
who discovered x rays	3
who x discovered rays	3
who discovered x radiate rays	3
pick up who discovered x rays	3
who break x rays	3
rays discovered x who	3
who x rays	3
who discovered pick up x rays	3
who discovered ecstasy rays	3
rays discovered x who	3
who discovered x rays	3
who discovered x rays	3
who x discovered rays	3
radiate who discovered x rays	3
who discovered hug drug rays	3
who discovered x irradiate	3
who chance on x rays	3
who discovered x rays	3
who discovered x rays	3
who rays x discovered	3
rays discovered x who	3
who discovered rays	3
rays discovered x who	3
discovered x rays	3
who chance upon x rays	3
who observe x rays	3
who discovered x	3
who radiate discovered x rays	3
Which comedian 's signature line is `` Can we talk '' ?	3
which comedian s signature tune line is can we talk	3
which comedian s signature sec line is can we talk	3
which comedian s signature line is can we talk	3
which comedian s signature exist line is can we talk	3
which comedian s line signature is can we talk	3
which comedian s signature line is can sec we talk	3
comedian s signature line is can we talk	3
talk comedian s signature line is can we which	3
comedian signature line is can we talk	3
talk comedian s signature line is can we which	3
which comedian s signature line is can we lecture	3
comedian s signature line is can we talk	3
which comedian s signature line is talk we can	3
which comic s signature line is can we talk	3
which comedian s signature line we can is talk	3
which s signature line is can we talk	3
which comedian s signature is can we talk	3
which comedian s signature line is can we talk	3
which comedian s signature tune line is can we talk	3
which comedian s signature line spill is can we talk	3
which spill comedian s signature line is can we talk	3
which comedian s signature line is can talk we	3
which s comedian signature line is can we talk	3
which comic s signature line is can we talk	3
which comedian draw s signature line is can we talk	3
which comic s signature line is can we talk	3
which comedian s signature line is can we talk	3
which comedian s signature line is comic can we talk	3
which comedian s signature line is can talk	3
which spill comedian s signature line is can we talk	3
which comic comedian s signature line is can we talk	3
which comedian s signature line of credit is can we talk	3
What is fibromyalgia ?	0
what is fibromyalgia	0
what is exist fibromyalgia	0
what is fibromyalgia	0
what is exist fibromyalgia	0
what fibromyalgia is	0
what is fibromyalgia	0
what is fibromyalgia	0
what is fibromyalgia	0
what fibromyalgia is	0
what is fibromyalgia	0
what fibromyalgia is	0
exist what is fibromyalgia	0
what is fibromyalgia	0
what is fibromyalgia	0
what is fibromyalgia	0
what is fibromyalgia	0
what is fibromyalgia	0
what exist is fibromyalgia	0
what is fibromyalgia	0
what exist is fibromyalgia	0
what is fibromyalgia	0
what is fibromyalgia	0
what is fibromyalgia	0
what is fibromyalgia	0
exist what is fibromyalgia	0
exist what is fibromyalgia	0
what is fibromyalgia	0
what exist is fibromyalgia	0
is what fibromyalgia	0
is what fibromyalgia	0
fibromyalgia is what	0
what fibromyalgia	0
What is done with worn or outdated flags ?	0
what is done with flags or outdated worn	0
is what done with worn or outdated flags	0
what is done with worn or outdated	0
what is done with wear out or outdated flags	0
what or done with worn is outdated flags	0
what is done out of date with worn or outdated flags	0
what is done with worn or outdated ease up flags	0
what is done with worn or outdated surgery flags	0
what is done with exist worn or outdated flags	0
what is with done worn or outdated flags	0
what is or with worn done outdated flags	0
what out of date is done with worn or outdated flags	0
what is done with worn or outdated iris	0
what is done with worn or outdated flags	0
what is done with worn or outdated pin	0
what is out of date done with worn or outdated flags	0
what exist is done with worn or outdated flags	0
with is done what worn or outdated flags	0
what is done with worn or outdated flags	0
what is execute with worn or outdated flags	0
what is done with worn or out of date flags	0
what is coiffe with worn or outdated flags	0
what is done with or worn outdated flags	0
what is done with worn or superannuated flags	0
flags is done with worn or outdated what	0
what is done with worn or outdated flags	0
what is done with jade or outdated flags	0
what is done with worn or flags	0
what is done with worn or outdated flags	0
what is done with worn or superannuated flags	0
what is done with worn or outdated	0
what is done or worn with outdated flags	0
What does cc in engines mean ?	0
what does cc fare in engines mean	0
what engine does cc in engines mean	0
what does cubic centimetre in engines mean	0
what does cc in engines mean	0
what does cc in engines intend	0
what does cc in mean engines	0
cc does what in engines mean	0
what does cc in engines mean	0
what does milliliter in engines mean	0
what does cc in engines stand for	0
what does cc in locomotive mean	0
cc does what in engines mean	0
what does cc in engines imply	0
what does cc in mean engines	0
what does cc in engines mean	0
what does cc in engines mingy	0
what does cc in engines mean	0
what does mean in engines cc	0
what does cc in engines	0
cc does what in engines mean	0
what does cc in mean engines	0
what does cc in engines mean	0
does what cc in engines mean	0
what does cc in engines fare mean	0
what does cc in engines indium mean	0
what does cc in engines mean	0
what does cc in engines mean	0
what does cc in intend engines mean	0
what does cc in locomotive mean	0
what does in engines mean	0
indium what does cc in engines mean	0
what does cc in engines mean	0
When did Elvis Presley die ?	4
when did elvis presley die	4
when did fare elvis presley die	4
when did dot elvis presley die	4
when did elvis presley die	4
when presley elvis did die	4
presley did elvis when die	4
when did elvis fare presley die	4
pall when did elvis presley die	4
did elvis presley die	4
when did elvis presley die	4
when dot did elvis presley die	4
pall when did elvis presley die	4
when elvis did presley die	4
when did lucy in the sky with diamonds presley die	4
when elvis aron presley did elvis presley die	4
when did elvis presley die	4
when did elvis presley pass away	4
when elvis did presley die	4
when did elvis presley die	4
when did elvis presley exit	4
when did dot elvis presley die	4
when did elvis presley decease	4
when did elvis die presley	4
when presley elvis did die	4
when dot did elvis presley die	4
when presley elvis did die	4
when did elvis elvis presley die	4
when did elvis presley	4
when did battery acid presley die	4
when did elvis presley die	4
when did elvis die presley	4
when did elvis elvis aron presley die	4
What is the capital of Yugoslavia ?	5
what serbia and montenegro is the capital of yugoslavia	5
what is the capital of yugoslavia	5
what is the working capital of yugoslavia	5
what is serbia and montenegro the capital of yugoslavia	5
what is the capital of yugoslavia	5
what is the chapiter of yugoslavia	5
what is the capital capital letter of yugoslavia	5
what is the upper case letter of yugoslavia	5
what is the capital of yugoslavia	5
what is the capital yugoslavia of	5
what is the of capital yugoslavia	5
what the capital of yugoslavia	5
what is the exist capital of yugoslavia	5
what is the uppercase of yugoslavia	5
what is the capital letter capital of yugoslavia	5
yugoslavia is the capital of what	5
what is the capital of union of serbia and montenegro	5
what is the capital of yugoslavia	5
what the capital of yugoslavia	5
what is the capital capital letter of yugoslavia	5
what is the yugoslavia of capital	5
what is the capital serbia and montenegro of yugoslavia	5
what is the chapiter of yugoslavia	5
what is the capital of yugoslavia	5
what is the serbia and montenegro capital of yugoslavia	5
the is what capital of yugoslavia	5
what is the capital of yugoslavia	5
what is the of yugoslavia	5
what is the majuscule of yugoslavia	5
what yugoslavia the capital of is	5
capital letter what is the capital of yugoslavia	5
what capital the is of yugoslavia	5
Where is Milan ?	5
where is milan	5
where is milan	5
where is milano	5
where is milano	5
is where milan	5
where is milan	5
where is milan	5
where milano is milan	5
where is milan	5
where is milano	5
where is milan	5
where is milano	5
milano where is milan	5
where exist is milan	5
milan is where	5
where is milan	5
where is exist milan	5
where is milano milan	5
milan is where	5
milan is where	5
where is milano	5
is where milan	5
milan is where	5
where milan is	5
milan is where	5
where is milano	5
where milano is milan	5
where is milano	5
milan is where	5
where is milan	5
where is exist milan	5
where is milano	5
What is the speed hummingbirds fly ?	4
what is hummingbird the speed hummingbirds fly	4
what is the speed fly	4
is what the speed hummingbirds fly	4
what is the speed hummingbird fly	4
what fly the speed hummingbirds is	4
is what the speed hummingbirds fly	4
what is the speed hummingbird fly	4
what is the speed hummingbirds hummingbird fly	4
what is the race hummingbirds fly	4
what is speed the hummingbirds fly	4
the speed hummingbirds fly	4
what hurry is the speed hummingbirds fly	4
what is the fly front speed hummingbirds fly	4
what is the speed hummingbirds fly	4
what is the race hummingbirds fly	4
what is the speed hummingbird fly	4
what is the cannonball along hummingbirds fly	4
is the speed hummingbirds fly	4
what is the fly hummingbirds speed	4
what is the speed fly front hummingbirds fly	4
is what the speed hummingbirds fly	4
what is the speed fly hummingbirds	4
what is the speed hummingbirds fly	4
what is the hummingbirds	4
what is the fly hummingbirds speed	4
what is the speed hummingbirds wing	4
what is the speed hummingbirds fly	4
what is the speed hummingbird fly	4
what is the hummingbird speed hummingbirds fly	4
is speed hummingbirds fly	4
what is hummingbirds speed the fly	4
what is the speed hummingbirds hurry fly	4
What is the oldest city in the United States ?	5
what is the oldest city in the united say	5
what is the oldest city in the states	5
what is the oldest city in the urban center united states	5
what is the oldest city in united the states	5
what is the oldest city in united the states	5
the is the oldest city in what united states	5
what is the oldest city in the unite states	5
what is the city in the united states	5
what is the oldest city in exist the united states	5
what is the indium oldest city in the united states	5
what is the oldest city in the united	5
what is the city in the united	5
what states the oldest city in the united is	5
what is the states city in the united oldest	5
what is indium the oldest city in the united states	5
what is the sometime city in the united states	5
oldest is the what city in the united states	5
what is the oldest in united states	5
[truncated: 14,501 more rows]
