# Supplementary material for: STTA: enhanced text classification via selective test-time augmentation
Source: PeerJ Comput Sci. 2023 Dec 19;9:e1757. doi: 10.7717/peerj-cs.1757 (PMC10773867; doi:10.7717/peerj-cs.1757)
Supplement: Supplemental Information 5 — The Text REtrieval Conference (TREC) Question Classification dataset contains 5500 labeled questions in training set and another 500 for test set.The TREC-Coarse dataset has 6 coarse class labels. [file peerj-cs-09-1757-s005.zip › tta_eda_0.1_1+4_train.csv]

label	sentence
0	How did serfdom develop in and then leave Russia ?
0	how did vassalage develop in and then leave russia
0	how did serfdom develop come in and then leave russia
0	how did serfdom develop in and then leave russia
0	how did serfdom develop in leave then and russia
1	What films featured the character Popeye Doyle ?
1	moving picture what films featured the character popeye doyle
1	what films featured character the popeye doyle
1	what plastic film featured the character popeye doyle
1	what films featured the fiber popeye doyle
0	How can I find a list of celebrities ' real names ?
0	how of i find a list can celebrities real names
0	how i find a list of celebrities names
0	how can i name find a list of celebrities real names
0	how can find a list of celebrities names
1	What fowl grabs the spotlight after the Chinese Year of the Monkey ?
1	what fowl grabs the spotlight after the chinese year the monkey
1	what fowl class grabs the spotlight after the chinese year of the monkey
1	what fowl grabs the spotlight after the taiwanese year of the monkey
1	what fowl grabs after the year of the monkey
2	What is the full form of .com ?
2	what is the full figure of com
2	what is the full form of com
2	what is the full form of com
2	what is the full wide cut form of com
3	What contemptible scoundrel stole the cork from my lunch ?
3	what contemptible villain stole the cork from my lunch
3	what contemptible scoundrel stole the cork from steal my lunch
3	what contemptible scoundrel stole the cork from my lunch
3	what contemptible scoundrel stole the cork from tiffin my lunch
3	What team did baseball 's St. Louis Browns become ?
3	what team did baseball s st louis go browns become
3	what team did s baseball st louis browns become
3	what team did st s baseball louis browns become
3	what team did baseball s st louis browns become
3	What is the oldest profession ?
3	what is the oldest profession
3	what is the profession oldest
3	what is the former profession
3	the is what oldest profession
0	What are liver enzymes ?
0	what are liver
0	what liver colored are liver enzymes
0	are liver enzymes
0	what are liver enzyme
3	Name the scar-faced bounty hunter of The Old West .
3	the the scar faced bounty hunter of name old west
3	name the scar faced bounty sure enough hunter of the old west
3	name the scar faced bountifulness hunter of the old west
3	pit name the scar faced bounty hunter of the old west
4	When was Ozzy Osbourne born ?
4	when ozzy was osbourne born
4	when was ozzy osbourne stick out
4	when was ozzy osbourne born
4	when was ozzy born
0	Why do heavier objects travel downhill faster ?
0	downhill do heavier objects travel why faster
0	why do heavier objects travel downhill faster
0	why do heavier objects travel downward sloping faster
0	why do heavier objective travel downhill faster
3	Who was The Pride of the Yankees ?
3	who was the of pride the yankees
3	who was the pride of the yankees
3	who was washington the pride of the yankees
3	who was the congratulate of the yankees
3	Who killed Gandhi ?
3	killed gandhi
3	who down gandhi
3	vote down who killed gandhi
3	who killed gandhi
1	What is considered the costliest disaster the insurance industry has ever faced ?
1	what is considered the disaster insurance industry has ever faced
1	pricey what is considered the costliest disaster the insurance industry has ever faced
1	what is industriousness considered the costliest disaster the insurance industry has ever faced
1	what industry considered the costliest disaster the insurance is has ever faced
5	What sprawling U.S. state boasts the most airports ?
5	what sprawling u s state boasts the most airports
5	what sprawling u s state boasts the most aerodrome
5	what sprawling u s boasts the most
5	what sprawling state s u boasts the most airports
0	What did the only repealed amendment to the U.S. Constitution deal with ?
0	what did the only repealed amendment to the u quite a little s constitution deal with
0	annul what did the only repealed amendment to the u s constitution deal with
0	what did the only repealed to the u s constitution deal with
0	only did the what repealed amendment to the u s constitution deal with
4	How many Jews were executed in concentration camps during WWII ?
4	how many jews were in concentration camps during wwii
4	how many jews were executed in concentration during wwii
4	how many jews were executed israelite in concentration camps during wwii
4	how many jews were executed in assiduousness camps during wwii
0	What is `` Nine Inch Nails '' ?
0	what is nine inch pass with flying colors
0	what is nine inch sweep through
0	what is nine nails inch
0	what is nine inch personify nails
0	What is an annotated bibliography ?
0	what is an gloss bibliography
0	what is an annotated bibliography
0	what annotated an is bibliography
0	what is an annotated personify bibliography
4	What is the date of Boxing Day ?
4	what is the engagement of boxing day
4	what is the date of boxing day
4	what is the date boxing of day
4	what is the date of boxing daylight
1	What articles of clothing are tokens in Monopoly ?
1	what clause of clothing are tokens in monopoly
1	what articles of clothing are tokens in monopoly
1	what articles inch of clothing are tokens in monopoly
1	of articles what clothing are tokens in monopoly
3	Name 11 famous martyrs .
3	name famous martyrs
3	martyrs famous name
3	name martyrize famous martyrs
3	name famous martyrs
0	What 's the Olympic motto ?
0	what motto the olympic s
0	slogan what s the olympic motto
0	what s the olympic slogan
0	what s the olympian motto
0	What is the origin of the name ` Scarlett ' ?
0	what is the origin of the cite scarlett
0	the is the origin of what name scarlett
0	what is the origin scarlett the name of
0	what is the origin bring up of the name scarlett
1	What 's the second-most-used vowel in English ?
1	what s the mo most used vowel in english
1	what in the second most used vowel s english
1	what s the second used most vowel in english
1	what s the endorse most used vowel in english
3	Who was the inventor of silly putty ?
3	who was silly inventor of the putty
3	who was the inventor silly of putty
3	who was the inventor world health organization of silly putty
3	who was the discoverer of silly putty
5	What is the highest waterfall in the United States ?
5	what is the highest waterfall in the join states
5	what states the highest waterfall in the united is
5	what is the highest waterfall in the united states
5	what waterfall the highest is in the united states
1	Name a golf course in Myrtle Beach .
1	name a beach course in myrtle golf
1	name a golf path in myrtle beach
1	name a golf course in beach
1	name a golf course in myrtle angstrom beach
5	Which two states enclose Chesapeake Bay ?
5	which two states enclose chesapeake bay
5	which two states enclose chesapeake bay
5	which two states chesapeake enclose bay
5	which two states chesapeake enclose bay
2	What does the abbreviation AIDS stand for ?
2	what for the abbreviation aids stand does
2	what does the outdoor stage abbreviation aids stand for
2	what does the abbreviation aids stand doe for
2	what does the abbreviation for
1	What does a spermologer collect ?
1	what spermologer a does collect
1	what does a spermologer collect
1	what does angstrom a spermologer collect
1	what does a spermologer amass
4	How many points make up a perfect fivepin bowling score ?
4	how many points make up a perfect fivepin bowling score
4	how perfect points make up a many fivepin bowling score
4	how many points make up a perfect fivepin bowling score
4	how many points make up a perfect fivepin bowl score
3	Which company that manufactures video-game hardware sells the `` super system '' ?
3	which company that manufactures video sells hardware game the super system
3	which company that manufactures video game hardware sells the super organisation
3	which company scheme that manufactures video game hardware sells the super system
3	which company that manufactures video game computer hardware sells the super system
4	How many Community Chest cards are there in Monopoly ?
4	how many community there cards are chest in monopoly
4	how many community chest cards are there monopoly
4	how many community chest cards are there in monopoly
4	how many community chest cards there are in monopoly
0	What do Mormons believe ?
0	what do mormons believe
0	what do mormon church believe
0	what do believe
0	what do mormons consider
4	When did the neanderthal man live ?
4	man did the neanderthal when live
4	humanity when did the neanderthal man live
4	when did the neanderthal man live
4	when did the neandertal man man live
1	In what religion was Isis the nature goddess ?
1	in religion was isis the nature goddess
1	was what religion in isis the nature goddess
1	in what faith was isis the nature goddess
1	what religion was isis the nature goddess
5	Where do the adventures of `` The Swiss Family Robinson '' take place ?
5	where do the adventures of the swiss family robinson take place
5	where do the adventures of family swiss the robinson take place
5	where do the adventures of the swiss family line robinson take place
5	where do adventures of the family robinson take place
1	What relative of the racoon is sometimes known as the cat-bear ?
1	what relative of the racoon is sometimes known as the guy bear
1	what relative of the racoon is sometimes known as the caterpillar cat bear
1	what of the is sometimes known as the cat bear
1	what relative of the racoon the sometimes known as is cat bear
0	How can I register my website in Yahoo for free ?
0	release how can i register my website in yahoo for free
0	can i register my in yahoo for free
0	how can i register my in website yahoo for free
0	how can i register my website in rube for free
1	What was cash-conscious Colonel Edwin L. Drake the first to drill ?
1	what was cash conscious colonel edwin l drake the first to drill
1	what was cash witting colonel edwin l drake the first to drill
1	what cash conscious colonel edwin l drake the to drill
1	colonel was cash conscious what edwin l drake the first to drill
4	How many people in the world speak French ?
4	how the people in many world speak french
4	many in the speak french
4	how many people in the world address french
4	how many multitude in the world speak french
4	How many inches over six feet is the Venus de Milo ?
4	how many inches over six feet is the de venus milo
4	how many inches over six feet is the urania de milo
4	how feet inches over six many is the venus de milo
4	how many in over six feet is the venus de milo
0	How do they find or choose witnesses to an execution ?
0	how do they find or choose witnesses to an execution
0	how do they find or choose witnesses to come an execution
0	how do they find or choose implementation witnesses to an execution
0	how do they find or to witnesses choose an execution
3	What 1920s cowboy star rode Tony the Wonder Horse ?
3	what s cowboy star rode tony the wonder maven horse
3	what s cowboy star wonder tony the rode horse
3	what s cowboy star rode tony the wonder horse
3	what s the star rode tony cowboy wonder horse
1	What cocktail inspired John Doxat to write the book Stirred-Not Shaken ?
1	what cocktail inspired john doxat to write the shaken stirred not book
1	what exalt cocktail inspired john doxat to write the book stirred not shaken
1	what cocktail inspired john doxat to write the book stirred not shaken
1	what shaken inspired john doxat to write the book stirred not cocktail
3	What ISPs exist in the Caribbean ?
3	what isps exist in the caribbean
3	what isps exist caribbean the in
3	what isps survive in the caribbean
3	what isps survive exist in the caribbean
0	How do you ask a total stranger out on a date ?
0	how do you ask a stranger out on a date
0	how do a ask you total stranger out on a date
0	how do you expect a total stranger out on a date
0	how do go steady you ask a total stranger out on a date
1	What weapon is the mythological character Apollo most proficient with ?
1	what weapon is the mythical character apollo most proficient with
1	what weapon is the mythological proficient apollo most character with
1	what weapon is the mythological character apollo most proficient with
1	what arm weapon is the mythological character apollo most proficient with
5	What country do the Galapagos Islands belong to ?
5	do galapagos islands to
5	what country do the galapagos islands galapagos islands belong to
5	what country do the galapagos islands go to
5	what country islands the galapagos do belong to
0	What is ethology ?
0	what is ethology
0	what is ethology
0	what is personify ethology
0	what is personify ethology
3	Who was the prophet of the Muslim people ?
3	who was the oracle of the muslim people
3	who was the of prophet the muslim people
3	who the the prophet of was muslim people
3	who was the of the muslim people
0	Where did the term `` 86ed '' come from ?
0	where did the issue forth term ed come from
0	from did the term ed come where
0	where did the term ed come from
0	come did the term ed where from
3	Who is Snoopy 's arch-enemy ?
3	who is snoopy s enemy arch
3	who is snoopy s arch mho enemy
3	who is snoopy s
3	mho who is snoopy s arch enemy
0	What is the nature of learning ?
0	what is the nature of erudition
0	what is the nature of
0	what is nature of learning
0	what is the determine nature of learning
1	What 's the only color Johnny Cash wears on stage ?
1	what s the only color johnny wears on stage
1	what s the only stage johnny cash wears on color
1	what s the microscope stage only color johnny cash wears on stage
1	what s wear out the only color johnny cash wears on stage
1	What 's the term for a young fox ?
1	what the s term for a young fox
1	young s the term for a what fox
1	what s the term for fox
1	what s the term for angstrom a young fox
5	What U.S. state lived under six flags ?
5	what u s state under six flags
5	what u s state uranium lived under six flags
5	what u s state lived under half a dozen flags
5	what u s state lived six under flags
0	What is the Kashmir issue ?
0	what is the kashmir issue
0	what issue the kashmir is
0	what is the cashmere kashmir issue
0	what is the kashmir make out
5	Where is the Loop ?
5	where is the personify loop
5	where personify is the loop
5	where is the iteration
5	where is the loop
0	What does `` extended definition '' mean and how would one write a paper on it ?
0	what does extended definition mean and how would one write a paper on it
0	what does it definition mean and how would one write a paper on extended
0	what mean extended definition does and how would one write a paper on it
0	what does extended definition tight and how would one write a paper on it
5	What country 's capital is Tirana ?
5	what country capital s is tirana
5	what country s chapiter is tirana
5	what country s tirana
5	what country capital s is tirana
0	What is titanium ?
0	ti what is titanium
0	what titanium is
0	what is ti
0	what is titanium
3	Who do Herb and Tootsie live next door to ?
3	who do herb and tootsie live next door to
3	who do herb and tootsie world health organization live next door to
3	who do herb and tootsie live next threshold to
3	who do herb and tootsie live to door next
5	Which city has the oldest relationship as a sister city with Los Angeles ?
5	which city has the oldest relationship as a city sister with los angeles
5	which city angeles the oldest relationship as a sister city with los has
5	which city has the oldest a sister city with los
5	which metropolis has the oldest relationship as a sister metropolis with los angeles
0	What is a caldera ?
0	what is a caldera
0	what is a caldera
0	what is a caldera
0	what angstrom is a caldera
0	Why do people get calluses ?
0	get do people why calluses
0	why do people buzz off calluses
0	why do people come get calluses
0	why people get calluses
5	What are the names of the tourist attractions in Reims ?
5	what are the names of personify the tourist attractions in reims
5	what are the names of the tourist attractions in rheims
5	what are the names of the tourist attractions in reims
5	what are of names the the tourist attractions in reims
0	What are Cushman and Wakefield known for ?
0	what are cushman and wakefield known personify for
0	what are cushman and wakefield eff for
0	love what are cushman and wakefield known for
0	what are cushman and wakefield do it for
5	What body of water does the Danube River flow into ?
5	what body of doe water does the danube river flow into
5	what body of ho does the danube river flow into
5	what body of water the danube river flow into
5	what body of urine does the danube river flow into
3	Who is the founder of Scientology ?
3	who is founder the of scientology
3	who is the personify founder of scientology
3	who is the founder of church of scientology
3	who is the flop founder of scientology
1	What does the six-footed Musca domestica become when it enters a house ?
1	what does the six footed genus musca domestica become when it enters a house
1	what does the six footed musca domestica become when it enters a house
1	what does the six musca domestica become it enters a house
1	house does the six footed musca domestica become when it enters a what
0	What is the history of skateboarding ?
0	what the history of skateboarding
0	what is the history of skateboard
0	what is the skateboard history of skateboarding
0	what is the of skateboarding
3	Who starred in Singing in the Rain and The Singing Nun ?
3	who starred in singing in singing rain and the the nun
3	who starred world health organization in singing in the rain and the singing nun
3	who starred in singing in the rain and the singing conical buoy
3	who starred in singing in the rain and the singing nun
0	How do I make fuel bricks from recycled newspaper ?
0	how do i make fuel come bricks from recycled newspaper
0	how do i make fuel bricks from recycled paper
0	do how i make fuel bricks from recycled newspaper
0	how do bricks make fuel i from recycled newspaper
3	What 19th-century painter died in the Marquesas Islands ?
3	what th century painter died in the thursday marquesas islands
3	what th painter died in the marquesas islands
3	what th century painter died in the marquesas felis concolor islands
3	what th hundred painter died in the marquesas islands
1	The corpus callosum is in what part of the body ?
1	the corpus callosum is in what part of the body
1	part corpus callosum is in what the of the body
1	the callosum is in what part of body
1	the corpus callosum is personify in what part of the body
0	How do I log on to home page at Headquarters U.S. European Command ?
0	u do i log on to home page at headquarters how s european command
0	how do i log on to home thomas nelson page at headquarters u s european command
0	how do i log on to home page at headquarters u s european astatine command
0	how do i log at to home page on headquarters u s european command
5	What country did the Nazis occupy for 1 , CD NNS IN NNP NNP NNP .
5	what country did the nazis occupy nnp cd nns in for nnp nnp
5	what country did the nazis occupy for nns in nnp nnp nnp
5	what lodge in country did the nazis occupy for cd nns in nnp nnp nnp
5	what country did the nazis occupy for cd nns nnp in nnp nnp
1	What is Nebraska 's most valuable resource ?
1	what is cornhusker state s most valuable resource
1	what is nebraska s valuable most resource
1	what is nebraska s most valuable resource
1	what is nebraska s most valuable cornhusker state resource
4	How many species of the Great White shark are there ?
4	how many species of the great blanched white shark are there
4	how many white of the great species shark are there
4	white many species of the great how shark are there
4	how many species of the great t h white shark are there
0	What is the origin of head lice ?
0	what is the origin of head lice
0	what is the origin of head bird louse
0	what is the origin of lice head
0	what is the parentage of head lice
5	What is the nickname for the state of Mississippi ?
5	what is the sobriquet for the state of mississippi
5	what is the nickname for the state of moniker mississippi
5	what is nickname for state of mississippi
5	what is the nickname for the tell of mississippi
1	What was the first domesticated bird ?
1	what domesticated the first was bird
1	what was the first chick domesticated bird
1	what was the first domesticise bird
1	what was first domesticated bird
4	How many villi are found in the small intestine ?
4	how in villi are found many the small intestine
4	how many villi are small in the found intestine
4	how villi are in the small intestine
4	how many villi are found in the small bowel
5	What country did King Wenceslas rule ?
5	king country did what wenceslas rule
5	what country did king wenceslas rule
5	what country did king wenceslas rule
5	what did country king wenceslas rule
1	What is a fear of shadows ?
1	what personify is a fear of shadows
1	what is a care of shadows
1	what is a fear shadows of
1	what phantasma is a fear of shadows
3	Who were the five Marx brothers ?
3	who were the chum five marx brothers
3	personify who were the five marx brothers
3	five were the who marx brothers
3	who were the five arthur marx brothers
4	In which year was New Zealand excluded from the ANZUS alliance ?
4	in which year was new zealand from excluded the anzus alliance
4	in which year was modern zealand excluded from the anzus alliance
4	in year was new zealand excluded from the anzus alliance
4	in which year anzus new zealand excluded from the was alliance
4	When did CNN begin broadcasting ?
4	when did cnn begin menachem begin broadcasting
4	did cnn begin broadcasting
4	when did cnn set out broadcasting
4	did when cnn begin broadcasting
0	What causes the body to shiver in cold temperatures ?
0	shiver causes the body to what in cold temperatures
0	what causes the body to shiver in cold temperatures
0	what causes the body to throb in cold temperatures
0	what causes cold blooded the body to shiver in cold temperatures
0	What are bear and bull markets ?
0	what are bear and bull personify markets
0	are bear and bull markets
0	what and bear are bull markets
0	markets are bear and bull what
1	What J.R.R. Tolkien book features Bilbo Baggins as the central character ?
1	what j r r tolkien book features bilbo baggins as the central
1	what j r r tolkien book feature bilbo baggins as the central character
1	what j r r tolkien book features bilbo baggins as the character
1	what j r r tolkien angstrom book features bilbo baggins as the central character
0	What is `` dew point '' ?
0	what is dew point
0	what is dew personify point
0	what is dew aim point
0	what dew is point
0	What is the meaning of Jesus ?
0	what is the meaning of deliverer
0	what is meaning the of jesus
0	what is the signification of jesus
0	what is the meaning of
3	What company 's logo is a `` W '' in a circle ?
3	what company s logo is a w in angstrom a circle
3	what society s logo is a w in a circle
3	what keep company s logo is a w in a circle
3	company what s logo is a w in a circle
0	What is the definition of a cascade ?
0	what is the definition of cascade
0	what is the definition of a shower
0	what is the definition of a cascade
0	what is the definition of personify a cascade
4	When did Rococo painting and architecture flourish ?
4	when did rococo computer architecture painting and architecture flourish
4	when did rococo painting architecture flourish
4	when did rococo painting and flourish
4	when did rococo painting and computer architecture flourish
5	What country 's national passenger rail system is called Via ?
5	what country s national passenger rail system is called scheme via
5	what country s internal passenger rail system is called via
5	what country s national passenger rail via is called system
5	what country s national passenger rail system is via
3	Who invented Make-up ?
3	who make invented up
3	contrive who invented make up
3	who invented make
3	who excogitate make up
0	What is the origin of the word `` attic '' ?
0	what is the word of the origin attic
0	what is the origin of the scripture attic
0	what is the origin of the word attic
0	what bean is the origin of the word attic
0	What did Delilah do to Samson 's hair ?
0	what samson delilah do to did s hair
0	what bruiser did delilah do to samson s hair
0	come what did delilah do to samson s hair
0	what samson delilah do to did s hair
1	What kind of animals were in the Paleozoic era ?
1	genial what kind of animals were in the paleozoic era
1	what kind the animals were in of paleozoic era
1	what kind of animals were in the paleozoic era
1	paleozoic kind of animals were in the what era
3	Which of the following was Rhodes Scholar ?
3	which of the was following rhodes scholar
3	which of the following follow was rhodes scholar
3	which scholar the following was rhodes of
3	which of following was scholar
3	Who comprised the now-defunct comic book team known as the Champions ?
3	defunct comprised the now who comic book team known as the champions
3	who comprised the now defunct comic book team known angstrom as the champions
3	who comprised the now defunct comic book team up known as the champions
3	who comprised the now defunct comic immediately book team known as the champions
0	How do you make a paintball ?
0	how do you progress to a paintball
0	how do you a paintball
0	how do a make you paintball
0	how do you give a paintball
5	What U.S. state is Fort Knox in ?
5	what u s state is uranium fort knox in
5	what u s tell is fort knox in
5	what u s state is fort knox in
5	what s state is fort knox
1	What is a female rabbit called ?
1	what is a female rabbit called
1	rabbit is a female what called
1	cony what is a female rabbit called
1	what is a called rabbit female
5	Where is the highest point in Japan ?
5	where is the highest japan in point
5	where is the highest designate in japan
5	where is the personify highest point in japan
5	where point the highest is in japan
0	Where do chihuahuas come from ?
0	where do chihuahua come from
0	issue forth where do chihuahuas come from
0	where do chihuahua come from
0	where come chihuahuas do from
5	Where does Barney Rubble go to work after he drops Fred off in the `` Flintstones '' cartoon series ?
5	where barney rubble go to work after he drops fred off in the flintstones cartoon series
5	where does barney rubble go to work after he drop curtain fred off in the flintstones cartoon series
5	where does barney rubble go to work after he drops fred off in the flintstone cartoon series
5	where does barney rubble go to work after he drops fred sketch off in the flintstones cartoon series
5	What are the world 's four oceans ?
5	what are the world s little joe oceans
5	what are the world s four oceans
5	what are world s four oceans
5	what world the are s four oceans
1	What 's the only work by Michelangelo that bears his signature ?
1	what s the only work by michelangelo that bears his key signature
1	by s the only work what michelangelo that bears his signature
1	what s the only work by michelangelo that theme song bears his signature
1	what s the only work by michelangelo that bears his signature
1	What is the largest snake in the world ?
1	what snake the largest is in the world
1	what is the largest serpent in the world
1	what is the largest snake in the world
1	what is the largest snake the in world
1	In what medium is Stuart Hamblen considered to be the first singing cowboy ?
1	in what medium is stuart hamblen considered to showtime be the first singing cowboy
1	in what medium is hamblen to be the first singing cowboy
1	in what medium is stuart hamblen considered to be the number one singing cowboy
1	in what medium is stuart hamblen considered to be cowboy first singing the
5	Where on the Internet can I find a song lyrics database similar to the International Lyrics Server ?
5	where on the internet can i find a song lyrics database interchangeable to the international lyrics server
5	where on the internet can i find a song lyrics database similar to the international lyrics server
5	where on the internet can i find a song along lyrics database similar to the international lyrics server
5	where on to internet can i find a song lyrics database similar the the international lyrics server
4	How much money does a back injury lawsuit get ?
4	how much money does a back injury lawsuit sire
4	a great deal how much money does a back injury lawsuit get
4	how much a great deal money does a back injury lawsuit get
4	how much money does a back injury lawsuit get
1	What 's the common name for acetylsalicylic acid ?
1	what s the common name for acetylsalicylic battery acid
1	what s the common name for acetylsalicylic vitriolic
1	what s the lucy in the sky with diamonds common name for acetylsalicylic acid
1	what s the common name for acetylsalicylic acid
0	What does the Georgetown `` Hoya '' mean ?
0	does what the georgetown hoya mean
0	what does the georgetown hoya mean
0	what does the georgetown hoya mean
0	what does the stabroek hoya mean
5	Where can I find a list of `` classic '' books 5th and 6th graders should read ?
5	where classic i find a list of can books th and th graders should read
5	where can i find a list of classic books th and th graders should read
5	where can find i a list of classic books th and th graders should read
5	where can i discover a list of classic books th and th graders should read
1	Which two products use a tiger as their symbol ?
1	which two products symbolization use a tiger as their symbol
1	which deuce products use a tiger as their symbol
1	which products two use a tiger as their symbol
1	which two products function a tiger as their symbol
0	How is the election of a new Pope announced to the world ?
0	how a the election of is new pope announced to the world
0	how is the election of a raw pope announced to the world
0	how is world election of a new pope announced to the the
0	how is the election of a new pope humanity announced to the world
4	How long does it take for your blood to make one complete trip through the body ?
4	does long how it take for your blood to make one complete trip through the body
4	how yearn does it take for your blood to make one complete trip through the body
4	how long does it take for your blood to make one complete trip through the body
4	how long does it take for blood to make complete trip through the body
0	How do chickens have baby chicks ?
0	how do chickens have baby doll
0	how do chickens have featherbed chicks
0	how chickens have baby chicks
0	how do chickens have baby wimp chicks
0	What is the historical relationship of Catholic Church and bingo ?
0	what is the historical of catholic church and bingo
0	what is the historical relationship of catholic church and keno
0	what is the diachronic relationship of catholic church and bingo
0	is what the historical relationship of catholic church and bingo
0	How was the element calcium named ?
0	how was the element calcium refer
0	how was atomic number the element calcium named
0	how was the element atomic number named
0	how was the element named
3	What crooner joined The Andrews Sisters for Pistol Packin Mama ?
3	what crooner joined the andrews sisters for st andrew pistol packin mama
3	what crooner joined mama andrews sisters for pistol packin the
3	what crooner joined the andrews babe for pistol packin mama
3	what crooner joined the andrews sisters for pistol packin mammy
3	What piano company claims its product is the `` Instrument of the immortals '' ?
3	what piano company claims its product is the instrument of the immortals
3	what piano party claims its product is the instrument of the immortals
3	what piano company claims its product is party the instrument of the immortals
3	what company piano claims its product is the instrument of the immortals
4	When did the Bounty mutiny take place ?
4	when did the get hold of bounty mutiny take place
4	when the bounty mutiny take place
4	when did the bounty mutiny take place
4	when the did bounty mutiny take place
1	What novel inspired the movie BladeRunner ?
1	what novel inspired exalt the movie bladerunner
1	what novel inspired the bladerunner movie
1	what novel the bladerunner
1	what novel inspired the movie bladerunner
0	What is a transistor ?
0	what is a electronic transistor
0	transistor is a what
0	is what a transistor
0	what is a transistor
1	What is a film starring Jude Law ?
1	what a is film starring jude law
1	what is a film starring constabulary jude law
1	what is a film prima jude law
1	what personify is a film starring jude law
1	What Hollywood dog died in the arms of Jean Harlow in 1932 ?
1	what hollywood dog died in the arms of blue jean harlow in
1	what hollywood dog died in harlow arms of jean the in
1	what hollywood dog died in the arms jean harlow in
1	what hollywood dog died the in arms of jean harlow in
1	What are the most common elements in the Earth 's crust ?
1	what are the most common elements in personify the earth s crust
1	what are the most common elements in the s earth crust
1	inch what are the most common elements in the earth s crust
1	what are the most common elements in the globe s crust
4	How much would it cost to purchase a 2-foot-square party tent , with sides , ?
4	how much would it cost to purchase a animal foot square party tent with sides
4	how much would it cost to purchase a groundwork foot square party tent with sides
4	how much would it cost foot purchase a to square party tent with sides
4	how much would it monetary value to purchase a foot square party tent with sides
3	What actress has received the most Oscar nominations ?
3	what actress has received the most oscar nominations
3	what actress has received the most oscar nominations
3	what actress has received nominations most oscar the
3	what actress has received the nominations oscar most
0	What are equity securities ?
0	securities are equity what
0	what are equity securities
0	what are fairness securities
0	what personify are equity securities
0	What is gymnophobia ?
0	what is gymnophobia
0	what is gymnophobia
0	what personify is gymnophobia
0	what is gymnophobia
4	How many years do fossils take to form ?
4	how many years come do fossils take to form
4	how many years do fossils take form
4	how many years do fossils take to form
4	how many years do fossils strike to form
5	Where is the Orinoco ?
5	where is the orinoco
5	where the is orinoco
5	personify where is the orinoco
5	where is the orinoco
1	What was the name of the `` Little Rascals '' dog ?
1	what name of the little rascals dog
1	what was the the of name little rascals dog
1	what was the name of the petty rascals dog
1	what name the was of the little rascals dog
5	What city boasts Penn 's Landing , on the banks of the Delaware river ?
5	what city boasts penn s landing on the delaware of the banks river
5	what city tout penn s landing on the banks of the delaware river
5	what city boasts penn s landing on the banks of delaware river
5	city what boasts penn s landing on the banks of the delaware river
1	What Broadway musical was inspired by Cervantes 's Don Quixote ?
1	inspired broadway musical was what by cervantes s don quixote
1	what broadway musical was revolutionize by cervantes s don quixote
1	what washington broadway musical was inspired by cervantes s don quixote
1	what broadway musical was inspired by get into cervantes s don quixote
0	What is the origin of the word , JJ .
0	what is origin of the word jj
0	what is the stemma origin of the word jj
0	what is the origin of the intelligence jj
0	what is the jj of the word origin
4	How many hostages were killed in the Entebbe raid ?
4	how many hostages were killed in surety the entebbe raid
4	how many entebbe were killed in the hostages raid
4	how many hostages were toss off in the entebbe raid
4	how surety many hostages were killed in the entebbe raid
0	How you can raise your IQ ?
0	how you can leaven your iq
0	how you arouse can raise your iq
0	iq you can raise your how
0	how you can your iq
2	What does INRI stand for when used on Jesus ' cross ?
2	what does inri stand for when used on jesus ill tempered
2	what does cross stand for when used on jesus inri
2	what does inri for stand when used on jesus cross
2	what does inri stand for when used along on jesus cross
3	Who produces Spumante ?
3	who bring about spumante
3	who garden truck spumante
3	who produces spumante
3	who produces get spumante
3	Who earns their money the hard way ?
3	who way their money the hard earns
3	who earns their money the hard way
3	who earns their money gain the hard way
3	who their money the hard way
3	Who founded the People 's Temple Commune ?
3	who founded the people s commune
3	s founded the people who temple commune
3	temple founded the people s who commune
3	who founded the people s tabernacle commune
3	What athlete makes the most money from sports merchandise sales ?
3	what athlete makes the most money from sports trade sales
3	what makes athlete the most money from sports merchandise sales
3	what athlete makes product the most money from sports merchandise sales
3	what jock makes the most money from sports merchandise sales
4	How many bends are there in a standard paper clip ?
4	wallpaper how many bends are there in a standard paper clip
4	how many twist are there in a standard paper clip
4	are many bends how there in a standard paper clip
4	how many bends are there in a standard paper nip off
3	Who discovered electricity ?
3	who reveal electricity
3	who electrical energy discovered electricity
3	who electricity
3	electricity discovered who
1	What part of your body contains the corpus callosum ?
1	what part your body contains the corpus callosum
1	what part of your body contains corpus the callosum
1	what part of your body contains the corpus callosum
1	what part of your body the contains corpus callosum
3	Who was the first American in space ?
3	who was the first american in blank space
3	who was the first american in
3	who was the first washington american in space
3	who american language was the first american in space
5	What two South American countries do n't border Brazil ?
5	what two federative republic of brazil south american countries do nt border brazil
5	res publica what two south american countries do nt border brazil
5	what two american countries do nt border brazil
5	what two south american body politic do nt border brazil
1	What album put The Beatles on the cover of Time in 1967 ?
1	what album put the beatles on the cover time in
1	what record album put the beatles on the cover of time in
1	what album put the record album beatles on the cover of time in
1	on album put the beatles what the cover of time in
1	What poem contains the line , `` grow old with me the best is yet to be '' .
1	what personify poem contains the line grow old with me the best is yet to be
1	what poem contains the grow old me the best is yet to be
1	what poem contains the line mature old with me the best is yet to be
1	poem contains the line grow old with me best is yet to be
0	What is a dental root canal ?
0	canal is a dental root what
0	what is a dental root canal
0	what is ancestor a dental root canal
0	dental consonant what is a dental root canal
1	What war did the Wanna-Go-Home Riots occur after ?
1	what war did bacchanal the wanna go home riots occur after
1	what war did the wanna go riots occur after
1	what occur did the wanna go home riots war after
1	what war did the wanna go home riots occur after
4	What is the busiest air travel season ?
4	what is busiest air travel season
4	what is the go busiest air travel season
4	what is season busiest air travel the
4	what is the meddlesome busiest air travel season
1	What 's the colored part of the eye called ?
1	what s the colored called of the eye part
1	what hollo s the colored part of the eye called
1	what s the colored part of the eyeball called
1	what s the colored part of eye the called
0	What are hook worms ?
0	what are worms
0	what are hook worms
0	what worms hook are
0	what are glom hook worms
5	Where is the Rose Bowl played ?
5	where is the rose bowl trifle
5	where is the rose bowl encounter played
5	where is the rose turn out bowl played
5	where is the rose
3	Which Japanese car maker had its biggest percentage of sale in the domestic market ?
3	market japanese car maker had its biggest percentage of sale in the domestic which
3	which japanese car manufacturer had its biggest percentage of sale in the domestic market
3	which japanese car maker had its biggest percentage of sales agreement in the domestic market
3	which japanese car maker had its biggest percentage of sale suffer in the domestic market
3	Who is the mayor of Marbella ?
3	is the mayor of
3	who is the city manager of marbella
3	the is who mayor of marbella
3	who marbella the mayor of is
5	What sun-blasted , 14-mile wide valley is just north of the Mojave desert ?
5	what sun blasted mile wide valley is just north of the mojave
5	what sun blasted mile wide valley is just of the mojave desert
5	what sun equitable blasted mile wide valley is just north of the mojave desert
5	what sun blasted mile wide valley is just north of desert mojave the
4	In what year did Thatcher become prime minister ?
4	in thatcher year did what become prime minister
4	in become year did thatcher what prime minister
4	in what year did thatcher become prime curate minister
4	in what year did thatcher become prime come minister
4	How many months does it take the moon to revolve around the Earth ?
4	how many months does it take the moonshine to revolve around the earth
4	how many months terra firma does it take the moon to revolve around the earth
4	how many months does it take the moon to revolve information technology around the earth
4	how many months does it take the moon to revolve about the earth
5	Where are the 49 steps ?
5	where personify are the steps
5	where are the steps
5	steps are the where
5	where are the pace
4	In what year was De Gaulle elected president of France ?
4	in what year was de gaulle elective president of france
4	in what year was de of elected president gaulle france
4	elective in what year was de gaulle elected president of france
4	in what year was de gaulle of president elected france
3	Who sings the themes for `` Dawson 's Creek '' and `` Felicity '' ?
3	who sings the themes topic for dawson s creek and felicity
3	who and the themes for dawson s creek sings felicity
3	sings the themes for dawson s creek and felicity
3	who sings the themes for dawson s brook and felicity
3	Who directed `` Jaws '' ?
3	who address jaws
3	address who directed jaws
3	who take jaws
3	who jaws
1	On what T.V. show could Tom Terrific be found ?
1	on t v show could terrific be found
1	on what t v evince could tom terrific be found
1	on could t v show what tom terrific be found
1	on what t v show could tomcat terrific be found
3	What Indian tribe is F Troop perpetually doing battle with ?
3	what indian tribe is troop perpetually doing
3	what indian tribe is f troop perpetually doing battle american indian language with
3	what indian tribe is f troop perpetually fight doing battle with
3	perpetually indian tribe is f troop what doing battle with
0	Where did Indian Pudding come from ?
0	come where did indian pudding come from
0	where did indian pudding come from
0	where did indian pudding come from
0	where did come indian pudding come from
0	Why do some clothing labels say `` Use a nonchlorine bleach '' ?
0	why do some fit out labels say use a nonchlorine bleach
0	some do why clothing labels say use a nonchlorine bleach
0	why do some clothing label say use a nonchlorine bleach
0	why do articulate some clothing labels say use a nonchlorine bleach
4	How many colonies were involved in the American Revolution ?
4	how were colonies many involved in the american revolution
4	many colonies were involved in the revolution
4	personify how many colonies were involved in the american revolution
4	settlement how many colonies were involved in the american revolution
5	What is the name of the city that Maurizio Pellegrin lives in ?
5	what is the name of the city that maurizio pellegrin exist in
5	what is the name of the city that maurizio lives pellegrin in
5	what is the that of the city name maurizio pellegrin lives in
5	what is the describe of the city that maurizio pellegrin lives in
5	Where can I find pictorial directions on how to build a very simple treehouse ?
5	where can i find pictorial directions on how to body build build a very simple treehouse
5	where can i pictorial directions on how to build a very simple treehouse
5	where can i find pictorial directions on how build a very simple treehouse
5	where can i find pictorial directions build how to on a very simple treehouse
1	What game 's board shows the territories of Irkutsk , Yakutsk and Kamchatka ?
1	what game s board shows the display panel territories of irkutsk yakutsk and kamchatka
1	what game s board kamchatka the territories of irkutsk yakutsk and shows
1	what game s card shows the territories of irkutsk yakutsk and kamchatka
1	what game s board shows the territories of irkutsk yakutsk and kamchatka
3	What is the name of the managing director of Apricot Computer ?
3	what is the name of the managing director of apricot reckoner
3	is the name of the managing director of apricot computer
3	what is the oversee name of the managing director of apricot computer
3	what is the name of the managing director of apricot reckoner
3	What is the occupation of Nicholas Cage ?
3	what of the occupation is nicholas cage
3	what coop is the occupation of nicholas cage
3	what is the personify occupation of nicholas cage
3	what nicholas the occupation of is cage
0	Why do horseshoes bring luck ?
0	why do hazard horseshoes bring luck
0	why do horseshoes bring luck
0	why wherefore do horseshoes bring luck
0	why do horseshoes bring destiny
0	What is the 401 , K , plan ?
0	what the k plan
0	k is the what plan
0	what is the k one thousand plan
0	what is the personify k plan
0	What causes pneumonia ?
0	what causa pneumonia
0	what causes pneumonia
0	what causes pneumonia
0	suit what causes pneumonia
4	What are the three winter months in the southern hemisphere ?
4	what are the three winter months cerebral hemisphere in the southern hemisphere
4	what are the three winter months in the southern hemisphere
4	what are the three winter months in the southerly hemisphere
4	in are the three winter months what the southern hemisphere
0	What does gringo mean ?
0	what mean gringo does
0	does what gringo mean
0	what does gringo meanspirited
0	what does gringo mean
5	What country contains Africa 's northernmost point ?
5	what country hold africa s northernmost point
5	what country contains africa s mho northernmost point
5	what rural area contains africa s northernmost point
5	what country contains africa northernmost s point
1	What therapy attempts to elicit the `` primal scream '' ?
1	what therapy attempts the elicit to primal scream
1	what to attempts therapy elicit the primal scream
1	what therapy undertake to elicit the primal scream
1	what therapy attempts elicit the primal
5	Where is the Kalahari desert ?
5	where is the kalahari desert
5	where is the kalahari desert desert
5	the is where kalahari desert
5	where kalahari the is desert
3	Which Ventura County police department seized the largest cocaine shipment in it 's history ?
3	which ventura county police department seized the largest shipment in it s history
3	which ventura county police information technology department seized the largest cocaine shipment in it s history
3	which ventura county police department seized s largest cocaine shipment in it the history
3	which ventura county police department seized the largest cocaine shipment in it s history
5	What city is sometimes called Gotham ?
5	what urban center is sometimes called gotham
5	what city is metropolis sometimes called gotham
5	what city is sometimes called personify gotham
5	gotham city is sometimes called what
1	What dangles over the tongue from the palate ?
1	what over tongue from the palate
1	what dangles over the tongue from the roof of the mouth
1	palate dangles over the tongue from the what
1	what dangles over the roof of the mouth tongue from the palate
3	Who created Dennis the Menace ?
3	who created dennis the menace
3	world health organization who created dennis the menace
3	who produce dennis the menace
3	who created dennis the peril menace
3	What dummy received an honorary degree from Northwestern University ?
3	what dummy received an honorary northwesterly degree from northwestern university
3	what dummy received an northwestern degree from honorary university
3	what dummy received an honorary degree from northwestern university
3	what dummy welcome an honorary degree from northwestern university
4	When was the first Wall Street Journal published ?
4	was the first wall street journal published
4	when was the first diary wall street journal published
4	journal was the first wall street when published
4	when was diary the first wall street journal published
5	What countries have the largest areas of forest ?
5	what countries have the largest areas of timberland
5	what countries have the largest domain of forest
5	areas countries have the largest what of forest
5	what woods countries have the largest areas of forest
0	How do I start a web based business ?
0	how do i start a web based business
0	how do i start based
0	how do i start a web found business
0	how do i start a entanglement based business
3	Name Alvin 's brothers
3	name alvin s blood brother
3	name s brothers
3	name alvin s brothers
3	name brothers s alvin
0	What is Eagle 's syndrome styloid process ?
0	eagle s syndrome styloid process
0	what is eagle s syndrome styloid action process
0	what is eagle s syndrome styloid serve
0	is what eagle s syndrome styloid process
0	How did Jayne Mansfield die ?
0	how did die
0	how come did jayne mansfield die
0	how did jayne mansfield come die
0	how die jayne mansfield did
4	When did the royal wedding of Prince Andrew and Fergie take place ?
4	when did fergie royal wedding of prince andrew and the take place
4	when did the royal wedding of prince andrew and fergie take on place
4	when the royal wedding of prince andrew and fergie take place
4	when did the wedding of prince andrew and fergie take place
3	What actor said in A Day at the Races : `` Either he 's dead or my watch has stopped '' ?
3	what actor said in a day at the races either he s dead or my watch has contain
3	what actor said in either day at the races a he s dead or my watch has stopped
3	what actor said in a day at the pelt along either he s dead or my watch has stopped
3	what actor said in a day at the races either he s dead or my watch has stopped
3	What explorer was nicknamed Iberia 's Pilot ?
3	what internet explorer was nicknamed iberia s pilot
3	what explorer airplane pilot was nicknamed iberia s pilot
3	what explorer was dub iberia s pilot
3	what explorer was nicknamed iberia pilot
4	CNN began broadcasting in what year ?
4	what began broadcasting in cnn year
4	cnn began send broadcasting in what year
4	cnn began broadcasting in what year
4	cnn inch began broadcasting in what year
1	What is a ball that hits the foul pole called ?
1	what is a ball that the hits foul pole called
1	what orchis is a ball that hits the foul pole called
1	what is a ball that hits foul pole called
1	what is a ball that hits the foul punt pole called
0	What makes hamburgers taste like steakburgers ?
0	what makes hamburgers taste like steakburgers
0	what makes hamburger taste like steakburgers
0	what steakburgers hamburgers taste like makes
0	comparable what makes hamburgers taste like steakburgers
3	Which company created the Internet browser Mosaic ?
3	created company which the internet browser mosaic
3	which company created the internet web browser mosaic
3	make which company created the internet browser mosaic
3	which company create the internet browser mosaic
1	What are the rites accompanying the circumcision of a newly born-child in Judaism called ?
1	are the rites accompanying the circumcision a newly born child in judaism called
1	what are the rites accompanying the circumcision of a newly born child in hebraism called
1	what tiddler are the rites accompanying the circumcision of a newly born child in judaism called
1	what are the rites accompanying the circumcision of a newly hollo born child in judaism called
1	What was the education system in the 1960 's ?
1	what was the education system in the s
1	what was the education system in the mho s
1	what was the education system s the in
1	what was the education arrangement in the s
5	What South American city has the world 's highest commercial landing field ?
5	what south american city has the world s highest commercial landing gamey field
5	what south american city has the world s highest landing field
5	what south american city has the world s highest commercial field
5	what south american city has southward the world s highest commercial landing field
0	How can I find out which cities have cable-modem access ?
0	how can i find out which cities modem cable have access
0	how can i find out which suffer cities have cable modem access
0	how can i buns find out which cities have cable modem access
0	how can i find out which cities have telegraph modem access
0	What is Betsy Ross famous for ?
0	what is betsy ross john ross famous for
0	what personify is betsy ross famous for
0	what is betsy ross famous for
0	what is betsy ross famous for
4	How many species of sharks are there ?
4	how many species of are sharks there
4	how many species of personify sharks are there
4	how many species of shark are there
4	how many mintage of sharks are there
0	What is `` snoogans '' ?
0	what is snoogans
0	what is snoogans
0	is snoogans
0	what is personify snoogans
4	How many people are there in the world ?
4	how many people are in the world
4	how many people there in the world
4	how many people are world in the there
4	how many mass are there in the world
1	What shrubs can be planted that will be safe from deer ?
1	what shrubs can be establish that will be safe from deer
1	what shrubs can be planted that will be safe from deer
1	what shrubs can be planted that will safe be from deer
1	that shrubs can be planted what will be safe from deer
3	What organization 's offices were broken into at Watergate in 1972 ?
3	what personify organization s offices were broken into at watergate in
3	watergate organization s offices were broken into at what in
3	what in s offices were broken into at watergate organization
3	what organization s offices were broken into at watergate scandal in
0	What is the design of the ship Titanic ?
0	what is the design pattern of the ship titanic
0	what is the design of the ship pattern titanic
0	what is ship design of the the titanic
0	what is the design of the transport titanic
2	What does S.O.S. stand for ?
2	what does s group o s stand for
2	type o what does s o s stand for
2	what does stand o s s for
2	what s o s for
1	Name a technique widely used to detect birth defects ?
1	widely a technique name used to detect birth defects
1	name a technique widely used to observe detect birth defects
1	name a technique used detect birth defects
1	name a technique wide widely used to detect birth defects
0	What is the daily requirement of folic acid for an expectant mother ?
0	what is the day after day requirement of folic acid for an expectant mother
0	what is the daily requirement of generate folic acid for an expectant mother
0	what is the daily requirement of folic acid for an expectant mother
0	what is an daily requirement of folic acid for the expectant mother
0	What is the `` 7-minute cigarette '' ?
0	what is the bit cigarette
0	what cigarette the minute is
0	what is the personify minute cigarette
0	the is what minute cigarette
1	What four forms does gold occur in ?
1	what four forms does gold occur
1	what four spring does gold occur in
1	what four forms does kind gold occur in
1	what four form does gold occur in
4	What is the acreage of the Chappellet vineyard ?
4	what is the acreage personify of the chappellet vineyard
4	what is the acreage of the chappellet vinery
4	what the acreage of the chappellet vineyard
4	of is the acreage what the chappellet vineyard
0	How do you correctly say the word ` qigong ' ?
0	how do you right say the word qigong
0	do you correctly say the word qigong
0	how do you correctly say word the qigong
0	how do you say the word qigong
4	When did beethoven die ?
4	when die beethoven did
4	when did beethoven die
4	when did beethoven become flat
4	when die beethoven did
4	How much does a new railroad coal car cost ?
4	how much does doe a new railroad coal car cost
4	how much does a new railroad automobile coal car cost
4	how much does a new railroad coal machine cost
4	how much does a new railroad coal car cost
5	What two European countries entered the War of American Independence against the British ?
5	what two european countries independence the war of american entered against the british
5	what two european countries entered the war of american language independence against the british
5	two european countries entered the war of american independence against the british
5	what two european countries entered the war of american independence against the british
0	What is the filmmakers collabrative ?
0	is what the filmmakers collabrative
0	what is the filmmaker collabrative
0	the is what filmmakers collabrative
0	what is the film producer collabrative
3	What Russian composer 's Prelude in C Sharp Minor brought him fame and fortune ?
3	what russian composer s prelude in c sharp minor brought him fame fortune
3	what russian composer s preliminary in c sharp minor brought him fame and fortune
3	sharp russian composer s prelude in c what minor brought him fame and fortune
3	what russian composer s prelude in c sharp minor brought him fame
0	What caused Harry Houdini 's death ?
0	s caused harry houdini what death
0	what caused harry houdini death
0	what s harry houdini caused death
0	what caused demise harry houdini s death
3	Who was the mother of the man who would not be king , the duke of Windsor ?
3	who was the mother of the man who would not be king the duke of house of windsor
3	non who was the mother of the man who would not be king the duke of windsor
3	who the the mother of the man who would not be king was duke of windsor
3	who was the mother man the of who would not be king the duke of windsor
4	How many revolutions does a standard LP make in three minutes ?
4	how many revolutions does a standard l p make in three minutes
4	how many revolutions does a standard make in three minutes
4	how many revolutions does a standard inch lp make in three minutes
4	how many revolutions does a standard lp make in three transactions
5	What is the name of the tallest mountain in the world ?
5	what is the of the mountain in the world
5	is the name of the tallest mountain in the world
5	what is the name personify of the tallest mountain in the world
5	what is the name of the grandiloquent tallest mountain in the world
5	Where can I find a review of Nightmare on Elm Street in a film journal ?
5	where can i find film review of nightmare on elm street in a a journal
5	where can i find a review of nightmare on elm street journal a film in
5	where can i find a review of nightmare on determine elm street in a film journal
5	where can i find a review of nightmare on elm street in a picture journal
1	What 's the slowest Olympic swimming stroke ?
1	what s the slowest olympic swimming apoplexy
1	what s the slowest olympic separatrix swimming stroke
1	what s the slowest stroke swimming olympic
1	what the olympic swimming
3	What was the name of the first Russian astronaut to do a spacewalk ?
3	what was a name of the first russian astronaut to do the spacewalk
3	what was the showtime name of the first russian astronaut to do a spacewalk
3	what was the name of the beginning russian astronaut to do a spacewalk
3	what was the name of the russian to a spacewalk
1	What disease is transmitted by the Anopheles mosquito ?
1	what disease is transmitted mosquito the anopheles by
1	what disease is transport by the anopheles mosquito
1	what disease is transmitted by the anopheles personify mosquito
1	what disease is transmitted by the genus anopheles mosquito
1	What rum is so `` mixable '' it is a one-brand bar ?
1	what rum so mixable it is a one brand bar
1	what rum is so mixable it is one a brand bar
1	what rum is so bar it is a one brand mixable
1	what rum is so mixable it is miscible a one brand bar
4	How many South American countries have the letter Z in their names ?
4	how many south american language countries have the letter z in their names
4	how many south american countries have the letter z res publica in their names
4	in many south american countries have the letter z how their names
4	how many south american countries have letter z in their
0	What is the contents of proposition 98 ?
0	is what the contents of proposition
0	what is the contents
0	what contents of proposition
0	is what the contents of proposition
5	Where was George Washington born ?
5	where was george booker taliaferro washington born
5	born was george washington where
5	where was st george george washington born
5	where was george washington capital born
4	How many people on the ground were killed from the bombing of Pan Am Flight 103 over Lockerbie , Scotland , December 21 , CD .
4	how many people on the mash were killed from the bombing of goat god am flight over lockerbie scotland december cd
4	how many masses on the ground were killed from the bombing of pan am flight over lockerbie scotland dec cd
4	how many people on the ground were killed from the bombing of over lockerbie flight pan am scotland december cd
4	december many people on the the were killed from ground bombing of pan am flight over lockerbie scotland how cd
3	Who wrote NN DT NNP NNP '' ?
3	who wrote nn dt nnp nnp
3	dt wrote nn who nnp nnp
3	who wrote nn world health organization dt nnp nnp
3	who indite nn dt nnp nnp
0	What is paracetamol ?
0	what is paracetamol
0	what is paracetamol
0	paracetamol is what
0	personify what is paracetamol
0	What are the powers and weaknesses of Green Lantern 's ring ?
0	what of the powers and weaknesses are green lantern s ring
0	what are the powers and weaknesses of lantern s
0	what are personify the powers and weaknesses of green lantern s ring
0	what are the s and weaknesses of green lantern powers ring
1	Which mosquito 's bite draws blood , DT NN CC DT NN .
1	milliliter which mosquito s bite draws blood dt nn cc dt nn
1	which mosquito s bite draws dt dt nn cc blood nn
1	which mosquito s bite draws blood dt nn millilitre dt nn
1	which mosquito s bite draws blood dt nn cc dt nn
4	When was the first steel mill in the United States built ?
4	when was the first steel mill in the unite states built
4	when was first steel mill in the united states built
4	when was the first mill in the united states built
4	when was the first steel pulverization in the united states built
3	What diminutive American female gymnast stole the show at the 1984 Olympics ?
3	what lilliputian american female gymnast stole the show at the olympics
3	what midget american female gymnast stole the show at the olympics
3	what diminutive american female gymnast stole the show olympiad at the olympics
3	what diminutive american female gymnast stole at show the the olympics
0	What is the origin of the name Katie ?
0	what is the origin the name katie
0	what is of origin the the name katie
0	what is the origin of the figure katie
0	is the origin of the name katie
3	What schools in the Washington , DC NN NN VBP NN NN NN NN .
3	what schools in the washington dc nn nn vbp nn nn nn nn
3	what schools in the washington dc nn nn vbp nn nn nn nn
3	what schools in the washington direct current nn nn vbp nn nn nn nn
3	what schools in the capital washington dc nn nn vbp nn nn nn nn
4	When did the Berlin Wall go up ?
4	up did the berlin wall go when
4	when did the berlin wall go up
4	when did the berlin wall go come up
4	when did the paries berlin wall go up
3	Who is Terrence Malick ?
3	who is terrence malick
3	world health organization who is terrence malick
3	who is terrence malick
3	who malick terrence is
1	What instrument is Ray Charles best known for playing ?
1	what instrument is ray charles best known for trifle
1	what instrument is charles best known for playing
1	instrument what is ray charles best known for playing
1	what instrument is ray charles best charles river known for playing
0	What 's the meaning of the Latin battle cry : Ad arma , ad arma .
0	what s the meaning of the latin battle cry ad arma ad arma
0	what s the meaning of the latin battle blazon out ad arma ad arma
0	what s hollo the meaning of the latin battle cry ad arma ad arma
0	what s the meaning of the latin battle cry advertisement ad arma ad arma
1	What is the mascot for Notre Dame University ?
1	what is the mascot for notre dame university
1	what is the mascot for notre doll university
1	what is the mascot for notre dame chick university
1	what is the mascot for notre maam university
5	What Las Vegas hotel burned in November , 1980 , with the loss of 84 lives ?
5	what in vegas hotel burned las november with the loss of lives
5	what las vegas hotel burned release in november with the loss of lives
5	what las vegas hotel burned in inch november with the loss of lives
5	what las vegas hotel burned in november with the loss lives
4	When did Mount St. Helen last have a significant eruption ?
4	when did bestride mount st helen last have a significant eruption
4	when did mount st meaning helen last have a significant eruption
4	when did mount helen last a significant eruption
4	when did setting st helen last have a significant eruption
2	CNN is the abbreviation for what ?
2	cnn the abbreviation for what
2	cnn is the abbreviation personify for what
2	cnn is the abbreviation for
2	cnn is the abbreviation what for
4	When did World War I start ?
4	when did world war i start
4	war did world when i start
4	when did war i start
4	when did world war i pop out
4	How many feet are there in a fathom ?
4	how many are there in a fathom
4	how many in are there feet a fathom
4	how many feet are there in a infantry fathom
4	how many feet there in a fathom
0	What is a Canada two-penny black ?
0	two is a canada what penny black
0	what is a canada two penny fateful
0	what is a canada two centime black
0	what is a canada angstrom two penny black
5	What European city do Nicois live in ?
5	what metropolis european city do nicois live in
5	what european metropolis do nicois live in
5	what european city do nicois experience in
5	what european city nicois do live in
0	How can I find out what year a Beanie Baby was introduced ?
0	how can i out what year a beanie baby was introduced
0	how can i obtain out what year a beanie baby was introduced
0	how can i find out what year a beanie baby was precede
0	how i out what year a beanie baby was introduced
0	What is the classic definition of tragic hero ?
0	personify what is the classic definition of tragic hero
0	what authoritative is the classic definition of tragic hero
0	definition is the classic what of tragic hero
0	what is the hellenic definition of tragic hero
1	To what does Microsoft 's Windows 3 owe its success ?
1	to what does microsoft s windows owe its winner
1	to what does microsoft s windows owe its succeeder
1	to what does microsoft s windows owe its success
1	to what does microsoft s windows owe its success
3	Who was President of Afghanistan in 1994 ?
3	who was president of chief executive afghanistan in
3	who was president of afghanistan in
3	who was chairman of afghanistan in
3	who was in of afghanistan president
1	What are other ways of getting stretch marks besides pregnancy , weight loss , and weight lifting ?
1	what are other ways of getting stretch marks besides gestation weight loss and weight lifting
1	what are other ways of bring forth stretch marks besides pregnancy weight loss and weight lifting
1	what are other ways of getting stretch marks besides pregnancy weight loss and weight lifting
1	what are other ways of weight stretch marks besides pregnancy weight loss and getting lifting
1	What did brontosauruses eat ?
1	what did apatosaur eat
1	what did brontosauruses eat
1	what brontosauruses did eat
1	what eat brontosauruses did
1	What color bottles do good Rhine wines come in ?
1	what color bottles do j b rhine good rhine wines come in
1	what color bottles do good rhine wines come in
1	what color bottles do in rhine wines come good
1	what color do good rhine wines come in
3	Who was the lead actress in the movie ` Sleepless in Seattle ' ?
3	who was the lead actress in the movie sleepless in seattle
3	who was the lead actress in sleepless movie the in seattle
3	who was the lead actress in the movie insomniac in seattle
3	who was the lead actress in the movie sleepless in seattle
3	Who was the 16th President of the United States ?
3	who was the th chairwoman of the united states
3	who was the th president of the link states
3	who was the th president the united states
3	who was the th president of the united nation states
3	Who are the two sons of Ozzie and Harriet Nelson ?
3	who are the two of ozzie and harriet nelson
3	are who the two sons of ozzie and harriet nelson
3	who are the two sons of ozzie and harriet nelson
3	who are the deuce sons of ozzie and harriet nelson
0	What is molybdenum ?
0	what personify is molybdenum
0	molybdenum
0	what is mo
0	is what molybdenum
4	When is Boxing Day ?
4	when is boxing daytime
4	boxing is when day
4	when day boxing is
4	when personify is boxing day
1	What is the lowest level of the American judiciary ?
1	what is the lowest level of the american judiciary
1	what is the of american judiciary
1	what is the lowest horizontal surface of the american judiciary
1	what is the lowest point of the american judiciary
4	When was the battle of the Somme fought ?
4	when was battle of the somme the battle of the somme fought
4	when was the battle of the somme battle of the somme fought
4	when was the of battle the somme fought
4	when was the of battle the somme fought
4	How many people did Randy Craft kill ?
4	how many people did randy craft vote down kill
4	how craft people did randy many kill
4	how many people did kill craft randy
4	how many hoi polloi did randy craft kill
1	What 's the official animal of Canada ?
1	what s the official animal of canada
1	canada s the official animal of what
1	what s the official fauna of canada
1	what s mho the official animal of canada
4	When did Spielberg direct `` Jaws '' ?
4	when did spielberg jaws direct
4	did when spielberg direct jaws
4	when did spielberg direct jaws
4	when did spielberg direct jaws
4	What is the size of the largest akita ?
4	what is the of size the largest akita
4	what is the size of the big akita
4	what is the size of the enceinte akita
4	what is the size of the largest akita
1	What animal has the biggest eyes ?
1	what carnal has the biggest eyes
1	what animal has the biggest eyes
1	what animal has the biggest eyes
1	what animal has the giving eyes
5	What is California 's capital ?
5	what is california s capital
5	what is calif s capital
5	what is california s washington capital
5	what s california is capital
3	Who was the author of the book about computer hackers called `` The Cuckoo 's Egg : Tracking a Spy Through the Maze of Computer Espionage '' ?
3	who was the author of the book called computer hackers tracking the cuckoo s egg about a spy through the maze of computer espionage
3	who was the author of the book about computer hackers called the cuckoo s egg tracking a spy through the maze of computer espionage
3	who was the author of the book about computer hacker called the cuckoo s egg tracking a sleuth through the maze of computer espionage
3	who was the author of the book about computer hackers called the jackass s eggs tracking a spy through the maze of computer espionage
3	Who was the founding member of the Pink Floyd band ?
3	who was the founding member of the pink floyd band
3	who pink the founding member of the was floyd band
3	who was the founding member world health organization of the pink floyd band
3	who world health organization was the founding member of the pink floyd band
5	What European country is home to the beer-producing city of Budweis ?
5	what european country home to beer producing of budweis
5	what european country is home to the beer res publica producing city of budweis
5	what european country is home to the beer producing city of budweis
5	what european country is home to the beer producing urban center of budweis
0	How do I find the balance of my social security account ?
0	do i find the balance of my social security account
0	how do i find the balance of security social my account
0	how do i find the balance of my social security system account
0	how do i of the balance find my social security account
0	What is the history of Valentine 's Day cards ?
0	what is the history valentine s day cards
0	what is the cards of valentine s day history
0	what personify is the history of valentine s day cards
0	what the is history of valentine s day cards
5	Where was Christopher Columbus born ?
5	was where christopher columbus born
5	where was christopher saint christopher columbus born
5	where was christopher columbus born
5	where was christopher columbus wear
1	What do Italians call Florence ?
1	what do italians ring florence
1	what do call
1	what florence italians call do
1	what do italians italian call florence
0	How do you get to the top of the Eiffel Tower ?
0	how do you get top of the inning to the top of the eiffel tower
0	how do you get to the top the eiffel tower
0	how you get to the top of the eiffel tower
0	how do you get to the top of the alexandre gustave eiffel tower
2	What does ` PSI ' stand for ?
2	what does psi stand for
2	what does stand for
2	what does pounds per square inch stand for
2	what does pounds per square inch stand for
5	What sea did the Romans call mare nostrum ?
5	what did the romans call mare
5	what sea romans the did call mare nostrum
5	sea did the call mare nostrum
5	what sea did the romans call mare cure all
1	What 's the term for a bet before cards are dealt ?
1	what s the term for a bet before cards mho are dealt
1	what s the term for a look before cards are dealt
1	what s the term for a bet before cards are deal
1	what s the term for a bet before cards dealt are
1	Which came first , according to Genesis 1 : 2 : 22 - the chicken or the egg ?
1	which first came according to genesis the chicken or the egg
1	which came first according to genesis the chicken or the testicle
1	which came first according to genesis the chicken or the nut
1	which came first according to genesis issue forth the chicken or the egg
5	What city did the Flintstones live in ?
5	what city did the flintstones live in
5	what urban center did the flintstones live in
5	what city did the flintstones live inch in
5	what city did the flintstone live in
1	What is Latin for incompetent ?
1	what is latin for fumbling
1	for is latin what incompetent
1	what is latin for incompetent
1	what is latin for incompetent
1	What chemicals are used in lethal injection ?
1	what chemicals are personify used in lethal injection
1	what chemicals injection used in lethal are
1	what chemicals are used in lethal injection
1	what chemicals are used in lethal shot
3	What toy company is the world 's No.1 maker of female apparel ?
3	what toy company is the world female person s no maker of female apparel
3	what toy company is female person the world s no maker of female apparel
3	what toy company is the world apparel no maker of female s
3	what toy company is the world s no maker of female person apparel
1	What board game does a `` wood-pusher '' play poorly ?
1	what room game does a wood pusher play poorly
1	what board game does a wood pusher play gambling poorly
1	what board game does poorly wood pusher play a
1	what board game does a wood pusher play poorly
3	Which Doonesbury character was likely to turn into a werewolf ?
3	which doonesbury character was likely to turn into a werewolf
3	which doonesbury character was likely to routine into a werewolf
3	doonesbury was likely to turn into werewolf
3	which doonesbury potential character was likely to turn into a werewolf
2	What is the abbreviation for micro ?
2	what is abbreviation the for micro
2	what is the abbreviation for micro
2	what personify is the abbreviation for micro
2	what is the abbreviation for micro
1	What are the 7 articles of the constitution ?
1	what are the articles of the constitution
1	what are the articles of the formation
1	what are the of the constitution
1	us constitution what are the articles of the constitution
3	Who has won the most Super Bowls ?
3	who has won the most super lawn bowling
3	who has north korean won the most super bowls
3	who super won the most has bowls
3	who has won the most super bowls
2	What does NASDAQ stand for ?
2	what does national association of securities dealers automated quotations stand for
2	what does national association of securities dealers automated quotations stand for
2	what for nasdaq stand does
2	what does nasdaq stand for
2	What is BPH ?
2	what bph is
2	what is bph
2	what is benign prostatic hyperplasia
2	what is benign prostatic hyperplasia
1	What is the fastest commercial automobile that can be bought in the US ?
1	what is the fastest commercial that can be bought in the
1	what is be fastest commercial automobile that can the bought in the us
1	what is the fastest commercial car that can be bought in the us
1	the is what fastest commercial automobile that can be bought in the us
5	What stadium do the Miami Dolphins play their home games in ?
5	what stadium do the miami dolphins play their home punt games in
5	what stadium do dolphin the miami dolphins play their home games in
5	what stadium do the miami dolphins play their dwelling house games in
5	what stadium do the in dolphins play their home games miami
3	Who has the only speaking role in `` Silent Movie '' ?
3	who has the only speaking role in soundless movie
3	who has the only speaking role sole in silent movie
3	who has the only public speaking role in silent movie
3	who has the only speaking role in silent movie
0	Why is poop sometimes different colors ?
0	why is poop sometimes dissimilar colors
0	why poop is sometimes different colors
0	why colouring material is poop sometimes different colors
0	why is the skinny sometimes different colors
4	What was Einstein 's IQ ?
4	what was einstein s iq
4	what was mastermind s iq
4	what was iq s einstein
4	what was einstein s washington iq
4	What day was Pearl Harbor attacked in 1942 ?
4	what day was pearl seaport attacked in
4	what attacked was pearl harbor day in
4	what day pearl harbor attacked in
4	inch what day was pearl harbor attacked in
3	What girl 's name is `` Teddy '' an affectionate form of ?
3	what girl s name is slip an affectionate form of
3	what girl s name is teddy an affectionate form of
3	what girl s refer is teddy an affectionate form of
3	what of s name is teddy an affectionate form girl
5	What state is John F. Kennedy buried in ?
5	what state kennedy john f is buried in
5	what state is john f kennedy bury in
5	nation what state is john f kennedy buried in
5	what state is john fluorine kennedy buried in
1	What is the best way to remove wallpaper ?
1	what is the best remove to way wallpaper
1	what is the best way to remove paper
1	what is the best way to remove paper wallpaper
1	what is the paper best way to remove wallpaper
5	What U.S. state has an element named for it ?
5	what element s state has an u named for it
5	what u s state has an element appoint for it
5	u s state has an element named for it
5	what u s an has state element named for it
3	What company tabulates the ballots in voting for the Academy Awards ?
3	what company the ballots in voting for the academy awards
3	what company tabulates the ballots in voting for the academy honor awards
3	what company honor tabulates the ballots in voting for the academy awards
3	what company tabulates the ballots in vote for the academy awards
0	How did the tradition of best man start ?
0	how did the custom of best man start
0	how did tradition of best man start
0	how did the custom of best man start
0	how best the tradition of did man start
4	How many years ago did the ship Titanic sink ?
4	how many come years ago did the ship titanic sink
4	how many years ago did the sink titanic ship
4	how many years ago did the ship titanic sink
4	how many years ago sink the ship titanic did
5	What is the deepest area of the Arctic Ocean ?
5	what sphere is the deepest area of the arctic ocean
5	what is the deepest area of the arctic sea
5	what is the deepest area of the arctic ocean
5	what is area deepest the of the arctic ocean
1	What are Halloween 's colors ?
1	what are halloween s colourise
1	s are halloween what colors
1	what are halloween s colors
1	what are halloween s
0	How is silk screening done ?
0	how is silk showing done
0	how silk is screening done
0	how is silk screening done
0	is how silk screening done
4	What is the latitude and longitude of El Paso , Texas ?
4	what is the latitude el longitude of and paso texas
4	what is the line of latitude and longitude of el paso texas
4	what and the latitude is longitude of el paso texas
4	what lone star state is the latitude and longitude of el paso texas
3	Who made a boat out of gopher wood ?
3	who made a boat out of gopher mrs henry wood
3	who urinate a boat out of gopher wood
3	who made boat a out of gopher wood
3	who made out boat a of gopher wood
5	Where can I find a `` Fifth Element '' screensaver ?
5	where can i find a fifth element screensaver
5	where can fifth find a i element screensaver
5	where can find a fifth element screensaver
5	where can i find a fifth ingredient screensaver
3	Which Bloom County resident wreaks havoc with a computer ?
3	which bloom county nonmigratory wreaks havoc with a computer
3	which bloom county resident wreaks havoc with a computer
3	which bloom county resident wreaks mayhem with a computer
3	which bloom county resident wreaks havoc with house physician a computer
0	How do you match a name to a social security number ?
0	how do you match name a to a social security number
0	how do you match a security to a social name number
0	how do match a name social security number
0	how do you match a name societal to a social security number
0	How does a rainbow form ?
0	a does how rainbow form
0	how does a rainbow imprint
0	how does a rainbow variety
0	how does kind a rainbow form
4	What is the normal resting heart rate of a healthy adult ?
4	what is the normal resting heart rate of a healthy big
4	healthy is the normal resting heart rate of a what adult
4	what is the normal resting heart rate of a healthy adult
4	what is the normal roost heart rate of a healthy adult
4	What is the population of Ohio ?
4	what is universe the population of ohio
4	what is the population of ohio
4	is what the population of ohio
4	what is the population of ohio
4	How many calories are there in a Big Mac ?
4	how many calories are there in a swelled mac
4	how many calories are there in angstrom a big mac
4	how many calories are in there a big mac
4	how many gram calorie are there in a big mac
0	Hazmat stands for what ?
0	hazmat what for stands
0	hazmat stands for what
0	hazmat stands for outdoor stage what
0	hazmat stands for what
1	What creature scares people in the film `` Jaws '' ?
1	what inch creature scares people in the film jaws
1	what creature scares people the jaws
1	what creature scares people in the film remonstrate
1	what creature frighten off people in the film jaws
3	What part did John Peter Zenger play in the deveopment of the newspaper in America ?
3	what john peter zenger in deveopment of the in america
3	what part did john peter zenger play in the deveopment of the paper in america
3	what part did of peter zenger play in the deveopment john the newspaper in america
3	what part did john peter zenger gaming in the deveopment of the newspaper in america
3	Who followed Caesar ?
3	caesar followed who
3	followed caesar
3	followed caesar
3	who followed julius caesar caesar
1	What are the four elements ?
1	what are the personify four elements
1	what are the four component
1	what are the four ingredient
1	what personify are the four elements
3	Who was the first woman golfer to earn a million ?
3	who was the first woman golfer to earn a
3	who golfer the first woman was to earn a million
3	who was the first woman golfer to earn a million
3	who was the first charwoman golfer to earn a million
1	What 's the tallest piece on a chessboard ?
1	what s the tallest piece on slice a chessboard
1	what piece the tallest s on a chessboard
1	what s the tallest piece chess board on a chessboard
1	what s tallest piece a
5	What is Answers.com 's address ?
5	what is suffice com s address
5	is answers com s address
5	what is com s
5	what is answers s com address
5	Where can I buy movies on videotape online ?
5	where can on buy movies i videotape online
5	on can i buy movies where videotape online
5	where can i buy movies on videotape online
5	where can i buy movies on online
3	Who does the advertizing for Frito-Lay ?
3	who does the advertizing world health organization for frito lay
3	who does the lay for frito advertizing
3	who does the advertizing world health organization for frito lay
3	who does the advertizing for lay
3	Who is the leading competitor of Trans Union Company ?
3	who is the leading competitor of trans union company
3	who is the contribute leading competitor of trans union company
3	who is the leading competitor of trans union company
3	who is the leading personify competitor of trans union company
1	What product did Robert Conrad dare people to knock off his shoulder ?
1	what product did robert conrad dare people articulatio humeri to knock off his shoulder
1	what product did robert joseph conrad dare people to knock off his shoulder
1	what product off robert conrad dare people to knock did his shoulder
1	what product did robert conrad dare people to off knock his shoulder
3	Who invented the radio ?
3	who invented the radio
3	who invented the contrive radio
3	world health organization who invented the radio
3	who manufacture the radio
4	What 's the American dollar equivalent for 8 pounds in the U.K. ?
4	what s egyptian pound the american dollar equivalent for pounds in the u k
4	what s american dollar equivalent for pounds in the u k
4	what s the in dollar equivalent for pounds american the u k
4	what s the american american language dollar equivalent for pounds in the u k
1	What are the different approaches of systems analysis ?
1	what are the personify different approaches of systems analysis
1	the are what different approaches of systems analysis
1	what are the different approaches of systems analysis
1	what systems the different approaches of are analysis
0	How do doctors diagnose bone cancer ?
0	how come do doctors diagnose bone cancer
0	how do diagnose doctors bone cancer
0	how do doctor of the church diagnose bone cancer
0	do doctors diagnose cancer
3	Who is the man behind the pig-the man who pulls the strings and speaks for Miss Piggy ?
3	who is the man behind the pig the man who pulls the strings and speak for miss piggy
3	who is the man behind the pig world health organization the man who pulls the strings and speaks for miss piggy
3	who is world health organization the man behind the pig the man who pulls the strings and speaks for miss piggy
3	who is the man behind the pig the man pulls the strings and speaks for miss piggy
4	What is the speed of the Mississippi River ?
4	what is the speed of the ms river
4	what speed the is of the mississippi river
4	what is the speed of the mississippi river
4	what velocity is the speed of the mississippi river
1	What are the developmental stages of a swimmer ?
1	what are the developmental stages of a bather
1	what are the developmental stages of a angstrom swimmer
1	what of the developmental stages are a swimmer
1	what are the developmental stages of a swimmer
3	What actor first portrayed James Bond ?
3	what actor first portrayed james bond
3	what actor first portrayed james portray bond
3	what actor first portrayed chock up james bond
3	what actor first depict james bond
5	What ocean is the largest in the world ?
5	what ocean is the largest in the earthly concern
5	what ocean is the largest in sea the world
5	what ocean is the largest in the world
5	what ocean is the the in largest world
3	Who was the first American poet to win the Nobel Prize for literature , in 1948 ?
3	who was the american poet to win the nobel for literature in
3	who to the first american poet was win the nobel prize for literature in
3	who was the first american to win the nobel prize for literature in
3	who was the first american poet to win the nobel prize for lit in
4	What year did Jack Nicklaus join the Professional Golfers Association tour ?
4	what year did join the professional golfers association tour
4	what did jack nicklaus join the professional golfers association tour
4	what year did jack nicklaus class join the professional golfers association tour
4	what year did jack nicklaus sum the professional golfers association tour
4	How many sonnets did Shakespeare write ?
4	how many sonnet did shakespeare write
4	how many sonnets come did shakespeare write
4	how many sonnets did shakespeare
4	how many sonnets did shakespeare write
0	What causes the redness in your cheeks when you blush ?
0	what causes the redness rubor in your cheeks when you blush
0	what causes the redness in your cheeks you blush
0	what causes the red in your cheeks when you blush
0	what your the redness in causes cheeks when you blush
3	Who won the Nobel Peace Prize in 1991 ?
3	who prize the nobel peace won in
3	who gain the nobel peace prize in
3	who won the nobel peace prize in
3	who won the nobel peace loot in
3	Who are the Challengers of the Unknown ?
3	who are the personify challengers of the unknown
3	who are the challengers of the unknown
3	who are the challengers of the unknown quantity
3	who are the challengers of the unnamed
0	Define the Pheonix Club ?
0	determine define the pheonix club
0	define night club the pheonix club
0	define the pheonix cabaret
0	define the club pheonix
5	Which city did Christian Crusaders fight to recapture from the Muslims ?
5	which city did christian crusaders fight to recapture from the muslims
5	which city retake did christian crusaders fight to recapture from the muslims
5	which city did christian crusaders to recapture from the muslims
5	which city did christian crusaders conflict to recapture from the muslims
0	What does it mean `` Rupee Depreciates '' ?
0	what does it rupee depreciates
0	what does rupee mean it depreciates
0	what does rupee mean it depreciates
0	what does it mean rupee stand for depreciates
1	What gaming devices were dubbed `` Mississippi marbles '' and `` Memphis dominoes '' ?
1	what gaming devices were dubbed mississippi marbles gambling and memphis dominoes
1	what gaming devices were dubbed mississippi marbles and memphis dominoes
1	what gaming devices were marbles mississippi dubbed and memphis dominoes
1	marble what gaming devices were dubbed mississippi marbles and memphis dominoes
3	Who was the first coach of the Cleveland Browns ?
3	who was the first coach of the cleveland grover cleveland browns
3	who of the first coach was the cleveland browns
3	who was the first coach of the cleveland john brown
3	who was first the coach of the cleveland browns
0	How successful is arometherapy ?
0	how successful is personify arometherapy
0	how successful is arometherapy
0	personify how successful is arometherapy
0	how successful is arometherapy
1	What Jewish holiday saw the start of the 1973 Mideast War ?
1	what jewish vacation saw the start of the mideast war
1	what jewish holiday saw the start war the mideast of
1	what jewish holiday saw the start of the middle east war
1	what jewish holiday saw the start of the mideast
0	How does a copier work ?
0	a does how copier work
0	how does a doe copier work
0	how does copier a work
0	how does a copier work
4	What is the speed of the Mississippi River ?
4	what is the speed of the mississippi river
4	what is magnolia state the speed of the mississippi river
4	what is the speed of the ms river
4	what is the speed of the mississippi river river
3	Who said of Super Bowl III in 1969 : `` We 'll win- I guarantee it '' ?
3	who said of super bowl trio in we ll win i guarantee it
3	who said of super bowl in we ll win i guarantee it
3	who said of super bowl iii in win ll we i guarantee it
3	who said of guarantee bowl iii in we ll win i super it
1	What is Dudley Do-Right 's horse 's name ?
1	what is horse do right s dudley s name
1	what is dudley do correct s horse s name
1	what is dudley do right s buck s name
1	what is dudley do right s s name
3	Who declared : `` I am down on whores and I shan 't stop ripping them '' ?
3	who declared i am down on whores and i shan t stop ripping them
3	who declared world health organization i am down on whores and i shan t stop ripping them
3	who declared i am down on whores t i shan and stop ripping them
3	who declared i am down on whores and i shan t stop down pat ripping them
5	Where does chocolate come from ?
5	where does chocolate arrive from
5	where does chocolate derive from
5	where does chocolate issue forth come from
5	where does chocolate come from
1	What TV game show once saw a contestant admit to picking his toes in the shower ?
1	what tv game show once saw a contestant admit to picking his toes in the cascade
1	what tv game show once saw a contestant admit to his toes in shower
1	what tv game show once saw a contestant in to picking his toes admit the shower
1	what halt tv game show once saw a contestant admit to picking his toes in the shower
3	What Soviet leader owned a Rolls-Royce ?
3	angstrom what soviet leader owned a rolls royce
3	what soviet leader owned a royce
3	what soviet leader owned a loss leader rolls royce
3	what rolls leader owned a soviet royce
5	Where can I find a case on Individuals with Disabilities Education Act of 1991 ?
5	where can i find case on individuals with disabilities education act of
5	where can i find a case on individuals with disabilities education act of
5	where can i find a case disabilities individuals with on education act of
5	where can i find a on individuals with disabilities education act of
1	What war did Florence Nightingale tend the troops in ?
1	what war did nightingale the troops
1	what war did florence nightingale tend troops the in
1	lady with the lamp what war did florence nightingale tend the troops in
1	what war did firenze nightingale tend the troops in
3	Who wrote the song , `` Stardust '' ?
3	who write the song stardust
3	who wrote the song stardust
3	who wrote song stardust
3	stardust wrote the song who
4	How many Beatles ' records went #1 ?
4	how beatles records went
4	records many beatles how went
4	how many beatles records went
4	how many beatles records proceed
3	Who is the only prime minister of Canada to serve 22 years but not necessarily consecutively ?
3	who is the only prime minister of canada to serve geezerhood but not necessarily consecutively
3	who is the only prime minister of canada to necessarily years but not serve consecutively
3	who is the only prime minister of canada to serve years but not necessarily world health organization consecutively
3	who is the only prime minister of canada dish to serve years but not necessarily consecutively
2	What is the abbreviation of the company name ` General Motors ' ?
2	what is the abbreviation of the company name general drive
2	company is the abbreviation of the what name general motors
2	is the abbreviation of the company name general motors
2	bring up what is the abbreviation of the company name general motors
5	What mountains lie between the Arkansas and Missouri rivers ?
5	what mountains missouri between the arkansas and lie rivers
5	mountains lie the arkansas and missouri rivers
5	what muckle lie between the arkansas and missouri rivers
5	what mountains lie between the rivers and missouri arkansas
3	Who received the Will Rogers Award in 1989 ?
3	who have the will rogers award in
3	who received the will rogers get award in
3	who award the will rogers received in
3	who received the will rogers honor in
0	What is the function of RAM ?
0	what is the function of force
0	personify what is the function of ram
0	subroutine what is the function of ram
0	what is function the of ram
5	What 's the closest G2 Spectrum Yellow Dwarf to Earth ?
5	what s the closest g spectrum yellow dwarf to earth
5	what s the closest g spectrum earth dwarf to yellow
5	what s the closest g spectrum yellow one thousand dwarf to earth
5	what s the closest g spectrum jaundiced dwarf to earth
4	How many equal angles are there in an isosceles triangle ?
4	how many equal there are angles in an isosceles triangle
4	how many equal angles are there in an isosceles trigon
4	how many equal angles are there in an isosceles triangle
4	how many equal angles are there personify in an isosceles triangle
1	What is the fear of cockroaches called ?
1	what is the fear of cockroaches called
1	what is the venerate of cockroaches called
1	what is fear the of cockroaches called
1	what is the called of cockroaches fear
1	What CBS soap opera was interrupted by the bulletin of John F. Kennedy 's assassination ?
1	what cbs soap opera was interrupted by the bulletin of john f s assassination
1	what cbs soap opera was interrupted by the bulletin of john assassination kennedy s f
1	what cbs the opera was interrupted by soap bulletin of john f kennedy s assassination
1	what cbs soap opera was interrupted by the bulletin of gospel according to john f kennedy s assassination
0	What is the use of a 24-hour clock instead of a 12-hour clock ?
0	what a the use of is hour clock instead of a hour clock
0	what is the use of a time of day clock instead of a time of day clock
0	what is the function of a hour clock instead of a hour clock
0	what is the use of a hour clock of a hour clock
3	What was the name of the lawyer who represented Randy Craft ?
3	what was the the of name lawyer who represented randy craft
3	what was the name of the washington lawyer who represented randy craft
3	what was the public figure of the lawyer who represented randy craft
3	what was the of the lawyer who represented randy craft
3	What United States President had dreamed that he was assassinated ?
3	what united assassinated president had dreamed that he was states
3	what helium united states president had dreamed that he was assassinated
3	what united had president states dreamed that he was assassinated
3	what united states president had dream that he was assassinated
1	What film did Lee Marvin win the 1965 best actor Oscar for ?
1	what film did the marvin win lee best actor oscar for
1	what film did lee marvin win the estimable actor oscar for
1	what film lee marvin win the best actor oscar for
1	what film lee marvin win the best actor oscar for
5	Where is Basque country located ?
5	where is basque country res publica located
5	where is basque country
5	res publica where is basque country located
5	where is basque country situate
1	What product does `` Mrs. Olsen '' promote ?
1	product what does mrs olsen promote
1	product does mrs olsen promote
1	what product does mrs olsen advance
1	what product does mrs olsen promote
4	What time of day did Emperor Hirohito die ?
4	what time of day die emperor hirohito did
4	clip what time of day did emperor hirohito die
4	what time of day did emperor michinomiya hirohito die
4	what time of day did emperor butterfly emperor hirohito die
0	What is dry ice ?
0	what prohibitionist is dry ice
0	ice is dry what
0	what is ice
0	what is dry ice
1	What 's the most powerful card in Euchre ?
1	what s the most powerful mho card in euchre
1	what s the powerful most card in euchre
1	s the most powerful card in euchre
1	what s the most powerful wit in euchre
0	What does `` intractable plantar keratoma '' mean ?
0	what does intractable plantar keratoma meanspirited
0	what does intractable plantar keratoma mean
0	what does intractable plantar keratoma mean
0	what intractable does plantar keratoma mean
4	How many years did it take James Joyce to write Ulysses ?
4	how many years did it bring james joyce to write ulysses
4	how many years did ulysses take james joyce to write it
4	years did it take james joyce to ulysses
[truncated: 25,261 more rows]
