# Supplementary material for: STTA: enhanced text classification via selective test-time augmentation
Source: PeerJ Comput Sci. 2023 Dec 19;9:e1757. doi: 10.7717/peerj-cs.1757 (PMC10773867; doi:10.7717/peerj-cs.1757)
Supplement: Supplemental Information 5 — The Text REtrieval Conference (TREC) Question Classification dataset contains 5500 labeled questions in training set and another 500 for test set.The TREC-Coarse dataset has 6 coarse class labels. [file peerj-cs-09-1757-s005.zip › tta_eda_1+32_test.csv]

sentence	label
How far is it from Denver to Aspen ?	4
information technology how far is it from denver to aspen	4
how far denver it from is to aspen	4
how from is it far denver to aspen	4
how far is to from denver it aspen	4
how former armed forces is it from denver to aspen	4
how far is alir it from denver to aspen	4
how far is alir it from denver to aspen	4
how far is it from mile high city to aspen	4
how interahamwe is it from denver to aspen	4
how far is it denver to	4
how far is it from information technology denver to aspen	4
how far from it is denver to aspen	4
how alir is it from denver to aspen	4
how far is exist it from denver to aspen	4
how far is it from mile high city to aspen	4
how far to it from denver is aspen	4
how capital of colorado far is it from denver to aspen	4
how army for the liberation of rwanda is it from denver to aspen	4
how far denver it from is to aspen	4
how interahamwe is it from denver to aspen	4
how far is it to aspen	4
how far is aspen from denver to it	4
how far is it from denver alir to aspen	4
how aspen is it from denver to far	4
how far is it from to aspen	4
how far is it from denver to aspen	4
how far is from it denver to aspen	4
how information technology far is it from denver to aspen	4
how former armed forces is it from denver to aspen	4
how far is it from denver to aspen	4
how far is it from denver to	4
how far is it from denver to aspen	4
What county is Modesto , California in ?	5
what county is modesto golden state california in	5
what county is golden state modesto california in	5
what county is modesto california in	5
what county is modesto california in	5
what county is modesto ca in	5
what county california modesto is in	5
what county is modesto ca in	5
what county is modesto california indium in	5
what county is modesto ca in	5
what county is modesto golden state in	5
county what is modesto california in	5
what exist county is modesto california in	5
what county is modesto california exist in	5
what county is modesto california in	5
golden state what county is modesto california in	5
what california is modesto county in	5
what county is modesto california golden state in	5
what county modesto is california in	5
california county is modesto what in	5
what county is california in	5
what county is modesto golden state california in	5
what county is modesto calif in	5
what county is modesto ca in	5
what county is modesto ca in	5
in county is modesto california what	5
what county is modesto ca in	5
what county modesto california in	5
california county is modesto what in	5
county what is modesto california in	5
what county is modesto california in	5
what county is modesto california in	5
what county is modesto california in	5
Who was Galileo ?	3
galileo galilei who was galileo	3
who galileo	3
who was galileo galilei	3
who was	3
galileo was who	3
was who galileo	3
who	3
who exist was galileo	3
who was galileo galilei	3
who was galileo galilei	3
who galileo was	3
who was galileo galilei	3
who was galileo galilei	3
who galileo was	3
who galileo galilei was galileo	3
galileo was who	3
world health organization who was galileo	3
galileo was who	3
who was galileo	3
who exist was galileo	3
who was galileo galilei	3
who galileo	3
who was galileo galilei	3
galileo galilei who was galileo	3
who was exist galileo	3
who world health organization was galileo	3
who was galileo galilei	3
was galileo	3
who was galileo	3
who was galileo	3
who was galileo	3
who was galileo	3
What is an atom ?	0
what is an atom	0
what atom an is	0
what exist is an atom	0
what is an atom	0
what is an atom	0
what is associate in nursing an atom	0
what is an mote	0
what is corpuscle an atom	0
an is what atom	0
what is corpuscle an atom	0
what is an atom	0
what is an	0
an is what atom	0
what is an particle	0
what is an atom	0
associate in nursing what is an atom	0
what is an exist atom	0
what is an corpuscle	0
an is what atom	0
what is an molecule	0
what is an corpuscle	0
what atom an is	0
associate in nursing what is an atom	0
what is an particle	0
what is an atom	0
what an atom	0
an is what atom	0
what is an molecule	0
what atom an is	0
what exist is an atom	0
what exist is an atom	0
what is an speck	0
When did Hawaii become a state ?	4
when did suit hawaii become a state	4
when did hawaii suit a state	4
when a hawaii become did state	4
did hawaii become a	4
when state hawaii become a did	4
when suit did hawaii become a state	4
when angstrom did hawaii become a state	4
when did hawaii become a commonwealth	4
when did aloha state become a state	4
when did hawaii become a submit	4
when did hawaii become a tell	4
when did hawaii become a	4
when did become a state	4
when become hawaii did a state	4
when did hawaii become a angstrom state	4
state did hawaii become a when	4
become did hawaii when a state	4
when hi did hawaii become a state	4
when did aloha state become a state	4
when did hawaii state a become	4
when did hawaii become a state	4
when did hawaii become a state	4
when did hawaii become a state	4
did when hawaii become a state	4
when did hawaii become a state	4
did become a state	4
when did hawaii go a state	4
hawaii did when become a state	4
when did hawaii become hi a state	4
suit when did hawaii become a state	4
when did hawaii become hi a state	4
when did hawaii state a become	4
How tall is the Sears Building ?	4
how tall is the sears building	4
how tall grandiloquent is the sears building	4
how tall is the blacken building	4
how tall the is sears building	4
how is sears building	4
tall is the sears building	4
how tall is the building	4
how scorch tall is the sears building	4
how tall is the sears make	4
sears tall is the how building	4
how tall is sears building	4
how sears is the tall building	4
exist how tall is the sears building	4
how tall is the sears edifice	4
grandiloquent how tall is the sears building	4
tall is the sears building	4
how building is the sears tall	4
how tall the is sears building	4
how tall is the sears build building	4
how tall is the sears grandiloquent building	4
how tall is the building	4
how tall is the sear building	4
how grandiloquent tall is the sears building	4
the tall is how sears building	4
how tall is the sears make	4
how tall is build the sears building	4
how tall is the sears building	4
building tall is the sears how	4
exist how tall is the sears building	4
how tall is the sears building	4
how marvelous is the sears building	4
tall is the sears building	4
George Bush purchased a small interest in which baseball team ?	3
saint george bush purchased a small interest in which baseball team	3
george bush purchased a small interest in which baseball pocket size team	3
george bush purchased a small interest in baseball	3
which bush purchased a small interest in george baseball team	3
george bush purchased a small interest in which baseball	3
george bush purchased a small interest in which baseball game team	3
george purchased a small interest in which team	3
george bush saint george purchased a small interest in which baseball team	3
purchased bush george a small interest in which baseball team	3
george bush purchased a small interest in team baseball which	3
george bush team a small interest in which baseball purchased	3
george bush purchased a interest small in which baseball team	3
george worry bush purchased a small interest in which baseball team	3
george bush purchased a small interest in which baseball team	3
george president bush bush purchased a small interest in which baseball team	3
george bush purchase a small interest in which baseball team	3
george bush purchased a interest in which baseball team	3
bush george purchased a small interest in which baseball team	3
george bush purchased a in which baseball	3
george bush purchased a small interest in baseball team	3
george bush purchased a small interest in which president bush baseball team	3
george bush buy a small interest in which baseball team	3
george bush purchased a worry small interest in which baseball team	3
george bush purchased small a interest in which baseball team	3
george bush purchased a small interest in which baseball team	3
george bush purchased a small pastime in which baseball team	3
george bush in a small interest purchased which baseball team	3
george bush buy a small interest in which baseball team	3
george bush purchased a small interest in which baseball buy team	3
george bush purchased a small interest in which baseball team	3
george bush purchased a small sake in which baseball team	3
george bush purchased a small interest in which baseball game team	3
What is Australia 's national flower ?	1
what is australia s national flower	1
what is commonwealth of australia s national flower	1
flower is australia s national what	1
what is flower s national australia	1
is australia s national flower	1
what is exist australia s national flower	1
what is australia s internal national flower	1
what is australia s national heyday	1
what is australia s national	1
what is australia s national prime	1
what is australia s internal national flower	1
what is australia s national flower	1
what is commonwealth of australia s national flower	1
what is australia s national prime	1
what national australia s is flower	1
what national australia s is flower	1
what is australia s national	1
what is australia s national prime	1
what is australia s national internal flower	1
what australia is s national flower	1
what australia is s national flower	1
what is australia s national flush	1
what is australia s flower	1
what internal is australia s national flower	1
australia is what s national flower	1
what is australia s national flower	1
what is australia s national flower	1
what is australia flower	1
what is australia s national exist flower	1
what is commonwealth of australia s national flower	1
what is s australia national flower	1
what is australia s flower national	1
Why does the moon turn orange ?	0
why does the moon turn orange river	0
why does the moon turn orange	0
why moon turn orange	0
why does the moon fare turn orange	0
why the does moon turn orange	0
why does turn moon the orange	0
why does the moon turn orange	0
why does the moon round turn orange	0
why does the moon sprain orange	0
why does the moon turn orange river	0
why does the moon turn fare orange	0
why does the moon wrick orange	0
why does the turn orange	0
does why the moon turn orange	0
why does wherefore the moon turn orange	0
why does the moon turn	0
why does the sun myung moon turn orange	0
why does the moon turn orange	0
why does the moon twist orange	0
why the does moon turn orange	0
why does the moon turn orange	0
moon does the why turn orange	0
why does turn moon the orange	0
why does the orange river moon turn orange	0
why orange the moon turn does	0
moon on why does the moon turn orange	0
why turn the moon does orange	0
why does moon turn orange	0
why does the moon sour orange	0
why does the moon turn round orange	0
why does the moon round turn orange	0
why does the moon turn orange	0
What is autism ?	0
what is autism	0
what autism	0
what is exist autism	0
is autism	0
autism is what	0
exist what is autism	0
what is autism	0
is what autism	0
is autism	0
what is autism	0
autism is what	0
autism is what	0
what is autism	0
what is autism	0
exist what is autism	0
what is autism	0
is what autism	0
what exist is autism	0
what is	0
autism is what	0
what is autism	0
is autism	0
what is autism	0
exist what is autism	0
what is autism	0
what exist is autism	0
what is autism	0
what is autism	0
autism is what	0
what exist is autism	0
is autism	0
what is autism	0
What city had a world fair in 1900 ?	5
what metropolis had a world fair in	5
what city had a world fair consume in	5
what city had in world fair a	5
what a had city world fair in	5
what city fair a world had in	5
what fair had a world city in	5
what city had a world honest in	5
what city had a worldly concern fair in	5
what city had a world funfair in	5
what city had world a fair in	5
what city a world fair in	5
what city had a world in fair	5
what city had world a fair in	5
what city had consume a world fair in	5
what city had a domain fair in	5
what city had a world fair consume in	5
what city a fair in	5
what city had a populace fair in	5
what city had a world fair public in	5
what city had a existence fair in	5
what city had a populace fair in	5
what city had a world fair consume in	5
what angstrom city had a world fair in	5
city had a world fair in	5
what city had world a fair in	5
what a had city world fair in	5
what comely city had a world fair in	5
what city had a world fair in	5
what city had a world fair in	5
what urban center had a world fair in	5
what city a world fair in	5
what city had a world fair in	5
What person 's head is on a dime ?	3
what person s head on a dime	3
what person s head is a on dime	3
what person is head s on a dime	3
what soul s head is on a dime	3
what person sec s head is on a dime	3
what s head on a	3
what person s head is on a dime bag	3
fountainhead what person s head is on a dime	3
what someone s head is on a dime	3
what head s person is on a dime	3
person what s head is on a dime	3
what sec person s head is on a dime	3
what person s head is on a	3
dime bag what person s head is on a dime	3
what person s mind is on a dime	3
what person s head is on a dime	3
what person s head is on a dime bag	3
fountainhead what person s head is on a dime	3
is person s head what on a dime	3
on person s head is what a dime	3
what person s is dime	3
what person s head on a dime	3
what person s head is on a dime bag	3
what person along s head is on a dime	3
what person s head a on is dime	3
what person s head is sec on a dime	3
what person s head exist is on a dime	3
what person s straits is on a dime	3
what person s head is on a dime	3
what s person head is on a dime	3
what person s headway is on a dime	3
what person s head on a dime	3
What is the average weight of a Yellow Labrador ?	4
what is the average of a yellow labrador	4
what is the average weight a of yellow labrador	4
what is the average weight of fair a yellow labrador	4
what is the average system of weights of a yellow labrador	4
what is the weight of a labrador	4
what system of weights is the average weight of a yellow labrador	4
is the average weight of yellow labrador	4
what system of weights is the average weight of a yellow labrador	4
what is the average weight of a lily livered labrador	4
what is the mean weight of a yellow labrador	4
weight is the average what of a yellow labrador	4
what is the average weight of a labrador yellow	4
what is the of weight average a yellow labrador	4
what is the average exist weight of a yellow labrador	4
what is the average of weight a yellow labrador	4
what is average weight of a yellow labrador	4
what is the average yellow of a weight labrador	4
what is the average weight of a yellow	4
what is the average weight of a yellow labrador	4
system of weights what is the average weight of a yellow labrador	4
a is the average weight of what yellow labrador	4
what is the a yellow labrador	4
what is the average weight of jaundiced a yellow labrador	4
what is the average jaundiced weight of a yellow labrador	4
of is the average weight what a yellow labrador	4
what is the average weight of a yellowish labrador	4
what the average weight of a yellow labrador	4
what is the average weightiness of a yellow labrador	4
what is the average angle of a yellow labrador	4
what is the average weight fair of a yellow labrador	4
what is the average weight angstrom of a yellow labrador	4
what is the average weight a yellow labrador	4
Who was the first man to fly across the Pacific Ocean ?	3
the was the first man to fly across who pacific ocean	3
who was the first to fly across the	3
who was the first man to pilot across the pacific ocean	3
who was the first man to fly across pacific ocean	3
who was the for the first time man to fly across the pacific ocean	3
man was the first who to fly across the pacific ocean	3
who was the first man adult male to fly across the pacific ocean	3
who was the first man to fly front fly across the pacific ocean	3
who was the first isle of man to fly across the pacific ocean	3
who was the first man to fly across the pacific ocean	3
who was the pacific man to fly across the first ocean	3
who was the start man to fly across the pacific ocean	3
who was ocean first man to fly across the pacific the	3
who was the first to fly across the pacific ocean	3
who was the first low gear man to fly across the pacific ocean	3
who was the first gentlemans gentleman to fly across the pacific ocean	3
who was the exist first man to fly across the pacific ocean	3
who was the fly man to first across the pacific ocean	3
who was the pacific man to fly across the first ocean	3
who was the first man fly front to fly across the pacific ocean	3
who man the first was to fly across the pacific ocean	3
who first man fly across the pacific ocean	3
was the first man to fly across the pacific ocean	3
who was the first man crosswise to fly across the pacific ocean	3
who was the first across to fly man the pacific ocean	3
who was the first man to fly across the pacific sea	3
who exist was the first man to fly across the pacific ocean	3
who was the first man to fly across ocean	3
who was the first man the fly across to pacific ocean	3
who was the first man to fly crosswise the pacific ocean	3
who was the first man to the pacific ocean	3
who was the first man to fly world health organization across the pacific ocean	3
When did Idaho become a state ?	4
a did idaho become when state	4
state did idaho become a when	4
when did idaho a become state	4
when did become a	4
when did idaho become a gem state state	4
become did idaho when a state	4
when did idaho become gem state a state	4
a did idaho become when state	4
when did idaho become a state	4
when did idaho turn a state	4
when angstrom did idaho become a state	4
when did state become a idaho	4
when did idaho gem state become a state	4
when did id become a state	4
did idaho become a state	4
when did idaho become a state	4
when did id become a state	4
when did gem state idaho become a state	4
when did idaho state	4
when did idaho become a state	4
when did idaho angstrom become a state	4
when did idaho turn a state	4
when did idaho become a body politic	4
angstrom when did idaho become a state	4
when did idaho go a state	4
when gem state did idaho become a state	4
when did idaho become a body politic	4
when did idaho become state a	4
when did gem state become a state	4
when did become a state	4
when did idaho a become state	4
when did idaho become a state	4
What is the life expectancy for crickets ?	4
what is the expectancy for crickets	4
what is the life expectancy for cricket	4
what is for life expectancy the crickets	4
what the life expectancy for crickets	4
what is the life aliveness expectancy for crickets	4
what the is life expectancy for crickets	4
what is the life expectancy for cricket	4
what is the living expectancy for crickets	4
what is the exist life expectancy for crickets	4
what is the life expectancy for cricket	4
the is what life expectancy for crickets	4
what is the life expectancy for crickets	4
what exist is the life expectancy for crickets	4
what is crickets life expectancy for the	4
what is the spirit expectancy for crickets	4
what is the life anticipation for crickets	4
what is the life expectancy for aliveness crickets	4
what is life the expectancy for crickets	4
what is the life expectancy for crickets	4
what is the life expectancy for	4
what is the life expectancy for anticipation crickets	4
what is the crickets expectancy for life	4
what is the life expectancy for	4
what is the life expectancy for exist crickets	4
what is the life aliveness expectancy for crickets	4
what the life expectancy for	4
what is the biography expectancy for crickets	4
for is the life expectancy what crickets	4
what is the life for expectancy crickets	4
what for the life expectancy is crickets	4
what is the life anticipation for crickets	4
what is the life aliveness expectancy for crickets	4
What metal has the highest melting point ?	1
what metal has the highest melting stage	1
what metal has the highest melting point	1
what metal consume has the highest melting point	1
what metallic element has the highest melting point	1
what metal has the highest melting manoeuvre	1
what metal has highest the melting point	1
metal has the highest melting point	1
point metal has the highest melting what	1
eminent what metal has the highest melting point	1
what metal has the consume highest melting point	1
what metal aim has the highest melting point	1
what metal has the highest melting metallic element point	1
what metal has the melting highest point	1
the metal has what highest melting point	1
what highest has the metal melting point	1
what the has metal highest melting point	1
what metal has aim the highest melting point	1
what metal has metallic element the highest melting point	1
what metal has the highest melting point	1
what metal has highest melting point	1
what metal has the eminent melting point	1
highest metal has the what melting point	1
what metal highest the has melting point	1
what metal has melting highest the point	1
what metal has the highest melting point	1
what metal has the highest melting point	1
what metal has the highest melting metallic element point	1
what metal has the highest dethaw point	1
what metal has the highest melting point	1
what metallic has the highest melting point	1
what metal has the highest evaporate point	1
metal has the highest melting point	1
Who developed the vaccination against polio ?	3
who infantile paralysis developed the vaccination against polio	3
who grow the vaccination against polio	3
who developed vaccination against polio	3
who developed world health organization the vaccination against polio	3
who developed the vaccination against polio	3
who evolve the vaccination against polio	3
who developed the vaccination polio	3
who germinate the vaccination against polio	3
who developed the against polio	3
vaccination developed the who against polio	3
who produce the vaccination against polio	3
developed vaccination against polio	3
infantile paralysis who developed the vaccination against polio	3
who developed the inoculation against polio	3
developed the vaccination against polio	3
who developed the vaccination against inoculation polio	3
who developed the against vaccination polio	3
who infantile paralysis developed the vaccination against polio	3
who developed polio vaccination against the	3
polio developed the vaccination against who	3
who developed vaccination the against polio	3
developed the vaccination polio	3
who developed the polio against vaccination	3
who developed the vaccination against infantile paralysis	3
who inoculation developed the vaccination against polio	3
who developed the against vaccination polio	3
who developed the vaccination against	3
who the developed vaccination against polio	3
who arise the vaccination against polio	3
who developed the vaccination against poliomyelitis	3
who developed the against polio	3
who developed arise the vaccination against polio	3
What is epilepsy ?	0
exist what is epilepsy	0
what is exist epilepsy	0
is what epilepsy	0
what exist is epilepsy	0
what is epilepsy	0
what is exist epilepsy	0
epilepsy is what	0
what is epilepsy	0
what is	0
what is exist epilepsy	0
is what epilepsy	0
epilepsy is what	0
is what epilepsy	0
is	0
what is epilepsy	0
what is epilepsy	0
what is epilepsy	0
what is epilepsy	0
what is exist epilepsy	0
what is epilepsy	0
what is epilepsy	0
exist what is epilepsy	0
what is epilepsy	0
epilepsy is what	0
what is epilepsy	0
is what epilepsy	0
is epilepsy	0
what is epilepsy	0
exist what is epilepsy	0
what is epilepsy	0
is what epilepsy	0
what is epilepsy	0
What year did the Titanic sink ?	4
what year fare did the titanic sink	4
what yr did the titanic sink	4
what year did the sink	4
what year did fare the titanic sink	4
what year did the fare titanic sink	4
what year did the titanic sinkhole	4
what sink did the titanic year	4
what year did the titanic subside	4
what did the titanic sink	4
what year did the titanic cesspool	4
year what did the titanic sink	4
what year the did titanic sink	4
what year did the titanic go under	4
what year did the titanic lapse	4
what year the titanic sink	4
what year did the class titanic sink	4
what class did the titanic sink	4
what year did the titanic sink	4
what year did the titanic sink	4
what titanic did the year sink	4
what year fare did the titanic sink	4
what year did the titanic sink	4
what year the titanic sink	4
what year the titanic sink	4
what year did the titanic slide down	4
what year did the titanic go under	4
what year did the class titanic sink	4
what year titanic the did sink	4
what year the did titanic sink	4
titanic year did the what sink	4
what year did the titanic sink	4
class what year did the titanic sink	4
Who was the first American to walk in space ?	3
who was the beginning american to walk in space	3
who was the first american to paseo in space	3
who was the american walk space	3
walk of life who was the first american to walk in space	3
who was the first american walk in space	3
who was the first american to space in walk	3
who was the distance first american to walk in space	3
who was the first american to walk in space	3
who was the first american to walk distance in space	3
who was the first base american to walk in space	3
who was the first american to walk in infinite	3
who was the first american to space in walk	3
who was the first american to space in walk	3
who was the first base american to walk in space	3
distance who was the first american to walk in space	3
who was first american to walk in space	3
who was the first american to walk in walk of life space	3
was first american to walk in space	3
who was the first american to walk in space	3
who was the first american to space in walk	3
who was the first of all american to walk in space	3
who was the first american to walk in place	3
who the first american to walk in space	3
who was the first american to manner of walking in space	3
who was the first walk to american in space	3
who was the first to american walk in space	3
who was the first american to walk in walk of life space	3
who was the first american walk space	3
who distance was the first american to walk in space	3
who was the first american english to walk in space	3
was the first american to walk in space	3
walk of life who was the first american to walk in space	3
What is a biosphere ?	0
what is biosphere a	0
what is a biosphere	0
exist what is a biosphere	0
what is a biosphere	0
what is angstrom a biosphere	0
what is a biosphere	0
what is a biosphere	0
what is a	0
what is a biosphere	0
what is a biosphere	0
what is a biosphere	0
biosphere is a what	0
what is a exist biosphere	0
what exist is a biosphere	0
what biosphere a is	0
what is a	0
angstrom what is a biosphere	0
what is a biosphere	0
what biosphere a is	0
what is a biosphere	0
what is biosphere a	0
what is a biosphere	0
is a biosphere	0
what is exist a biosphere	0
what is biosphere a	0
is a biosphere	0
what is angstrom a biosphere	0
what is a biosphere	0
what is exist a biosphere	0
a is what biosphere	0
what is a biosphere	0
what is a biosphere	0
What river in the US is known as the Big Muddy ?	5
what river in the us is known as the big muddy	5
what river in the us is known as the big quaggy	5
what river in the us is known as the grown muddy	5
what usa river in the us is known as the big muddy	5
what river in the us is have it away as the big muddy	5
what river in the us is known as the big muddy	5
what river in the us is known as the big do it muddy	5
what river in big us is known as the the muddy	5
what river the us is known as the big muddy	5
what river in do it the us is known as the big muddy	5
dingy what river in the us is known as the big muddy	5
what the in the us is known as river big muddy	5
what river in the us is fuck as the big muddy	5
what river in the us is have sex as the big muddy	5
what river in exist the us is known as the big muddy	5
what river in the us is known as the big muddied	5
what river us the in is known as the big muddy	5
what river in muddy us is known as the big the	5
what in the us is known the big muddy	5
what river in the us is known as the big muddy	5
what river in the the states is known as the big muddy	5
what river in us is known the big muddy	5
what river in the muddy is known as the big us	5
what exist river in the us is known as the big muddy	5
what river in the us is have sex as the big muddy	5
what river in muddy us is known as the big the	5
what river in the us is known as the big muddy	5
what river in the us is be intimate as the big muddy	5
what river in the us is as known the big muddy	5
what in the us is known the big muddy	5
what exist river in the us is known as the big muddy	5
what river in the us is known the big	5
What is bipolar disorder ?	0
what is bipolar trouble	0
what is bipolar distract	0
what is disorder bipolar	0
what is upset bipolar disorder	0
what is bipolar upset disorder	0
what is bipolar disorder	0
is what bipolar disorder	0
what is bipolar disquiet	0
what is exist bipolar disorder	0
what is bipolar	0
what is disorder bipolar	0
what is bipolar unhinge	0
what is bipolar disorder	0
what is bipolar unhinge	0
what is bipolar perturb	0
what upset is bipolar disorder	0
bipolar is what disorder	0
disorder is bipolar what	0
what is exist bipolar disorder	0
what is bipolar unhinge	0
is what bipolar disorder	0
what is bipolar upset disorder	0
what is bipolar disorder	0
what is bipolar disorder	0
what is bipolar disorder	0
what is upset bipolar disorder	0
what is bipolar disorder	0
what upset is bipolar disorder	0
bipolar is what disorder	0
what is bipolar disorder	0
what is bipolar disorder	0
what is bipolar upset	0
What is cholesterol ?	0
what is cholesterol	0
what cholesterol is	0
what is cholesterol	0
what is cholesterin	0
is cholesterol	0
what is exist cholesterol	0
is cholesterol	0
what is cholesterin	0
exist what is cholesterol	0
what is cholesterin	0
what is exist cholesterol	0
what is cholesterin	0
is what cholesterol	0
what is cholesterin	0
what cholesterin is cholesterol	0
what is cholesterol	0
what is cholesterin	0
cholesterol is what	0
what cholesterol is	0
is cholesterol	0
is cholesterol	0
what cholesterol is	0
what is cholesterol	0
exist what is cholesterol	0
what exist is cholesterol	0
is what cholesterol	0
exist what is cholesterol	0
what cholesterol is	0
what is exist cholesterol	0
what is cholesterin	0
what is cholesterin	0
is what cholesterol	0
Who developed the Macintosh computer ?	3
who developed the arise macintosh computer	3
who mac developed the macintosh computer	3
who developed the macintosh computer	3
who developed the macintosh data processor	3
who developed the computer macintosh	3
who developed the macintosh computer	3
developed who the macintosh computer	3
who developed the macintosh computer	3
who world health organization developed the macintosh computer	3
who developed the macintosh computing device	3
who developed the figurer macintosh computer	3
who developed figurer the macintosh computer	3
who developed the mac computer	3
who developed the macintosh mac computer	3
the developed who macintosh computer	3
who developed the macintosh computer	3
who developed the mack computer	3
who computer the macintosh developed	3
who world health organization developed the macintosh computer	3
who developed the macintosh information processing system	3
who grow the macintosh computer	3
who developed macintosh the computer	3
macintosh developed the who computer	3
who developed the macintosh information processing system	3
who figurer developed the macintosh computer	3
developed who the macintosh computer	3
who developed computer macintosh the	3
who macintosh the developed computer	3
who developed the macintosh computer	3
who developed the macintosh reckoner	3
who developed the macintosh computer	3
who mac developed the macintosh computer	3
What is caffeine ?	0
what is caffein caffeine	0
is what caffeine	0
is what caffeine	0
what exist is caffeine	0
what caffeine is	0
what is caffeine	0
what is caffeine	0
what is caffeine	0
caffeine is what	0
what is caffein	0
what is caffeine	0
what is caffein	0
what is exist caffeine	0
what is caffeine	0
what is caffeine	0
caffeine is what	0
what caffein is caffeine	0
what is caffein	0
what caffein is caffeine	0
what is caffeine	0
caffeine is what	0
what is exist caffeine	0
what is caffein	0
what exist is caffeine	0
what is caffein	0
what is caffein	0
caffeine is what	0
what is caffeine	0
what is caffein	0
what is caffein	0
caffein what is caffeine	0
is caffeine	0
What imaginary line is halfway between the North and South Poles ?	5
what imaginary line is halfway between the north and south punt	5
what imaginary line is halfway the north and south poles	5
what northwards imaginary line is halfway between the north and south poles	5
what imaginary line is halfway between the north and south poles	5
what imaginary line is halfway between the north and south poles	5
line imaginary what is halfway between the north and south poles	5
what imaginary line is halfway between the north and south poles	5
what imaginary line is between the north and south poles	5
what imaginary line is between and south poles	5
what imaginary line is halfway between the exist north and south poles	5
what imaginary magnetic pole line is halfway between the north and south poles	5
what imaginary line is halfway between the n and south poles	5
what imaginary line is halfway between the poles and south north	5
what northwards imaginary line is halfway between the north and south poles	5
what notional line is halfway between the north and south poles	5
what north line is halfway between the imaginary and south poles	5
what imaginary line is halfway between the north and south perch	5
what imaginary line is halfway between the north and s poles	5
what imaginary line is halfway between the north and confederate states poles	5
what halfway line is imaginary between the north and south poles	5
what imaginary line halfway is between the north and south poles	5
what imaginary line is between the north and south poles	5
what imaginary line is halfway between the north and south poles	5
what imaginary line is exist halfway between the north and south poles	5
what imaginary line is halfway between the magnetic pole north and south poles	5
what imaginary line is halfway between the north and south draw poles	5
what imaginary line is halfway between the north and s south poles	5
what imaginary phone line is halfway between the north and south poles	5
what imaginary and is halfway between the north line south poles	5
what imaginary magnetic pole line is halfway between the north and south poles	5
what imaginary number line is halfway between the north and south poles	5
poles imaginary line is halfway between the north and south what	5
Where is John Wayne airport ?	5
where is john wayne airdrome	5
where is john wayne airport	5
where is john airport	5
where is exist john wayne airport	5
airdrome where is john wayne airport	5
airdrome where is john wayne airport	5
where is john wayne airport	5
where is airport wayne john	5
where is john wayne airport	5
where is wayne airport	5
where is wayne john airport	5
where is john wayne drome	5
where is bathroom wayne airport	5
where is privy wayne airport	5
where bathroom is john wayne airport	5
where is john wayne airport	5
where exist is john wayne airport	5
where is bathroom john wayne airport	5
where is trick wayne airport	5
john is where wayne airport	5
where is john duke wayne airport	5
where is john duke wayne airport	5
where is john wayne airport	5
where is john wayne airport	5
airport is john wayne where	5
where airport john wayne is	5
airport is john wayne where	5
where john wayne is john wayne airport	5
where is john wayne john wayne airport	5
is where john wayne airport	5
where is john airport wayne	5
where is john wayne airdrome	5
What hemisphere is the Philippines in ?	5
exist what hemisphere is the philippines in	5
hemisphere what is the philippines in	5
what hemisphere is the philippine in	5
in hemisphere is the philippines what	5
what hemisphere is the filipino in	5
what hemisphere is the republic of the philippines in	5
what hemisphere is the philippines in	5
what cerebral hemisphere is the philippines in	5
what hemisphere is the cerebral hemisphere philippines in	5
philippines hemisphere is the what in	5
what hemisphere is the republic of the philippines philippines in	5
hemisphere is the philippines in	5
what hemisphere is the philippines cerebral hemisphere in	5
what hemisphere is the philippine islands in	5
what hemisphere is the philippines in	5
what hemisphere is the philippines in	5
what hemisphere is the philippines in	5
what hemisphere is the philippines in	5
what hemisphere is the in philippines	5
is hemisphere what the philippines in	5
what hemisphere is the philippines in	5
what hemisphere is the philippine in	5
republic of the philippines what hemisphere is the philippines in	5
what hemisphere the is philippines in	5
what republic of the philippines hemisphere is the philippines in	5
what cerebral hemisphere is the philippines in	5
what hemisphere indium is the philippines in	5
what hemisphere is exist the philippines in	5
what hemisphere is the philippine in	5
what cerebral hemisphere is the philippines in	5
what is hemisphere the philippines in	5
what hemisphere is the cerebral hemisphere philippines in	5
What is the average speed of the horses at the Kentucky Derby ?	4
what is the astatine average speed of the horses at the kentucky derby	4
what is of average speed the the horses at the kentucky derby	4
what is the average speed derby the horses at the kentucky of	4
what is the average speed of the horses at bluegrass state the kentucky derby	4
what is the average speed of the at the kentucky derby	4
what is the average derby of the horses at the kentucky speed	4
sawhorse what is the average speed of the horses at the kentucky derby	4
what is the average speed of the horse at the kentucky derby	4
what is the average speed of the horses at the kentucky derby	4
what is the average speed of the horses at the kentucky derby	4
what is the average speed derby the horses at the kentucky of	4
what is the speed of the horses the kentucky derby	4
what is the average speed of the sawhorse at the kentucky derby	4
what is the speed of the horses at the kentucky derby	4
what is the average speed of the horses at the kentucky fair derby	4
what is the average speed at the horses of the kentucky derby	4
what is the average speed of the hurry horses at the kentucky derby	4
what is average speed of the horses the kentucky	4
what is the average speed bluegrass state of the horses at the kentucky derby	4
what is the middling speed of the horses at the kentucky derby	4
what is the exist average speed of the horses at the kentucky derby	4
what the average the horses at the kentucky derby	4
the is the average speed of what horses at the kentucky derby	4
what is the bluegrass state average speed of the horses at the kentucky derby	4
is the average speed of the horses kentucky derby	4
what is the speed of the horses at the kentucky derby	4
what is the ordinary speed of the horses at the kentucky derby	4
what is the average speed astatine of the horses at the kentucky derby	4
what is the horses speed of the average at the kentucky derby	4
is what the average speed of the horses at the kentucky derby	4
what is the average upper of the horses at the kentucky derby	4
what is the average speed of the horses at the bluegrass state derby	4
Where are the Rocky Mountains ?	5
where are the mountains rocky	5
where are the jolting rocky mountains	5
where are the mountains	5
the are where rocky mountains	5
are the rocky mountains	5
are where the rocky mountains	5
where are mess the rocky mountains	5
where mess are the rocky mountains	5
where mountains the rocky are	5
where are the rocky mountains	5
mountains are the rocky where	5
exist where are the rocky mountains	5
where are the rocky mess mountains	5
exist where are the rocky mountains	5
where are the rocky mountains	5
where are the rocky mount	5
where mountains the rocky are	5
where are the rocky mountains	5
where mess are the rocky mountains	5
where the are rocky mountains	5
where are the rocky lot	5
where are the rocky hatful	5
where are the rocky mountains	5
where are the bouldered mountains	5
where are the rocky mountains	5
where are the rocky exist mountains	5
are the mountains	5
where are the rocky batch	5
where jolting are the rocky mountains	5
where the are rocky mountains	5
where are the rocky mountains	5
where are the rocky mess	5
What are invertebrates ?	0
what are invertebrates	0
what are invertebrate	0
what are invertebrate	0
invertebrates are what	0
what invertebrate are invertebrates	0
are what invertebrates	0
what are exist invertebrates	0
are what invertebrates	0
invertebrate what are invertebrates	0
what are invertebrates	0
what are invertebrates	0
what are invertebrates	0
what invertebrate are invertebrates	0
are what invertebrates	0
what are invertebrate	0
exist what are invertebrates	0
what are invertebrate	0
what are invertebrate	0
what are invertebrates	0
are what invertebrates	0
are what invertebrates	0
what are invertebrate invertebrates	0
what are invertebrate	0
what invertebrates are	0
what are invertebrates	0
what invertebrate are invertebrates	0
what exist are invertebrates	0
what are invertebrates	0
what exist are invertebrates	0
what invertebrates are	0
what are	0
what are invertebrate	0
What is the temperature at the center of the earth ?	4
what is the temperature solid ground at the center of the earth	4
what is the temperature at the center of the solid ground	4
what is the temperature the center of the earth	4
the temperature at the center of earth	4
what is the temperature the the center of at earth	4
what is the temperature at the plaza of the earth	4
what is the temperature at the center of the earth	4
what is the temperature at the center of earth the	4
what is the temperature at the center of the exist earth	4
what is the temperature at the earth of the center	4
what is the temperature exist at the center of the earth	4
what is the temperature at the center of the earth	4
what is the temperature at the center of concentrate the earth	4
what is the temperature at the center of exist the earth	4
what is the temperature at the center of the earth	4
what is the temperature of the center at the earth	4
the is what temperature at the center of the earth	4
what is the temperature at the gist of the earth	4
what is the concentrate temperature at the center of the earth	4
solid ground what is the temperature at the center of the earth	4
is the temperature at the center of the earth	4
what is the temperature at the center the earth	4
is the temperature at the center of the earth	4
what concentrate is the temperature at the center of the earth	4
what is the temperature at the revolve around of the earth	4
exist what is the temperature at the center of the earth	4
what is the temperature at the center earth the of	4
what is the temperature at the nub of the earth	4
what is the temperature at the center the of earth	4
what is the at temperature the center of the earth	4
what is the temperature at the center of the earth	4
what is the temperature at the sum of the earth	4
When did John F. Kennedy get elected as President ?	4
when did kennedy f john get elected as president	4
when did john f kennedy get elected as president	4
when did john f kennedy bring elected as president	4
when did john f kennedy get degree fahrenheit elected as president	4
when did elected f kennedy get john as president	4
when did john f kennedy international airport get elected as president	4
when did john f kennedy get elect as president	4
when did john f kennedy beat elected as president	4
when did fare john f kennedy get elected as president	4
when did f kennedy get elected as president	4
when did john f kennedy get degree fahrenheit elected as president	4
when f john did kennedy get elected as president	4
when did john f get elected as	4
when did john f kennedy get elect elected as president	4
when did john f draw kennedy get elected as president	4
jfk when did john f kennedy get elected as president	4
when did john f kennedy draw elected as president	4
when did john f kennedy get elective as president	4
when did john f kennedy get elected as president	4
when did as f kennedy get elected john president	4
when kennedy john f did get elected as president	4
when did john f kennedy get elected as president	4
when draw did john f kennedy get elected as president	4
jfk when did john f kennedy get elected as president	4
when did john f kennedy get elected as chairperson	4
when did john f get kennedy elected as president	4
when president john f kennedy get elected as did	4
when did john f kennedy get elected as president	4
when did john f president get elected as kennedy	4
when did john f john fitzgerald kennedy get elected as president	4
when did john f kennedy get fare elected as president	4
when did john f kennedy baffle elected as president	4
How old was Elvis Presley when he died ?	4
died old was elvis presley when he how	4
how old was presley elvis when he died	4
how old was elvis presley when he buy the farm	4
how old was elvis presley when he helium died	4
how old was elvis presley when he died	4
how old was when presley elvis he died	4
how one time was elvis presley when he died	4
elvis old was how presley when he died	4
how elvis presley when he died	4
how old was pane presley when he died	4
how old elvis presley when he died	4
how old was elvis presley former when he died	4
how old presley elvis was when he died	4
old was elvis presley when he died	4
how old was elvis presley when helium he died	4
how old was elvis presley when he former died	4
how old was elvis presley when he died	4
how elvis was old presley when he died	4
how old was lucy in the sky with diamonds presley when he died	4
former how old was elvis presley when he died	4
how old exist was elvis presley when he died	4
how old was elvis presley when he die	4
how old was elvis presley when he died	4
how old was zen presley when he died	4
how elvis when he died	4
how elvis was old presley when he died	4
how was elvis presley when he died	4
how old was elvis aron presley elvis presley when he died	4
how old was elvis elvis aron presley when he died	4
how when was elvis presley old he died	4
how old was elvis presley helium when he died	4
how old was elvis exist presley when he died	4
Where is the Orinoco River ?	5
where is the orinoco river river	5
where is the orinoco river	5
river is the orinoco where	5
the is where orinoco river	5
river is the orinoco where	5
where is the orinoco river	5
river is the orinoco where	5
where is the orinoco river river	5
where orinoco river is the orinoco river	5
is the orinoco river	5
where the is orinoco river	5
where is the orinoco river river	5
where is the orinoco river river	5
orinoco river where is the orinoco river	5
where orinoco the is river	5
where is the river orinoco	5
where is the orinoco river river	5
where is the orinoco river river	5
where is the orinoco	5
where orinoco river is the orinoco river	5
where orinoco river is the orinoco river	5
orinoco river where is the orinoco river	5
where is the orinoco river river	5
where the orinoco river	5
orinoco river where is the orinoco river	5
where is the orinoco river	5
where is the orinoco river river	5
where is exist the orinoco river	5
where is the orinoco river river	5
where is the orinoco river	5
where exist is the orinoco river	5
where is river orinoco the	5
How far is the service line from the net in tennis ?	4
how far is the line from the in tennis	4
how lawn tennis far is the service line from the net in tennis	4
how far is the armed service line from the net in tennis	4
far is the service line from the net in tennis	4
how far is service line from the net in tennis	4
how far is the service indium line from the net in tennis	4
how far is the table service line from the net in tennis	4
how far tennis the service line from the net in is	4
how far is the line from the in tennis	4
how far is the service line from the net in indium tennis	4
how far is the service line of credit from the net in tennis	4
how far is the the line from service net in tennis	4
how far is the service production line from the net in tennis	4
how in is the service line from the net far tennis	4
how far service the is line from the net in tennis	4
how far is the service line from the net in tennis	4
how former armed forces is the service line from the net in tennis	4
how far is the profits service line from the net in tennis	4
how far is exist the service line from the net in tennis	4
how far is from service line the the net in tennis	4
how far is net service line from the the in tennis	4
far is the service line from the net in	4
how far is the service transmission line from the net in tennis	4
how far is the service line draw from the net in tennis	4
profits how far is the service line from the net in tennis	4
how far is the service line from the profit in tennis	4
lawn tennis how far is the service line from the net in tennis	4
how far is the service line the net in tennis	4
how far is the service line from the net in tennis	4
how far is the service in from the net line tennis	4
how far is the service servicing line from the net in tennis	4
how far is the service line from the net in tennis	4
How much fiber should you have per day ?	4
how much fiber should you have consume per day	4
how much character should you have per day	4
how much fiber day you have per should	4
how daylight much fiber should you have per day	4
how much day should you have per fiber	4
how much fiber you should have per day	4
much fiber should you have per day	4
how much character fiber should you have per day	4
how much fiber should you character have per day	4
how much fiber you have per day	4
how much fiber should per have you day	4
how much fiber should you have per day	4
how much fiber should you per have day	4
how a great deal fiber should you have per day	4
day much fiber should you have per how	4
how practically fiber should you have per day	4
how a good deal fiber should you have per day	4
daylight how much fiber should you have per day	4
character how much fiber should you have per day	4
how much fiber should you have per twenty four hour period	4
how fiber should have per day	4
how much fiber should have per day	4
how much fiber should you have day per	4
how much fiber should you have per day	4
how character much fiber should you have per day	4
how much should fiber you have per day	4
how much roughage should you have per day	4
how much fiber should you have per day	4
how should fiber much you have per day	4
how much fiber should you have per twenty four hour period	4
how much fiber should you have per day	4
how much fibre should you have per day	4
How many Great Lakes are there ?	4
how many great lake are there	4
how great many lakes are there	4
how great lakes are	4
are many great lakes how there	4
how many neat great lakes are there	4
how are great lakes many there	4
how many great lake are there	4
how many great lake are there	4
how many great lakes exist are there	4
how many great lakes are there	4
how many great lakes are there	4
how many great lakes are there	4
how great lakes are there	4
how many great lake are there	4
how many great lake are there	4
how in that respect many great lakes are there	4
how many great are lakes there	4
how many great lakes are there	4
how in that respect many great lakes are there	4
are many great lakes how there	4
how many large lakes are there	4
great many how lakes are there	4
how many bully lakes are there	4
how many great lakes there	4
how great many lakes are there	4
how many great lakes in that respect are there	4
how many great lake lakes are there	4
how many expectant lakes are there	4
how many lakes are there	4
how great lakes are	4
how many lake great lakes are there	4
how many neat great lakes are there	4
Material called linen is made from what plant ?	1
exist material called linen is made from what plant	1
material called linen is made draw from what plant	1
material called linen paper is made from what plant	1
material called linen is made from plant what	1
material called linen is made linen paper from what plant	1
material called linen is what from made plant	1
material called linen is exist made from what plant	1
material called linen is take a shit from what plant	1
material called linen plant made from what is	1
material called linen textile is made from what plant	1
material called linen is constitute from what plant	1
material called linen is made linen paper from what plant	1
material called linen is made from what set	1
material is linen called made from what plant	1
called linen is made what	1
material called linen is made from what plant	1
substantial called linen is made from what plant	1
material called linen is from what	1
material called linen is made what from plant	1
material called linen exist is made from what plant	1
material called linen is made from textile what plant	1
material linen called is made from what plant	1
material phone linen is made from what plant	1
material from linen is made called what plant	1
material called linen plant made from what is	1
textile called linen is made from what plant	1
material called linen is get from what plant	1
material called linen is made from what flora	1
material called linen is made from what plant	1
material linen is made from plant	1
material called linen is made from what	1
material called linen is made from what plant	1
What is Teflon ?	0
exist what is teflon	0
what is polytetrafluoroethylene	0
exist what is teflon	0
what is polytetrafluoroethylene	0
what exist is teflon	0
what is polytetrafluoroethylene teflon	0
is	0
teflon is what	0
polytetrafluoroethylene what is teflon	0
what teflon is	0
what is polytetrafluoroethylene	0
is teflon	0
what is polytetrafluoroethylene	0
what is polytetrafluoroethylene	0
what is polytetrafluoroethylene	0
is teflon	0
what teflon is	0
polytetrafluoroethylene what is teflon	0
what is exist teflon	0
what is teflon	0
is what teflon	0
what teflon is	0
what exist is teflon	0
is what teflon	0
what is	0
what teflon is	0
teflon is what	0
what is teflon	0
what is polytetrafluoroethylene	0
polytetrafluoroethylene what is teflon	0
what teflon is	0
what is teflon	0
What is amitriptyline ?	0
elavil what is amitriptyline	0
what is amitriptyline hydrochloride	0
what	0
what amitriptyline is	0
what is amitriptyline	0
what is amitriptyline	0
what elavil is amitriptyline	0
amitriptyline is what	0
what exist is amitriptyline	0
elavil what is amitriptyline	0
is what amitriptyline	0
what elavil is amitriptyline	0
what exist is amitriptyline	0
is what amitriptyline	0
what is elavil	0
elavil what is amitriptyline	0
what is amitriptyline	0
what is elavil	0
amitriptyline is what	0
what is elavil	0
what amitriptyline is	0
what is amitriptyline hydrochloride	0
exist what is amitriptyline	0
what exist is amitriptyline	0
is what amitriptyline	0
what is amitriptyline hydrochloride	0
what amitriptyline	0
what is amitriptyline	0
what is amitriptyline	0
what is elavil	0
is what amitriptyline	0
amitriptyline is what	0
What is a shaman ?	0
what is shaman a	0
what is shaman a	0
what is a shaman	0
a is what shaman	0
what is shaman a	0
what is a priest doctor shaman	0
what is priest doctor a shaman	0
shaman is a what	0
what is exist a shaman	0
what is a	0
what is a priest doctor	0
what is a priest doctor	0
what is a shaman	0
priest doctor what is a shaman	0
is a shaman	0
a is what shaman	0
what is a shaman	0
what is a priest doctor	0
priest doctor what is a shaman	0
priest doctor what is a shaman	0
what is a priest doctor	0
what is a priest doctor	0
what is a priest doctor	0
what is a priest doctor	0
what a shaman	0
what is a shaman	0
is what a shaman	0
what is a exist shaman	0
what is a priest doctor	0
what angstrom is a shaman	0
what exist is a shaman	0
what a is shaman	0
What is the proper name for a female walrus ?	1
what is the proper name discover for a female walrus	1
for is the proper name what a female walrus	1
walrus is the proper name for a female what	1
what is the proper name a female walrus	1
what is the proper name for a female seahorse	1
what is the proper name walrus a female for	1
what is discover the proper name for a female walrus	1
what the proper name for a female walrus	1
what is the proper name female walrus	1
what is the right name for a female walrus	1
what is the proper name for a female walrus	1
what is the proper name for a female walrus	1
what is the proper name for discover a female walrus	1
what is the proper walrus for a female name	1
what is the right name for a female walrus	1
what is the proper name for a female sea horse	1
what is the right name for a female walrus	1
the is what proper name for a female walrus	1
what is the proper name for exist a female walrus	1
what is the right name for a female walrus	1
what is female person the proper name for a female walrus	1
what is the proper for a female walrus	1
what is the proper name for a female sea horse	1
what is the for name proper a female walrus	1
what is the proper name for a female female person walrus	1
what is the proper name for female walrus	1
what is the proper key for a female walrus	1
what is the proper name for a female walrus	1
what is the proper name for a female person walrus	1
what for the proper name is a female walrus	1
a is the proper name for what female walrus	1
what right is the proper name for a female walrus	1
What is a group of turkeys called ?	1
what mathematical group is a group of turkeys called	1
what is of group a turkeys called	1
what is a group of turkeys holler	1
what is called group of turkeys a	1
what angstrom is a group of turkeys called	1
what is a grouping of turkeys called	1
what is a group of turkeys called	1
angstrom what is a group of turkeys called	1
what joker is a group of turkeys called	1
what is group of turkeys called	1
is a group of turkeys called	1
what is a group of turkeys mathematical group called	1
is group of turkeys	1
what is mathematical group a group of turkeys called	1
group is a what of turkeys called	1
what is a group of joker called	1
what is a group of dud called	1
what is a name group of turkeys called	1
is group of turkeys called	1
what is a group turkeys called	1
what is a group of called turkeys	1
angstrom what is a group of turkeys called	1
what is joker a group of turkeys called	1
what is a group of turkeys ring	1
what is a group of turkeys called	1
is what a group of turkeys called	1
a is what group of turkeys called	1
what is a group of turkeys called	1
what is a chemical group of turkeys called	1
what is group of called	1
what is a aggroup of turkeys called	1
what of a group is turkeys called	1
How long did Rip Van Winkle sleep ?	4
how long did rip van winkle	4
winkle long did rip van how sleep	4
how long did rip van blink sleep	4
how long did rip winkle van sleep	4
how long did pull van winkle sleep	4
how long did rip avant garde winkle sleep	4
how long did rip van winkle rest	4
how long did rip van sleep	4
how long did rip van sleep	4
how long did rip caravan winkle sleep	4
how long did van rip winkle sleep	4
long how did rip van winkle sleep	4
how long did rip van winkle	4
how long rip van sleep	4
how long did rip van winkle sleep	4
how long did rip van winkle sleep	4
how long did rip van fare winkle sleep	4
profligate how long did rip van winkle sleep	4
how long profligate did rip van winkle sleep	4
how hanker did rip van winkle sleep	4
how long van rip did winkle sleep	4
how long did rip vanguard winkle sleep	4
how rip did long van winkle sleep	4
how long did rip twinkle van winkle sleep	4
how long did rip van winkle sleep	4
van long did rip how winkle sleep	4
how rip did long van winkle sleep	4
how long did rip profligate van winkle sleep	4
rip long did how van winkle sleep	4
how long did roue van winkle sleep	4
kip how long did rip van winkle sleep	4
how long did rip van winkle sleep	4
What are triglycerides ?	0
what are triglyceride triglycerides	0
what are triglyceride	0
triglycerides are what	0
are what triglycerides	0
what are triglycerides	0
what are triglycerides	0
what exist are triglycerides	0
what triglycerides are	0
what triglycerides	0
triglycerides are what	0
what are triglyceride	0
what triglycerides are	0
what are triglyceride triglycerides	0
what are triglycerides	0
what exist are triglycerides	0
what are triglycerides	0
exist what are triglycerides	0
what are exist triglycerides	0
what are triglycerides	0
what are triglyceride	0
what are triglyceride	0
what are triglyceride	0
what are triglyceride	0
what triglycerides are	0
what are triglycerides	0
what are triglycerides	0
exist what are triglycerides	0
what are triglyceride	0
what are triglyceride	0
triglyceride what are triglycerides	0
what are exist triglycerides	0
what are triglyceride	0
How many liters in a gallon ?	4
how many liters gallon a in	4
how many liter in a gallon	4
how many in a gallon	4
how many liters in a	4
how many liters in a gallon	4
how many liters in a gallon	4
how many liters cubic decimeter in a gallon	4
how in liters many a gallon	4
how many liters in a congius	4
how many l in a gallon	4
how many liters a in gallon	4
how many in liters a gallon	4
how many liters in a imperial gallon	4
how many liters in a gallon	4
how many in a gallon	4
angstrom how many liters in a gallon	4
how many liters in a gal	4
how many liters in gallon a	4
how gallon liters in a many	4
how many indium liters in a gallon	4
how many liters in imperial gallon a gallon	4
how many liters in a gal	4
how many litre in a gallon	4
how many liters in a congius	4
how many liters in gallon a	4
how many liters in a gallon	4
how many liters in a indium gallon	4
how many indium liters in a gallon	4
how many liters gallon a in	4
how many angstrom liters in a gallon	4
how many liters in a indium gallon	4
how many liters in a gallon	4
What is the name of the chocolate company in San Francisco ?	3
what is the name of the chocolate company in san francisco	3
in is the name of the chocolate company what san francisco	3
what is the name of san chocolate company in the francisco	3
what is the name of the chocolate company in san francisco	3
what is the name exist of the chocolate company in san francisco	3
what is the name of the chocolate company in san francisco	3
what company the name of the chocolate is in san francisco	3
exist what is the name of the chocolate company in san francisco	3
what is the name of the chocolate company in	3
what is the of the chocolate company in san francisco	3
what is the in of the chocolate company name san francisco	3
what is the name of the chocolate party in san francisco	3
what san the name of the chocolate company in is francisco	3
what is the name of the coffee chocolate company in san francisco	3
what is the name of the coffee company in san francisco	3
what is the name discover of the chocolate company in san francisco	3
what is the make of the chocolate company in san francisco	3
what is the name of the chocolate companionship in san francisco	3
what is the of the chocolate company in san francisco	3
chocolate is the name of the what company in san francisco	3
what is the list of the chocolate company in san francisco	3
what is the in of the chocolate company name san francisco	3
what is the name of the chocolate company troupe in san francisco	3
what is the name of the chocolate in san francisco	3
what is the name of the chocolate party in san francisco	3
what is the name of the troupe chocolate company in san francisco	3
what is in name of the chocolate company the san francisco	3
what is the name of the chocolate company in san	3
what is indium the name of the chocolate company in san francisco	3
what is the cite of the chocolate company in san francisco	3
indium what is the name of the chocolate company in san francisco	3
what is the bring up of the chocolate company in san francisco	3
What are amphibians ?	0
what are amphibious aircraft	0
what exist are amphibians	0
what are amphibian	0
what are amphibians	0
amphibians are what	0
what are amphibious vehicle	0
what exist are amphibians	0
are what amphibians	0
what amphibians are	0
what are	0
what are amphibious aircraft amphibians	0
what are exist amphibians	0
what are amphibian	0
amphibians are what	0
what are amphibious aircraft	0
what are	0
what amphibians are	0
what are amphibians	0
what are amphibians	0
what amphibians are	0
amphibians are what	0
what amphibious aircraft are amphibians	0
what are amphibious aircraft	0
what are amphibious vehicle	0
are amphibians	0
what are exist amphibians	0
what amphibians	0
what are amphibious vehicle	0
what are amphibians	0
what are exist amphibians	0
what are exist amphibians	0
what are amphibian	0
Who discovered x-rays ?	3
who discovered rays x	3
who discovered x	3
who discovered x rays	3
who discovered x rays	3
who discovered x re	3
who discovered ten rays	3
discovered x rays	3
who discovered hug drug rays	3
who x discovered rays	3
who discovered x shaft	3
who discovered x rays	3
radiate who discovered x rays	3
who world health organization discovered x rays	3
who discovered rays x	3
who discovered x rays	3
who discovered go rays	3
discovered who x rays	3
who pick up discovered x rays	3
who discovered x light beam	3
who discovered x rays	3
who discovered x rays	3
who discovered x rays	3
rays discovered x who	3
who get a line x rays	3
who discovered world health organization x rays	3
who discovered ten rays	3
who discovered decade rays	3
who discovered pick up x rays	3
who discovered x rays	3
discovered rays	3
who discovered pick up x rays	3
who rays x discovered	3
Which comedian 's signature line is `` Can we talk '' ?	3
which comedian s signature tune signature line is can we talk	3
which comedian signature is can we talk	3
which comedian s we line is can signature talk	3
which comedian s key signature line is can we talk	3
which comedian s signature line is can we talk	3
which comedian s signature bathroom line is can we talk	3
which comic s signature line is can we talk	3
draw which comedian s signature line is can we talk	3
which comedian s signature line is can we talk	3
which comedian s signature line draw is can we talk	3
talk comedian s signature line is can we which	3
can comedian s signature line is which we talk	3
which comedian s signature line is can we talk	3
which signature s comedian line is can we talk	3
which comedian s signature seam is can we talk	3
which comedian s talk line is can we signature	3
which comedian s signature line is comic can we talk	3
which comedian s signature channel is can we talk	3
which comedian s signature line is can we verbalize	3
which comedian s signature line is can we public lecture	3
which comedian talk signature line is can we s	3
which comedian s signature tune line is can we talk	3
which comedian s signature is can talk	3
which comedian s comic signature line is can we talk	3
signature tune which comedian s signature line is can we talk	3
which comic s signature line is can we talk	3
can comedian s signature line is which we talk	3
which comedian s signature draw line is can we talk	3
which comedian s signature line is can we talk	3
which comedian s signature line is can bathroom we talk	3
which comedian s signature line is can we talk	3
comedian s signature line is can we talk	3
What is fibromyalgia ?	0
what exist is fibromyalgia	0
what is fibromyalgia	0
what fibromyalgia is	0
exist what is fibromyalgia	0
fibromyalgia is what	0
what fibromyalgia	0
fibromyalgia is what	0
what is fibromyalgia	0
what fibromyalgia is	0
what exist is fibromyalgia	0
what is fibromyalgia	0
what is fibromyalgia	0
is what fibromyalgia	0
exist what is fibromyalgia	0
what is	0
what is	0
fibromyalgia	0
what is fibromyalgia	0
what is fibromyalgia	0
what is fibromyalgia	0
what exist is fibromyalgia	0
what fibromyalgia is	0
what is fibromyalgia	0
what is fibromyalgia	0
what is fibromyalgia	0
what exist is fibromyalgia	0
what is fibromyalgia	0
is what fibromyalgia	0
is what fibromyalgia	0
what is fibromyalgia	0
what is exist fibromyalgia	0
what is fibromyalgia	0
What is done with worn or outdated flags ?	0
what is done with outdated or worn flags	0
what is done with worn or ease up outdated flags	0
what is perform with worn or outdated flags	0
fare what is done with worn or outdated flags	0
what is done with worn or flags	0
what is done with worn or outdated flags	0
what is done with worn or surgery outdated flags	0
what is done with worn or outdated flags	0
what is practise with worn or outdated flags	0
what is done with outdated or worn flags	0
what is done with worn or outdated flags	0
what is done with worn or superannuated flags	0
what is with done worn or outdated flags	0
what is perform with worn or outdated flags	0
what is done ease up with worn or outdated flags	0
what is done with worn or outdated flags	0
what is done with fag out or outdated flags	0
what is outdated with worn or done flags	0
what is done with worn outdated or flags	0
what is done with worn outdated or flags	0
what is done with or outdated flags	0
what is done have on with worn or outdated flags	0
is what done with worn or outdated flags	0
what exist is done with worn or outdated flags	0
surgery what is done with worn or outdated flags	0
what fare is done with worn or outdated flags	0
what is done with worn or superannuated flags	0
what is done worn or flags	0
what is through with with worn or outdated flags	0
what is done with worn or superannuated flags	0
what is done or outdated flags	0
what is done with worn fare or outdated flags	0
What does cc in engines mean ?	0
what mean cc in engines does	0
what does cc in engines mean	0
what does cc in engines mean	0
in does cc what engines mean	0
what fare does cc in engines mean	0
in does cc what engines mean	0
what does cc in railway locomotive mean	0
what does cc in engines mean	0
what does cc in engines fare mean	0
what does cc indium in engines mean	0
what does cc in engines	0
what does cc in engines intend mean	0
what does milliliter in engines mean	0
does what cc in engines mean	0
what does in engines mean	0
what does cc in engines fare mean	0
what does cc in engines entail	0
what does cc in engines mean	0
what in cc does engines mean	0
what does cc in engines hateful	0
what does cc in engines mean	0
what does in engines mean	0
what does cc in engine engines mean	0
what does cc in engines base	0
what mean cc in engines does	0
what cc in engines mean	0
what does cc in railway locomotive mean	0
what does millilitre in engines mean	0
what does cc in engines mean	0
what does cc in engines engine mean	0
does cc in engines mean	0
what does ml in engines mean	0
When did Elvis Presley die ?	4
when did elvis presley dot die	4
when dot did elvis presley die	4
die did elvis presley when	4
presley did elvis when die	4
when did elvis presley fare die	4
when did elvis presley die	4
when elvis did presley die	4
when did elvis elvis aron presley die	4
when did loony toons presley die	4
when did elvis die presley	4
did when elvis presley die	4
when did elvis presley pop off	4
presley did elvis when die	4
when did elvis presley die	4
when did elvis presley die	4
when did lucy in the sky with diamonds presley die	4
when did presley die	4
when did elvis presley fare die	4
elvis did when presley die	4
did when elvis presley die	4
when did elvis presley die	4
when elvis presley die	4
die did elvis presley when	4
did elvis presley die	4
when did elvis aron presley elvis presley die	4
when did back breaker presley die	4
when did elvis presley die	4
when did elvis aron presley elvis presley die	4
when did pane presley die	4
dot when did elvis presley die	4
when did window pane presley die	4
when did acid presley die	4
What is the capital of Yugoslavia ?	5
what is the great of yugoslavia	5
what is the capital of union of serbia and montenegro	5
is what the capital of yugoslavia	5
serbia and montenegro what is the capital of yugoslavia	5
is what the capital of yugoslavia	5
what is the capital of serbia and montenegro	5
capital letter what is the capital of yugoslavia	5
what is the capital of serbia and montenegro yugoslavia	5
what is the capital of capital letter yugoslavia	5
what is the of yugoslavia	5
what is the capital yugoslavia	5
what is capital the of yugoslavia	5
what yugoslavia the capital of is	5
what serbia and montenegro is the capital of yugoslavia	5
what is the capital of yugoslavia	5
what exist is the capital of yugoslavia	5
what the capital of yugoslavia	5
what is the capital of serbia and montenegro yugoslavia	5
capital letter what is the capital of yugoslavia	5
what is the of capital yugoslavia	5
what is the capital of jugoslavija	5
capital is the what of yugoslavia	5
what is the yugoslavia of capital	5
what is the capital of federal republic of yugoslavia	5
what is the of yugoslavia	5
what is the capital of yugoslavia	5
what yugoslavia the capital of is	5
what is the das kapital of yugoslavia	5
what is the capital of	5
what is the capital of yugoslavia	5
what is the capital of serbia and montenegro	5
what is capital letter the capital of yugoslavia	5
Where is Milan ?	5
where milan	5
milan is where	5
is where milan	5
where is milano	5
where is milano	5
where is milan	5
where is milano	5
where milano is milan	5
where milan is	5
exist where is milan	5
milan is where	5
where exist is milan	5
where is milan	5
where is milano	5
where exist is milan	5
exist where is milan	5
exist where is milan	5
where is milano	5
where is milano	5
where is milano	5
where is milano	5
where exist is milan	5
where is	5
where is milan	5
milan is where	5
where is milan	5
where exist is milan	5
where milan is	5
is where milan	5
where exist is milan	5
is milan	5
where is milan	5
What is the speed hummingbirds fly ?	4
is the speed hummingbirds fly	4
what is the hummingbirds fly	4
what is the fly hummingbirds speed	4
what is exist the speed hummingbirds fly	4
what is the speed hummingbirds flee	4
what is the accelerate hummingbirds fly	4
what hummingbird is the speed hummingbirds fly	4
what is the speed up hummingbirds fly	4
what is the hummingbirds fly	4
what is the speed hummingbirds fly	4
what is the speed hummingbirds tent fly	4
what is the speed hummingbird fly	4
what is the speed hummingbird fly	4
what is hummingbird the speed hummingbirds fly	4
what is the speed hummingbirds fly	4
what is hummingbirds speed the fly	4
what is the speed hummingbirds hurry fly	4
what is the speed hummingbird fly	4
hummingbirds is the speed what fly	4
what exist is the speed hummingbirds fly	4
fly is the speed hummingbirds what	4
what the speed hummingbirds fly	4
what hummingbird is the speed hummingbirds fly	4
what is speed hummingbirds fly	4
what is speed the hummingbirds fly	4
fly is the speed hummingbirds what	4
what is hummingbird the speed hummingbirds fly	4
what is the speed hummingbirds exist fly	4
what is the speed hummingbirds fly	4
the is what speed hummingbirds fly	4
what is the speed fly hummingbirds	4
what is the speed hummingbirds exist fly	4
What is the oldest city in the United States ?	5
what is the oldest city in the united express	5
what is the oldest city in the united unite states	5
is the oldest city in the united states	5
exist what is the oldest city in the united states	5
what is the in city oldest the united states	5
what is the oldest in the states	5
what is the city in the states	5
what states the oldest city in the united is	5
what is the oldest city in the united states	5
what is the oldest city in the united states	5
what is the oldest city states the united in	5
in is the oldest city what the united states	5
what is the older city in the united states	5
what is the oldest metropolis in the united states	5
what is the oldest city in the states united	5
what is the oldest city in the unify states	5
what is the oldest urban center in the united states	5
what is the onetime city in the united states	5
[truncated: 14,501 more rows]
