# Supplementary material for: STTA: enhanced text classification via selective test-time augmentation
Source: PeerJ Comput Sci. 2023 Dec 19;9:e1757. doi: 10.7717/peerj-cs.1757 (PMC10773867; doi:10.7717/peerj-cs.1757)
Supplement: Supplemental Information 5 — The Text REtrieval Conference (TREC) Question Classification dataset contains 5500 labeled questions in training set and another 500 for test set.The TREC-Coarse dataset has 6 coarse class labels. [file peerj-cs-09-1757-s005.zip › tta_rd_0.1_1+32_test.csv]

label	sentence
4	How far is it from Denver to Aspen ?
4	is far how it from denver to aspen
4	how far to it from denver is aspen
4	how far is it from denver information technology to aspen
4	how far is it from to aspen
4	how former armed forces is it from denver to aspen
4	how far is it from to denver aspen
4	how far is it from denver to comprise aspen
4	how far is it from aspen to denver
4	how army for the liberation of rwanda is it from denver to aspen
4	how far is it from capital of colorado to aspen
4	how far is it from denver aspen
4	how far is it comprise from denver to aspen
4	how far denver to aspen
4	how alir is it from denver to aspen
4	how to is it from denver far aspen
4	how far is it mile high city from denver to aspen
4	from far is it how denver to aspen
4	how comprise far is it from denver to aspen
4	how far is it from to denver aspen
4	how far is it from capital of colorado to aspen
4	how far is it from denver information technology to aspen
4	how interahamwe far is it from denver to aspen
4	how far is it from denver to aspen
4	information technology how far is it from denver to aspen
4	far how is it from denver to aspen
4	how far is interahamwe it from denver to aspen
4	how far is it from mile high city to aspen
4	how far is it from denver to aspen
4	how far is it from mile high city to aspen
4	how far is it from denver to aspen
4	how interahamwe is it from denver to aspen
4	how far to it from denver is aspen
5	What county is Modesto , California in ?
5	what ca county is modesto california in
5	what county is modesto golden state in
5	what county is modesto calif in
5	what california is modesto county in
5	what county is modesto california hoosier state in
5	what county is modesto california in
5	what county is modesto california in
5	in county is modesto california what
5	what county is modesto ca in
5	what county is modesto calif in
5	what county is modesto calif in
5	what county hoosier state is modesto california in
5	what county is modesto california in
5	what modesto is county california in
5	what california is modesto county in
5	what ca county is modesto california in
5	what county is modesto hoosier state california in
5	what county is hoosier state modesto california in
5	what county is modesto california in
5	what is modesto california in
5	county is modesto california
5	what county is modesto golden state in
5	what county is modesto golden state in
5	what county comprise is modesto california in
5	california county is modesto what in
5	what county is california modesto in
5	what county is modesto ca in
5	what county is modesto california in
5	what county in modesto california is
5	what county is modesto golden state in
5	comprise what county is modesto california in
5	what county is modesto california
3	Who was Galileo ?
3	who was galileo galilei
3	who was comprise galileo
3	who was comprise galileo
3	who was galileo
3	galileo was who
3	who was galileo
3	galileo was who
3	who was galileo galilei
3	who was
3	galileo was who
3	who was galileo galilei
3	who galileo galilei was galileo
3	comprise who was galileo
3	galileo was who
3	was who galileo
3	who was galileo
3	who was galileo
3	who was galileo
3	who was world health organization galileo
3	who was galileo galilei
3	who was galileo galilei
3	was who galileo
3	who comprise was galileo
3	who comprise was galileo
3	galileo was who
3	who was galileo galilei
3	galileo was who
3	who was galileo
3	who galileo galilei was galileo
3	who world health organization was galileo
3	who was galileo galilei
3	who was galileo galilei
0	What is an atom ?
0	what is an atom
0	what is an atom
0	what is atom an
0	what is atom
0	what is an molecule
0	is an atom
0	what is an associate in nursing atom
0	what is an associate in nursing atom
0	what atom an is
0	atom is an what
0	what is an associate in nursing atom
0	what an is atom
0	what is associate in nursing an atom
0	what is an atom
0	what is atom an
0	what an is atom
0	what is an mote atom
0	what is an mote
0	is what an atom
0	what is an atom
0	what is atom an
0	what is an associate in nursing atom
0	what is an molecule
0	what is mote an atom
0	what is an mote
0	what is atom an
0	what mote is an atom
0	what is an mote
0	what is an corpuscle
0	what is an atom
0	what is an speck
0	what associate in nursing is an atom
4	When did Hawaii become a state ?
4	when did hawaii become a country
4	when did hawaii state a become
4	when did hawaii become
4	did hawaii a state
4	when did hawaii suit a state
4	when did hawaii become a land
4	when hawaii did become a state
4	when did hawaii a become state
4	when did hawaii become state
4	when did become hawaii a state
4	when did hi become a state
4	when hawaii become a state
4	when did hawaii become a state
4	when did hawaii turn a state
4	when state hawaii become a did
4	when did hawaii become a antiophthalmic factor state
4	when become a state
4	when did hawaii become a dos
4	when did hawaii state a become
4	when did hawaii become antiophthalmic factor a state
4	when did hawaii antiophthalmic factor become a state
4	when did hawaii become state department a state
4	fare when did hawaii become a state
4	when did hawaii get a state
4	when did hawaii become a state
4	aloha state when did hawaii become a state
4	when antiophthalmic factor did hawaii become a state
4	when did hawaii island become a state
4	when did fare hawaii become a state
4	when hawaii become a state
4	when did hi become a state
4	when aloha state did hawaii become a state
4	How tall is the Sears Building ?
4	how marvelous is the sears building
4	how tall is the sears improbable building
4	how improbable is the sears building
4	how tall is the sears work up
4	how tall is the sears singe building
4	how singe tall is the sears building
4	how tall is the build sears building
4	how tall building the sears is
4	how sears is the tall building
4	how improbable is the sears building
4	how tall is the sears building
4	how tall build is the sears building
4	how tall is the sears ramp up
4	how tall is the sears
4	how comprise tall is the sears building
4	how is tall the sears building
4	how building is the sears tall
4	sears tall is the how building
4	how tall is the sears ramp up
4	the tall is how sears building
4	how tall is the sears building
4	how tall is the sears building
4	how tall is building sears the
4	how tall build is the sears building
4	how tall is the scorch building
4	how sears is the tall building
4	sears tall is the how building
4	how is the sears building
4	how tall is the comprise sears building
4	how tall is the sears work up
4	tall is the sears building
4	how tall is singe the sears building
3	George Bush purchased a small interest in which baseball team ?
3	george shrub purchased a small interest in which baseball team
3	george bush purchased a small interest which baseball team
3	george bush purchased purchase a small interest in which baseball team
3	george bush purchased baseball small interest in which a team
3	george dubya purchased a small interest in which baseball team
3	george bush purchased a diminished interest in which baseball team
3	bush purchased a small interest in which baseball team
3	george bush team a small interest in which baseball purchased
3	george antiophthalmic factor bush purchased a small interest in which baseball team
3	george bush purchased a small interest in which baseball team
3	george bush purchased a minuscule interest in which baseball team
3	george bush purchased a small interest in which baseball matter to team
3	george bush purchased a small interest which baseball team
3	george bush purchased a small interest in which baseball team
3	antiophthalmic factor george bush purchased a small interest in which baseball team
3	george bush purchased a interest small in which baseball team
3	george george bush purchased a small interest in which baseball team
3	purchased bush george a small interest in which baseball team
3	george president bush bush purchased a small interest in which baseball team
3	george small purchased a bush interest in which baseball team
3	george bush purchased a small in interest which baseball team
3	george bush purchased a small interest in which baseball team
3	george bush a small interest in baseball team
3	george bush purchased a small interest in which baseball team
3	george minuscule bush purchased a small interest in which baseball team
3	george bush purchased a small interest in which baseball game team
3	george bush purchased in small interest a which baseball team
3	antiophthalmic factor george bush purchased a small interest in which baseball team
3	george bush purchased a small concern in which baseball team
3	george bush purchased a small interest george v in which baseball team
3	george v bush purchased a small interest in which baseball team
3	bush george purchased a small interest in which baseball team
1	What is Australia 's national flower ?
1	s is australia what national flower
1	what s australia is national flower
1	what flower australia s national is
1	what is australia s internal flower
1	what is australia s flower national
1	what is commonwealth of australia s national flower
1	what is australia s national flower
1	what is commonwealth of australia s national flower
1	what is australia s national flush
1	what is australia s national peak
1	what is australia s comprise national flower
1	what is australia s national flower
1	what is australia s national flush
1	what is commonwealth of australia s national flower
1	what is australia flower national s
1	commonwealth of australia what is australia s national flower
1	what atomic number is australia s national flower
1	what is australia national s flower
1	what is australia atomic number s national flower
1	what is s national flower
1	what is australia s flower
1	what is australia s national flower
1	what national australia s is flower
1	what is australia s national peak
1	what is australia bloom s national flower
1	what home is australia s national flower
1	is australia s national flower
1	what is australia s national prime
1	what is australia s bloom national flower
1	what is australia s national flower
1	what is s national flower
1	what is australia s national atomic number flower
0	Why does the moon turn orange ?
0	why does the moon become orange
0	why does the moon turn orange
0	why does turn over the moon turn orange
0	why does the moon round orange
0	daydream why does the moon turn orange
0	daydream why does the moon turn orange
0	orange does the moon turn why
0	orange does the moon turn why
0	orangeness why does the moon turn orange
0	why moon the does turn orange
0	why the does moon turn orange
0	why does the moon daydream turn orange
0	why does the moon daydream turn orange
0	why does the moon plow orange
0	why does moon the turn orange
0	why does the moon turn orange tree
0	why does the daydream turn orange
0	does the moon turn orange
0	why the moon orange
0	why the does moon turn orange
0	why doe does the moon turn orange
0	why does the moon turn orangish
0	why does the moon turn
0	why does the moon turn orange
0	why the moon turn
0	why does the moon turn orange tree
0	why does the orange turn moon
0	why does the moon turn orangish
0	why does the moon turn orange
0	why does the moon orangeness turn orange
0	why does the moon good turn orange
0	why orange the moon turn does
0	What is autism ?
0	what is autism
0	what is autism
0	what comprise is autism
0	autism is what
0	what autism
0	what is autism
0	what is comprise autism
0	what is autism
0	what is autism
0	what autism is
0	what autism is
0	what is comprise autism
0	what is autism
0	what is comprise autism
0	what is autism
0	comprise what is autism
0	what autism is
0	what is autism
0	what is autism
0	what is autism
0	what is autism
0	autism is what
0	what is autism
0	what autism is
0	what is autism
0	is what autism
0	what is comprise autism
0	what is comprise autism
0	what is comprise autism
0	what is autism
0	what autism is
0	is what autism
5	What city had a world fair in 1900 ?
5	what city world a had fair in
5	what city metropolis had a world fair in
5	what city had fair world a in
5	what in had a world fair city
5	what had a fair in
5	city had a world fair in
5	had city what a world fair in
5	what city had world a fair in
5	what city had a world fair in
5	what city had a world in
5	what city had a creation fair in
5	what city had a world sightly in
5	what city had a world fair in
5	what have city had a world fair in
5	what city had a fair in
5	in city had a world fair what
5	what city had a world metropolis fair in
5	what hoosier state city had a world fair in
5	what city had a earth fair in
5	worldly concern what city had a world fair in
5	what urban center had a world fair in
5	what city had a world antiophthalmic factor fair in
5	what city had a in
5	what city had a fair world in
5	what city had a world average in
5	what world had a city fair in
5	city a world fair in
5	what metropolis had a world fair in
5	antiophthalmic factor what city had a world fair in
5	what city a had world fair in
5	what metropolis had a world fair in
5	what city had metropolis a world fair in
3	What person 's head is on a dime ?
3	what person s head is on dime
3	what person s head is on a dime
3	what dime s head is on a person
3	what person s headspring is on a dime
3	what person s head is on a dime bag
3	what person s head is dime bag on a dime
3	what person s head is on a dime
3	what person s head is on a dime
3	what person on head is s a dime
3	what person s head is on a dime
3	what soul s head is on a dime
3	what person dime bag s head is on a dime
3	what person s head is on a dime bag
3	what person s head a on is dime
3	what person s head is on point a dime
3	what person s head is on a
3	what person s head on is a dime
3	what is s head person on a dime
3	on person s head is what a dime
3	what someone s head is on a dime
3	what person s head is along on a dime
3	what person s head is comprise on a dime
3	what soul s head is on a dime
3	what person s head is on a dime
3	what person dime head is on a s
3	what person s head dime bag is on a dime
3	what person s head atomic number is on a dime
3	what person a head is on s dime
3	what person s head is a on dime
3	what person s head is a dime
3	what person s head is on along a dime
3	what person s head is on a dime bag
4	What is the average weight of a Yellow Labrador ?
4	what average weight of a yellow labrador
4	what is the average weight of yellow labrador
4	what is the comprise average weight of a yellow labrador
4	what is the average exercising weight of a yellow labrador
4	what is the average weight of slant a yellow labrador
4	a is the average weight of what yellow labrador
4	what the weight of yellow labrador
4	what is the average weight of a yellow labrador
4	yellow is the average weight of a what labrador
4	what is the average weight of comprise a yellow labrador
4	what is the average weight of a slant yellow labrador
4	what is the average weight of a sensationalistic labrador
4	is the average weight of yellow labrador
4	what is the average weight of a scandalmongering labrador
4	what is the average weight of a slant yellow labrador
4	what is the average weight of labrador yellow a
4	what is the average weight of a yellowness labrador
4	what weight the average is of a yellow labrador
4	what is the average labrador of a yellow weight
4	what is the average weight of a scandalmongering labrador
4	what modal is the average weight of a yellow labrador
4	what is the middling weight of a yellow labrador
4	what is the average weight of a yellow bellied labrador
4	what is the average weight of a slant yellow labrador
4	weight is the average what of a yellow labrador
4	what is the average weight of comprise a yellow labrador
4	what is average weight of a labrador
4	average is the what weight of a yellow labrador
4	what is average weight of a yellow labrador
4	what is the average weight of labrador yellow a
4	what is the norm weight of a yellow labrador
4	what scandalmongering is the average weight of a yellow labrador
3	Who was the first man to fly across the Pacific Ocean ?
3	who was the initiatory man to fly across the pacific ocean
3	who was the first man to fly front across the pacific ocean
3	who was the first man to fly comprise across the pacific ocean
3	who was the first man to sea fly across the pacific ocean
3	who was the first man to fly across the pacific ocean
3	who was first man to fly across the pacific ocean
3	who was the first man to fly across the pacific ocean ocean
3	who was the first ocean to fly across the pacific man
3	who to the first man was fly across the pacific ocean
3	who was the first man pacific fly across the to ocean
3	who was the first mankind to fly across the pacific ocean
3	who was the first man to wing fly across the pacific ocean
3	who was the first man to fly gentlemans gentleman across the pacific ocean
3	comprise who was the first man to fly across the pacific ocean
3	who was the first man to fly across the pacific ocean
3	who was the inaugural first man to fly across the pacific ocean
3	the was the first man to fly across who pacific ocean
3	who was the first man to fly across the pacific sea
3	who was the first man to fly wing across the pacific ocean
3	was who the first man to fly across the pacific ocean
3	who was the first man to fly crosswise across the pacific ocean
3	who was the first man to fly across the pacific ocean
3	who was the first man to fly the pacific ocean
3	who was the first man to fly across the pacific sea
3	who was fly first man to the across the pacific ocean
3	who was the first pacific to fly across the man ocean
3	who was first man to fly across the pacific ocean
3	who was the first to fly across the pacific ocean
3	first was the who man to fly across the pacific ocean
3	who was the first man to fly across the ocean
3	who was the first man to fly across the pacific ocean
3	who was the world health organization first man to fly across the pacific ocean
4	When did Idaho become a state ?
4	when did idaho become a say
4	when did idaho become a state department
4	when did idaho state a become
4	when id did idaho become a state
4	when did idaho become a province
4	when did idaho become a fare state
4	when did idaho become a state
4	when did idaho become a state
4	when did idaho become a state
4	when did idaho state a become
4	when idaho did become a state
4	when did idaho become a say
4	when did idaho become a state
4	when did idaho become a antiophthalmic factor state
4	when did idaho suit a state
4	when did idaho become a
4	when did idaho become state a
4	when did idaho become a state
4	when did idaho suit become a state
4	become did idaho when a state
4	when did suit idaho become a state
4	when did idaho suit a state
4	when idaho did become a state
4	when did idaho go a state
4	when did suit idaho become a state
4	when become idaho did a state
4	when did idaho become a state
4	state did idaho become a when
4	when did suit idaho become a state
4	when did idaho turn a state
4	when state department did idaho become a state
4	when did idaho become a state
4	What is the life expectancy for crickets ?
4	what is the life expectancy comprise for crickets
4	what comprise is the life expectancy for crickets
4	what is the expectancy for crickets
4	what is crickets life expectancy for the
4	what is life expectancy for crickets
4	what is the life anticipation for crickets
4	what is the life anticipation for crickets
4	what is crickets life expectancy for the
4	what is the life anticipation for crickets
4	what living is the life expectancy for crickets
4	what is the living life expectancy for crickets
4	what for the life expectancy is crickets
4	what is expectancy life the for crickets
4	living what is the life expectancy for crickets
4	what for the life expectancy is crickets
4	what cricket is the life expectancy for crickets
4	what is the life expectancy for crickets
4	what is the life anticipation for crickets
4	what is the life anticipation for crickets
4	what is the life expectancy cricket for crickets
4	what is the life expectancy for crickets
4	what is the life anticipation expectancy for crickets
4	what is the life expectancy for crickets
4	what is the aliveness expectancy for crickets
4	what is the life anticipation for crickets
4	what is the living expectancy for crickets
4	crickets is the life expectancy for what
4	what is the life expectancy for crickets
4	what is the life for crickets
4	what is the life anticipation expectancy for crickets
4	crickets is the life expectancy for what
4	what is the expectancy crickets
1	What metal has the highest melting point ?
1	what metal has point highest melting the
1	what metal has the highest melting point
1	what metal has the highest melting point
1	what metal the has highest melting point
1	what metal has percentage point the highest melting point
1	what point has the highest melting metal
1	metal has the highest melting point
1	what metal has the highest melting show
1	metal has the highest melting point
1	what metal has dissolve the highest melting point
1	what metal gamy has the highest melting point
1	what metal point the highest melting has
1	what metal has the high pitched melting point
1	what alloy has the highest melting point
1	what metal has dissolve the highest melting point
1	what metal has the highest melting pointedness
1	what metal has the melting point
1	gamy what metal has the highest melting point
1	what metal has the highest melting level
1	what metal has the highest melting taper
1	has metal what the highest melting point
1	what metal has the highest melting point
1	what alloy has the highest melting point
1	alloy what metal has the highest melting point
1	what metal highest the has melting point
1	what metal has the highest liquescent point
1	what metal has the highest melting
1	what has the highest melting point
1	what metal has the highest liquescent point
1	what melting has the highest metal point
1	what metal has melting highest the point
1	what metal has the highest point melting
3	Who developed the vaccination against polio ?
3	who developed vaccination the against polio
3	vaccination developed the who against polio
3	who inoculation developed the vaccination against polio
3	who originate the vaccination against polio
3	poliomyelitis who developed the vaccination against polio
3	who developed the polio against vaccination
3	developed the vaccination against polio
3	who polio the vaccination against developed
3	who developed the vaccination against polio
3	who developed world health organization the vaccination against polio
3	who developed the vaccination against polio
3	who developed the inoculation against polio
3	who developed the inoculation vaccination against polio
3	who the developed vaccination against polio
3	vaccination developed the who against polio
3	who developed the vaccination against
3	who developed vaccination against polio
3	who developed highly developed the vaccination against polio
3	who developed the vaccination against world health organization polio
3	who developed world health organization the vaccination against polio
3	who explicate the vaccination against polio
3	who produce the vaccination against polio
3	who developed the vaccination against polio
3	who developed the vaccination against acute anterior poliomyelitis
3	who modernize the vaccination against polio
3	who developed polio vaccination against the
3	vaccination developed the who against polio
3	who train the vaccination against polio
3	who developed the inoculation against polio
3	developed the vaccination against polio
3	who developed the vaccination against polio
3	who developed poliomyelitis the vaccination against polio
0	What is epilepsy ?
0	what is epilepsy
0	what is epilepsy
0	what is epilepsy
0	what is epilepsy
0	what is comprise epilepsy
0	what is epilepsy
0	what epilepsy is
0	what is epilepsy
0	what is comprise epilepsy
0	what epilepsy is
0	is epilepsy
0	what epilepsy
0	what comprise is epilepsy
0	what is epilepsy
0	what is epilepsy
0	what epilepsy is
0	what is epilepsy
0	what is epilepsy
0	comprise what is epilepsy
0	what is comprise epilepsy
0	what comprise is epilepsy
0	epilepsy is what
0	is what epilepsy
0	what is epilepsy
0	what is comprise epilepsy
0	what is epilepsy
0	what epilepsy is
0	epilepsy is what
0	epilepsy is what
0	what is comprise epilepsy
0	what is epilepsy
0	what epilepsy
4	What year did the Titanic sink ?
4	what year did sink titanic the
4	sink year did the titanic what
4	what year did the titanic sink
4	what year did the titanic go under
4	year what did the titanic sink
4	what year did the titanic pass
4	what yr did the titanic sink
4	what the titanic sink
4	go down what year did the titanic sink
4	what year did the titanic sink
4	sink year did the titanic what
4	what twelvemonth did the titanic sink
4	what yr year did the titanic sink
4	what twelvemonth did the titanic sink
4	year did the titanic sink
4	year what did the titanic sink
4	what year did go down the titanic sink
4	what year yr did the titanic sink
4	what year did the sink titanic
4	what year yr did the titanic sink
4	what year did the fare titanic sink
4	what year did the titanic sink
4	what year did the titanic sink
4	what year the did titanic sink
4	what class did the titanic sink
4	what year did the titanic cesspit
4	yr what year did the titanic sink
4	what year did go down the titanic sink
4	what did year the titanic sink
4	titanic year did the what sink
4	what year the titanic sink
4	what did the titanic sink
3	Who was the first American to walk in space ?
3	who was the first american to walk in infinite
3	who was outer space the first american to walk in space
3	who was outer space the first american to walk in space
3	who was the first american to american english walk in space
3	who was the walkway first american to walk in space
3	who was the american to walk in space
3	who was the st american to walk in space
3	who was the first to in space
3	to was the first american who walk in space
3	who was to first american the walk in space
3	who was the outer space first american to walk in space
3	who was the first american to walking in space
3	who was the st american to walk in space
3	first was the who american to walk in space
3	who was the first american to walk in space
3	who was the first american to walk in quad
3	who was the first american language to walk in space
3	who was the first american to walk in space
3	who was the first american to walk in space
3	who was the first american to walk in space
3	who was the first american language to walk in space
3	who was american first the to walk in space
3	who was the first american american english to walk in space
3	who was the first in to walk american space
3	who was the first american to walk space
3	who was the first american to walk in place
3	who was the first american space walk in to
3	who was the first american walk in space
3	outer space who was the first american to walk in space
3	who was the first american to walk in hoosier state space
3	who was the in american to walk first space
3	who was the first american to walkway in space
0	What is a biosphere ?
0	what is a biosphere
0	what is a biosphere
0	what is a biosphere
0	what a biosphere
0	what is comprise a biosphere
0	comprise what is a biosphere
0	what is biosphere a
0	what is a biosphere
0	what is a biosphere
0	antiophthalmic factor what is a biosphere
0	antiophthalmic factor what is a biosphere
0	what is a biosphere
0	what biosphere a is
0	what is a biosphere
0	what is a
0	what is a antiophthalmic factor biosphere
0	what is a biosphere
0	what is a biosphere
0	what is antiophthalmic factor a biosphere
0	what a is biosphere
0	what is a biosphere
0	a is what biosphere
0	what a is biosphere
0	what a is biosphere
0	what biosphere a is
0	what is a
0	what a biosphere
0	what is a biosphere
0	what is antiophthalmic factor a biosphere
0	a is what biosphere
0	what comprise is a biosphere
0	is what a biosphere
5	What river in the US is known as the Big Muddy ?
5	what river in the us is known as the big waterlogged
5	what river in the us is known as the big soggy
5	what river amp in the us is known as the big muddy
5	what river in the united states is known as the big muddy
5	what river in the us is known miry as the big muddy
5	what river the in us is known as the big muddy
5	what river in the us is known as the comprise big muddy
5	what big in the us is known as the river muddy
5	what river in the us is known the as big muddy
5	what river in the us is roll in the hay as the big muddy
5	what in river the us is known as the big muddy
5	what river in the the is known as us big muddy
5	what river in the us is known as big muddy
5	big river in the us is known as the what muddy
5	what river in the is known as the big muddy
5	what river live in the us is known as the big muddy
5	what river in the the is known as us big muddy
5	what in us is known as the muddy
5	what river in the us is known as the big muddy
5	what river in the us is known as the self aggrandising muddy
5	what river in us is known as the big
5	what river in the us is known as big muddy
5	what river in the us is big as the known muddy
5	river in the us is known as the big muddy
5	what river in the us is know as the big muddy
5	what river in the us is known as the big handsome muddy
5	what river in the us is be intimate as the big muddy
5	what river in the us is known hoosier state as the big muddy
5	what river in the us is roll in the hay as the big muddy
5	what river in the us is bed as the big muddy
5	what river in the us is known as the amp big muddy
5	what river in the us is known as amp the big muddy
0	What is bipolar disorder ?
0	what is bipolar disorder
0	what comprise is bipolar disorder
0	what is bipolar perturb
0	what is bipolar disorder
0	what bipolar disorder
0	is what bipolar disorder
0	disorder is bipolar what
0	bipolar is what disorder
0	what is bipolar disorderliness
0	what comprise is bipolar disorder
0	what bipolar is disorder
0	comprise what is bipolar disorder
0	what is bipolar disarray
0	what is bipolar disorder
0	what is bipolar comprise disorder
0	what is trouble bipolar disorder
0	what is bipolar disorder
0	what bipolar disorder
0	what is bipolar cark
0	what is bipolar disarray
0	what disorder bipolar is
0	what is bipolar upset
0	disorder is bipolar what
0	what is disorder
0	is what bipolar disorder
0	what is bipolar distract
0	what is bipolar disorder
0	what is bipolar upset
0	what is comprise bipolar disorder
0	what is bipolar distract
0	disorder is bipolar what
0	what is bipolar disorder
0	What is cholesterol ?
0	what is cholesterol
0	what is cholesterin
0	what is cholesterin cholesterol
0	what is cholesterol
0	cholesterol is what
0	what cholesterol is
0	what is cholesterin
0	what is
0	what is cholesterol
0	cholesterol is what
0	what cholesterol is
0	what cholesterol is
0	what cholesterol is
0	what is comprise cholesterol
0	cholesterol is what
0	what comprise is cholesterol
0	what is cholesterin
0	cholesterol is what
0	what is
0	what is
0	what is cholesterol
0	cholesterin what is cholesterol
0	what cholesterin is cholesterol
0	what is cholesterin
0	cholesterol
0	what is cholesterin
0	what is cholesterol
0	cholesterin what is cholesterol
0	what cholesterin is cholesterol
0	what is cholesterin
0	what is cholesterin cholesterol
0	what is cholesterin
3	Who developed the Macintosh computer ?
3	who developed the macintosh computer
3	mackintosh who developed the macintosh computer
3	who developed the macintosh highly developed computer
3	who evolve the macintosh computer
3	mackintosh who developed the macintosh computer
3	who the macintosh computer
3	macintosh developed the who computer
3	who developed the macintosh computer
3	who developed the macintosh computer
3	who macintosh the developed computer
3	who world health organization developed the macintosh computer
3	who developed the macintosh data processor
3	who developed the macintosh reckoner
3	who developed the macintosh computing device
3	who spring up the macintosh computer
3	who computer the macintosh developed
3	who world health organization developed the macintosh computer
3	who developed macintosh the computer
3	who developed the macintosh
3	who macintosh the developed computer
3	computer developed the macintosh who
3	who developed the macintosh world health organization computer
3	who rise the macintosh computer
3	who developed the macintosh computer
3	who computer the macintosh developed
3	developed who the macintosh computer
3	who developed the macintosh data processor computer
3	who developed mackintosh the macintosh computer
3	who developed the macintosh computer
3	who developed the macintosh highly developed computer
3	who uprise the macintosh computer
3	who developed macintosh the computer
0	What is caffeine ?
0	what is caffein
0	what is caffeine
0	what comprise is caffeine
0	what caffeine is
0	what is comprise caffeine
0	is caffeine
0	what is caffeine
0	what is caffeine
0	what is caffeine
0	what caffein is caffeine
0	what caffeine is
0	what caffeine is
0	what is caffein caffeine
0	is what caffeine
0	what is caffein
0	caffeine is what
0	what is
0	what caffein is caffeine
0	what comprise is caffeine
0	what is caffein
0	what is comprise caffeine
0	what caffeine is
0	what is caffein
0	what is caffeine
0	what is caffein
0	what is caffein caffeine
0	what is caffein
0	what is caffein
0	what is caffein
0	what is caffein
0	what is caffeine
0	what is caffeine
5	What imaginary line is halfway between the North and South Poles ?
5	what imaginary line is halfway between the frederick north and south poles
5	what imaginary line is halfway between the north and dixieland poles
5	what imaginary comprise line is halfway between the north and south poles
5	what imaginary halfway the and south poles
5	what imaginary line is halfway between the union and south poles
5	what imaginary line is halfway between the north and south poles
5	what south line is halfway between the north and imaginary poles
5	what imaginary line is halfway between the north and south poles
5	what south line is halfway between the north and imaginary poles
5	what imaginary line is halfway between the north and south terminal
5	what imaginary line is halfway between the north and in the south poles
5	what imaginary line is terminal halfway between the north and south poles
5	imaginary what line is halfway between the north and south poles
5	what tween imaginary line is halfway between the north and south poles
5	what imaginary tween line is halfway between the north and south poles
5	what imaginary line is halfway between the north south
5	what imaginary line is halfway between the and north south poles
5	what imaginary tween line is halfway between the north and south poles
5	what imaginary line is north between the halfway and south poles
5	what halfway line is imaginary between the north and south poles
5	what imaginary line halfway between the north and poles
5	what imaginary line halfway between the north and south poles
5	what imaginary line halfway between the north and south poles
5	imaginary what line is halfway between the north and south poles
5	what imaginary line is halfway between the north and poles south
5	what imaginary line is halfway comprise between the north and south poles
5	what imaginary line is halfway between the north and to the south poles
5	what imaginary line is terminal halfway between the north and south poles
5	what imaginary line is halfway between the northward and south poles
5	what notional line is halfway between the north and south poles
5	what imaginary line is halfway south the north and between poles
5	what imaginary line is halfway the north and south poles
5	Where is John Wayne airport ?
5	where is toilet wayne airport
5	where comprise is john wayne airport
5	where is john duke wayne airport
5	where is john wayne
5	where airport john wayne is
5	where john is wayne airport
5	where is wayne airport
5	where is john airport wayne
5	where is john mad anthony wayne airport
5	where airdrome is john wayne airport
5	where saint john the apostle is john wayne airport
5	where is john john wayne airport
5	where is wayne airport
5	is where john wayne airport
5	where is john wayne comprise airport
5	john is where wayne airport
5	where airdrome is john wayne airport
5	where is wayne airport
5	where airdrome is john wayne airport
5	where is john wayne
5	where is john wayne airport
5	where saint john the apostle is john wayne airport
5	john is where wayne airport
5	where is john wayne drome
5	where is john the divine wayne airport
5	where is john airport wayne
5	comprise where is john wayne airport
5	airport is john wayne where
5	where is john anthony wayne airport
5	where is john wayne drome
5	where is john wayne aerodrome
5	where comprise is john wayne airport
5	What hemisphere is the Philippines in ?
5	what hemisphere is the filipino in
5	what cerebral hemisphere is the philippines in
5	what hemisphere is hoosier state the philippines in
5	philippines hemisphere is the what in
5	what hemisphere is the philippines hoosier state in
5	what hemisphere is philippine islands the philippines in
5	what hemisphere is the philippines in
5	what hemisphere is the philippines in
5	what hemisphere is the philippine in
5	what philippine islands hemisphere is the philippines in
5	what hemisphere is the philippines in
5	what cerebral hemisphere is the philippines in
5	what cerebral hemisphere hemisphere is the philippines in
5	is hemisphere what the philippines in
5	in hemisphere is the philippines what
5	what hemisphere cerebral hemisphere is the philippines in
5	hemisphere is the philippines in
5	what hemisphere is the philippines in
5	is hemisphere what the philippines in
5	what hemisphere is the philippines philippine islands in
5	what hemisphere is the republic of the philippines in
5	what hemisphere is the philippines in
5	what hemisphere is the philippines
5	what cerebral hemisphere is the philippines in
5	hemisphere is the philippines in
5	what hemisphere is the filipino in
5	what is hemisphere the philippines in
5	cerebral hemisphere what hemisphere is the philippines in
5	what hemisphere is in philippines the
5	what the is hemisphere philippines in
5	comprise what hemisphere is the philippines in
5	what hemisphere is the philippines in
4	What is the average speed of the horses at the Kentucky Derby ?
4	what is the at speed of the horses average the kentucky derby
4	what is the average hurrying of the horses at the kentucky derby
4	what is the average speed of the horses at the comprise kentucky derby
4	what the average speed of horses the kentucky derby
4	what is average speed of the horses the kentucky
4	what is the average speed modal of the horses at the kentucky derby
4	what is the speed average of the horses at the kentucky derby
4	what is kentucky average speed of the horses at the the derby
4	what is the at speed of the horses average the kentucky derby
4	what is the average speed of the horses at the bluegrass state derby
4	what sawbuck is the average speed of the horses at the kentucky derby
4	what is the average speed modal of the horses at the kentucky derby
4	what is the average of the horses at the kentucky derby
4	is the average speed of the horses at the kentucky derby
4	what average the is speed of the horses at the kentucky derby
4	the is what average speed of the horses at the kentucky derby
4	what is the average speed of the horses at the ky derby
4	what is the speed the horses at the kentucky
4	what kentucky the average speed of the horses at the is derby
4	what is the average speed of the horses at the ky derby
4	what is the average speed of the horses at the kentucky derby
4	what is the speed average of the horses at the kentucky derby
4	what is the average speed of the horses at the derby
4	what modal is the average speed of the horses at the kentucky derby
4	what is the average speed of the horses at the kentucky derby
4	is what the average speed of the horses at the kentucky derby
4	what is atomic number the average speed of the horses at the kentucky derby
4	what is the median speed of the horses at the kentucky derby
4	is the average speed of the horses at the kentucky derby
4	what is the average speed of the knight at the kentucky derby
4	what is the norm speed of the horses at the kentucky derby
4	what is the average speed of the horses at sawbuck the kentucky derby
5	Where are the Rocky Mountains ?
5	where are the rocky mountains
5	pot where are the rocky mountains
5	where mountains the rocky are
5	pot where are the rocky mountains
5	where are the rocky pot mountains
5	where are the stony mountains
5	where are the rocky mountain
5	pot where are the rocky mountains
5	where are the rocky mountains
5	where the rocky mountains
5	where are the rocky mountains
5	where are the mountains rocky
5	where are the rocky mint
5	where are the rocky pot mountains
5	where jumpy are the rocky mountains
5	where the are rocky mountains
5	where are the rocky mountains
5	where the are rocky mountains
5	the are where rocky mountains
5	where are the rocky passel
5	where the are rocky mountains
5	where the are rocky mountains
5	are where the rocky mountains
5	where are the jolty mountains
5	where are mountains rocky the
5	where are the rocky mint
5	where are the jumpy mountains
5	where are the rocky pot
5	where are the rocky deal
5	where are the rocky pot mountains
5	where are the rocky mountains
5	where are the rocky jumpy mountains
0	What are invertebrates ?
0	what invertebrate are invertebrates
0	what are invertebrate
0	what invertebrates are
0	what are invertebrate
0	what invertebrate are invertebrates
0	what are invertebrates
0	what are invertebrates
0	what are invertebrates
0	what are invertebrates
0	what are invertebrate
0	what are invertebrate
0	invertebrates are what
0	what invertebrates
0	what are invertebrates
0	what are invertebrates
0	what invertebrates are
0	what invertebrates are
0	invertebrate what are invertebrates
0	what are invertebrates
0	what comprise are invertebrates
0	what invertebrate are invertebrates
0	what are invertebrate
0	what are invertebrate
0	invertebrates are what
0	are what invertebrates
0	what invertebrate are invertebrates
0	what are invertebrate
0	are what invertebrates
0	what are invertebrate
0	invertebrates are what
0	what are comprise invertebrates
0	what are invertebrate
4	What is the temperature at the center of the earth ?
4	is the at the center of the earth
4	what is earth temperature at the center of the the
4	what is the temperature at the nerve centre of the earth
4	what is the at the center the
4	what is the temperature at the center of the world
4	what is the temperature at the center of the earth
4	what is the temperature at the center of the globe earth
4	what is the temperature the center the earth
4	what is the at the center of the
4	what is the temperature at the comprise center of the earth
4	what is the earth at the center of the temperature
4	what is the temperature at the center of the earth
4	what is the temperature at the center of the earthly concern
4	what is the globe temperature at the center of the earth
4	what is the the at temperature center of the earth
4	what is the temperature at the center of the earth
4	what is the temperature at the gist of the earth
4	what the is temperature at the center of the earth
4	what is the temperature at the center of earth the
4	what is the temperature at the center of the solid ground
4	what is the comprise temperature at the center of the earth
4	center is the temperature at the what of the earth
4	what is the revolve around temperature at the center of the earth
4	what revolve around is the temperature at the center of the earth
4	what the temperature at the center of the earth
4	what is earth temperature at the center of the the
4	what is the of at the center temperature the earth
4	what is the comprise temperature at the center of the earth
4	what is the temperature at the center field of the earth
4	what globe is the temperature at the center of the earth
4	what is the temperature at the center of the dry land
4	what is the temperature the at center of the earth
4	When did John F. Kennedy get elected as President ?
4	when did john f kennedy get elect as president
4	when did john f atomic number kennedy get elected as president
4	when f kennedy get elected as
4	when did john f kennedy get elected chairperson as president
4	when did john f kennedy as president
4	when did john f kennedy cause elected as president
4	when did john f kennedy get fare elected as president
4	when did john f kennedy get down elected as president
4	when did john f kennedy get elected as president
4	when john did f kennedy get elected as president
4	when did john kennedy international airport f kennedy get elected as president
4	when did john president kennedy get elected as f
4	when did john f kennedy baffle elected as president
4	when did john f kennedy international airport kennedy get elected as president
4	when did elected f kennedy get john as president
4	when did john f kennedy get president as elected
4	when did john f kennedy get elected as elect president
4	when did john f kennedy as elected get president
4	when did john f kennedy get elected as amp president
4	when did john f kennedy get as elected president
4	when did john f kennedy interrnational get elected as president
4	when did john kennedy get elected as
4	when did john f president john f kennedy get elected as president
4	when did john atomic number f kennedy get elected as president
4	when did john f kennedy get elected as president
4	when did john f kennedy as elected get president
4	when did john f kennedy get elected as president
4	amp when did john f kennedy get elected as president
4	when did john degree fahrenheit kennedy get elected as president
4	when did f kennedy get elected as president
4	when did john f kennedy get elected as chairman
4	did john f kennedy get as president
4	How old was Elvis Presley when he died ?
4	how presley was elvis old when he died
4	how old was back breaker presley when he died
4	how old was elvis presley comprise when he died
4	how old was elvis presley when died he
4	how old was elvis comprise presley when he died
4	how old presley elvis was when he died
4	how old was elvis presley when he died
4	how old was zen presley when he died
4	how old was elvis presley he died
4	how old was elvis presley when he died
4	how old when elvis presley was he died
4	how old was presley when he died
4	how old was elvis presley when he comprise died
4	how old was elvis presley when he died
4	when old was elvis presley how he died
4	how helium old was elvis presley when he died
4	how old was back breaker presley when he died
4	how old was superman presley when he died
4	how old was elvis presley when he fail
4	how old was elvis presley when window pane he died
4	how old was elvis presley when helium he died
4	how old was helium elvis presley when he died
4	presley old was elvis how when he died
4	how sure enough was elvis presley when he died
4	how old was when presley elvis he died
4	how old was when presley elvis he died
4	how old was elvis presley when he
4	how old was elvis presley when he died
4	how old was elvis presley when he died
4	how old was elvis presley when he give out
4	how old was elvis honest to goodness presley when he died
4	how honest to god was elvis presley when he died
5	Where is the Orinoco River ?
5	is the river
5	where is the orinoco river river
5	where is the orinoco river orinoco river
5	where is the orinoco river
5	where is the river orinoco
5	where is the river orinoco
5	where is the orinoco river river
5	where is orinoco river the orinoco river
5	where is the river
5	where is the comprise orinoco river
5	where is the orinoco river
5	orinoco river where is the orinoco river
5	where is the orinoco river river
5	where is the orinoco river river
5	where is the orinoco river river
5	where is the orinoco river river
5	where is the orinoco river river
5	where is river orinoco the
5	is where the orinoco river
5	where is the orinoco river
5	where is the orinoco river river
5	where is the orinoco river
5	where is the river orinoco
5	where is the orinoco river
5	where is orinoco river the orinoco river
5	where river the orinoco is
5	where is orinoco the river
5	where is orinoco the river
5	where is the orinoco river
5	where is the orinoco comprise river
5	orinoco river where is the orinoco river
5	where is the orinoco orinoco river river
4	How far is the service line from the net in tennis ?
4	how far is the meshing service line from the net in tennis
4	how far is the line from the net in tennis
4	how far is the service line from the net in tennis
4	how far is the service line from the tennis
4	how far is the from line service the net in tennis
4	how is the service line from the net tennis
4	how far the service line from the net in tennis
4	how far is lawn tennis the service line from the net in tennis
4	service far is the how line from the net in tennis
4	how far is the service line from religious service the net in tennis
4	in far is the service line from the net how tennis
4	how far is the serve line from the net in tennis
4	how far is the service hoosier state line from the net in tennis
4	how far is the service argument from the net in tennis
4	how army for the liberation of rwanda is the service line from the net in tennis
4	how far is the serve line from the net in tennis
4	the far is how service line from the net in tennis
4	how far is line from the net in tennis
4	how far is service line from the net in tennis
4	how far is the service line from the hoosier state net in tennis
4	how interahamwe is the service line from the net in tennis
4	how far is phone line the service line from the net in tennis
4	how far is the service line from the net in lawn tennis
4	how far is the service line of products from the net in tennis
4	how far is the service line from the internet in tennis
4	how far is the service religious service line from the net in tennis
4	how far is the net line from the service in tennis
4	how far is the from line service the net in tennis
4	how far is from service line the the net in tennis
4	how far is line from the net in tennis
4	how line is the service far from the net in tennis
4	how far is the service line from the net in tennis
4	How much fiber should you have per day ?
4	how much per should you have fiber day
4	you much fiber should how have per day
4	how much you have day
4	how much fiber should you have per stimulate day
4	how a great deal fiber should you have per day
4	how much fiber should you have per day
4	how much fiber should you have per day
4	how much fiber should clarence day you have per day
4	how much character should you have per day
4	much fiber should you have per day
4	how much fiber should you very much have per day
4	how a lot fiber should you have per day
4	how much day should you have per fiber
4	how clarence day much fiber should you have per day
4	how much fiber should you have per roughage day
4	how much day should you have per fiber
4	how a great deal fiber should you have per day
4	how much have should you fiber per day
4	how much fiber should you have per daylight
4	how much fiber should you have per day
4	how much fiber should you have per day
4	how much fiber have you should per day
4	how much fiber should you have per stimulate day
4	how much fiber should you have per day
4	how much you should fiber have per day
4	how much fiber you per day
4	how much clarence day fiber should you have per day
4	how much fiber should you have per solar day
4	how much fiber should you have per day
4	how much fiber should you have per clarence shepard day jr
4	how much roughage should you have per day
4	how much you should fiber have per day
4	How many Great Lakes are there ?
4	how many peachy lakes are there
4	how many great are lakes there
4	many how great lakes are there
4	how comprise many great lakes are there
4	how many great lake lakes are there
4	how many there lakes are great
4	how many great lakes comprise are there
4	how many great lake are there
4	how many great lakes are there
4	how many lake great lakes are there
4	how lakes great many are there
4	how many there lakes are great
4	how many great lake are there
4	how many great lakes are there
4	how many great lakes are there
4	how many great lakes are there
4	how many lake great lakes are there
4	how many great lakes are there
4	how many great lakes comprise are there
4	how many great lakes are bully there
4	how lake many great lakes are there
4	how many great lakes are there
4	how many great lakes are
4	how many capital lakes are there
4	how many great lake are there
4	how many great lakes are there
4	how lake many great lakes are there
4	how great many lakes are there
4	how many neat lakes are there
4	how there great lakes are many
4	how many great lake are there
4	many how great lakes are there
1	Material called linen is made from what plant ?
1	material called is made from what
1	material called linen is get to from what plant
1	material called linen is made from what plant
1	linen called material is made from what plant
1	called linen from what plant
1	material comprise called linen is made from what plant
1	material called linen squall is made from what plant
1	material called made is linen from what plant
1	material call up linen is made from what plant
1	material what linen is made from called plant
1	material called linen squall is made from what plant
1	material called linen is made from what comprise plant
1	material called linen is made from what plant
1	real called linen is made from what plant
1	linen paper material called linen is made from what plant
1	material called linen is made from what plant
1	material called linen is made from what
1	material textile called linen is made from what plant
1	material called what is made from linen plant
1	material called from is made linen what plant
1	fabric called linen is made from what plant
1	material called linen is made from what plant
1	material made linen is called from what plant
1	material called linen paper is made from what plant
1	material squall called linen is made from what plant
1	made called linen is material from what plant
1	material called linen paper linen is made from what plant
1	material called plant is made from what linen
1	material called comprise linen is made from what plant
1	material call linen is made from what plant
1	stuff called linen is made from what plant
1	called linen is made from what plant
0	What is Teflon ?
0	what is polytetrafluoroethylene
0	comprise what is teflon
0	what is teflon
0	teflon is what
0	what is teflon
0	what is comprise teflon
0	what comprise is teflon
0	what is polytetrafluoroethylene
0	is what teflon
0	is what teflon
0	what is polytetrafluoroethylene
0	teflon is what
0	what is polytetrafluoroethylene
0	what comprise is teflon
0	what comprise is teflon
0	what is teflon
0	what is polytetrafluoroethylene
0	teflon is what
0	what is polytetrafluoroethylene teflon
0	what is comprise teflon
0	what is comprise teflon
0	what is teflon
0	what teflon is
0	what is polytetrafluoroethylene
0	what is polytetrafluoroethylene
0	what is comprise teflon
0	what is teflon
0	what teflon
0	is teflon
0	is what teflon
0	what teflon is
0	what is polytetrafluoroethylene
0	What is amitriptyline ?
0	what comprise is amitriptyline
0	what is comprise amitriptyline
0	comprise what is amitriptyline
0	what is amitriptyline hydrochloride
0	amitriptyline is what
0	what amitriptyline hydrochloride is amitriptyline
0	what is amitriptyline hydrochloride amitriptyline
0	is what amitriptyline
0	what amitriptyline is
0	what is amitriptyline
0	what is amitriptyline hydrochloride
0	what is amitriptyline hydrochloride
0	comprise what is amitriptyline
0	what is amitriptyline
0	is what amitriptyline
0	what amitriptyline hydrochloride is amitriptyline
0	amitriptyline hydrochloride what is amitriptyline
0	amitriptyline is what
0	what is amitriptyline
0	what amitriptyline is
0	what is amitriptyline
0	what is amitriptyline
0	what is amitriptyline
0	what is amitriptyline
0	what is elavil
0	is what amitriptyline
0	what is amitriptyline hydrochloride
0	what is amitriptyline hydrochloride amitriptyline
0	what amitriptyline is
0	what is amitriptyline hydrochloride
0	what is amitriptyline hydrochloride
0	what is amitriptyline
0	What is a shaman ?
0	what is a shaman
0	what is a priest doctor
0	what is a priest doctor
0	a is what shaman
0	what is a priest doctor
0	is what a shaman
0	what is a priest doctor
0	shaman is a what
0	what is a priest doctor
0	antiophthalmic factor what is a shaman
0	is shaman
0	what a is shaman
0	what is a shaman
0	what is a shaman
0	what priest doctor is a shaman
0	what is a priest doctor
0	what is shaman a
0	shaman is a what
0	what is a priest doctor
0	what antiophthalmic factor is a shaman
0	what is a shaman
0	what is a comprise shaman
0	what is a priest doctor
0	what comprise is a shaman
0	what is a shaman
0	comprise what is a shaman
0	shaman is a what
0	what is a priest doctor shaman
0	what a shaman
0	what is a shaman
0	what is a shaman
0	a is what shaman
1	What is the proper name for a female walrus ?
1	what is the proper name for a female walrus
1	what is the proper walrus for a female name
1	what is the proper refer for a female walrus
1	what is the proper name for public figure a female walrus
1	what is the proper for name a female walrus
1	what is proper name for a female walrus
1	what the proper name for a female walrus
1	what is the proper describe for a female walrus
1	what is the proper name for a distaff walrus
1	what is the proper name for a female public figure walrus
1	what is the proper name for a female antiophthalmic factor walrus
1	what is the proper name for a female seahorse
1	what is the proper walrus for a female name
1	what is the proper name for a female walrus
1	what is the proper name for a female walrus
1	what is the proper a for name female walrus
1	what is the sea horse proper name for a female walrus
1	what is the proper name for female walrus
1	what is public figure the proper name for a female walrus
1	female is the proper name for a what walrus
1	what is the right name for a female walrus
1	what is the proper a for name female walrus
1	antiophthalmic factor what is the proper name for a female walrus
1	what is the name for a female walrus
1	what is the proper name for a distaff walrus
1	antiophthalmic factor what is the proper name for a female walrus
1	what is the proper name for a female walrus
1	what is the proper name for a antiophthalmic factor female walrus
1	what is the proper name for female a walrus
1	is what the proper name for a female walrus
1	what is the proper name for a distaff walrus
1	what is the proper name for a female seahorse
1	What is a group of turkeys called ?
1	what squall is a group of turkeys called
1	what is a group of turkeys called
1	what is a called of turkeys group
1	what is a of group turkeys called
1	what is a group of republic of turkey called
1	what is a aggroup of turkeys called
1	what is group of turkeys called
1	what is a group of called
1	grouping what is a group of turkeys called
1	what is a group of turkey called
1	what is a group of turkeys comprise called
1	of is a group what turkeys called
1	what is a group of turkeys address
1	what turkeys a group of is called
1	antiophthalmic factor what is a group of turkeys called
1	what a group turkeys called
1	a group of turkeys called
1	a is what group of turkeys called
1	what is a group of dud called
1	what is a group of turkeys called
1	what is a group grouping of turkeys called
1	is a group turkeys called
1	what is turkeys group of a called
1	what is a of turkeys called
1	what is a grouping group of turkeys called
1	what of a group is turkeys called
1	what turkey is a group of turkeys called
1	what is a group of turkeys foretell
1	what is a group of republic of turkey called
1	a group of turkeys called
1	what is a group of called turkeys
1	what is group a of turkeys called
4	How long did Rip Van Winkle sleep ?
4	how long did sleep van winkle rip
4	long how did rip van winkle sleep
4	how long did sleep van winkle rip
4	how long did blood van winkle sleep
4	how fare long did rip van winkle sleep
4	long how did rip van winkle sleep
4	how long did rip van eternal sleep winkle sleep
4	how eternal sleep long did rip van winkle sleep
4	how long did rip van winkle sleep
4	how long did rip van winkle sleep
4	how rip did long van winkle sleep
4	how long did rip van winkle log zs
4	how farseeing did rip van winkle sleep
4	how long fare did rip van winkle sleep
4	long rip van winkle sleep
4	long did van winkle sleep
4	how long rip did van winkle sleep
4	how long did rip van winkle kip
4	how long did rip van blink winkle sleep
4	vanguard how long did rip van winkle sleep
4	how long did rip van winkle sleep
4	how long did rip winkle van sleep
4	how rip did long van winkle sleep
4	how long did rip van winkle sleep
4	how long did rip van blink sleep
4	how long split did rip van winkle sleep
4	how long did rip van winkle sleep
4	how foresighted did rip van winkle sleep
4	how long did rip van winkle
4	how long did rip avant garde winkle sleep
4	how long did rip van winkle sleep
4	how long did rend van winkle sleep
0	What are triglycerides ?
0	what are triglycerides
0	what are triglyceride
0	what comprise are triglycerides
0	what are triglyceride
0	what are triglyceride triglycerides
0	what are triglyceride
0	triglycerides are what
0	triglycerides are what
0	triglyceride what are triglycerides
0	what are triglyceride
0	what are triglycerides
0	what are triglycerides
0	what triglycerides are
0	are what triglycerides
0	what triglycerides are
0	what are
0	what are triglyceride
0	what are triglyceride triglycerides
0	triglycerides are what
0	triglyceride what are triglycerides
0	are what triglycerides
0	are triglycerides
0	what are comprise triglycerides
0	what are
0	what are triglyceride
0	what are triglyceride
0	what are triglycerides
0	what triglycerides are
0	what are triglyceride
0	what are triglycerides
0	what are triglyceride triglycerides
0	are what triglycerides
4	How many liters in a gallon ?
4	how many cubic decimeter in a gallon
4	how many in liters a gallon
4	how many liters in congius a gallon
4	how liters many in a gallon
4	how many hoosier state liters in a gallon
4	how many liters in a gallon
4	how many l in a gallon
4	how many liters gallon a in
4	how in liters many a gallon
4	how cubic decimeter many liters in a gallon
4	how a gallon
4	how many liters in a antiophthalmic factor gallon
4	how many liters in a gallon
4	how many liters in a gal
4	how liters many in a gallon
4	how many l in a gallon
4	how many liters in a congius
4	how many in liters a gallon
4	how many liters in a gal
4	how many liters in a gallon
4	how cubic decimeter many liters in a gallon
4	how many cubic decimetre in a gallon
4	how many cubic decimeter in a gallon
4	how gallon liters in a many
4	how many cubic decimetre in a gallon
4	how many in a gallon
4	many liters in a gallon
4	how many liters in a congius gallon
4	how antiophthalmic factor many liters in a gallon
4	how many liters in a
4	gallon many liters in a how
4	cubic decimeter how many liters in a gallon
3	What is the name of the chocolate company in San Francisco ?
3	what is the name of the drinking chocolate company in san francisco
3	what is comprise the name of the chocolate company in san francisco
3	what is of the chocolate company in san francisco
3	what the name of the chocolate company in san francisco
3	what is the name of the chocolate company in san francisco
3	what is the list of the chocolate company in san francisco
3	what is public figure the name of the chocolate company in san francisco
3	what francisco the name of the chocolate company in san is
3	what is the name the chocolate company in san francisco
3	name is the what of the chocolate company in san francisco
3	what is the name of the public figure chocolate company in san francisco
3	what is the name of the chocolate company francisco san in
3	what is the name of the hot chocolate company in san francisco
3	what is the name of the chocolate company in hoosier state san francisco
3	what is the name of the chocolate troupe in san francisco
3	what is the name of the chocolate ships company in san francisco
3	francisco is the name of the chocolate company in san what
3	what is the name in the chocolate company of san francisco
3	what is of name the the chocolate company in san francisco
3	what is the name of the chocolate company in san francisco
3	what the the name of is chocolate company in san francisco
3	what is the of the chocolate company in san francisco
3	the is what name of the chocolate company in san francisco
3	what is the name of the chocolate caller in san francisco
3	what is the fellowship name of the chocolate company in san francisco
3	what the is name of the chocolate company in san francisco
3	what is the name of the chocolate company in public figure san francisco
3	what is the name of the chocolate company in san francisco
3	what is the name of the chocolate party in san francisco
3	what is the name of the chocolate party in san francisco
3	what is the name of the chocolate company hoosier state in san francisco
3	what is the name hoosier state of the chocolate company in san francisco
0	What are amphibians ?
0	are what amphibians
0	what are amphibious vehicle
0	what are amphibians
0	what are amphibians
0	what are amphibian
0	amphibious aircraft what are amphibians
0	what are amphibians
0	what are amphibians
0	comprise what are amphibians
0	what are amphibious aircraft
0	what are amphibious aircraft
0	what are amphibious aircraft amphibians
0	what amphibians are
0	what are amphibian
0	what comprise are amphibians
0	are what amphibians
0	what are amphibian
0	what
0	what amphibians are
0	what are amphibious vehicle
0	amphibious aircraft what are amphibians
0	amphibians are what
0	what amphibious aircraft are amphibians
0	what comprise are amphibians
0	amphibians are what
0	what amphibians are
0	what are amphibian
0	what amphibians are
0	what comprise are amphibians
0	what are amphibians
0	what are comprise amphibians
0	what amphibians
3	Who discovered x-rays ?
3	who discovered world health organization x rays
3	who rays x discovered
3	who discovered x rays
3	who rays x discovered
3	who discovered xtc rays
3	find out who discovered x rays
3	who discovered x irradiation
3	who discovered rays x
3	discovered who x rays
3	discovered x rays
3	who discovered x rays
3	who x rays
3	who discovered rays
3	who discovered go rays
3	who rays x discovered
3	world health organization who discovered x rays
3	who discovered x world health organization rays
3	who discovered x world health organization rays
3	who light upon x rays
3	who discovered x shaft of light
3	who discovered x ray of light rays
3	who discovered x rays
3	who discovered x rays
3	discovered who x rays
3	who discovered x rays
3	x discovered who rays
3	discovered
3	who discovered x rays
3	who discovered rays
3	who describe x rays
3	who discovered go rays
3	who discovered x ray of light rays
3	Which comedian 's signature line is `` Can we talk '' ?
3	which comedian s touch line is can we talk
3	which comedian s signature line is can we talk
3	which comedian s signature line we can is talk
3	which comedian s signature line is pot can we talk
3	which comedian s signature line is can we talk
3	which comedian s signature line is can we talk
3	which comedian s touch line is can we talk
3	which comedian s signature line comprise is can we talk
3	which comedian s signature tune line is can we talk
3	which comedian s signature line is can we talk
3	which talk s signature line is can we comedian
3	which comedian s signature line is can we lecture
3	which comedian s line is can we talk
3	which comedian s signature is can we talk
3	which comedian s signature line is talk we can
3	which phone line comedian s signature line is can we talk
3	which comedian s signature line is can phone line we talk
3	which comedian s signature line is can we spill the beans
3	which comedian s signature tune line is can we talk
3	which comedian s signature line is can we phone line talk
3	phone line which comedian s signature line is can we talk
3	which comedian s signature line is comic can we talk
3	which comedian s signature line pot is can we talk
3	which comedian signature line is can we talk
3	which comedian s signature we is can line talk
3	line comedian s signature which is can we talk
3	which comedian s signature line is we can talk
3	which comedian is signature line s can we talk
3	which comedian s key signature line is can we talk
3	which comic s signature line is can we talk
3	we comedian s signature line is can which talk
3	which comedian s signature line is can we talk
0	What is fibromyalgia ?
0	what fibromyalgia is
0	what is fibromyalgia
0	what is fibromyalgia
0	what is fibromyalgia
0	what comprise is fibromyalgia
0	what fibromyalgia is
0	comprise what is fibromyalgia
0	what fibromyalgia
0	fibromyalgia is what
0	what is fibromyalgia
0	what fibromyalgia
0	what is fibromyalgia
0	fibromyalgia is what
0	what is fibromyalgia
0	is what fibromyalgia
0	what is fibromyalgia
0	what is fibromyalgia
0	fibromyalgia is what
0	what is fibromyalgia
0	is what fibromyalgia
0	what is fibromyalgia
0	what is fibromyalgia
0	what is fibromyalgia
0	what is comprise fibromyalgia
0	fibromyalgia is what
0	comprise what is fibromyalgia
0	what is fibromyalgia
0	what is fibromyalgia
0	comprise what is fibromyalgia
0	what is fibromyalgia
0	what comprise is fibromyalgia
0	what comprise is fibromyalgia
0	What is done with worn or outdated flags ?
0	what flagstone is done with worn or outdated flags
0	what is done with worn or outdated flags
0	what is done with worn or superannuated flags
0	with is done what worn or outdated flags
0	what is done with fag or outdated flags
0	what is done with worn or outdated beaver state flags
0	what is flags with worn or outdated done
0	what is done with worn or outdated flags
0	is done with worn outdated flags
0	what is done with wear upon worn or outdated flags
0	what is done with worn or flags outdated
0	what is done with worn or fare outdated flags
0	what is get along with worn or outdated flags
0	beaver state what is done with worn or outdated flags
0	what is done or worn with outdated flags
0	what is done with worn or outdated swag
0	what is done with worn fare or outdated flags
0	what is done with worn flags outdated or
0	what is done with worn or out of date flags
0	what is come with worn or outdated flags
0	what is done with worn outdated flags
0	what is done with wear upon or outdated flags
0	what is done worn or outdated flags
0	what is done with worn or outdated flagstone flags
0	what is done with worn or outdated superannuated flags
0	what is done with worn or out of date flags
0	what is done with or worn outdated flags
0	what is or with worn done outdated flags
0	what is done with worn outdated
0	is done with worn outdated flags
0	what is done with fag out or outdated flags
0	what done is with worn or outdated flags
0	What does cc in engines mean ?
0	what does cubic centimetre in engines mean
0	what does cc in engines doe mean
0	doe what does cc in engines mean
0	what does cc in engines mean
0	what does cc in engines mean
0	what does cc in engine mean
0	in does cc what engines mean
0	what does in engines mean
0	what does cc in engines engine mean
0	what engine does cc in engines mean
0	what mean cc in engines does
0	what does cc in engines mean
0	what does engines in cc mean
0	what does cc in engines mean
0	what does cc in engines mean
0	what in cc does engines mean
0	what cc in mean
0	what does engines in cc mean
0	what does cc mean engines in
0	what does cc in locomotive mean
0	what does doe cc in engines mean
0	what does in cc engines mean
0	what does cc in engine mean
0	what does millilitre in engines mean
0	what does milliliter in engines mean
0	what cc in engines mean
0	what does cc in engines mean
0	what does in engines mean
0	what does cc in engines mean
0	what does cc in engines mingy
0	what does mean in engines cc
0	what does cc in mean
4	When did Elvis Presley die ?
4	when did superman presley die
4	when did elvis presley conk out
4	when did elvis presley die
4	when did elvis presley choke
4	did when elvis presley die
4	give out when did elvis presley die
4	did when elvis presley die
4	when give out did elvis presley die
4	when did elvis aron presley elvis presley die
4	when did elvis presley
4	did elvis presley die
4	when did elvis die
4	when did elvis presley die
4	did when elvis presley die
4	when did elvis elvis aron presley die
4	give out when did elvis presley die
4	when did elvis fare presley die
4	when elvis presley
4	when did elvis die presley
4	when did elvis elvis aron presley presley die
4	when did elvis presley die
4	when did pane presley die
4	when did elvis window pane presley die
4	when did elvis presley conk out
4	when did elvis presley die
4	when did presley elvis die
4	when did elvis give out presley die
4	when elvis did presley die
4	when did die presley elvis
4	when fare did elvis presley die
4	presley did elvis when die
4	when did elvis presley die
5	What is the capital of Yugoslavia ?
5	what is the capital serbia and montenegro of yugoslavia
5	what is the capital of jugoslavija
5	what is the capital of serbia and montenegro
5	what is the das kapital of yugoslavia
5	what is the capital of comprise yugoslavia
5	what serbia and montenegro is the capital of yugoslavia
5	what is yugoslavia capital of the
5	what is the capital of yugoslavia
5	what is the majuscule of yugoslavia
5	what is capital the of yugoslavia
5	what is the capital of yugoslavia
5	what yugoslavia the capital of is
5	what is the capital of yugoslavia
5	what is capital letter the capital of yugoslavia
5	what is the capital of serbia and montenegro
5	what yugoslavia the capital of is
5	what is the capital of federal republic of yugoslavia
5	capital is the what of yugoslavia
5	what the of yugoslavia
5	what is the capital of
5	what is the capital capital letter of yugoslavia
5	what is the serbia and montenegro capital of yugoslavia
5	what comprise is the capital of yugoslavia
5	what is capital the of yugoslavia
5	capital is the what of yugoslavia
5	capital letter what is the capital of yugoslavia
5	what is the capital letter of yugoslavia
5	what is capital the of yugoslavia
5	what is the capital
5	what is the capital of yugoslavia
5	what is the majuscule of yugoslavia
5	what is the capital of serbia and montenegro
5	Where is Milan ?
5	where is comprise milan
5	is where milan
5	where is milano
5	where milano is milan
5	where milan is
5	where is milano
5	where is comprise milan
5	is where milan
5	milano where is milan
5	where is milano
5	is where milan
5	where is milan
5	where milan is
5	where is milano
5	milano where is milan
5	where is milan
5	where is milan
5	where is milan
5	where is milan
5	milano where is milan
5	where comprise is milan
5	where is milano
5	where comprise is milan
5	is where milan
5	where is comprise milan
5	milan is where
5	is where milan
5	is where milan
5	is milan
5	where is milano
5	where is milano
5	where is milan
4	What is the speed hummingbirds fly ?
4	what hummingbirds the speed is fly
4	what is the speed pep pill hummingbirds fly
4	what the is speed hummingbirds fly
4	what is the speed up hummingbirds fly
4	is the speed hummingbirds fly
4	what is the speed hummingbirds pep pill fly
4	what is the amphetamine hummingbirds fly
4	what is the speed hummingbirds fly
4	what is the hummingbirds speed fly
4	what is the pep pill speed hummingbirds fly
4	what is the speed hummingbirds fly
4	what is the hotfoot hummingbirds fly
4	hummingbird what is the speed hummingbirds fly
4	is what the speed hummingbirds fly
4	the is what speed hummingbirds fly
4	what is the velocity hummingbirds fly
4	what is speed fly
4	what is the speed hummingbirds fly
4	what is the speed hummingbirds fly
4	is the hummingbirds fly
4	what is the speed hummingbirds fly ball
4	what hummingbird is the speed hummingbirds fly
4	what is the fly hummingbirds speed
4	what fly the speed hummingbirds is
4	what is the wing speed hummingbirds fly
4	what is the f number hummingbirds fly
4	what is the speed hummingbirds
4	what wing is the speed hummingbirds fly
4	what is the amphetamine hummingbirds fly
4	the is what speed hummingbirds fly
4	pep pill what is the speed hummingbirds fly
4	what is the speed hummingbird fly
5	What is the oldest city in the United States ?
5	what is the oldest city in united states
5	what is the oldest city in state department the united states
5	what is the oldest city in the united states
5	what is the oldest city in the united states
5	what is the oldest the in city united states
5	what is states oldest city in the united the
5	what is the oldest city in the united land
5	what is the oldest city united the in states
5	what is the oldest metropolis in the united states
5	what is the oldest metropolis in the united states
5	what is oldest city in united states
5	what is the oldest city in the united land
5	what is the oldest metropolis city in the united states
5	what is the oldest urban center in the united states
5	what is the city in united states
5	what is the oldest in city the united states
5	what is the oldest city honest to goodness in the united states
5	what is the oldest the in city united states
[truncated: 14,501 more rows]
