# Supplementary material for: STTA: enhanced text classification via selective test-time augmentation
Source: PeerJ Comput Sci. 2023 Dec 19;9:e1757. doi: 10.7717/peerj-cs.1757 (PMC10773867; doi:10.7717/peerj-cs.1757)
Supplement: Supplemental Information 5 — The Text REtrieval Conference (TREC) Question Classification dataset contains 5500 labeled questions in training set and another 500 for test set.The TREC-Coarse dataset has 6 coarse class labels. [file peerj-cs-09-1757-s005.zip › tta_ri_0.1_1+32_test.csv]

label	sentence
4	How far is it from Denver to Aspen ?
4	how far is it from mile high city to aspen
4	how army for the liberation of rwanda is it from denver to aspen
4	how far is it from denver to aspen
4	aspen far is it from denver to how
4	how far is it from mile high city to aspen
4	how former armed forces is it from denver to aspen
4	how far interahamwe is it from denver to aspen
4	how far is it from capital of colorado to aspen
4	how far is from it denver to aspen
4	how alir is it from denver to aspen
4	how far is it from denver to mile high city aspen
4	how it is far from denver to aspen
4	how former armed forces is it from denver to aspen
4	how information technology far is it from denver to aspen
4	how far is it information technology from denver to aspen
4	is it from denver aspen
4	how far is it from denver mile high city to aspen
4	how far aspen it from denver to is
4	how far is it from denver to aspen
4	how far is aspen from denver to it
4	how far it from denver to
4	how far is it from mile high city to aspen
4	how far is it from denver to aspen
4	how far is it from aspen
4	how far is it from denver to information technology aspen
4	how far is it from denver to aspen
4	how far it is from denver to aspen
4	interahamwe how far is it from denver to aspen
4	far how is it from denver to aspen
4	how far it from to aspen
4	how far is it from aspen to denver
4	how far is it from denver to aspen
5	What county is Modesto , California in ?
5	what is county modesto california in
5	what county is modesto ca california in
5	what county is modesto california in
5	what county is modesto ca california in
5	is county what modesto california in
5	what county in modesto california is
5	what county is modesto california in
5	what county is modesto ca in
5	what california is modesto county in
5	what county is modesto golden state in
5	what county is modesto golden state in
5	what county is modesto california in
5	what county is california in
5	what county is modesto comprise california in
5	what county is modesto california in
5	what county is modesto ca in
5	ca what county is modesto california in
5	what county is modesto calif in
5	what county is modesto calif in
5	what county is modesto golden state in
5	is county what modesto california in
5	what county is modesto california in
5	what county is hoosier state modesto california in
5	what county is modesto calif in
5	what california is modesto county in
5	what county comprise is modesto california in
5	what county is modesto california in
5	what county is ca modesto california in
5	what in is modesto california county
5	ca what county is modesto california in
5	what county ca is modesto california in
5	california county is modesto what in
3	Who was Galileo ?
3	who was galileo
3	who was galileo galilei
3	who was galileo galilei
3	who was galileo
3	who galileo galilei was galileo
3	world health organization who was galileo
3	who was galileo
3	who comprise was galileo
3	who was galileo galilei
3	world health organization who was galileo
3	was who galileo
3	galileo
3	comprise who was galileo
3	who was galileo
3	who was galileo
3	who was comprise galileo
3	was who galileo
3	who comprise was galileo
3	galileo was who
3	galileo was who
3	who galileo
3	who was galileo galilei
3	was who galileo
3	was who galileo
3	who was galileo galilei
3	who was galileo galilei
3	who galileo galilei was galileo
3	who was galileo galilei
3	who was galileo
3	who was galileo
3	comprise who was galileo
3	who galileo was
0	What is an atom ?
0	what is atom an
0	what is an mote atom
0	an is what atom
0	what is an atom
0	what is an speck
0	what is an atom
0	what is an mote atom
0	mote what is an atom
0	what is an atom
0	what is an molecule
0	associate in nursing what is an atom
0	what an atom
0	what is an corpuscle
0	is an
0	what is an mote atom
0	associate in nursing what is an atom
0	what is an atom
0	what atom an is
0	is what an atom
0	what is an speck
0	what is an corpuscle
0	what is an particle
0	is an atom
0	what is an speck
0	an is what atom
0	atom is an what
0	what is an atom
0	what associate in nursing is an atom
0	what is an molecule
0	comprise what is an atom
0	an is what atom
0	what is an corpuscle
4	When did Hawaii become a state ?
4	when did hawaii become
4	when did hawaii become a land
4	when did hawaii become a state
4	when did hawaii become state
4	when did hawaii become a commonwealth
4	when did hawaii get a state
4	when did state department hawaii become a state
4	when suit did hawaii become a state
4	when did hawaii become state
4	when hawaii did become a state
4	when did hawaii become a
4	when did a become hawaii state
4	when did hawaii become a say
4	aloha state when did hawaii become a state
4	state did hawaii become a when
4	state department when did hawaii become a state
4	when a hawaii become did state
4	when did hawaii become aloha state a state
4	when did hawaii become a state
4	when did hi become a state
4	when did a become hawaii state
4	when did aloha state become a state
4	when did hawaii become antiophthalmic factor a state
4	when hawaii become a state
4	when become hawaii did a state
4	when did hawaii become a say
4	when did hawaii antiophthalmic factor become a state
4	when a hawaii become did state
4	when hawaii become a state
4	hawaii did when become a state
4	when did hawaii antiophthalmic factor become a state
4	when become hawaii did a state
4	How tall is the Sears Building ?
4	sears tall is the how building
4	is tall how the sears building
4	how tall is the sears construction
4	building tall is the sears how
4	how tall is the sears build building
4	how tall is the sears build building
4	how tall is the sears make
4	how tall comprise is the sears building
4	how tall is the sears build building
4	how build tall is the sears building
4	is tall how the sears building
4	how tall is the sears build up
4	how tall is the sears building
4	how marvellous is the sears building
4	how tall is the sears building
4	building tall is the sears how
4	how tall is the blacken building
4	how is the sears building
4	tall how is the sears building
4	how tall is the sear building
4	how tall is the sears improbable building
4	tall is the sears building
4	improbable how tall is the sears building
4	how tall is the sears building
4	how tall the sears building
4	how tall is the scorch building
4	how tall is build the sears building
4	how tall the is sears building
4	how tall is the sears work up
4	how building is the sears tall
4	how tall is the sears building
4	how tall is the sears building
3	George Bush purchased a small interest in which baseball team ?
3	george bush purchased a small interest in which baseball team
3	george crotch hair purchased a small interest in which baseball team
3	george bush purchased a small interest in which baseball purchase team
3	george in purchased a small interest bush which baseball team
3	george bush president bush purchased a small interest in which baseball team
3	st george bush purchased a small interest in which baseball team
3	george bush purchased a small pursuit in which baseball team
3	george bush purchased a small interest in which baseball team
3	george bush purchased a small interest team which baseball in
3	george bush purchased interest small a in which baseball team
3	george bush purchased a small in baseball team
3	george bush purchased a minor interest in which baseball team
3	george bush purchased purchase a small interest in which baseball team
3	george bush purchased a small interest in which baseball team
3	george bush purchased a small interest team which baseball in
3	baseball bush purchased a small interest in which george team
3	george bush purchased a small george v interest in which baseball team
3	george bush purchased a small interest in which baseball team
3	george bush purchased a minor interest in which baseball team
3	george bush purchased a george v small interest in which baseball team
3	george small purchased a bush interest in which baseball team
3	george bush purchased interest which baseball team
3	george bush purchased a small concern in which baseball team
3	george bush purchased a small in interest which baseball team
3	george bush purchased a purchase small interest in which baseball team
3	george bush purchased a baseball interest in which small team
3	george bush a small interest in which team
3	george bush purchased a squad small interest in which baseball team
3	george bush purchased a small interest in which baseball matter to team
3	george bush purchased a small interest in which baseball game team
3	george bush buy a small interest in which baseball team
3	george purchased a small interest in which baseball team
1	What is Australia 's national flower ?
1	what is australia flower national s
1	what is australia s national atomic number flower
1	what is atomic number australia s national flower
1	what is australia s internal flower
1	s is australia what national flower
1	what is australia s flower national
1	what is australia s flower
1	what is australia flower national s
1	what is australia s national flower
1	what is australia s national prime
1	what is australia s national bloom
1	what is australia s subject flower
1	what flower australia s national is
1	is australia s national
1	bloom what is australia s national flower
1	what flower australia s national is
1	is s national flower
1	what is australia s national flower
1	what is australia s national bloom
1	what s australia is national flower
1	what atomic number is australia s national flower
1	what is australia s national flower
1	what is australia s home flower
1	what is commonwealth of australia s national flower
1	what is australia s subject flower
1	what is australia s national atomic number flower
1	what is comprise australia s national flower
1	s is australia what national flower
1	what is australia s national commonwealth of australia flower
1	what home is australia s national flower
1	is australia s national flower
1	what is australia s national bloom
0	Why does the moon turn orange ?
0	why does the sun myung moon turn orange
0	the does why moon turn orange
0	why does the moon turn over orange
0	the does why moon turn orange
0	why the turn orange
0	why does the orange turn moon
0	why does the moon turn
0	why does the moon turn orangeness orange
0	doe why does the moon turn orange
0	why does wherefore the moon turn orange
0	why does the moon reverse orange
0	why does the daydream turn orange
0	why turn over does the moon turn orange
0	why does the sun myung moon turn orange
0	why does the daydream moon turn orange
0	why orange the moon turn does
0	turn does the moon why orange
0	daydream why does the moon turn orange
0	orange does the moon turn why
0	why does the turn over moon turn orange
0	why does the moon turn orange
0	why does the moon orange
0	why does the turn orange
0	why moon the does turn orange
0	why does the moon turn orange
0	why does the moon orange
0	why does daydream the moon turn orange
0	orange does the moon turn why
0	why does the moon turn orangish
0	does the moon turn orange
0	why moon the does turn orange
0	why does moon turn orange
0	What is autism ?
0	autism is what
0	what is
0	is what autism
0	is what autism
0	what is autism
0	what comprise is autism
0	is what autism
0	what is autism
0	what is autism
0	what is autism
0	autism is what
0	what is autism
0	what is comprise autism
0	what is autism
0	is what autism
0	what is autism
0	what is comprise autism
0	what is autism
0	what autism
0	what is
0	comprise what is autism
0	comprise what is autism
0	comprise what is autism
0	what is autism
0	what comprise is autism
0	what autism is
0	what is autism
0	what autism is
0	what is autism
0	what is autism
0	what is comprise autism
0	what is autism
5	What city had a world fair in 1900 ?
5	what city had a world evenhandedly in
5	what city had in world fair a
5	what hoosier state city had a world fair in
5	what world had a city fair in
5	what city had fair in
5	what city worldly concern had a world fair in
5	what urban center had a world fair in
5	what worldly concern city had a world fair in
5	what city had a world fair metropolis in
5	what world had a city fair in
5	what city a had world fair in
5	what city had a world fair in
5	city had a world fair in
5	what city had a world carnival in
5	what had city a world fair in
5	what city in a world fair had
5	what city had a world fair in
5	what city world a had fair in
5	what city had a world worldly concern fair in
5	what city had a world fair in
5	what urban center had a world fair in
5	what urban center had a world fair in
5	what city had a world fair in
5	what city had a world fair in
5	what city had bonny a world fair in
5	antiophthalmic factor what city had a world fair in
5	what city had a world metropolis fair in
5	what world had a city fair in
5	what city had a world fair in
5	a city had what world fair in
5	what urban center had a world fair in
5	bonny what city had a world fair in
3	What person 's head is on a dime ?
3	what s person head is on a dime
3	what person s head is on comprise a dime
3	what person s head is on a dime bag
3	what person s head on a dime
3	what person s head is on a dime
3	what person s head is on a dime
3	what person s head is a dime
3	a person s head is on what dime
3	what individual s head is on a dime
3	what person s head is a dime
3	what person dime head is on a s
3	what person atomic number s head is on a dime
3	is person s head what on a dime
3	what person s head is on a dime bag dime
3	what a s head is on person dime
3	what person s pass is on a dime
3	what person s principal is on a dime
3	what person s a is on head dime
3	what person s head is on a dime
3	what person s head is a dime
3	what person s heading is on a dime
3	what person a head is on s dime
3	what person s head is on mortal a dime
3	comprise what person s head is on a dime
3	what individual s head is on a dime
3	what person s head is on a dime
3	what person atomic number s head is on a dime
3	what person s atomic number head is on a dime
3	what s head on a dime
3	what someone s head is on a dime
3	what person comprise s head is on a dime
3	what person s fountainhead is on a dime
4	What is the average weight of a Yellow Labrador ?
4	what is the average weight of a yellow slant labrador
4	what is of average weight the a yellow labrador
4	what is the average weight of a icteric labrador
4	what is the average weight of a yellow labrador
4	what is the average of a yellow labrador
4	what is the average weight down of a yellow labrador
4	what is the average weight of a yellow
4	what the average weight of a yellow labrador
4	what is the median weight of a yellow labrador
4	what is the average weight of a yellow antiophthalmic factor labrador
4	what is the average weight of a yellow modal labrador
4	what is the average weight of a yellow labrador
4	what weight the average is of a yellow labrador
4	what is the average weight of a antiophthalmic factor yellow labrador
4	what is the average weight of a scandalmongering yellow labrador
4	labrador is the average weight of a yellow what
4	average is the what weight of a yellow labrador
4	what is the average weighting of a yellow labrador
4	what is the average weight of a yellowness labrador
4	what is the average weight of a labrador
4	what is the average weight a labrador
4	what is the average weight of a yellow comprise labrador
4	what is the average weight of labrador yellow a
4	what is the ordinary weight of a yellow labrador
4	what is the median weight of a yellow labrador
4	a is the average weight of what yellow labrador
4	what is the average weight of a yellow labrador
4	what is the average weight of labrador yellow a
4	yellow is the average weight of a what labrador
4	what is the average antiophthalmic factor weight of a yellow labrador
4	what is the average weight of antiophthalmic factor a yellow labrador
4	what is the average weight of a yellowness labrador
3	Who was the first man to fly across the Pacific Ocean ?
3	who was comprise the first man to fly across the pacific ocean
3	who was the first the to fly across man pacific ocean
3	who was the first man to crosswise fly across the pacific ocean
3	who was the first man to fly crosswise the pacific ocean
3	who the first man across the pacific ocean
3	who was the first to across the pacific ocean
3	who to the first man was fly across the pacific ocean
3	who was the first man to fly across the pacific ocean
3	who was the first man to fly crosswise the pacific ocean
3	who was the first man to fly across gentlemans gentleman the pacific ocean
3	who was the first human to fly across the pacific ocean
3	who was comprise the first man to fly across the pacific ocean
3	who was the first man to fly across the pacific ocean
3	who was the first man to fly the pacific ocean
3	who was the first man to fly pacific the across ocean
3	who was man to fly across pacific
3	who was the first man to fly ocean the pacific across
3	who was the comprise first man to fly across the pacific ocean
3	who was the first man to fly across world health organization the pacific ocean
3	who was across first man to fly the the pacific ocean
3	was the first man to fly across the pacific ocean
3	who was the first man to fly across the gentlemans gentleman pacific ocean
3	who was the first man across fly to the pacific ocean
3	who was the first man to fly the pacific ocean
3	who was the showtime man to fly across the pacific ocean
3	who was the first man fly across the ocean
3	who was the first man to fly across the peaceable ocean
3	was who the first man to fly across the pacific ocean
3	who was the comprise first man to fly across the pacific ocean
3	who was the first man to fly crosswise the pacific ocean
3	who was man to fly across the pacific ocean
3	the was the first man to fly across who pacific ocean
4	When did Idaho become a state ?
4	when did idaho turn a state
4	when did idaho become state department a state
4	when did idaho become a nation
4	when did idaho get a state
4	idaho become a state
4	when did gem state become a state
4	when did gem state become a state
4	when did gem state become a state
4	when did idaho become a state department state
4	when did become idaho a state
4	when did idaho go a state
4	when did idaho become state a
4	when did idaho become a state
4	when did idaho state a become
4	when did idaho become antiophthalmic factor a state
4	when idaho did become a state
4	when did fare idaho become a state
4	when did idaho state department become a state
4	when did id idaho become a state
4	when did antiophthalmic factor idaho become a state
4	state did idaho become a when
4	when state idaho become a did
4	id when did idaho become a state
4	idaho did when become a state
4	become did idaho when a state
4	when did idaho become a state
4	when did idaho get a state
4	when did idaho state a become
4	when did idaho become a state
4	when did idaho a state
4	when did become a state
4	when did idaho become a state
4	What is the life expectancy for crickets ?
4	what is the life history expectancy for crickets
4	what is the life expectancy for crickets
4	what is the life anticipation for crickets
4	what is the life for crickets
4	what is the animation expectancy for crickets
4	is what the life expectancy for crickets
4	what the life expectancy for
4	what is cricket the life expectancy for crickets
4	what is the life anticipation for crickets
4	what is the life expectancy for cricket
4	what is the lifespan expectancy for crickets
4	what is the life expectancy living for crickets
4	what is the life expectancy for crickets
4	what is the life for crickets
4	what is the sprightliness expectancy for crickets
4	what is crickets life expectancy for the
4	what is the life anticipation expectancy for crickets
4	what is the life expectancy for crickets
4	what the expectancy for crickets
4	what is the comprise life expectancy for crickets
4	what is life the expectancy for crickets
4	what is the life expectancy for crickets
4	what is the anticipation life expectancy for crickets
4	what is the spirit expectancy for crickets
4	what is expectancy life the for crickets
4	what is crickets life expectancy for the
4	what is the life expectancy living for crickets
4	for is the life expectancy what crickets
4	what is the biography expectancy for crickets
4	what is the life expectancy cricket for crickets
4	what is the life crickets for expectancy
4	what for the life expectancy is crickets
1	What metal has the highest melting point ?
1	what metal has dissolve the highest melting point
1	what metal alloy has the highest melting point
1	what metal has the highest melting item
1	what metal gamy has the highest melting point
1	what has highest point
1	what metal has the highest melting gunpoint
1	what metal has the highest melting point
1	what metal has the highest melting point
1	melting metal has the highest what point
1	what point has the highest melting metal
1	what the has metal highest melting point
1	metal what has the highest melting point
1	what metal has the highest point
1	what metallic has the highest melting point
1	the metal has what highest melting point
1	what metal has the highest melting dissolve point
1	what alloy has the highest melting point
1	alloy what metal has the highest melting point
1	what metal has gamy the highest melting point
1	what metal has the highest melting point
1	what metal has the highest melting item
1	gamy what metal has the highest melting point
1	what metal the highest melting point
1	what metal has the gamy melting point
1	point metal has the highest melting what
1	what metal has the highest melting repoint
1	what metal has the highest meld point
1	what metal has the highest have melting point
1	melting metal has the highest what point
1	what metal has the melting highest point
1	what metal has the highest point
1	what melting has the highest metal point
3	Who developed the vaccination against polio ?
3	polio developed the vaccination against who
3	who world health organization developed the vaccination against polio
3	who modernise the vaccination against polio
3	who the vaccination against polio
3	who formulate the vaccination against polio
3	inoculation who developed the vaccination against polio
3	poliomyelitis who developed the vaccination against polio
3	inoculation who developed the vaccination against polio
3	who highly developed developed the vaccination against polio
3	who developed the vaccination against polio
3	who vaccination the developed against polio
3	who developed the inoculation against polio
3	vaccination developed the who against polio
3	who developed poliomyelitis the vaccination against polio
3	who developed the vaccination against polio
3	who developed the inoculation against polio
3	who developed the inoculation against polio
3	who developed the vaccination against polio
3	poliomyelitis who developed the vaccination against polio
3	the developed who vaccination against polio
3	who developed the against vaccination polio
3	who developed the vaccination against highly developed polio
3	who developed the vaccination against polio
3	who developed the vaccination against polio
3	the developed who vaccination against polio
3	who developed the vaccination against poliomyelitis
3	who the developed vaccination against polio
3	who developed vaccination against
3	who developed the vaccination against poliomyelitis
3	who developed the vaccination
3	against developed the vaccination who polio
3	polio developed the vaccination against who
0	What is epilepsy ?
0	is epilepsy
0	what is epilepsy
0	what is comprise epilepsy
0	epilepsy is what
0	epilepsy is what
0	what is epilepsy
0	what is comprise epilepsy
0	what is comprise epilepsy
0	what is epilepsy
0	comprise what is epilepsy
0	is epilepsy
0	comprise what is epilepsy
0	what is epilepsy
0	what is epilepsy
0	what is epilepsy
0	what is comprise epilepsy
0	what is epilepsy
0	is what epilepsy
0	what epilepsy is
0	epilepsy is what
0	what is epilepsy
0	what epilepsy is
0	what comprise is epilepsy
0	what is epilepsy
0	epilepsy is what
0	what is epilepsy
0	what is comprise epilepsy
0	what is epilepsy
0	what is epilepsy
0	what is epilepsy
0	what is epilepsy
0	epilepsy is what
4	What year did the Titanic sink ?
4	what class did the titanic sink
4	titanic year did the what sink
4	what the did year titanic sink
4	what year did the titanic go under
4	what titanic did the year sink
4	what year did the titanic cesspit
4	what class did the titanic sink
4	what yr did the titanic sink
4	what year did the titanic fare sink
4	did year what the titanic sink
4	what class did the titanic sink
4	yr what year did the titanic sink
4	what go down year did the titanic sink
4	what year did titanic sink
4	what sink did the titanic year
4	go down what year did the titanic sink
4	what year did the yr titanic sink
4	what year did the titanic sink
4	what year did the titanic sink
4	what year did the titanic sink
4	what yr did the titanic sink
4	what year did the titanic sink
4	what year did the titanic settle
4	what twelvemonth did the titanic sink
4	what did the titanic sink
4	what year titanic the did sink
4	what year yr did the titanic sink
4	what year did the titanic fare sink
4	fare what year did the titanic sink
4	year did the titanic
4	the year did what titanic sink
4	what year did the titanic sink
3	Who was the first American to walk in space ?
3	who was the first american english to walk in space
3	who american english was the first american to walk in space
3	who was walk first american to the in space
3	who was the first american to walk in space
3	who was the start american to walk in space
3	who was the first american to walk in space
3	who was the american first to walk in space
3	who first the was american to walk in space
3	who was the first american to walk in walkway space
3	who was the first american to walk in distance
3	was first american to in
3	who the first american to walk in space
3	who was to first american the walk in space
3	who was the outer space first american to walk in space
3	who was the first american to pass in space
3	to was the first american who walk in space
3	who was the first american to walk in blank
3	who was the first american to walk comprise in space
3	who the first to walk in space
3	who was the first american to walk in infinite
3	who was the first american to walk of life in space
3	who to the first american was walk in space
3	who was the first american to inaugural walk in space
3	who was the first american to hoosier state walk in space
3	who was the american to walk in space
3	who was the first american language to walk in space
3	american was the first who to walk in space
3	who was inaugural the first american to walk in space
3	who was the first american to walk in outer space space
3	who was the first outer space american to walk in space
3	who was the first american to walk in space
3	who was the showtime american to walk in space
0	What is a biosphere ?
0	what is a biosphere
0	what a is biosphere
0	is a biosphere
0	what is a
0	what a is biosphere
0	what biosphere a is
0	what is a biosphere
0	what is a biosphere
0	what comprise is a biosphere
0	a is what biosphere
0	what a
0	a is what biosphere
0	is what a biosphere
0	what is antiophthalmic factor a biosphere
0	what comprise is a biosphere
0	what biosphere a is
0	what is a biosphere
0	a biosphere
0	what antiophthalmic factor is a biosphere
0	what is a biosphere
0	what a is biosphere
0	what is a biosphere
0	what is a biosphere
0	comprise what is a biosphere
0	what is a biosphere
0	what is comprise a biosphere
0	what a is biosphere
0	what is comprise a biosphere
0	what comprise is a biosphere
0	what a biosphere
0	what is a biosphere
0	what is a biosphere
5	What river in the US is known as the Big Muddy ?
5	what river in the is as the big muddy
5	what river comprise in the us is known as the big muddy
5	what river in the us is known as the big muddied
5	what river in us is known as the big
5	what river in the us is known as the big atomic number muddy
5	what river in the us is known as the bragging muddy
5	what river in us the is known as the big muddy
5	what river in the us is known as the big quaggy
5	what river in the us is known as the big mucky
5	what river in the us is known as the big
5	what river in the us is known as the big muddy
5	what river in the us is known as the boastfully muddy
5	what river in amp the us is known as the big muddy
5	what us in the river is known as the big muddy
5	what river in us known as the muddy
5	what river in the us hoosier state is known as the big muddy
5	what river in the us is known as the big muddy
5	what river in the us is known hoosier state as the big muddy
5	what river in the us is known as the self aggrandizing muddy
5	what river in the muddy is known as the big us
5	what river the the us is known as in big muddy
5	big river in the us is known as the what muddy
5	what river in miry the us is known as the big muddy
5	river in the us is as the big muddy
5	what river in the us is known as the enceinte muddy
5	what river in the us muddy known as the big is
5	what river in the atomic number us is known as the big muddy
5	known river in the us is what as the big muddy
5	what river in the us is known as the live big muddy
5	what river in the us is known as miry the big muddy
5	what river in the us is known as the cock a hoop muddy
5	what river in us the is known as the big muddy
0	What is bipolar disorder ?
0	what is bipolar disorderliness
0	what is bipolar disorder
0	what is bipolar upset
0	bipolar is what disorder
0	what is bipolar disorder
0	what is bipolar upset
0	what is bipolar trouble
0	what comprise is bipolar disorder
0	bipolar is what disorder
0	what trouble is bipolar disorder
0	what is bipolar trouble
0	what is bipolar disorder
0	what comprise is bipolar disorder
0	comprise what is bipolar disorder
0	what is bipolar disquiet
0	what is bipolar disorder
0	what is bipolar disorder
0	what is bipolar trouble
0	what is bipolar trouble disorder
0	what is bipolar disorder
0	what is comprise bipolar disorder
0	disorder is bipolar what
0	what is comprise bipolar disorder
0	what comprise is bipolar disorder
0	what bipolar is disorder
0	what is bipolar disorder
0	what is bipolar upset
0	what is disorder
0	what is bipolar disorder
0	what disorder bipolar is
0	bipolar is what disorder
0	bipolar is what disorder
0	What is cholesterol ?
0	what comprise is cholesterol
0	what is cholesterin cholesterol
0	what is comprise cholesterol
0	what cholesterin is cholesterol
0	is what cholesterol
0	what is cholesterin
0	what is cholesterol
0	cholesterol is what
0	what is cholesterin
0	is what cholesterol
0	cholesterin what is cholesterol
0	what is cholesterol
0	what is cholesterin
0	cholesterol is what
0	what is cholesterin
0	what is cholesterin
0	cholesterol is what
0	what is cholesterin
0	is cholesterol
0	cholesterol is what
0	is cholesterol
0	what is comprise cholesterol
0	what is cholesterol
0	cholesterol is what
0	what is cholesterin
0	is what cholesterol
0	is what cholesterol
0	what is cholesterin
0	what is cholesterin cholesterol
0	comprise what is cholesterol
0	what is cholesterin
0	what is cholesterol
3	Who developed the Macintosh computer ?
3	who developed the computer
3	who developed world health organization the macintosh computer
3	who developed world health organization the macintosh computer
3	computer developed the macintosh who
3	who developed the macintosh world health organization computer
3	who developed the macintosh information processing system
3	who developed the macintosh computer
3	who developed the computer macintosh
3	who recrudesce the macintosh computer
3	who developed the computer
3	who data processor developed the macintosh computer
3	who developed the macintosh reckoner
3	who developed the mackintosh computer
3	who modernize the macintosh computer
3	who developed the macintosh computer
3	who developed the mackintosh computer
3	who developed the macintosh highly developed computer
3	developed the macintosh computer
3	mackintosh who developed the macintosh computer
3	who developed the computer macintosh
3	computer developed the macintosh who
3	developed the macintosh computer
3	who developed the data processor macintosh computer
3	who macintosh the developed computer
3	who developed the macintosh computer
3	who spring up the macintosh computer
3	who computer the macintosh developed
3	who developed macintosh the computer
3	who developed the macintosh computer
3	who developed the mackintosh computer
3	who developed the computer macintosh
3	highly developed who developed the macintosh computer
0	What is caffeine ?
0	comprise what is caffeine
0	what caffeine is
0	what is caffein
0	what is caffein
0	what is caffeine
0	what is caffein
0	what is caffeine
0	comprise what is caffeine
0	is caffeine
0	what is caffeine
0	what is caffein caffeine
0	is what caffeine
0	what is comprise caffeine
0	what is caffein
0	what is caffeine
0	what is caffeine
0	caffein what is caffeine
0	what is caffein caffeine
0	what caffeine is
0	is what caffeine
0	what comprise is caffeine
0	what is caffeine
0	what is caffeine
0	what is caffeine
0	caffeine is what
0	what is caffein
0	caffein what is caffeine
0	what is caffein
0	caffein what is caffeine
0	what is caffein
0	what is caffein
0	caffeine is what
5	What imaginary line is halfway between the North and South Poles ?
5	what imaginary line north halfway between the is and south poles
5	what imaginary line is halfway between the north and south poles
5	what imaginary line is halfway complex quantity between the north and south poles
5	what imaginary between the north and south
5	what imaginary line is halfway between the union and south poles
5	what imaginary line is halfway between and north the south poles
5	what imaginary agate line is halfway between the north and south poles
5	what imaginary line is north between the halfway and south poles
5	complex quantity what imaginary line is halfway between the north and south poles
5	what imaginary line is midway between the north and south poles
5	what imaginary line is halfway between the dixie north and south poles
5	what imaginary line is halfway between the and south poles
5	what imaginary line is halfway between the north and south poles
5	what imaginary line is halfway between the north and due south poles
5	what imaginary line is halfway between the north and poles south
5	what imaginary line is center between the north and south poles
5	what imaginary line is halfway between the north and poles
5	halfway imaginary line is what between the north and south poles
5	what imaginary line is halfway between tween the north and south poles
5	what imaginary line is halfway between the south and north poles
5	dixie what imaginary line is halfway between the north and south poles
5	what imaginary union line is halfway between the north and south poles
5	what north line is halfway between the imaginary and south poles
5	what imaginary line is halfway between the north and
5	what imaginary line is halfway union between the north and south poles
5	what imaginary line is halfway between the north and southward poles
5	what imaginary line is halfway between the north south and poles
5	what line is halfway the north and south poles
5	what imaginary line is halfway the and south poles
5	what imaginary line is halfway between the north and south punt
5	what imaginary line south halfway between the north and is poles
5	what imaginary line is halfway between the north and south punt
5	Where is John Wayne airport ?
5	where is john wayne airport
5	where is john mad anthony wayne airport
5	where is john wayne saint john the apostle airport
5	where is wayne john airport
5	where is john wayne airport
5	where is john wayne airdrome airport
5	where is john mad anthony wayne airport
5	where is john wayne aerodrome
5	where is airport
5	where is john wayne saint john the apostle airport
5	is where john wayne airport
5	where airdrome is john wayne airport
5	where is comprise john wayne airport
5	where airport john wayne is
5	where is john wayne airport
5	where john wayne airport
5	where is john mad anthony wayne airport
5	where is john mad anthony wayne airport
5	where john is wayne airport
5	john is where wayne airport
5	where is john saint john the apostle wayne airport
5	where airport john wayne is
5	where john is wayne airport
5	where is john wayne airport
5	where is st john the apostle wayne airport
5	where is saint john the apostle wayne airport
5	where is john wayne airport
5	where is john wayne airport
5	where john wayne airport
5	where is st john the apostle wayne airport
5	where saint john the apostle is john wayne airport
5	where saint john the apostle is john wayne airport
5	What hemisphere is the Philippines in ?
5	what hemisphere is the philippines
5	what hemisphere is comprise the philippines in
5	what hoosier state hemisphere is the philippines in
5	what cerebral hemisphere is the philippines in
5	what hemisphere is the republic of the philippines in
5	what hemisphere is the philippines
5	what cerebral hemisphere is the philippines in
5	what hemisphere is the philippines in
5	hemisphere what is the philippines in
5	what cerebral hemisphere is the philippines in
5	what hemisphere philippines the is in
5	what hemisphere is comprise the philippines in
5	what is hemisphere the philippines in
5	what hemisphere is the philippines in
5	what hemisphere is philippine islands the philippines in
5	what hemisphere is the philippines in
5	what cerebral hemisphere is the philippines in
5	what hemisphere is philippines the in
5	what hemisphere is the in
5	philippines hemisphere is the what in
5	what the is hemisphere philippines in
5	what hemisphere is the philippine in
5	what hemisphere is the philippine in
5	what hemisphere is the philippines cerebral hemisphere in
5	what hemisphere is the
5	what hemisphere is the filipino in
5	what hemisphere hoosier state is the philippines in
5	what hemisphere is the comprise philippines in
5	what philippines is the hemisphere in
5	what philippine islands hemisphere is the philippines in
5	what hemisphere is the philippines in
5	what cerebral hemisphere is the philippines in
4	What is the average speed of the horses at the Kentucky Derby ?
4	what is the average speed of the equus caballus at the kentucky derby
4	what is the average speed of the equus caballus at the kentucky derby
4	what is average speed of the horses at the kentucky derby
4	what is the average speed of the comprise horses at the kentucky derby
4	what is the average speed of the horses at the bluegrass state kentucky derby
4	what is the average the of the horses at speed kentucky derby
4	what is the average speed of the at the kentucky derby
4	what is the average speed pep pill of the horses at the kentucky derby
4	what is the average speed of the horses at the ky derby
4	what is the average zip of the horses at the kentucky derby
4	what is the bluegrass state average speed of the horses at the kentucky derby
4	what is the average speed of the horses at the kentucky derby hat
4	what is the average speed of derby horses at the kentucky the
4	what is the average speed of the horses the kentucky derby
4	what is the average speed of the kentucky at the horses derby
4	atomic number what is the average speed of the horses at the kentucky derby
4	what is the average speed of the horses at the kentucky derby
4	what is the average speed horses the of at the kentucky derby
4	what is pep pill the average speed of the horses at the kentucky derby
4	what is the mediocre speed of the horses at the kentucky derby
4	what is the at speed of the horses average the kentucky derby
4	what is the average speed of the horses at the kentucky derby hat
4	what the the average speed of is horses at the kentucky derby
4	what is the speed average of the horses at the kentucky derby
4	what is the average of the horses at the kentucky derby
4	what is the average speed of the horses at the kentucky derby
4	what is the average speed derby hat of the horses at the kentucky derby
4	what is the average swiftness of the horses at the kentucky derby
4	what is the average speed bluegrass state of the horses at the kentucky derby
4	what is the average speed of the at the kentucky derby
4	what is the average speed of horses at the kentucky derby
4	what is the average speed of the horses at the kentucky derby
5	Where are the Rocky Mountains ?
5	where are comprise the rocky mountains
5	jumpy where are the rocky mountains
5	where rocky the are mountains
5	where are the rocky mountain
5	where are the rocky tidy sum
5	where are the rocky mountains
5	where rocky the are mountains
5	pot where are the rocky mountains
5	where are the rocky flock
5	jumpy where are the rocky mountains
5	where are the rocky pot
5	where are the rocky mess
5	where rocky the are mountains
5	jumpy where are the rocky mountains
5	where are the rocky mountains
5	where are the rocky mountains
5	rocky are the where mountains
5	where are the bouldered mountains
5	where the are rocky mountains
5	where are the rocky mountains
5	the are where rocky mountains
5	where are the rocky great deal
5	are the rocky mountains
5	where are the rocky mountains
5	comprise where are the rocky mountains
5	where the are rocky mountains
5	where are the jumpy rocky mountains
5	where are the rocky mountains
5	where are the jolty mountains
5	are where the rocky mountains
5	mountains are the rocky where
5	where are the mountains
0	What are invertebrates ?
0	invertebrates are what
0	what are invertebrates
0	are what invertebrates
0	what comprise are invertebrates
0	what are invertebrate invertebrates
0	what are invertebrates
0	what are invertebrate
0	what are invertebrate
0	what are invertebrate
0	what are invertebrate
0	comprise what are invertebrates
0	what are invertebrate
0	what invertebrates are
0	what are invertebrate
0	what are invertebrates
0	are what invertebrates
0	what are invertebrates
0	what are invertebrate invertebrates
0	what are invertebrate invertebrates
0	what are invertebrates
0	are what invertebrates
0	what comprise are invertebrates
0	what comprise are invertebrates
0	what are invertebrates
0	what are invertebrate invertebrates
0	what are invertebrate
0	what are invertebrates
0	invertebrates are what
0	what are invertebrate
0	what are invertebrate
0	are what invertebrates
0	what invertebrate are invertebrates
4	What is the temperature at the center of the earth ?
4	what is the temperature at the comprise center of the earth
4	what is the temperature at the center of the globe
4	what is the temperature at the center of the earth
4	what is the temperature at the center of globe the earth
4	what the the temperature at is center of the earth
4	what is the temperature at the center the earth
4	what is the globe temperature at the center of the earth
4	the is the temperature at the center of what earth
4	what is the temperature at the center of the earthly concern
4	what is the temperature at the center of the earth
4	what is the temperature at the center of the earth
4	what is the temperature revolve around at the center of the earth
4	what is the temperature at the meat of the earth
4	what is the temperature at the center of the solid ground
4	earth is the temperature at the center of the what
4	what is the temperature at the center atomic number of the earth
4	what is the temperature at the centerfield of the earth
4	what is the temperature at the center of the atomic number earth
4	what is the temperature at the center of the atomic number earth
4	is the temperature at center of the
4	temperature is the what at the center of the earth
4	what is the temperature at the center of the globe earth
4	what is the temperature at the center revolve around of the earth
4	is the at the center of the earth
4	what is the temperature at the center of the earth
4	what is the temperature at the core of the earth
4	what is the temperature the center of the earth
4	what is the temperature at the center of the earthly concern
4	what is the center at the temperature of the earth
4	what is the temperature at the center of the world
4	is the temperature at the center of the earth
4	what is the the at the center of temperature earth
4	When did John F. Kennedy get elected as President ?
4	atomic number when did john f kennedy get elected as president
4	when did john f john fitzgerald kennedy get elected as president
4	when did john f kennedy stick elected as president
4	when did john f kennedy get elected as
4	when did john f jack kennedy get elected as president
4	president did john f kennedy get elected as when
4	when did john f president get elected as kennedy
4	when did john f kennedy as president
4	when did john f kennedy get elected as president
4	when did john f kennedy get elected as president
4	kennedy did john f when get elected as president
4	when did john f kennedy get elected as chairwoman
4	when did john f kennedy get elected chairperson as president
4	when did john get kennedy f elected as president
4	when did kennedy international airport john f kennedy get elected as president
4	when did john f kennedy get elected as chairwoman
4	f did john when kennedy get elected as president
4	when did john f kennedy buzz off get elected as president
4	kennedy did john f when get elected as president
4	when did john f kennedy get elected as chairperson
4	when did john f kennedy get elected as president
4	when did john f kennedy get elected as
4	when did john f kennedy come elected as president
4	when amp did john f kennedy get elected as president
4	f did john when kennedy get elected as president
4	when did john f kennedy get as president
4	when did john f kennedy get elected as chairperson president
4	when did john f kennedy kennedy international airport get elected as president
4	when did john kennedy get as president
4	when did john f kennedy get elected as chief executive
4	saint john the apostle when did john f kennedy get elected as president
4	when did john president kennedy get elected as f
4	How old was Elvis Presley when he died ?
4	how old was elvis presley when he died
4	how old was window pane elvis presley when he died
4	how old elvis was presley when he died
4	elvis old was how presley when he died
4	old how was elvis presley when he died
4	how old was battery acid presley when he died
4	how old was elvis presley when he died
4	how previous was elvis presley when he died
4	helium how old was elvis presley when he died
4	how former was elvis presley when he died
4	how old was he presley when elvis died
4	how honest to goodness old was elvis presley when he died
4	how presley was elvis old when he died
4	how old was elvis presley honest to goodness when he died
4	how honest to goodness was elvis presley when he died
4	how was old elvis presley when he died
4	how old was elvis presley when he died
4	how old was elvis presley when give out he died
4	old was elvis presley when he died
4	how old was when he died
4	how old was elvis presley when he died
4	how old was elvis presley when he died
4	how old was elvis presley when he died
4	how honest to goodness old was elvis presley when he died
4	died old was elvis presley when he how
4	how presley was elvis old when he died
4	how old was zen presley when he died
4	how old was elvis presley when he comprise died
4	how old was give out elvis presley when he died
4	how old was elvis presley when he give way
4	he old was elvis presley when how died
4	how window pane old was elvis presley when he died
5	Where is the Orinoco River ?
5	is the orinoco river
5	where orinoco the is river
5	is where the orinoco river
5	is where the orinoco river
5	where is the orinoco river orinoco river
5	where is orinoco the river
5	where is river orinoco the
5	where is the orinoco river
5	where is orinoco the river
5	where is the orinoco river
5	where is the orinoco river river
5	where is the comprise orinoco river
5	where is the orinoco river
5	where is the orinoco river river
5	where is the orinoco river
5	the is where orinoco river
5	where is the orinoco river orinoco river
5	where is the orinoco river river
5	is where the orinoco river
5	comprise where is the orinoco river
5	where is the orinoco river
5	where is orinoco river the orinoco river
5	where is the orinoco river river
5	comprise where is the orinoco river
5	where is the orinoco river river
5	where is the orinoco river river
5	where is the orinoco river river
5	where is the
5	where is the orinoco river river
5	where is the orinoco
5	where is the comprise orinoco river
5	where is orinoco river the orinoco river
4	How far is the service line from the net in tennis ?
4	how comprise far is the service line from the net in tennis
4	how far is the service line from interahamwe the net in tennis
4	how far is the service line from the net in comprise tennis
4	how is the service line from the net in tennis
4	how far is the service line from the net in tennis
4	how far is the service line from the net in tennis
4	how far is the service line from the lawn tennis net in tennis
4	how far is the service line from the network in tennis
4	how far is the service line the from net in tennis
4	how far is the service line from the net in tennis
4	how far is the service tennis from the net in line
4	how far is the service line from tennis net in the
4	how far is the service line from the in tennis
4	how far phone line is the service line from the net in tennis
4	far is the service from the net in tennis
4	how far is the service telephone line from the net in tennis
4	how former armed forces is the service line from the net in tennis
4	the far is how service line from the net in tennis
4	how far is the service bloodline from the net in tennis
4	how far is the line service from the net in tennis
4	how far is the service wrinkle from the net in tennis
4	how far is the service line from the net in tennis
4	how far is the the line from service net in tennis
4	phone line how far is the service line from the net in tennis
4	how is the service line the in tennis
4	how far is the service line from the net in lawn tennis
4	the far is how service line from the net in tennis
4	how far is the service line from the net in lawn tennis
4	how far hoosier state is the service line from the net in tennis
4	how far is the service line from the net in comprise tennis
4	how far is the service from line the net in tennis
4	how far net the service line from the is in tennis
4	How much fiber should you have per day ?
4	how much fiber should you have per day
4	per much fiber should you have how day
4	how lots fiber should you have per day
4	how much have should you fiber per day
4	how much fiber should you have per day
4	how much fiber should you have per clarence day day
4	how fiber should you have per day
4	how much roughage should you have per day
4	much how fiber should you have per day
4	how much fiber should you have per day
4	how much fiber clarence day should you have per day
4	how a good deal fiber should you have per day
4	roughage how much fiber should you have per day
4	how much fiber should you have per day
4	how much should fiber you have per day
4	how much fiber per you have should day
4	how much fiber should you have per clarence day
4	how much roughage fiber should you have per day
4	how very much fiber should you have per day
4	how much roughage should you have per day
4	how much fiber should you have per clarence day
4	how much stimulate fiber should you have per day
4	how much fiber should have you per day
4	how a lot fiber should you have per day
4	how much should you have per day
4	how much fiber should you very much have per day
4	how clarence day much fiber should you have per day
4	how much fiber should have day
4	much fiber should you have day
4	how much fiber should you have day per
4	roughage how much fiber should you have per day
4	how much fiber should you have per day
4	How many Great Lakes are there ?
4	many great lakes are there
4	how many lake great lakes are there
4	how comprise many great lakes are there
4	are many great lakes how there
4	how many are lakes great there
4	how many cracking lakes are there
4	how many great lakes are there
4	how many great lakes comprise are there
4	how many great lakes there are
4	how many great lakes there
4	many great lakes are there
4	how many great lake are there
4	how many great lake are there
4	how many are lakes great there
4	many how great lakes are there
4	how are great lakes many there
4	how many great lake are there
4	how many nifty lakes are there
4	how many great lake are there
4	how many great lakes bully are there
4	are many great lakes how there
4	how many nifty lakes are there
4	how many great are there
4	how many great lakes are in that respect there
4	how many lakes are there
4	how many there lakes are great
4	how many great lakes there
4	how many great lakes lake are there
4	how many bang up lakes are there
4	how many great in that respect lakes are there
4	how many great lakes are in that respect there
4	many great lakes are there
1	Material called linen is made from what plant ?
1	material called linen is made engraft from what plant
1	material called linen is made from take a leak what plant
1	material called linen is made from what
1	material called linen is made comprise from what plant
1	material called linen made from what plant
1	material called linen is made plant
1	material called linen is made from what plant
1	material called textile linen is made from what plant
1	material called linen is made engraft from what plant
1	material called linen is take from what plant
1	material take a leak called linen is made from what plant
1	material called linen is plant from what made
1	material called plant is made from what linen
1	material linen called is made from what plant
1	material called linen is made from what plant
1	real called linen is made from what plant
1	material called linen is from what plant
1	material called linen is score from what plant
1	material called linen is made from what plant
1	made called linen is material from what plant
1	material is linen called made from what plant
1	material called linen is realise from what plant
1	material called linen is ca ca from what plant
1	material linen is made from what plant
1	called material linen is made from what plant
1	material called linen is made from engraft what plant
1	material forebode linen is made from what plant
1	cloth called linen is made from what plant
1	material called is linen made from what plant
1	from called linen is made material what plant
1	material called linen is made from what embed
1	material called linen is crap from what plant
0	What is Teflon ?
0	what comprise is teflon
0	what is polytetrafluoroethylene
0	what is teflon
0	what is comprise teflon
0	what is polytetrafluoroethylene
0	what is comprise teflon
0	what is polytetrafluoroethylene
0	what is comprise teflon
0	what is teflon
0	is what teflon
0	is what teflon
0	what is teflon
0	what is polytetrafluoroethylene
0	what is teflon
0	what is polytetrafluoroethylene
0	what is polytetrafluoroethylene
0	is teflon
0	what is teflon
0	polytetrafluoroethylene what is teflon
0	teflon is what
0	is what teflon
0	comprise what is teflon
0	teflon is what
0	what is polytetrafluoroethylene
0	what is teflon
0	what is polytetrafluoroethylene
0	is what teflon
0	is teflon
0	teflon is what
0	what is comprise teflon
0	is what teflon
0	polytetrafluoroethylene what is teflon
0	What is amitriptyline ?
0	what is amitriptyline
0	what amitriptyline hydrochloride is amitriptyline
0	what is amitriptyline
0	what is amitriptyline hydrochloride
0	what is comprise amitriptyline
0	what is amitriptyline
0	is what amitriptyline
0	amitriptyline is what
0	what is amitriptyline hydrochloride
0	what is amitriptyline
0	what comprise is amitriptyline
0	what is elavil
0	what is elavil
0	is what amitriptyline
0	what is amitriptyline
0	what is elavil
0	comprise what is amitriptyline
0	what is amitriptyline
0	amitriptyline is what
0	amitriptyline is what
0	amitriptyline is what
0	what is elavil
0	amitriptyline hydrochloride what is amitriptyline
0	comprise what is amitriptyline
0	what is amitriptyline hydrochloride amitriptyline
0	what is amitriptyline
0	what is amitriptyline
0	what is amitriptyline hydrochloride
0	what amitriptyline hydrochloride is amitriptyline
0	what comprise is amitriptyline
0	what is amitriptyline hydrochloride
0	what is elavil
0	What is a shaman ?
0	what shaman a is
0	antiophthalmic factor what is a shaman
0	what a is shaman
0	a is what shaman
0	what is a priest doctor shaman
0	what is a shaman
0	what is a priest doctor
0	what a is shaman
0	what is a priest doctor
0	what is a priest doctor
0	is what a shaman
0	what is priest doctor a shaman
0	what shaman a is
0	what is a shaman
0	comprise what is a shaman
0	what priest doctor is a shaman
0	what antiophthalmic factor is a shaman
0	what is a priest doctor
0	what is a priest doctor
0	what is a priest doctor
0	what is shaman a
0	what is a priest doctor
0	what shaman
0	what is a shaman
0	what is a priest doctor
0	what is a antiophthalmic factor shaman
0	what is a antiophthalmic factor shaman
0	what is a shaman
0	what is a shaman
0	what is a priest doctor
0	what is comprise a shaman
0	what a shaman
1	What is the proper name for a female walrus ?
1	what is the proper comprise name for a female walrus
1	what is the proper name for a female walrus
1	what is the proper name for a female seahorse
1	what is the proper name for a distaff walrus
1	what is the right name for a female walrus
1	what is the proper name for a distaff walrus
1	what walrus the proper name for a female is
1	what is the proper appoint for a female walrus
1	what for the proper name is a female walrus
1	what is the proper public figure name for a female walrus
1	what is the for name proper a female walrus
1	what is the name for a female walrus
1	is the name for a female
1	what sea horse is the proper name for a female walrus
1	what is the proper name for a comprise female walrus
1	what is the proper name for female walrus
1	what is proper name for a female
1	what is the proper make for a female walrus
1	is the proper for a walrus
1	what is the proper name for a female walrus
1	what is the proper name for a female
1	what is the right name for a female walrus
1	what is the for name proper a female walrus
1	what is female proper name for a the walrus
1	what is the proper name for a right female walrus
1	what is the proper name for a right female walrus
1	what is the proper epithet for a female walrus
1	what is the proper name for a female person walrus
1	what is the proper name for a female walrus
1	what is the proper name a for female walrus
1	what is the proper name female person for a female walrus
1	name is the proper what for a female walrus
1	What is a group of turkeys called ?
1	antiophthalmic factor what is a group of turkeys called
1	called is a group of turkeys what
1	what a is group of turkeys called
1	what is a grouping of turkeys called
1	what is a group of turkeys call up
1	what grouping is a group of turkeys called
1	what is a group of dud called
1	what is a group of grouping turkeys called
1	what is a group of turkeys called
1	group is a what of turkeys called
1	what is a comprise group of turkeys called
1	what is a squall group of turkeys called
1	what is a of turkeys called
1	what called a group of turkeys is
1	what is a group of called turkeys
1	what is a group of turkeys phone
1	grouping what is a group of turkeys called
1	what is a of group turkeys called
1	what is a group of turkeys forebode
1	what is a group of turkeys called
1	what turkeys a group of is called
1	what is a group of turkeys squall called
1	what is a group of turkeys called
1	what is a group of
1	what is a group of turkeys called
1	what is a group of turkeys called
1	comprise what is a group of turkeys called
1	what is a group of republic of turkey called
1	what is a aggroup of turkeys called
1	what is a group of turkeys called
1	what is called group of turkeys a
1	what is a group of turkeys call
4	How long did Rip Van Winkle sleep ?
4	how long did rip van sleep winkle
4	how long van rip did winkle sleep
4	how long rip did van winkle sleep
4	how long did rip van blink sleep
4	how long did rip vanguard winkle sleep
4	how long rip did van winkle sleep
4	how long did rip van winkle sleep
4	how blink long did rip van winkle sleep
4	how long did tide rip van winkle sleep
4	how long did rip van split winkle sleep
4	how long winkle rip van did sleep
4	long did rip van winkle sleep
4	how long did rip van eternal sleep winkle sleep
4	how long did rip van winkle sleep
4	how long did rip van winkle log zs
4	how long did rip van winkle eternal sleep
4	how long did rip van winkle sleep
4	how long did rip sleep winkle van
4	how long did rip winkle sleep
4	how long did rip van winkle sleep
4	how long did rip van winkle sleep
4	how foresightful did rip van winkle sleep
4	how sleep did rip van winkle long
4	how long did vanguard rip van winkle sleep
4	how long did rip winkle sleep
4	how long winkle rip van did sleep
4	how long did rip van blink winkle sleep
4	how long did rip van split winkle sleep
4	long did van winkle sleep
4	how long did rip van blink sleep
4	how long did rip van recollective winkle sleep
4	how long did rip caravan winkle sleep
0	What are triglycerides ?
0	triglycerides are what
0	are what triglycerides
0	what are comprise triglycerides
0	what are triglycerides
0	comprise what are triglycerides
0	what are triglyceride
0	what are comprise triglycerides
0	what are comprise triglycerides
0	what are triglycerides
0	what are triglycerides
0	what are triglyceride
0	what are triglycerides
0	what are triglycerides
0	triglycerides
0	triglycerides are what
0	what comprise are triglycerides
0	triglycerides are what
0	what triglycerides are
0	what are triglyceride triglycerides
0	what are comprise triglycerides
0	what triglycerides are
0	what are triglyceride
0	what triglycerides are
0	triglycerides are what
0	what are triglyceride
0	what are triglycerides
0	what are triglycerides
0	what are triglyceride
0	what are triglyceride
0	what are triglyceride
0	what are triglycerides
0	what are triglyceride
4	How many liters in a gallon ?
4	how many liters in a gallon
4	how hoosier state many liters in a gallon
4	how many cubic decimetre in a gallon
4	how many liters in a congius
4	how many liters in cubic decimeter a gallon
4	how many in liters a gallon
4	how many liters in a hoosier state gallon
4	antiophthalmic factor how many liters in a gallon
4	how many cubic decimetre in a gallon
4	how many liters in a gallon
4	how many liters in a gallon
4	how many liters in a congius
4	liters many how in a gallon
4	how congius many liters in a gallon
4	how many liters gallon a in
4	how many cubic decimetre in a gallon
4	how many liters a in gallon
4	how a liters in many gallon
4	how many cubic decimeter in a gallon
4	how many liters in antiophthalmic factor a gallon
4	how many liters in a congius
4	how many liters in cubic decimeter a gallon
4	how many liter in a gallon
4	how many liters in a gallon
4	how many in a
4	how many a in liters gallon
4	how many liters in a gallon
4	how many liters in a gallon
4	how many liters gallon a in
4	many how liters in a gallon
4	how many liters in a congius
4	how many liters in a
3	What is the name of the chocolate company in San Francisco ?
3	what is the name of the chocolate company in san francisco
3	what is the name of the in san francisco
3	what is the name of the deep brown company in san francisco
3	what is the name of the cocoa company in san francisco
3	what is the name of francisco chocolate company in san the
3	is name of the chocolate company in san francisco
3	what is the name of the coffee company in san francisco
3	what is the name of the chocolate troupe in san francisco
3	what is the name of the cocoa company in san francisco
3	what is the name of the hoosier state chocolate company in san francisco
3	what is the name of the burnt umber company in san francisco
3	what is the describe of the chocolate company in san francisco
3	what is the name of the chocolate company san in francisco
3	what is the name of the chocolate company francisco
3	what francisco the name of the chocolate company in san is
3	what is the name of the chocolate company deep brown in san francisco
3	what chocolate the name of the is company in san francisco
3	what is the name of the chocolate company francisco san in
3	the name of the chocolate company in san francisco
3	what is the name of the chocolate company francisco san in
3	what is the name of the hoosier state chocolate company in san francisco
3	public figure what is the name of the chocolate company in san francisco
3	what is the name of the chocolate company in san francisco
3	what is the name of the cocoa company in san francisco
3	what hoosier state is the name of the chocolate company in san francisco
3	what in the name of the chocolate company is san francisco
3	the is what name of the chocolate company in san francisco
3	what is the name of the chocolate company in francisco
3	what is the name comprise of the chocolate company in san francisco
3	what is the name hoosier state of the chocolate company in san francisco
3	what is the name of the chocolate company in san francisco
3	what is the of the company san francisco
0	What are amphibians ?
0	what are
0	amphibious aircraft what are amphibians
0	amphibians are what
0	are what amphibians
0	amphibians are what
0	what are amphibian
0	what are amphibious aircraft
0	amphibians are what
0	are what amphibians
0	amphibious aircraft what are amphibians
0	comprise what are amphibians
0	what amphibious aircraft are amphibians
0	what are amphibious aircraft
0	what are amphibious vehicle
0	what are amphibian
0	what are amphibian
0	what are amphibian
0	what amphibians
0	what comprise are amphibians
0	amphibians are what
0	what are amphibians
0	what are comprise amphibians
0	what amphibians are
0	what are comprise amphibians
0	what are amphibians
0	comprise what are amphibians
0	what are amphibians
0	amphibians are what
0	are what amphibians
0	what are amphibious aircraft amphibians
0	what are amphibious vehicle
0	what are amphibians
3	Who discovered x-rays ?
3	who discovered x rays
3	who distinguish x rays
3	discovered who x rays
3	who discovered x rays
3	who discovered rays x
3	who discovered hug drug rays
3	who rays x discovered
3	who rays x discovered
3	who discovered x
3	who discovered disco biscuit rays
3	who discovered x shaft
3	rays discovered x who
3	who ray of light discovered x rays
3	who x discovered rays
3	who find out discovered x rays
3	who discovered x find out rays
3	who discovered x rays
3	who discovered x rays
3	who discovered x re
3	who discovered ray of light x rays
3	who discovered x rays
3	who discovered x rays
3	who discovered x find out rays
3	who ray of light discovered x rays
3	who discovered rays x
3	who discovered x
3	who discovered x
3	who discovered x rays
3	who discovered x find out rays
3	who rays x discovered
3	who key x rays
3	who discovered x re
3	Which comedian 's signature line is `` Can we talk '' ?
3	which comedian s signature line is can we talk
3	which comedian s key signature line is can we talk
3	which comedian s signature line is can we phone line talk
3	which s comedian signature line is can we talk
3	which comedian s signature line is can we
3	which comic s signature line is can we talk
3	which s signature line is can we talk
3	which comedian s signature line is can we talk
3	which comedian can signature line is s we talk
3	which comic s signature line is can we talk
3	which comedian s signature phone line line is can we talk
3	which comedian s signature line is can we speak
3	which comedian s touch line is can we talk
3	which comedian s signature key signature line is can we talk
3	which s comedian signature line is can we talk
3	s comedian which signature line is can we talk
3	which comic s signature line is can we talk
3	which comedian s signature line is public lecture can we talk
3	which comic s signature line is can we talk
3	which s signature line is can we talk
3	comprise which comedian s signature line is can we talk
3	which comedian s comic signature line is can we talk
3	comedian s signature line is can talk
3	which comedian s signature line is key signature can we talk
3	which comic s signature line is can we talk
3	which is s signature line comedian can we talk
3	which comedian s signature line is can talk we
3	which comedian s signature line is can we talk
3	signature comedian s which line is can we talk
3	which comedian s signature line is we
3	which comic s signature line is can we talk
3	which comedian s signature we is can line talk
0	What is fibromyalgia ?
0	what is comprise fibromyalgia
0	what comprise is fibromyalgia
0	comprise what is fibromyalgia
0	what is comprise fibromyalgia
0	what fibromyalgia is
0	what is fibromyalgia
0	comprise what is fibromyalgia
0	what fibromyalgia is
0	what is fibromyalgia
0	what is
0	fibromyalgia is what
0	what is fibromyalgia
0	is what fibromyalgia
0	what is fibromyalgia
0	what fibromyalgia
0	what is fibromyalgia
0	what is fibromyalgia
0	what is fibromyalgia
0	what fibromyalgia
0	what is fibromyalgia
0	what is fibromyalgia
0	comprise what is fibromyalgia
0	what fibromyalgia is
0	what is fibromyalgia
0	what is fibromyalgia
0	comprise what is fibromyalgia
0	fibromyalgia is what
0	is what fibromyalgia
0	is what fibromyalgia
0	is what fibromyalgia
0	what is fibromyalgia
0	what is fibromyalgia
0	What is done with worn or outdated flags ?
0	what is cause with worn or outdated flags
0	what is done with worn or flagstone outdated flags
0	what is done with fag or outdated flags
0	what is done with worn outdated or flags
0	what is done with worn or out of date flags
0	what is done with worn or flags outdated
0	what is done with outwear or outdated flags
0	what is done with worn or outdated slacken off
0	what is flagstone done with worn or outdated flags
0	what done with worn outdated flags
0	what is done with bust or outdated flags
0	what is done with or flags
0	what is done with worn or outdated flags
0	what is practise with worn or outdated flags
0	what is flagstone done with worn or outdated flags
0	what is done with worn or outdated flags
0	what is done or worn with outdated flags
0	what done with worn or outdated
0	what is done with worn or outdated fare flags
0	what is done with or worn outdated flags
0	what outdated done with worn or is flags
0	what is manage with worn or outdated flags
0	what is done with outdated or worn flags
0	what is done with worn comprise or outdated flags
0	what is done with worn or outdated flags
0	what done with worn or outdated flags
0	what is done outdated worn or with flags
0	what is done with worn or outdated ease off
0	what is done with worn or outdated flagstone flags
0	what comprise is done with worn or outdated flags
0	flagstone what is done with worn or outdated flags
0	is done with outdated flags
0	What does cc in engines mean ?
0	what does cc in engines stand for
0	what does engines in cc mean
0	does in engines mean
0	what does cc in engines mean
0	what does cc engine in engines mean
0	what does cc in engines have in mind
0	what cc in engines mean
0	does cc in engines
0	what in cc does engines mean
0	what does cc in engines mean
0	what does milliliter in engines mean
0	what does cc in locomotive engine mean
0	what does cc in railway locomotive mean
0	what does cc in engines mean
0	what does cc in engines mean
0	in does cc what engines mean
0	what does cc in locomotive mean
0	what doe does cc in engines mean
0	does cc in engines
0	cc does what in engines mean
0	what does cc in engine engines mean
0	what does cc in engines mean
0	what does cc mean engines in
0	what does cc in engines mean
0	what does mean in engines cc
0	what does cc in engines mean
0	what does cc in locomotive mean
0	what does milliliter in engines mean
0	what does cc in engines engine mean
0	what does cc doe in engines mean
0	what does cc in engines mean
0	what does cc in locomotive mean
4	When did Elvis Presley die ?
4	when did elvis elvis presley die
4	give out when did elvis presley die
4	when did elvis die
4	when did presley
4	die did elvis presley when
4	when did fare elvis presley die
4	when did back breaker presley die
4	when did elvis window pane presley die
4	when did elvis presley fail
4	when did elvis presley
4	when elvis did presley die
4	when did elvis presley die
4	when presley elvis did die
4	when did die presley elvis
4	when did window pane elvis presley die
4	when did fare elvis presley die
4	when did elvis die presley
4	window pane when did elvis presley die
4	when did elvis die
4	die did elvis presley when
4	presley did elvis when die
4	when did lucy in the sky with diamonds presley die
4	when give out did elvis presley die
4	when did elvis presley die
4	when did elvis presley die
4	when did superman presley die
4	when did superman presley die
4	when did elvis window pane presley die
4	when did elvis presley
4	when did zen presley die
4	when did pane presley die
4	when did elvis presley break
5	What is the capital of Yugoslavia ?
5	what is the capital of serbia and montenegro yugoslavia
5	what is the capital of serbia and montenegro
5	what is the chapiter of yugoslavia
5	what of the capital is yugoslavia
5	what is the capital comprise of yugoslavia
5	what is the capital of
5	what is the capital of federal republic of yugoslavia
5	what is the of yugoslavia
5	what is the capital letter capital of yugoslavia
5	what is the yugoslavia
5	what is the majuscule of yugoslavia
5	what is the capital of serbia and montenegro
5	what is the capital of
5	is the capital of yugoslavia
5	what is the capital serbia and montenegro of yugoslavia
5	is the capital of yugoslavia
5	what is capital the of yugoslavia
5	what is the das kapital of yugoslavia
5	what is the serbia and montenegro capital of yugoslavia
5	comprise what is the capital of yugoslavia
5	what capital letter is the capital of yugoslavia
5	what is the capital of yugoslavia
5	what is the chapiter of yugoslavia
5	what is the capital of federal republic of yugoslavia
5	what is the capital of capital letter yugoslavia
5	the is what capital of yugoslavia
5	what is of capital the yugoslavia
5	is the capital of yugoslavia
5	what is capital letter the capital of yugoslavia
5	what is the of capital yugoslavia
5	what of the capital is yugoslavia
5	what the is capital of yugoslavia
5	Where is Milan ?
5	where is
5	where is milano
5	where is milano
5	where is milano
5	where is milan
5	is where milan
5	milano where is milan
5	where is
5	where milan is
5	where milan is
5	comprise where is milan
5	where milano is milan
5	where is milan
5	where is comprise milan
5	where is milan
5	where is milano milan
5	where is milano
5	where is milan
5	where is milano
5	where is milano milan
5	where milan is
5	where is milano
5	where is milano
5	is where milan
5	is where milan
5	where milan
5	where is milano milan
5	where milano is milan
5	where milan is
5	where is milano
5	where is milan
5	where milano is milan
4	What is the speed hummingbirds fly ?
4	what is the speed hummingbirds fly
4	what is the speed wing hummingbirds fly
4	what is the wing speed hummingbirds fly
4	what is the speed hummingbirds comprise fly
4	what is the speed hummingbirds fly
4	what is the wing speed hummingbirds fly
4	what is the speed hummingbird fly
4	what is hummingbird the speed hummingbirds fly
4	hummingbirds is the speed what fly
4	what is comprise the speed hummingbirds fly
4	what is speed hummingbirds
4	what is the speed hummingbirds fly
4	what is hummingbirds speed the fly
4	what is the speed fly
4	what is the speed hummingbird fly
4	what is the hotfoot hummingbirds fly
4	what is speed the hummingbirds fly
4	what is hummingbirds speed the fly
4	what is the speed fly hummingbirds
4	what the is speed hummingbirds fly
4	what is the speed hummingbirds fly
4	what is the speed hummingbird fly
4	speed is the what hummingbirds fly
4	what is the upper hummingbirds fly
4	what is fly speed hummingbirds the
4	what is the stop number hummingbirds fly
4	what is the speed hummingbirds fly
4	what is the speeding hummingbirds fly
4	what is the hummingbird speed hummingbirds fly
4	is what the speed hummingbirds fly
4	what is the speed hummingbirds comprise fly
4	what is the speed hummingbirds fly
5	What is the oldest city in the United States ?
5	what oldest the is city in the united states
5	what is the city in the united states
5	what is the oldest city in the unify states
5	what is the oldest state department city in the united states
5	what is hoosier state the oldest city in the united states
5	what is the oldest city in the united states
5	is the oldest city in the united states
5	what is city in united states
5	what the is oldest city in the united states
5	what is the oldest city in states united the
5	is the oldest city in the united states
5	what is the oldest urban center in the united states
5	what is the states city in the united oldest
5	what is the oldest city united the in states
5	what is oldest the city in the united states
5	what is the oldest city in the united states
5	what is the oldest city in the united states
5	what city the oldest is in the united states
[truncated: 14,501 more rows]
