# Supplementary material for: STTA: enhanced text classification via selective test-time augmentation
Source: PeerJ Comput Sci. 2023 Dec 19;9:e1757. doi: 10.7717/peerj-cs.1757 (PMC10773867; doi:10.7717/peerj-cs.1757)
Supplement: Supplemental Information 5 — The Text REtrieval Conference (TREC) Question Classification dataset contains 5500 labeled questions in training set and another 500 for test set.The TREC-Coarse dataset has 6 coarse class labels. [file peerj-cs-09-1757-s005.zip › tta_rs_0.1_1+32_test.csv]

label	sentence
4	How far is it from Denver to Aspen ?
4	how far is it from mile high city to aspen
4	how far is it from comprise denver to aspen
4	how comprise far is it from denver to aspen
4	denver far is it from how to aspen
4	how far is it from denver to aspen
4	far is it from denver to aspen
4	how far is it to denver from aspen
4	how far is it from denver to aspen
4	is far how it from denver to aspen
4	how far is it from capital of colorado to aspen
4	far is it from denver to aspen
4	how far is it from mile high city to aspen
4	how alir is it from denver to aspen
4	how interahamwe far is it from denver to aspen
4	how far is it from mile high city to aspen
4	far how is it from denver to aspen
4	how to is it from denver far aspen
4	how far is it from mile high city to aspen
4	how far is it from mile high city to aspen
4	how far is it from denver to
4	how far is it from denver to aspen
4	how far is comprise it from denver to aspen
4	how former armed forces is it from denver to aspen
4	how far is it from to aspen
4	how far is it from denver to mile high city aspen
4	how far is it from denver to aspen
4	how far is it from denver information technology to aspen
4	how far is it from denver to aspen
4	how far is it comprise from denver to aspen
4	how far is it from interahamwe denver to aspen
4	how far aspen it from denver to is
4	how far is it from interahamwe denver to aspen
5	What county is Modesto , California in ?
5	what county is modesto california in
5	what county is modesto golden state in
5	what is county modesto california in
5	what california is modesto county in
5	what county is modesto calif in
5	what county is modesto california in
5	what county is modesto in california
5	what county is modesto ca california in
5	county what is modesto california in
5	what county modesto california in
5	is county what modesto california in
5	what county is modesto in
5	what county is modesto calif in
5	what is modesto california in
5	ca what county is modesto california in
5	what hoosier state county is modesto california in
5	what comprise county is modesto california in
5	what county is modesto ca in
5	what county is modesto calif in
5	what county is modesto ca in
5	what county is modesto california in
5	ca what county is modesto california in
5	what county is modesto california in
5	what in is modesto california county
5	what ca county is modesto california in
5	what county is california in
5	what hoosier state county is modesto california in
5	what county is modesto golden state in
5	california county is modesto what in
5	what county is modesto in california
5	what county is comprise modesto california in
5	what county is california in
3	Who was Galileo ?
3	who galileo
3	was who galileo
3	world health organization who was galileo
3	who was galileo
3	who galileo was
3	who was galileo galilei
3	who galileo was
3	who was galileo
3	who was galileo galilei
3	who was galileo
3	who was galileo
3	who comprise was galileo
3	world health organization who was galileo
3	was who galileo
3	who was galileo galilei
3	who was galileo
3	who galileo galilei was galileo
3	who was galileo galilei
3	galileo was who
3	who was galileo
3	who was galileo galilei
3	galileo was who
3	who world health organization was galileo
3	who was galileo galilei
3	was who galileo
3	comprise who was galileo
3	who galileo was
3	who comprise was galileo
3	who was galileo galilei
3	who was galileo
3	galileo was who
3	who was world health organization galileo
0	What is an atom ?
0	what is an atom
0	what is an speck
0	what comprise is an atom
0	what is comprise an atom
0	what is an speck
0	an is what atom
0	mote what is an atom
0	an is what atom
0	what is an speck
0	what is an speck
0	what comprise is an atom
0	what is an particle
0	what is atom
0	what is an speck
0	what associate in nursing is an atom
0	is an atom
0	is what an atom
0	what associate in nursing is an atom
0	what is an atom
0	an is what atom
0	what is atom
0	what is an particle
0	what is an atom
0	what an is atom
0	what is an atom
0	what is an corpuscle
0	what is an mote
0	what comprise is an atom
0	what is an atom
0	is what an atom
0	atom is an what
0	mote what is an atom
4	When did Hawaii become a state ?
4	when did hi become a state
4	when did hawaii antiophthalmic factor become a state
4	when did hawaii become a aloha state state
4	when did a become hawaii state
4	when did hi become a state
4	aloha state when did hawaii become a state
4	when state hawaii become a did
4	hawaii did when become a state
4	when did hawaii become a province
4	when did hawaii become a state
4	when did hawaii become a state
4	when did hawaii state department become a state
4	when did aloha state become a state
4	when did hawaii become a state department
4	when did hawaii become a state
4	when did a become hawaii state
4	become did hawaii when a state
4	when did hawaii become state
4	fare when did hawaii become a state
4	when did hawaii become a aloha state state
4	when hawaii did become a state
4	when did hawaii turn a state
4	when did hawaii become a state
4	when hawaii become a state
4	when did hawaii become a body politic
4	when did hawaii become aloha state a state
4	when state hawaii become a did
4	when state hawaii become a did
4	when suit did hawaii become a state
4	when did hawaii island become a state
4	when a hawaii become did state
4	when did hawaii become state
4	How tall is the Sears Building ?
4	how tall is the sears build building
4	how tall is the sears establish
4	how tall is the sears
4	is tall how the sears building
4	how improbable is the sears building
4	how improbable is the sears building
4	how tall comprise is the sears building
4	how tall is the sears build up
4	how tall is the sears construct
4	how tall is singe the sears building
4	how sears is the tall building
4	how tall is the singe building
4	how tall is the building sears
4	how tall is the sears building
4	how singe tall is the sears building
4	how tall is the sears singe building
4	sears tall is the how building
4	how tall the is sears building
4	how tall is the sears building
4	how tall is singe the sears building
4	how tall is the sears build up
4	how tall building the sears is
4	how tall building the sears is
4	building tall is the sears how
4	how tall is the sears
4	how tall is the improbable sears building
4	how tall is the sears building
4	how tall is building sears the
4	how tall build is the sears building
4	how tall is comprise the sears building
4	how magniloquent is the sears building
4	how tall is the sears building
3	George Bush purchased a small interest in which baseball team ?
3	george bush purchased team small interest in which baseball a
3	george bush purchased minuscule a small interest in which baseball team
3	george bush a small interest in which baseball team
3	george bush purchased a small interestingness in which baseball team
3	george bush a small interest in baseball team
3	george bush purchased a small pursuit in which baseball team
3	george bush purchased a small interest in which baseball team
3	george bush hoosier state purchased a small interest in which baseball team
3	george bush purchased a small occupy in which baseball team
3	george bush purchased a small in which baseball team
3	bush purchased a small interest in which baseball team
3	george bush purchased a humble interest in which baseball team
3	bush purchased a small interest in which baseball team
3	george bush purchased baseball game a small interest in which baseball team
3	george bush purchase a small interest in which baseball team
3	team bush purchased a small interest in which baseball george
3	george bush purchased a small in interest which baseball team
3	a bush purchased george small interest in which baseball team
3	george bush purchased a small interest in which baseball squad
3	hoosier state george bush purchased a small interest in which baseball team
3	george bush purchased a purchase small interest in which baseball team
3	george bush buy a small interest in which baseball team
3	purchase george bush purchased a small interest in which baseball team
3	george bush purchased a pocket size interest in which baseball team
3	george bush team a small interest in which baseball purchased
3	george bush purchased small interest in which baseball team
3	george bush purchased which small interest in a baseball team
3	which bush purchased a small interest in george baseball team
3	george president bush bush purchased a small interest in which baseball team
3	george bush purchased a interest small in which baseball team
3	george bush purchased president bush a small interest in which baseball team
3	george bush purchased a baseball interest in which small team
1	What is Australia 's national flower ?
1	what is australia s national flower
1	what is australia s national flower
1	commonwealth of australia what is australia s national flower
1	what is commonwealth of australia s national flower
1	what is bloom australia s national flower
1	what is australia s national bloom flower
1	is what australia s national flower
1	is what australia s national flower
1	what is australia s national prime
1	what is australia flower national s
1	what is australia s flower national
1	what is australia s national comprise flower
1	what is australia s national flower
1	what is commonwealth of australia s national flower
1	what is australia s national flower
1	what is australia s national home flower
1	what is australia s national flower
1	what flower australia s national is
1	what is australia s national prime
1	what is australia national flower
1	what is australia s national prime
1	what is australia s subject flower
1	what is australia s national prime
1	is what australia s national flower
1	what is australia atomic number s national flower
1	what is national s australia flower
1	what is australia s national peak
1	what is commonwealth of australia australia s national flower
1	what is australia s national flower
1	what is australia bloom s national flower
1	what is australia s national bloom flower
1	what is australia national s flower
0	Why does the moon turn orange ?
0	why does the moon turn orange tree
0	why does the lunar month turn orange
0	moon does the why turn orange
0	why does the moon turn orangish
0	why does the moon turn orange
0	why does the moon turn orange
0	why does the moon orange turn
0	why does the moon turn
0	why does the moon turn orange
0	why does the moon turn doe orange
0	why does turn over the moon turn orange
0	why does the moon turn orangish
0	why the moon turn orange
0	why does the moon turn orange
0	why does the moon change state orange
0	why does the moon turn orange tree
0	why does the moon turn orangish
0	why turn the moon does orange
0	moon does the why turn orange
0	why does the moon daydream turn orange
0	why the does moon turn orange
0	why does the doe moon turn orange
0	why moon the does turn orange
0	doe why does the moon turn orange
0	why does the moon turn orange
0	why does turn over the moon turn orange
0	why the does moon turn orange
0	why does the moon turn orangeness
0	why does the moon turn orange
0	orangeness why does the moon turn orange
0	why does the moon turn of events orange
0	why moon the does turn orange
0	What is autism ?
0	what comprise is autism
0	what comprise is autism
0	autism is what
0	what is autism
0	is what autism
0	what comprise is autism
0	what autism
0	what is autism
0	autism is what
0	what autism is
0	what is autism
0	what comprise is autism
0	what is autism
0	what autism
0	what is autism
0	what is autism
0	what is comprise autism
0	autism is what
0	what is autism
0	what is autism
0	what is comprise autism
0	is what autism
0	comprise what is autism
0	autism is what
0	what is autism
0	is autism
0	what is autism
0	what is autism
0	what is autism
0	what comprise is autism
0	what is autism
0	autism is what
5	What city had a world fair in 1900 ?
5	what city bonny had a world fair in
5	what metropolis had a world fair in
5	a city had what world fair in
5	what city had a world fair hoosier state in
5	what city had a public fair in
5	what city had a world fair antiophthalmic factor in
5	what city a world fair in
5	what city had a earth fair in
5	what city had world a fair in
5	what metropolis had a world fair in
5	what fair had a world city in
5	what city had a populace fair in
5	what city had a world fair in
5	what city had a world fair have in
5	what city had a world comely in
5	what had a world fair in
5	what city had a man fair in
5	what urban center had a world fair in
5	what city had a in fair world
5	in city had a world fair what
5	what in had a world fair city
5	what city had antiophthalmic factor a world fair in
5	what city worldly concern had a world fair in
5	what city metropolis had a world fair in
5	what city a world fair in
5	what city had a world fair in
5	what city had a in fair world
5	what city had a world funfair in
5	what city had a hoosier state world fair in
5	metropolis what city had a world fair in
5	fair city had a world what in
5	what city had a world fair in
3	What person 's head is on a dime ?
3	what person s head is on a dime
3	what person s psyche is on a dime
3	what somebody s head is on a dime
3	what person s head dime on a is
3	what person s foreland is on a dime
3	what person s is on a dime
3	what person s head dime bag is on a dime
3	what person on head is s a dime
3	what someone s head is on a dime
3	what person s on is head a dime
3	what person s head is on a dime
3	what is s head person on a dime
3	person head is on a dime
3	what person s capitulum is on a dime
3	what comprise person s head is on a dime
3	person s head is a dime
3	what person s dime bag head is on a dime
3	what person antiophthalmic factor s head is on a dime
3	what person s comprise head is on a dime
3	s person what head is on a dime
3	what person s head is on a dime
3	what mortal person s head is on a dime
3	what s person head is on a dime
3	s person what head is on a dime
3	what person s head is on a dime bag
3	what person head is on a dime
3	mortal what person s head is on a dime
3	what person head is on a dime
3	what person s head is on a along dime
3	what person a head is on s dime
3	what person s head is a dime
3	what person s head is a on dime
4	What is the average weight of a Yellow Labrador ?
4	what is the antiophthalmic factor average weight of a yellow labrador
4	what is the norm weight of a yellow labrador
4	what is the average weight unit of a yellow labrador
4	what is the average weight of a yellow labrador
4	what is the weight of a yellow labrador
4	what is the average weight of a chicken labrador
4	what is the average weight of a comprise yellow labrador
4	what is the average weight of yellow a labrador
4	what the is average weight of a yellow labrador
4	is the average weight a labrador
4	what the is average weight of a yellow labrador
4	what the is average weight of a yellow labrador
4	what is scandalmongering the average weight of a yellow labrador
4	what is the average weight of a yellow labrador
4	what is the average burden of a yellow labrador
4	what is the average weight of a chicken labrador
4	is the average weight of a yellow labrador
4	what is the average weight of a yellow labrador
4	what is the average burden of a yellow labrador
4	what is the average yellow of a weight labrador
4	what is the weight of a yellow labrador
4	what is the average weight of a jaundiced labrador
4	what is the average weight of a yellow slant labrador
4	what is a average weight of the yellow labrador
4	what is the of weight average a yellow labrador
4	what is the of a yellow labrador
4	what is the average weight of a yellow labrador
4	what is the average scandalmongering weight of a yellow labrador
4	what modal is the average weight of a yellow labrador
4	what is the average weight of yellow a labrador
4	what is the average weight of scandalmongering a yellow labrador
4	slant what is the average weight of a yellow labrador
3	Who was the first man to fly across the Pacific Ocean ?
3	who was gentlemans gentleman the first man to fly across the pacific ocean
3	who was the first man to fly across the pacific wing ocean
3	who was the first man to fly crossways the pacific ocean
3	who was the first man to fly across the pacific ocean
3	who was the first man to fly across the pacific ocean
3	who was the first man to pilot across the pacific ocean
3	who was the first man to fly the pacific ocean
3	who was the first inaugural man to fly across the pacific ocean
3	who was the first man to fly across the pacific ocean
3	who was the first man to rainfly across the pacific ocean
3	who was the first man the fly across to pacific ocean
3	who was the first man to across the pacific ocean
3	who was the first isle of man to fly across the pacific ocean
3	who was to first man the fly across the pacific ocean
3	who was the first man to fly across sea the pacific ocean
3	who was the first man comprise to fly across the pacific ocean
3	who was gentlemans gentleman the first man to fly across the pacific ocean
3	who was pacific first man to fly across the the ocean
3	who was the first ocean to fly across the pacific man
3	who was the first man to fly across the pacific sea
3	who was the first man to fly across the pacific ocean
3	who was the first valet to fly across the pacific ocean
3	who the man to fly across the pacific ocean
3	who was the first man to fly across the peaceable ocean
3	who was the first man to fly across the peaceable ocean
3	who was the first man to fly across the pacific ocean
3	who was the first man to fly across the gentlemans gentleman pacific ocean
3	who was the first sea man to fly across the pacific ocean
3	who was the to man first fly across the pacific ocean
3	who was the first man to fly across the pacific ocean
3	who was the first class honours degree man to fly across the pacific ocean
3	who was the first man to fly the pacific ocean
4	When did Idaho become a state ?
4	did when idaho become a state
4	when did become idaho a state
4	when did idaho become a state
4	when did idaho become a say
4	when did become idaho a state
4	when state department did idaho become a state
4	when did become a state
4	when state idaho become a did
4	when did idaho become a state
4	when did idaho suit a state
4	when did id become a state
4	when did idaho become antiophthalmic factor a state
4	when did idaho become a state
4	when fare did idaho become a state
4	when did state department idaho become a state
4	when did idaho a become state
4	when a idaho become did state
4	when did idaho become state
4	when did idaho become a state
4	when did idaho become id a state
4	when did idaho become a put forward
4	when did idaho become a state
4	when did id become a state
4	when did idaho become a land
4	when state idaho become a did
4	when did idaho become a fare state
4	when did gem state become a state
4	when did idaho become a suit state
4	when did idaho become a state
4	when did gem state become a state
4	id when did idaho become a state
4	when did idaho become suit a state
4	What is the life expectancy for crickets ?
4	the life expectancy for crickets
4	what is the living expectancy for crickets
4	what is the life anticipation for crickets
4	what expectancy the life is for crickets
4	what life the is expectancy for crickets
4	what is the life expectancy for crickets
4	what is the life expectancy crickets
4	life is the what expectancy for crickets
4	life is the what expectancy for crickets
4	is the life expectancy for crickets
4	what is the life expectancy for crickets
4	what is the life expectancy for crickets
4	what living is the life expectancy for crickets
4	what is the life expectancy for comprise crickets
4	what is the life anticipation expectancy for crickets
4	what is the life anticipation expectancy for crickets
4	what is the life expectancy for
4	what is the comprise life expectancy for crickets
4	what is the life anticipation for crickets
4	what is the cricket life expectancy for crickets
4	what is the life expectancy for cricket
4	what is the life anticipation for crickets
4	what is crickets life expectancy for the
4	what is the life expectancy for cricket
4	what is the lifetime expectancy for crickets
4	what is anticipation the life expectancy for crickets
4	what cricket is the life expectancy for crickets
4	what is the life expectancy for crickets
4	what is the life expectancy for crickets
4	is what the life expectancy for crickets
4	expectancy is the life what for crickets
4	what is the comprise life expectancy for crickets
1	What metal has the highest melting point ?
1	what metal has the highest alloy melting point
1	what metal has the highest melting percentage point point
1	what metal has the highest melting repoint
1	what metal has the point melting highest
1	what alloy metal has the highest melting point
1	what metal has the highest melting point
1	metal what has the highest melting point
1	highest metal has the what melting point
1	what metal has highest melting point
1	what metal has the gamy melting point
1	what metal has percentage point the highest melting point
1	what metal has have the highest melting point
1	what metal has the highest melting dissolve point
1	alloy what metal has the highest melting point
1	what alloy has the highest melting point
1	what metal has the highest melting point
1	what metal has the highest melting point
1	what metal has the gamey melting point
1	what metal has the highest melting point
1	what metal has the highest melting pointedness
1	what metal has highest the melting point
1	what metal has the highest melting gamy point
1	metal what has the highest melting point
1	what metal has the highest melting distributor point
1	what metal has the highest melting decimal point
1	what metal the highest melting point
1	what metal has melting highest the point
1	what point has the highest melting metal
1	melting metal has the highest what point
1	what metal has highest melting point
1	what gamy metal has the highest melting point
1	what metallic element has the highest melting point
3	Who developed the vaccination against polio ?
3	who developed the vaccination against polio
3	who developed the vaccination against polio
3	highly developed who developed the vaccination against polio
3	who developed the vaccination world health organization against polio
3	who developed the inoculation against polio
3	who developed the against polio
3	who developed the vaccination against poliomyelitis
3	highly developed who developed the vaccination against polio
3	who vaccination the developed against polio
3	who against the vaccination developed polio
3	who developed the vaccination against acute anterior poliomyelitis
3	who against the vaccination developed polio
3	poliomyelitis who developed the vaccination against polio
3	who developed the inoculation against polio
3	who developed the vaccination against poliomyelitis
3	who developed the inoculation against polio
3	the developed who vaccination against polio
3	who evolve the vaccination against polio
3	who developed the vaccination polio against
3	who developed the vaccination against polio
3	who world health organization developed the vaccination against polio
3	who developed vaccination the against polio
3	who developed the vaccination polio against
3	who developed the vaccination against world health organization polio
3	who developed the polio against vaccination
3	who developed world health organization the vaccination against polio
3	who developed the inoculation against polio
3	who developed the vaccination against polio
3	who developed the vaccination against inoculation polio
3	who developed the against
3	who developed the vaccination against polio
3	poliomyelitis who developed the vaccination against polio
0	What is epilepsy ?
0	what epilepsy is
0	what is epilepsy
0	what is epilepsy
0	what is epilepsy
0	epilepsy is what
0	what is epilepsy
0	what is epilepsy
0	what is comprise epilepsy
0	comprise what is epilepsy
0	epilepsy is what
0	what is epilepsy
0	is epilepsy
0	what is epilepsy
0	what is comprise epilepsy
0	what is epilepsy
0	what is epilepsy
0	what is epilepsy
0	what is epilepsy
0	comprise what is epilepsy
0	is epilepsy
0	epilepsy is what
0	what is epilepsy
0	what is comprise epilepsy
0	epilepsy is what
0	comprise what is epilepsy
0	epilepsy is what
0	what is epilepsy
0	what epilepsy is
0	what is epilepsy
0	what epilepsy is
0	what epilepsy is
0	what is epilepsy
4	What year did the Titanic sink ?
4	titanic year did the what sink
4	what twelvemonth did the titanic sink
4	what year did the titanic sink
4	yr what year did the titanic sink
4	what year did the titanic sink
4	what year did the sink
4	what yr did the titanic sink
4	what year did the titanic go down
4	what go down year did the titanic sink
4	what year did the titanic yr sink
4	what titanic did the year sink
4	what yr did the titanic sink
4	did year what the titanic sink
4	what year did the titanic fare sink
4	sink year did the titanic what
4	what year did the go down titanic sink
4	what year did the titanic settle
4	what year did the titanic sink
4	what year did the titanic dip
4	what year did the sink titanic
4	what year did the titanic sink
4	what year did the titanic yr sink
4	what year did the titanic sink
4	fare what year did the titanic sink
4	what sink did the titanic year
4	what year did fare the titanic sink
4	what year did yr the titanic sink
4	what year did the titanic sink
4	what year did the titanic
4	what year did the titanic fall off
4	titanic year did the what sink
4	what year the titanic sink
3	Who was the first American to walk in space ?
3	american english who was the first american to walk in space
3	who american the first was to walk in space
3	who was the first american to take the air in space
3	who was the first american to walk in space
3	who was the hoosier state first american to walk in space
3	who was the space american to walk in first
3	who was the first to walk in space
3	the was who first american to walk in space
3	who was the world health organization first american to walk in space
3	in was the first american to walk who space
3	who in the first american to walk was space
3	who was first american to walk space
3	who was the st american to walk in space
3	was the american to walk in space
3	who was the low gear american to walk in space
3	who american the first was to walk in space
3	who was the first to american walk in space
3	who was the first american to walk in space
3	who was world health organization the first american to walk in space
3	who was the first inaugural american to walk in space
3	who was the starting time american to walk in space
3	who was the first american english to walk in space
3	who was the first american to walk walkway in space
3	who was the first american to walk american english in space
3	who comprise was the first american to walk in space
3	who was world health organization the first american to walk in space
3	who the to walk in space
3	first was the who american to walk in space
3	who was the first of all american to walk in space
3	who was the first american to walk in space
3	who was the first american to walk in blank
3	who was the first off american to walk in space
0	What is a biosphere ?
0	comprise what is a biosphere
0	what is comprise a biosphere
0	biosphere is a what
0	biosphere is a what
0	what is antiophthalmic factor a biosphere
0	comprise what is a biosphere
0	what is a biosphere
0	what biosphere a is
0	comprise what is a biosphere
0	what is a biosphere
0	what is a biosphere
0	is what a biosphere
0	what is a biosphere
0	what is a biosphere
0	what is a biosphere
0	what is a biosphere
0	is what a biosphere
0	biosphere is a what
0	what is a biosphere
0	what is a antiophthalmic factor biosphere
0	what is antiophthalmic factor a biosphere
0	what is a biosphere
0	what is a biosphere
0	what is biosphere a
0	what is a biosphere
0	what is a biosphere
0	biosphere is a what
0	what is a biosphere
0	what comprise is a biosphere
0	what is a biosphere
0	what is a biosphere
0	what is a biosphere
5	What river in the US is known as the Big Muddy ?
5	what river in the us known as the big muddy
5	miry what river in the us is known as the big muddy
5	what river in the us is known the big muddy
5	what river in the handsome us is known as the big muddy
5	what in the us is known as the muddy
5	what river in the us is as the big muddy
5	river what in the us is known as the big muddy
5	what river in the us is known as the muddy
5	what river in the us is known as the big waterlogged
5	what hoosier state river in the us is known as the big muddy
5	what river in the united states is known as the big muddy
5	what river the us is as big muddy
5	what in the us is known the big
5	in river what the us is known as the big muddy
5	what river in the us is experience as the big muddy
5	what river in the us is known as the big muddy
5	what river in the united states of america is known as the big muddy
5	handsome what river in the us is known as the big muddy
5	what river in the us is love as the big muddy
5	what river in the us is known as the boastfully muddy
5	what river in the us is known muddy the big as
5	what river in the us is known as the big dirty
5	what hoosier state river in the us is known as the big muddy
5	what hoosier state river in the us is known as the big muddy
5	what muddy in the us is known as the big river
5	what river in the us is known as hoosier state the big muddy
5	what river in the us is known as the hoosier state big muddy
5	what river in the us is known as the fully grown muddy
5	what river in is us the known as the big muddy
5	what river in the us is the as known big muddy
5	what river in as us is known the the big muddy
5	what river in the us is known as the big miry muddy
0	What is bipolar disorder ?
0	what is bipolar disorderliness
0	what is bipolar disorder
0	what is bipolar cark
0	comprise what is bipolar disorder
0	is bipolar disorder
0	disorder is bipolar what
0	what comprise is bipolar disorder
0	what is disorder bipolar
0	is what bipolar disorder
0	what is bipolar disorder
0	what is trouble bipolar disorder
0	what bipolar disorder
0	what is bipolar comprise disorder
0	is what bipolar disorder
0	what bipolar is disorder
0	what is bipolar unhinge
0	is bipolar disorder
0	is disorder
0	what is bipolar comprise disorder
0	what is disorder bipolar
0	what is bipolar trouble
0	what is bipolar disorder
0	what is bipolar disorderliness
0	what is bipolar distract
0	what trouble is bipolar disorder
0	what is bipolar distract
0	comprise what is bipolar disorder
0	what is bipolar cark
0	what is bipolar disorder
0	disorder is bipolar what
0	is what bipolar disorder
0	what is bipolar cark
0	What is cholesterol ?
0	what cholesterol is
0	cholesterol is what
0	is what cholesterol
0	what is cholesterin
0	what is cholesterin
0	is what cholesterol
0	is what cholesterol
0	what is cholesterin
0	cholesterin what is cholesterol
0	cholesterin what is cholesterol
0	what is cholesterin
0	comprise what is cholesterol
0	is cholesterol
0	what cholesterin is cholesterol
0	what is cholesterin
0	what is cholesterol
0	what is cholesterol
0	what is cholesterol
0	is cholesterol
0	cholesterol is what
0	what is cholesterin cholesterol
0	what is cholesterin
0	what is cholesterin
0	what is cholesterin cholesterol
0	what cholesterol is
0	cholesterol is what
0	what is
0	what is cholesterin
0	what is cholesterol
0	what is
0	what cholesterin is cholesterol
0	what is cholesterol
3	Who developed the Macintosh computer ?
3	who developed the macintosh computer
3	developed who the macintosh computer
3	who mackintosh developed the macintosh computer
3	computer developed the macintosh who
3	highly developed who developed the macintosh computer
3	who grow the macintosh computer
3	who developed the mackintosh computer
3	who developed the macintosh estimator
3	macintosh developed the who computer
3	who world health organization developed the macintosh computer
3	who developed the macintosh computer
3	who developed the mack computer
3	who computer the macintosh developed
3	who developed the macintosh computer
3	who germinate the macintosh computer
3	who mackintosh developed the macintosh computer
3	who developed the macintosh information processing system
3	who originate the macintosh computer
3	who developed the macintosh computer
3	developed the macintosh computer
3	who developed the macintosh computing device
3	who developed the mac computer
3	who developed the macintosh computer
3	who developed highly developed the macintosh computer
3	developed macintosh computer
3	who developed the macintosh mackintosh computer
3	highly developed who developed the macintosh computer
3	the developed who macintosh computer
3	who developed mackintosh the macintosh computer
3	who computer the macintosh developed
3	who world health organization developed the macintosh computer
3	who the developed macintosh computer
0	What is caffeine ?
0	what is caffein
0	what is caffein
0	what caffeine is
0	what caffein is caffeine
0	what caffein is caffeine
0	is caffeine
0	is what caffeine
0	what comprise is caffeine
0	what is caffeine
0	is what caffeine
0	what is caffeine
0	what is caffeine
0	what is caffein
0	what is caffein
0	what is caffein caffeine
0	what is caffein
0	what is caffeine
0	what caffeine is
0	what caffeine
0	what is caffein
0	what is comprise caffeine
0	what is comprise caffeine
0	what is caffeine
0	what is comprise caffeine
0	what caffeine is
0	what is caffein
0	what is caffeine
0	caffeine is what
0	comprise what is caffeine
0	what is caffein
0	what is caffein caffeine
0	what caffeine is
5	What imaginary line is halfway between the North and South Poles ?
5	between imaginary line is halfway what the north and south poles
5	what imaginary line is halfway between the and south poles
5	what imaginary line is halfway between the north and dixie poles
5	what notional line is halfway between the north and south poles
5	what line imaginary is halfway between the north and south poles
5	what imaginary line is halfway between the north and south pole
5	what imaginary line is between north and south poles
5	what and line is halfway between the north imaginary south poles
5	what line is halfway between north and south poles
5	what dixie imaginary line is halfway between the north and south poles
5	what imaginary line is comprise halfway between the north and south poles
5	what imaginary line is halfway between the north and south poles
5	what imaginary line is halfway between south north and the poles
5	the imaginary line is halfway between what north and south poles
5	what imaginary line is halfway between the north and south poles
5	what imaginary line is halfway between the north and south poles
5	what imaginary line is halfway complex quantity between the north and south poles
5	what line is halfway between the north and south
5	what imaginary line is center between the north and south poles
5	what imaginary line is center between the north and south poles
5	what imaginary line is halfway between the north and middle south poles
5	what imaginary number line is halfway between the north and south poles
5	what imaginary line is halfway between the north and south magnetic pole
5	what imaginary line is halfway between the north and confederate states poles
5	what imaginary line is between the north and south poles
5	what imaginary line is halfway between the north and south poles
5	what imaginary line is halfway dixie between the north and south poles
5	what tween imaginary line is halfway between the north and south poles
5	what imaginary line is halfway between the middle north and south poles
5	north imaginary line is halfway between the what and south poles
5	what imaginary the is halfway between line north and south poles
5	what imaginary line is halfway between dixie the north and south poles
5	Where is John Wayne airport ?
5	where is john wayne drome
5	where is comprise john wayne airport
5	where is john wayne
5	saint john the apostle where is john wayne airport
5	where is john duke wayne wayne airport
5	where is john comprise wayne airport
5	where is saint john the apostle wayne airport
5	airport is john wayne where
5	where saint john the apostle is john wayne airport
5	where is john duke wayne airport
5	where is john john wayne airport
5	where is john duke wayne airport
5	where is john airport wayne
5	where is john airport wayne
5	where comprise is john wayne airport
5	where airport john wayne is
5	where is john duke wayne airport
5	where wayne john is airport
5	where airdrome is john wayne airport
5	where saint john the apostle is john wayne airport
5	airport is john wayne where
5	where is john wayne airport
5	where is wayne airport
5	where is wayne airport
5	is john wayne airport
5	where wayne airport
5	where is whoremaster wayne airport
5	airport is john wayne where
5	saint john the apostle where is john wayne airport
5	where is john wayne aerodrome
5	where is john wayne aerodrome
5	where is wayne airport
5	What hemisphere is the Philippines in ?
5	what hemisphere is the philippines philippine islands in
5	what hemisphere philippines in
5	what hemisphere is the philippine in
5	what hemisphere is the filipino in
5	what hemisphere cerebral hemisphere is the philippines in
5	what hemisphere is the philippine islands in
5	what hemisphere is the philippines in
5	in hemisphere is the philippines what
5	what hemisphere is the philippines in
5	what the is hemisphere philippines in
5	what cerebral hemisphere is the philippines in
5	what hemisphere is philippine islands the philippines in
5	is the philippines in
5	what hemisphere is the philippines in
5	what hemisphere is the philippine islands in
5	what hemisphere comprise is the philippines in
5	what the is hemisphere philippines in
5	what in is the philippines hemisphere
5	what hemisphere the is philippines in
5	what hemisphere is the philippine in
5	what hemisphere is the philippines in
5	what hemisphere comprise is the philippines in
5	what hemisphere is the in
5	hemisphere what is the philippines in
5	what hemisphere is the philippines in
5	what hemisphere is philippine islands the philippines in
5	what cerebral hemisphere hemisphere is the philippines in
5	what hemisphere in the philippines is
5	what cerebral hemisphere is the philippines in
5	what hemisphere is philippine islands the philippines in
5	the hemisphere is what philippines in
5	what hemisphere is the filipino in
4	What is the average speed of the horses at the Kentucky Derby ?
4	what is kentucky average speed of the horses at the the derby
4	kentucky is the average speed of the horses at the what derby
4	what horses the average speed of the is at the kentucky derby
4	what the is average speed of the horses at the kentucky derby
4	what is the average speed derby hat of the horses at the kentucky derby
4	what is of average speed the the horses at the kentucky derby
4	what is the average speed of the horses at the kentucky derby
4	what the average speed the horses at the kentucky derby
4	what is the average speed of the horses sawbuck at the kentucky derby
4	what kentucky the average speed of the horses at the is derby
4	what is the average speed of the horses sawbuck at the kentucky derby
4	what is the average speed of the sawbuck at the kentucky derby
4	what is the average bluegrass state speed of the horses at the kentucky derby
4	what is the average speed of the horses at the kentucky derby
4	what is the average speed of the horses at the kentucky derby
4	what is the average speed of the horses at the kentucky modal derby
4	what is of average speed the the horses at the kentucky derby
4	what is the average speed of the horses the kentucky
4	what is the average speed of derby hat the horses at the kentucky derby
4	what is the average speed of the sawbuck horses at the kentucky derby
4	what is the average speed of the horses at the ky derby
4	what is the average speed of the horses at the kentucky plug hat
4	what is the average speed of the horses at the kentucky derby
4	what is the average the horses at the kentucky
4	what is the average f number of the horses at the kentucky derby
4	what is the average speed of the horses at the kentucky derby
4	what is speed average the of the horses at the kentucky derby
4	what is the average speed of the equus caballus at the kentucky derby
4	what is the average speed atomic number of the horses at the kentucky derby
4	what is the average speed of the horses at the ky derby
4	what is the median speed of the horses at the kentucky derby
4	what is the average speed of the horses at the ky derby
5	Where are the Rocky Mountains ?
5	where are the rocky pile
5	where comprise are the rocky mountains
5	where the are rocky mountains
5	pot where are the rocky mountains
5	where are the rocky mountains
5	where are the rocky mountains
5	where are the rocky flock
5	where are the rocky flock
5	where are the mountains rocky
5	where are the rocky mountains
5	where are the rocky raft
5	jumpy where are the rocky mountains
5	where are the rocky stack
5	jumpy where are the rocky mountains
5	where are mountains rocky the
5	the are where rocky mountains
5	where are the mountains rocky
5	where are the bumpy mountains
5	where are rocky mountains
5	where are the rocky mountain
5	where are comprise the rocky mountains
5	where are the rocky pot
5	where are the rocky mountains
5	where are rocky the mountains
5	where comprise are the rocky mountains
5	where are the rocky mountains
5	where are the mountains rocky
5	where are mountains rocky the
5	where are the jumpy rocky mountains
5	where jumpy are the rocky mountains
5	where are the rocky mountains
5	where are the rocky mountains
0	What are invertebrates ?
0	what are invertebrates
0	what are invertebrates
0	invertebrate what are invertebrates
0	what are invertebrate
0	what invertebrates
0	invertebrate what are invertebrates
0	what are invertebrate
0	what are invertebrates
0	invertebrates are what
0	what are invertebrate
0	comprise what are invertebrates
0	invertebrates are what
0	invertebrates are what
0	invertebrate what are invertebrates
0	what invertebrates
0	what are invertebrates
0	invertebrates are what
0	are what invertebrates
0	invertebrate what are invertebrates
0	what are invertebrate
0	are what invertebrates
0	what are invertebrates
0	what comprise are invertebrates
0	what are invertebrate
0	what are invertebrates
0	what comprise are invertebrates
0	are what invertebrates
0	invertebrates
0	what are invertebrate
0	what are comprise invertebrates
0	are what invertebrates
0	what are invertebrate
4	What is the temperature at the center of the earth ?
4	what is the atomic number temperature at the center of the earth
4	what is the temperature at the halfway of the earth
4	what temperature the center of the earth
4	what is the temperature at the atomic number center of the earth
4	what comprise is the temperature at the center of the earth
4	what is the temperature at the of the
4	what is the temperature at the center of globe the earth
4	atomic number what is the temperature at the center of the earth
4	globe what is the temperature at the center of the earth
4	what is the temperature at the center of the solid ground
4	what is the temperature at the center of the world
4	what is temperature the center of earth
4	what is the temperature comprise at the center of the earth
4	what is the temperature at the center of the earth
4	what is the at temperature the center of the earth
4	what is the temperature at the center of the earth
4	what is the temperature at the center of the ground
4	what is the temperature the at center of the earth
4	what is the temperature at the center of the dry land
4	what the temperature at center of the earth
4	what is the temperature the center of the earth
4	what is the at temperature the center of the earth
4	what is center temperature at the the of the earth
4	what is the temperature at the center of the ground
4	what atomic number is the temperature at the center of the earth
4	what is the temperature the center of earth
4	is the temperature at the center of earth
4	what is the temperature at the center the of earth
4	what is the temperature at the center of the ground
4	what is the temperature the center of the earth
4	what is at temperature the the center of the earth
4	of is the temperature at the center what the earth
4	When did John F. Kennedy get elected as President ?
4	when did can f kennedy get elected as president
4	when did john f kennedy get elected as president
4	when did john elected kennedy get f as president
4	when did john f kennedy international airport get elected as president
4	when did john fluorine kennedy get elected as president
4	when elect did john f kennedy get elected as president
4	as did john f kennedy get elected when president
4	when did john f kennedy get elected buzz off as president
4	when did john f kennedy get elected as president
4	when did john f kennedy get elected as
4	when did kennedy f john get elected as president
4	when did f kennedy get elected as president
4	when did john f kennedy elected as president
4	when did john f kennedy get elected fare as president
4	did john f get elected as president
4	when did john f kennedy go elected as president
4	when did john f kennedy get elect as president
4	when did john f kennedy begin elected as president
4	when elected john f kennedy get did as president
4	john did when f kennedy get elected as president
4	when did john f kennedy get fare elected as president
4	when did john fare f kennedy get elected as president
4	when did john kennedy get elected as president
4	when did john as kennedy get elected f president
4	when did bathroom f kennedy get elected as president
4	when did john elected kennedy get f as president
4	when did john f kennedy get saint john the apostle elected as president
4	when did john f kennedy get amp elected as president
4	when did john f kennedy get elected kennedy international airport as president
4	amp when did john f kennedy get elected as president
4	when did kennedy f john get elected as president
4	when did john atomic number kennedy get elected as president
4	How old was Elvis Presley when he died ?
4	give out how old was elvis presley when he died
4	how old was lucy in the sky with diamonds presley when he died
4	how old was elvis presley when he died
4	how old was presley when he died
4	how old he elvis presley when was died
4	how old was elvis presley when he buy the farm
4	how died was elvis presley when he old
4	how honest to goodness was elvis presley when he died
4	how old was elvis presley when died
4	how old was elvis presley when he died
4	how old was elvis presley when he buy the farm
4	how old was elvis presley when he go
4	how old was elvis window pane presley when he died
4	old how was elvis presley when he died
4	was old how elvis presley when he died
4	how old was elvis presley when he died
4	old how was elvis presley when he died
4	how onetime was elvis presley when he died
4	how old was elvis presley when he kick the bucket
4	how old was died presley when he elvis
4	how old was elvis presley window pane when he died
4	when old was elvis presley how he died
4	how old helium was elvis presley when he died
4	how old was elvis presley when he died
4	he old was elvis presley when how died
4	how old was honest to goodness elvis presley when he died
4	how old was elvis presley when window pane he died
4	how old was elvis presley when he died
4	how old was elvis presley when he died
4	give out how old was elvis presley when he died
4	how old elvis when he died
4	how elvis aron presley old was elvis presley when he died
5	Where is the Orinoco River ?
5	where is the comprise orinoco river
5	where is the orinoco river river
5	where is the orinoco river
5	where is the orinoco
5	where is the river
5	where is orinoco river the orinoco river
5	where the orinoco river
5	is where the orinoco river
5	where is the orinoco river river
5	river is the orinoco where
5	where is the orinoco river river
5	where is the orinoco river river
5	where orinoco the is river
5	where is the orinoco river
5	where is orinoco the river
5	the is where orinoco river
5	where is the comprise orinoco river
5	where is the orinoco river river
5	where orinoco river is the orinoco river
5	where is the orinoco comprise river
5	is where the orinoco river
5	the orinoco river
5	where is orinoco the river
5	where is the orinoco river river
5	where is the orinoco river
5	where is the orinoco river river
5	where is the orinoco
5	where is the orinoco river orinoco river
5	where is orinoco river the orinoco river
5	where orinoco river is the orinoco river
5	where is comprise the orinoco river
5	where is orinoco the river
4	How far is the service line from the net in tennis ?
4	how far is the service line from interahamwe the net in tennis
4	how far is the service assembly line from the net in tennis
4	how far lawn tennis is the service line from the net in tennis
4	how far is the service from the net in tennis
4	how is the service line from the net in tennis
4	how far is net service line from the the in tennis
4	how far is the line from the net in tennis
4	how far is the serve line from the net in tennis
4	how far is the service line from the net phone line in tennis
4	how interahamwe is the service line from the net in tennis
4	how far is the service line from the net in tennis
4	how the is the service line from far net in tennis
4	how phone line far is the service line from the net in tennis
4	how far is the service line from the net in tennis
4	how far is the service line from the net in lawn tennis tennis
4	how far is the service line from the net phone line in tennis
4	how far in the service line from the net is tennis
4	how interahamwe is the service line from the net in tennis
4	how far is the the line from service net in tennis
4	how far is the divine service line from the net in tennis
4	how far is the religious service line from the net in tennis
4	how far is the service line from the net income in tennis
4	how far is the service production line from the net in tennis
4	how far is the line from the in tennis
4	how far the service line from the net in tennis
4	how army for the liberation of rwanda is the service line from the net in tennis
4	how far is the service line from in tennis
4	how far is line service the from the net in tennis
4	how far is the service the from line net in tennis
4	how far is from service line the the net in tennis
4	how far is the service line from tennis net in the
4	how far is the service line from the net phone line in tennis
4	How much fiber should you have per day ?
4	how much fiber per you have should day
4	how much fiber should roughage you have per day
4	how a great deal fiber should you have per day
4	how much per should you have fiber day
4	how much character should you have per day
4	how much fiber should you roughage have per day
4	how much fiber stimulate should you have per day
4	how much fiber should you have per day
4	how much fiber stimulate should you have per day
4	you much fiber should how have per day
4	how fiber much should you have per day
4	how much fiber should you have per twenty four hour period
4	how much fiber should you have roughage per day
4	how much fiber should you day per have
4	how much fiber you have per day
4	how you fiber should much have per day
4	how much fiber you have per day
4	how fiber should you have per day
4	how much roughage should you have per day
4	per much fiber should you have how day
4	how fiber should you have per day
4	how a great deal fiber should you have per day
4	how much fiber should you have day
4	much fiber should have per day
4	how much fiber should you have per twenty four hour period
4	how much should you have per day
4	how much fiber should you have per solar day
4	stimulate how much fiber should you have per day
4	how much fiber should you have per day
4	how much fibre should you have per day
4	how a great deal fiber should you have per day
4	how much fiber should clarence day you have per day
4	How many Great Lakes are there ?
4	how many great lake are there
4	how lake many great lakes are there
4	comprise how many great lakes are there
4	how many great lakes are there
4	how many great lake are there
4	how many great are there
4	how many great lake are there
4	how many swell lakes are there
4	how many great lakes are there
4	how many great lakes are there
4	how many great lakes are there
4	how there great lakes are many
4	how many great lakes are there
4	how many great lake are there
4	how many great lake are there
4	how many great lakes comprise are there
4	how many gravid lakes are there
4	how are great lakes many there
4	how many great there are lakes
4	how are great lakes many there
4	how many great in that respect lakes are there
4	how many great lake are there
4	how many great lakes are
4	are many great lakes how there
4	how many great lakes are bully there
4	how many great lakes lake are there
4	how many lakes great are there
4	how many great bully lakes are there
4	lakes many great how are there
4	how there great lakes are many
4	how comprise many great lakes are there
4	how bully many great lakes are there
1	Material called linen is made from what plant ?
1	material called linen is squall made from what plant
1	material called linen is made from what plant life
1	material called linen is made from what set
1	material called linen is throw from what plant
1	material called linen is made from what linen paper plant
1	material called is made from plant
1	material called linen is made from what plant
1	material called linen plant made from what is
1	material called linen is realise from what plant
1	material called linen is made from what plant
1	material called from is made linen what plant
1	material called textile linen is made from what plant
1	what called linen is made from material plant
1	material linen is made from what plant
1	material called linen is made textile from what plant
1	textile called linen is made from what plant
1	material called linen textile is made from what plant
1	material called linen is made from plant what
1	material called plant is made from what linen
1	material predict linen is made from what plant
1	material linen is made from what plant
1	plant called linen is made from what material
1	material called linen is made textile from what plant
1	material called linen is made from what engraft
1	material called linen is made squall from what plant
1	from called linen is made material what plant
1	material called linen from what plant
1	material called linen is made from what
1	material forebode linen is made from what plant
1	is called linen material made from what plant
1	substantial called linen is made from what plant
1	material called linen plant made from what is
0	What is Teflon ?
0	what is teflon
0	what is polytetrafluoroethylene
0	what is teflon
0	what is polytetrafluoroethylene
0	what is comprise teflon
0	what is polytetrafluoroethylene
0	what polytetrafluoroethylene is teflon
0	what teflon
0	what comprise is teflon
0	what is polytetrafluoroethylene
0	is teflon
0	is teflon
0	is what teflon
0	what is polytetrafluoroethylene
0	what is polytetrafluoroethylene
0	what is polytetrafluoroethylene
0	what is teflon
0	is what teflon
0	what is teflon
0	is what teflon
0	what is comprise teflon
0	teflon is what
0	teflon is what
0	is what teflon
0	what is polytetrafluoroethylene teflon
0	what polytetrafluoroethylene is teflon
0	what is polytetrafluoroethylene
0	what is teflon
0	what is polytetrafluoroethylene
0	what comprise is teflon
0	teflon is what
0	teflon is what
0	What is amitriptyline ?
0	what amitriptyline hydrochloride is amitriptyline
0	what is amitriptyline hydrochloride
0	what is amitriptyline
0	amitriptyline hydrochloride what is amitriptyline
0	what is amitriptyline
0	what is amitriptyline
0	what is amitriptyline
0	what is amitriptyline
0	what amitriptyline hydrochloride is amitriptyline
0	comprise what is amitriptyline
0	what is amitriptyline
0	amitriptyline is what
0	what is amitriptyline hydrochloride
0	what is amitriptyline hydrochloride
0	what is elavil
0	what is elavil
0	what is comprise amitriptyline
0	comprise what is amitriptyline
0	is what amitriptyline
0	what is amitriptyline hydrochloride
0	what is amitriptyline hydrochloride
0	amitriptyline is what
0	what amitriptyline is
0	what is elavil
0	what is amitriptyline hydrochloride
0	amitriptyline is what
0	amitriptyline hydrochloride what is amitriptyline
0	what amitriptyline is
0	what is amitriptyline
0	what is amitriptyline
0	amitriptyline is what
0	what is amitriptyline hydrochloride amitriptyline
0	What is a shaman ?
0	shaman is a what
0	is a shaman
0	what is shaman a
0	what is a priest doctor
0	antiophthalmic factor what is a shaman
0	what is a shaman
0	what is a shaman
0	what is priest doctor a shaman
0	what is a priest doctor
0	what is a priest doctor
0	what a shaman
0	what is a priest doctor shaman
0	is a shaman
0	priest doctor what is a shaman
0	is what a shaman
0	a is what shaman
0	what shaman a is
0	what is a priest doctor
0	what is a priest doctor shaman
0	what is a shaman
0	what is a priest doctor
0	what a is shaman
0	what is shaman
0	what priest doctor is a shaman
0	what is a priest doctor
0	what is a priest doctor
0	shaman is a what
0	what is a antiophthalmic factor shaman
0	what is a priest doctor
0	what is a comprise shaman
0	what is shaman a
0	what is a priest doctor
1	What is the proper name for a female walrus ?
1	what is the antiophthalmic factor proper name for a female walrus
1	what sea horse is the proper name for a female walrus
1	what is the proper female person name for a female walrus
1	what is the proper comprise name for a female walrus
1	what is the proper name for a female walrus
1	what is the walrus name for a female proper
1	what is the proper name for a female person walrus
1	what female person is the proper name for a female walrus
1	what is the proper name for a female seahorse
1	what is the name for a female walrus
1	what is the right name for a female walrus
1	for is the proper name what a female walrus
1	what is the proper bring up for a female walrus
1	what is the proper name a female
1	what is the proper name for a female person walrus
1	what is the public figure proper name for a female walrus
1	what is the proper name for antiophthalmic factor a female walrus
1	for is the proper name what a female walrus
1	what is the name for a female walrus
1	what is the name for a female walrus
1	female is the proper name for a what walrus
1	what is the proper antiophthalmic factor name for a female walrus
1	what is the proper name for a female walrus
1	what is the proper name for a female person walrus
1	what walrus the proper name for a female is
1	what is the right name for a female walrus
1	what for the proper name is a female walrus
1	what is name proper the for a female walrus
1	what is the name for a female
1	what is the proper name for a female person walrus
1	name is the proper what for a female walrus
1	for is the proper name what a female walrus
1	What is a group of turkeys called ?
1	what is a group of turkeys called
1	turkey what is a group of turkeys called
1	is a group of turkeys called
1	what is turkeys group of a called
1	what is a group of turkeys
1	what a group of turkeys called
1	what is a group of turkeys call up
1	what is squall a group of turkeys called
1	what is a group of turkey turkeys called
1	is a group of called
1	what is a chemical group of turkeys called
1	what group a is of turkeys called
1	what is a group of turkeys foretell
1	what is a chemical group of turkeys called
1	what called a group of turkeys is
1	what is a radical of turkeys called
1	what is a group of turkeys antiophthalmic factor called
1	what is a called of turkeys group
1	what is a group of called
1	group is a what of turkeys called
1	what called a group of turkeys is
1	antiophthalmic factor what is a group of turkeys called
1	what is a group of antiophthalmic factor turkeys called
1	what is a group of turkeys promise
1	what is a group of turkeys call off
1	what is group a of turkeys called
1	what is a group of turkey turkeys called
1	what is a grouping of turkeys called
1	what is a group of called
1	what is a group of meleagris gallopavo called
1	what is a turkey group of turkeys called
1	what is a turkeys of group called
4	How long did Rip Van Winkle sleep ?
4	how long did rip winkle sleep
4	how van did rip long winkle sleep
4	how long did rip winkle sleep
4	how long did sleep van winkle rip
4	vanguard how long did rip van winkle sleep
4	how long van winkle sleep
4	how long did rip van winkle sleep
4	how long did split rip van winkle sleep
4	long did rip van winkle sleep
4	how long winkle rip van did sleep
4	how long eternal sleep did rip van winkle sleep
4	how long van rip did winkle sleep
4	how long did rip winkle van sleep
4	how long did van winkle sleep
4	how long did rip avant garde winkle sleep
4	how long did rip van winkle sleep
4	how long did rip van blink winkle sleep
4	how winkle did rip van long sleep
4	how did rip winkle sleep
4	how long did rip van winkle blink sleep
4	how long did rip van winkle sopor
4	how long did rip van winkle eternal sleep
4	how longsighted did rip van winkle sleep
4	how long did rip vanguard winkle sleep
4	how long did split van winkle sleep
4	how long did rip van winkle eternal sleep
4	how long did winkle van rip sleep
4	how long fare did rip van winkle sleep
4	how long did rip van winkle
4	how vanguard long did rip van winkle sleep
4	how long did van rip winkle sleep
4	blink how long did rip van winkle sleep
0	What are triglycerides ?
0	comprise what are triglycerides
0	are what triglycerides
0	what are triglycerides
0	what are triglyceride
0	what are triglycerides
0	what are triglyceride
0	what are comprise triglycerides
0	what are triglycerides
0	what triglyceride are triglycerides
0	what triglycerides are
0	what are triglycerides
0	what comprise are triglycerides
0	what are triglyceride
0	what are triglycerides
0	what are triglycerides
0	what are triglyceride
0	what triglycerides are
0	what triglycerides are
0	what are comprise triglycerides
0	what are triglycerides
0	what are triglycerides
0	what are triglyceride
0	what are triglyceride
0	comprise what are triglycerides
0	what triglycerides are
0	what triglycerides are
0	what are comprise triglycerides
0	what triglyceride are triglycerides
0	what triglyceride are triglycerides
0	are what triglycerides
0	what are triglycerides
0	what are triglyceride
4	How many liters in a gallon ?
4	how liters many in a gallon
4	how many hoosier state liters in a gallon
4	how many liters in a congius
4	how many cubic decimetre in a gallon
4	how congius many liters in a gallon
4	how many liters in gallon a
4	how many cubic decimetre in a gallon
4	how many liters antiophthalmic factor in a gallon
4	how many liters in congius a gallon
4	cubic decimeter how many liters in a gallon
4	many liters a gallon
4	how liters many in a gallon
4	how many liters in a hoosier state gallon
4	how many liters in a congius gallon
4	how many in a
4	how cubic decimeter many liters in a gallon
4	how many liters in a congius
4	how many liters in gallon
4	how in liters many a gallon
4	how many litre in a gallon
4	how many liters in a gallon
4	how many in liters a gallon
4	how many litre in a gallon
4	how many liters in gallon a
4	how many liters a in gallon
4	how many liters gallon a in
4	gallon many liters in a how
4	how many liters in gallon
4	many liters in gallon
4	how many in a gallon
4	how many l in a gallon
4	how many liters in hoosier state a gallon
3	What is the name of the chocolate company in San Francisco ?
3	is the name of the chocolate company in san
3	what is name the of the chocolate company in san francisco
3	what is the name the chocolate in san
3	what is the name of in chocolate company the san francisco
3	what is the name of the chocolate company in san francisco
3	what is the advert of the chocolate company in san francisco
3	what is the constitute of the chocolate company in san francisco
3	what is the name of the francisco company in san chocolate
3	what is the name of the chocolate company deep brown in san francisco
3	what is the the of name chocolate company in san francisco
3	what is the name of the company chocolate in san francisco
3	what is the name of the hoosier state chocolate company in san francisco
3	what company the name of the chocolate is in san francisco
3	what is hoosier state the name of the chocolate company in san francisco
3	what is the name of the cocoa company in san francisco
3	what is the public figure of the chocolate company in san francisco
3	what is the company of the chocolate name in san francisco
3	what the the name of is chocolate company in san francisco
3	what is the name of public figure the chocolate company in san francisco
3	what is the name of company in francisco
3	what is the name of the chocolate companion in san francisco
3	what is the name of the chocolate ships company in san francisco
3	what is the name of the chocolate company in public figure san francisco
3	what of the name is the chocolate company in san francisco
3	what is the name of company in san francisco
3	what is the hoosier state name of the chocolate company in san francisco
3	what is the constitute of the chocolate company in san francisco
3	what is the name of the chocolate company in san
3	what is the name the chocolate company in san francisco
3	what is deep brown the name of the chocolate company in san francisco
3	what is the name of the chocolate company in san
3	what is the name of the chocolate companion in san francisco
0	What are amphibians ?
0	what amphibians are
0	are
0	are what amphibians
0	what amphibians
0	what are amphibious aircraft amphibians
0	what are amphibious aircraft
0	what are amphibious vehicle
0	what are amphibious vehicle
0	what are amphibious aircraft
0	are amphibians
0	what are amphibians
0	what are amphibious vehicle
0	what are amphibians
0	what amphibians are
0	amphibious aircraft what are amphibians
0	are what amphibians
0	what are amphibians
0	what are amphibian
0	what are amphibians
0	what are amphibians
0	amphibious aircraft what are amphibians
0	what amphibians are
0	what amphibians are
0	what are amphibian
0	what are amphibious vehicle
0	what comprise are amphibians
0	what comprise are amphibians
0	what are amphibious aircraft amphibians
0	what are amphibious aircraft amphibians
0	what are amphibians
0	what are amphibians
0	what amphibians are
3	Who discovered x-rays ?
3	who ascertained x rays
3	discovered who x rays
3	who discovered go rays
3	find out who discovered x rays
3	x discovered who rays
3	who discovered x rays
3	who discovered x rays
3	discovered who x rays
3	who discovered rays x
3	who discovered rays
3	who discovered x rays
3	who discovered x rays
3	discovered who x rays
3	who discovered x beam of light
3	who discovered x rays
3	who discovered x
3	who world health organization discovered x rays
3	who discovered x rays
3	who discovered ex rays
3	who x discovered rays
3	discovered who x rays
3	who discovered x rays
3	who world health organization discovered x rays
3	discovered x rays
3	who discovered ex rays
3	who discovered x rays
3	find out who discovered x rays
3	who discovered go rays
3	who discovered x find out rays
3	who x rays
3	who let out x rays
3	who discovered go rays
3	Which comedian 's signature line is `` Can we talk '' ?
3	which comedian s signature tune line is can we talk
3	which comedian s signature line is can we pot talk
3	which comedian s signature line is can we talk
3	which talk s signature line is can we comedian
3	which comedian s we line is can signature talk
3	comedian signature line is can we talk
3	which comedian s signature line comprise is can we talk
3	comedian s signature line is can we talk
3	which comedian s signature line atomic number is can we talk
3	which comedian s signature is can we talk
3	which comedian s signature line atomic number is can we talk
3	which comedian s signature line is public lecture can we talk
3	which comedian s signature line is can we peach
3	which is s signature line comedian can we talk
3	is comedian s signature line which can we talk
3	which comedian s signature line is can we talk
3	which comic s signature line is can we talk
3	which comedian s signature line is pot can we talk
3	comedian s signature line is can we talk
3	which comedian s signature line is can we atomic number talk
3	which comedian s signature line is talk
3	s comedian which signature line is can we talk
3	which comedian s signature line is can we public lecture
3	which comedian s atomic number signature line is can we talk
3	which comedian s signature subscriber line is can we talk
3	which comedian s signature line is can we talk
3	which comedian s signature line is can we lecture
3	which s signature line is can we talk
3	which comedian is signature line s can we talk
3	key signature which comedian s signature line is can we talk
3	which comedian s signature line is can we speak
3	which comedian is signature line s can we talk
0	What is fibromyalgia ?
0	what is fibromyalgia
0	is what fibromyalgia
0	what is comprise fibromyalgia
0	what is fibromyalgia
0	what is fibromyalgia
0	what is fibromyalgia
0	fibromyalgia is what
0	what is fibromyalgia
0	what is fibromyalgia
0	what is fibromyalgia
0	what is fibromyalgia
0	what comprise is fibromyalgia
0	what is comprise fibromyalgia
0	what is fibromyalgia
0	what fibromyalgia is
0	comprise what is fibromyalgia
0	what is fibromyalgia
0	what is fibromyalgia
0	what is comprise fibromyalgia
0	what is comprise fibromyalgia
0	what is fibromyalgia
0	what comprise is fibromyalgia
0	what is fibromyalgia
0	what fibromyalgia is
0	what is fibromyalgia
0	what is fibromyalgia
0	what is fibromyalgia
0	fibromyalgia is what
0	what is fibromyalgia
0	comprise what is fibromyalgia
0	fibromyalgia is what
0	is what fibromyalgia
0	What is done with worn or outdated flags ?
0	what is done with worn or beaver state outdated flags
0	what is done with worn or outdated flags
0	what is done with fall apart or outdated flags
0	what is with worn outdated flags
0	what is done with worn outdated or flags
0	what is done with worn or outdated beaver state flags
0	outdated is done with worn or what flags
0	is done with worn or outdated flags
0	what is or with worn done outdated flags
0	what is done with fag out or outdated flags
0	what is done with worn or flags outdated
0	what is done with worn or outdated flags
0	what is with worn or outdated flags
0	what worn outdated flags
0	what is done with put on or outdated flags
0	what is done worn with or outdated flags
0	what done is with worn or outdated flags
0	what is done with beaver state worn or outdated flags
0	what is comprise done with worn or outdated flags
0	what is exercise with worn or outdated flags
0	what worn done with is or outdated flags
0	what is done with worn or fare outdated flags
0	what is done comprise with worn or outdated flags
0	what is done with worn or outdated
0	what is done with worn or outdated droop
0	what is done flagstone with worn or outdated flags
0	what is done with tire out or outdated flags
0	what is done with worn or outdated sag
0	what is done with worn or outdated beaver state flags
0	what is done with worn or flags
0	fare what is done with worn or outdated flags
0	what is done with worn or outdated flags
0	What does cc in engines mean ?
0	in does cc what engines mean
0	what does cc engines in mean
0	what does cc in engines tight
0	what does cc engines in mean
0	what does cc in engines mean
0	does what cc in engines mean
0	what does cc in engines mean
0	what does cubic centimeter in engines mean
0	what does cc in engines hateful mean
0	what does mean in engines cc
0	what does in engines
0	what does cc in mean
0	what does cc in engines mingy
0	what does in mean
0	what does cc in engines mean
0	mean does cc in engines what
0	what does cc in engines engine mean
0	what does cc in engines mean
0	what does ml in engines mean
0	what does engines in cc mean
0	what does cc in engines bastardly
0	what cc in mean
0	what does cc in engine mean
0	what does cc in engines mean
0	what does cc in hoosier state engines mean
0	what does cc in engines mean
0	what does cc in locomotive engine mean
0	what does cc in engines mean
0	engine what does cc in engines mean
0	what hateful does cc in engines mean
0	what does engines in cc mean
0	what does cc in engines entail
4	When did Elvis Presley die ?
4	when die elvis presley did
4	when did elvis die presley
4	when did give out elvis presley die
4	when die elvis presley did
4	when did elvis presley pass away
4	when did elvis presley window pane die
4	when did elvis presley give out die
4	when did elvis presley buy the farm
4	when did elvis presley pop off
4	when did elvis presley elvis aron presley die
4	when did elvis presley die
4	when did presley die
4	when did presley elvis die
4	when did elvis elvis presley die
4	when did elvis presley die out
4	give out when did elvis presley die
4	when did elvis presley die
4	presley did elvis when die
4	when did elvis elvis presley die
4	when did elvis elvis presley die
4	when did elvis presley give out die
4	when did elvis presley expire
4	when did elvis presley die
4	when did elvis elvis aron presley die
4	when did fare elvis presley die
4	when did elvis die
4	when did presley die
4	when did elvis give out presley die
4	when did give out elvis presley die
4	when elvis did presley die
4	when did elvis presley die
4	when did elvis presley die
5	What is the capital of Yugoslavia ?
5	what is capital the of yugoslavia
5	what is the capital comprise of yugoslavia
5	what is yugoslavia capital of the
5	what is capital of
5	what is the serbia and montenegro capital of yugoslavia
5	what is the cap of yugoslavia
5	what is the capital of capital letter yugoslavia
5	what is the capital of yugoslavia
5	what is the capital of yugoslavia
5	what is the capital of jugoslavija
5	capital letter what is the capital of yugoslavia
5	what is the capital comprise of yugoslavia
5	what is the capital of yugoslavia
5	what is capital the of yugoslavia
5	capital letter what is the capital of yugoslavia
5	what is the capital letter of yugoslavia
5	what is the capital letter capital of yugoslavia
5	what yugoslavia the capital of is
5	what is the capital of yugoslavia
5	what is the capital of
5	of is the capital what yugoslavia
5	what is the capital of union of serbia and montenegro
5	what is the capital of jugoslavija
5	what is the capital of yugoslavia
5	what is the capital of serbia and montenegro
5	is the of yugoslavia
5	what is capital of
5	what is capital the of yugoslavia
5	what is the working capital of yugoslavia
5	what capital letter is the capital of yugoslavia
5	what is comprise the capital of yugoslavia
5	what is the capital of federal republic of yugoslavia
5	Where is Milan ?
5	where is milano
5	where milan is
5	milano where is milan
5	where is milan
5	where is milan
5	where milano is milan
5	where milan is
5	where is milano milan
5	where is milano
5	where is milano
5	where is milan
5	is where milan
5	where is milan
5	where is milan
5	where is milano
5	comprise where is milan
5	where is milan
5	where is milan
5	where milan is
5	is where milan
5	where is milano
5	where milano is milan
5	where is milan
5	where comprise is milan
5	is where milan
5	is where milan
5	milan is where
5	where is milano milan
5	where is milano
5	where is comprise milan
5	where is milano
5	where is milan
4	What is the speed hummingbirds fly ?
4	what speed the is hummingbirds fly
4	what the is speed hummingbirds fly
4	what is the speed hummingbirds fly ball
4	what hummingbirds the speed is fly
4	what is pep pill the speed hummingbirds fly
4	what is the speed hummingbirds fly
4	what is the speed hummingbirds fly
4	what is the speed hummingbird fly
4	what is speed the hummingbirds fly
4	what hummingbirds the speed is fly
4	what is the speed hummingbirds fly
4	what is hummingbird the speed hummingbirds fly
4	what the speed hummingbirds fly
4	what is wing the speed hummingbirds fly
4	what is the speed hummingbird fly
4	what is the speed hummingbirds wing fly
4	what is hummingbird the speed hummingbirds fly
4	what is the speed hummingbird fly
4	what is the speed hummingbirds comprise fly
4	comprise what is the speed hummingbirds fly
4	what the hummingbirds
4	what is the speed hummingbirds fly
4	what the is speed hummingbirds fly
4	what is the speed hummingbirds fly
4	the is what speed hummingbirds fly
4	what is the hummingbirds speed fly
4	what is the speed hummingbirds tent flap
4	what is the speed hummingbirds
4	what is the speed hummingbird hummingbirds fly
4	what is the speed hummingbird fly
4	what is the speed hummingbird fly
4	what is the speed up hummingbirds fly
5	What is the oldest city in the United States ?
5	what is the oldest city in the join states
5	what is the oldest urban center in the united states
5	what is the united city in the oldest states
5	what is the oldest in the united states
5	what is the oldest city in the united states
5	what is the oldest hoosier state city in the united states
5	what is the oldest city in the combine states
5	what is the oldest city in the merge states
5	what is the oldest city in honest to goodness the united states
5	the oldest city united states
5	what is the oldest city in the metropolis united states
5	what is the oldest city in the joined states
5	is the city in the united states
5	what is city oldest the in the united states
5	what is the oldest city combine in the united states
5	what is the oldest city united the in states
5	what is the oldest city in the joined states
5	what is the oldest city in the united
[truncated: 14,501 more rows]
