# Supplementary material for: STTA: enhanced text classification via selective test-time augmentation
Source: PeerJ Comput Sci. 2023 Dec 19;9:e1757. doi: 10.7717/peerj-cs.1757 (PMC10773867; doi:10.7717/peerj-cs.1757)
Supplement: Supplemental Information 5 — The Text REtrieval Conference (TREC) Question Classification dataset contains 5500 labeled questions in training set and another 500 for test set.The TREC-Coarse dataset has 6 coarse class labels. [file peerj-cs-09-1757-s005.zip › tta_sr_0.1_1+32_test.csv]

label	sentence
4	How far is it from Denver to Aspen ?
4	how far it is from denver to aspen
4	how far is it from denver to mile high city aspen
4	how army for the liberation of rwanda is it from denver to aspen
4	how far is it from denver to mile high city aspen
4	how from is it far denver to aspen
4	how far is it from capital of colorado to aspen
4	how far is it from mile high city to aspen
4	how far is it from to aspen
4	how interahamwe is it from denver to aspen
4	how to is it from denver far aspen
4	aspen far is it from denver to how
4	far is it from denver to
4	how far is it from denver to aspen
4	how far is to from denver it aspen
4	how far is comprise it from denver to aspen
4	how far is it from denver mile high city to aspen
4	how far is it from capital of colorado to aspen
4	how interahamwe is it from denver to aspen
4	how far is it comprise from denver to aspen
4	how far mile high city is it from denver to aspen
4	how far is it from to denver aspen
4	how far is it from to aspen
4	how far is it from mile high city to aspen
4	far is it from denver to aspen
4	comprise how far is it from denver to aspen
4	how far is from denver to aspen
4	how far to it from denver is aspen
4	how far to it from denver is aspen
4	how far is it from mile high city to aspen
4	is far how it from denver to aspen
4	how far it from denver to aspen
4	how far is it comprise from denver to aspen
5	What county is Modesto , California in ?
5	what county is modesto calif in
5	what is county modesto california in
5	what county is modesto california in
5	what county is modesto in california
5	what county is modesto california in
5	what county is modesto calif in
5	in county is modesto california what
5	what is county modesto california in
5	county is modesto california in
5	what california is modesto county in
5	what county comprise is modesto california in
5	what county is modesto california
5	what county is ca modesto california in
5	in county is modesto california what
5	what ca county is modesto california in
5	in county is modesto california what
5	what county is modesto golden state in
5	what county is modesto ca in
5	what county is modesto ca in
5	what comprise county is modesto california in
5	what county is modesto california in
5	comprise what county is modesto california in
5	county is modesto california in
5	what county is modesto ca california in
5	what county is modesto california in
5	ca what county is modesto california in
5	what county is modesto ca california in
5	what county is modesto calif in
5	what county is modesto california in
5	what county is modesto golden state in
5	what county is modesto calif in
5	what county is modesto calif in
3	Who was Galileo ?
3	who was galileo
3	who was galileo galilei
3	was galileo
3	who was galileo
3	who world health organization was galileo
3	who was galileo
3	comprise who was galileo
3	who was galileo
3	who world health organization was galileo
3	who was galileo galilei
3	who was galileo
3	galileo was who
3	who was galileo galilei
3	who was galileo galilei
3	was galileo
3	who world health organization was galileo
3	who was galileo galilei
3	world health organization who was galileo
3	who was galileo galilei
3	who world health organization was galileo
3	comprise who was galileo
3	who galileo was
3	who was galileo
3	who was comprise galileo
3	was who galileo
3	who was galileo galilei
3	who was galileo galilei
3	who was galileo
3	who
3	was who galileo
3	who was galileo galilei galileo
3	who was galileo galilei
0	What is an atom ?
0	what is an associate in nursing atom
0	an is what atom
0	what associate in nursing is an atom
0	what atom
0	what is an atom
0	what is comprise an atom
0	what is an particle
0	atom is an what
0	what atom an is
0	what is an particle
0	what is an speck
0	is what an atom
0	what is an atom
0	what is an mote atom
0	what comprise is an atom
0	what is comprise an atom
0	what is an corpuscle
0	what is an molecule
0	what is an mote
0	is what an atom
0	what is an atom
0	atom is an what
0	an atom
0	what is an corpuscle
0	associate in nursing what is an atom
0	what is an atom
0	what an is atom
0	what is associate in nursing an atom
0	an is what atom
0	what is an mote
0	what is an speck
0	what is an atom
4	When did Hawaii become a state ?
4	when did hawaii become a state
4	become did hawaii when a state
4	when hawaii did become a state
4	when did hawaii a
4	when did hawaii become a department of state
4	when did hawaii become a state
4	when did hawaii suit a state
4	when did hawaii become a state
4	when did become hawaii a state
4	when did hawaii become a state
4	when did state department hawaii become a state
4	when did hawaii become a state
4	when did hawaii become a antiophthalmic factor state
4	when did hawaii become state a
4	when did hawaii become a department of state
4	when did state department hawaii become a state
4	when hawaii did become a state
4	when did hawaii state a become
4	when hawaii state
4	when did hawaii become a fare state
4	when did hawaii become a state
4	when did aloha state become a state
4	fare when did hawaii become a state
4	when did hawaii become state department a state
4	when did hawaii become a province
4	when did hawaii state a become
4	when become hawaii did a state
4	when did hawaii become a fare state
4	when did hawaii become a state
4	did when hawaii become a state
4	when did hawaii become antiophthalmic factor a state
4	when did hawaii suit a state
4	How tall is the Sears Building ?
4	how tall is the sears building
4	how tall is the sears building
4	how building is the sears tall
4	how tall improbable is the sears building
4	how tall is the sears construct
4	how tall the is sears building
4	how tall is the sears building
4	how is tall the sears building
4	how tall is building sears the
4	how tall is the improbable sears building
4	how is tall the sears building
4	how tall build is the sears building
4	comprise how tall is the sears building
4	how tall is the sears building
4	how is the sears building
4	how tall is the sears building
4	how tall is the singe building
4	how tall improbable is the sears building
4	how tall is build the sears building
4	how tall is the sears singe building
4	how tall the is sears building
4	how tall is the singe building
4	how tall is the sears building
4	how marvelous is the sears building
4	how building is the sears tall
4	how grandiloquent is the sears building
4	how tall is the sears building
4	how build tall is the sears building
4	sears tall is the how building
4	sears tall is the how building
4	how tall is the blacken building
4	how improbable is the sears building
3	George Bush purchased a small interest in which baseball team ?
3	george bush baseball game purchased a small interest in which baseball team
3	george bush purchased a small interest minuscule in which baseball team
3	george bush purchased a team interest in which baseball small
3	george bush purchased a small in which team
3	george bush purchased a team interest in which baseball small
3	george bush purchased a small interest in which baseball team
3	george bush purchased a small baseball in which interest team
3	george purchase bush purchased a small interest in which baseball team
3	george bush purchased a small interest in which baseball team
3	george bush purchased a small stake in which baseball team
3	george bush purchased small interest in baseball team
3	george bush purchased a small occupy in which baseball team
3	george baseball game bush purchased a small interest in which baseball team
3	george bush purchased team small interest in which baseball a
3	george bush purchased a small interest in which baseball team
3	george bush purchased a small interest in which baseball team
3	purchased bush george a small interest in which baseball team
3	george bush purchased a small worry in which baseball team
3	george bush purchased a small interest in which baseball team
3	george bush purchased a small interest in which minuscule baseball team
3	george which purchased a small interest in bush baseball team
3	george team purchased a small interest in which baseball bush
3	st george bush purchased a small interest in which baseball team
3	george purchased a small interest which baseball team
3	bush george purchased a small interest in which baseball team
3	george bush purchased a small interest in which baseball team up
3	george bush purchased a small interest in which baseball game team
3	george ii bush purchased a small interest in which baseball team
3	george matter to bush purchased a small interest in which baseball team
3	george bush purchased a little interest in which baseball team
3	george bush purchased a small interest in which team
3	george bush purchased a small concern in which baseball team
1	What is Australia 's national flower ?
1	flower is australia s national what
1	what is australia commonwealth of australia s national flower
1	what s australia is national flower
1	what is australia s national peak
1	what flower australia s national is
1	what is australia s interior flower
1	what is australia s home national flower
1	what is australia s national heyday
1	what is australia atomic number s national flower
1	what is australia s national
1	what is national s australia flower
1	what is australia flower national s
1	what is australia s national blossom
1	atomic number what is australia s national flower
1	what flower australia s national is
1	what is australia s atomic number national flower
1	what is australia s national flower
1	what is commonwealth of australia s national flower
1	what is australia s national comprise flower
1	what australia s national flower
1	what is australia s national atomic number flower
1	s is australia what national flower
1	what is australia s national flower
1	what is australia s national flower
1	home what is australia s national flower
1	what is australia s national
1	what is australia s subject flower
1	australia is what s national flower
1	what is australia s national blossom
1	is australia s national flower
1	what is australia s internal flower
1	what is australia atomic number s national flower
0	Why does the moon turn orange ?
0	why does the moon turn orangish
0	why does the turn over moon turn orange
0	why does the moon sour orange
0	moon does the why turn orange
0	why does the turn orange
0	why does the moon turn doe orange
0	why does the moon play orange
0	does why the moon turn orange
0	why does the orange turn moon
0	why does the moon doe turn orange
0	moon does the why turn orange
0	why does the moon around turn orange
0	why does the moonshine turn orange
0	why does the moon number orange
0	orange does the moon turn why
0	why does the moon turn orangeness
0	why does the orangeness moon turn orange
0	why does the moon turn orange
0	why does turn over the moon turn orange
0	why does the moon turn orange
0	why does the moon turn orange
0	why does moon turn orange
0	why orangeness does the moon turn orange
0	why the does moon turn orange
0	why does the moon turn orangeness orange
0	why does moon the turn orange
0	why does the turn moon orange
0	why does the turn orange
0	turn does the moon why orange
0	why does daydream the moon turn orange
0	why does the moon twist orange
0	why does the moon turn
0	What is autism ?
0	what autism is
0	what comprise is autism
0	what is comprise autism
0	what is autism
0	what comprise is autism
0	autism is what
0	what comprise is autism
0	what is autism
0	is autism
0	what comprise is autism
0	what comprise is autism
0	what is autism
0	what is autism
0	autism is what
0	what is autism
0	what autism is
0	what is autism
0	autism is what
0	what is autism
0	what comprise is autism
0	what is autism
0	what is autism
0	what is autism
0	autism is what
0	what is autism
0	is what autism
0	what is comprise autism
0	what is comprise autism
0	what is autism
0	what is autism
0	what is autism
0	what is autism
5	What city had a world fair in 1900 ?
5	what city had a world hoosier state fair in
5	what city had a in fair world
5	what urban center had a world fair in
5	what world had a city fair in
5	what city had a world sightly in
5	what had world fair in
5	what metropolis had a world fair in
5	what city had a man fair in
5	what city had a metropolis world fair in
5	what city had a world in fair
5	what city a world fair in
5	what city bonny had a world fair in
5	what city had a world fair in
5	what city in a world fair had
5	what city world fair in
5	what city metropolis had a world fair in
5	what metropolis had a world fair in
5	what city had a world fair in
5	what city had world fair in
5	what city antiophthalmic factor had a world fair in
5	what city had a creation fair in
5	what city world a had fair in
5	what city had metropolis a world fair in
5	what city had in world fair a
5	what city had a world in fair
5	a city had what world fair in
5	what city had a humankind fair in
5	what city had antiophthalmic factor a world fair in
5	what city had a world worldly concern fair in
5	what city had world fair in
5	what city had a humankind fair in
5	what city had a world fair
3	What person 's head is on a dime ?
3	what person s head on a dime
3	what dime s head is on a person
3	what person comprise s head is on a dime
3	what person s readwrite head is on a dime
3	what s head is on a dime
3	what person s head is on a dime
3	head person s what is on a dime
3	dime person s head is on a what
3	what person s foreland is on a dime
3	what person s head is on dime
3	what person s head is on a dime bag
3	what person s head is on point a dime
3	what antiophthalmic factor person s head is on a dime
3	what person s dime is on a head
3	what individual s head is on a dime
3	what on s head is person a dime
3	what is s head person on a dime
3	what person s head is a on dime
3	what head s person is on a dime
3	what person s head is on a point dime
3	what person s head is on atomic number a dime
3	what person s fountainhead is on a dime
3	what person s head is on a dime
3	what individual s head is on a dime
3	what person s manoeuver is on a dime
3	what somebody s head is on a dime
3	what person s head is dime bag on a dime
3	what person s head is on a dime
3	dime person s head is on a what
3	what person s head is on a dime
3	what person s head is on a dime
3	what person s head dime bag is on a dime
4	What is the average weight of a Yellow Labrador ?
4	what is the modal weight of a yellow labrador
4	what is the average burthen of a yellow labrador
4	what is the slant average weight of a yellow labrador
4	what is a average weight of the yellow labrador
4	what is the average slant weight of a yellow labrador
4	what is the yellow weight of a average labrador
4	what is the norm weight of a yellow labrador
4	what is the average weight of a yellow labrador
4	what is the average of a yellow labrador
4	what is yellow average weight of a the labrador
4	what is the average weight antiophthalmic factor of a yellow labrador
4	what is the average weight of a white livered labrador
4	what labrador the average weight of a yellow is
4	what is labrador average weight of a yellow the
4	what is the average free weight of a yellow labrador
4	what is the average weight of a sensationalistic labrador
4	what is the average weight labrador
4	is the average weight of a yellow labrador
4	what is the antiophthalmic factor average weight of a yellow labrador
4	labrador is the average weight of a yellow what
4	what is the average weight of a yellowish labrador
4	what is the average antiophthalmic factor weight of a yellow labrador
4	what is the average comprise weight of a yellow labrador
4	what is the mediocre weight of a yellow labrador
4	weight is the average what of a yellow labrador
4	what is antiophthalmic factor the average weight of a yellow labrador
4	what the average weight a yellow labrador
4	what is the of weight average a yellow labrador
4	scandalmongering what is the average weight of a yellow labrador
4	what is the average weight of a labrador
4	scandalmongering what is the average weight of a yellow labrador
4	what average weight of yellow labrador
3	Who was the first man to fly across the Pacific Ocean ?
3	who was the first man to sea fly across the pacific ocean
3	who was the first man to fly across the pacific ocean
3	who was across first man to fly the the pacific ocean
3	who was the first man to fly crosswise the pacific ocean
3	who was the first man to fly ocean the pacific across
3	who was the across man to fly first the pacific ocean
3	who was the first man to fly across the pacific ocean
3	who was the first man to fly crosswise the pacific ocean
3	ocean was the first man to fly across the pacific who
3	who was the first inaugural man to fly across the pacific ocean
3	who was the first man to fly across the ocean
3	gentlemans gentleman who was the first man to fly across the pacific ocean
3	who was the first man crosswise to fly across the pacific ocean
3	who was man first the to fly across the pacific ocean
3	who was the first man to fly across the gentlemans gentleman pacific ocean
3	the was who first man to fly across the pacific ocean
3	who was first man to fly across the pacific ocean
3	who was the first man to fly across the pacific ocean
3	who was the first man to fly across the comprise pacific ocean
3	who was the first piece to fly across the pacific ocean
3	who was the first mankind to fly across the pacific ocean
3	who was first man to fly across the pacific ocean
3	who was to first man the fly across the pacific ocean
3	who was the first man to fly across the wing pacific ocean
3	crosswise who was the first man to fly across the pacific ocean
3	who was first man to fly across the ocean
3	who was the first man to flee across the pacific ocean
3	who was the first to man fly across the pacific ocean
3	who was the first man to wing across the pacific ocean
3	who was the first man to fly across the pacific ocean ocean
3	gentlemans gentleman who was the first man to fly across the pacific ocean
3	who was the first man to wing across the pacific ocean
4	When did Idaho become a state ?
4	when did idaho fare become a state
4	when did idaho go a state
4	when did idaho become a fare state
4	when did idaho become a state
4	when did idaho become a suit state
4	when did gem state become a state
4	when did idaho become fare a state
4	when did idaho a become state
4	when did idaho a state
4	when did idaho antiophthalmic factor become a state
4	when did idaho a become state
4	when did idaho become a state
4	when did a become idaho state
4	when did idaho suit a state
4	when did idaho turn a state
4	when did idaho become a res publica
4	did when idaho become a state
4	when did idaho become a state
4	when did idaho become a state
4	when did idaho a
4	when did idaho become a
4	when did idaho state department become a state
4	when idaho did become a state
4	when did state become a idaho
4	when did become a state
4	when did idaho get a state
4	when did idaho become a body politic
4	when did state become a idaho
4	when did idaho become state a
4	when did idaho become state a
4	when did idaho become a state
4	id when did idaho become a state
4	What is the life expectancy for crickets ?
4	what is the anticipation life expectancy for crickets
4	what is the life for crickets
4	what is crickets life expectancy for the
4	what is the life expectancy for cricket
4	what is the life expectancy for
4	what is the life expectancy for cricket crickets
4	what is the life expectancy for crickets
4	what is the life expectancy for crickets
4	what is life expectancy for crickets
4	what is the life expectancy for crickets
4	what is the life expectancy anticipation for crickets
4	what is the life expectancy for cricket
4	comprise what is the life expectancy for crickets
4	what is the life for expectancy crickets
4	what for the life expectancy is crickets
4	what is the life expectancy for cricket
4	what is the expectancy for crickets
4	what is the cricket life expectancy for crickets
4	what is the living expectancy for crickets
4	what is the liveliness expectancy for crickets
4	what is the living expectancy for crickets
4	what anticipation is the life expectancy for crickets
4	what is the life anticipation for crickets
4	what is the life for expectancy crickets
4	what is the crickets expectancy for life
4	life is the what expectancy for crickets
4	what is the life expectancy crickets
4	what is the life anticipation for crickets
4	what anticipation is the life expectancy for crickets
4	what cricket is the life expectancy for crickets
4	what is the for expectancy life crickets
4	is the life expectancy for crickets
1	What metal has the highest melting point ?
1	what highest has the metal melting point
1	what metal has the highest melting distributor point
1	what metal has gamy the highest melting point
1	what metal has the highest melting
1	what metallic has the highest melting point
1	what metal has the highest point melting
1	dissolve what metal has the highest melting point
1	metal has the highest point
1	what metal has highest the melting point
1	what metal has highest melting point
1	what metal has highest melting point
1	what has metal the highest melting point
1	what has the highest melting point
1	what metal has the dissolve highest melting point
1	what metal has the highest have melting point
1	metal has the highest melting point
1	what metal gamy has the highest melting point
1	what metal has the gamy melting point
1	what metal has the highest melting designate
1	what metal has the highest thaw point
1	what metal has the highest melting point
1	what metallic has the highest melting point
1	what metal has the highest melting dissolve point
1	the metal has what highest melting point
1	what metal has point highest melting the
1	what metal has the highest melting point
1	what metal has the highest melting point
1	what metallic has the highest melting point
1	what metal has the highest disappear point
1	what dissolve metal has the highest melting point
1	what metal alloy has the highest melting point
1	what metal highest the has melting point
3	Who developed the vaccination against polio ?
3	who poliomyelitis developed the vaccination against polio
3	who developed the vaccination polio against
3	who developed the inoculation against polio
3	who developed the vaccination against polio
3	who developed the vaccination against poliomyelitis polio
3	developed who the vaccination against polio
3	who developed the vaccination against world health organization polio
3	who against the vaccination developed polio
3	who highly developed developed the vaccination against polio
3	who developed the inoculation against polio
3	who developed the inoculation against polio
3	who developed the vaccination against polio
3	who developed highly developed the vaccination against polio
3	who developed the vaccination against polio
3	the developed who vaccination against polio
3	who developed the vaccination against polio
3	who vaccination the developed against polio
3	who developed the vaccination against polio
3	who developed the vaccination against highly developed polio
3	who developed the against vaccination polio
3	who developed the vaccination against acute anterior poliomyelitis
3	who developed the vaccination against poliomyelitis
3	who vaccination the developed against polio
3	who developed the vaccination against inoculation polio
3	who developed the vaccination polio
3	who developed the inoculation against polio
3	developed who the vaccination against polio
3	who developed the vaccination against acute anterior poliomyelitis
3	who developed the vaccination against
3	who educate the vaccination against polio
3	who developed the vaccination poliomyelitis against polio
3	who developed the vaccination against polio
0	What is epilepsy ?
0	what is comprise epilepsy
0	what is epilepsy
0	what is epilepsy
0	epilepsy is what
0	comprise what is epilepsy
0	what epilepsy is
0	what comprise is epilepsy
0	what is epilepsy
0	what epilepsy
0	what is epilepsy
0	what is epilepsy
0	what is epilepsy
0	what epilepsy is
0	what is epilepsy
0	what is epilepsy
0	comprise what is epilepsy
0	what epilepsy is
0	what is epilepsy
0	what comprise is epilepsy
0	what epilepsy is
0	what is epilepsy
0	comprise what is epilepsy
0	epilepsy is what
0	what is epilepsy
0	what is comprise epilepsy
0	what is epilepsy
0	what epilepsy is
0	what is
0	what is epilepsy
0	what epilepsy is
0	what is epilepsy
0	what is epilepsy
4	What year did the Titanic sink ?
4	what year did the titanic sinkhole
4	what yr did the titanic sink
4	what yr did the titanic sink
4	what year did the yr titanic sink
4	what twelvemonth did the titanic sink
4	go down what year did the titanic sink
4	what year did the titanic sink
4	what year yr did the titanic sink
4	what year did the sink titanic
4	what titanic did the year sink
4	what year did the yr titanic sink
4	what year did the titanic sink
4	what year did the titanic sink
4	what year sink the titanic did
4	what year did the go down titanic sink
4	what year did the titanic bury
4	what yr did the titanic sink
4	what year did the titanic fare sink
4	what year did the titanic sink
4	what go down year did the titanic sink
4	what year did titanic the sink
4	what year did the titanic sink
4	what titanic did the year sink
4	what year did the titanic go down sink
4	what year did the titanic go down
4	did year what the titanic sink
4	what year did the titanic dip
4	what year did the titanic sink
4	what year did titanic sink
4	what year did the titanic subside
4	what year titanic the did sink
4	what year did the titanic sink
3	Who was the first American to walk in space ?
3	who was the first american to walk in space
3	who the first american to walk in space
3	who was the first american to walk in world health organization space
3	who was the first american language to walk in space
3	who was the first american to walk in place
3	who world health organization was the first american to walk in space
3	first was the who american to walk in space
3	who was the first american to walk in inaugural space
3	was the first walk in space
3	who was the first american walk in space
3	who was the first american english to walk in space
3	who was the starting time american to walk in space
3	who was the first american english to walk in space
3	who in the first american to walk was space
3	who was the first american to walk in space
3	who was the american english first american to walk in space
3	who was the first american language to walk in space
3	who was the first american to walk of life in space
3	who was the first american to walk in space
3	who was the first american to walk in space
3	who was the first walk to american in space
3	who was the american english first american to walk in space
3	walk was the first american to who in space
3	who was the inaugural american to walk in space
3	who was the first comprise american to walk in space
3	in was the first american to walk who space
3	who was first american to walk in
3	who was the first american outer space to walk in space
3	who to the first american was walk in space
3	who was first american to walk in space
3	who was the first outer space american to walk in space
3	american was the first who to walk in space
0	What is a biosphere ?
0	what is a biosphere
0	what is a biosphere
0	what is biosphere a
0	what is a biosphere
0	what biosphere a is
0	what is a biosphere
0	what is a biosphere
0	what is a biosphere
0	comprise what is a biosphere
0	a is what biosphere
0	what is a biosphere
0	what is a antiophthalmic factor biosphere
0	what is a biosphere
0	what a biosphere
0	what is a biosphere
0	a is what biosphere
0	what is antiophthalmic factor a biosphere
0	what antiophthalmic factor is a biosphere
0	a biosphere
0	what antiophthalmic factor is a biosphere
0	what is a biosphere
0	is a biosphere
0	biosphere is a what
0	what a is biosphere
0	what is antiophthalmic factor a biosphere
0	what is a biosphere
0	what is a comprise biosphere
0	what is a biosphere
0	what is a biosphere
0	is a biosphere
0	a is what biosphere
0	biosphere is a what
5	What river in the US is known as the Big Muddy ?
5	what river known the us is in as the big muddy
5	what river in the us is known as the self aggrandising muddy
5	what river in the us is known as the big muddy
5	what river the the us is known as in big muddy
5	what river in the us is known as the braggart muddy
5	what river in the known is us as the big muddy
5	what river in the us is as the big
5	what river the us is known the big muddy
5	what river in the us is known as the vauntingly muddy
5	what river in the us is known as the big muddy
5	what river in the us is known the as big muddy
5	what river in the us is handsome known as the big muddy
5	what river in as us is known the the big muddy
5	big river in the us is known as the what muddy
5	what river in the us is known atomic number as the big muddy
5	what river in the us atomic number is known as the big muddy
5	what river in the us is known as the prominent muddy
5	what river in the us is bonk as the big muddy
5	what river in the us is hoosier state known as the big muddy
5	what comprise river in the us is known as the big muddy
5	what river in the us is recognise as the big muddy
5	what river in the us is recognise as the big muddy
5	what river in the us is known as the big
5	what river in the is known as the big muddy
5	atomic number what river in the us is known as the big muddy
5	what river in the us the known as is big muddy
5	what river in the us is known as the big muddy
5	what river live in the us is known as the big muddy
5	river in the us is known as the muddy
5	what river in the united states is known as the big muddy
5	what river in the us is atomic number known as the big muddy
5	what river in is us the known as the big muddy
0	What is bipolar disorder ?
0	what is bipolar trouble
0	what disorder bipolar is
0	what is bipolar disorder
0	what is bipolar disquiet
0	what is bipolar disorderliness
0	comprise what is bipolar disorder
0	what is bipolar distract
0	what is bipolar distract
0	what disorder bipolar is
0	disorder is bipolar what
0	what is bipolar disorder
0	what bipolar disorder
0	is what bipolar disorder
0	what is trouble bipolar disorder
0	what is bipolar disorder
0	what disorder bipolar is
0	what is disorder bipolar
0	is what bipolar disorder
0	what is bipolar unhinge
0	comprise what is bipolar disorder
0	what is bipolar disorder
0	comprise what is bipolar disorder
0	what is bipolar comprise disorder
0	what is bipolar upset
0	what is bipolar trouble disorder
0	bipolar is what disorder
0	what is bipolar disorder
0	what is bipolar disorder
0	what is bipolar cark
0	what is trouble bipolar disorder
0	comprise what is bipolar disorder
0	what is bipolar disorder
0	What is cholesterol ?
0	what is cholesterol
0	cholesterin what is cholesterol
0	what is cholesterol
0	cholesterol is what
0	what is cholesterin
0	is what cholesterol
0	what is cholesterin cholesterol
0	comprise what is cholesterol
0	what is cholesterin
0	what comprise is cholesterol
0	is what cholesterol
0	is what cholesterol
0	what cholesterol is
0	what is cholesterin
0	what comprise is cholesterol
0	what is cholesterol
0	is what cholesterol
0	cholesterin what is cholesterol
0	cholesterol is what
0	what cholesterol is
0	is
0	what is cholesterin
0	what is cholesterol
0	what is cholesterol
0	what is cholesterol
0	what is cholesterin
0	what is cholesterin
0	what is cholesterin
0	what is cholesterol
0	what is cholesterin
0	cholesterin what is cholesterol
0	what is comprise cholesterol
3	Who developed the Macintosh computer ?
3	computer developed the macintosh who
3	data processor who developed the macintosh computer
3	who developed the mack computer
3	who make grow the macintosh computer
3	computer developed the macintosh who
3	who developed the computer macintosh
3	who germinate the macintosh computer
3	macintosh developed the who computer
3	the developed who macintosh computer
3	who world health organization developed the macintosh computer
3	who developed the mackintosh macintosh computer
3	who developed the mackintosh computer
3	who developed the macintosh mackintosh computer
3	the developed who macintosh computer
3	who the macintosh computer
3	developed the macintosh computer
3	who developed the macintosh computer
3	who developed the macintosh computer
3	who developed the macintosh estimator
3	who computer the macintosh developed
3	who developed the mack computer
3	who grow the macintosh computer
3	developed the macintosh computer
3	developed who the macintosh computer
3	who developed macintosh the computer
3	who developed the macintosh reckoner
3	who developed the macintosh data processor computer
3	who developed the macintosh mackintosh computer
3	who developed highly developed the macintosh computer
3	who developed the macintosh computer
3	who mackintosh developed the macintosh computer
3	who developed computer
0	What is caffeine ?
0	what caffein is caffeine
0	what is caffeine
0	is caffeine
0	what is caffeine
0	what is caffein
0	what is caffein
0	what is caffein
0	what caffeine
0	caffeine is what
0	what comprise is caffeine
0	what caffeine is
0	what is
0	what is caffeine
0	what caffeine is
0	comprise what is caffeine
0	what caffeine is
0	what caffein is caffeine
0	what is caffein caffeine
0	what comprise is caffeine
0	is what caffeine
0	is what caffeine
0	caffein what is caffeine
0	what is caffeine
0	what is caffein
0	what caffeine is
0	caffeine is what
0	what is caffein
0	what is caffein caffeine
0	comprise what is caffeine
0	what is caffein
0	what is caffein
0	what is caffein
5	What imaginary line is halfway between the North and South Poles ?
5	what imaginary line is halfway between the north and phone line south poles
5	what imaginary line is halfway phone line between the north and south poles
5	halfway imaginary line is what between the north and south poles
5	what imaginary line phone line is halfway between the north and south poles
5	what imaginary line is center between the north and south poles
5	what imaginary line is halfway between north and south poles
5	north imaginary line is halfway between the what and south poles
5	and imaginary line is halfway between the north what south poles
5	what line is halfway between north and south poles
5	what imaginary line is halfway between the northwards and south poles
5	what imaginary line middle is halfway between the north and south poles
5	the imaginary line is halfway between what north and south poles
5	what imaginary line is halfway between the union and south poles
5	what imaginary the is halfway between line north and south poles
5	what imaginary line is halfway between the north and south poles
5	what imaginary line is halfway between the north and middle south poles
5	what imaginary line is halfway phone line between the north and south poles
5	what imaginary middle line is halfway between the north and south poles
5	what imaginary line is between halfway the north and south poles
5	what imaginary line is halfway poles the north and south between
5	what imaginary line is halfway between the north south poles
5	what imaginary line is the between halfway north and south poles
5	what the line is halfway between imaginary north and south poles
5	what imaginary line is midway between the north and south poles
5	what imaginary line is between the and south poles
5	what imaginary is halfway between north and south poles
5	what imaginary line is halfway between the north and south
5	what imaginary line is halfway between the north and south poles
5	what imaginary number line is halfway between the north and south poles
5	what imaginary line is halfway between north and south poles
5	what imaginary line is halfway between the phone line north and south poles
5	what imaginary line is halfway between the frederick north and south poles
5	Where is John Wayne airport ?
5	where is john wayne airdrome airport
5	where is john wayne drome
5	where is st john wayne airport
5	where is john anthony wayne airport
5	where is john wayne aerodrome
5	duke wayne where is john wayne airport
5	where is john wayne airdrome airport
5	where is john wayne airport
5	where is john wayne duke wayne airport
5	where is wayne airport
5	where is john wayne airport
5	where john wayne airport
5	wayne is john where airport
5	john is where wayne airport
5	where airport john wayne is
5	airport is john wayne where
5	where is john john wayne airport
5	where is john wayne comprise airport
5	where is wayne john airport
5	where is john wayne airport
5	where is john wayne airport
5	where is john wayne duke wayne airport
5	where john is wayne airport
5	where is john airport
5	saint john the apostle where is john wayne airport
5	where is john anthony wayne airport
5	where john wayne airport
5	where is john airport wayne
5	where is airport wayne john
5	where is wayne airport
5	saint john the apostle where is john wayne airport
5	where is trick wayne airport
5	What hemisphere is the Philippines in ?
5	what cerebral hemisphere is the philippines in
5	what is hemisphere the philippines in
5	philippines hemisphere is the what in
5	what cerebral hemisphere is the philippines in
5	hoosier state what hemisphere is the philippines in
5	what hemisphere is the philippine in
5	what hemisphere is the in philippines
5	what cerebral hemisphere is the philippines in
5	what hemisphere is the philippines in
5	what hemisphere is the filipino in
5	what hemisphere is hoosier state the philippines in
5	what hemisphere is the philippines cerebral hemisphere in
5	hemisphere is philippines in
5	what hemisphere is the philippines in
5	what comprise hemisphere is the philippines in
5	what hemisphere is comprise the philippines in
5	cerebral hemisphere what hemisphere is the philippines in
5	what hemisphere is philippines the in
5	what philippines is the hemisphere in
5	what hemisphere is the philippines in
5	what in is the philippines hemisphere
5	the hemisphere is what philippines in
5	what hemisphere is the philippines in
5	what cerebral hemisphere is the philippines in
5	what hemisphere is the philippines in
5	what hemisphere is the philippines in
5	what hemisphere is the philippines in
5	what philippine islands hemisphere is the philippines in
5	what hemisphere is the philippine islands philippines in
5	what hemisphere is the philippines in
5	what is hemisphere the philippines in
5	what cerebral hemisphere is the philippines in
4	What is the average speed of the horses at the Kentucky Derby ?
4	what is the average speed of the sawbuck at the kentucky derby
4	is the average speed of horses at the kentucky derby
4	what is the average speed of the horses at the kentucky derby
4	of is the average speed what the horses at the kentucky derby
4	what is the average velocity of the horses at the kentucky derby
4	what is the average stop number of the horses at the kentucky derby
4	is the average of the horses at the kentucky derby
4	what is the median speed of the horses at the kentucky derby
4	what is the average speed of the horses at the kentucky derby
4	what is the average speed of the horses at kentucky the derby
4	what is the average speed of the horses at derby hat the kentucky derby
4	what the speed of horses at the kentucky derby
4	what is the speed average of the horses at the kentucky derby
4	what is the of the horses at the kentucky derby
4	what is the average sawbuck speed of the horses at the kentucky derby
4	what is the average speed kentucky the horses at the of derby
4	what is bluegrass state the average speed of the horses at the kentucky derby
4	what is the average speed of the horses at the ky derby
4	what is sawbuck the average speed of the horses at the kentucky derby
4	what kentucky the average speed of the horses at the is derby
4	what is the average speed of the horses at the kentucky derby
4	what is the average speed of the horses at the derby
4	what is the average speed of the bluegrass state horses at the kentucky derby
4	what is the average hurrying of the horses at the kentucky derby
4	what is the average speed of the horses at the kentucky derby
4	what is the average speed bluegrass state of the horses at the kentucky derby
4	what is the average speed derby the horses at the kentucky of
4	what is the average speed of the equus caballus at the kentucky derby
4	what is the average speed of the bluegrass state horses at the kentucky derby
4	what is the average speed of the horses at the kentucky derby
4	what is the average speed of the cavalry at the kentucky derby
4	what is the ordinary speed of the horses at the kentucky derby
5	Where are the Rocky Mountains ?
5	where are the rocky
5	where are the bumpy mountains
5	where are the rocky batch
5	where are the rocky mountains
5	where are the pot rocky mountains
5	where jumpy are the rocky mountains
5	where the rocky mountains
5	where are the jumpy mountains
5	where are rocky the mountains
5	where are the rocky mass
5	comprise where are the rocky mountains
5	mountains are the rocky where
5	where are the rocky mountains
5	where are the rocky mountains
5	are where the rocky mountains
5	rocky are the where mountains
5	where are the rocky mountains
5	where are the rocky mountains
5	where are the rocky wad
5	where are the rocky mountains
5	where are the rocky pot mountains
5	are where the rocky mountains
5	where the are rocky mountains
5	where are the rocky mountains
5	where are pot the rocky mountains
5	where pot are the rocky mountains
5	where are the comprise rocky mountains
5	where are the jolty mountains
5	where are comprise the rocky mountains
5	where the are rocky mountains
5	where are the jolty mountains
5	where are the rocky passel
0	What are invertebrates ?
0	what are invertebrate
0	are invertebrates
0	what are invertebrates
0	what are invertebrates
0	what are invertebrate
0	what are invertebrate
0	what are invertebrates
0	are what invertebrates
0	what are invertebrate
0	are what invertebrates
0	what are invertebrate
0	what are invertebrates
0	what comprise are invertebrates
0	what are invertebrate
0	comprise what are invertebrates
0	what invertebrates are
0	what comprise are invertebrates
0	what invertebrates are
0	what are comprise invertebrates
0	what are invertebrate
0	what are invertebrate
0	invertebrate what are invertebrates
0	what invertebrates are
0	what are invertebrates
0	what are comprise invertebrates
0	what invertebrates are
0	what are invertebrate invertebrates
0	what invertebrates are
0	what are invertebrates
0	what comprise are invertebrates
0	invertebrates are what
0	what are invertebrates
4	What is the temperature at the center of the earth ?
4	comprise what is the temperature at the center of the earth
4	what temperature at the center of the earth
4	what center the temperature at the is of the earth
4	what is the temperature at the core of the earth
4	what is the temperature center of the earth
4	what is the atomic number temperature at the center of the earth
4	what is the temperature at the center of the atomic number earth
4	what is the temperature center of the earth
4	is the temperature at the center of the earth
4	what is the temperature at the revolve about of the earth
4	what the is temperature at the center of the earth
4	what temperature the is at the center of the earth
4	what is the temperature at the of center the earth
4	what is the temperature at the center of attention of the earth
4	what is the temperature at globe the center of the earth
4	what is the temperature at the center of the ground
4	what is the temperature at the center the earth
4	what is the at temperature the center of the earth
4	what is the temperature at earth center of the the
4	what is the temperature at atomic number the center of the earth
4	what temperature at the center of the earth
4	what the is temperature at the center of the earth
4	is temperature at the center of the
4	what is the temperature at the plaza of the earth
4	what is the temperature at the earth of the center
4	what is the temperature at the kernel of the earth
4	what the temperature at the center of earth
4	is temperature at the center of the earth
4	what is the temperature at atomic number the center of the earth
4	what is the center at the temperature of the earth
4	what is the temperature at the shopping centre of the earth
4	what is the temperature at the center of the solid ground
4	When did John F. Kennedy get elected as President ?
4	when did whoremonger f kennedy get elected as president
4	when did john f kennedy get atomic number elected as president
4	when did john f kennedy experience elected as president
4	did when john f kennedy get elected as president
4	did john f get elected as president
4	when did john f kennedy get elect as president
4	when did john f kennedy get elective as president
4	when did lavatory f kennedy get elected as president
4	when did john f kennedy get elected as saint john the apostle president
4	when did saint john f kennedy get elected as president
4	when john f kennedy get elected president
4	when did john get kennedy f elected as president
4	when john f kennedy get elected as president
4	when did john f get elected as president
4	when did john f get elected as president
4	when did john f kennedy get elective as president
4	when did john f kennedy get elected as elect president
4	john did when f kennedy get elected as president
4	did when john f kennedy get elected as president
4	as did john f kennedy get elected when president
4	when did john president kennedy get elected as f
4	when did john atomic number kennedy get elected as president
4	when did john f kennedy get elected as president
4	when f kennedy elected as
4	when did john f kennedy get elected as president
4	when saint john the apostle did john f kennedy get elected as president
4	when did kennedy f john get elected as president
4	when did john f president kennedy get elected as president
4	when atomic number did john f kennedy get elected as president
4	when did john f atomic number kennedy get elected as president
4	get did john f kennedy when elected as president
4	when did john f buzz off kennedy get elected as president
4	How old was Elvis Presley when he died ?
4	how old was elvis elvis presley when he died
4	how old was elvis presley when he died
4	how old was elvis presley when he helium died
4	how one time was elvis presley when he died
4	how old was elvis presley when he died
4	how old was elvis presley when he died
4	how he was elvis presley when old died
4	how old died elvis presley when he was
4	how old window pane was elvis presley when he died
4	how old was elvis presley when he give out died
4	died old was elvis presley when he how
4	how one time was elvis presley when he died
4	how old was elvis elvis aron presley when he died
4	how old was elvis presley when died
4	how old elvis was presley when he died
4	how old was elvis presley when he died
4	how old was elvis presley when he died
4	how old was elvis presley when he break down
4	how old was elvis presley when comprise he died
4	how old was elvis elvis aron presley when he died
4	how old was pane presley when he died
4	was old how elvis presley when he died
4	how old was elvis presley when honest to goodness he died
4	how old was elvis presley when give out he died
4	how helium old was elvis presley when he died
4	how old when elvis presley was he died
4	when old was elvis presley how he died
4	how old was elvis presley when he died
4	how old was elvis died when he presley
4	how old was elvis presley when he died
4	how old was when presley elvis he died
4	how old was elvis honest to goodness presley when he died
5	Where is the Orinoco River ?
5	where is the orinoco river river
5	where river the orinoco is
5	where is the orinoco orinoco river river
5	where is the orinoco river river
5	where is orinoco river the orinoco river
5	where orinoco river is the orinoco river
5	where the orinoco river
5	where is the orinoco river
5	where is the river orinoco
5	where is the orinoco river
5	where is the orinoco river river
5	where comprise is the orinoco river
5	river is the orinoco where
5	where is orinoco the river
5	river is the orinoco where
5	where is the comprise orinoco river
5	where is the orinoco river
5	where is the orinoco river river
5	where is orinoco the river
5	where is the orinoco river
5	where is the orinoco river
5	comprise where is the orinoco river
5	where is the orinoco river
5	where comprise is the orinoco river
5	where is the orinoco river river
5	where is river orinoco the
5	the is where orinoco river
5	orinoco river where is the orinoco river
5	orinoco is the where river
5	where is the orinoco river river
5	where is the river
5	where is the comprise orinoco river
4	How far is the service line from the net in tennis ?
4	how far is the service line in the net from tennis
4	how far is the service from net in tennis
4	how far is the service line from the net in tennis
4	how far is the overhaul line from the net in tennis
4	how far is the the line from service net in tennis
4	how far is the service line from the net in lawn tennis
4	how far is the servicing line from the net in tennis
4	how far is net service line from the the in tennis
4	how net is the service line from the far in tennis
4	how far is the service line from the net in comprise tennis
4	how far is the service line from the net in tennis
4	how far is the service comprise line from the net in tennis
4	how far is the meshing service line from the net in tennis
4	how far is meshing the service line from the net in tennis
4	meshing how far is the service line from the net in tennis
4	how far is the servicing line from the net in tennis
4	how interahamwe is the service line from the net in tennis
4	how far is meshing the service line from the net in tennis
4	how far is the service line from the religious service net in tennis
4	how far is the service line from the net in tennis
4	how far comprise is the service line from the net in tennis
4	how far is the service line from the net in religious service tennis
4	tennis far is the service line from the net in how
4	how far is the service line from the net in lawn tennis
4	how far is the service line from the net in tennis
4	how far is the net line from the service in tennis
4	net far is the service line from the how in tennis
4	how far is the service line from the net in tennis
4	how far is the service line from the tennis in net
4	how far the service line from the net in tennis
4	how army for the liberation of rwanda is the service line from the net in tennis
4	how net is the service line from the far in tennis
4	How much fiber should you have per day ?
4	how fiber much should you have per day
4	how often fiber should you have per day
4	how much fiber should have you per day
4	should you have per day
4	how much fiber should you have per day
4	you much fiber should how have per day
4	how very much much fiber should you have per day
4	how roughage much fiber should you have per day
4	how much fiber roughage should you have per day
4	how a good deal fiber should you have per day
4	much fiber should you have per day
4	how much fiber very much should you have per day
4	how a lot fiber should you have per day
4	how practically fiber should you have per day
4	how much fiber should you have day per
4	how much should have per day
4	clarence day how much fiber should you have per day
4	how much roughage should you have per day
4	how fiber should you have per day
4	how much roughage fiber should you have per day
4	how much fiber should you have per day
4	how much roughage should you have per day
4	how much fiber you per day
4	how much fiber stimulate should you have per day
4	how much fiber stimulate should you have per day
4	how much fiber you should have per day
4	how much character should you have per day
4	how much roughage should you have per day
4	how much fiber should you have per daylight
4	how much fiber should have day
4	how much fiber have you should per day
4	how much fiber have you should per day
4	How many Great Lakes are there ?
4	how many great lake are there
4	how many great lakes comprise are there
4	how many great lake are there
4	how many great lakes are lake there
4	how many expectant lakes are there
4	how many great lakes are there
4	great many how lakes are there
4	how many great lakes are there
4	how many lakes great are there
4	how many great lakes are there
4	how many great lakes there are
4	there many great lakes are how
4	how many great lakes are there
4	how many great there are lakes
4	how many corking lakes are there
4	many great lakes are there
4	many great lakes are there
4	how many great lake are there
4	how many great there are lakes
4	how many great lakes are there
4	how many great lakes in that respect are there
4	comprise how many great lakes are there
4	how lakes great many are there
4	how great many lakes are there
4	how in that respect many great lakes are there
4	how many great lakes are there
4	how many bully great lakes are there
4	how many great lake are there
4	how many great lakes are bully there
4	how many swell lakes are there
4	how many great lake are there
4	how many lakes are there
1	Material called linen is made from what plant ?
1	material called linen paper is made from what plant
1	material called squall linen is made from what plant
1	material call in linen is made from what plant
1	textile called linen is made from what plant
1	called material linen is made from what plant
1	material called linen is made from what plant
1	material called linen is from made what plant
1	material linen made from what plant
1	material called is made what plant
1	called linen is made plant
1	material is made what
1	material called linen paper is made from what plant
1	material called linen is from what plant
1	called linen is made from plant
1	material called linen paper is made from what plant
1	material called linen is constitute from what plant
1	squall material called linen is made from what plant
1	called linen is made from what plant
1	is called linen material made from what plant
1	material called linen is made what plant
1	material made linen is called from what plant
1	material called linen is made from what works
1	material called linen is made from textile what plant
1	material called linen textile is made from what plant
1	material called linen comprise is made from what plant
1	material called linen is made from what take a leak plant
1	material called linen plant made from what is
1	material called made is linen from what plant
1	material called linen is what from made plant
1	textile material called linen is made from what plant
1	material made linen is called from what plant
1	material called comprise linen is made from what plant
0	What is Teflon ?
0	what teflon is
0	what comprise is teflon
0	what is polytetrafluoroethylene
0	polytetrafluoroethylene what is teflon
0	what is polytetrafluoroethylene
0	what teflon is
0	what is teflon
0	is teflon
0	what is polytetrafluoroethylene teflon
0	what teflon is
0	teflon is what
0	what teflon is
0	what polytetrafluoroethylene is teflon
0	what is polytetrafluoroethylene
0	what is polytetrafluoroethylene
0	what is polytetrafluoroethylene
0	teflon is what
0	what is polytetrafluoroethylene
0	what is polytetrafluoroethylene
0	is what teflon
0	what comprise is teflon
0	what is comprise teflon
0	what is teflon
0	what is polytetrafluoroethylene
0	is teflon
0	what is polytetrafluoroethylene
0	comprise what is teflon
0	what is teflon
0	what is teflon
0	what comprise is teflon
0	what is teflon
0	what is teflon
0	What is amitriptyline ?
0	what is comprise amitriptyline
0	what is amitriptyline
0	what is comprise amitriptyline
0	what is elavil
0	is what amitriptyline
0	amitriptyline hydrochloride what is amitriptyline
0	what comprise is amitriptyline
0	what amitriptyline is
0	what is amitriptyline
0	is what amitriptyline
0	is what amitriptyline
0	what is amitriptyline hydrochloride
0	is what amitriptyline
0	what is amitriptyline
0	what is amitriptyline hydrochloride
0	what amitriptyline hydrochloride is amitriptyline
0	what comprise is amitriptyline
0	what is amitriptyline
0	what is amitriptyline hydrochloride
0	is what amitriptyline
0	comprise what is amitriptyline
0	what is elavil
0	what is amitriptyline
0	what is amitriptyline
0	is what amitriptyline
0	is what amitriptyline
0	what is amitriptyline
0	is what amitriptyline
0	what is elavil
0	what is elavil
0	what is elavil
0	what is amitriptyline
0	What is a shaman ?
0	what is a priest doctor
0	is what a shaman
0	what a shaman
0	what is a priest doctor
0	what antiophthalmic factor is a shaman
0	what is a priest doctor
0	what is a shaman
0	what is shaman
0	shaman is a what
0	what is a shaman
0	what is a priest doctor
0	what is a priest doctor
0	what a shaman
0	what is shaman a
0	what is a priest doctor shaman
0	what is a priest doctor
0	priest doctor what is a shaman
0	what is comprise a shaman
0	what a is shaman
0	a is what shaman
0	what antiophthalmic factor is a shaman
0	what a
0	what is a priest doctor
0	what is a priest doctor
0	what shaman a is
0	is what a shaman
0	what is antiophthalmic factor a shaman
0	what is comprise a shaman
0	what is a priest doctor
0	what is a shaman
0	what is a shaman
0	what shaman a is
1	What is the proper name for a female walrus ?
1	what is the proper name for a female public figure walrus
1	what is the sea horse proper name for a female walrus
1	what is the proper name for a distaff walrus
1	sea horse what is the proper name for a female walrus
1	what is the for name proper a female walrus
1	what is the proper name for a female walrus
1	the is what proper name for a female walrus
1	right what is the proper name for a female walrus
1	what name the proper is for a female walrus
1	what is proper name for a female
1	what is the sea horse proper name for a female walrus
1	what is the proper name for a walrus female
1	what is the proper name for a walrus
1	what is proper the name for a female walrus
1	what is the proper name for a female female person walrus
1	what is the proper name for a female
1	what is the proper name for a distaff walrus
1	is the name for female walrus
1	what female the proper name for a is walrus
1	what is the proper name public figure for a female walrus
1	what is the proper name for a female walrus
1	what is female person the proper name for a female walrus
1	is the proper name for a female walrus
1	what is the proper name for a female person walrus
1	what is the proper distinguish for a female walrus
1	walrus is the proper name for a female what
1	what is the right name for a female walrus
1	what proper the is name for a female walrus
1	what is the proper name for a distaff walrus
1	what is the proper name a for female walrus
1	proper name a female walrus
1	what is the proper list for a female walrus
1	What is a group of turkeys called ?
1	called is a group of turkeys what
1	group is a what of turkeys called
1	what is a group of grouping turkeys called
1	what is a group of dud called
1	what is a group of turkeys called
1	what is a squall group of turkeys called
1	what group a is of turkeys called
1	what is a group of turkeys called
1	what is a aggroup of turkeys called
1	what is a group of turkeys foretell
1	what is a turkey group of turkeys called
1	is a group of turkeys called
1	what comprise is a group of turkeys called
1	what is a group of called
1	what is a group of turkeys turkey called
1	group is a what of turkeys called
1	of is a group what turkeys called
1	what is a grouping of turkeys called
1	what is called group of turkeys a
1	what is a group of republic of turkey called
1	what is a called of turkeys group
1	what is a group of turkeys scream
1	what is group a of turkeys called
1	what is a group of called
1	what is a group of turkey turkeys called
1	what is a group of dud called
1	what is group of turkeys called
1	squall what is a group of turkeys called
1	what is a group of turkeys called
1	what is a group of republic of turkey called
1	what is group a of turkeys called
1	what is a group of turkeys called
4	How long did Rip Van Winkle sleep ?
4	how long did rip van scintillate sleep
4	long how did rip van winkle sleep
4	how long did rip winkle sleep
4	how long did rip van winkle sleep
4	long did rip van winkle sleep
4	how long did rip vanguard winkle sleep
4	how long did rip van vanguard winkle sleep
4	how long did rip van winkle sleep
4	how long did sleep van winkle rip
4	how long did rip vanguard winkle sleep
4	did long how rip van winkle sleep
4	how van did rip long winkle sleep
4	how long did rip eternal sleep van winkle sleep
4	how farseeing did rip van winkle sleep
4	how long did split rip van winkle sleep
4	sleep long did rip van winkle how
4	how long did riptide van winkle sleep
4	how long sleep rip van winkle did
4	how long did rip van winkle eternal rest
4	how long did rip van winkle eternal sleep
4	how long did rip van winkle
4	how long blink did rip van winkle sleep
4	how long did split rip van winkle sleep
4	how long did rip van winkle out sleep
4	how long did rip van winkle rest
4	how fare long did rip van winkle sleep
4	how blink long did rip van winkle sleep
4	how long did rip van winkle
4	how long did rip van winkle sleep
4	how long van rip did winkle sleep
4	long how did rip van winkle sleep
4	how long rip van winkle sleep
0	What are triglycerides ?
0	what comprise are triglycerides
0	triglycerides are what
0	what are triglycerides
0	what are triglyceride
0	what are triglycerides
0	triglycerides are what
0	are what triglycerides
0	what comprise are triglycerides
0	what are comprise triglycerides
0	comprise what are triglycerides
0	what are triglycerides
0	what are triglycerides
0	what are comprise triglycerides
0	what are triglyceride
0	what are triglyceride
0	what are triglyceride
0	triglycerides are what
0	what are triglyceride
0	what triglyceride are triglycerides
0	what are triglycerides
0	what are triglycerides
0	what comprise are triglycerides
0	what are triglyceride
0	what triglycerides are
0	what are triglycerides
0	what are triglycerides
0	what are triglycerides
0	what are triglycerides
0	triglycerides are what
0	what comprise are triglycerides
0	what are triglyceride
0	what triglycerides are
4	How many liters in a gallon ?
4	many how liters in a gallon
4	a many liters in how gallon
4	how many liters in a congius
4	how many liters in a
4	how many cubic decimeter liters in a gallon
4	how many liters in gallon
4	how many liters a in gallon
4	how many litre in a gallon
4	how many cubic decimeter liters in a gallon
4	how many liters in a congius
4	how in liters many a gallon
4	how many liters in cubic decimeter a gallon
4	how many liters a in gallon
4	how hoosier state many liters in a gallon
4	how many liters gallon a in
4	how a liters in many gallon
4	how many antiophthalmic factor liters in a gallon
4	how many liters in a gallon
4	how many liters hoosier state in a gallon
4	how many liters in a hoosier state gallon
4	how many cubic decimeter in a gallon
4	how many a in liters gallon
4	how many l in a gallon
4	how many in a gallon
4	how many liters in a gallon
4	how many litre in a gallon
4	how many liters in a gallon
4	how liters in a
4	how in a gallon
4	cubic decimeter how many liters in a gallon
4	how hoosier state many liters in a gallon
4	how many liters in a imperial gallon
3	What is the name of the chocolate company in San Francisco ?
3	what is francisco name of the chocolate company in san the
3	what is the name the of chocolate company in san francisco
3	what is the name of the comprise chocolate company in san francisco
3	what is the name of chocolate the company in san francisco
3	what is the name of the chocolate company in hoosier state san francisco
3	what is the name of chocolate company in san francisco
3	what is the name of the drinking chocolate company in san francisco
3	what is the name of the chocolate company in fellowship san francisco
3	what is the name of the chocolate accompany in san francisco
3	what is the name of chocolate in san francisco
3	what is the name of chocolate company in san
3	what is the name of the chocolate companionship in san francisco
3	what is the name of the chocolate company public figure in san francisco
3	what is the the of name chocolate company in san francisco
3	chocolate is the name of the what company in san francisco
3	what name the is of the chocolate company in san francisco
3	is what the name of the chocolate company in san francisco
3	what san the name of the chocolate company in is francisco
3	what is the call of the chocolate company in san francisco
3	what is the name of the chocolate company deep brown in san francisco
3	what is the name hoosier state of the chocolate company in san francisco
3	the of the chocolate company in san francisco
3	what is the name of the chocolate company in san francisco
3	what is the name the chocolate company in san
3	what is the name of the chocolate in san francisco
3	what is the name of the company in san francisco
3	san is the name of the chocolate company in what francisco
3	what is the distinguish of the chocolate company in san francisco
3	what is the name of the chocolate company fellowship in san francisco
3	what is the name of the chocolate company in public figure san francisco
3	deep brown what is the name of the chocolate company in san francisco
3	what is the appoint of the chocolate company in san francisco
0	What are amphibians ?
0	what amphibians are
0	are amphibians
0	are what amphibians
0	what are amphibians
0	what amphibians are
0	what are amphibians
0	what are amphibians
0	what are amphibious aircraft amphibians
0	what are comprise amphibians
0	what comprise are amphibians
0	what are amphibious vehicle
0	what are amphibious aircraft
0	what are amphibian
0	are what amphibians
0	what are amphibians
0	amphibians are what
0	what are amphibious vehicle
0	what are amphibious vehicle
0	what are comprise amphibians
0	what are amphibious vehicle
0	what comprise are amphibians
0	what are amphibians
0	what are amphibious aircraft
0	what are amphibious vehicle
0	comprise what are amphibians
0	what amphibious aircraft are amphibians
0	what amphibians are
0	amphibians are what
0	amphibians are what
0	what amphibians
0	are amphibians
0	what are amphibious vehicle
3	Who discovered x-rays ?
3	who discovered rays x
3	discovered x rays
3	who come upon x rays
3	who light upon x rays
3	who discovered x rays
3	rays discovered x who
3	who rays x discovered
3	who discovered rays x
3	who discovered find out x rays
3	who discovered find out x rays
3	who rays x discovered
3	who discovered x rays
3	who discovered rays x
3	who discovered x rays
3	x discovered who rays
3	who discovered disco biscuit rays
3	who ray of light discovered x rays
3	who discovered x rays
3	who discovered world health organization x rays
3	who discovered x irradiation
3	who x discovered rays
3	who discovered x rays
3	who discovered x rays
3	ray of light who discovered x rays
3	who discovered x rays
3	who discovered x rays
3	who get wind x rays
3	who discovered x irradiate
3	who discovered decade rays
3	who discovered rays x
3	who discovered x rays
3	who discovered x rays
3	Which comedian 's signature line is `` Can we talk '' ?
3	which comedian s signature line can we talk
3	which comedian s signature line is can we pot talk
3	which comedian s signature line is can we talk
3	which comedian s signature line pot is can we talk
3	which comedian s signature line is can we comprise talk
3	which comedian s signature agate line is can we talk
3	which comedian s signature line phone line is can we talk
3	which comedian s signature line is comprise can we talk
3	s comedian which signature line is can we talk
3	which comedian s signature line is can we talk
3	which comedian s signature line is we can talk
3	which comedian s theme song line is can we talk
3	which comedian s signature parentage is can we talk
3	which s signature line is we talk
3	which s signature line is can we talk
3	which comedian s touch line is can we talk
3	which talk s signature line is can we comedian
3	which comedian s signature line is can we talk
3	which comedian s signature line is can we verbalize
3	comedian signature line is can we
3	which comedian s signature line is can phone line we talk
3	which comedian s signature line is we can talk
3	which comedian s signature line is can we let the cat out of the bag
3	which comedian s signature line talk can we is
3	which comedian s theme song line is can we talk
3	which comedian s signature line phone line is can we talk
3	which comedian public lecture s signature line is can we talk
3	which comedian s signature line can is we talk
3	comedian s signature line is can we talk
3	which comedian talk signature line is can we s
3	which comedian is signature line s can we talk
3	which comedian s signature line is can we atomic number talk
0	What is fibromyalgia ?
0	is what fibromyalgia
0	what comprise is fibromyalgia
0	is what fibromyalgia
0	comprise what is fibromyalgia
0	what fibromyalgia
0	what comprise is fibromyalgia
0	what fibromyalgia is
0	what is fibromyalgia
0	what is comprise fibromyalgia
0	fibromyalgia is what
0	what is
0	fibromyalgia is what
0	what comprise is fibromyalgia
0	what is fibromyalgia
0	what is fibromyalgia
0	what is fibromyalgia
0	what comprise is fibromyalgia
0	comprise what is fibromyalgia
0	what is fibromyalgia
0	what is fibromyalgia
0	what is fibromyalgia
0	what is fibromyalgia
0	what is comprise fibromyalgia
0	what fibromyalgia is
0	fibromyalgia is what
0	what is fibromyalgia
0	what fibromyalgia is
0	what is fibromyalgia
0	is
0	what is
0	fibromyalgia is what
0	what is fibromyalgia
0	What is done with worn or outdated flags ?
0	what is done with worn or outdated flags
0	what is done with worn or fare outdated flags
0	what comprise is done with worn or outdated flags
0	is what done with worn or outdated flags
0	what is comprise done with worn or outdated flags
0	what is done with worn or outdated flags
0	what is done with worn or outdated flagstone flags
0	what is done with worn or out of date flags
0	what is done with wear upon worn or outdated flags
0	what is done with worn or outdated
0	what is act with worn or outdated flags
0	what or done with worn is outdated flags
0	what is done with worn or outdated flags
0	what is done with worn or superannuated flags
0	what is done with worn or superannuated flags
0	what fare is done with worn or outdated flags
0	what is outdated with worn or done flags
0	what is do with worn or outdated flags
0	what is done with worn or superannuated flags
0	what is outdated with worn or done flags
0	what done is with worn or outdated flags
0	what with worn or outdated flags
0	what is done with worn or wear upon outdated flags
0	what is done with or outdated flags
0	what is done with worn superannuated or outdated flags
0	what is flags with worn or outdated done
0	what is act with worn or outdated flags
0	what done is with worn or outdated flags
0	what is done with worn outdated flags
0	what is done with worn outdated flags
0	done with worn or outdated flags
0	what is done flags worn or outdated with
0	What does cc in engines mean ?
0	what does milliliter in engines mean
0	what does in engines mean
0	what does ml in engines mean
0	what does cc in engines mean
0	what does cc in mean engines
0	what does in mean
0	what engines cc in does mean
0	what does cc in engines mean
0	cc does what in engines mean
0	what does cc in railway locomotive mean
0	what does cc in hoosier state engines mean
0	what does cc in engines mean
0	what does cc engines in mean
0	what does cc in mean engines
0	what does cc in engines mean
0	doe what does cc in engines mean
0	in does cc what engines mean
0	cc does what in engines mean
0	what does two hundred in engines mean
0	what does cc doe in engines mean
0	what does cc in engines mean
0	what does cc mean engines in
0	what does cc in engines mean
0	what does cc in engine mean
0	what does cc engines mean
0	what does two hundred in engines mean
0	what does cc engines mean
0	what does cc in doe engines mean
0	what does cc doe in engines mean
0	what does cc in locomotive engine mean
0	what does cc in engines mean
0	what does cc in engines mean
4	When did Elvis Presley die ?
4	when did elvis presley give out die
4	when elvis presley die
4	when did presley elvis die
4	elvis did when presley die
4	when elvis die
4	when did give out elvis presley die
4	when did elvis elvis aron presley die
4	when did elvis elvis presley die
4	when did elvis die presley
4	when did elvis elvis aron presley presley die
4	when elvis did presley die
4	did when elvis presley die
4	when did elvis presley die
4	when did give out elvis presley die
4	when did elvis die presley
4	when did elvis presley give way
4	die did elvis presley when
4	did elvis presley die
4	when did presley die
4	when did elvis elvis presley die
4	when did elvis presley go
4	when did elvis elvis aron presley presley die
4	when did elvis elvis aron presley presley die
4	when did elvis presley die
4	when did elvis presley die
4	when did elvis presley die
4	when did elvis presley die
4	when did elvis elvis aron presley die
4	when did elvis die presley
4	when did elvis presley fare die
4	when did dose presley die
4	when did elvis presley decease
5	What is the capital of Yugoslavia ?
5	what is the capital of jugoslavija
5	what of the capital is yugoslavia
5	what is the das kapital of yugoslavia
5	the is what capital of yugoslavia
5	what is the capital of yugoslavia
5	yugoslavia is the capital of what
5	what is the cap of yugoslavia
5	what is the capital of federal republic of yugoslavia
5	what is capital of yugoslavia
5	what is the capital of yugoslavia
5	what is the capital of serbia and montenegro yugoslavia
5	what the capital of
5	what is capital letter the capital of yugoslavia
5	what is the capital of yugoslavia
5	what is the capital of serbia and montenegro yugoslavia
5	what is capital of yugoslavia
5	what is the capital letter capital of yugoslavia
5	capital is the what of yugoslavia
5	what serbia and montenegro is the capital of yugoslavia
5	what is the of
5	what is the majuscule of yugoslavia
5	what of the capital is yugoslavia
5	what is the upper case letter of yugoslavia
5	what is the das kapital of yugoslavia
5	what is the capital of serbia and montenegro
5	what is the capital serbia and montenegro of yugoslavia
5	what is the capital of yugoslavia
5	what of the capital is yugoslavia
5	capital is the what of yugoslavia
5	what of the capital is yugoslavia
5	is the capital of yugoslavia
5	capital letter what is the capital of yugoslavia
5	Where is Milan ?
5	where is milan
5	is where milan
5	where is milano milan
5	where is milano
5	milan
5	milano where is milan
5	where is milano
5	where is milano
5	where milan is
5	where is milano
5	where is milano
5	is where milan
5	where is milan
5	where is comprise milan
5	where is milano
5	is where milan
5	where is milan
5	is where milan
5	where is milano
5	milano where is milan
5	where is comprise milan
5	where is milano
5	is where milan
5	comprise where is milan
5	where is milan
5	where milan is
5	where milano is milan
5	where milan is
5	where is milan
5	is
5	where milan is
5	comprise where is milan
4	What is the speed hummingbirds fly ?
4	what the is speed hummingbirds fly
4	what is the speed hummingbirds fly
4	what hummingbirds the speed is fly
4	what is the speed hummingbirds fly
4	what is the speed hummingbirds fly
4	what is the speed hummingbirds aviate
4	what is the focal ratio hummingbirds fly
4	what is the speed hummingbirds fly
4	speed is the what hummingbirds fly
4	what is speed hummingbirds fly
4	speed is the what hummingbirds fly
4	what is the zip hummingbirds fly
4	what is the speed hummingbirds wing fly
4	what is wing the speed hummingbirds fly
4	pep pill what is the speed hummingbirds fly
4	what is the speed hummingbirds fly
4	what is the rush hummingbirds fly
4	what is the speed hummingbirds comprise fly
4	comprise what is the speed hummingbirds fly
4	what is the speed hummingbirds hummingbird fly
4	pep pill what is the speed hummingbirds fly
4	what is the speed hummingbirds fly
4	what is the speed pep pill hummingbirds fly
4	what is the speed hummingbirds fly sheet
4	what is the speed fly hummingbirds
4	what is fly speed hummingbirds the
4	is the speed hummingbirds fly
4	what the is speed hummingbirds fly
4	what is the hummingbirds speed fly
4	what is the speed hummingbirds fly
4	wing what is the speed hummingbirds fly
4	what speed the is hummingbirds fly
5	What is the oldest city in the United States ?
5	what is the oldest urban center in the united states
5	what is the city in the united states
5	what is the older city in the united states
5	what is the oldest urban center in the united states
5	what is the oldest city in the combine states
5	what is the oldest city in the honest to goodness united states
5	oldest is the what city in the united states
5	what is oldest city in the united states
5	what is the oldest city in the link up states
5	what united the oldest city in the is states
5	what is the oldest city in the united states
5	what is the oldest city in the united express
5	what is the oldest city in the states united
5	what is the hoosier state oldest city in the united states
5	what is the oldest city in the united department of state
5	what is the oldest city in the united hoosier state states
5	metropolis what is the oldest city in the united states
5	what is the oldest metropolis in the united states
[truncated: 14,501 more rows]
