# Supplementary material for: STTA: enhanced text classification via selective test-time augmentation
Source: PeerJ Comput Sci. 2023 Dec 19;9:e1757. doi: 10.7717/peerj-cs.1757 (PMC10773867; doi:10.7717/peerj-cs.1757)
Supplement: Supplemental Information 5 — The Text REtrieval Conference (TREC) Question Classification dataset contains 5500 labeled questions in training set and another 500 for test set.The TREC-Coarse dataset has 6 coarse class labels. [file peerj-cs-09-1757-s005.zip › tta_sr_ri_rs_rd_0.1_4x8_1+32_test.csv]

label	sentence
4	How far is it from Denver to Aspen ?
4	how far is it from mile high city to aspen
4	how far is it from capital of colorado to aspen
4	how army for the liberation of rwanda is it from denver to aspen
4	how far is it from denver to aspen
4	how far is it from denver to aspen
4	how far is it from denver to aspen
4	how far is it from denver to aspen
4	how far is it from denver to aspen
4	how far is it from information technology denver to aspen
4	how far is it from denver to embody aspen
4	how far is it embody from denver to aspen
4	how far is it from denver to aspen
4	how far is it from denver to aspen
4	how far is it from denver to aspen
4	how far is it from denver to aspen
4	how far is it from denver to aspen
4	how far is it aspen denver to from
4	how far to it from denver is aspen
4	how denver is it from far to aspen
4	how far is it from denver to aspen
4	how far is it from denver to aspen
4	how far is it from denver to aspen
4	how far is it from denver to aspen
4	how far is it from denver to aspen
4	how is from denver to aspen
4	how far is it denver to aspen
4	far is it from denver to aspen
4	how far is it from denver to aspen
4	how far is it from denver to aspen
4	how far is it from denver to aspen
4	how far is it from denver to aspen
4	how far is it from denver to aspen
5	What county is Modesto , California in ?
5	what county is modesto golden state in
5	what county is modesto calif in
5	what county is modesto calif in
5	what county is modesto california in
5	what county is modesto california in
5	what county is modesto california in
5	what county is modesto california in
5	what county is modesto california in
5	what county is modesto california embody in
5	what county is modesto california atomic number in
5	what county is golden state modesto california in
5	what county is modesto california in
5	what county is modesto california in
5	what county is modesto california in
5	what county is modesto california in
5	what county is modesto california in
5	what county in modesto california is
5	california county is modesto what in
5	what county modesto is california in
5	what county is modesto california in
5	what county is modesto california in
5	what county is modesto california in
5	what county is modesto california in
5	what county is modesto california in
5	what county is modesto california in
5	what is modesto in
5	what county is modesto california
5	what county is modesto california in
5	what county is modesto california in
5	what county is modesto california in
5	what county is modesto california in
5	what county is modesto california in
3	Who was Galileo ?
3	who was galileo galilei
3	who was galileo galilei
3	who was galileo galilei
3	who was galileo
3	who was galileo
3	who was galileo
3	who was galileo
3	who was galileo
3	who was world health organization galileo
3	embody who was galileo
3	who world health organization was galileo
3	who was galileo
3	who was galileo
3	who was galileo
3	who was galileo
3	who was galileo
3	was who galileo
3	was who galileo
3	galileo was who
3	who was galileo
3	who was galileo
3	who was galileo
3	who was galileo
3	who was galileo
3	who was galileo
3	who was galileo
3	who was galileo
3	who was galileo
3	who was galileo
3	who was galileo
3	who was galileo
3	who was galileo
0	What is an atom ?
0	what is an particle
0	what is an molecule
0	what is an corpuscle
0	what is an atom
0	what is an atom
0	what is an atom
0	what is an atom
0	what is an atom
0	what is associate in nursing an atom
0	what embody is an atom
0	associate in nursing what is an atom
0	what is an atom
0	what is an atom
0	what is an atom
0	what is an atom
0	what is an atom
0	what is atom an
0	what an is atom
0	an is what atom
0	what is an atom
0	what is an atom
0	what is an atom
0	what is an atom
0	what is an atom
0	what is an atom
0	what is an atom
0	what is an atom
0	what is an atom
0	what is an atom
0	what is an atom
0	what is an atom
0	what is an atom
4	When did Hawaii become a state ?
4	when did hawaii suit a state
4	when did hawaii island become a state
4	when did aloha state become a state
4	when did hawaii become a state
4	when did hawaii become a state
4	when did hawaii become a state
4	when did hawaii become a state
4	when did hawaii become a state
4	when did turn hawaii become a state
4	when did hawaii become a express state
4	when did express hawaii become a state
4	when did hawaii become a state
4	when did hawaii become a state
4	when did hawaii become a state
4	when did hawaii become a state
4	when did hawaii become a state
4	when did hawaii a become state
4	become did hawaii when a state
4	hawaii did when become a state
4	when did hawaii become a state
4	when did hawaii become a state
4	when did hawaii become a state
4	when did hawaii become a state
4	when did hawaii become a state
4	when did hawaii become a state
4	did hawaii become a state
4	when did become state
4	when did hawaii become a state
4	when did hawaii become a state
4	when did hawaii become a state
4	when did hawaii become a state
4	when did hawaii become a state
4	How tall is the Sears Building ?
4	how tall is the sears edifice
4	how tall is the sears work up
4	how marvelous is the sears building
4	how tall is the sears building
4	how tall is the sears building
4	how tall is the sears building
4	how tall is the sears building
4	how tall is the sears building
4	how tall embody is the sears building
4	how tall sear is the sears building
4	how tall is the marvellous sears building
4	how tall is the sears building
4	how tall is the sears building
4	how tall is the sears building
4	how tall is the sears building
4	how tall is the sears building
4	sears tall is the how building
4	the tall is how sears building
4	how tall sears the is building
4	how tall is the sears building
4	how tall is the sears building
4	how tall is the sears building
4	how tall is the sears building
4	how tall is the sears building
4	how tall is the sears building
4	tall is the sears building
4	how tall is the sears
4	how tall is the sears building
4	how tall is the sears building
4	how tall is the sears building
4	how tall is the sears building
4	how tall is the sears building
3	George Bush purchased a small interest in which baseball team ?
3	george bush purchase a small interest in which baseball team
3	george pubic hair purchased a small interest in which baseball team
3	george bush purchased a small concern in which baseball team
3	george bush purchased a small interest in which baseball team
3	george bush purchased a small interest in which baseball team
3	george bush purchased a small interest in which baseball team
3	george bush purchased a small interest in which baseball team
3	george bush purchased a small interest in which baseball team
3	george bush purchased a small interest in buy which baseball team
3	atomic number george bush purchased a small interest in which baseball team
3	george bush purchased a small george bush interest in which baseball team
3	george bush purchased a small interest in which baseball team
3	george bush purchased a small interest in which baseball team
3	george bush purchased a small interest in which baseball team
3	george bush purchased a small interest in which baseball team
3	george bush purchased a small interest in which baseball team
3	small bush purchased a george interest in which baseball team
3	george bush purchased a small baseball in which interest team
3	george team purchased a small interest in which baseball bush
3	george bush purchased a small interest in which baseball team
3	george bush purchased a small interest in which baseball team
3	george bush purchased a small interest in which baseball team
3	george bush purchased a small interest in which baseball team
3	george bush purchased a small interest in which baseball team
3	george bush purchased small interest in which baseball team
3	george bush purchased a small interest in which baseball team
3	george bush purchased a small interest in baseball team
3	george bush purchased a small interest in which baseball team
3	george bush purchased a small interest in which baseball team
3	george bush purchased a small interest in which baseball team
3	george bush purchased a small interest in which baseball team
3	george bush purchased a small interest in which baseball team
1	What is Australia 's national flower ?
1	what is australia s home flower
1	what is australia s internal flower
1	what is australia s interior flower
1	what is australia s national flower
1	what is australia s national flower
1	what is australia s national flower
1	what is australia s national flower
1	what is australia s national flower
1	atomic number what is australia s national flower
1	what commonwealth of australia is australia s national flower
1	what is embody australia s national flower
1	what is australia s national flower
1	what is australia s national flower
1	what is australia s national flower
1	what is australia s national flower
1	what is australia s national flower
1	what national australia s is flower
1	what flower australia s national is
1	what national australia s is flower
1	what is australia s national flower
1	what is australia s national flower
1	what is australia s national flower
1	what is australia s national flower
1	what is australia s national flower
1	what is s national flower
1	what is s national flower
1	what is australia s national flower
1	what is australia s national flower
1	what is australia s national flower
1	what is australia s national flower
1	what is australia s national flower
1	what is australia s national flower
0	Why does the moon turn orange ?
0	why does the moon on turn orange
0	why does the moon change by reversal orange
0	why does the moon on turn orange
0	why does the moon turn orange
0	why does the moon turn orange
0	why does the moon turn orange
0	why does the moon turn orange
0	why does the moon turn orange
0	why does the moon turn grow orange
0	why sun myung moon does the moon turn orange
0	why does the moon turn orange tree orange
0	why does the moon turn orange
0	why does the moon turn orange
0	why does the moon turn orange
0	why does the moon turn orange
0	why does the moon turn orange
0	orange does the moon turn why
0	why turn the moon does orange
0	why orange the moon turn does
0	why does the moon turn orange
0	why does the moon turn orange
0	why does the moon turn orange
0	why does the moon turn orange
0	why does the moon turn orange
0	why does the turn orange
0	why does moon turn orange
0	why does the moon turn orange
0	why does the moon turn orange
0	why does the moon turn orange
0	why does the moon turn orange
0	why does the moon turn orange
0	why does the moon turn orange
0	What is autism ?
0	what is autism
0	what is autism
0	what is autism
0	what is autism
0	what is autism
0	what is autism
0	what is autism
0	what is autism
0	embody what is autism
0	what is autism
0	embody what is autism
0	what is autism
0	what is autism
0	what is autism
0	what is autism
0	what is autism
0	is what autism
0	is what autism
0	what autism is
0	what is autism
0	what is autism
0	what is autism
0	what is autism
0	what is autism
0	what is autism
0	what is autism
0	what is autism
0	what is autism
0	what is autism
0	what is autism
0	what is autism
0	what is autism
5	What city had a world fair in 1900 ?
5	what city had a world mediocre in
5	what city had a global fair in
5	what city had a world clean in
5	what city had a world fair in
5	what city had a world fair in
5	what city had a world fair in
5	what city had a world fair in
5	what city had a world fair in
5	what atomic number city had a world fair in
5	what city had a world bonny fair in
5	what metropolis city had a world fair in
5	what city had a world fair in
5	what city had a world fair in
5	what city had a world fair in
5	what city had a world fair in
5	what city had a world fair in
5	what city fair a world had in
5	what world had a city fair in
5	what city had a fair world in
5	what city had a world fair in
5	what city had a world fair in
5	what city had a world fair in
5	what city had a world fair in
5	what city had a world fair in
5	what city had a world fair in
5	what city had a fair
5	what city had a world fair in
5	what city had a world fair in
5	what city had a world fair in
5	what city had a world fair in
5	what city had a world fair in
5	what city had a world fair in
3	What person 's head is on a dime ?
3	what person s promontory is on a dime
3	what person s head word is on a dime
3	what soul s head is on a dime
3	what person s head is on a dime
3	what person s head is on a dime
3	what person s head is on a dime
3	what person s head is on a dime
3	what person s head is on a dime
3	what person s head is on a atomic number dime
3	drumhead what person s head is on a dime
3	what person type a s head is on a dime
3	what person s head is on a dime
3	what person s head is on a dime
3	what person s head is on a dime
3	what person s head is on a dime
3	what person s head is on a dime
3	what person s head is dime a on
3	what person s a is on head dime
3	what person is head s on a dime
3	what person s head is on a dime
3	what person s head is on a dime
3	what person s head is on a dime
3	what person s head is on a dime
3	what person s head is on a dime
3	what person s head is on a
3	person s head is on a dime
3	s head is on dime
3	what person s head is on a dime
3	what person s head is on a dime
3	what person s head is on a dime
3	what person s head is on a dime
3	what person s head is on a dime
4	What is the average weight of a Yellow Labrador ?
4	what is the average burden of a yellow labrador
4	what is the fair weight of a yellow labrador
4	what is the average weighting of a yellow labrador
4	what is the average weight of a yellow labrador
4	what is the average weight of a yellow labrador
4	what is the average weight of a yellow labrador
4	what is the average weight of a yellow labrador
4	what is the average weight of a yellow labrador
4	what is type a the average weight of a yellow labrador
4	what is the average weight weighting of a yellow labrador
4	what is the average weight of a yellow weighting labrador
4	what is the average weight of a yellow labrador
4	what is the average weight of a yellow labrador
4	what is the average weight of a yellow labrador
4	what is the average weight of a yellow labrador
4	what is the average weight of a yellow labrador
4	what a the average weight of is yellow labrador
4	what is average the weight of a yellow labrador
4	labrador is the average weight of a yellow what
4	what is the average weight of a yellow labrador
4	what is the average weight of a yellow labrador
4	what is the average weight of a yellow labrador
4	what is the average weight of a yellow labrador
4	what is the average weight of a yellow labrador
4	what is the weight of a labrador
4	what is weight of a yellow labrador
4	what is the average weight a yellow
4	what is the average weight of a yellow labrador
4	what is the average weight of a yellow labrador
4	what is the average weight of a yellow labrador
4	what is the average weight of a yellow labrador
4	what is the average weight of a yellow labrador
3	Who was the first man to fly across the Pacific Ocean ?
3	who was the first man to fly across the peaceable ocean
3	who was the first isle of man to fly across the pacific ocean
3	who was the first man to fly across the pacific sea
3	who was the first man to fly across the pacific ocean
3	who was the first man to fly across the pacific ocean
3	who was the first man to fly across the pacific ocean
3	who was the first man to fly across the pacific ocean
3	who was the first man to fly across the pacific ocean
3	who was the first man to fly embody across the pacific ocean
3	who was the first man to fly sea across the pacific ocean
3	who was the first man embody to fly across the pacific ocean
3	who was the first man to fly across the pacific ocean
3	who was the first man to fly across the pacific ocean
3	who was the first man to fly across the pacific ocean
3	who was the first man to fly across the pacific ocean
3	who was the first man to fly across the pacific ocean
3	who was across first man to fly the the pacific ocean
3	who was the first man to across fly the pacific ocean
3	who was the first man to across fly the pacific ocean
3	who was the first man to fly across the pacific ocean
3	who was the first man to fly across the pacific ocean
3	who was the first man to fly across the pacific ocean
3	who was the first man to fly across the pacific ocean
3	who was the first man to fly across the pacific ocean
3	who was the first man to fly across the pacific
3	who was the first man to fly across pacific
3	who was the first to fly across pacific ocean
3	who was the first man to fly across the pacific ocean
3	who was the first man to fly across the pacific ocean
3	who was the first man to fly across the pacific ocean
3	who was the first man to fly across the pacific ocean
3	who was the first man to fly across the pacific ocean
4	When did Idaho become a state ?
4	when did idaho become a state department
4	when did id become a state
4	when did gem state become a state
4	when did idaho become a state
4	when did idaho become a state
4	when did idaho become a state
4	when did idaho become a state
4	when did idaho become a state
4	when did idaho become a id state
4	turn when did idaho become a state
4	when turn did idaho become a state
4	when did idaho become a state
4	when did idaho become a state
4	when did idaho become a state
4	when did idaho become a state
4	when did idaho become a state
4	state did idaho become a when
4	when did become idaho a state
4	state did idaho become a when
4	when did idaho become a state
4	when did idaho become a state
4	when did idaho become a state
4	when did idaho become a state
4	when did idaho become a state
4	when did idaho become a state
4	when did a state
4	when did idaho become a state
4	when did idaho become a state
4	when did idaho become a state
4	when did idaho become a state
4	when did idaho become a state
4	when did idaho become a state
4	What is the life expectancy for crickets ?
4	what is the life expectancy for cricket
4	what is the sprightliness expectancy for crickets
4	what is the life expectancy for cricket
4	what is the life expectancy for crickets
4	what is the life expectancy for crickets
4	what is the life expectancy for crickets
4	what is the life expectancy for crickets
4	what is the life expectancy for crickets
4	what is the life expectancy for lifespan crickets
4	what is the life expectancy embody for crickets
4	what is the cricket life expectancy for crickets
4	what is the life expectancy for crickets
4	what is the life expectancy for crickets
4	what is the life expectancy for crickets
4	what is the life expectancy for crickets
4	what is the life expectancy for crickets
4	what is the expectancy life for crickets
4	expectancy is the life what for crickets
4	what is the life crickets for expectancy
4	what is the life expectancy for crickets
4	what is the life expectancy for crickets
4	what is the life expectancy for crickets
4	what is the life expectancy for crickets
4	what is the life expectancy for crickets
4	what is life expectancy for crickets
4	what is the life expectancy for
4	what is the life for crickets
4	what is the life expectancy for crickets
4	what is the life expectancy for crickets
4	what is the life expectancy for crickets
4	what is the life expectancy for crickets
4	what is the life expectancy for crickets
1	What metal has the highest melting point ?
1	what metal has the highest melting manoeuver
1	what metal has the highest thawing point
1	what alloy has the highest melting point
1	what metal has the highest melting point
1	what metal has the highest melting point
1	what metal has the highest melting point
1	what metal has the highest melting point
1	what metal has the highest melting point
1	what metal has the highest melting melt point
1	what metal has channelize the highest melting point
1	what metal has the highest melting let point
1	what metal has the highest melting point
1	what metal has the highest melting point
1	what metal has the highest melting point
1	what metal has the highest melting point
1	what metal has the highest melting point
1	what highest has the metal melting point
1	what melting has the highest metal point
1	what has metal the highest melting point
1	what metal has the highest melting point
1	what metal has the highest melting point
1	what metal has the highest melting point
1	what metal has the highest melting point
1	what metal has the highest melting point
1	metal has the melting point
1	what metal has the highest melting point
1	what metal has the highest melting point
1	what metal has the highest melting point
1	what metal has the highest melting point
1	what metal has the highest melting point
1	what metal has the highest melting point
1	what metal has the highest melting point
3	Who developed the vaccination against polio ?
3	who developed the inoculation against polio
3	who developed the inoculation against polio
3	who developed the vaccination against acute anterior poliomyelitis
3	who developed the vaccination against polio
3	who developed the vaccination against polio
3	who developed the vaccination against polio
3	who developed the vaccination against polio
3	who developed the vaccination against polio
3	world health organization who developed the vaccination against polio
3	who developed the vaccination grow against polio
3	who developed the acute anterior poliomyelitis vaccination against polio
3	who developed the vaccination against polio
3	who developed the vaccination against polio
3	who developed the vaccination against polio
3	who developed the vaccination against polio
3	who developed the vaccination against polio
3	who developed the polio against vaccination
3	who vaccination the developed against polio
3	who against the vaccination developed polio
3	who developed the vaccination against polio
3	who developed the vaccination against polio
3	who developed the vaccination against polio
3	who developed the vaccination against polio
3	who developed the vaccination against polio
3	who developed the vaccination against
3	who developed vaccination against polio
3	who developed the vaccination polio
3	who developed the vaccination against polio
3	who developed the vaccination against polio
3	who developed the vaccination against polio
3	who developed the vaccination against polio
3	who developed the vaccination against polio
0	What is epilepsy ?
0	what is epilepsy
0	what is epilepsy
0	what is epilepsy
0	what is epilepsy
0	what is epilepsy
0	what is epilepsy
0	what is epilepsy
0	what is epilepsy
0	embody what is epilepsy
0	what embody is epilepsy
0	embody what is epilepsy
0	what is epilepsy
0	what is epilepsy
0	what is epilepsy
0	what is epilepsy
0	what is epilepsy
0	is what epilepsy
0	epilepsy is what
0	epilepsy is what
0	what is epilepsy
0	what is epilepsy
0	what is epilepsy
0	what is epilepsy
0	what is epilepsy
0	what is epilepsy
0	what is epilepsy
0	what is epilepsy
0	what is epilepsy
0	what is epilepsy
0	what is epilepsy
0	what is epilepsy
0	what is epilepsy
4	What year did the Titanic sink ?
4	what year did the titanic go down
4	what year did the titanic go under
4	what yr did the titanic sink
4	what year did the titanic sink
4	what year did the titanic sink
4	what year did the titanic sink
4	what year did the titanic sink
4	what year did the titanic sink
4	what year did the twelvemonth titanic sink
4	what year swallow hole did the titanic sink
4	what year did fare the titanic sink
4	what year did the titanic sink
4	what year did the titanic sink
4	what year did the titanic sink
4	what year did the titanic sink
4	what year did the titanic sink
4	what sink did the titanic year
4	the year did what titanic sink
4	what year did titanic the sink
4	what year did the titanic sink
4	what year did the titanic sink
4	what year did the titanic sink
4	what year did the titanic sink
4	what year did the titanic sink
4	what year did the titanic sink
4	what year did the titanic sink
4	what year did the titanic sink
4	what year did the titanic sink
4	what year did the titanic sink
4	what year did the titanic sink
4	what year did the titanic sink
4	what year did the titanic sink
3	Who was the first American to walk in space ?
3	who was the first class honours degree american to walk in space
3	who was the first american to walking in space
3	who was the first american to take the air in space
3	who was the first american to walk in space
3	who was the first american to walk in space
3	who was the first american to walk in space
3	who was the first american to walk in space
3	who was the first american to walk in space
3	who was starting time the first american to walk in space
3	who was the first american atomic number to walk in space
3	who was the first american to walk in world health organization space
3	who was the first american to walk in space
3	who was the first american to walk in space
3	who was the first american to walk in space
3	who was the first american to walk in space
3	who was the first american to walk in space
3	who was the first to american walk in space
3	first was the who american to walk in space
3	walk was the first american to who in space
3	who was the first american to walk in space
3	who was the first american to walk in space
3	who was the first american to walk in space
3	who was the first american to walk in space
3	who was the first american to walk in space
3	who was the american to walk in space
3	who was the first american to walk in space
3	was the first american to walk in space
3	who was the first american to walk in space
3	who was the first american to walk in space
3	who was the first american to walk in space
3	who was the first american to walk in space
3	who was the first american to walk in space
0	What is a biosphere ?
0	what is a biosphere
0	what is a biosphere
0	what is a biosphere
0	what is a biosphere
0	what is a biosphere
0	what is a biosphere
0	what is a biosphere
0	what is a biosphere
0	embody what is a biosphere
0	embody what is a biosphere
0	what embody is a biosphere
0	what is a biosphere
0	what is a biosphere
0	what is a biosphere
0	what is a biosphere
0	what is a biosphere
0	a is what biosphere
0	what a is biosphere
0	a is what biosphere
0	what is a biosphere
0	what is a biosphere
0	what is a biosphere
0	what is a biosphere
0	what is a biosphere
0	what is a biosphere
0	what is a
0	what is biosphere
0	what is a biosphere
0	what is a biosphere
0	what is a biosphere
0	what is a biosphere
0	what is a biosphere
5	What river in the US is known as the Big Muddy ?
5	what river in the the states is known as the big muddy
5	what river in the us is sleep with as the big muddy
5	what river in the us is known as the cock a hoop muddy
5	what river in the us is known as the big muddy
5	what river in the us is known as the big muddy
5	what river in the us is known as the big muddy
5	what river in the us is known as the big muddy
5	what river in the us is known as the big muddy
5	what bonk river in the us is known as the big muddy
5	what river in the us is known as embody the big muddy
5	what river in the murky us is known as the big muddy
5	what river in the us is known as the big muddy
5	what river in the us is known as the big muddy
5	what river in the us is known as the big muddy
5	what river in the us is known as the big muddy
5	what river in the us is known as the big muddy
5	what river known the us is in as the big muddy
5	what river in the big is known as the us muddy
5	what river in the big is known as the us muddy
5	what river in the us is known as the big muddy
5	what river in the us is known as the big muddy
5	what river in the us is known as the big muddy
5	what river in the us is known as the big muddy
5	what river in the us is known as the big muddy
5	what river in the us is known as the big muddy
5	what river in the us is known as the big muddy
5	what river in the us is known the big muddy
5	what river in the us is known as the big muddy
5	what river in the us is known as the big muddy
5	what river in the us is known as the big muddy
5	what river in the us is known as the big muddy
5	what river in the us is known as the big muddy
0	What is bipolar disorder ?
0	what is bipolar distract
0	what is bipolar disarray
0	what is bipolar unhinge
0	what is bipolar disorder
0	what is bipolar disorder
0	what is bipolar disorder
0	what is bipolar disorder
0	what is bipolar disorder
0	embody what is bipolar disorder
0	what perturb is bipolar disorder
0	what perturb is bipolar disorder
0	what is bipolar disorder
0	what is bipolar disorder
0	what is bipolar disorder
0	what is bipolar disorder
0	what is bipolar disorder
0	bipolar is what disorder
0	what bipolar is disorder
0	is what bipolar disorder
0	what is bipolar disorder
0	what is bipolar disorder
0	what is bipolar disorder
0	what is bipolar disorder
0	what is bipolar disorder
0	what is bipolar disorder
0	is bipolar disorder
0	what is bipolar disorder
0	what is bipolar disorder
0	what is bipolar disorder
0	what is bipolar disorder
0	what is bipolar disorder
0	what is bipolar disorder
0	What is cholesterol ?
0	what is cholesterin
0	what is cholesterin
0	what is cholesterin
0	what is cholesterol
0	what is cholesterol
0	what is cholesterol
0	what is cholesterol
0	what is cholesterol
0	cholesterin what is cholesterol
0	what embody is cholesterol
0	cholesterin what is cholesterol
0	what is cholesterol
0	what is cholesterol
0	what is cholesterol
0	what is cholesterol
0	what is cholesterol
0	cholesterol is what
0	is what cholesterol
0	what cholesterol is
0	what is cholesterol
0	what is cholesterol
0	what is cholesterol
0	what is cholesterol
0	what is cholesterol
0	what is cholesterol
0	what is cholesterol
0	is cholesterol
0	what is cholesterol
0	what is cholesterol
0	what is cholesterol
0	what is cholesterol
0	what is cholesterol
3	Who developed the Macintosh computer ?
3	who developed the mac computer
3	who developed the mac computer
3	who developed the macintosh information processing system
3	who developed the macintosh computer
3	who developed the macintosh computer
3	who developed the macintosh computer
3	who developed the macintosh computer
3	who developed the macintosh computer
3	who developed the macintosh mac computer
3	who electronic computer developed the macintosh computer
3	who developed the grow macintosh computer
3	who developed the macintosh computer
3	who developed the macintosh computer
3	who developed the macintosh computer
3	who developed the macintosh computer
3	who developed the macintosh computer
3	who computer the macintosh developed
3	who macintosh the developed computer
3	developed who the macintosh computer
3	who developed the macintosh computer
3	who developed the macintosh computer
3	who developed the macintosh computer
3	who developed the macintosh computer
3	who developed the macintosh computer
3	who developed the macintosh computer
3	who developed the macintosh computer
3	developed the macintosh computer
3	who developed the macintosh computer
3	who developed the macintosh computer
3	who developed the macintosh computer
3	who developed the macintosh computer
3	who developed the macintosh computer
0	What is caffeine ?
0	what is caffein
0	what is caffein
0	what is caffein
0	what is caffeine
0	what is caffeine
0	what is caffeine
0	what is caffeine
0	what is caffeine
0	what is caffein caffeine
0	what is caffein caffeine
0	embody what is caffeine
0	what is caffeine
0	what is caffeine
0	what is caffeine
0	what is caffeine
0	what is caffeine
0	what caffeine is
0	is what caffeine
0	caffeine is what
0	what is caffeine
0	what is caffeine
0	what is caffeine
0	what is caffeine
0	what is caffeine
0	what is caffeine
0	what is caffeine
0	what is caffeine
0	what is caffeine
0	what is caffeine
0	what is caffeine
0	what is caffeine
0	what is caffeine
5	What imaginary line is halfway between the North and South Poles ?
5	what notional line is halfway between the north and south poles
5	what imaginary line is halfway between the compass north and south poles
5	what imaginary line is halfway between the frederick north and south poles
5	what imaginary line is halfway between the north and south poles
5	what imaginary line is halfway between the north and south poles
5	what imaginary line is halfway between the north and south poles
5	what imaginary line is halfway between the north and south poles
5	what imaginary line is halfway between the north and south poles
5	what imaginary line is halfway between the north and south to the south poles
5	what center imaginary line is halfway between the north and south poles
5	what imaginary line is halfway between the north and to the south south poles
5	what imaginary line is halfway between the north and south poles
5	what imaginary line is halfway between the north and south poles
5	what imaginary line is halfway between the north and south poles
5	what imaginary line is halfway between the north and south poles
5	what imaginary line is halfway between the north and south poles
5	halfway imaginary line is what between the north and south poles
5	what imaginary line and halfway between the north is south poles
5	what imaginary line is halfway between poles north and south the
5	what imaginary line is halfway between the north and south poles
5	what imaginary line is halfway between the north and south poles
5	what imaginary line is halfway between the north and south poles
5	what imaginary line is halfway between the north and south poles
5	what imaginary line is halfway between the north and south poles
5	what imaginary line is halfway between the north and south poles
5	what imaginary line is halfway between the north and south poles
5	what imaginary line is halfway between the north and south
5	what imaginary line is halfway between the north and south poles
5	what imaginary line is halfway between the north and south poles
5	what imaginary line is halfway between the north and south poles
5	what imaginary line is halfway between the north and south poles
5	what imaginary line is halfway between the north and south poles
5	Where is John Wayne airport ?
5	where is john mad anthony wayne airport
5	where is john mad anthony wayne airport
5	where is whoremonger wayne airport
5	where is john wayne airport
5	where is john wayne airport
5	where is john wayne airport
5	where is john wayne airport
5	where is john wayne airport
5	where is john drome wayne airport
5	where is embody john wayne airport
5	where embody is john wayne airport
5	where is john wayne airport
5	where is john wayne airport
5	where is john wayne airport
5	where is john wayne airport
5	where is john wayne airport
5	john is where wayne airport
5	where wayne john is airport
5	where wayne john is airport
5	where is john wayne airport
5	where is john wayne airport
5	where is john wayne airport
5	where is john wayne airport
5	where is john wayne airport
5	where is john wayne airport
5	is john wayne airport
5	where is john wayne airport
5	where is john wayne airport
5	where is john wayne airport
5	where is john wayne airport
5	where is john wayne airport
5	where is john wayne airport
5	What hemisphere is the Philippines in ?
5	what cerebral hemisphere is the philippines in
5	what cerebral hemisphere is the philippines in
5	what hemisphere is the philippine in
5	what hemisphere is the philippines in
5	what hemisphere is the philippines in
5	what hemisphere is the philippines in
5	what hemisphere is the philippines in
5	what hemisphere is the philippines in
5	cerebral hemisphere what hemisphere is the philippines in
5	what hemisphere cerebral hemisphere is the philippines in
5	atomic number what hemisphere is the philippines in
5	what hemisphere is the philippines in
5	what hemisphere is the philippines in
5	what hemisphere is the philippines in
5	what hemisphere is the philippines in
5	what hemisphere is the philippines in
5	is hemisphere what the philippines in
5	what hemisphere is in philippines the
5	what is hemisphere the philippines in
5	what hemisphere is the philippines in
5	what hemisphere is the philippines in
5	what hemisphere is the philippines in
5	what hemisphere is the philippines in
5	what hemisphere is the philippines in
5	what hemisphere is the philippines
5	is the philippines
5	what is the in
5	what hemisphere is the philippines in
5	what hemisphere is the philippines in
5	what hemisphere is the philippines in
5	what hemisphere is the philippines in
5	what hemisphere is the philippines in
4	What is the average speed of the horses at the Kentucky Derby ?
4	what is the average speed of the horse at the kentucky derby
4	what is the average speed of the horses at the kentucky bowler
4	what is the average speed of the horse at the kentucky derby
4	what is the average speed of the horses at the kentucky derby
4	what is the average speed of the horses at the kentucky derby
4	what is the average speed of the horses at the kentucky derby
4	what is the average speed of the horses at the kentucky derby
4	what is the average speed of the horses at the kentucky derby
4	what is the average speed of the horses at astatine the kentucky derby
4	what is the average speed of the horses at the kentucky embody derby
4	what is equus caballus the average speed of the horses at the kentucky derby
4	what is the average speed of the horses at the kentucky derby
4	what is the average speed of the horses at the kentucky derby
4	what is the average speed of the horses at the kentucky derby
4	what is the average speed of the horses at the kentucky derby
4	what is the average speed of the horses at the kentucky derby
4	what is the average speed of the horses the at kentucky derby
4	what is the the speed of the horses at average kentucky derby
4	what kentucky the average speed of the horses at the is derby
4	what is the average speed of the horses at the kentucky derby
4	what is the average speed of the horses at the kentucky derby
4	what is the average speed of the horses at the kentucky derby
4	what is the average speed of the horses at the kentucky derby
4	what is the average speed of the horses at the kentucky derby
4	what is the average of the horses at the kentucky derby
4	what is the average speed of the horses at the kentucky derby
4	what is the average speed of the horses at the kentucky derby
4	what is the average speed of the horses at the kentucky derby
4	what is the average speed of the horses at the kentucky derby
4	what is the average speed of the horses at the kentucky derby
4	what is the average speed of the horses at the kentucky derby
4	what is the average speed of the horses at the kentucky derby
5	Where are the Rocky Mountains ?
5	where are the bumpy mountains
5	where are the stony mountains
5	where are the rocky slew
5	where are the rocky mountains
5	where are the rocky mountains
5	where are the rocky mountains
5	where are the rocky mountains
5	where are the rocky mountains
5	where bouldered are the rocky mountains
5	where are the embody rocky mountains
5	where bouldered are the rocky mountains
5	where are the rocky mountains
5	where are the rocky mountains
5	where are the rocky mountains
5	where are the rocky mountains
5	where are the rocky mountains
5	where the are rocky mountains
5	where are the rocky mountains
5	the are where rocky mountains
5	where are the rocky mountains
5	where are the rocky mountains
5	where are the rocky mountains
5	where are the rocky mountains
5	where are the rocky mountains
5	where are the rocky mountains
5	where are the rocky mountains
5	where are the rocky
5	where are the rocky mountains
5	where are the rocky mountains
5	where are the rocky mountains
5	where are the rocky mountains
5	where are the rocky mountains
0	What are invertebrates ?
0	what are invertebrate
0	what are invertebrate
0	what are invertebrate
0	what are invertebrates
0	what are invertebrates
0	what are invertebrates
0	what are invertebrates
0	what are invertebrates
0	embody what are invertebrates
0	what are invertebrate invertebrates
0	embody what are invertebrates
0	what are invertebrates
0	what are invertebrates
0	what are invertebrates
0	what are invertebrates
0	what are invertebrates
0	what invertebrates are
0	are what invertebrates
0	invertebrates are what
0	what are invertebrates
0	what are invertebrates
0	what are invertebrates
0	what are invertebrates
0	what are invertebrates
0	what are invertebrates
0	what are invertebrates
0	what are invertebrates
0	what are invertebrates
0	what are invertebrates
0	what are invertebrates
0	what are invertebrates
0	what are invertebrates
4	What is the temperature at the center of the earth ?
4	what is the temperature at the halfway of the earth
4	what is the temperature at the rivet of the earth
4	what is the temperature at the plaza of the earth
4	what is the temperature at the center of the earth
4	what is the temperature at the center of the earth
4	what is the temperature at the center of the earth
4	what is the temperature at the center of the earth
4	what is the temperature at the center of the earth
4	what is the temperature at the center of embody the earth
4	ground what is the temperature at the center of the earth
4	what is the temperature at the center of the center field earth
4	what is the temperature at the center of the earth
4	what is the temperature at the center of the earth
4	what is the temperature at the center of the earth
4	what is the temperature at the center of the earth
4	what is the temperature at the center of the earth
4	what of the temperature at the center is the earth
4	what is the earth at the center of the temperature
4	what is the temperature at the the of center earth
4	what is the temperature at the center of the earth
4	what is the temperature at the center of the earth
4	what is the temperature at the center of the earth
4	what is the temperature at the center of the earth
4	what is the temperature at the center of the earth
4	what is the at the center of the earth
4	what is the temperature at the center of the earth
4	is the temperature at the center of the earth
4	what is the temperature at the center of the earth
4	what is the temperature at the center of the earth
4	what is the temperature at the center of the earth
4	what is the temperature at the center of the earth
4	what is the temperature at the center of the earth
4	When did John F. Kennedy get elected as President ?
4	when did john f kennedy get elective as president
4	when did john atomic number kennedy get elected as president
4	when did john f kennedy become elected as president
4	when did john f kennedy get elected as president
4	when did john f kennedy get elected as president
4	when did john f kennedy get elected as president
4	when did john f kennedy get elected as president
4	when did john f kennedy get elected as president
4	when did chairman john f kennedy get elected as president
4	when did john f kennedy get elected as fare president
4	when did john f kennedy fare get elected as president
4	when did john f kennedy get elected as president
4	when did john f kennedy get elected as president
4	when did john f kennedy get elected as president
4	when did john f kennedy get elected as president
4	when did john f kennedy get elected as president
4	when did john f elected get kennedy as president
4	when did president f kennedy get elected as john
4	president did john f kennedy get elected as when
4	when did john f kennedy get elected as president
4	when did john f kennedy get elected as president
4	when did john f kennedy get elected as president
4	when did john f kennedy get elected as president
4	when did john f kennedy get elected as president
4	when did john kennedy elected as president
4	when did john f kennedy get elected as president
4	when f kennedy get as president
4	when did john f kennedy get elected as president
4	when did john f kennedy get elected as president
4	when did john f kennedy get elected as president
4	when did john f kennedy get elected as president
4	when did john f kennedy get elected as president
4	How old was Elvis Presley when he died ?
4	how old was elvis presley when he give out
4	how one time was elvis presley when he died
4	how old was elvis elvis presley when he died
4	how old was elvis presley when he died
4	how old was elvis presley when he died
4	how old was elvis presley when he died
4	how old was elvis presley when he died
4	how old was elvis presley when he died
4	how elvis presley old was elvis presley when he died
4	how loony toons old was elvis presley when he died
4	how old was elvis presley when embody he died
4	how old was elvis presley when he died
4	how old was elvis presley when he died
4	how old was elvis presley when he died
4	how old was elvis presley when he died
4	how old was elvis presley when he died
4	how old was died presley when he elvis
4	how old was elvis he when presley died
4	how when was elvis presley old he died
4	how old was elvis presley when he died
4	how old was elvis presley when he died
4	how old was elvis presley when he died
4	how old was elvis presley when he died
4	how old was elvis presley when he died
4	how old elvis presley when he died
4	how was elvis presley when he died
4	how old was elvis presley when he died
4	how old was elvis presley when he died
4	how old was elvis presley when he died
4	how old was elvis presley when he died
4	how old was elvis presley when he died
4	how old was elvis presley when he died
5	Where is the Orinoco River ?
5	where is the orinoco river river
5	where is the orinoco river river
5	where is the orinoco river river
5	where is the orinoco river
5	where is the orinoco river
5	where is the orinoco river
5	where is the orinoco river
5	where is the orinoco river
5	where is embody the orinoco river
5	where is embody the orinoco river
5	where orinoco river is the orinoco river
5	where is the orinoco river
5	where is the orinoco river
5	where is the orinoco river
5	where is the orinoco river
5	where is the orinoco river
5	the is where orinoco river
5	where river the orinoco is
5	where orinoco the is river
5	where is the orinoco river
5	where is the orinoco river
5	where is the orinoco river
5	where is the orinoco river
5	where is the orinoco river
5	where is the orinoco river
5	where is the orinoco
5	where is river
5	where is the orinoco river
5	where is the orinoco river
5	where is the orinoco river
5	where is the orinoco river
5	where is the orinoco river
4	How far is the service line from the net in tennis ?
4	how far is the service line from the net in lawn tennis
4	how alir is the service line from the net in tennis
4	how far is the service furrow from the net in tennis
4	how far is the service line from the net in tennis
4	how far is the service line from the net in tennis
4	how far is the service line from the net in tennis
4	how far is the service line from the net in tennis
4	how far is the service line from the net in tennis
4	how far is the service line from the net lawn tennis in tennis
4	atomic number how far is the service line from the net in tennis
4	how far is the service line from the net cyberspace in tennis
4	how far is the service line from the net in tennis
4	how far is the service line from the net in tennis
4	how far is the service line from the net in tennis
4	how far is the service line from the net in tennis
4	how far is the service line from the net in tennis
4	net far is the service line from the how in tennis
4	the far is how service line from the net in tennis
4	how far is the service line the from net in tennis
4	how far is the service line from the net in tennis
4	how far is the service line from the net in tennis
4	how far is the service line from the net in tennis
4	how far is the service line from the net in tennis
4	how far is the service line from the net in tennis
4	how far is the service line from the net in tennis
4	how far is the service line from the net in tennis
4	how far is the service line from the net in tennis
4	how far is the service line from the net in tennis
4	how far is the service line from the net in tennis
4	how far is the service line from the net in tennis
4	how far is the service line from the net in tennis
4	how far is the service line from the net in tennis
4	How much fiber should you have per day ?
4	how a lot fiber should you have per day
4	how a great deal fiber should you have per day
4	how much fiber should you have per clarence shepard day jr
4	how much fiber should you have per day
4	how much fiber should you have per day
4	how much fiber should you have per day
4	how much fiber should you have per day
4	how much fiber should you have per day
4	how let much fiber should you have per day
4	how much twenty four hour period fiber should you have per day
4	how fibre much fiber should you have per day
4	how much fiber should you have per day
4	how much fiber should you have per day
4	how much fiber should you have per day
4	how much fiber should you have per day
4	how much fiber should you have per day
4	how much fiber per you have should day
4	how much per should you have fiber day
4	how should fiber much you have per day
4	how much fiber should you have per day
4	how much fiber should you have per day
4	how much fiber should you have per day
4	how much fiber should you have per day
4	how much fiber should you have per day
4	how much fiber should you have per day
4	how much fiber should you per day
4	how much fiber should you have per day
4	how much fiber should you have per day
4	how much fiber should you have per day
4	how much fiber should you have per day
4	how much fiber should you have per day
4	how much fiber should you have per day
4	How many Great Lakes are there ?
4	how many cracking lakes are there
4	how many great lake are there
4	how many great lake are there
4	how many great lakes are there
4	how many great lakes are there
4	how many great lakes are there
4	how many great lakes are there
4	how many great lakes are there
4	how many great embody lakes are there
4	how lake many great lakes are there
4	how many great lakes embody are there
4	how many great lakes are there
4	how many great lakes are there
4	how many great lakes are there
4	how many great lakes are there
4	how many great lakes are there
4	how many great lakes there are
4	how many great there are lakes
4	how many are lakes great there
4	how many great lakes are there
4	how many great lakes are there
4	how many great lakes are there
4	how many great lakes are there
4	how many great lakes are there
4	how many great lakes are there
4	how many great lakes are there
4	how many great are there
4	how many great lakes are there
4	how many great lakes are there
4	how many great lakes are there
4	how many great lakes are there
4	how many great lakes are there
1	Material called linen is made from what plant ?
1	cloth called linen is made from what plant
1	material called linen paper is made from what plant
1	material cry linen is made from what plant
1	material called linen is made from what plant
1	material called linen is made from what plant
1	material called linen is made from what plant
1	material called linen is made from what plant
1	material called linen is made from what plant
1	material called linen is made from establish what plant
1	linen paper material called linen is made from what plant
1	material called linen is made from what phone plant
1	material called linen is made from what plant
1	material called linen is made from what plant
1	material called linen is made from what plant
1	material called linen is made from what plant
1	material called linen is made from what plant
1	material called linen is made what from plant
1	material called linen is made plant what from
1	material called is linen made from what plant
1	material called linen is made from what plant
1	material called linen is made from what plant
1	material called linen is made from what plant
1	material called linen is made from what plant
1	material called linen is made from what plant
1	material called linen made from what
1	material called linen is what
1	material called linen is made from what plant
1	material called linen is made from what plant
1	material called linen is made from what plant
1	material called linen is made from what plant
1	material called linen is made from what plant
1	material called linen is made from what plant
0	What is Teflon ?
0	what is polytetrafluoroethylene
0	what is polytetrafluoroethylene
0	what is polytetrafluoroethylene
0	what is teflon
0	what is teflon
0	what is teflon
0	what is teflon
0	what is teflon
0	what polytetrafluoroethylene is teflon
0	what is embody teflon
0	embody what is teflon
0	what is teflon
0	what is teflon
0	what is teflon
0	what is teflon
0	what is teflon
0	is what teflon
0	what is teflon
0	what teflon is
0	what is teflon
0	what is teflon
0	what is teflon
0	what is teflon
0	what is teflon
0	what teflon
0	what is teflon
0	what is teflon
0	what is teflon
0	what is teflon
0	what is teflon
0	what is teflon
0	what is teflon
0	What is amitriptyline ?
0	what is amitriptyline hydrochloride
0	what is elavil
0	what is amitriptyline hydrochloride
0	what is amitriptyline
0	what is amitriptyline
0	what is amitriptyline
0	what is amitriptyline
0	what is amitriptyline
0	what embody is amitriptyline
0	what embody is amitriptyline
0	what is embody amitriptyline
0	what is amitriptyline
0	what is amitriptyline
0	what is amitriptyline
0	what is amitriptyline
0	what is amitriptyline
0	amitriptyline is what
0	amitriptyline is what
0	is what amitriptyline
0	what is amitriptyline
0	what is amitriptyline
0	what is amitriptyline
0	what is amitriptyline
0	what is amitriptyline
0	what is amitriptyline
0	what is amitriptyline
0	what is amitriptyline
0	what is amitriptyline
0	what is amitriptyline
0	what is amitriptyline
0	what is amitriptyline
0	what is amitriptyline
0	What is a shaman ?
0	what is a priest doctor
0	what is a priest doctor
0	what is a priest doctor
0	what is a shaman
0	what is a shaman
0	what is a shaman
0	what is a shaman
0	what is a shaman
0	embody what is a shaman
0	what is a priest doctor shaman
0	what is embody a shaman
0	what is a shaman
0	what is a shaman
0	what is a shaman
0	what is a shaman
0	what is a shaman
0	what is shaman a
0	a is what shaman
0	what a is shaman
0	what is a shaman
0	what is a shaman
0	what is a shaman
0	what is a shaman
0	what is a shaman
0	what is a shaman
0	what is a shaman
0	what is a
0	what is a shaman
0	what is a shaman
0	what is a shaman
0	what is a shaman
0	what is a shaman
1	What is the proper name for a female walrus ?
1	what is the right name for a female walrus
1	what is the right name for a female walrus
1	what is the proper name for a female seahorse
1	what is the proper name for a female walrus
1	what is the proper name for a female walrus
1	what is the proper name for a female walrus
1	what is the proper name for a female walrus
1	what is the proper name for a female walrus
1	what is the embody proper name for a female walrus
1	what is the proper name seahorse for a female walrus
1	what is the distaff proper name for a female walrus
1	what is the proper name for a female walrus
1	what is the proper name for a female walrus
1	what is the proper name for a female walrus
1	what is the proper name for a female walrus
1	what is the proper name for a female walrus
1	what is the proper for name a female walrus
1	what name the proper is for a female walrus
1	what proper the is name for a female walrus
1	what is the proper name for a female walrus
1	what is the proper name for a female walrus
1	what is the proper name for a female walrus
1	what is the proper name for a female walrus
1	what is the proper name for a female walrus
1	is the proper name for a female walrus
1	what is the proper name for a female walrus
1	what is the proper name for a female walrus
1	what is the proper name for a female walrus
1	what is the proper name for a female walrus
1	what is the proper name for a female walrus
1	what is the proper name for a female walrus
1	what is the proper name for a female walrus
1	What is a group of turkeys called ?
1	what is a group of meleagris gallopavo called
1	what is a group of bomb called
1	what is a group of bomb called
1	what is a group of turkeys called
1	what is a group of turkeys called
1	what is a group of turkeys called
1	what is a group of turkeys called
1	what is a group of turkeys called
1	what dud is a group of turkeys called
1	what is a dud group of turkeys called
1	what is a dud group of turkeys called
1	what is a group of turkeys called
1	what is a group of turkeys called
1	what is a group of turkeys called
1	what is a group of turkeys called
1	what is a group of turkeys called
1	what is a group of called turkeys
1	what of a group is turkeys called
1	turkeys is a group of what called
1	what is a group of turkeys called
1	what is a group of turkeys called
1	what is a group of turkeys called
1	what is a group of turkeys called
1	what is a group of turkeys called
1	what is a group of turkeys called
1	what is a group of turkeys called
1	what is group of turkeys called
1	what is a group of turkeys called
1	what is a group of turkeys called
1	what is a group of turkeys called
1	what is a group of turkeys called
1	what is a group of turkeys called
4	How long did Rip Van Winkle sleep ?
4	how long did rip van winkle kip
4	how long did rip van periwinkle sleep
4	how long did rip van winkle out sleep
4	how long did rip van winkle sleep
4	how long did rip van winkle sleep
4	how long did rip van winkle sleep
4	how long did rip van winkle sleep
4	how long did rip van winkle sleep
4	how long fare did rip van winkle sleep
4	how long did rip van winkle catch some zs sleep
4	how caravan long did rip van winkle sleep
4	how long did rip van winkle sleep
4	how long did rip van winkle sleep
4	how long did rip van winkle sleep
4	how long did rip van winkle sleep
4	how long did rip van winkle sleep
4	how sleep did rip van winkle long
4	how long rip did van winkle sleep
4	did long how rip van winkle sleep
4	how long did rip van winkle sleep
4	how long did rip van winkle sleep
4	how long did rip van winkle sleep
4	how long did rip van winkle sleep
4	how long did rip van winkle sleep
4	how did rip van sleep
4	how long did rip van winkle sleep
4	how long did van winkle sleep
4	how long did rip van winkle sleep
4	how long did rip van winkle sleep
4	how long did rip van winkle sleep
4	how long did rip van winkle sleep
4	how long did rip van winkle sleep
0	What are triglycerides ?
0	what are triglyceride
0	what are triglyceride
0	what are triglyceride
0	what are triglycerides
0	what are triglycerides
0	what are triglycerides
0	what are triglycerides
0	what are triglycerides
0	what embody are triglycerides
0	embody what are triglycerides
0	what are embody triglycerides
0	what are triglycerides
0	what are triglycerides
0	what are triglycerides
0	what are triglycerides
0	what are triglycerides
0	what triglycerides are
0	what triglycerides are
0	triglycerides are what
0	what are triglycerides
0	what are triglycerides
0	what are triglycerides
0	what are triglycerides
0	what are triglycerides
0	what are triglycerides
0	what are triglycerides
0	what are triglycerides
0	what are triglycerides
0	what are triglycerides
0	what are triglycerides
0	what are triglycerides
0	what are triglycerides
4	How many liters in a gallon ?
4	how many liters in a gal
4	how many liters in a gal
4	how many litre in a gallon
4	how many liters in a gallon
4	how many liters in a gallon
4	how many liters in a gallon
4	how many liters in a gallon
4	how many liters in a gallon
4	how gal many liters in a gallon
4	how liter many liters in a gallon
4	how atomic number many liters in a gallon
4	how many liters in a gallon
4	how many liters in a gallon
4	how many liters in a gallon
4	how many liters in a gallon
4	how many liters in a gallon
4	how many a in liters gallon
4	how many a in liters gallon
4	how many a in liters gallon
4	how many liters in a gallon
4	how many liters in a gallon
4	how many liters in a gallon
4	how many liters in a gallon
4	how many liters in a gallon
4	how many liters in a gallon
4	how many liters in a gallon
4	how many liters in a gallon
4	how many liters in a gallon
4	how many liters in a gallon
4	how many liters in a gallon
4	how many liters in a gallon
4	how many liters in a gallon
3	What is the name of the chocolate company in San Francisco ?
3	what is the name of the cocoa company in san francisco
3	what is the name of the chocolate troupe in san francisco
3	what is the name of the hot chocolate company in san francisco
3	what is the name of the chocolate company in san francisco
3	what is the name of the chocolate company in san francisco
3	what is the name of the chocolate company in san francisco
3	what is the name of the chocolate company in san francisco
3	what is the name of the chocolate company in san francisco
3	cite what is the name of the chocolate company in san francisco
3	what is the name of the chocolate company in coffee san francisco
3	what is the name of the chocolate embody company in san francisco
3	what is the name of the chocolate company in san francisco
3	what is the name of the chocolate company in san francisco
3	what is the name of the chocolate company in san francisco
3	what is the name of the chocolate company in san francisco
3	what is the name of the chocolate company in san francisco
3	what san the name of the chocolate company in is francisco
3	what the the name of is chocolate company in san francisco
3	what is the name of the chocolate company san in francisco
3	what is the name of the chocolate company in san francisco
3	what is the name of the chocolate company in san francisco
3	what is the name of the chocolate company in san francisco
3	what is the name of the chocolate company in san francisco
3	what is the name of the chocolate company in san francisco
3	what is the name of the chocolate company san francisco
3	what is the name of the chocolate company in francisco
3	what is the name of the chocolate company in san francisco
3	what is the name of the chocolate company in san francisco
3	what is the name of the chocolate company in san francisco
3	what is the name of the chocolate company in san francisco
3	what is the name of the chocolate company in san francisco
3	what is the name of the chocolate company in san francisco
0	What are amphibians ?
0	what are amphibious vehicle
0	what are amphibian
0	what are amphibious vehicle
0	what are amphibians
0	what are amphibians
0	what are amphibians
0	what are amphibians
0	what are amphibians
0	amphibian what are amphibians
0	what amphibian are amphibians
0	amphibian what are amphibians
0	what are amphibians
0	what are amphibians
0	what are amphibians
0	what are amphibians
0	what are amphibians
0	what amphibians are
0	what amphibians are
0	what amphibians are
0	what are amphibians
0	what are amphibians
0	what are amphibians
0	what are amphibians
0	what are amphibians
0	what are amphibians
0	what are amphibians
0	what are amphibians
0	what are amphibians
0	what are amphibians
0	what are amphibians
0	what are amphibians
0	what are amphibians
3	Who discovered x-rays ?
3	who key out x rays
3	who discovered x ray
3	who discovered cristal rays
3	who discovered x rays
3	who discovered x rays
3	who discovered x rays
3	who discovered x rays
3	who discovered x rays
3	who discovered x rays
3	who discovered world health organization x rays
3	who discovered x rays
3	who discovered x rays
3	who discovered x rays
3	who discovered x rays
3	who discovered x rays
3	who discovered x rays
3	who rays x discovered
3	x discovered who rays
3	discovered who x rays
3	who discovered x rays
3	who discovered x rays
3	who discovered x rays
3	who discovered x rays
3	who discovered x rays
3	who discovered x rays
3	who x rays
3	who discovered x rays
3	who discovered x rays
3	who discovered x rays
3	who discovered x rays
3	who discovered x rays
3	who discovered x rays
3	Which comedian 's signature line is `` Can we talk '' ?
3	which comedian s signature line is can we verbalise
3	which comic s signature line is can we talk
3	which comedian s signature stock is can we talk
3	which comedian s signature line is can we talk
3	which comedian s signature line is can we talk
3	which comedian s signature line is can we talk
3	which comedian s signature line is can we talk
3	which comedian s signature line is can we talk
3	which comic comedian s signature line is can we talk
3	which comedian s signature line rump is can we talk
3	which comedian s signature line is can embody we talk
3	which comedian s signature line is can we talk
3	which comedian s signature line is can we talk
3	which comedian s signature line is can we talk
3	which comedian s signature line is can we talk
3	which comedian s signature line is can we talk
3	which comedian talk signature line is can we s
3	which comedian s signature we is can line talk
3	which comedian talk signature line is can we s
3	which comedian s signature line is can we talk
3	which comedian s signature line is can we talk
3	which comedian s signature line is can we talk
3	which comedian s signature line is can we talk
3	which comedian s signature line is can we talk
3	which comedian s signature line is can we talk
3	which comedian signature line can we talk
3	which s signature line can we talk
3	which comedian s signature line is can we talk
3	which comedian s signature line is can we talk
3	which comedian s signature line is can we talk
3	which comedian s signature line is can we talk
3	which comedian s signature line is can we talk
0	What is fibromyalgia ?
0	what is fibromyalgia
0	what is fibromyalgia
0	what is fibromyalgia
0	what is fibromyalgia
0	what is fibromyalgia
0	what is fibromyalgia
0	what is fibromyalgia
0	what is fibromyalgia
0	embody what is fibromyalgia
0	embody what is fibromyalgia
0	what embody is fibromyalgia
0	what is fibromyalgia
0	what is fibromyalgia
0	what is fibromyalgia
0	what is fibromyalgia
0	what is fibromyalgia
0	fibromyalgia is what
0	what fibromyalgia is
0	what fibromyalgia is
0	what is fibromyalgia
0	what is fibromyalgia
0	what is fibromyalgia
0	what is fibromyalgia
0	what is fibromyalgia
0	what is
0	what is fibromyalgia
0	what is fibromyalgia
0	what is fibromyalgia
0	what is fibromyalgia
0	what is fibromyalgia
0	what is fibromyalgia
0	what is fibromyalgia
0	What is done with worn or outdated flags ?
0	what is serve with worn or outdated flags
0	what is coif with worn or outdated flags
0	what is done with put on or outdated flags
0	what is done with worn or outdated flags
0	what is done with worn or outdated flags
0	what is done with worn or outdated flags
0	what is done with worn or outdated flags
0	what is done with worn or outdated flags
0	wear thin what is done with worn or outdated flags
0	what is done with worn wear thin or outdated flags
0	what is done out of date with worn or outdated flags
0	what is done with worn or outdated flags
0	what is done with worn or outdated flags
0	what is done with worn or outdated flags
0	what is done with worn or outdated flags
0	what is done with worn or outdated flags
0	what worn done with is or outdated flags
0	is what done with worn or outdated flags
0	what is outdated with worn or done flags
0	what is done with worn or outdated flags
0	what is done with worn or outdated flags
0	what is done with worn or outdated flags
0	what is done with worn or outdated flags
0	what is done with worn or outdated flags
0	what is done with worn or outdated flags
0	what is done with worn outdated flags
0	is done with worn or outdated flags
0	what is done with worn or outdated flags
0	what is done with worn or outdated flags
0	what is done with worn or outdated flags
0	what is done with worn or outdated flags
0	what is done with worn or outdated flags
0	What does cc in engines mean ?
0	what does cc in railway locomotive mean
0	what does cubic centimetre in engines mean
0	what does cc in engines meanspirited
0	what does cc in engines mean
0	what does cc in engines mean
0	what does cc in engines mean
0	what does cc in engines mean
0	what does cc in engines mean
0	what does cc atomic number in engines mean
0	what does cc in engines mean
0	what does cc in engines mean
0	what does cc in engines mean
0	what does cc in engines mean
0	what does cc in engines mean
0	what does cc in engines mean
0	what does cc in engines mean
0	what does cc in mean engines
0	what does cc in mean engines
0	what does mean in engines cc
0	what does cc in engines mean
0	what does cc in engines mean
0	what does cc in engines mean
0	what does cc in engines mean
0	what does cc in engines mean
0	what does cc in engines mean
0	what does cc in engines
0	what does cc in engines mean
0	what does cc in engines mean
0	what does cc in engines mean
0	what does cc in engines mean
0	what does cc in engines mean
0	what does cc in engines mean
4	When did Elvis Presley die ?
4	when did elvis presley fail
4	when did elvis elvis presley die
4	when did elvis elvis aron presley die
4	when did elvis presley die
4	when did elvis presley die
4	when did elvis presley die
4	when did elvis presley die
4	when did elvis presley die
4	when did loony toons elvis presley die
4	when did elvis presley fare die
4	loony toons when did elvis presley die
4	when did elvis presley die
4	when did elvis presley die
4	when did elvis presley die
4	when did elvis presley die
4	when did elvis presley die
4	when did presley elvis die
4	when did presley elvis die
4	die did elvis presley when
4	when did elvis presley die
4	when did elvis presley die
4	when did elvis presley die
4	when did elvis presley die
4	when did elvis presley die
4	when did elvis presley die
4	when did elvis presley die
4	when did elvis presley die
4	when did elvis presley die
4	when did elvis presley die
4	when did elvis presley die
4	when did elvis presley die
4	when did elvis presley die
5	What is the capital of Yugoslavia ?
5	what is the das kapital of yugoslavia
5	what is the capital of jugoslavija
5	what is the capital of jugoslavija
5	what is the capital of yugoslavia
5	what is the capital of yugoslavia
5	what is the capital of yugoslavia
5	what is the capital of yugoslavia
5	what is the capital of yugoslavia
5	what capital letter is the capital of yugoslavia
5	what is embody the capital of yugoslavia
5	what is the capital embody of yugoslavia
5	what is the capital of yugoslavia
5	what is the capital of yugoslavia
5	what is the capital of yugoslavia
5	what is the capital of yugoslavia
5	what is the capital of yugoslavia
5	what is yugoslavia capital of the
5	what of the capital is yugoslavia
5	what yugoslavia the capital of is
5	what is the capital of yugoslavia
5	what is the capital of yugoslavia
5	what is the capital of yugoslavia
5	what is the capital of yugoslavia
5	what is the capital of yugoslavia
5	what is the capital of yugoslavia
5	what is the capital of yugoslavia
5	what is of yugoslavia
5	what is the capital of yugoslavia
5	what is the capital of yugoslavia
5	what is the capital of yugoslavia
5	what is the capital of yugoslavia
5	what is the capital of yugoslavia
5	Where is Milan ?
5	where is milano
5	where is milano
5	where is milano
5	where is milan
5	where is milan
5	where is milan
5	where is milan
5	where is milan
5	where embody is milan
5	where is embody milan
5	where is embody milan
5	where is milan
5	where is milan
5	where is milan
5	where is milan
5	where is milan
5	where milan is
5	is where milan
5	is where milan
5	where is milan
5	where is milan
5	where is milan
5	where is milan
5	where is milan
5	where is milan
5	where is
5	where is milan
5	where is milan
5	where is milan
5	where is milan
5	where is milan
5	where is milan
4	What is the speed hummingbirds fly ?
4	what is the speed hummingbirds wing
4	what is the speed hummingbirds aviate
4	what is the amphetamine hummingbirds fly
4	what is the speed hummingbirds fly
4	what is the speed hummingbirds fly
4	what is the speed hummingbirds fly
4	what is the speed hummingbirds fly
4	what is the speed hummingbirds fly
4	what is rainfly the speed hummingbirds fly
4	what rainfly is the speed hummingbirds fly
4	what focal ratio is the speed hummingbirds fly
4	what is the speed hummingbirds fly
4	what is the speed hummingbirds fly
4	what is the speed hummingbirds fly
4	what is the speed hummingbirds fly
4	what is the speed hummingbirds fly
4	what fly the speed hummingbirds is
4	what hummingbirds the speed is fly
4	what is the speed fly hummingbirds
4	what is the speed hummingbirds fly
4	what is the speed hummingbirds fly
4	what is the speed hummingbirds fly
4	what is the speed hummingbirds fly
4	what is the speed hummingbirds fly
4	what is the speed hummingbirds fly
4	what is the speed hummingbirds fly
4	what is the speed hummingbirds fly
4	what is the speed hummingbirds fly
4	what is the speed hummingbirds fly
4	what is the speed hummingbirds fly
4	what is the speed hummingbirds fly
4	what is the speed hummingbirds fly
5	What is the oldest city in the United States ?
5	what is the oldest urban center in the united states
5	what is the former city in the united states
5	what is the quondam city in the united states
5	what is the oldest city in the united states
5	what is the oldest city in the united states
5	what is the oldest city in the united states
5	what is the oldest city in the united states
5	what is the oldest city in the united states
5	what is the oldest city in the metropolis united states
5	what is the atomic number oldest city in the united states
5	what is the oldest city atomic number in the united states
5	what is the oldest city in the united states
5	what is the oldest city in the united states
5	what is the oldest city in the united states
5	what is the oldest city in the united states
5	what is the oldest city in the united states
5	what is the oldest city in states united the
5	what is the oldest city in states united the
[truncated: 14,501 more rows]
