# Supplementary material for: STTA: enhanced text classification via selective test-time augmentation
Source: PeerJ Comput Sci. 2023 Dec 19;9:e1757. doi: 10.7717/peerj-cs.1757 (PMC10773867; doi:10.7717/peerj-cs.1757)
Supplement: Supplemental Information 6 — The Text REtrieval Conference (TREC) Question Classification dataset contains 5500 labeled questions in training set and another 500 for test set.The TREC-Fine dataset has 50 fine class labels. [file peerj-cs-09-1757-s006.zip › test.csv]

sentence	label
How far is it from Denver to Aspen ?	40
What county is Modesto , California in ?	21
Who was Galileo ?	12
What is an atom ?	7
When did Hawaii become a state ?	8
How tall is the Sears Building ?	40
George Bush purchased a small interest in which baseball team ?	5
What is Australia 's national flower ?	30
Why does the moon turn orange ?	9
What is autism ?	7
What city had a world fair in 1900 ?	21
What person 's head is on a dime ?	4
What is the average weight of a Yellow Labrador ?	45
Who was the first man to fly across the Pacific Ocean ?	4
When did Idaho become a state ?	8
What is the life expectancy for crickets ?	14
What metal has the highest melting point ?	28
Who developed the vaccination against polio ?	4
What is epilepsy ?	7
What year did the Titanic sink ?	8
Who was the first American to walk in space ?	4
What is a biosphere ?	7
What river in the US is known as the Big Muddy ?	14
What is bipolar disorder ?	7
What is cholesterol ?	7
Who developed the Macintosh computer ?	4
What is caffeine ?	7
What imaginary line is halfway between the North and South Poles ?	14
Where is John Wayne airport ?	14
What hemisphere is the Philippines in ?	14
What is the average speed of the horses at the Kentucky Derby ?	35
Where are the Rocky Mountains ?	24
What are invertebrates ?	7
What is the temperature at the center of the earth ?	41
When did John F. Kennedy get elected as President ?	8
How old was Elvis Presley when he died ?	27
Where is the Orinoco River ?	14
How far is the service line from the net in tennis ?	40
How much fiber should you have per day ?	13
How many Great Lakes are there ?	13
Material called linen is made from what plant ?	30
What is Teflon ?	7
What is amitriptyline ?	7
What is a shaman ?	7
What is the proper name for a female walrus ?	2
What is a group of turkeys called ?	2
How long did Rip Van Winkle sleep ?	27
What are triglycerides ?	7
How many liters in a gallon ?	13
What is the name of the chocolate company in San Francisco ?	5
What are amphibians ?	7
Who discovered x-rays ?	4
Which comedian 's signature line is `` Can we talk '' ?	4
What is fibromyalgia ?	7
What is done with worn or outdated flags ?	12
What does cc in engines mean ?	7
When did Elvis Presley die ?	8
What is the capital of Yugoslavia ?	21
Where is Milan ?	21
What is the speed hummingbirds fly ?	35
What is the oldest city in the United States ?	21
What was W.C. Fields ' real name ?	4
What river flows between Fargo , North Dakota and Moorhead , Minnesota ?	14
What do bats eat ?	17
What state did the Battle of Bighorn take place in ?	11
Who was Abraham Lincoln ?	12
What do you call a newborn kangaroo ?	20
What are spider veins ?	7
What day and month did John Lennon die ?	8
What strait separates North America from Asia ?	14
What is the population of Seattle ?	14
How much was a ticket for the Titanic ?	25
What is the largest city in the world ?	21
What American composer wrote the music for `` West Side Story '' ?	4
Where is the Mall of the America ?	14
What is the pH scale ?	7
What type of currency is used in Australia ?	46
How tall is the Gateway Arch in St. Louis , MO ?	40
How much does the human adult female brain weigh ?	45
Who was the first governor of Alaska ?	4
What is a prism ?	7
When was the first liver transplant ?	8
Who was elected president of South Africa in 1994 ?	4
What is the population of China ?	14
When was Rosa Parks born ?	8
Why is a ladybug helpful ?	9
What is amoxicillin ?	7
Who was the first female United States Representative ?	4
What are xerophytes ?	7
What country did Ponce de Leon come from ?	18
The U.S. Department of Treasury first issued paper currency for the U.S. during which war ?	10
What is desktop publishing ?	7
What is the temperature of the sun 's surface ?	41
What year did Canada join the United Nations ?	8
What is the oldest university in the US ?	5
Where is Prince Edward Island ?	14
Mercury , what year was it discovered ?	8
What is cryogenics ?	7
What are coral reefs ?	7
What is the longest major league baseball-winning streak ?	14
What is neurology ?	7
Who invented the calculator ?	4
How do you measure earthquakes ?	0
Who is Duke Ellington ?	12
What county is Phoenix , AZ in ?	21
What is a micron ?	7
The sun 's core , what is the temperature ?	41
What is the Ohio state bird ?	2
When were William Shakespeare 's twins born ?	8
What is the highest dam in the U.S. ?	14
What color is a poison arrow frog ?	19
What is acupuncture ?	7
What is the length of the coastline of the state of Alaska ?	40
What is the name of Neil Armstrong 's wife ?	4
What is Hawaii 's state flower ?	30
Who won Ms. American in 1989 ?	4
When did the Hindenberg crash ?	8
What mineral helps prevent osteoporosis ?	28
What was the last year that the Chicago Cubs won the World Series ?	8
Where is Perth ?	14
What year did WWII begin ?	8
What is the diameter of a golf ball ?	40
What is an eclipse ?	7
Who discovered America ?	4
What is the earth 's diameter ?	40
Which president was unmarried ?	4
How wide is the Milky Way galaxy ?	40
During which season do most thunderstorms occur ?	8
What is Wimbledon ?	7
What is the gestation period for a cat ?	27
How far is a nautical mile ?	40
Who was the abolitionist who led the raid on Harper 's Ferry in 1859 ?	4
What does target heart rate mean ?	7
What was the first satellite to go into space ?	26
What is foreclosure ?	7
What is the major fault line near Kentucky ?	14
Where is the Holland Tunnel ?	14
Who wrote the hymn `` Amazing Grace '' ?	4
What position did Willie Davis play in baseball ?	6
What are platelets ?	7
What is severance pay ?	7
What is the name of Roy Roger 's dog ?	2
Where are the National Archives ?	14
What is a baby turkey called ?	2
What is poliomyelitis ?	7
What is the longest bone in the human body ?	22
Who is a German philosopher ?	4
What were Christopher Columbus ' three ships ?	44
What does Phi Beta Kappa mean ?	7
What is nicotine ?	7
What is another name for vitamin B1 ?	20
Who discovered radium ?	4
What are sunspots ?	7
When was Algeria colonized ?	8
What baseball team was the first to make numbers part of their uniform ?	5
What continent is Egypt on ?	14
What is the capital of Mongolia ?	21
What is nanotechnology ?	7
In the late 1700 's British convicts were used to populate which colony ?	14
What state is the geographic center of the lower 48 states ?	11
What is an obtuse angle ?	7
What are polymers ?	7
When is hurricane season in the Caribbean ?	8
Where is the volcano Mauna Loa ?	14
What is another astronomic term for the Northern Lights ?	20
What peninsula is Spain part of ?	14
When was Lyndon B. Johnson born ?	8
What is acetaminophen ?	7
What state has the least amount of rain per year ?	11
Who founded American Red Cross ?	4
What year did the Milwaukee Braves become the Atlanta Braves ?	8
How fast is alcohol absorbed ?	35
When is the summer solstice ?	8
What is supernova ?	7
Where is the Shawnee National Forest ?	14
What U.S. state 's motto is `` Live free or Die '' ?	11
Where is the Lourve ?	14
When was the first stamp issued ?	8
What primary colors do you mix to make orange ?	19
How far is Pluto from the sun ?	40
What body of water are the Canary Islands in ?	14
What is neuropathy ?	7
Where is the Euphrates River ?	14
What is cryptography ?	7
What is natural gas composed of ?	28
Who is the Prime Minister of Canada ?	4
What French ruler was defeated at the battle of Waterloo ?	4
What is leukemia ?	7
Where did Howard Hughes die ?	14
What is the birthstone for June ?	28
What is the sales tax in Minnesota ?	14
What is the distance in miles from the earth to the sun ?	40
What is the average life span for a chicken ?	27
When was the first Wal-Mart store opened ?	8
What is relative humidity ?	7
What city has the zip code of 35824 ?	21
What currency is used in Algeria ?	46
Who invented the hula hoop ?	4
What was the most popular toy in 1957 ?	26
What is pastrami made of ?	28
What is the name of the satellite that the Soviet Union sent into space in 1957 ?	26
What city 's newspaper is called `` The Enquirer '' ?	21
Who invented the slinky ?	4
What are the animals that don 't have backbones called ?	2
What is the melting point of copper ?	14
Where is the volcano Olympus Mons located ?	14
Who was the 23rd president of the United States ?	4
What is the average body temperature ?	41
What does a defibrillator do ?	12
What is the effect of acid rain ?	12
What year did the United States abolish the draft ?	8
How fast is the speed of light ?	35
What province is Montreal in ?	11
What New York City structure is also known as the Twin Towers ?	14
What is fungus ?	7
What is the most frequently spoken language in the Netherlands ?	37
What is sodium chloride ?	7
What are the spots on dominoes called ?	20
How many pounds in a ton ?	13
What is influenza ?	7
What is ozone depletion ?	7
What year was the Mona Lisa painted ?	8
What does `` Sitting Shiva '' mean ?	7
What is the electrical output in Madrid , Spain ?	14
Which mountain range in North America stretches from Maine to Georgia ?	24
What is plastic made of ?	28
What is the population of Nigeria ?	14
What does your spleen do ?	12
Where is the Grand Canyon ?	14
Who invented the telephone ?	4
What year did the U.S. buy Alaska ?	8
What is the name of the leader of Ireland ?	4
What is phenylalanine ?	7
How many gallons of water are there in a cubic foot ?	13
What are the two houses of the Legislative branch ?	14
What is sonar ?	7
In Poland , where do most people live ?	14
What is phosphorus ?	7
What is the location of the Sea of Tranquility ?	14
How fast is sound ?	35
What French province is cognac produced in ?	11
What is Valentine 's Day ?	7
What causes gray hair ?	9
What is hypertension ?	7
What is bandwidth ?	7
What is the longest suspension bridge in the U.S. ?	14
What is a parasite ?	7
What is home equity ?	7
What do meteorologists do ?	12
What is the criterion for being legally blind ?	14
Who is the tallest man in the world ?	4
What are the twin cities ?	21
What did Edward Binney and Howard Smith invent in 1903 ?	14
What is the statue of liberty made of ?	28
What is pilates ?	7
What planet is known as the `` red '' planet ?	14
What is the depth of the Nile river ?	40
What is the colorful Korean traditional dress called ?	20
What is Mardi Gras ?	7
Mexican pesos are worth what in U.S. dollars ?	25
Who was the first African American to play for the Brooklyn Dodgers ?	4
Who was the first Prime Minister of Canada ?	4
How many Admirals are there in the U.S. Navy ?	13
What instrument did Glenn Miller play ?	33
How old was Joan of Arc when she died ?	27
What does the word fortnight mean ?	7
What is dianetics ?	7
What is the capital of Ethiopia ?	21
For how long is an elephant pregnant ?	27
How did Janice Joplin die ?	0
What is the primary language in Iceland ?	37
What is the difference between AM radio stations and FM radio stations ?	12
What is osteoporosis ?	7
Who was the first woman governor in the U.S. ?	4
What is peyote ?	7
What is the esophagus used for ?	9
What is viscosity ?	7
What year did Oklahoma become a state ?	8
What is the abbreviation for Texas ?	34
What is a mirror made out of ?	28
Where on the body is a mortarboard worn ?	14
What was J.F.K. 's wife 's name ?	4
What does I.V. stand for ?	3
What is the chunnel ?	7
Where is Hitler buried ?	14
What are antacids ?	7
What is pulmonary fibrosis ?	7
What are Quaaludes ?	7
What is naproxen ?	7
What is strep throat ?	7
What is the largest city in the U.S. ?	21
What is foot and mouth disease ?	23
What is the life expectancy of a dollar bill ?	14
What do you call a professional map drawer ?	20
What are Aborigines ?	7
What is hybridization ?	7
What color is indigo ?	19
How old do you have to be in order to rent a car in Italy ?	27
What does a barometer measure ?	14
What color is a giraffe 's tongue ?	19
What does USPS stand for ?	3
What year did the NFL go on strike ?	8
What is solar wind ?	7
What date did Neil Armstrong land on the moon ?	8
When was Hiroshima bombed ?	8
Where is the Savannah River ?	14
Who was the first woman killed in the Vietnam War ?	4
What planet has the strongest magnetic field of all the planets ?	14
Who is the governor of Alaska ?	4
What year did Mussolini seize power in Italy ?	8
What is the capital of Persia ?	21
Where is the Eiffel Tower ?	14
How many hearts does an octopus have ?	13
What is pneumonia ?	7
What is the deepest lake in the US ?	14
What is a fuel cell ?	7
Who was the first U.S. president to appear on TV ?	4
Where is the Little League Museum ?	14
What are the two types of twins ?	14
What is the brightest star ?	14
What is diabetes ?	7
When was President Kennedy shot ?	8
What is TMJ ?	3
What color is yak milk ?	19
What date was Dwight D. Eisenhower born ?	8
What does the technical term ISDN mean ?	3
Why is the sun yellow ?	9
What is the conversion rate between dollars and pounds ?	25
When was Abraham Lincoln born ?	8
What is the Milky Way ?	7
What is mold ?	7
What year was Mozart born ?	8
What is a group of frogs called ?	2
What is the name of William Penn 's ship ?	44
What is the melting point of gold ?	14
What is the street address of the White House ?	14
What is semolina ?	7
What fruit is Melba sauce made from ?	17
What is Ursa Major ?	7
What is the percentage of water content in the human body ?	38
How much does water weigh ?	45
What was President Lyndon Johnson 's reform program called ?	10
What is the murder rate in Windsor , Ontario ?	38
Who is the only president to serve 2 non-consecutive terms ?	4
What is the population of Australia ?	14
Who painted the ceiling of the Sistine Chapel ?	4
Name a stimulant .	23
What is the effect of volcanoes on the climate ?	12
What year did the Andy Griffith show begin ?	8
What is acid rain ?	7
What is the date of Mexico 's independence ?	8
What is the location of Lake Champlain ?	14
What is the Illinois state flower ?	30
What is Maryland 's state bird ?	2
What is quicksilver ?	7
Who wrote `` The Divine Comedy '' ?	4
What is the speed of light ?	35
What is the width of a football field ?	40
Why in tennis are zero points called love ?	9
What kind of dog was Toto in the Wizard of Oz ?	2
What is a thyroid ?	7
What does ciao mean ?	7
What is the only artery that carries blue blood from the heart to the lungs ?	22
How often does Old Faithful erupt at Yellowstone National Park ?	14
What is acetic acid ?	7
What is the elevation of St. Louis , MO ?	40
What color does litmus paper turn when it comes into contact with a strong acid ?	19
What are the colors of the German flag ?	19
What is the Moulin Rouge ?	7
What soviet seaport is on the Black Sea ?	14
What is the atomic weight of silver ?	45
What currency do they use in Brazil ?	46
What are pathogens ?	7
What is mad cow disease ?	7
Name a food high in zinc .	17
When did North Carolina enter the union ?	8
Where do apple snails live ?	14
What are ethics ?	7
What does CPR stand for ?	3
What is an annuity ?	7
Who killed John F. Kennedy ?	4
Who was the first vice president of the U.S. ?	4
What birthstone is turquoise ?	28
Who was the first US President to ride in an automobile to his inauguration ?	4
How old was the youngest president of the United States ?	27
When was Ulysses S. Grant born ?	8
What is Muscular Dystrophy ?	7
Who lived in the Neuschwanstein castle ?	4
What is propylene glycol ?	7
What is a panic disorder ?	7
Who invented the instant Polaroid camera ?	4
What is a carcinogen ?	7
What is a baby lion called ?	2
What is the world 's population ?	14
What is nepotism ?	7
What is die-casting ?	7
What is myopia ?	7
What is the sales tax rate in New York ?	14
Developing nations comprise what percentage of the world 's population ?	38
What is the fourth highest mountain in the world ?	24
What is Shakespeare 's nickname ?	4
What is the heaviest naturally occurring element ?	28
When is Father 's Day ?	8
What does the acronym NASA stand for ?	3
How long is the Columbia River in miles ?	40
What city 's newspaper is called `` The Star '' ?	21
What is carbon dioxide ?	7
Where is the Mason/Dixon line ?	14
When was the Boston tea party ?	8
What is metabolism ?	7
Which U.S.A. president appeared on `` Laugh-In '' ?	4
What are cigarettes made of ?	28
What is the capital of Zimbabwe ?	21
What does NASA stand for ?	3
What is the state flower of Michigan ?	30
What are semiconductors ?	7
What is nuclear power ?	7
What is a tsunami ?	7
Who is the congressman from state of Texas on the armed forces committee ?	4
Who was president in 1913 ?	4
When was the first kidney transplant ?	8
What are Canada 's two territories ?	14
What was the name of the plane Lindbergh flew solo across the Atlantic ?	44
What is genocide ?	7
What continent is Argentina on ?	14
What monastery was raided by Vikings in the late eighth century ?	14
What is an earthquake ?	7
Where is the tallest roller coaster located ?	14
What are enzymes ?	7
Who discovered oxygen ?	4
What is bangers and mash ?	7
What is the name given to the Tiger at Louisiana State University ?	2
Where are the British crown jewels kept ?	14
Who was the first person to reach the North Pole ?	4
What is an ulcer ?	7
What is vertigo ?	7
What is the spirometer test ?	7
When is the official first day of summer ?	8
What does the abbreviation SOS mean ?	3
What is the smallest bird in Britain ?	2
Who invented Trivial Pursuit ?	4
What gasses are in the troposphere ?	28
Which country has the most water pollution ?	18
What is the scientific name for elephant ?	2
Who is the actress known for her role in the movie `` Gypsy '' ?	4
What breed of hunting dog did the Beverly Hillbillies own ?	2
What is the rainiest place on Earth ?	14
Who was the first African American to win the Nobel Prize in literature ?	4
When is St. Patrick 's Day ?	8
What was FDR 's dog 's name ?	2
What colors need to be mixed to get the color pink ?	19
What is the most popular sport in Japan ?	29
What is the active ingredient in baking soda ?	17
When was Thomas Jefferson born ?	8
How cold should a refrigerator be ?	41
When was the telephone invented ?	8
What is the most common eye color ?	19
Where was the first golf course in the United States ?	14
What is schizophrenia ?	7
What is angiotensin ?	7
What did Jesse Jackson organize ?	5
What is New York 's state bird ?	2
What is the National Park in Utah ?	14
What is Susan B. Anthony 's birthday ?	8
In which state would you find the Catskill Mountains ?	11
What do you call a word that is spelled the same backwards and forwards ?	20
What are pediatricians ?	7
What chain store is headquartered in Bentonville , Arkansas ?	5
What are solar cells ?	7
What is compounded interest ?	7
What are capers ?	7
What is an antigen ?	7
What currency does Luxembourg use ?	46
What is the population of Venezuela ?	14
What type of polymer is used for bulletproof vests ?	14
What currency does Argentina use ?	46
What is a thermometer ?	7
What Canadian city has the largest population ?	21
What color are crickets ?	19
Which country gave New York the Statue of Liberty ?	18
What was the name of the first U.S. satellite sent into space ?	26
What precious stone is a form of pure carbon ?	28
What kind of gas is in a fluorescent bulb ?	28
What is rheumatoid arthritis ?	7
What river runs through Rowe , Italy ?	14
What is cerebral palsy ?	7
What city is also known as `` The Gateway to the West '' ?	21
How far away is the moon ?	40
What is the source of natural gas ?	14
In what spacecraft did U.S. astronaut Alan Shepard make his historic 1961 flight ?	44
What is pectin ?	7
What is bio-diversity ?	7
What 's the easiest way to remove wallpaper ?	31
What year did the Titanic start on its journey ?	8
How much of an apple is water ?	13
Who was the 22nd President of the US ?	4
What is the money they use in Zambia ?	46
How many feet in a mile ?	13
What is the birthstone of October ?	28
What is e-coli ?	7
