# Supplementary material for: STTA: enhanced text classification via selective test-time augmentation
Source: PeerJ Comput Sci. 2023 Dec 19;9:e1757. doi: 10.7717/peerj-cs.1757 (PMC10773867; doi:10.7717/peerj-cs.1757)
Supplement: Supplemental Information 6 — The Text REtrieval Conference (TREC) Question Classification dataset contains 5500 labeled questions in training set and another 500 for test set.The TREC-Fine dataset has 50 fine class labels. [file peerj-cs-09-1757-s006.zip › train.csv]

sentence	label
How did serfdom develop in and then leave Russia ?	0
What films featured the character Popeye Doyle ?	1
How can I find a list of celebrities ' real names ?	0
What fowl grabs the spotlight after the Chinese Year of the Monkey ?	2
What is the full form of .com ?	3
What contemptible scoundrel stole the cork from my lunch ?	4
What team did baseball 's St. Louis Browns become ?	5
What is the oldest profession ?	6
What are liver enzymes ?	7
Name the scar-faced bounty hunter of The Old West .	4
When was Ozzy Osbourne born ?	8
Why do heavier objects travel downhill faster ?	9
Who was The Pride of the Yankees ?	4
Who killed Gandhi ?	4
What is considered the costliest disaster the insurance industry has ever faced ?	10
What sprawling U.S. state boasts the most airports ?	11
What did the only repealed amendment to the U.S. Constitution deal with ?	12
How many Jews were executed in concentration camps during WWII ?	13
What is `` Nine Inch Nails '' ?	7
What is an annotated bibliography ?	7
What is the date of Boxing Day ?	8
What articles of clothing are tokens in Monopoly ?	14
Name 11 famous martyrs .	4
What 's the Olympic motto ?	12
What is the origin of the name ` Scarlett ' ?	12
What 's the second-most-used vowel in English ?	15
Who was the inventor of silly putty ?	4
What is the highest waterfall in the United States ?	14
Name a golf course in Myrtle Beach .	14
Which two states enclose Chesapeake Bay ?	11
What does the abbreviation AIDS stand for ?	3
What does a spermologer collect ?	14
How many points make up a perfect fivepin bowling score ?	13
Which company that manufactures video-game hardware sells the `` super system '' ?	5
How many Community Chest cards are there in Monopoly ?	13
What do Mormons believe ?	12
When did the neanderthal man live ?	8
In what religion was Isis the nature goddess ?	16
Where do the adventures of `` The Swiss Family Robinson '' take place ?	14
What relative of the racoon is sometimes known as the cat-bear ?	2
How can I register my website in Yahoo for free ?	0
What was cash-conscious Colonel Edwin L. Drake the first to drill ?	14
How many people in the world speak French ?	13
How many inches over six feet is the Venus de Milo ?	13
How do they find or choose witnesses to an execution ?	0
What 1920s cowboy star rode Tony the Wonder Horse ?	4
What cocktail inspired John Doxat to write the book Stirred-Not Shaken ?	17
What ISPs exist in the Caribbean ?	5
How do you ask a total stranger out on a date ?	0
What weapon is the mythological character Apollo most proficient with ?	14
What country do the Galapagos Islands belong to ?	18
What is ethology ?	7
Who was the prophet of the Muslim people ?	4
Where did the term `` 86ed '' come from ?	12
Who is Snoopy 's arch-enemy ?	4
What is the nature of learning ?	7
What 's the only color Johnny Cash wears on stage ?	19
What 's the term for a young fox ?	20
What U.S. state lived under six flags ?	11
What is the Kashmir issue ?	7
Where is the Loop ?	14
What does `` extended definition '' mean and how would one write a paper on it ?	7
What country 's capital is Tirana ?	18
What is titanium ?	7
Who do Herb and Tootsie live next door to ?	4
Which city has the oldest relationship as a sister city with Los Angeles ?	21
What is a caldera ?	7
Why do people get calluses ?	9
What are the names of the tourist attractions in Reims ?	14
What are Cushman and Wakefield known for ?	9
What body of water does the Danube River flow into ?	14
Who is the founder of Scientology ?	4
What does the six-footed Musca domestica become when it enters a house ?	14
What is the history of skateboarding ?	12
Who starred in Singing in the Rain and The Singing Nun ?	4
How do I make fuel bricks from recycled newspaper ?	0
What 19th-century painter died in the Marquesas Islands ?	4
The corpus callosum is in what part of the body ?	22
How do I log on to home page at Headquarters U.S. European Command ?	0
What country did the Nazis occupy for 1 , CD NNS IN NNP NNP NNP .	18
What is Nebraska 's most valuable resource ?	14
How many species of the Great White shark are there ?	13
What is the origin of head lice ?	12
What is the nickname for the state of Mississippi ?	11
What was the first domesticated bird ?	2
How many villi are found in the small intestine ?	13
What country did King Wenceslas rule ?	18
What is a fear of shadows ?	23
Who were the five Marx brothers ?	4
In which year was New Zealand excluded from the ANZUS alliance ?	8
When did CNN begin broadcasting ?	8
What causes the body to shiver in cold temperatures ?	9
What are bear and bull markets ?	7
What J.R.R. Tolkien book features Bilbo Baggins as the central character ?	1
What is `` dew point '' ?	7
What is the meaning of Jesus ?	7
What company 's logo is a `` W '' in a circle ?	5
What is the definition of a cascade ?	7
When did Rococo painting and architecture flourish ?	8
What country 's national passenger rail system is called Via ?	18
Who invented Make-up ?	4
What is the origin of the word `` attic '' ?	12
What did Delilah do to Samson 's hair ?	12
What kind of animals were in the Paleozoic era ?	2
Which of the following was Rhodes Scholar ?	4
Who comprised the now-defunct comic book team known as the Champions ?	4
How do you make a paintball ?	0
What U.S. state is Fort Knox in ?	11
What is a female rabbit called ?	2
Where is the highest point in Japan ?	24
Where do chihuahuas come from ?	12
Where does Barney Rubble go to work after he drops Fred off in the `` Flintstones '' cartoon series ?	14
What are the world 's four oceans ?	14
What 's the only work by Michelangelo that bears his signature ?	1
What is the largest snake in the world ?	2
In what medium is Stuart Hamblen considered to be the first singing cowboy ?	1
Where on the Internet can I find a song lyrics database similar to the International Lyrics Server ?	14
How much money does a back injury lawsuit get ?	25
What 's the common name for acetylsalicylic acid ?	20
What does the Georgetown `` Hoya '' mean ?	7
Where can I find a list of `` classic '' books 5th and 6th graders should read ?	14
Which two products use a tiger as their symbol ?	26
How is the election of a new Pope announced to the world ?	0
How long does it take for your blood to make one complete trip through the body ?	27
How do chickens have baby chicks ?	0
What is the historical relationship of Catholic Church and bingo ?	12
How was the element calcium named ?	0
What crooner joined The Andrews Sisters for Pistol Packin Mama ?	4
What piano company claims its product is the `` Instrument of the immortals '' ?	5
When did the Bounty mutiny take place ?	8
What novel inspired the movie BladeRunner ?	1
What is a transistor ?	7
What is a film starring Jude Law ?	1
What Hollywood dog died in the arms of Jean Harlow in 1932 ?	2
What are the most common elements in the Earth 's crust ?	28
How much would it cost to purchase a 2-foot-square party tent , with sides , ?	25
What actress has received the most Oscar nominations ?	4
What are equity securities ?	7
What is gymnophobia ?	7
How many years do fossils take to form ?	13
Where is the Orinoco ?	14
What was the name of the `` Little Rascals '' dog ?	2
What city boasts Penn 's Landing , on the banks of the Delaware river ?	21
What Broadway musical was inspired by Cervantes 's Don Quixote ?	1
What is the origin of the word , JJ .	12
How many hostages were killed in the Entebbe raid ?	13
How you can raise your IQ ?	0
What does INRI stand for when used on Jesus ' cross ?	3
Who produces Spumante ?	5
Who earns their money the hard way ?	4
Who founded the People 's Temple Commune ?	4
What athlete makes the most money from sports merchandise sales ?	4
How many bends are there in a standard paper clip ?	13
Who discovered electricity ?	4
What part of your body contains the corpus callosum ?	22
Who was the first American in space ?	4
What two South American countries do n't border Brazil ?	18
What album put The Beatles on the cover of Time in 1967 ?	1
What poem contains the line , `` grow old with me the best is yet to be '' .	1
What is a dental root canal ?	7
What war did the Wanna-Go-Home Riots occur after ?	10
What is the busiest air travel season ?	8
What 's the colored part of the eye called ?	22
What are hook worms ?	7
Where is the Rose Bowl played ?	14
Which Japanese car maker had its biggest percentage of sale in the domestic market ?	5
Who is the mayor of Marbella ?	4
What sun-blasted , 14-mile wide valley is just north of the Mojave desert ?	14
In what year did Thatcher become prime minister ?	8
How many months does it take the moon to revolve around the Earth ?	13
Where are the 49 steps ?	14
In what year was De Gaulle elected president of France ?	8
Who sings the themes for `` Dawson 's Creek '' and `` Felicity '' ?	4
Who directed `` Jaws '' ?	4
On what T.V. show could Tom Terrific be found ?	1
What Indian tribe is F Troop perpetually doing battle with ?	5
Where did Indian Pudding come from ?	12
Why do some clothing labels say `` Use a nonchlorine bleach '' ?	9
How many colonies were involved in the American Revolution ?	13
What is the name of the city that Maurizio Pellegrin lives in ?	21
Where can I find pictorial directions on how to build a very simple treehouse ?	14
What game 's board shows the territories of Irkutsk , Yakutsk and Kamchatka ?	29
What is the name of the managing director of Apricot Computer ?	4
What is the occupation of Nicholas Cage ?	6
Why do horseshoes bring luck ?	9
What is the 401 , K , plan ?	7
What causes pneumonia ?	9
What are the three winter months in the southern hemisphere ?	8
What does gringo mean ?	7
What country contains Africa 's northernmost point ?	18
What therapy attempts to elicit the `` primal scream '' ?	23
Where is the Kalahari desert ?	14
Which Ventura County police department seized the largest cocaine shipment in it 's history ?	5
What city is sometimes called Gotham ?	21
What dangles over the tongue from the palate ?	22
Who created Dennis the Menace ?	4
What dummy received an honorary degree from Northwestern University ?	4
When was the first Wall Street Journal published ?	8
What countries have the largest areas of forest ?	18
How do I start a web based business ?	0
Name Alvin 's brothers	4
What is Eagle 's syndrome styloid process ?	7
How did Jayne Mansfield die ?	0
When did the royal wedding of Prince Andrew and Fergie take place ?	8
What actor said in A Day at the Races : `` Either he 's dead or my watch has stopped '' ?	4
What explorer was nicknamed Iberia 's Pilot ?	4
CNN began broadcasting in what year ?	8
What is a ball that hits the foul pole called ?	20
What makes hamburgers taste like steakburgers ?	9
Which company created the Internet browser Mosaic ?	5
What are the rites accompanying the circumcision of a newly born-child in Judaism called ?	10
What was the education system in the 1960 's ?	14
What South American city has the world 's highest commercial landing field ?	21
How can I find out which cities have cable-modem access ?	0
What is Betsy Ross famous for ?	9
How many species of sharks are there ?	13
What is `` snoogans '' ?	7
How many people are there in the world ?	13
What shrubs can be planted that will be safe from deer ?	30
What organization 's offices were broken into at Watergate in 1972 ?	5
What is the design of the ship Titanic ?	12
What does S.O.S. stand for ?	3
Name a technique widely used to detect birth defects ?	31
What is the daily requirement of folic acid for an expectant mother ?	12
What is the `` 7-minute cigarette '' ?	7
What four forms does gold occur in ?	14
What is the acreage of the Chappellet vineyard ?	32
How do you correctly say the word ` qigong ' ?	0
When did beethoven die ?	8
How much does a new railroad coal car cost ?	25
What two European countries entered the War of American Independence against the British ?	18
What is the filmmakers collabrative ?	7
What Russian composer 's Prelude in C Sharp Minor brought him fame and fortune ?	4
What caused Harry Houdini 's death ?	9
Who was the mother of the man who would not be king , the duke of Windsor ?	4
How many revolutions does a standard LP make in three minutes ?	13
What is the name of the tallest mountain in the world ?	24
Where can I find a review of Nightmare on Elm Street in a film journal ?	14
What 's the slowest Olympic swimming stroke ?	31
What was the name of the first Russian astronaut to do a spacewalk ?	4
What disease is transmitted by the Anopheles mosquito ?	23
What rum is so `` mixable '' it is a one-brand bar ?	17
How many South American countries have the letter Z in their names ?	13
What is the contents of proposition 98 ?	7
Where was George Washington born ?	14
How many people on the ground were killed from the bombing of Pan Am Flight 103 over Lockerbie , Scotland , December 21 , CD .	13
Who wrote NN DT NNP NNP '' ?	4
What is paracetamol ?	7
What are the powers and weaknesses of Green Lantern 's ring ?	12
Which mosquito 's bite draws blood , DT NN CC DT NN .	2
When was the first steel mill in the United States built ?	8
What diminutive American female gymnast stole the show at the 1984 Olympics ?	4
What is the origin of the name Katie ?	12
What schools in the Washington , DC NN NN VBP NN NN NN NN .	5
When did the Berlin Wall go up ?	8
Who is Terrence Malick ?	12
What instrument is Ray Charles best known for playing ?	33
What 's the meaning of the Latin battle cry : Ad arma , ad arma .	7
What is the mascot for Notre Dame University ?	14
What Las Vegas hotel burned in November , 1980 , with the loss of 84 lives ?	14
When did Mount St. Helen last have a significant eruption ?	8
CNN is the abbreviation for what ?	3
When did World War I start ?	8
How many feet are there in a fathom ?	13
What is a Canada two-penny black ?	7
What European city do Nicois live in ?	21
How can I find out what year a Beanie Baby was introduced ?	0
What is the classic definition of tragic hero ?	7
To what does Microsoft 's Windows 3 owe its success ?	14
Who was President of Afghanistan in 1994 ?	4
What are other ways of getting stretch marks besides pregnancy , weight loss , and weight lifting ?	31
What did brontosauruses eat ?	17
What color bottles do good Rhine wines come in ?	19
Who was the lead actress in the movie ` Sleepless in Seattle ' ?	4
Who was the 16th President of the United States ?	4
Who are the two sons of Ozzie and Harriet Nelson ?	4
What is molybdenum ?	7
When is Boxing Day ?	8
What is the lowest level of the American judiciary ?	14
When was the battle of the Somme fought ?	8
How many people did Randy Craft kill ?	13
What 's the official animal of Canada ?	2
When did Spielberg direct `` Jaws '' ?	8
What is the size of the largest akita ?	32
What animal has the biggest eyes ?	2
What is California 's capital ?	21
Who was the author of the book about computer hackers called `` The Cuckoo 's Egg : Tracking a Spy Through the Maze of Computer Espionage '' ?	4
Who was the founding member of the Pink Floyd band ?	4
What European country is home to the beer-producing city of Budweis ?	18
How do I find the balance of my social security account ?	0
What is the history of Valentine 's Day cards ?	12
Where was Christopher Columbus born ?	14
What do Italians call Florence ?	20
How do you get to the top of the Eiffel Tower ?	0
What does ` PSI ' stand for ?	3
What sea did the Romans call mare nostrum ?	14
What 's the term for a bet before cards are dealt ?	20
Which came first , according to Genesis 1 : 2 : 22 - the chicken or the egg ?	2
What city did the Flintstones live in ?	21
What is Latin for incompetent ?	20
What chemicals are used in lethal injection ?	23
What toy company is the world 's No.1 maker of female apparel ?	5
What board game does a `` wood-pusher '' play poorly ?	29
Which Doonesbury character was likely to turn into a werewolf ?	4
What is the abbreviation for micro ?	34
What are the 7 articles of the constitution ?	14
Who has won the most Super Bowls ?	5
What does NASDAQ stand for ?	3
What is BPH ?	3
What is the fastest commercial automobile that can be bought in the US ?	14
What stadium do the Miami Dolphins play their home games in ?	14
Who has the only speaking role in `` Silent Movie '' ?	4
Why is poop sometimes different colors ?	9
What was Einstein 's IQ ?	14
What day was Pearl Harbor attacked in 1942 ?	8
What girl 's name is `` Teddy '' an affectionate form of ?	4
What state is John F. Kennedy buried in ?	11
What is the best way to remove wallpaper ?	31
What U.S. state has an element named for it ?	11
What company tabulates the ballots in voting for the Academy Awards ?	5
How did the tradition of best man start ?	0
How many years ago did the ship Titanic sink ?	13
What is the deepest area of the Arctic Ocean ?	14
What are Halloween 's colors ?	19
How is silk screening done ?	0
What is the latitude and longitude of El Paso , Texas ?	14
Who made a boat out of gopher wood ?	4
Where can I find a `` Fifth Element '' screensaver ?	14
Which Bloom County resident wreaks havoc with a computer ?	4
How do you match a name to a social security number ?	0
How does a rainbow form ?	0
What is the normal resting heart rate of a healthy adult ?	14
What is the population of Ohio ?	14
How many calories are there in a Big Mac ?	13
Hazmat stands for what ?	7
What creature scares people in the film `` Jaws '' ?	2
What part did John Peter Zenger play in the deveopment of the newspaper in America ?	4
Who followed Caesar ?	4
What are the four elements ?	28
Who was the first woman golfer to earn a million ?	4
What 's the tallest piece on a chessboard ?	14
What is Answers.com 's address ?	14
Where can I buy movies on videotape online ?	14
Who does the advertizing for Frito-Lay ?	4
Who is the leading competitor of Trans Union Company ?	5
What product did Robert Conrad dare people to knock off his shoulder ?	26
Who invented the radio ?	4
What 's the American dollar equivalent for 8 pounds in the U.K. ?	13
What are the different approaches of systems analysis ?	31
How do doctors diagnose bone cancer ?	0
Who is the man behind the pig-the man who pulls the strings and speaks for Miss Piggy ?	4
What is the speed of the Mississippi River ?	35
What are the developmental stages of a swimmer ?	14
What actor first portrayed James Bond ?	4
What ocean is the largest in the world ?	14
Who was the first American poet to win the Nobel Prize for literature , in 1948 ?	4
What year did Jack Nicklaus join the Professional Golfers Association tour ?	8
How many sonnets did Shakespeare write ?	13
What causes the redness in your cheeks when you blush ?	9
Who won the Nobel Peace Prize in 1991 ?	4
Who are the Challengers of the Unknown ?	5
Define the Pheonix Club ?	7
Which city did Christian Crusaders fight to recapture from the Muslims ?	21
What does it mean `` Rupee Depreciates '' ?	7
What gaming devices were dubbed `` Mississippi marbles '' and `` Memphis dominoes '' ?	14
Who was the first coach of the Cleveland Browns ?	4
How successful is arometherapy ?	0
What Jewish holiday saw the start of the 1973 Mideast War ?	10
How does a copier work ?	0
What is the speed of the Mississippi River ?	35
Who said of Super Bowl III in 1969 : `` We 'll win- I guarantee it '' ?	4
What is Dudley Do-Right 's horse 's name ?	2
Who declared : `` I am down on whores and I shan 't stop ripping them '' ?	4
Where does chocolate come from ?	14
What TV game show once saw a contestant admit to picking his toes in the shower ?	1
What Soviet leader owned a Rolls-Royce ?	4
Where can I find a case on Individuals with Disabilities Education Act of 1991 ?	14
What war did Florence Nightingale tend the troops in ?	10
Who wrote the song , `` Stardust '' ?	4
How many Beatles ' records went #1 ?	13
Who is the only prime minister of Canada to serve 22 years but not necessarily consecutively ?	4
What is the abbreviation of the company name ` General Motors ' ?	34
What mountains lie between the Arkansas and Missouri rivers ?	24
Who received the Will Rogers Award in 1989 ?	4
What is the function of RAM ?	9
What 's the closest G2 Spectrum Yellow Dwarf to Earth ?	14
How many equal angles are there in an isosceles triangle ?	13
What is the fear of cockroaches called ?	23
What CBS soap opera was interrupted by the bulletin of John F. Kennedy 's assassination ?	1
What is the use of a 24-hour clock instead of a 12-hour clock ?	12
What was the name of the lawyer who represented Randy Craft ?	4
What United States President had dreamed that he was assassinated ?	4
What film did Lee Marvin win the 1965 best actor Oscar for ?	1
Where is Basque country located ?	14
What product does `` Mrs. Olsen '' promote ?	26
What time of day did Emperor Hirohito die ?	8
What is dry ice ?	7
What 's the most powerful card in Euchre ?	14
What does `` intractable plantar keratoma '' mean ?	7
How many years did it take James Joyce to write Ulysses ?	13
What crop failure caused the Irish Famine ?	17
What South Korean city is served by Kimpo International Airport ?	21
How many types of dogs ' tails are there - three	13
What is the longest-running television series ?	1
What predators exist on Antarctica ?	2
What is the difference between a generator and an alternator ?	12
How is energy created ?	0
What beer advertised that it had `` three rings '' ?	17
What is the quantity of American soldiers still unaccounted for from the Vietnam war ?	14
What golfing accessory was patented by George Grant on December 12	31
What are the different types of plastic ?	14
How is it correct to say ` qigong ' ?	0
What was the highest mountain on earth before Mount Everest was discovered ?	24
Where was the Ligurian Republic , 1797-185 , ?	14
What country 's people are the top television watchers ?	18
When was the women 's suffrage amendment ratified ?	8
What Polynesian people inhabit New Zealand ?	5
What movie tour of the Roman empire features the admonition : `` Row well and live '' ?	1
What Nevada center has been dubbed The Biggest Little City in the World ?	21
What President lived at 219 North Delaware Street , Independence , Missouri ?	4
Give a reason for American Indians oftentimes dropping out of school .	9
Where must a soccer goalie stand to be permitted to handle the ball ?	14
What is the difference between classical conditioning and operant conditioning ?	12
In what U.S. state was the first woman governor elected ?	11
What are some interesting facts and information about dogsledding ?	12
What year did Hitler die ?	8
What famous model was married to Billy Joel ?	4
What kind of animal is Babar ?	2
What is Jane Goodall known for ?	9
What killed Bob Marley ?	14
How much money are Dumbo 's ears insured for ?	25
Who danced into stardom with Fred Astaire in 1941 's You 'll Never Get Rich ?	4
Who is Stein Eriksen ?	12
What does the name Billie mean ?	7
Who is the fastest swimmer in the world ?	4
What is the highest peak in Africa ?	24
Where is Procter & Gamble headquartered in the U.S. ?	14
What desert has been called The Garden of Allah ?	14
What do bicornate animals have two of ?	14
What function does a community 's water tower serve ?	9
What is a fear of weakness ?	23
How many miles is it to Ohio from North Carolina ?	13
How much snow equals an inch of rain ?	13
What does G.M.T. stand for ?	3
What does Inuit and Eskimo mean ?	7
What song served as the closing theme of The Johnny Cash Show ?	1
What field sport did dentist William Beers promote and write a standard book of rules for ?	29
How do I tie dye clothes ?	0
When does the average teenager first have intercourse ?	8
Why doesn 't www.answers.com have any answers to my questions ?	9
What actor 's autobiography is titled All My Yesterdays ?	4
What Russian master spy lived in the U.S. under the name Emil Goldfus ?	4
Where 's the 19th hole on a golf course ?	14
What 's nature 's purpose for tornadoes ?	9
Who played the original Charlie 's Angels ?	4
Where can I find a person 's address from a telephone number ?	14
What English word comes from the Old French covrefeu , meaning cover fire ?	36
What musical instrument did Prewitt play in James Jones 's From Here to Eternity ?	33
Where did Sarge Steel get his metal hand ?	14
What makes popcorn pop ?	9
Who wrote The Night of the Iguana ?	4
Where does your hair grow the fastest ?	22
What country did King Gustav V reign over from 197 to 195 ?	18
Who painted Mother and Child ?	4
What is the speed of the Mississippi River ?	35
In what area of the world was the Six Day War fought ?	14
What is the brightest star visible from Earth ?	14
What film marked Robert Redford 's directorial debut ?	1
What was Mao 's second name ?	4
What film or films has Jude Law appeared in ?	1
Where do hyenas live ?	14
Who is the `` Queen Mother '' ?	12
What 's the most commonly-spoken language in Belgium ?	37
Who has more DNA - a man or a woman ?	4
What are Maid-Rites ?	7
What children 's tale contains the line : `` Come , Cinderslut , and hold this skein of wool for me '' ?	1
What level of government or governmental agency is responsible for dealing with racism ?	5
How many referees work a soccer game ?	13
What cocktail do you concoct with whisky and sweet vermouth ?	17
How do you say `` fresh '' in Spanish ?	20
What do bee hives do in cranberry bogs ?	12
What caused the Lynmouth floods ?	9
When is the Tulip Festival in Michigan ?	8
Who came up with the name , El Nino ?	4
What movie did Madilyn Kahn star in with Gene Wilder ?	1
What type of bridge is the Golden Gate Bridge ?	14
What dictator has the nickname `` El Maximo '' ?	4
What stereo manufacturer is `` Slightly ahead of its time '' ?	5
What U.S. city is The Queen of the Pacific ?	21
What TV sitcom character had the maiden name Ethel Potter ?	4
What was the first Lifesaver flavor ?	17
Who kept the most famous diary in the English language ?	4
Where can I find out the top 1 singles ?	14
How many degrees cooler is the inside of a cucumber than the air outside ?	13
What Spanish artist painted Crucifixion ?	4
What is the Jewish bible called ?	1
Why is the grass green ?	9
What is a firewall ?	7
What spy novelist served as Moscow correspondent for Reuter and The Times of London ?	4
Which oil company almost picked a word that meant `` stalled car '' in Japanese as its new international name ?	5
How long does it take for Spider-Man 's web to evaporate ?	27
Who was Randy Steven Craft 's lawyer ?	4
What was known as the Spice Island ?	14
Who was the first host of Person to Person ?	4
Name the Ranger who was always after Yogi Bear .	4
What deck of cards includes the Wheel of Fortune , the Lovers , and Death ?	14
What does the Statue of Liberty wear on her feet ?	14
Who is the superstar in rent-a-cars ?	4
McCarren Airport is located in what city ?	21
What household facility contains a float ball , ballcock , and overflow tube ?	14
What was the name of Betty Boop 's dog ?	2
What fraction of a beaver 's life is spent swimming ?	38
What was the Bridge of San Luis Rey made of ?	28
What do economists do ?	12
What country has the largest sheep population ?	18
What do I need to do to take my dog with me to live in Dominica , West Indies for a year ?	12
What country is the world 's largest importer of cognac ?	18
How many years is Johnnie Walker Black Label aged ?	13
What does SIDS stand for ?	3
What is Grenada 's main commodity export ?	14
How much would a black-and-white 1-cent stamp be worth , Thomas Jefferson on it , ?	25
What makes a clitoris sensitive ?	9
What country has the most time zones , with 11 ?	18
What `` magic '' does Mandrake employ ?	14
Who is the president of Stanford University ?	4
Whose first presidential order was : `` Let 's get this goddamn thing airborne '' ?	4
What was introduced commercially by Bayer A.G. of Leverkusen , in 1899 ?	14
What city is Logan Airport in ?	21
What is a nanometer ?	7
How many innings are there in a regulation softball game ?	13
When did CNN go on the air ?	8
What is the largest city on the Great Lakes ?	21
What is the telephone number for the University of Kentucky ?	39
Who invented baseball ?	4
How many wives did Brigham Young have ?	13
What product on the market is good for hiding facial scars ?	26
How long is the Coney Island boardwalk ?	40
What city gained renown for its pea-soup fogs ?	21
What does `` Janelle '' mean ?	7
How do I get another city 's newspaper ?	0
Name a movie about the Sioux Indians starring Kevin Costner .	1
Who was shot in the back during a Poker game in Deadwood , the Dakota territory ?	4
What are the distinct physical characterstics of the Arabian horse ?	12
What is a fear of thunder ?	23
What animal has killed the most people ?	2
How many colleges are in Wyoming ?	13
What Russian seaport has a name meaning `` Lord of the East '' ?	21
Where can stocks be traded on-line ?	14
When was the Battle of Hastings ?	8
What kind of file has the extension .dbf ?	14
When did Muhammad live ?	8
What then-derogatory term was applied to the painters Monet , Sisley , Pissarro , Renoir and Degas ?	20
What is a wop ?	7
Where do rocks come from ?	12
How do I stop background noise in a car stereo ?	0
Where do people mountain climb in Nepal ?	24
What is the best college in the country ?	5
What is viscosity ?	7
What was the name of the sitcom that Alyssa Milano starred in with Tony Danza ?	1
What are the Nordic nations ?	18
Where on the Internet can I get information about the Fifth Amendment on the American Bill of Rights ?	14
What U.S. state borders Illinois to the north ?	11
Name a film in which Jude Law acted .	1
What is the temperature for baking Peachy Oat Muffins ?	41
What is a fear of bees ?	23
What Vladimir Nabokov novel features Professor Humbert in love with a 12-year-old girl ?	1
What is a green bog ?	7
Where did the myth of Santa Claus originate ?	14
What does a chairbound basophobic fear ?	14
What city is served by Logan International Airport ?	21
What wrestling star became `` The Incredible Hulk '' ?	4
What attracts tourists to Reims ?	14
What game do Steve McQueen and Edward G. Robinson play in The Cincinnati Kid ?	29
What fastener did Whitcomb Judson patent in 1893 ?	14
What 's an auberge in France ?	7
Who was the star of the 1965 Broadway hit Golden Boy ?	4
Where is Procter & Gamble based in the U.S. ?	14
What army was founded by William Booth and his wife Catherine ?	5
What does ribavirin consist of ?	28
Name the soft drink that is `` number one in the sun . ''	17
What is the web address of the list of e-mail addresses of members of the House of Representatives ?	14
What was her real name ?	4
Why are the ears your center of balance ?	9
Who invented the toothbrush ?	4
What was the name of that popular song the Creeps sang ?	1
Where is the Abominable Snowman said to wander ?	14
What is a fear of being alone ?	23
How many dots make up the symbol for `` because '' ?	13
What do you get by adding Lactobacillus bulgaricus to milk ?	17
When reading classified ads , what does EENTY : other stand for ?	3
How many hearts does an octopus have ?	13
What plant has the largest seed ?	30
What was the only country you were allowed to drive into Israel from in 1979 ?	18
What 's approaching when a cyclist shouts : `` Oil '' ?	14
What baseball star turned down a $1 , 000-a-year contract because he felt he had n't earned it ?	4
What kind of sport is often associated with hooligans ?	29
What video game hero do some of his fans call Chomper ?	4
How many holes are there in a tenpin bowling ball ?	13
What is the longest word in the English language ?	36
In What city or state do the most gay men live in ?	14
What TV comediennes 's characters include former movie star Nora Desmond , secretary Mrs. Wiggins and a housewife named Eunice ?	4
What is `` the bear of beers '' ?	2
Name the operating system that runs on IBM-compatible machines .	14
What does the name `` Justin '' mean ?	7
What percentage of the body is muscle ?	38
What color of dry wine should be served with veal roasts and chops ?	19
What is a golf ball made of ?	28
What is the Amish religion ?	7
What does an average daycare provider get paid in New England ?	25
What was the name of the 187s Irish terrorist group in Pennsylvania mining areas ?	5
Who played the Ringo Kid in the 1939 film Stagecoach ?	4
Who died 1 feet from where John F. Kennedy did ?	4
What is the `` coppertop '' battery ?	7
What sign is The Water Carrier the zodiacal symbol for ?	42
What animals do you find in the stock market ?	2
What is color ?	7
When is the site www.questions.com going to open ?	8
What did Shostakovich write for Rostropovich ?	1
What first name was Nipsy Russell given at birth ?	4
How can I get some free technical information on Electric Vehicle ?	0
Who is the youngest of the Beatles ?	4
How did shipyard inspector James J. Kilroy designate equipment as being satisfactory ?	0
What is a Jellicle Cat ?	7
Where can I find the best free evidence for debate about Russia ?	14
What is Bill Gates of Microsoft E-mail address ?	14
What is the second hardest substance ?	28
Why did several San Diego schools stop serving apples to students ?	9
What Russian city boasts the Hermitage Museum ?	21
When is Bastille Day ?	8
What makes a tornado turn ?	9
How many shots can a stock M16 hold ?	13
What two colors are you blind to if you suffer from protanopia ?	19
Why do n't you guys have some sort of contest where you ask a question and whoever finds the answers wins a prize ?	9
Who is Coronado ?	12
What was the name of the movie that starred Sharon Stone and Arnold Schwarzenegger ?	1
What is artificial intelligence ?	7
What do flatfish eat ?	17
Who was the first Holy Roman Emperor ?	4
What can I use to remove the stubborn gummed labels from some diskettes ?	14
What day of the week sees the most fatal car accidents ?	8
What is the origin of the word , magic ?	12
What sport do you shag flies in ?	29
What is white chocolate ?	7
Where is Trinidad ?	14
Name the organization that is presided by a Security Council .	5
Who graced the airwaves with such pearls as `` Do ya lo-o-ove me ? Get naked , baby ! '' ?	4
What kind of wine is Spumante ?	17
Who portrayed portly criminologist Carl Hyatt on Checkmate ?	4
How do you say I love you in Spanish ?	20
What does the name Gina mean ?	7
What is the most advanced handheld calculator in the world ?	26
How fast is light ?	35
What is the belt of low pressure around the equator called ?	20
What are shooting stars ?	7
Whom did the Chicago Bulls beat in the 1993 championship ?	5
When was the first American encyclopedia published ?	8
What 's the tallest building in New York City ?	14
How is Easter Sunday 's date determined ?	0
What is the Motto for the State of Maryland ?	12
Who is Desmond Tutu ?	12
Where can I find information on the Narragansett Indians and other tribes in Rhode Island ?	14
Name a tiger that is extinct .	2
How many quarters equal a pound ?	13
What kind of books does Fodor 's publish ?	1
What are the first names of Rowan and Martin , the stars of TV 's Laugh-In ?	4
What chapter of the Bible has the most verses ?	43
Who is the worst US President ever ?	4
What Asian leader was known as The Little Brown Saint ?	4
What is the abbreviated expression for the National Bureau of Investigation ?	34
How fast does the fastest car go ?	35
What is the highest mountain in the world ?	24
What arch can you see from the Place de la Concorde ?	14
Who sings the song `` Drink to me with thine eyes '' by Ben Johnson ?	4
How long should a person wash their hands before they are clean ?	27
Which way do you turn your Bic to increase the flame - clockwise or counterclockwise ?	14
Which is the wealthiest country in the world ?	18
How can I find a phone number of someone if I only know their email address ?	0
How can you contact play producers and promoters on-line ?	0
Who is the monarch of the United Kingdom ?	4
What is a fear of passing high objects ?	23
What do players try to do when the music stops in a game of musical chairs ?	12
What are the top ten most common girl names in the US ?	4
Why is black the color of mourning in the West ?	9
What is the rarest coin ?	14
What Judith Rossner novel was made into a film starring Diane Keaton ?	1
Which country is Australia 's largest export market ?	18
Where is the Kentucky Horse Park located ?	14
What is a fear of parasites ?	23
In what Olympic Games did Nadia Comaneci become popular ?	29
Who does data collection in tourism ?	4
What was the name of the daughter of the Virginia chief Powhatan that married John Rolfe ?	4
What is the leading pecan and peanut growing state ?	11
What does a nihilist believe in ?	12
What did Richard Feynman say upon hearing he would receive the Nobel Prize in Physics ?	12
In what sport are these following numbers relevant : 118 , 126 , 134 , 142 , 15 , 158 , 167 , 177 , and 19 ?	29
Who were the four famous founders of United Artists ?	4
What 2 statues did France give to other countries ?	1
What are amphibians ?	7
How many sperm cells are in an average ejaculation ?	13
Name the disposable razor that `` costs about 19 cents . ''	26
How far do you have to run if you hit a home run ?	40
Who was the only U.S. President to wear a Nazi uniform ?	4
Woodrow Wilson served as president of what university ?	5
Where are the tropical rain forest distributions ?	14
What 's the nickname of oddsmaker Jimmy Snyder ?	4
What is the fear of being loved ?	23
What was the number of people that Randy Steven Craft was convicted of killing ?	14
What was Queen Victoria 's title regarding India ?	6
How is a hydrogen bomb different from a nuclear bomb ?	0
How far can a man travel in outer space ?	40
Where was Lincoln assassinated ?	14
What type of food makes you fat ?	17
What is the name of the chronic neurological autoimmune disease which attacks the protein sheath that surrounds nerve cells causing a gradual loss of movement in the body ?	23
What was the U.S. highway death toll in 1969 ?	13
What kind of animals are Dorsets , Lincolns , Oxfords and Southdowns ?	2
What are the shortest and the longest songs ever produced ?	1
What letter is to the right of K on a typewriter keyboard ?	15
What is the origin and the meaning of the name , `` Hajo ? ''	12
What is the plural of gulf ?	36
Whose autobiography is titled Yes I Can ?	4
What year did the United States pass the Copyright law ?	8
What percentage of Americans own their homes ?	38
What 's the first day of the week ?	8
What city was President William McKinley shot in ?	21
What city has the world 's longest subway system ?	21
Who claimed he killed 4 , 280 buffalo as food for the crew building the Kansas Pacific Railway ?	4
What is Bombay duck ?	7
How many degrees cooler is the inside of a cucumber than the air outside ?	13
What double talking `` professor '' holds a doctorate in Nothing ?	4
What are the five most expensive cities in the world ?	21
What 19th-century writer had a country estate on the Hudson dubbed Sunnyside ?	4
How many layers of yellow paint is a Faber Mongol pencil lucky enough to be sprayed with ?	13
What is a virtual IP address ?	7
What was the name of the cook on Rawhide ?	4
What county is Chicago in ?	14
What is the wingspan of a condor ?	40
What facial feature typically contains about 55 hairs ?	12
Who was named Admiral of the Ocean Seas and Viceroy and Governor General of all the islands he might discover , and also granted 10-?? of all profits of his voyage .	4
How can I transport files from one computer to another ?	0
What 's the literary term for a play on words ?	20
What color were their horses ?	19
What does an average daycare provider get paid in New England ?	25
What author landed a 468-pound marlin without harness in the early 193 's ?	4
How many Americans fought for the British in the American Revolution ?	13
What kind of education do I need to become a flight attendant ?	14
What are the two languages of Malta ?	37
How many oceans are there and name them ?	13
What happened during the Blackhawk Indian war of 1832 ?	12
How many pairs of legs does a lobster have ?	13
What does the Latin ante mortem mean ?	7
What does the name Shawn mean ?	7
Where is the Danube ?	14
What lawyer won the largest divorce settlement , $85 million , in U.S. history for Sheika Dena Al-Farri ?	4
What do you call a group of geese ?	2
Who delivered his last newscast on March 6 , 1981 ?	4
How many times has `` Louie , Louie '' been recorded ?	13
How is Answers.com different from KnowPost.com ?	0
What is the longest place name in the U.S. ?	14
What percent liked Thatcher after she had been in power for a decade ?	38
Where does Buzz Aldrin want to build a permanent , manned space station ?	14
What was Mel Gibson 's first movie ?	1
Why was the L.A. office of Shea and Gould closed ?	9
How do I start a bank ?	0
How do Ouija Boards work ?	0
What horse did Zorro ride ?	2
How do you get a broken cork out of a bottle ?	0
Where can I find correct tabs for Third Eye Blind songs ?	14
How do you determine heating requirements for your home ?	0
What former major-league left-handed baseball pitcher was known as `` Space Man '' ?	4
Which hair care product told us `` hate that gray , wash it away '' ?	26
Why did the chicken cross the road ?	9
What was Michelangelo 's last name ?	4
Who is Barbara Jordan ?	12
Who was the Democratic nominee in the American presidential election ?	4
What was Connecticut 's first constitution called ?	1
What historical event happened in Dogtown in 1899 ?	10
What is being done about the millennium bug ?	7
What was the claim to fame of King Camp Gillette ?	9
What is the most common kind of skin cancer in the U.S. ?	23
What is Olestra ?	7
What Asian country has a bill of rights for cows ?	18
How many fingers are used to draw a bow ?	13
What are two plants that clothes are made from ?	30
When was Hurricane Hugo ?	8
What is the most heavily caffeinated soft drink ?	17
What President-to-be was the first member of Congress to enlist following the attack on Pearl Harbor ?	4
What was the price of Varian Associates ' vacuum products division ?	25
When was `` the Great Depression '' ?	8
What language is mostly spoken in Brazil ?	37
What college produced the most winning Super Bowl quarterbacks ?	5
How do you solve `` Rubik 's Cube '' ?	0
What is prepared mustard ?	7
What classical Spanish writer warned : `` All that glitters is not gold '' ?	4
What does `` antidisestablishmentarianism '' mean ?	7
What actor married John F. Kennedy 's sister ?	4
What does a topophobic actor suffer from ?	23
Who fired Maria Ybarra from her position in San Diego council ?	4
The italian artist , Maurizio Pellegrin , is how old ?	27
What type of hunting are retrievers used for ?	14
What is Colin Powell best known for ?	9
Who was the first black golfer to tee off in the Masters ?	4
What city is the setting for Puccini 's opera La Boheme ?	21
What U.S. President showed a fondness for munching on bee pollen bars ?	4
What is measured in curies ?	7
Whose cover is that of an employee of Universal Import and Export ?	4
What former president 's daughter has written a book titled Murder in the White House ?	4
What fictional character is known as the `` melancholy Dane '' ?	4
Italy is the largest producer of what ?	26
What longtime game show host dropped dead while jogging in Central Park in 1984 ?	4
What is the meaning of W.B. Yeat 's poem , `` The Three Hermits ? ''	7
Who were the `` filthiest people alive ? ''	4
What infectious disease is the world 's deadliest ?	23
What is Spumante ?	7
In what year did Ireland elect its first woman president ?	8
What is an isthmus ?	7
What was the name of the orca that died of a fungal infection ?	2
Where is Mozambique located ?	14
What is Mississippi 's state animal ?	2
What 's the origin of the word ` news ' ?	12
What did Dan Aykroyd and John Belushi quit Saturday Night Live to become ?	14
How many months does a normal human pregnancy last ?	13
How do fuel injectors work ?	0
How can your school march in the Macy 's Thanksgiving Parade ?	0
What is the real name of disc jockey `` Wolfman Jack '' ?	4
What Italian liner was hijacked in 1985 ?	44
What city houses the U.S. headquarters of Procter and Gamble ?	21
What soap was touted as being `` for people who like people '' ?	26
How much was the minimum wage in 1991 ?	25
What does NAFTA stand for ?	3
Who invented silly putty ?	4
What new middle school was built in Philadelphia , Pennsylvania last year ?	5
Who patented the first phonograph ?	4
What are some tips for building a fire in a fireplace ?	31
What do manatees eat ?	17
How do you say 2 in Latin ?	20
What were popular songs and types of songs in the 1920s ?	1
How many Vietnamese were there in the Soviet Union ?	13
What is November 's birthstone ?	14
What is a Certified Nurse Midwife ?	7
On average , how many miles are there to the moon ?	13
Who created private detective Philip Marlowe ?	4
What Boris Pasternak book sold 5 , 0 copies to become the fiction best-seller of 1958 ?	1
What is the origin of the expression `` tout de suite '' ?	12
What is the longest English word ?	36
What is the purpose of a car bra ?	9
What is D.B. Cooper known for ?	9
Who is Colin Powell ?	12
What species is a colt ?	2
What is the full name of the PLO ?	3
What is the smallest country in Africa ?	18
Who coined the term NN cyberspace `` in his novel NN Neuromancer '' ?	4
What age followed the Bronze Age ?	10
What is her profession ?	6
What is the full name of the man who invented the multicolored game cube that has 42.3 quintillion potential combinations ?	4
What does the word LASER mean ?	3
What does the name `` Anthony '' mean ?	7
Who was Lauren Bacall 's first husband ?	4
What is a rhomboideus minor ?	7
How many hands does Bjorn Borg use when hitting his forehand ?	13
How many people died on D-Day ?	13
What U.S. Congressman said : `` Keep the faith , baby '' .	4
Who created the character of Scrooge ?	4
What is the student population at the University of Massachusetts in Amherst ?	14
Where is Windsor Castle ?	14
When did the Dow first reach ?	8
Why were people recruited for the Vietnam War ?	9
What party was Winston Churchill a member of ?	5
What American League baseball team 's worst finish between 1926 and 1964 was fourth ?	5
Where can I find the names of all the 15 Pokemon ?	14
What state does Martha Stewart live in ?	11
Which killer whale died at Sea World of a fungal infection ?	2
What are the Benelux countries ?	18
Where 's the Petrified Forest ?	14
What is a language spoken by the Sioux ?	37
Where is Tornado Alley ?	14
Who was the author of `` John Brown 's Body '' ?	4
What American poet wrote : `` Good fences make good neighbors '' ?	4
What state in the U.S. has the most blacks ?	11
Why are electric cars less efficient in the northeast than in California ?	9
What was the occupation of Mandy Rice-Davies ?	6
What is the city in which Maurizio Pellegrin lives called ?	21
Who painted the Sistine Chapel ?	4
Name the various costumed personas of Dr. Henry Pym .	4
What breed of dog was the `` Little Rascals '' dog ?	2
What are the living conditions in Cuba ?	12
What color are school buses ?	19
What is the oldest website on the Internet ?	14
What events happened January 26 , 1978 ?	10
What explorers followed Columbus to the Americas ?	4
Who is actress Goldie Hawn 's current actor boyfriend ?	4
Who banned Peter Rose from baseball for betting on games ?	4
What are the seven virtues ?	7
What other name were the `` Little Rascals '' known as ?	20
When was the San Francisco fire ?	8
What is a fear of food ?	23
How many casinos are in Atlantic City , NJ ?	13
What year did the Vietnam War end ?	8
What are the names of Richard Nixon 's two daughters ?	4
What 's the word for broken glass or sharp rocks embedded in cement on top of a wall ?	36
What is the chromosome number of an elephant ?	13
What organization was founded by the Rev. Jerry Falwell ?	5
What 's the longest river in the world ?	14
Which soft drink does Madonna advertise for ?	17
What company is being bought by Yahoo and how much is the deal worth ?	5
When was Berlin 's Brandenburg gate erected ?	8
How many double-word-score spaces are there on a Scrabble Crossword Game board ?	13
What year did Germany sign its nonaggression pact with the Soviet Union ?	8
What mountain range is traversed by the highest railroad in the world ?	24
Why were the American soldiers in WWI called `` Doughboys ''	9
Who was nicknamed The Little Corporal ?	4
How many CDs has Garth Brooks sold ?	13
Name the vessel used by the Atari Force in the DC comics .	44
Where are the leading medical groups specializing in lung diseases ?	14
How can I find online spelling , and punctuation drills for my 6th grader ?	0
What 's the sacred river of India ?	14
What is Stefan Edberg 's native country ?	18
What is the only gland in humans that can regenerate itself ?	22
How many Gutenberg Bibles are there ?	13
Name the largest country in South America .	18
What astronomical phenomenon takes place in Jan. 1999 ?	10
What information can you get me on Fairground Park in St. Louis	12
What was American folk hero John Chapman 's nickname ?	4
What is the difference between a median and a mean ?	12
What was the top box office movie in April 1998 ?	1
What makes thunder ?	9
What author did photographer Yousuf Karsh call `` the shiest man I ever met '' ?	4
Which is the largest clock , diameter wise , in Europe ?	14
What plant is rum made from ?	30
What country are Godiva chocolates from ?	18
Name the poet of the poem which begins : I do not know much about gods ; but I think that the river Is a strong brown god-sullen , and untamed ?	4
Which condiment was once sold as a patent medicine ?	17
What U.S. state records the least rainfall ?	11
Why did the world enter a global depression in 1929 ?	9
What was archy , and mehitabel ?	7
What Texas city got its name from the Spanish for `` yellow '' ?	21
What are the chemicals used in glowsticks ?	28
What country did the Nile River originate in ?	18
What color are tennis balls ?	19
What barroom judge called himself The Law West of the Pecos ?	4
What excuse did the NATO people give for hitting the Chinese embassy ?	12
Who was President of Costa Rica in 1994 ?	4
What sports event is Meyer Wolfsheim supposed to have fixed in The Great Gatsby ?	29
What country has the best defensive position in the board game Diplomacy ?	18
What two countries share the Khyber Pass ?	18
Who was chairman of the Senate select committee that tried to get to the bottom of Watergate ?	4
What is the origin of the surname of Braun ?	12
What card game has variations called Canfield , Klondike and Spider ?	29
What is Australia Day ?	7
What mammal of North America is the world 's longest-lived for its size ?	2
What was the Chivington Massacre ?	7
What actor starred in 1980 's Blue Lagoon , 1982 's The Pirate Movie and 1983 's A Night in Heaven ?	4
How many home runs did Lou Gehrig have during his career ?	13
In what city is the headquarters of Sinn Fein ?	21
Where can I find information on George Bush ?	14
Who is the voice of Miss Piggy ?	4
What is the dialogue circle in cartoons called ?	20
What does the word camaro mean , from the GM car the Camaro ?	7
Who replaced Bert Parks as the host of The Miss America Pageant ?	4
How many boys play the game in Winslow Homer 's 1872 painting Snap the Whip ?	13
What is the AIM-54C Phoenix ?	7
When are sheep shorn ?	8
What sport is Chris Jogis a top player of ?	29
What 's the second-largest island in the world ?	14
What is the definition of low island ?	7
What century does Captain Video live in ?	8
What types of water pollution are there ?	14
How many astronauts manned each Project Mercury flight ?	13
What soft drink would provide me with the biggest intake of caffeine ?	17
What 's the name of a golf course in Myrtle Beach ?	14
What are some of the significant historical events of the 1990s ?	10
Name the only extant trilogy of classical Greek plays .	1
Where is Logan Airport ?	14
What is the difference between Neoclassical art and Romanticism art ?	12
Who was the first person inducted into the U.S. Swimming Hall of Fame ?	4
What golfer has been called Ohio Fats and Blobbo ?	4
Who murdered Leno and Rosemary LaBianca on August 1	4
What is the average cost for four years of medical school ?	25
What does God create in the first sentence of the Bible ?	14
Which of the following men was not married to Rita Hayworth ?	4
What is the current ticket fare from from Cairo to Barbados ?	25
What does NN O `` mean when used as a prefix in Irish surnames ?	3
How do you find oxidation numbers ?	0
What is the state nickname of Mississippi ?	11
What is Black Hills , South Dakota most famous for ?	9
What 1966 boob tube bomb took astronauts back to prehistoric times ?	1
How many students attend the University of Massachusetts ?	13
Who said , `` I shall return . '' during World War Two ?	4
What holidays are celebrated in Ireland ?	10
Who portrayed Etta Place , companion to Butch Cassidey and the Sundance Kid ?	4
What are the Greek numerals ?	7
What 's the name of the temple that is located near the capital city of Laos ?	14
What is a fear of sleep ?	23
What auto race was Wilbur Reed the first to win three times ?	29
What are the most common breeding birds in the U.S. ?	2
What was organized as a Confederate veterans ' social club in Pulaski , in Tennessee , in 1866 ?	10
How do you look up criminal records on the Internet ?	0
Where is the actress , Marion Davies , buried ?	14
What is an example of an actual case of using the Fourteenth Amendment ?	12
Who was the Charlie perfume woman ?	4
Who portrayed `` Rosanne Rosanna-Dana '' on the television show `` Saturday Night Live '' ?	4
What singer became despondent over the death of Freddie Prinze , quit show business , and then quit the business ?	4
When did Iraqi troops invade Kuwait ?	8
What was Mark Johnson referring to when he said : `` I still can 't believe it- we beat the Russians ? ''	20
What car was driven in the 199 release of `` Smokey and the Bandit '' ?	26
What was the backup singing group for Roy Rogers ?	5
What famous singing cowboy owns the California Angels baseball team ?	4
What 1915 film was the first to gross $5 million ?	1
Where did the term `` 86 '' come from ?	12
What causes someone to be ticklish ?	9
What is the probability that at least 2 out of 25 people will have the same birthday ?	38
How many Canadians emmigrate each year ?	13
Why did several San Diego schools remove apples from students menus ?	9
What musical instrument did Sherlock Holmes play ?	33
Who was Gerald Ford 's vice president ?	4
What is `` the washed vodka '' ?	7
How many different languages are spoken in Europe ?	13
What year was Desmond Mpilo Tutu awarded the Nobel Peace Prize ?	8
What 's a `` Drinker respirator '' better known as ?	20
Who invented batteries ?	4
Why do recipe books recommend starting with cold water when you boil something ?	9
Where can I buy a good snowboard for less than $200 ?	14
What title did Suzette Charles assume for two months in 1984 ?	6
What was the infamous pseudonym of Peter Sutcliffe ?	4
What is Smokey The Bear 's middle name ?	2
What is Nicholas Cage 's occupation ?	6
What British TV series featured Emma Peel ?	1
What London street is the home of British journalism ?	14
What tragedy befell the city of Dogtown in 1899 ?	10
What is the Immaculate Conception ?	7
What are the names of all the U.S. Navy aircraft carriers ?	44
What format was VHS 's main competition ?	14
What is Candlemas Day ?	7
In what city is the famed St. Mark 's Square ?	21
What does the Ouarterly Review of Doublespeak call an `` inoperative statement '' ?	20
How much did the minimum wage amount to in 1991 ?	25
Where is Tufts University ?	14
What is a pyrotechnic display ?	7
How do I find out about jobs ?	0
What Japanese manufacturer is known for both its pianos and its motorcycles ?	5
What is the chemical reactivity of argon ?	14
How many engines does a Boeing 737 have ?	13
What is the origin of the term `` The Brooklyn Side '' in bowling ?	12
What is a fear of being cold ?	23
How long was Mao 's 1930s Long March ?	40
What net game sees its women 's world amateur champions receive the Uber Cup ?	29
What four-legged creature did a Cornell University study say would make man 's best companion in space ?	2
What does a teaspoon of matter weigh in a black hole ?	45
What did British companies stick 175 , 0 tons of tea into in 1982 ?	14
What province is Edmonton located in ?	11
How can I find out how much income tax is paid on Social Security income on the 1998 income tax ?	0
Who did Sonny Liston succeed as world heavyweight boxing champion ?	4
What is California 's state bird ?	2
What is Martin Luther King Jr. 's real birthday ?	8
Name the various super-teams to which the Angel has belonged .	5
How does Zatanna perform her magic in DC comics ?	0
What 's the name of Jacques Cousteau 's research ship ?	44
What President dispatched a cruiser to carry Charles Lindbergh home after his epic flight ?	4
Whose video is titled Shape Up with Arnold ?	4
In which Kevin Costner movie did Sioux Indians play a role ?	1
How many James Bond novels are there ?	13
How do you get dates with the `` Hooters '' girls ?	0
What bird can swim but can 't fly ?	2
How can I get a comic character I made copyrighted and published ?	0
How large is the Arctic refuge to preserve unique wildlife and wilderness value on Alaska 's north coast ?	32
What is Plc ?	7
How much electricity does the brain need to work ?	13
How many acres in a mile ?	13
What Dickens novel has David carrying the message `` Barkis is willin '' to Peggy ?	1
What is a hyperlink ?	7
Who 's the twin brother of the Greek goddess Artemis ?	4
Where did marijuana come from ?	12
What is the per-capita income of Colombia , South America , ?	25
What novel has Big Brother watching ?	1
How many Grammys did Michael Jackson win in 1983 ?	13
What does Elysium mean ?	7
What is the oldest website on the Internet ?	14
What is Shalom ?	7
What was the favorite sport of Tom Wolfe 's The Pump House Gang ?	29
What organic fuel do bog-dwellers use a `` slane '' to cut ?	28
What is the average age of a member of the team that worked on the Manhatten Project ?	27
What country received all the Nobel Prizes awarded in 1976 ?	18
How do you get rid on woodpeckers ?	0
How many syllables are there in a line of hendecasyllabic poetry ?	13
What soft drink first appeared in the Old Corner Drug Store in Waco , Texas , in 1885 ?	17
What is Britain 's possession on the Chinese mainland ?	14
Who was America 's first Public Enemy No. 1 ?	4
How many children under 18 are victims of some sort of Physical Abuse each year ?	13
What is the origin of thank you notes ?	12
What did Jimmy Stewart invent ?	14
What generation am I in ?	14
What is a fear of hell ?	23
Who is Dear Abby ?	12
Who lives at 24 Sussex Drive , Ottawa ?	4
What is Jell-O made from ?	28
Who was Monet ?	12
What are the only two states that incorporate the Confederate battle flag in their flags ?	11
How do you make panoramic sugar eggs for Easter - the ones with the scene inside ?	0
What 's the Southern dish made of pigs ' small intestines ?	17
Where is Guam ?	14
Who was the famous door-to-door brush salesman ?	4
What is the executor in a will ?	7
What inescapable purveyor of background music celebrated its 5th anniversary in July , 1984 ?	5
How many people in America snore ?	13
Who is always trying to get the rent from Andy Capp ?	4
What soft drink is most heavily caffeinated ?	17
Who did Jackie Kennedy commission to write The Death of a President ?	4
Which drug is commonly used to treat AIDS ?	23
How many stars are there on the Soviet Union 's flag ?	13
What is the difference between microprocessors & microcontrollers ?	12
Who sought to create The Great Society ?	4
What are tourist attractions in Reims ?	14
What are the lengths of pearl necklaces ?	40
Who said : `` Soldiers win the battles and generals get the credit '' ?	4
What is the proof that houseplants metabolize carcinogens ?	12
What prompted the co-pilot of the Enola Gay to enter only `` My God '' in his log ?	9
How long does it take the typical hen to lay 19 dozen eggs ?	27
What Colorado city owns its own glacier ?	21
What is the history of `` the toast '' ?	12
What was the name of the Protestant revolt against the supremacy of the Pope ?	10
What is an arab strap ?	7
How much does it cost , average or whatever is available , to produce and send junk mail catalogues in the US ? , DT CD NN NN ,	25
Who is the current UN Secretary General ?	4
Who provides telephone service in Orange County , California ?	5
Where did guinea pigs originate ?	14
What two countries ' coastlines border the Bay of Biscay ?	18
Why did Egyptians shave their eyebrows ?	9
What organization did Mr. Waverly assign agents for ?	5
When was the slinky invented ?	8
What are the characters ' names in the Scooby-Doo cartoon ?	4
What is a fear of cold ?	23
What was Eduard Shevardnadze 's job in the Soviet Union ?	6
What causes rust ?	9
Which is the only Dick Tracy villain to appear three times ?	4
What was the monster in Spielberg 's film `` Jaws '' ?	2
What color is an Arctic fox in winter ?	19
What do the names Neil , Mary , and Anthony mean ?	7
What European capital celebrated its 2 , 000th anniversary in 1951 ?	21
Why do people in the upper peninsula of Michagin say `` eh ? '' ?	9
What flower did Vincent Van Gogh paint ?	30
What country was the setting of You Only Live Twice ?	18
What was Thatcher 's approval rating after 10 years in power ?	38
Winnie the Pooh is what kind of animal ?	2
What was the first Funk 'N Lata , Brazilian group , success ?	12
What is a handheld PC ?	7
What did John Hinckley do to impress Jodie Foster ?	12
What is Larry King 's job ?	6
How many calories are in a tomato ?	13
In what state was the first co-educational college established	11
What war saw a naval battle between the luxury liners Cap Trafalgar and the Carmania ?	10
What is the treatment for depression ?	31
What is a fear of slime ?	23
What country in Latin America is the largest one ?	18
On which Hawaiian island is Pearl Harbor ?	14
What feathered cartoon characters do Yugoslavians know as Vlaja , Gaja , and Raja ?	4
What Marx Brothers movie centers on a stolen painting ?	1
What was unusual about Alexandra 's appearance in Josie and the Pussycats ?	12
What is the origin of the word `` mind '' ?	12
When was Dick Clark born ?	8
What game is fatal to anybody over 21 ?	29
What is the death toll of people dying from tuberculosis ?	14
What happened to Moon Maiden ?	12
What city is wiener schnitzel named for ?	21
What are the Urals ?	7
How can you stop the itch from poison ivy ?	0
What desert has the highest sand dunes ?	14
What two countries contain Sierra Nevada mountains ?	18
How do you tell your parents you are dating an older man ?	0
How long was the TV mission of Star Trek 's Enterprise to be ?	27
What phone number can I call to have a tree planted ?	39
When did the `` Star-Spangled Banner '' become the national anthem ?	8
Who was Lacan ?	12
What are the four natural aids used in riding a horse ?	31
What continent 's name appears on the upper left corner of a Budweiser label ?	14
Who was the Secretary of War in the Civil War during the Battle of Gettysburg ?	4
Who did Bobby Fischer beat to win the world chess championship ?	4
How do you exterminate bees that are in the walls of your home ? Will bee eggs remain over winter ?	0
Where can I get information and statistics on countries and nations ?	14
Name a Gaelic language .	37
What day is August 13 , 1971 ?	8
Where can I find a list of all the companies in America that offer a direct stock purchase plan ?	14
How do you send a movie transcript to Hollywood so that it can be produced into a film ?	0
What literary classic centers on the search for a treasure in gold worth 7 , 0 pounds ?	1
What is the origin of blue for boys and pink for girls ?	12
What is the name of the Michelangelo painting that shows two hands with fingers touching ?	1
How big is a quart ?	32
What is the Hub of London ?	7
Jude Law acted in which film ?	1
What causes panic attacks ?	9
What was the filling in the first golf balls ?	7
What drug did Sigmund Freud become fascinated with while experimenting with the treatment of neurasthenia ?	23
What country was A Terrible Beauty to Leon Uris ?	18
What is typhoid fever ?	7
Where can I buy a hat like the kind Jay Kay from Jamiroquai wears ?	14
What are the Twin Cities ?	7
What is Beethoven 's 9th symphony called ?	1
Name the lawyer for Randy Craft .	4
Which breakfast cereal brought you `` the best each morning '' ?	17
What does Ms. , Miss , and Mrs. stand for ?	3
What is the Homelite Inc. home page ?	14
What explosive do you get by mixing charcoal , sulfur and saltpeter ?	28
What mountainous region of the world is the Lhasa Apso dog native to ?	14
What cancer is commonly associated with AIDS ?	23
How long does it take light to reach the Earth from the Sun ?	27
Who lives at 39 Stone Canyon Way ?	4
How many questions are on this thing ?	13
Who played Humpty Dumpty in the 1933 film Alice in Wonderland ?	4
Who is Karenna Gore , Al Gore 's oldest daughter , married to ?	4
Who played the title role in I Was a Teenage Werewolf ?	4
Why are there olives in martinis ?	9
In what year did Hitler gain power of Germany ?	8
What year did Rossetti paint `` Beata Beatrix '' ?	8
What record company produced the 1978 movie The Wiz ?	5
Where can I find information about touring the Philippines ?	14
What did The Gas House Gang play ?	14
How many square feet is Bill Gates ' home ?	13
What is the name of actor Rex Harrison 's son , who starred in a modestly popular TV show during the late 1960's ?	4
What is the highest Roman numeral ?	7
What 's the most popular form of bridge ?	14
Who was the inventor of the stove ?	4
What comedian has a legendary reputation for stealing jokes ?	4
Where can I find information on the cyclone that hit New Jersey on 8/28/1941 ?	14
Boxing Day is celebrated on what date ?	8
What are the first ten amendements passed ?	1
What is another term for the painful wrist syndrome ?	23
What 's the difference between sleet and freezing rain ?	12
How is the new Ford Econoline van F25 V1 engine ?	0
Who was the king who was forced to agree to the Magna Carta ?	4
Who was made the first honorary citizen of the U.S. ?	4
What game is Garry Kasparov really good at ?	29
Where was Richard Nixon when Gerald Ford became president ?	14
Where does the U.S. rank among world countries in area ?	43
What novel did Ian Fleming introduce James Bond in ?	1
What was the target rate for M3 growth in 1992 ?	38
What baseball team was routinely called `` dem bums '' by its frustrated fans ?	5
Name of scholar on whose literal translations from the Chinese and Japanese Ezra Pound depended ?	4
When did Israel begin turning the Gaza Strip and Jericho over to the PLO ?	8
What are the major differences in the Catholic and Methodist religions ?	12
Name the On Stage character whose face was never seen .	4
How much energy is released when oxygen and hydrogen mix ?	13
What is the best Internet business to go into ?	5
What does Venus Retrograde mean ?	7
Who is known as `` the world 's oldest teenager '' ?	4
What are the largest breweries in the world ?	14
What does Las Vegas mean ?	7
What does the word `` meta '' mean ?	7
What keeps clouds in the air ?	14
What 's the term for any four-sided figure ?	20
Ray Charles plays which instrument ?	33
What country and western singer is known as The Silver Fox ?	18
What building appropriately enough is depicted on the back of the 1-dollar bill ?	14
What is graduate school ?	7
What is the difference between New York-style and Chicago-style pizza ?	12
What baseball team owner and sailor is known as The Mouth of the South ?	4
What type of betting is used in horse racing ?	29
What kind of hat does Bat Masterson wear ?	26
Who was with Patricia Hearst the night she was kidnaped ?	4
What is the Viking Prince 's first name ?	4
What does the abbreviation cwt. ?	3
In what deodorant commercial did tenants have adjoining medicine cabinets ?	14
Where is Rider College located ?	14
What boxer 's life story is titled Raging Bull ?	4
For what reason did some San Diego schools stop serving apples ?	9
Who advised listeners to `` see the U.S.A. in your Chevrolet '' ?	4
Where was the first restaurant ?	14
Where can I find full written draft of CTBT ?	14
How many horses died during the civil war ?	13
How much waste does an average dairy cow produce in a day ?	13
What Nobel laureate was expelled from the Philippines before the conference on East Timor ?	4
What woman has carried the most multiple births , twins , triplets , etc. , ?	4
How many minutes were there on the original GE College Bowl clock ?	13
What is the average time it takes for a male to ejaculate ?	27
What is website of the International Court of Justice ?	14
Where are 8 of the 10 highest mountains in the world ?	14
Where can I look at a perpetual calendar ?	14
How many astronauts have been on the moon ?	13
In what year did the Bounty mutiny happen ?	8
What is the only substance that gives food its `` taste '' when eaten ?	28
How do you reference a website ?	0
What is pandoro ?	7
What do the letters ZIP stand for in the phrase `` ZIP code '' ?	3
Which Bourbon king was restored to the French throne during Napoleon 's abdication ?	4
What is one of the cities that the University of Minnesota is located in ?	21
What are the words to `` My Way '' written by Paul Anka ?	12
How do I install a tile floor ?	0
What is the quickest and easiest way to get nail polish out of clothes ?	31
Why was the zipper invented ?	9
What 's the No. 1 killer in industrialized countries ?	14
Name four famous cartoon cats .	2
What daughter of Henry VIII and Anne Boleyn became queen of England ?	4
How did ` stat ' come to be used as an expression for quickly ?	0
What 's the most common nickname of U.S. college football teams ?	5
What 's the distinction of U.S. Supreme Court Justice Thurgood Marshall ?	12
What is the most useful site on the Internet ?	14
What is the world 's highest peak ?	24
What was a Mae West on a World War II battleship ?	7
Define cosmology .	7
What comedienne upstaged Dwight D. Eisenhower 's first inauguration by giving birth to her first child ?	4
What are amicable numbers ?	7
When were the Olympic Games in which Nadia Comaneci became popular played ?	8
Where is Hearst Castle , built by publisher William Randolph Hearst ?	14
What 's the largest U.S. city on the Great Lakes ?	21
Who sang about Desmond and Molly Jones ?	4
What magazine gives us the cream , not the skim ?	1
What does the technique called `` cold fusion '' produce ?	31
What costume designer decided that Michael Jackson should only wear one glove ?	4
What meter did Shakespeare use in writing : `` To be , or not to be , that is the question.. . '' ?	14
How many rows of sprocket holes does a roll of 35-millimeter film have ?	13
What is the goat population of the world ?	13
What company was the original sponsor of TV 's Superman ?	5
What term does a Czech use to describe a Pole ?	20
What sea separates Naples and Algiers ?	14
How many lawyers are there in the state of New Jersey ?	13
What are the most common elements in seawater ?	28
Describe the Finnish music personality Salonen 's appearance .	12
What is the origin of the ethnic category `` caucasian '' ?	12
What is a stratocaster ?	7
What kind of science is cosmology ?	14
Name the blind sculptress in love with the Fantastic Four 's Thing .	4
What 's the second-lightest element ?	28
What do you call a `` twirl '' in ballet ?	20
What is the brand name of daminozide ?	26
What is the former name of Zimbabwe ?	20
What National Basketball Association superstar told his story in Giant Steps ?	4
What animals did The Amazing Three masquerade as ?	2
How did the bikini bathing suite get its name ?	0
When did Fraze get his first patent for the pull-tab can ?	8
How many games are played in a five-team round-robin tournament ?	13
Who developed the first polio vaccine ?	4
Who made the first gas engine ?	4
What country claimed Rubens , Van Dyck and Bruegel as citizens ?	18
What civil war was fought between 1936 and 1939 ?	10
How many questions do you have on your database ?	13
How do clouds form ?	0
Where can I find examples of legal cases about the Individuals with Disabilities Education Act ?	14
What character did Tex Avery first create upon arriving at MGM ?	4
When was the Triangle Shirtwaist fire ?	8
What Asian spiritual and political leader was married at the age of 13 ?	4
Where is Ocho Rios ?	14
What is the half-life of P-32 ?	7
What ocean does Mauritania border ?	14
Why do pressure cookers save time in the kitchen ?	9
Why are there 12 people on a jury in criminal cases ?	9
What do Christian Scientists believe in ?	12
What World War I battle saw 6 , 0 troops killed in one day ?	10
What country is Kosovo a part of ?	18
Tell me what city the Kentucky Horse Park is near ?	21
What computer operating system is on the most computers ?	26
What is Bill Gross 's email address ?	14
What is the economic impact of unemployment on the economy ?	12
What do the letters D.C. stand for in Washington , D.C. ?	3
What animals can live the longest without food ?	2
What English queen had seventeen children ?	4
What is the approximate population of Las Vegas , N.M ?	14
How much does the President get paid ?	25
What two baseball players make up the battery ?	4
What 's the largest letter in Salvador Dali 's signature ?	15
What does an irate car owner call iron oxide ?	20
Of children between the ages of two and eleven , what percentage watch `` The Simpsons '' ?	38
What 's the northernmost U.S. state apart from Alaska ?	11
Name an art gallery in New York .	14
Who sells Viagra ?	4
What musical instrument did Prewitt play in James Jones 's From Here to Eternity ?	33
What is the Home Rule Act ?	7
What building are British monarchs crowned in ?	14
What are Bellworts ?	7
Who was Darius ?	12
What movie told of Anna Anderson 's claim to be a Russian czar 's daughter ?	1
Who did Dita Beard work for ?	4
What kind of creature is a coot ?	2
Name the university of which Woodrow Wilson was president .	5
What country was first to use the airplane as a weapon of war , against the Turks in Libya ?	18
What university was Woodrow Wilson President of ?	5
What is a fear of disease ?	23
What kind of meat is Fray Bentos synonymous with ?	17
What did Mr. Magoo flog on TV for General Electric ?	14
What are the words to the Canadian National anthem ?	12
What is the name of the Jewish alphabet ?	20
Who served as inspiration for the schoolteacher portrayed by Robin Williams in `` Dead Poets Society '' ?	4
What is Columbia Tristar 's phone number ?	39
Name the five positions who are in the line of succession to the presidency .	6
Which one of the original seven Mercury program astronauts did not fly on any of the Mercury flights ?	4
Who is the best known villain of the 165 Gunpowder Plot ?	4
What is the capital of Burkina Faso ?	21
What continent is Bolivia on ?	14
Why was Muhammad Ali stripped of his title and barred from boxing in 1967 ?	9
Who killed more people , Hitler or Stalin ?	4
What caused Shea & Gould to close their L.A. office ?	9
What 's the only mammal that can 't jump ?	2
What U.S. state has the most blondes ?	11
What war saw battles at Parrot 's Beak and Black Virgin ?	10
What was the U.S. highway death toll in 1969 ?	13
What does the name Kelly mean ?	7
What is a phalanx ?	7
What mustachioed comedian portrayed Frankie in North to Alaska ?	4
What does each of the utilities cost in Monopoly ?	25
What actor and World War II airman had a $5 , 0 bounty put on his head by Hermann Goering ?	4
What does e.g. stand for ?	3
What is the name of the medical condition in which a baby is born without a brain ?	23
How do storms form ?	0
Who is Nicolo Paganini ?	12
What city is often called The Insurance Capital of the World ?	21
What are the three animals in Sheila Burnford 's The Incredible Journey ?	2
Who portrayed Dracula in Hammer Studios ' films ?	4
Name one of the Seven Wonders of the Ancient World .	14
When were fish first believed to be found on earth ?	8
What President 's favorite Biblical quotation was : `` Come now , and let us reason together '' .	4
How many elevators do you ride to reach the top floor of the Empire State Building ?	13
Name the food company that traveled to Soviet Georgia to film a series of ads .	5
What country was Sir Edmund Hillary born in ?	18
What 's an infant seal called ?	2
What was the proper Laugh-In respones to : `` Say goodnight , Dick '' ?	12
What city was John F. Kennedy nominated for president in ?	21
How long does a dog sleep ?	27
What 1963 Joseph L. Mankiewicz film cost $28 million ?	1
What Japanese electronics company was named for a coastal city northeast of Tokyo ?	5
What can you be fined for having a dog on a beach ?	25
Where did the Battle of the Bulge take place ?	14
How much will the California be in the year 2000 ?	13
What mystery writer penned `` ...the glory that was Greece , and the grandeur that was Rome '' ?	4
What state full of milk and honey was the destination in The Grapes of Wrath ?	11
What is the tallest building in Japan ?	14
Where is Sinn Fein 's headquarters ?	14
Name Li 'l Abner 's favorite Indian drink .	17
What are some important events of the 1830 's ?	10
The Iraqis launched their attack on Kuwait on what day ?	8
What letter adorns the flag of Rwanda ?	15
What did 8 , CD NNS VBP TO VB NNP POS NN .	14
What is God ?	7
What country 's northernmost city is Darwin ?	18
What sound does Olympia , Washington , overlook ?	14
What TV show chronicled the lives of Katy Holstrum and Congressman Glen Morley ?	1
What Kentucky city calls itself The Horse Center of America ?	21
How many penny-farthings are there on a Trivial Pursuit game board ?	13
What 's the most abundant element in the sun ?	28
What European country boasts the city of Furth , found where the rivers Rednitz and Pegnitz converge ?	18
What U.S. state is Dixville Notch in ?	11
Where was the Cisalpine Republic , 1797-185 , ?	14
What is the largest shopping mall in the world ?	14
What is the protagonist 's name in Dostoevski 's `` The Idiot '' ?	4
What penalty space lies between Baltic Avenue and Reading Railroad on a Monopoly board ?	14
What presidential press secretary dismissed Watergate as a third-rate burglary attempt ?	4
What is a meerkat ?	7
Who was Jean Nicolet ?	12
What kind of animal was Winnie the Pooh ?	2
Which of these are authors ?	4
What 's the international radio code word for the letter B ?	36
Who was the original Humpty Dumpty ?	4
What is cache memory ?	7
Aspartame is also known as what ?	20
Where is the location of the Orange Bowl ?	14
When is President Nixon 's birthday ?	8
What is the origin of the midwest slang , ` you 're darn tootin ' ?	12
Whose cupboard was bare ?	4
What are the seven seas ?	14
What does IBM stand for ?	3
What is the difference between jazz and blues ?	12
What is the C programming language ?	7
What 's the name of Popeye 's adopted son ?	4
Who invented the vacuum cleaner ?	4
What is a ` borrow pit ' ?	7
What 2th-century fictional character attends Pencey Prep School ?	4
How many people in the USA say their number one source of information is the newspaper ?	13
Who does Shakespeare 's Antonio borrow 3 , 0 ducats from ?	4
Which country is known as `` Big Bear '' ?	18
What `` melts in your mouth , not in your hands '' .	17
How many times a day should you take a prescription marked `` q.i.d . '' ?	13
What is the origin of the atom ?	12
Who is the Voyager project manager ?	4
Which radio stations air the Jim Bohannon Radio Talk Show ?	5
What two commanders directed the forces in the Battle of El Alamein ?	4
Name the creator of `` The Muppets '' .	4
How do I e-mail someone at aol.com from yahoo.com ?	0
Who replies `` I know '' to Princess Leia 's confession `` I love you '' in The Empire Strikes Back ?	4
What is the meaning of the name Ella ?	7
What 's the home of the Rockettes ?	14
Where can I find all the information I need to know about the English Civil War , 1642-1649 , ?	14
What is the name of the firm that makes Spumante ?	5
What sport is played on the largest field ?	29
Who won the 1967 Academy Award for Best Actor ?	4
What is after death ?	14
Name the first private citizen to fly in space .	4
What was football star Elroy Hirsch 's nickname ?	4
What singer sings `` Oh Boy '' ?	4
How much pizza do Americans eat in a day ?	13
What is the website for the USA journal ?	14
What army 's motto is Blood and Fire ?	5
What kind of patent did Ermal Fraze get in 1963 ?	14
What are you hearing when you put a seashell to your ear ?	12
Why are haunted houses popular ?	9
Which gender has bigger thighs ?	14
What U.S. state has the second-longest coastline ?	11
What state 's home to the Buffalo Bill Historical Center ?	11
How fast do cheetahs run ?	35
What is Ray Bradbury 's illustrated man illustrated with ?	14
How fast is a 45Mhz processor ?	35
What kind of puzzle first appeared in the U.S. in the New York World on December 21 , 1913 ?	14
What count did Alexandre Dumas write about ?	4
What are the odds of giving birth to twins ?	38
What is the largest natural lake in Pennsylvania ?	14
How far is London UK from California ?	40
Name the two mystical ravens Odin has at his command .	2
What was the species of Winnie the Pooh ?	2
What is the virus HIV ?	7
How many years old is Benny Carter ?	13
What Hermann Hesse book gave its name to a rock group ?	1
Where does the Santa Fe Trail begin and end ?	14
What book is the follow-up to Future Shock ?	1
What African animals are known as The Big Five ?	2
What is the alphabet for Latin ?	15
What is the fear of frogs ?	23
Which city in Canada is the least-populated ?	21
How old is Stevie Wonder ?	27
Who was the first Taiwanese President ?	4
Who is Luke Skywalker 's father ?	4
What does a dipsomaniac crave ?	14
What is the definition of the term `` weapons system '' ?	7
What are Christopher Marlowe 's and Shakespeare 's literary contributions to English literature ?	12
What is Nero Wolfe 's favorite drink during office hours ?	17
What is the first personal computer company ?	5
What is the most efficient way to start a barbeque ?	31
Who was Jane Goodall ?	12
Why are there Braille things on the ATM machines that people drive through ?	9
Where is the Isle of Man ?	14
What book did Aaron Hass write ?	1
What was the death toll at the eruption of Mount Pinatubo ?	14
When will the millennium officially begin ?	8
Who created the comic strip , `` Garfield '' ?	4
Which Vietnamese terrorist is now a UN delegate in Doonesbury ?	4
What is real time processing ?	7
What do we call the imaginary line along the top of the Rocky Mountains ?	14
What country 's capital is Lagos ?	18
Where does Ray Bradbury 's Chronicles take place ?	14
Who is the current prime minister and president of Russia ?	4
Who established a Viking colony in Greenland about 985 ?	4
What was the distinguishing mark on the `` Little Rascals '' dog ?	42
What is the latitude and longitude of El Paso , Texas ?	14
Where can I get information about cystic fibrosis ?	14
Where did Honecker rule ?	14
What is the theory of equivalence states ?	7
What does a philatelist collect ?	14
What is the life span of the average monkey ?	27
How many member states are in the UN ?	13
Who shot and killed himself while painting Wheatfield with Crows ?	4
What will happen when sodium is put in water ?	12
What 's the meaning of UOL ?	7
What future President became Senate majority whip under Harry Truman ?	4
Who was the architect of Central Park ?	4
Which operating system runs on IBM-compatible machines ?	26
What are the dimensions of an ice hockey goal ?	40
When was CNN 's first broadcast ?	8
What are the signs of a country going into a recession ?	42
What is the circumorbital hematoma ?	7
What African country is governed from Ouagadougou ?	18
What was the Christian name of the title character in Our Miss Brooks ?	4
What hard-of hearing artist painted Sunflowers ?	4
Who were the Yankee 's frequent enemies ?	5
Who wrote Sons and Lovers ?	4
What is the English translation for the word `` caliente '' ?	20
What handicraft requires you to interlace your warp and weft ?	31
What French seaport claims to be The Home of Wines ?	21
How long does it take sunlight to reach Earth ?	27
How many milliseconds in a second ?	13
What Cherokee Indian gave his name to a tree ?	4
When were camcorders introduced in Malaysia ?	8
What is the chance of conceiving quadruplets ?	38
Who was the star of Leave It to Beaver ?	4
What countries have the largest armed forces in the world ?	18
What was William F. Cody 's better-known name ?	4
How do I increase my biceps ' size ?	0
Who did Richard Nixon tender his resignation to ?	4
Who was Thucydides ?	12
How is the element strontium purified ?	0
Which of the following rock 'n roll stars has a `` star '' on Hollywood Boulevard ?	4
What are tonsils for ?	9
What molecules include fluorine , sodium and magnesium ?	28
What was the name of the ball game played by the mayans ?	29
What was the sequel to The Moon 's Balloon ?	1
What is the exchange rate for Australian to American money ?	25
What is the origin of the word ` posh ' ?	12
How can anyone tell if a female had sexual intercourse ?	0
How many states did Richard Nixon carry in 1972 ?	13
What basketball maneuver did Bert Loomis invent ?	31
What is a good book to read for people who hate to read ?	1
How many shillings more than 2 were there in a guinea ?	13
What does a tarantula eat ?	17
What are the three secondary colors ?	19
What does the name `` Sabrina '' mean ?	7
Who took over as conductor of the Boston Pops after Arthur Fiedler 's long reign ?	4
What were the trials called which followed World War II ?	10
What is hebephrenia ?	7
What Nazi leader killed himself in jail just before he was to be executed as a war criminal ?	4
What famous events have happened on March 27 ?	10
Which company claimed to be `` the world 's biggest toy store '' ?	5
What brand number graces the black label of a bottle of Jack Daniel 's ?	14
What do I call the sons and daughters of my first cousins ?	20
What were the causes of the Civil War ?	9
What are Maid-Rites ?	7
What city is terrorized by Dracula in The Night Stalker ?	21
How can you prevent it ?	0
What do the names Andrew and Christina mean ?	7
What chocolate bar created by Frank Mars and his wife is often called a Milky Way with peanuts ?	17
Who is the fastest guitarist ?	4
What do camels store in their humps ?	14
What is the name of the second space shuttle ?	44
What is the best hospital for orthopedics in the country ?	14
What are perfect tenses ?	7
What is commonly considered the fifth sense ?	7
What was another name for East Germany ?	20
What 's the second-biggest-selling magazine in America ?	1
Who betrayed Norway to the Nazis ?	4
Who took the toys donated for the Doodyville Orphans ' Fund and kept them for himself ?	4
What is a bourdon tube ?	7
What kind of a sports team is the Wisconsin Badgers ?	29
Who were the Picts ?	4
What do Caroll Baker , Tammy Grimes , Debbie Reynolds , and Judy Garland all have in common ?	12
What is film noir ?	7
Who is stationed at Camp Swampy in the comic strips ?	4
In what year did China and the Republic of Korea establish diplomatic relations ?	8
What causes tuberculosis ?	9
How tall is the giraffe ?	40
What actor dressed up as Santa Claus and had a once-a-year affair with actress Shelley Winters every Christmas for many years ?	4
What animal was the heat-seeking missile called the Sidewinder named for ?	2
How long did it take Stanley to find Livingstone ?	27
How much of the nation 's children between the ages of two and eleven watch ` The Simpsons ' ?	13
What lake is Sheboygan on ?	14
What are a baseball team 's firemen ?	7
What is a fear of color ?	23
What Nantucket shipwreck killed more divers exploring it than the 52 people it sank with ?	44
What are the two largest birds on earth ?	2
Name the four stories contained in Edith Wharton 's `` Old New York . ''	1
What is the largest lake in North America ?	14
How many people died because of a smoking problem in 1997 ?	13
What is chronic constipation a symptom of ?	23
Who wrote The Look of Love after viewing Ursula Andress ?	4
What is the name of the American swimmer who won seven gold medals in the 1972 Olympics ?	4
Who claims to have the greatest show on earth ?	4
What is Head Start ?	7
What Honeymooners actress did Television magazine name as 1953 's most promising star ?	4
Why can 't women serve in the Navy on board submarines ?	9
What did the Yalta Conference lead to ?	14
What dog was dubbed The Mortgage Lifter ?	2
What is saltpeter ?	7
What 's the difference between J.D. and LL.M. ?	12
What kind of organization is ` Last Chance for Animals ' ?	5
What was the role of the Medieval Guild ?	4
Silly putty was invented by whom ?	4
What should the oven be set at for baking Peachy Oat Muffins ?	14
How can someone become a federal agent ?	0
Who invented the paper clip ?	4
Whom did Lauren Bacall marry after her husband Humphrey Bogart died ?	4
How many times in his 16-year National Basketball Associaton career was John Havlicek a member of the all-star team ?	13
What city or state do the most gay men live in ?	21
Shea and Gould had an office in Los Angeles for how long before closing it ?	27
What word occurs 46 , 227 times in the Bible ?	36
How can you be happy ?	0
How would someone go about becoming an organ donor ?	0
What year did Degas create the bronze sculpture , `` Fourth Position Front ? ''	8
What composer was awarded the Medal of Honor by Franklin D. Roosevelt ?	4
How many URL extensions are there ? and what are they ?	13
How long after intercourse does it take to find out if you are pregnant ?	27
What does U.S.S.R. stand for ?	3
Who created the Fantastic Four , Hulk , and Thor ?	4
What is a fear of gravity ?	23
Who is the composer of `` Canon in D Major '' ?	4
What did n't Rocky Marciano do in his pro boxing career ?	12
Where are all European and American eels born ?	14
Who was the author of the novel `` Far From the Madding Crowd '' ?	4
What is the definition of ` graphic details ' ?	7
What was `` America 's recessed-filter cigarette '' ?	26
What kind of dog is Scooby Doo ?	2
What is the function of the appendix ?	9
What department store heir is responsible for raising a three-ton safe from the underwater wreckage of the Andrea Doria ?	4
Which sex is twice as likely to contract leprosy ?	14
What was the first town to be chartered in Vermont ?	21
What state has the longest Great Lakes shoreline ?	11
What U.S. state ends with a G ?	11
How many varieties of twins are there ?	13
What is a Cartesian Diver ?	7
What are the largest libraries in the US ?	14
How many people live in the Falklands ?	13
Who was Camp David named for ?	4
What document did President Andrew Johnson want a copy of placed under his head upon his burial ?	1
Who portrayed `` the man without a face '' in the movie of the same name ?	4
What happened in dogtown in 1899 to make that year remembered ?	12
What wheel did Blaise Pascal invent in a search for perpetual motion ?	14
How much money was the minimum wage in 1991 ?	25
In what year was the first patent for the pull-tab opener on cans obtained ?	8
What country boasts the most dams ?	18
What is the regular price ?	25
What Metropolis landmark was first introduced in the Superman cartoons of the 1940 's ?	14
Where can one find Mozambique ?	14
How do you recognize anorexia ?	0
What Mary Tyler Moore Show regular came into the world as Tadeus Wladyslaw Konopka ?	1
In what city is the US Declaration of Independence located ?	21
What is the largest variety of cactus ?	7
Who won the first World Series ?	4
What did Aaron Hass write ?	1
Who is Samuel Pickering ?	12
What was the business of the animated Sky Hawks ?	5
Who was credited with saying : `` I never met a man I did n't like '' ?	4
What overalls are named for Dungri , a suburb of Bombay ?	14
Why do rooftops give off steam after a big rainstorm ?	9
What nationality was Jackson Pollock ?	18
How much of the earth 's surface is permanently frozen ?	13
What is the connection between New Krypton and Daxam ?	14
When was Queen Victoria born ?	8
How many people were executed for Abraham Lincoln 's assassination ?	13
What must a Las Vegas blackjack dealer do when he reaches 16 ?	12
What is worth seeing in Reims ?	14
What type of performer is Ileana Cotrubas ?	14
When was Yemen reunified ?	8
What line of candy products included Super Skrunch and Peanut Butter Oompas ?	17
Why did the Anglican church split from the Vatican ?	9
What organization has a Security Council ?	5
How would I find the price of different organs that have been donated ?	0
What Mexican leader was shot dead in 1923 ?	4
What does NECROSIS mean ?	3
What is magnetar ?	7
What feud ended with a marriage in Kentucky on March 21 , 1891 ?	10
What color is the stripe along each side of a Coho salmon ?	19
What is the federal minimum wage ?	25
Mississippi is nicknamed what ?	20
What are the unemployment statistics for the years 1965 and 1990 ?	14
Where is Santa Lucia ?	14
What female painter produced primitives of rural New England life ?	4
What are names of two old men who appear in the serial tv Muppets Show ?	4
What war saw battles at Parrot 's Beak and Black Virgin ?	10
What should you yell to hail a taxi in Madrid ?	12
What is the horsepower of the shuttle boosters ?	14
What year did Apartheid start ?	8
Who created Big Ben ?	4
What city is found in the city of OZ ?	21
What ever happened to the once popular Yale Lock Company ?	12
Name the Marvel team loosely based on DC 's Justice League of America ?	5
What did a 16th-century Aztec athlete get for putting a rubber ball through a ring ?	14
What populous state covers 49 , 576 square miles ?	11
What college football team did Knute Rockne build into a power ?	5
In what state was there an 11 million gallon oil spill ?	11
When did Aldous Huxley write , `` Brave New World '' ?	8
What country did the ancient Romans refer to as Hibernia ?	18
In what high-risk business venture did Jimmy the Greek bet and lose ?	5
What do chefs call The Master Spice ?	17
What is the abbreviation of General Motors ?	34
What is a Devo hat ?	7
How long was the longest hiccup attack ?	27
What kind of weapons were used in Medieval warfare ?	14
How many people live in Tokyo ?	13
What fruit-topped actress was known as The Brazilian Bombshell ?	4
What are birds descendents of ?	2
When the Tutankhamun exhibit was on display in the U.S. , what moving company transported it ?	5
Which Kevin Costner movie involves the Sioux Indians ?	1
Who played the title role in My Favorite Martian ?	4
How does a scientific calculator work ?	0
What is a fear of fur ?	23
Who invented the game Scrabble ?	4
What part of their attire were `` pothooks '' to cowboys of the Old West ?	14
When did humans first begin to write history seriously ?	8
Why do we have to go to school ?	9
What is Toulmin logic ?	7
A corgi is a kind of what ?	14
What city in the U.S. experienced the most growth recently ?	21
What is a dangling participle ?	7
What Tokyo street glitters with famed department stores and nightclubs ?	14
What was the average life expectancy during the Stone Age ?	27
When Mighty Mouse was conceived , what was his original name ?	4
What is the origin of the peace symbol ?	12
What group starred in the movie Rock Around the Clock ?	5
How many U.S. presidents were assassinated during Queen Victoria 's reign ?	13
When was the first flush toilet invented ?	8
What is Nathan Hamill 's role in the new Star Wars prequel ?	4
How many disks does each player have in a four-handed game of Crokinole ?	13
How old is the sun ?	27
What percentage of children between the ages of two and eleven watch ` The Simpsons ' ?	38
How can I find a list of , fax and or email , addresses for human resource departments in Massachusetts ?	0
How do I write to my Congressman ?	0
How many years ago did Led Zeppelin release its last album ?	13
What is the term for a group of geese ?	20
How many people was Randy Craft convicted of killing ?	13
What was the name of the famous battle between Texas and Mexico ?	10
What country are you in if you woo in the Wu dialect ?	18
What do you call a Poker hand with five cards of the same suit ?	20
What New York Yankee was known as The Iron Horse ?	4
Who is considered The First Lady of the American Stage ?	4
Who penned : `` Neither a borrower nor a lender be '' ?	4
What is moxie ?	7
What was the first Sam Spade novel ?	1
What song did Patti Page set people dancing to in 1950 ?	1
Who headed Hitler 's infamous Gestapo ?	4
What South American city features the exclusive Copacabana Beach and Ipanema ?	21
What German city do Italians call The Monaco of Bavaria ?	21
What island group contains Jersey , Guernsey , Sark and Herm ?	14
What is a fear of strong light ?	23
What is a person called that likes fire ?	4
Where was helium first discovered , hence its name ?	14
What is the best way to overcome a fear ?	31
Name a South African diamond producer ?	5
Who made the musical plea Be True to Your School ?	4
What French designer declared : `` The jean is the destructor ! It is a dictator ! It is destroying creativity. The jean must be stopped ! '' ?	4
What season is the setting for Shakespeare 's Midsummer Night 's Dream ?	8
Name a band which was famous in the 1960 's .	5
What comedian was banned from the Ed Sullivan Show for allegedly making an obscene gesture at the show 's host ?	4
What country is the setting for Edgar Allan Poe 's The Pit and the Pendulum ?	18
What Apollo 11 astronaut minded the store while Armstrong and Aldrin made history ?	4
What is the current ticket fare from from Cairo to Barbados ?	25
What is the second highest mountain peak in the world ?	24
What Good Little Witch is Casper 's girlfriend ?	4
In which Tennessee Williams play is one of the characters killed and devoured by a mob of starving children ?	1
What was the nickname of Frederick I , Holy Roman Emperor and King of Germany ?	4
What war did the Potsdam Conference follow ?	10
What 's the most common non-contagious disease in the world ?	23
What month , date , and year did Charles I die ?	8
How many cubic feet of space does a gallon of water occupy ?	13
What is the hair style called that new military recruits receive ?	7
What 's the world 's largest cathedral ?	14
What effects do nitrates have on the environment ?	12
What is Nitrox diving ?	7
What three European countries begin with the letter A ?	18
What happened in the Long March ?	12
What was the name of Hitler 's unsuccessful attempt to overthrow the Bavarian government in Munich in 1923 ?	10
How can I find online spelling ?	0
How many earthworms are in a single pasture ?	13
Who made Stonehenge ?	4
What is the average hourly rate of American workers ?	14
What sport features snatches and clean jerks ?	29
Who 's the founder and editor of The National Review ?	4
In what year did they build the Berlin Wall ?	8
Who was the first governor of West Virginia ?	4
What 's the world 's longest suspension bridge ?	14
What Asian city boasts the world 's biggest bowling alley ?	21
When will Jean Aeul publish her next book ?	8
What famous soldier was born in Europe , died in Asia , and was laid to rest in Africa ?	4
When it 's time to relax , what one beer stands clear ?	17
What culture developed the idea of potlatch ?	5
What baseball team became the Minnesota Twins ?	5
What kind of guitar did Jimi Hendrix play ?	33
What were the first three cities to have a population of more than a million ?	21
What constellation contains the twins Castor and Pollux ?	14
How many meters are in a mile ?	13
What is a gas release event ?	7
What James Michener book is subtitled Spanish Travels and Reflections ?	1
What famed London criminal court was once a feudal castle ?	14
How many milligrams are in a gram ?	13
What stringed weapon fires a bolt ?	14
Where did he get the title ?	14
Where can I find a large list of 5 to 6 letter words ?	14
What is Michael Jackson 's middle name ?	4
Who was the first woman to fly solo across the Atlantic ?	4
How long is human gestation ?	27
What does `` Semper Fidelis '' mean ?	7
What kind of suit did true hepcats wear in 1942 ?	26
Where does Mother Angelica live ?	14
How can I find out my Moon sign ?	0
Why does a candle need a wick ?	9
Musician Ray Charles plays what instrument ?	33
What were the three prophecies the witches make to Macbeth ?	12
What 's the population of Mississippi ?	14
Who started the Dominos Pizza chain ?	4
In what film did Steven Spielberg 's dog star as the main character 's dog ?	1
What are all the different kinds of contraceptives ?	23
How old is Jeremy Piven ?	27
What is the history of yo-yos ?	12
Which NBA players had jersey number 0 ?	4
What chocolate company gives you a one-pound kiss ?	5
How does one correctly pronounce ` qigong ' ?	0
What fossilizes to form coprolite ?	14
How many colored squares are there on a Rubik 's Cube ?	13
Where is the Mayo Clinic ?	14
What Caribbean island is sometimes called Little England ?	14
Where is Amsterdam ?	14
Where can I find the lyrics for the song ` Getting Married Today ' from the musical ` Company ' ?	14
What 's another word that means `` knows all '' ?	36
Who is the famous movie star who also acted as sewer commissioner of Provo Canyon , Utah ?	4
What Australian city became the home of the America 's Cup ?	21
Aspartame is known by what other name ?	20
What is pasta ?	7
Name Randy Craft 's lawyer .	4
What color is `` ash '' ?	19
What is the best distance education university or college ?	5
What river does the Grand Coulee Dam dam ?	14
How often are quadruplets born ?	14
How does psorisis disappear ?	0
How many presidents have died on the 4th of July ?	13
What three colors are on the French flag ?	19
What 's the mystery of the Bermuda Triangle ?	12
What are the seven wonders of the world ?	14
What does CNN stand for ?	3
What is a person called that likes fire ?	4
Who portrayed Vincent Van Gogh in Lust for Life ?	4
What constitutes an adult ?	14
What is a reliable site that I can download Heretic 2 ?	14
What is a neurosurgeon ?	7
What baseball outcome required nine balls in 1879 , eight balls in 1880 and seven balls in 1881 ?	29
What are amaretto biscuits ?	7
What common ailment can 't you catch at the North Pole ?	23
What season begins with the vernal equinox ?	8
Who was known as the Time Master in comic books ?	4
What was the name of Roy Rogers 's dog ?	2
What TV series changed the names to protect the innocent ?	1
Where did cable cars first roll down Clay Street in 1873 ?	14
What is George Lucas 's e-mail address ?	14
How do I give a good massage ?	0
Who is the father of the computer ?	4
What is the origin of `` jiggy '' as in getting jiggy with it ?	12
What is the origin of a.m. and p.m. ?	12
What is the definition of cosmology ?	7
What is the name of the dog on the Cracker Jack box ?	2
What are manifest and latent function theories ?	7
What William Styron book is about a black preacher who leads a slave revolt ?	1
What is the chemical symbol for nitrogen ?	42
Who said : `` Old soldiers never die ; they just fade away '' ?	4
What National League baseball team employed 72 third baseemen in its first 2 seasons ?	5
What are snowballs to a hot-rodder ?	7
How long were Tyrannosaurus Rex 's teeth ?	40
What is the origin of the word Ozymandias ?	12
Who 's the only man to have won the Olympic decathlon twice ?	4
What Kenyan city is the safari center for East Africa ?	21
Why do men snore ?	9
What causes `` rolling thunder '' ?	9
What is the name of Miss India 1994 ?	4
What four U.S. states have active volcanoes ?	11
What 's the setting of John Le Carre 's A Small Town in Germany ?	12
What does an echidna look like ?	12
What is the secret of the universe ?	12
Who was the second man to walk on the moon ?	4
What major Victorian novelist spent as much time working for the post office as he did writing ?	4
What caused an adjournment of the 25th anniversary session of the United Nations General Assembly ?	9
The major league baseball team in Pittsburgh is called what ?	5
What is the name of the Islamic counterpart to the Red Cross ?	20
What year were the Olympic Games played in where Nadia Comaneci became popular ?	8
What is glass made of ?	28
How did Lee Harvey Oswald purchase his rifle ?	0
How do I sing like Elvis Presley ?	0
What are the biggest Indian airports ?	14
What is the folklore story regarding birds ' nests and birds in Christmas trees ?	1
What are the world 's three largest oceans , in order of size ?	14
Who is the Pope ?	4
Where on the Internet can I find information on laundry detergent ?	14
What do the French call La Manche ?	20
What 's an easy way to count the approximate number of fish in a lake ?	31
How do you clean up a cache ?	0
What was the name of Aristotle Onassis 's yacht ?	44
What is a fear of being dirty ?	23
What animal occurs in Spielberg 's `` Jaws '' ?	2
What 's the Red Planet ?	7
The Shea & Gould law firm had an office in L.A. for how many years ?	13
What 's the most common surname in America ?	4
How long does it take the typical American to eat 23 quarts of ice cream ?	27
What is the difference between a fruit and a vegetable ?	12
What kind of tree graces Lebanon 's flag ?	30
What is tumbled marble ?	7
What are the various ways in which one can measure IT User Satisfaction Level ?	31
What city is sometimes called The Athens of Switzerland ?	21
Where did bocci originate ?	14
How does light travel through the void of space if there is no medium for it to ` wave ' or ` pulse ' .	0
What are the Valdez Principles ?	7
How can I easily remove red wine stains from t-shirts ?	0
How do you write MLA style bibliographies for an Internet source ?	0
Who is Imam Hussain Ben Ali whom Shia people believe in ?	12
What is the origin of the word assassinate ?	12
Where can I find information about Bob Barr , representative from Georgia ?	14
What is the frequency of VHF ?	14
What are the Arabic Numerals from 1 to 10 ?	12
What does the policeman become in the Canadian edition of Monopoly ?	14
How many electoral votes does it take to win presidency ?	13
What is digitalis ?	7
What kind of flowers does detective Nero Wolfe raise ?	30
What was paper made of in the late 16th century ?	28
Who was William Henry Harrison ?	12
What was the outcome of the 1945 Yalta Conference ?	12
What is `` flintknapping '' ?	7
What 's the most popular contact lens color ?	19
What were the cities of Dickens 's A Tale of Two Cities ?	21
What causes canker sores in the mouth ?	9
In what year was the movie the Ten Commandments released ?	8
What is the fastest fish in the world ?	2
What color are the castellated walls of the Kremlin ?	19
What is celebrated during the week of February 21-27 ?	10
What is damage to business and government caused by bureaucracy ?	14
What countries have the best math students ?	18
When was the De Beers company founded ?	8
What was a California prayer book to an Old West gambler ?	1
Who was the first black performer to have his own network TV show ?	4
What 's another name for aspartame ?	20
What did John F. Kennedy consider his greatest blunder in office ?	12
What 's the abbreviation for trinitrotoluene ?	34
What creature is the absolute fastest in moving in the world , birds , mammals , etc. , ?	2
What is the date of Bastille Day ?	8
What is IOC an abbreviation of ?	3
What 's the proud claim to fame of the young women who formed Kappa Alpha Theta ?	9
Which two products use a tiger as their symbol ?	26
Where did Freidreich Wilhelm Ludwig Leichhardt , Prussian born explorer , go to school ?	14
What color eyes are most sensitive to light ?	19
How much folic acid should an expectant mother get daily ?	13
What company uses the unfamiliar faces of its celebrity spokespeople to promote the use of its product ?	5
What disease does Katharine Hepburn have that makes her voice shake ?	23
What did FCC chairman Newton Minow declare TV to be on May 9 , 1961 ?	12
How much caffeine is in a 16 oz cup of coffee ?	13
What is the name of the art of growing miniature trees ?	20
What two countries in South America are landlocked ?	18
[truncated: 3,453 more rows]
